# Supplementary material for: Bromodomain Proteins Contribute to Maintenance of Bloodstream Form Stage Identity in the African Trypanosome
Source: PLoS Biol. 2015 Dec 8;13(12):e1002316. doi: 10.1371/journal.pbio.1002316 (PMC4672894; doi:10.1371/journal.pbio.1002316)
Supplement: S1 Data — (ZIP) [file pbio.1002316.s001.zip]

Archive with 25 entries (20 files):
- S1_Data/
- S1_Data/.DS_Store
- __MACOSX/
- __MACOSX/S1_Data/
- __MACOSX/S1_Data/._.DS_Store
- S1_Data/Additional_File_1_annotated_L224_2d_iBET_sig_0.1_fdr.txt
- S1_Data/Additional_File_2_annotated_L224_3d_iBET_sig_0.1_fdr.txt
- S1_Data/Additional_File_3_clusters.xlsx
- __MACOSX/S1_Data/._Additional_File_3_clusters.xlsx
- S1_Data/Additional_File_4_classes.xlsx
- __MACOSX/S1_Data/._Additional_File_4_classes.xlsx
- S1_Data/Additional_File_5_annotated_L224_00h_vs_03h_sig_0.1_fdr.txt
- __MACOSX/S1_Data/._Additional_File_5_annotated_L224_00h_vs_03h_sig_0.1_fdr.txt
- S1_Data/Additional_File_6_annotated_L224_00h_vs_06h_sig_0.1_fdr.txt
- S1_Data/Additional_File_7_annotated_L224_00h_vs_12h_sig_0.1_fdr.txt
- S1_Data/Additional_File_8_annotated_L224_00h_vs_24h_sig_0.1_fdr.txt
- S1_Data/Additional_File_9_annotated_L224_00h_vs_48h_sig_0.1_fdr.txt
- S1_Data/Data_for_Figure_1.xlsx
- __MACOSX/S1_Data/._Data_for_Figure_1.xlsx
- S1_Data/FACS_Data_Fig_1B/
- S1_Data/FACS_Data_Fig_1B/Fig_1B_Gating.pdf
- __MACOSX/S1_Data/FACS_Data_Fig_1B/
- __MACOSX/S1_Data/FACS_Data_Fig_1B/._Fig_1B_Gating.pdf
- S1_Data/FACS_Data_Fig_1B/Specimen_001_3d_iBET_untreated.fcs
- S1_Data/FACS_Data_Fig_1B/Specimen_001_No_iBET_untreated.fcs
