# Supplementary material for: Bromodomain Proteins Contribute to Maintenance of Bloodstream Form Stage Identity in the African Trypanosome
Source: PLoS Biol. 2015 Dec 8;13(12):e1002316. doi: 10.1371/journal.pbio.1002316 (PMC4672894; doi:10.1371/journal.pbio.1002316)
Supplement: S1 Data — (ZIP) [file pbio.1002316.s001.zip › S1_Data/Additional_File_1_annotated_L224_2d_iBET_sig_0.1_fdr.txt]

id	gene	annotation	baseMean	baseMeanA	baseMeanB	foldChange	log2FoldChange	pval	padj
Tb927.10.11790-1	Tb927.10.11790	hypothetical protein, unlikely	41.043794944991	55.6068784929544	26.4807113970277	0.476212873563528	-1.07032147307118	0.0214254435965398	0.0431642846731311
Tb927.7.4790-1	Tb927.7.4790	proteasome beta 6 subunit,20S proteasome beta 6 subunit, putative (BETA6)	950.519948230263	1140.24912530877	760.79077115176	0.66721451853405	-0.583777412835625	1.51454238119723e-16	1.54245120207141e-15
Tb927.7.510-1	Tb927.7.510	hypothetical protein, conserved	370.25288879181	425.583160077384	314.922617506237	0.739979038289424	-0.434443691421751	2.10300526181732e-05	7.70598676384664e-05
Tb927.4.870-1	Tb927.4.870	dynein heavy chain, putative	4123.20345059907	5237.99246558759	3008.41443561055	0.574344933746114	-0.800010659827517	1.05000430944855e-81	6.37124992523434e-80
Tb927.6.2520-1	Tb927.6.2520	hypothetical protein, conserved	645.99833493569	690.144211882792	601.852457988588	0.872067674590309	-0.197487998867472	0.0073809260143593	0.0169026906905769
Tb927.9.13150-1	Tb927.9.13150	TFIIF-stimulated CTD phosphatase, putative	392.665577314003	445.75561732019	339.575537307816	0.761797550301864	-0.392520446226113	5.45690616193201e-05	0.000187523068384491
Tb927.6.4770-1	Tb927.6.4770	protein mkt1, putative	1631.77854534933	1948.19480256527	1315.36228813338	0.675169796368101	-0.566677728171345	3.97774546526369e-25	6.08728349243263e-24
Tb927.11.2160-1	Tb927.11.2160	hypothetical protein, conserved	264.892945260154	221.273013718174	308.512876802133	1.39426345589106	0.479503194344973	0.000175094198445026	0.000553073301750088
Tb927.4.3060-1	Tb927.4.3060	hypothetical protein, conserved	1383.93121607301	1754.14475611403	1013.717676032	0.577898530037905	-0.791111894656702	1.73177090775121e-39	4.26891368368103e-38
Tb927.7.5460-1	Tb927.7.5460	exosome-associated protein 3 (EAP3)	221.587833444582	246.542461343228	196.633205545936	0.7975632451896	-0.326329168607241	0.00931101921271537	0.0207424168700209
Tb927.10.10390-1	Tb927.10.10390	trypanothione reductase	2118.45618684304	2597.18317356182	1639.72920012427	0.631349077268016	-0.66349019301948	3.52831129462569e-37	8.12073132717961e-36
Tb927.2.1560-1	Tb927.2.1560	cyclophilin-type peptidyl-prolyl cis-trans isomerase, putative	235.648504042785	264.535208790979	206.761799294591	0.781604083023832	-0.355490091062579	0.00147568266419985	0.00390857706876133
Tb927.11.7200-1	Tb927.11.7200	hypothetical protein, conserved	811.711165636601	739.995131566553	883.427199706649	1.19382839429829	0.255595472710184	0.000357848562485403	0.0010637382585426
Tb927.4.4750-1	Tb927.4.4750	hypothetical protein, conserved	378.46960368985	300.55151289528	456.387694484419	1.51850073915095	0.602647610757035	1.55973301928375e-10	1.02606545931199e-09
Tb927.10.12780-1	Tb927.10.12780	zinc finger protein family member, putative (ZC3H37)	221.315992383391	122.693016597343	319.938968169438	2.60763796540615	1.38274358514837	6.10408415351402e-29	1.08981765843706e-27
Tb927.9.4620-1	Tb927.9.4620	ubiquitin-activating enzyme E1, putative	560.884376324092	504.545305556147	617.223447092037	1.22332611223424	0.290809046373543	0.000190889597915311	0.000598391994621081
Tb927.11.3280-1	Tb927.11.3280	kinesin, putative,MCAK-like kinesin, putative (Kif13-5)	1137.85505938415	1220.77191354094	1054.93820522735	0.864156681134175	-0.210635182264842	0.00102907682917401	0.0028106112106983
Tb927.10.5290-1	Tb927.10.5290	HIRA-interacting protein 5, putative	247.963906982047	228.363075838524	267.564738125569	1.17166375143223	0.228558598989605	0.0261520950849436	0.0516317927308432
Tb927.10.1030-1	Tb927.10.1030	serine carboxypeptidase III precursor, putative,serine peptidase, Clan SC, Family S10 (CBP1)	357.606768823906	394.783082309985	320.430455337827	0.81166207392399	-0.301048891796491	0.00495502367445839	0.0117890705849398
Tb927.9.15190-1	Tb927.9.15190	ribosomal protein L15, putative	2299.00888673271	2697.75668934791	1900.2610841175	0.70438564442104	-0.505562587952225	3.5547773611963e-14	3.12510670345495e-13
Tb927.5.1460-1	Tb927.5.1460	hypothetical protein, conserved	1284.70533525354	1904.22367946598	665.186991041093	0.349321877578814	-1.51737109519473	8.46175797299338e-129	1.14722928018224e-126
Tb927.11.12620-1	Tb927.11.12620	hypothetical protein, conserved	629.205705228409	520.165968195945	738.245442260873	1.41924979217936	0.505128530359083	1.35352343131787e-10	8.97899297671651e-10
Tb927.4.2990-1	Tb927.4.2990	hypothetical protein, conserved	1129.32655893483	1209.10831505453	1049.54480281514	0.868032077645423	-0.204179737235037	0.00215487703636802	0.00551885125282329
Tb927.7.1700-1	Tb927.7.1700	hypothetical protein, conserved	678.210715459692	480.445926434675	875.975504484708	1.82325513921037	0.866516460618917	8.64135742547115e-26	1.36826748870097e-24
Tb927.7.3120-1	Tb927.7.3120	small nuclear ribonucleoprotein SmD1,SmD-1 like small nuclear ribonucleoprotein (Sm-D1)	425.173976558388	393.417330301701	456.930622815074	1.16143999671968	0.215914622359336	0.0195099619395852	0.0397203049624075
Tb927.11.14450-1	Tb927.11.14450	hypothetical protein, conserved	836.455882414639	911.061464173235	761.850300656043	0.836222725485818	-0.258040843779665	6.23328809516774e-05	0.000212854155064032
Tb927.5.3940-1	Tb927.5.3940	helicase, putative	662.535496656602	607.918365483853	717.152627829351	1.17968574161854	0.238402588916519	0.0089283945734139	0.0200056435527747
Tb927.9.1600-1	Tb927.9.1600	hypothetical protein, conserved	1327.39394666083	1450.92985842397	1203.8580348977	0.829714839699662	-0.269312505462608	2.64785835756148e-06	1.10405896052672e-05
Tb927.9.15890-1	Tb927.9.15890	expression site-associated gene (ESAG) protein, putative,expression site-associated gene 5 (ESAG5) protein, putative	827.795104583961	1224.55849572464	431.031713443277	0.351989484331012	-1.50639576582625	7.49753432054042e-91	5.33246764748601e-89
Tb927.4.3470-1	Tb927.4.3470	hypothetical protein, conserved	543.785099070691	453.49711575547	634.073082385912	1.39818547981198	0.483555757748529	3.94815857160253e-10	2.51713239719288e-09
Tb927.11.2570-1	Tb927.11.2570	hypothetical protein, conserved	885.961798864458	1054.08185518979	717.841742539123	0.681011383513353	-0.554249180936357	3.89664311428417e-15	3.64737565292813e-14
Tb927.11.13610-1	Tb927.11.13610	hypothetical protein, conserved	434.55054365025	464.205551817156	404.895535483343	0.872233289538136	-0.197214041712648	0.0194640755016642	0.0396547976351116
Tb927.9.11080-1	Tb927.9.11080	hypothetical protein, unlikely	178.621793566205	279.083794231376	78.1597929010344	0.280058514742119	-1.83619980304384	5.61840119607222e-17	5.8594792281633e-16
Tb927.6.190-1	Tb927.6.190	receptor-type adenylate cyclase GRESAG 4, putative	981.209470364562	1224.41291964298	738.006021086142	0.60274275879197	-0.730385681150257	3.11943465707924e-19	3.63319926435927e-18
Tb927.10.2640-1	Tb927.10.2640	intraflagellar transport protein IFT81, putative	2841.77707443937	3717.08002202001	1966.47412685872	0.529037339849913	-0.918558542462694	5.69695526564299e-82	3.4811606225341e-80
Tb927.10.3850-1	Tb927.10.3850	hypothetical protein, conserved	569.378466773554	497.405359476338	641.351574070769	1.28939417690629	0.366693373191243	4.62861779575437e-06	1.86023698998428e-05
Tb927.5.2950-1	Tb927.5.2950	hypothetical protein, conserved	972.548804358799	1197.63614754128	747.461461176318	0.624113978782988	-0.680118569631642	9.19645618230434e-19	1.04858935997181e-17
Tb927.10.4140-1	Tb927.10.4140	hypothetical protein, conserved	187.062759834066	211.628329984298	162.497189683835	0.767842328557294	-0.381118001599542	0.0116233549215743	0.0252265759516009
Tb927.10.2810-1	Tb927.10.2810	hypothetical protein, conserved	622.53985538907	730.526314012561	514.55339676558	0.704359838784304	-0.505615443013119	1.391618355248e-09	8.43820577811803e-09
Tb927.6.700-1	Tb927.6.700	alanyl-tRNA synthetase, putative	3406.59399730081	3844.51614528135	2968.67184932027	0.772183478267852	-0.372984408356921	1.10830069532355e-15	1.06497509782087e-14
Tb927.10.10870-1	Tb927.10.10870	protein kinase, putative	314.223297912359	286.188851849007	342.257743975712	1.19591571007905	0.258115709823396	0.0179174331543815	0.0368760833682563
Tb927.10.7560-1	Tb927.10.7560	hypothetical protein, conserved	211.802404460286	135.581385917665	288.023423002908	2.12435815619865	1.08702701784255	2.83339118599108e-17	2.98728254202243e-16
Tb927.11.11760-1	Tb927.11.11760	hypothetical protein, conserved	643.603887662157	550.630815523258	736.576959801057	1.337696581876	0.419750919070986	2.77395707315207e-07	1.31098178233881e-06
Tb927.10.4660-1	Tb927.10.4660	hypothetical protein, conserved	265.455705502533	233.757961193202	297.153449811863	1.27120140976189	0.346192629748215	0.00753695373128154	0.017214568972448
Tb927.4.5060-1	Tb927.4.5060	hypothetical protein	198.725010115845	119.893814831482	277.556205400207	2.31501688214967	1.21102271430832	1.36339295263685e-13	1.14522368344917e-12
Tb927.4.5310-1	Tb927.4.5310	serine/threonine-protein kinase a, putative,protein kinase, putative	411.674615342271	508.77234594914	314.576884735402	0.618305784974504	-0.69360759112474	1.1340689342584e-12	8.97020614636292e-12
Tb927.7.1190-1	Tb927.7.1190	regulator of chromosome condensation, putative	1349.30473558393	1554.87388496193	1143.73558620593	0.735580935063383	-0.443044006717103	9.67426568604916e-14	8.24593353220516e-13
Tb927.11.15340-1	Tb927.11.15340	hypothetical protein, conserved	430.247030660146	367.192298779429	493.301762540863	1.34344256178746	0.425934640967152	2.57151610257521e-05	9.3087380984752e-05
Tb927.1.2100-1	Tb927.1.2100	calpain-like cysteine peptidase, putative,cysteine peptidase, Clan CA, family C2, putative	4382.30616487843	3937.10300972718	4827.50932002969	1.22615773783481	0.294144585026906	1.68061348808382e-07	8.169570440394e-07
Tb927.10.1370-1	Tb927.10.1370	hypothetical protein, conserved	319.032583306478	275.580111522821	362.485055090134	1.31535274112158	0.395449742197865	0.000121710278855288	0.000394943937781351
Tb927.8.2430-1	Tb927.8.2430	hypothetical protein, conserved	1158.50492465993	1234.71363114242	1082.29621817743	0.876556466924271	-0.190081063882435	0.0212431434744317	0.0428666874250334
Tb927.11.13210-1	Tb927.11.13210	hypothetical protein, conserved	293.994930144778	271.823967260836	316.16589302872	1.1631273585428	0.218009075726272	0.0401583077048423	0.075586472007574
Tb927.10.12220-1	Tb927.10.12220	hypothetical protein, conserved	372.084924671379	320.073178759232	424.096670583526	1.32499908998168	0.40599136882348	4.01388165317559e-05	0.000140891792494355
Tb927.8.2820-1	Tb927.8.2820	hypothetical protein, conserved	1871.1947789328	2020.26264506846	1722.12691279713	0.852427241082196	-0.230351396714868	5.16835030591809e-06	2.06282316487816e-05
Tb927.9.3820-1	Tb927.9.3820	syntaxin, putative	523.921542527078	644.985995792993	402.857089261163	0.624598195757508	-0.67899969295676	4.28183803356984e-16	4.20764537002101e-15
Tb927.11.5670-1	Tb927.11.5670	hypothetical protein, conserved	233.195285043123	185.605800415915	280.78476967033	1.5128016960738	0.597222885875116	2.42364367035341e-06	1.01790687936382e-05
Tb927.10.6520-1	Tb927.10.6520	hypothetical protein, conserved	277.359425411001	313.165087605126	241.553763216876	0.771330434896541	-0.374579057496466	0.000196496831602098	0.000614194167079036
Tb927.10.12660-1	Tb927.10.12660	pumilio/PUF RNA binding protein 2 (PUF2)	732.284370671841	829.638659317166	634.930082026515	0.765309179961665	-0.38588538984788	7.39345703257825e-07	3.31711616709832e-06
Tb927.11.230-1	Tb927.11.230	cleavage and polyadenylation specificity factor, putative	1207.60180915338	1338.94952696319	1076.25409134358	0.803804825850738	-0.315082855870863	5.53873674458073e-07	2.53899476806916e-06
Tb927.6.4650-1	Tb927.6.4650	UV excision repair RAD23 protein, putative	935.94889130813	1015.32658714033	856.571195475933	0.843641057296127	-0.245298786720968	0.000809961972097808	0.00225764215608502
Tb927.11.20730-1	Tb927.11.20730	glycerophosphoryl diester phosphodiesterase, putative	438.946159546894	519.427388093983	358.464930999805	0.690115575759641	-0.535090100225214	3.83225571000201e-05	0.000134898510327333
Tb927.9.3370-1	Tb927.9.3370	thioredoxin (trx)	312.693003589425	253.664889280198	371.721117898652	1.46540232254236	0.55129680734498	4.6971197668826e-06	1.8851483911767e-05
Tb927.7.5180-1	Tb927.7.5180	60S ribosomal protein L23a, putative	671.531994175656	792.270611390036	550.793376961276	0.695208643414036	-0.524482075834808	6.28285712803026e-11	4.32326338619497e-10
Tb927.11.4100-1	Tb927.11.4100	variant surface glycoprotein (VSG), putative	365.307240719952	574.975837748971	155.638643690933	0.27068727670411	-1.88530101770491	6.75798868770842e-32	1.36053521678065e-30
Tb927.2.4530-1	Tb927.2.4530	hypothetical protein, conserved	235.871180596663	279.147538552791	192.594822640536	0.689939175673989	-0.535458913897142	0.000107047732020311	0.000351571979841121
Tb927.10.13260-1	Tb927.10.13260	hypothetical protein, conserved	963.596368919614	877.677116173499	1049.51562166573	1.1957878385179	0.257961443490996	0.000119352488742896	0.000388455193106568
Tb927.10.13330-1	Tb927.10.13330	paraflagellar rod component, putative (PFC20)	1208.46643303237	1086.55922029295	1330.37364577179	1.22439129034597	0.292064687465806	3.08570009071511e-06	1.27195342931758e-05
Tb927.9.13980-1	Tb927.9.13980	hypothetical protein, unlikely	79.863736402026	63.0645368700104	96.6629359340415	1.5327621628822	0.61613385286734	0.0151770943910348	0.0319562358726058
Tb927.11.5960-1	Tb927.11.5960	hypothetical protein, conserved	1030.14336980908	1114.16687703027	946.119862587897	0.849172491206806	-0.235870458738677	0.000396171563588809	0.00116805323046554
Tb927.1.740-1	Tb927.1.740	hypothetical protein, conserved	562.628246764248	516.609165219544	608.647328308951	1.17815820795648	0.23653328323345	0.00653597137237544	0.0151759763441535
Tb927.9.15530-1	Tb927.9.15530	BARP protein (BARP)	156.967601637867	96.7880687377132	217.147134538021	2.24353205276231	1.16577179557249	7.33892946108226e-14	6.3049396964169e-13
Tb927.3.3030-1	Tb927.3.3030	hypothetical protein, conserved	792.203118371026	681.677355684759	902.728881057293	1.32427588144025	0.40520370471657	4.73830564507906e-09	2.73548091033606e-08
Tb927.6.3720-1	Tb927.6.3720	hypothetical protein, conserved	807.596676645006	911.114238608667	704.079114681345	0.772767107400847	-0.371894407286655	7.18072494345571e-07	3.22834975825726e-06
Tb927.8.3770-1	Tb927.8.3770	mitogen-activated protein kinase, putative (MPK10)	1263.2516757754	1138.24614317992	1388.25720837088	1.21964587070113	0.286462316028164	0.000158847897992388	0.000504695426905878
Tb927.4.710-1	Tb927.4.710	hypothetical protein, conserved	270.258508428267	402.348563285217	138.168453571316	0.343404863790632	-1.54201762189288	6.74445507541342e-38	1.57740260618227e-36
Tb927.10.13520-1	Tb927.10.13520	hypothetical protein, conserved,hypothetical protein	884.020847997057	940.746323590882	827.295372403232	0.879403247886633	-0.185403234043322	0.012223245679749	0.0263327939524905
Tb927.4.1300-1	Tb927.4.1300	amidinotransferase, putative	4933.86744955097	6703.29845285863	3164.4364462433	0.472071543359945	-1.08292257549311	2.94268920977126e-93	2.20118226492976e-91
Tb927.10.1420-1	Tb927.10.1420	methionine aminopeptidase 2, putative,metallo- peptidase, Clan MG, Family M24 (MetAP2)	1703.54051038811	1900.83234553614	1506.24867524008	0.792415322044213	-0.335671318618202	3.45332518428934e-08	1.82265831046707e-07
Tb927.9.8490-1	Tb927.9.8490	hypothetical protein, conserved	328.587302384248	278.106245107526	379.06835966097	1.36303433069045	0.446821899702266	1.43435580454671e-05	5.38084968268561e-05
Tb927.10.11060-1	Tb927.10.11060	hypothetical protein, conserved	248.89633706478	173.290913438074	324.501760691486	1.87258382019809	0.905030297737497	1.27006830188669e-14	1.14795652661154e-13
Tb927.7.3890-1	Tb927.7.3890	hypothetical protein, conserved	245.823008724001	275.821945566017	215.824071881985	0.782476069621983	-0.35388146394832	0.00659404020959881	0.0152800087062964
Tb927.11.4350-1	Tb927.11.4350	hypothetical protein, conserved	628.977671019501	665.589227774591	592.366114264412	0.889987532167548	-0.168142969376911	0.0224951653787736	0.0451412002755824
Tb927.8.1200-1	Tb927.8.1200	vacuolar-type Ca2 -ATPase 2 (TbA2)	507.964168844781	553.246392076973	462.68194561259	0.836303593188578	-0.257901333348614	0.00344372710001154	0.00844906206006275
Tb927.10.5190-1	Tb927.10.5190	hypothetical protein	453.988360419342	395.287284840686	512.689435997997	1.29700462337064	0.375183622305116	0.000250826394280846	0.000769053223736714
Tb927.10.2840-1	Tb927.10.2840	ribosomal protein S25, putative	2402.52157071079	2605.70149923846	2199.34164218312	0.84404972819254	-0.244600095358543	1.12651139791847e-06	4.9119293466023e-06
Tb927.7.2390-1	Tb927.7.2390	hypothetical protein, conserved	1555.59870372965	1646.76674815179	1464.4306593075	0.88927631126331	-0.169296339552963	0.00204508042067042	0.00527553564834324
Tb927.9.10770-1	Tb927.9.10770	Polyadenylate-binding protein 2 (Poly(A)-binding protein 2) (Poly(A)-binding protein II) (PABII) (Polyadenylate-binding nuclear protein 1) (Nuclear poly(A)-binding protein 1) (PABP2), putative (PABP2)	8251.03824574753	10005.4232055182	6496.65328597687	0.649313192708715	-0.623013572628262	3.3407905893874e-60	1.33585437530481e-58
Tb927.11.4450-1	Tb927.11.4450	ALBA-Domain Protein (ALBA2)	1427.57276186099	1744.63608736015	1110.50943636184	0.636527837757946	-0.651704484897225	2.90238047315287e-18	3.20406556813581e-17
Tb927.4.5180-1	Tb927.4.5180	tousled-like kinase I (TLK1)	794.936835643956	754.92724934401	834.946421943901	1.10599587267438	0.145346001772159	0.0372565628617032	0.070630368352851
Tb927.11.5350-1	Tb927.11.5350	myo-inositol/proton symporter (MIT)	530.733707529547	457.083123880186	604.384291178909	1.32226341250204	0.403009609564952	4.37190566232787e-06	1.76277999219419e-05
Tb927.8.3570-1	Tb927.8.3570	hypothetical protein, conserved	206.593307421919	227.903517423914	185.283097419924	0.812989196104797	-0.298691914579184	0.0371037708562085	0.0704022347953907
Tb927.4.2050-1	Tb927.4.2050	hypothetical protein	425.898832126413	522.111231692987	329.686432559838	0.631448650301592	-0.663262676737326	9.58594342287475e-12	7.05489661410383e-11
Tb927.10.5900-1	Tb927.10.5900	hypothetical protein, conserved	1135.50370459023	1036.31967625226	1234.68773292821	1.19141589339819	0.252677109765562	1.99242536197223e-05	7.31623989243887e-05
Tb927.9.15600-1	Tb927.9.15600	BARP protein (BARP)	65.138091301591	34.4318184147782	95.8443641884037	2.78359867706746	1.47695122686911	1.35710954069321e-08	7.46711444806275e-08
Tb927.8.3360-1	Tb927.8.3360	hypothetical protein, conserved	107.231418705553	127.940102328462	86.5227350826435	0.676275331252374	-0.564317365892113	0.00211736245353128	0.00543721633894375
Tb927.10.15540-1	Tb927.10.15540	predicted VPS53-like domain protein	1004.03166083415	1131.93839360588	876.124928062408	0.774004073906744	-0.369586934991076	9.50914662422573e-08	4.76390677011586e-07
Tb927.9.6070-1	Tb927.9.6070	40S ribosomal protein S3, putative (RPS3)	526.319865212262	604.586818990882	448.052911433642	0.741089447139269	-0.432280413144007	1.08355945042007e-06	4.74611072755928e-06
Tb927.10.470-1	Tb927.10.470	choline dehydrogenase, putative	393.905626582544	311.478682638206	476.332570526882	1.52926218414812	0.612835770559916	6.59408037887237e-10	4.11631909694069e-09
Tb927.9.12000-1	Tb927.9.12000	unspecified product	797.089727885268	908.439786289826	685.739669480711	0.754854289552147	-0.405729908765299	2.43013671306731e-09	1.44624802875755e-08
Tb927.11.6870-1	Tb927.11.6870	14-3-3 protein	1705.97614240492	2239.49894878561	1172.45333602422	0.523533773775603	-0.933645484785952	6.6808573279006e-22	8.85035099758679e-21
Tb927.5.3790-1	Tb927.5.3790	hypothetical protein, conserved	254.314502074068	279.0450279814	229.583976166737	0.822748851063708	-0.281475988203004	0.0250202611411882	0.0496117015361266
Tb927.11.16390-1	Tb927.11.16390	cyclin dependent kinases regulatory subunit, putative (CKS1)	228.125629968766	277.322155946481	178.929103991052	0.645203061329088	-0.632174811146107	3.78966146156884e-06	1.54452289816969e-05
Tb927.9.5960-1	Tb927.9.5960	succinate dehydrogenase, putative	206.090820867065	169.506702619764	242.674939114367	1.43165394266877	0.517682808572566	1.96924574405774e-05	7.2341851486829e-05
Tb927.4.4060-1	Tb927.4.4060	hypothetical protein, conserved	581.631810251678	635.069108820953	528.194511682404	0.831711863080589	-0.265844284913479	0.000733006934898141	0.00206168595595176
Tb927.11.7960-1	Tb927.11.7960	kinetoplast poly(A) polymerase 1	441.613981576161	358.723564871913	524.50439828041	1.46214090637645	0.548082350370338	1.05380807624793e-07	5.2520922904097e-07
Tb927.9.5210-1	Tb927.9.5210	glutaminyl-tRNA synthetase, putative	1640.85594425821	1798.01050362062	1483.7013848958	0.825190610348551	-0.277200689659876	3.94940869249684e-07	1.83748092358151e-06
Tb927.5.1210-1	Tb927.5.1210	short-chain dehydrogenase, putative	3279.80208380343	3747.36633615505	2812.2378314518	0.750457142211848	-0.414158411427727	5.0814051924097e-20	6.1666227768586e-19
Tb927.8.1600-1	Tb927.8.1600	lysyl-tRNA synthetase, putative	2889.71673332762	3700.7649331951	2078.66853346014	0.561686184068304	-0.832163777855261	6.83731000615794e-68	3.2068831850504e-66
Tb927.9.4730-1	Tb927.9.4730	hypothetical protein, unlikely	628.411764745904	789.597247477766	467.226282014041	0.591727343916808	-0.756995530842719	1.06706793765331e-17	1.15017993726928e-16
Tb927.9.10450-1	Tb927.9.10450	hypothetical protein, conserved	1587.1058046521	1799.38352100525	1374.82808829896	0.764055062330954	-0.388251483734524	2.84935284770176e-09	1.68878652045821e-08
Tb927.11.15550-1	Tb927.11.15550	NADH-cytochrome b5 reductase, putative (B5R)	148.834162516189	98.1395389115448	199.528786120833	2.03311314006348	1.02369050149192	8.18927952790356e-12	6.05267278225036e-11
Tb927.11.6140-1	Tb927.11.6140	40S ribosomal protein S15A, putative	2656.13614722473	3077.43228135647	2234.84001309298	0.726202823903541	-0.461555554691802	6.08189947887019e-21	7.62144237187909e-20
Tb927.7.2560-1	Tb927.7.2560	hypothetical protein, conserved	632.345808893808	582.426674220175	682.264943567441	1.17141774881953	0.228255658822426	0.00546111980353767	0.0128605707714065
Tb927.9.9430-1	Tb927.9.9430	hypothetical protein, conserved	194.140138970975	162.196696042767	226.083581899182	1.39388524806676	0.479111795883965	0.00212557903698007	0.00545347406974455
Tb927.7.2710-1	Tb927.7.2710	NADH-cytochrome b5 reductase, putative	433.763965987265	390.311833051737	477.216098922793	1.22265342352441	0.290015511778496	0.00947184524783235	0.0210628398809434
Tb927.7.6990-1	Tb927.7.6990	hypothetical protein, conserved	549.519666733366	467.569118294332	631.470215172401	1.35053875558756	0.433535040581223	1.23280389982575e-07	6.09865418402965e-07
Tb927.10.11470-1	Tb927.10.11470	hypothetical protein, conserved	1039.03048577674	973.666889555797	1104.39408199769	1.1342627482193	0.181754874534946	0.00480798941926319	0.0114801662605797
Tb927.7.5410-1	Tb927.7.5410	hypothetical protein, conserved	128.525858837894	149.014951017225	108.036766658563	0.725006222000332	-0.46393471850392	0.0494547647178507	0.0907036553491419
Tb927.5.970-1	Tb927.5.970	class I transcription factor A, subunit 6 (CITFA-6)	452.010903666858	420.740433317967	483.281374015749	1.14864495005765	0.199932925095646	0.0191057370571696	0.0390347257935155
Tb927.11.4920-1	Tb927.11.4920	hypothetical protein, conserved	583.474607551524	681.627817557714	485.321397545334	0.712003508431112	-0.490043744729824	1.74909774217608e-09	1.05176168460581e-08
Tb927.1.3190-1	Tb927.1.3190	hypothetical protein, unlikely	109.82336676728	126.518141567445	93.128591967114	0.736088839223647	-0.442048197935602	0.0307289898639693	0.0596233106103894
Tb927.7.840-1	Tb927.7.840	hypothetical protein, conserved	638.565362230132	718.542062567515	558.588661892749	0.777391736674098	-0.363286322330731	2.8903776512339e-05	0.000103764198923279
Tb927.10.13790-1	Tb927.10.13790	hypothetical protein, conserved	2412.18174269477	3381.23020394933	1443.13328144021	0.426807166147579	-1.22834369548515	1.23041872768644e-118	1.38653809092666e-116
Tb927.2.370-1	Tb927.2.370	retrotransposon hot spot protein 1 (RHS1), putative	360.445589764686	396.481196280382	324.409983248991	0.818222872339137	-0.289434228464339	0.00819921645434158	0.0185562340047788
Tb927.10.9020-1	Tb927.10.9020	hypothetical protein, conserved	481.521143506907	439.170056834204	523.87223017961	1.19286873507723	0.254435295612938	0.00361303400786676	0.0088310693200732
Tb927.5.1240-1	Tb927.5.1240	hypothetical protein, conserved	318.171215254017	285.532103507292	350.810327000743	1.22861955868225	0.297038255197219	0.00631987102449576	0.0147096354290638
Tb927.10.2140-1	Tb927.10.2140	mitochondrial processing peptidase alpha subunit (pseudogene), putative	340.22192673572	285.221137475815	395.222715995626	1.38567120057551	0.470584967739401	7.16549966548885e-06	2.8069995755055e-05
Tb927.7.7480-1	Tb927.7.7480	trans-sialidase, putative	454.681682104953	497.688752607402	411.674611602504	0.827172825276304	-0.273739304644447	0.000578155932822027	0.00165785162891498
Tb927.6.4820-1	Tb927.6.4820	chromosomal passenger protein (CPC1)	232.825865085072	258.162057192957	207.489672977187	0.803718699925387	-0.3152374457646	0.00818025551745883	0.0185278196619656
Tb927.6.1130-1	Tb927.6.1130	hypothetical protein, conserved	437.895861145891	407.710787176277	468.080935115504	1.14807100974036	0.199211877407337	0.0299568591933905	0.0582815397356612
Tb927.1.3210-1	Tb927.1.3210	hypothetical protein, unlikely	165.735853074165	126.828393936094	204.643312212237	1.61354493155021	0.690233752365987	0.000136264431923949	0.000438238130394404
Tb927.11.10720-1	Tb927.11.10720	hypothetical protein, conserved	1270.40037918484	1092.2665781015	1448.53418026817	1.32617275792317	0.407268724745005	1.53147397175237e-10	1.00977201009843e-09
Tb927.4.4990-1	Tb927.4.4990	ubiquinol-cytochrome c reductase, putative	78.5742115885316	50.577365853086	106.571057323977	2.1070899111974	1.07525187641011	8.94428334086294e-07	3.96979777742546e-06
Tb927.5.3230-1	Tb927.5.3230	hypothetical protein, conserved	2096.03663811167	1956.43124153325	2235.64203469009	1.14271433988042	0.192464798175893	0.000502133224834649	0.00145621991707562
Tb927.11.7050-1	Tb927.11.7050	hypothetical protein, conserved	306.135977437129	380.745175473727	231.526779400531	0.608088544030698	-0.717646684486181	1.3085881965766e-09	7.95141441295177e-09
Tb927.5.3060-1	Tb927.5.3060	hypothetical protein, conserved	239.857888071019	213.619030357006	266.096745785033	1.24566030161416	0.31691069115928	0.00520362417864708	0.0123063088029765
Tb927.11.10320-1	Tb927.11.10320	hypothetical protein, conserved	444.317127550795	363.995210658639	524.63904444295	1.44133502057247	0.527405711183583	3.8405985993972e-09	2.24712569433375e-08
Tb927.4.3400-1	Tb927.4.3400	hypothetical protein, conserved	798.596208696539	926.063081769389	671.129335623689	0.724712332059919	-0.464519650750559	1.23552310025838e-06	5.35228853766449e-06
Tb927.8.6580-1	Tb927.8.6580	succinate dehydrogenase flavoprotein, putative	1177.84199280733	979.222349946082	1376.46163566857	1.40566811587211	0.491256008275851	4.90571999028863e-15	4.56726742014318e-14
Tb927.8.3350-1	Tb927.8.3350	DNA polymerase theta (helicase domain only), putative	565.126318937379	594.069521712023	536.183116162735	0.902559543229103	-0.147905982956565	0.0387146941568714	0.0731230738352576
Tb927.11.11300-1	Tb927.11.11300	hypothetical protein, conserved	193.676419306397	163.55570178528	223.797136827515	1.36832366212045	0.452409524453543	0.00205763112604018	0.00530095742594102
Tb927.11.16550-1	Tb927.11.16550	zinc finger protein family member, putative (ZC3H46)	231.91924120513	289.914630372687	173.923852037573	0.599914022324407	-0.737172341589954	2.89062941546675e-09	1.71208132682628e-08
Tb927.11.4770-1	Tb927.11.4770	retrotransposon hot spot protein (RHS, pseudogene), putative	101.277173944499	125.331989160011	77.2223587289875	0.616142448919389	-0.698664161838467	5.37268859658482e-05	0.000184848608059344
Tb927.9.10690-1	Tb927.9.10690	hypothetical protein, conserved	572.365875281432	476.415283209213	668.316467353651	1.40280232584429	0.488311727691705	8.65651924456276e-09	4.88378527211125e-08
Tb927.3.3330-1	Tb927.3.3330	heat shock protein 20, putative	503.209753103636	389.120516441017	617.298989766255	1.58639538056798	0.665752381695174	3.09057493880622e-15	2.91488247217625e-14
Tb927.11.14060-1	Tb927.11.14060	hypothetical protein, conserved	358.283274461721	322.416552074783	394.14999684866	1.22248685531889	0.289818952810876	0.00271181235519938	0.00678891973631421
Tb927.2.4200-1	Tb927.2.4200	protein kinase, putative	403.499597625302	360.199510843768	446.799684406837	1.24042279613375	0.310831944741755	0.00233934519873644	0.00593901570991192
Tb927.10.14500-1	Tb927.10.14500	hypothetical protein, conserved	1111.26169757944	1497.68058942789	724.842805730996	0.483976897909778	-1.04698991116116	1.19167356532991e-58	4.45696186481364e-57
Tb927.3.1580-1	Tb927.3.1580	hypothetical protein, conserved	540.550885210212	503.864220622406	577.237549798018	1.14562123320639	0.196130137203008	0.0242682334571892	0.0483289915853717
Tb927.8.6110-1	Tb927.8.6110	hypothetical protein, conserved	3216.61760573006	3385.66555197891	3047.56965948121	0.900139016300626	-0.151780268289772	0.00101673961931704	0.0027804127566385
Tb927.11.4650-1	Tb927.11.4650	hypothetical protein, conserved	1158.77817321408	871.506243065786	1446.05010336237	1.65925386635837	0.730534635972215	1.81530103379679e-30	3.43167038567642e-29
Tb927.6.630-1	Tb927.6.630	hypothetical protein, conserved	859.346138446221	813.702655745516	904.989621146926	1.11218712972956	0.153399547431681	0.0150675699267125	0.0317487382841389
Tb927.1.4660-1	Tb927.1.4660	hypothetical protein, unlikely	148.822541695862	216.31786945329	81.3272139384344	0.37596160753606	-1.41134275065819	2.03286301253374e-19	2.39337209766014e-18
Tb927.8.7790-1	Tb927.8.7790	hypothetical protein, conserved	345.118127815696	388.332473852091	301.903781779301	0.777436351857327	-0.363203527192045	0.000902635196870769	0.00249352613920652
Tb927.5.2450-1	Tb927.5.2450	5'-3' exonuclease, pseudogene, putative,5'-3' exonuclease, frameshift,exoribonuclease 2, frameshift (XRNB)	1187.19379426321	1105.44847440721	1268.9391141192	1.14789530538695	0.198991065979793	0.00223850045494866	0.00571446556269183
Tb927.10.3550-1	Tb927.10.3550	DNA repair helicase, putative	602.32128636736	566.260595794222	638.381976940497	1.1273642942524	0.172953780449902	0.0539065064916606	0.0976506799223672
Tb927.11.11530-1	Tb927.11.11530	histone acetyltransferase, putative (HAT2)	766.172457961111	651.018183451649	881.326732470573	1.35376669173485	0.436979126150972	3.37051828596593e-09	1.98277879100518e-08
Tb927.11.10990-1	Tb927.11.10990	translation initiation factor 2 subunit, putative	679.514890882058	735.149539785828	623.880241978287	0.848643994472257	-0.236768623704227	0.0212306163695744	0.0428513743286339
Tb927.10.11440-1	Tb927.10.11440	CYC2-like cyclin, putative,G1 cyclin CycE4, putative (CYC5)	1205.100121912	1013.62568033204	1396.57456349196	1.37780108632851	0.462367620639053	5.92441158118944e-12	4.43606626318196e-11
Tb927.9.14080-1	Tb927.9.14080	vesicle-associated membrane protein, putative	506.113589568671	545.195877503116	467.031301634226	0.856630288132647	-0.223255406957657	0.0260771788498164	0.0515175822210475
Tb927.7.2720-1	Tb927.7.2720	hypothetical protein, conserved	626.407985485546	687.693953095474	565.122017875617	0.821763831617056	-0.283204260481811	0.000151048629418973	0.000482743630743435
Tb927.11.14880-1	Tb927.11.14880	paraflagellar rod component, putative (PFC9)	1308.99361647647	1851.88683014314	766.100402809801	0.413686403693787	-1.27339055246028	8.19806694444746e-49	2.53148138352208e-47
Tb927.9.8760-1	Tb927.9.8760	hypothetical protein, conserved	1728.59373617619	1882.39194668617	1574.79552566621	0.836592787404629	-0.257402534893017	2.04358276182088e-06	8.66251471632621e-06
Tb927.7.6360-1	Tb927.7.6360	histone H2A variant (h2aZ)	1036.99278725043	1349.99126902673	723.994305474132	0.536295546560159	-0.898899821727695	1.27686016251185e-32	2.60077831692848e-31
Tb927.11.11360-1	Tb927.11.11360	receptor for activated C kinase 1 (RACK1)	2787.53260194606	3121.50806984229	2453.55713404983	0.78601659170908	-0.347368328810896	1.04055632212327e-12	8.26823004309855e-12
Tb927.10.13430-1	Tb927.10.13430	citrate synthase, putative	655.956785239244	476.691364235176	835.222206243311	1.75212363576877	0.809104579971726	6.62482695049532e-25	1.00671844920224e-23
Tb927.1.4120-1	Tb927.1.4120	hypothetical protein, unlikely	5.76327484558851	3.03421735986913	8.49233233130789	2.79885430873489	1.4848363909708	0.0410311093368404	0.0770120994410046
Tb927.2.1780-1	Tb927.2.1780	UDP-GlcNAc:PI a1-6 GlcNAc-transferase (TbGPI3)	386.3224416061	332.196411300333	440.448471911867	1.32586764013433	0.406936760025989	5.22118759703594e-06	2.08049750541542e-05
Tb927.7.1780-1	Tb927.7.1780	Adenine phosphoribosyltransferase, putative	933.74574405302	1390.21457273563	477.276915370413	0.343311690677534	-1.54240910914672	8.21093926333315e-109	8.00520449302717e-107
Tb927.10.12330-1	Tb927.10.12330	zinc finger protein family member, putative (ZC3H34)	914.927008711222	1163.85391318661	666.000104235829	0.57223685609505	-0.805315674483889	1.81919687768526e-29	3.29544286172756e-28
Tb927.3.1270-1	Tb927.3.1270	hypothetical protein, conserved	566.574354814394	491.14188273131	642.006826897477	1.30717181627269	0.386448783209182	2.56806475380449e-05	9.30012431918261e-05
Tb927.8.4780-1	Tb927.8.4780	hypothetical protein, conserved	4272.02072447942	4976.70581785268	3567.33563110615	0.716806610973315	-0.48034415172394	1.20826287238422e-13	1.0208468299589e-12
Tb927.10.6550-1	Tb927.10.6550	hypothetical protein, conserved	490.015909893719	537.368449512874	442.663370274563	0.823761370202957	-0.279701621416493	0.000342446861538221	0.0010218058519832
Tb927.11.15770-1	Tb927.11.15770	hypothetical protein, conserved	244.160071863187	194.720510788077	293.599632938296	1.50780024020085	0.592445306881619	4.05392348936684e-06	1.64296562901616e-05
Tb927.7.6410-1	Tb927.7.6410	hypothetical protein, conserved	1177.05138683248	1088.38524437867	1265.71752928629	1.16293154085239	0.217766171119162	0.00415334164334422	0.0100107070664716
Tb927.9.1440-1	Tb927.9.1440	hypothetical protein, conserved	2600.91555215232	3518.39190212172	1683.43920218293	0.478468359698005	-1.06350457000059	1.8476098120905e-80	1.09059254010267e-78
Tb927.11.15470-1	Tb927.11.15470	methionyl-tRNA formyltransferase	643.99557305719	594.123654746359	693.86749136802	1.16788396796664	0.223896946174632	0.00344408580228673	0.00844906206006275
Tb927.1.3470-1	Tb927.1.3470	hypothetical protein, unlikely	32.4648384558075	39.8533395434607	25.0763373681544	0.62921545986901	-0.668373976577585	0.0116207995211628	0.0252265759516009
Tb927.8.730-1	Tb927.8.730	nucleolar RNA-binding protein, putative	1679.15370864514	1994.43745325068	1363.86996403959	0.683836919436433	-0.548275780846654	2.33497355941571e-23	3.28905285309256e-22
Tb927.1.290-1	Tb927.1.290	leucine-rich repeat protein (LRRP), putative	740.736333364955	830.721508393634	650.751158336276	0.783356578300992	-0.352258933417684	0.00122186445350791	0.00328951841858149
Tb927.9.4350-1	Tb927.9.4350	hypothetical protein, conserved	1175.91768774942	937.783955417103	1414.05142008173	1.50786480394921	0.592507081513901	4.37935401667118e-21	5.51518937629258e-20
Tb927.1.4330-1	Tb927.1.4330	hypothetical protein, unlikely	95.1732638605675	124.074629045898	66.2718986752367	0.534129331555132	-0.904738983308109	1.14040555578646e-05	4.35913959720865e-05
Tb927.11.3750-1	Tb927.11.3750	NADH-cytochrome b5 reductase, putative (B5R)	318.604332156366	244.111154937735	393.097509374998	1.61032177933559	0.687349000803717	1.31776332909529e-10	8.76186391307266e-10
Tb927.7.4420-1	Tb927.7.4420	proteasome alpha 3 subunit, putative	959.829313426037	1061.0972498315	858.561377020577	0.809126003443056	-0.3055637069574	2.5662940144491e-06	1.07262683831285e-05
Tb927.8.6130-1	Tb927.8.6130	hypothetical protein, conserved	463.116321368976	422.816695415222	503.41594732273	1.19062457273206	0.251718574880018	0.00537615573448719	0.0126797780125429
Tb927.7.4230-1	Tb927.7.4230	hypothetical protein, conserved	571.674721845833	778.059703395201	365.289740296465	0.469488059466978	-1.09083962873746	2.00363128733356e-36	4.52010901497462e-35
Tb927.9.10080-1	Tb927.9.10080	phosphatidylserine decarboxylase, putative	280.593197182707	195.019346343582	366.167048021832	1.87759345360909	0.908884716902263	1.27185832029347e-14	1.14837821489974e-13
Tb927.4.3650-1	Tb927.4.3650	hypothetical protein	216.993189609032	164.233698234133	269.752680983931	1.64249288595675	0.715887121891809	4.21790303135322e-08	2.20607261018999e-07
Tb927.11.2750-1	Tb927.11.2750	hypothetical protein, conserved	792.169976914766	886.605902151537	697.734051677995	0.78697203569793	-0.345615723038593	6.03295213771257e-06	2.38813529648412e-05
Tb927.1.110-1	Tb927.1.110	hypothetical protein, conserved	299.167061275078	347.069304023586	251.264818526569	0.723961513201103	-0.466015091211157	4.04653918526841e-05	0.000141865941456865
Tb927.6.2470-1	Tb927.6.2470	hypothetical protein, conserved	325.264873088259	291.776480046997	358.753266129521	1.22954826952377	0.298128373271226	0.00373368927436141	0.00908953699264859
Tb927.8.1320-1	Tb927.8.1320	hypothetical protein, conserved	384.577600285174	425.200762875648	343.9544376947	0.808922437882103	-0.305926715899939	0.00415815921282676	0.0100195355428208
Tb927.5.2120-1	Tb927.5.2120	hypothetical protein, conserved	494.539683972079	529.492222513081	459.587145431078	0.867977140910174	-0.204271046606769	0.0118961670976879	0.0257606792879057
Tb927.2.1170-1	Tb927.2.1170	retrotransposon hot spot protein 5 (RHS5), putative	379.057709337709	407.133647052914	350.981771622503	0.862079993051735	-0.214106350602464	0.019332291658708	0.0394140730081319
Tb927.8.6870-1	Tb927.8.6870	hypothetical protein, conserved	820.793729915981	861.624593845002	779.962865986959	0.905223541155404	-0.143653991207724	0.0445407389380528	0.0828294479802762
Tb927.11.16800-1	Tb927.11.16800	hypothetical protein, conserved	505.993404513501	431.489365515613	580.497443511389	1.34533429999536	0.427964710342051	2.94182005607308e-07	1.38578570176689e-06
Tb927.9.4230-1	Tb927.9.4230	fatty acyl CoA synthetase 4 (ACS4)	577.605108482274	675.009815615026	480.200401349521	0.711397657102206	-0.491271871812585	1.34502884681589e-08	7.41004146274379e-08
Tb927.5.1830-1	Tb927.5.1830	lysosomal/endosomal membrane protein p67,lysosomal membrane glycoprotein	370.693679190029	445.409762826535	295.977595553523	0.664506304655902	-0.589645207421043	2.48634386734413e-09	1.4786844233684e-08
Tb927.9.6430-1	Tb927.9.6430	Rab geranylgeranyl transferase component A, putative	543.661499933776	584.902703838505	502.420296029047	0.858980977061387	-0.219301913003353	0.0125659324855478	0.0269954434704377
Tb927.10.1490-1	Tb927.10.1490	hypothetical protein, conserved	3382.22515885665	3908.71692514468	2855.73339256863	0.730606346598744	-0.452833808793829	3.37330889783176e-14	2.9746139539112e-13
Tb927.5.4590-1	Tb927.5.4590	small GTP-binding rab protein, pseudogene, putative,small GTP-binding rab protein, degenerate	73.0608012873206	96.0896891247139	50.0319134499274	0.520679314353816	-0.94153300268189	2.69903238837242e-05	9.72570765527718e-05
Tb927.7.870-1	Tb927.7.870	hypothetical protein, conserved	317.402387404197	290.877032719094	343.9277420893	1.18238191195191	0.241696104453867	0.0195788735432272	0.0398419056600803
Tb927.3.5610-1	Tb927.3.5610	ribosomal protein L3 mitochondrial, putative	451.935260597131	416.852922625354	487.017598568907	1.16831998082598	0.224435455321111	0.0106325328959562	0.0233388535133347
Tb927.9.7100-1	Tb927.9.7100	hypothetical protein, conserved	193.177372254828	168.39341216491	217.961332344746	1.29435783468354	0.372236516060557	0.00241885550454571	0.00611906974138283
Tb927.5.2380-1	Tb927.5.2380	hydrolase, alpha/beta fold family, putative	467.894159179201	527.274979241455	408.513339116946	0.774763368640474	-0.368172350974657	0.00174700353425068	0.00457829950670285
Tb927.9.11510-1	Tb927.9.11510	hypothetical protein, conserved	488.241321343216	389.895563610978	586.587079075454	1.50447230956628	0.589257553518013	8.17008426238e-12	6.04879020005727e-11
Tb927.11.3140-1	Tb927.11.3140	protein kinase, putative,dual-specificity protein kinase, putative	669.677349403232	731.225486385135	608.12921242133	0.831657571767171	-0.265938462198475	0.00102968667481638	0.00281138806714339
Tb927.10.9550-1	Tb927.10.9550	hypothetical protein	7.9246563254117	3.12064402740821	12.7286686234152	4.0788595275914	2.0281658228115	0.00806740542153433	0.0182914373378034
Tb927.3.570-1	Tb927.3.570	expression site-associated gene (ESAG) protein, putative,expression site-associated gene 2 (ESAG2) protein, putative	10.7240273788629	19.0424414046886	2.40561335303726	0.126329040584311	-2.98474177016425	0.000401508052274079	0.00118097809138379
Tb927.7.3390-1	Tb927.7.3390	hypothetical protein, conserved	378.733069982691	339.060276354179	418.405863611204	1.23401616995717	0.30336129899639	0.0012832972067817	0.00344422204245124
Tb927.7.1590-1	Tb927.7.1590	mitotic cyclin,cyclin CycB3 (CYC8)	370.279689900427	432.545088618829	308.014291182026	0.712097534538087	-0.489853237182464	6.88487879562452e-06	2.7068460946821e-05
Tb927.2.2830-1	Tb927.2.2830	hypothetical protein, conserved	210.084595549487	258.132408574146	162.036782524829	0.62772738773824	-0.671789939826223	4.68107308146317e-08	2.43657295308074e-07
Tb927.5.550-1	Tb927.5.550	vacuolar ATP synthase, putative	453.950011259176	482.388890749739	425.511131768613	0.882091482470242	-0.180999808195312	0.0257962852565712	0.0510454657175071
Tb927.2.5660-1	Tb927.2.5660	adenylate kinase, putative (ADKA)	481.664046237162	724.233412112302	239.094680362022	0.330134838248731	-1.59887270453463	1.31872261995152e-63	5.72127808665967e-62
Tb927.11.800-1	Tb927.11.800	hypothetical protein, conserved	803.825329876104	893.990201463436	713.660458288772	0.798286667035646	-0.325021179462076	0.00150711979808195	0.00398454554782362
Tb927.10.4650-1	Tb927.10.4650	hypothetical protein, conserved	646.087810917788	550.170615629237	742.005006206339	1.34868163643691	0.431549832541399	1.29463552869542e-08	7.14148282421497e-08
Tb927.11.13200-1	Tb927.11.13200	hypothetical protein, conserved	1053.2555410653	1156.60255891116	949.908523219444	0.821292081623696	-0.284032706293273	3.83640874009589e-05	0.000134989937704023
Tb927.8.4870-1	Tb927.8.4870	DIGIT	2292.17586523242	2625.69075274162	1958.66097772323	0.745960268046834	-0.422829304377778	1.30867870604332e-16	1.3375035491564e-15
Tb927.3.4660-1	Tb927.3.4660	hypothetical protein, conserved	663.974638951206	713.839527679559	614.109750222854	0.860291040787708	-0.21710328150422	0.023629473539517	0.0471882489993991
Tb927.4.3460-1	Tb927.4.3460	ubiquitin-conjugating enzyme E2, putative,ubiquitin carrier protein, putative,ubiquitin-protein ligase, putative	450.561207971039	400.113654047254	501.008761894824	1.25216612036852	0.324425972121709	0.000564326290856094	0.00162409924569099
Tb927.6.3180-1	Tb927.6.3180	hypothetical protein, conserved	1597.33433108426	2320.56320628938	874.105455879138	0.376678150162023	-1.40859574508264	1.82898743261533e-127	2.40456423527321e-125
Tb927.11.16350-1	Tb927.11.16350	hypothetical protein, conserved	453.297795586659	619.177111342647	287.418479830671	0.464194290398465	-1.1071993172814	3.65392423057298e-13	2.99104722157375e-12
Tb927.11.1450-1	Tb927.11.1450	2-oxoglutarate dehydrogenase E1 component, putative	5320.72599792714	4795.08539015139	5846.36660570289	1.21924139614087	0.285983791698209	1.01492373604834e-06	4.46124278505138e-06
Tb927.7.4510-1	Tb927.7.4510	hypothetical protein, conserved	518.760138344911	547.786029058232	489.73424763159	0.89402471339686	-0.161613382715568	0.0161653993563482	0.0337295778004902
Tb927.6.2510-1	Tb927.6.2510	hypothetical protein, conserved	159.906905647454	187.674674767988	132.139136526921	0.704086135704125	-0.506176160411691	0.00083228760146117	0.00231392486955417
Tb927.5.2070-1	Tb927.5.2070	hypothetical protein, conserved	798.732277886827	642.232454366379	955.232101407276	1.48736192777691	0.572755748852877	4.17317067219819e-15	3.90200451752841e-14
Tb927.10.12840-1	Tb927.10.12840	mitochondrial carrier protein (MCP12)	1003.46993579164	832.206571996654	1174.73329958663	1.41158858763657	0.497319671425602	1.08798810957236e-13	9.23725325514617e-13
Tb927.9.3130-1	Tb927.9.3130	hypothetical protein, conserved	858.324794574674	915.603351842168	801.04623730718	0.874883469676578	-0.192837225274348	0.0016875312547653	0.00442913148747687
Tb927.10.6840-1	Tb927.10.6840	hypothetical protein, conserved	704.312828353539	768.491539394787	640.134117312291	0.832974840316938	-0.263655174684484	0.00173699717766924	0.00455345151378731
Tb927.1.5190-1	Tb927.1.5190	hypothetical protein, unlikely	42.5225123491999	68.0879481801839	16.9570765182159	0.249046666428275	-2.00551199469631	2.15008651058955e-10	1.40590057666809e-09
Tb927.3.5400-1	Tb927.3.5400	hypothetical protein, conserved	491.793560753327	426.765506880437	556.821614626217	1.30474840550367	0.38377163888248	1.33738474854485e-05	5.04762395090197e-05
Tb927.11.3950-1	Tb927.11.3950	hypothetical protein, conserved	431.008602734407	471.737949856275	390.27925561254	0.827322151485686	-0.273478884171299	0.0278198943085703	0.0545398153898474
Tb927.3.4520-1	Tb927.3.4520	hypothetical protein, conserved	268.228841327657	241.877679938758	294.580002716556	1.2178883259966	0.284381851703019	0.0162021177594215	0.0337865358804374
Tb927.3.3400-1	Tb927.3.3400	kinesin, putative	273.327746884581	311.670488355109	234.985005414052	0.753953339163494	-0.407452854470961	0.00052315827237827	0.00151063039248794
Tb927.7.720-1	Tb927.7.720	hypothetical protein, conserved	710.012970672031	613.395010415361	806.630930928701	1.31502688680576	0.395092296905256	1.49805807941599e-05	5.5980404630028e-05
Tb927.10.14930-1	Tb927.10.14930	zinc finger protein family member, putative (ZC3H39)	477.403702088099	561.244226396817	393.563177779381	0.701233365563604	-0.512033451916072	3.43976817231856e-08	1.81660793860062e-07
Tb927.11.6180-1	Tb927.11.6180	60S ribosomal protein L28, putative	2468.05868795078	2832.75560111743	2103.36177478413	0.742514382092976	-0.429509124498181	6.19245746856362e-19	7.13571759026913e-18
Tb927.4.2210-1	Tb927.4.2210	hypothetical protein, conserved	574.952483211964	503.666882871802	646.238083552125	1.28306645826585	0.359595898819983	0.000114647325309878	0.00037440528480008
Tb927.3.1920-1	Tb927.3.1920	NOT5 protein (NOT5)	1828.84933178299	1986.4842665036	1671.21439706238	0.841292541422378	-0.249320540932822	6.33159829878633e-07	2.86589871875686e-06
Tb927.10.7720-1	Tb927.10.7720	hypothetical protein, conserved	297.172089652939	231.342590868063	363.001588437815	1.56910833874442	0.649944966310688	4.82854845374886e-09	2.78572572694009e-08
Tb927.8.5330-1	Tb927.8.5330	tyrosyl/methionyl-tRNA synthetase, putative	539.248751139189	618.476136900672	460.021365377706	0.743798083597825	-0.427017064048884	9.99012769597828e-07	4.39798772288197e-06
Tb927.8.5260-1	Tb927.8.5260	60S ribosomal protein L39, putative	2652.55936773481	3205.246822937	2099.87191253262	0.655135790949317	-0.610134127741054	1.20189546444979e-36	2.73723016929942e-35
Tb927.7.4910-1	Tb927.7.4910	hypothetical protein, conserved	1026.62614734511	1251.25277258869	801.999522101526	0.640957238753836	-0.641699983746309	5.72134942517666e-21	7.18439203505902e-20
Tb927.11.170-1	Tb927.11.170	hypothetical protein, conserved	568.659974124492	471.219883506953	666.100064742031	1.4135652761185	0.499338505990467	2.07929662353999e-09	1.24342224689569e-08
Tb927.4.5110-1	Tb927.4.5110	hypothetical protein, conserved	1217.63218801958	1518.47419634407	916.790179695087	0.603757496770367	-0.727958897090036	1.55237849290379e-30	2.94748100282848e-29
Tb927.6.1230-1	Tb927.6.1230	kinetoplastid-specific phospho-protein phosphatase	301.149386534004	271.877804648175	330.420968419833	1.21532895576899	0.281346864137731	0.00978218039031281	0.0216862491688156
Tb927.7.5010-1	Tb927.7.5010	hypothetical protein, conserved	321.426393171643	283.219737409457	359.633048933828	1.26980221160893	0.344603795774476	0.0142658781075634	0.030287502896826
Tb927.4.2470-1	Tb927.4.2470	hypothetical protein, conserved	1039.75894357655	914.803398784186	1164.71448836892	1.2731855718036	0.348442713040497	3.84656726984373e-07	1.79444431185129e-06
Tb927.9.13610-1	Tb927.9.13610	helicase, putative	1249.61446880243	1297.61357082219	1201.61536678268	0.926019420420613	-0.110885644975593	0.0528016010191862	0.0959295418851505
Tb927.11.14010-1	Tb927.11.14010	hypothetical protein, conserved	273.46781102252	213.845003959929	333.09061808511	1.55762637385499	0.639349217206071	1.03659535854282e-08	5.80354885830916e-08
Tb927.10.13300-1	Tb927.10.13300	30S ribosomal protein S8, putative	334.045758372277	314.594090278912	353.497426465643	1.12366200570469	0.168208142298967	0.0521853975431824	0.0949491915458573
Tb927.11.13010-1	Tb927.11.13010	hypothetical protein	525.98493978575	580.088908578407	471.880970993093	0.813463184720264	-0.297851040229105	0.0157141880910885	0.0329511865795975
Tb927.9.2800-1	Tb927.9.2800	hypothetical protein, conserved	281.200311586748	369.404377847769	192.996245325727	0.522452512474717	-0.936628183302822	4.13498727516557e-17	4.32280537188092e-16
Tb927.9.1590-1	Tb927.9.1590	hypothetical protein, conserved	113.109500438219	94.7224306940274	131.49657018241	1.38823053018108	0.473247162392329	0.00194665259718796	0.00504212077188058
Tb927.3.4090-1	Tb927.3.4090	hypothetical protein, conserved	285.339091273042	193.256990939193	377.421191606891	1.95294974723912	0.965654826673929	1.3478083601891e-16	1.37587448721892e-15
Tb927.8.5520-1	Tb927.8.5520	hypothetical protein, conserved	279.814307534672	217.563246914929	342.065368154414	1.5722571390386	0.652837186348581	2.14557558562795e-09	1.28040985945624e-08
Tb927.5.4370-1	Tb927.5.4370	hypothetical protein, conserved	172.268448409932	146.687438141946	197.849458677917	1.34878256232454	0.431657789694435	0.00932065284842018	0.0207585484511658
Tb927.11.15230-1	Tb927.11.15230	cytosolic coat protein, putative	886.557735594012	925.895889750173	847.21958143785	0.915026830572115	-0.128114047921476	0.049394509159848	0.0906314561175726
Tb927.3.2050-1	Tb927.3.2050	hypothetical protein, conserved	1228.30667037087	1652.5701728263	804.043167915452	0.486541014195084	-1.03936666915785	7.9609432903329e-39	1.9295280706765e-37
Tb927.11.10530-1	Tb927.11.10530	hypothetical protein, conserved	77.1825931798912	65.2668568277731	89.0983295320093	1.36513896734943	0.449047820962701	0.0170490048965095	0.0353149237257133
Tb927.9.10160-1	Tb927.9.10160	hypothetical protein, conserved	278.484922920637	254.632679293471	302.337166547804	1.1873462879419	0.247740756409771	0.0183032230514478	0.037545405772438
Tb927.9.3780-1	Tb927.9.3780	hypothetical protein, conserved	278.086025347231	213.860075097291	342.311975597171	1.60063525387543	0.678644589942446	1.89493292111478e-07	9.1397070353046e-07
Tb927.1.5110-1	Tb927.1.5110	expression site-associated gene 11 (ESAG11) protein, putative	257.151190933785	423.4846371065	90.8177447610692	0.21445345781984	-2.22126351689796	3.65573952574306e-26	5.86337372733318e-25
Tb927.11.6390-1	Tb927.11.6390	hypothetical protein, conserved	925.299171208749	1185.72354381674	664.874798600755	0.560733403724597	-0.834613079029312	1.12964091470772e-33	2.39655115328091e-32
Tb927.9.4390-1	Tb927.9.4390	DNA-damage inducible protein DDI1-like protein	660.996359724648	694.848328833233	627.144390616063	0.902562997696408	-0.147900461178696	0.0314090309392517	0.0607390598305967
Tb927.4.1380-1	Tb927.4.1380	hypothetical protein, conserved	79.9512775828251	60.4951899515359	99.4073652141142	1.64322759038779	0.716532310345595	0.00110218079633636	0.00299612242161986
Tb927.8.5570-1	Tb927.8.5570	transporter, putative	1033.53316869839	898.198220747851	1168.86811664893	1.30134761976673	0.380006390437951	3.89529796404913e-08	2.04350063083762e-07
Tb927.11.2100-1	Tb927.11.2100	hypothetical protein, conserved	517.992348306157	433.746164340126	602.238532272188	1.38845846207861	0.473484017308299	6.09984444034886e-08	3.13556577066985e-07
Tb927.4.3000-1	Tb927.4.3000	hypothetical protein, conserved	341.765926890858	308.332912715862	375.198941065855	1.21686309048562	0.283166859269004	0.00870618275061423	0.0195708672868082
Tb927.4.470-1	Tb927.4.470	snoRNP protein GAR1, putative	483.362128340772	573.306507454394	393.417749227151	0.68622585669577	-0.543244607837663	3.09443442100525e-05	0.000110644276139655
Tb927.8.1840-1	Tb927.8.1840	hypothetical protein, conserved	2677.77533502926	2886.7884956056	2468.76217445293	0.855193298092672	-0.225677547776518	7.00110500180722e-06	2.74507854047362e-05
Tb927.7.2320-1	Tb927.7.2320	hypothetical protein, conserved	602.950030744858	712.101285403616	493.7987760861	0.693438961855288	-0.528159196194529	2.66451947400278e-06	1.11047240518358e-05
Tb927.1.2700-1	Tb927.1.2700	hypothetical protein, conserved	329.831389492676	299.303122588835	360.359656396517	1.20399564588425	0.267830174761604	0.0128750756103061	0.0276049001904191
Tb927.5.2720-1	Tb927.5.2720	zinc-finger protein ZPR1, putative	838.36468816967	967.454237353301	709.27513898604	0.733135596084038	-0.44784804017599	6.64041835336532e-10	4.14226528052846e-09
Tb927.10.3620-1	Tb927.10.3620	Laminin-like protein, putative	487.623686406596	378.417590415031	596.829782398162	1.57717240824769	0.657340376633422	1.16164104026485e-12	9.17157352718666e-12
Tb927.9.8100-1	Tb927.9.8100	nascent polypeptide associated complex subunit, putative	468.923394211285	497.258201332191	440.58858709038	0.886035837940954	-0.174563041508826	0.0471782162398767	0.087006457452372
Tb927.8.800-1	Tb927.8.800	hypothetical protein, conserved	1881.83280672288	2028.41272955232	1735.25288389345	0.855473276524163	-0.225205306716492	9.43296098712669e-06	3.64100544863426e-05
Tb927.11.4700-1	Tb927.11.4700	prostaglandin f synthase	1954.78869989677	1379.24283106003	2530.33456873352	1.83458236051792	0.875451673430057	3.79490313247805e-39	9.24954339340226e-38
Tb927.4.900-1	Tb927.4.900	hypothetical protein, conserved	254.450508690827	229.703921958787	279.197095422866	1.21546507801012	0.281508443341642	0.0117850827561691	0.0255520147614391
Tb927.11.410-1	Tb927.11.410	hypothetical protein, conserved	147.594408862841	103.322880321249	191.865937404432	1.85695498236098	0.89293884084587	4.45708313996397e-08	2.32696211825917e-07
Tb927.6.540-1	Tb927.6.540	gene related to expression site-associated gene 2 (GRESAG2), putative	37.0297927993682	48.1316297896426	25.9279558090939	0.53868850737885	-0.892476808482222	0.0254564125085844	0.050441948238636
Tb927.9.10520-1	Tb927.9.10520	hypothetical protein, conserved	341.487618048309	285.944570800334	397.030665296284	1.38848821009271	0.473514927021365	3.56415847505028e-06	1.45740825108442e-05
Tb927.11.9710-1	Tb927.11.9710	60S ribosomal protein L10a, putative (RPL10A)	1564.21171176145	1842.37279226373	1286.05063125917	0.698040394788391	-0.518617568947227	3.70990567719647e-13	3.03115363098246e-12
Tb927.11.11600-1	Tb927.11.11600	hypothetical protein, conserved	655.275682886045	887.431770407366	423.119595364724	0.476791128596282	-1.06857070231132	2.17373406650111e-26	3.50585325186434e-25
Tb927.7.1470-1	Tb927.7.1470	ATPase subunit 9, putative	162.051513070188	196.947956640777	127.155069499599	0.645627767194984	-0.631225467428659	0.000127679365361267	0.000412615960238254
Tb927.3.4870-1	Tb927.3.4870	hypothetical protein, conserved	161.231221529512	144.457199451356	178.005243607667	1.23223518304194	0.301277633490021	0.0460053268503054	0.085159965815095
Tb927.11.8870-1	Tb927.11.8870	mitochondrial DEAD box protein,KREH1 (KREH1)	614.774006797285	539.405451704239	690.142561890331	1.27945047590795	0.355524305607314	2.85609141268309e-05	0.000102618240943483
Tb927.10.7960-1	Tb927.10.7960	hypothetical protein, conserved	391.028534085659	423.516657090706	358.540411080612	0.846579243290122	-0.240282978271557	0.0178876172253097	0.0368325752709081
Tb927.11.8790-1	Tb927.11.8790	target SNARE, putative	445.099359492124	474.25244662092	415.946272363329	0.877056671667111	-0.189258028395741	0.0324827498928727	0.0625505594364085
Tb927.9.10570-1	Tb927.9.10570	predicted zinc finger protein	1505.77813175534	1660.69576943797	1350.86049407272	0.81343044218743	-0.297909111007637	7.19829855240464e-07	3.23445658102302e-06
Tb927.4.2970-1	Tb927.4.2970	chaperone protein DNAj, putative	388.918172175999	333.211216795093	444.625127556905	1.33436422649099	0.416152516620139	0.00010286925449059	0.000339648600157859
Tb927.11.1670-1	Tb927.11.1670	cysteine desulfurase	579.027634301343	514.969631367276	643.085637235409	1.24878361375986	0.320523511853114	0.000200406993634205	0.000625289997757639
Tb927.9.13510-1	Tb927.9.13510	Poly(A)-specific ribonuclease PARN-3	474.838489920822	502.260288895145	447.416690946498	0.890806422165508	-0.166816135781719	0.0366988338284732	0.069771205330776
Tb927.4.3810-1	Tb927.4.3810	DNA-directed RNA polymerase II subunit 2, putative,RNA polymerase subunit, putative (RPB2)	1456.7663793271	1636.98654309383	1276.54621556037	0.779814727827732	-0.358796692699409	4.01129971160111e-09	2.34226430670006e-08
Tb927.11.2910-1	Tb927.11.2910	phosphoglycerate mutase, putative (iPGAM)	471.925125425492	404.312480060421	539.537770790563	1.3344573749243	0.416253223825738	5.8876525063415e-05	0.000201447794942923
Tb927.10.1310-1	Tb927.10.1310	hypothetical protein, conserved	767.013078507532	668.520293083657	865.505863931408	1.29465907450486	0.372572239783917	8.4636812667543e-07	3.76226241555467e-06
Tb927.4.1680-1	Tb927.4.1680	ZFP family member, putative (ZC3H10)	1003.40732629102	1160.87266481443	845.941987767621	0.728712126151106	-0.456579096792254	2.41483716987349e-12	1.86088295941317e-11
Tb927.9.2670-1	Tb927.9.2670	engulfment and cell motility domain 2, putative	493.500649557222	540.895751693963	446.105547420482	0.8247532838322	-0.277965477860723	0.000969715396533081	0.00266104380003717
Tb927.8.5610-1	Tb927.8.5610	hypothetical protein, conserved	354.391030662397	329.797618534959	378.984442789835	1.14914244824864	0.200557646238034	0.0356672585398053	0.0680335903165291
Tb927.8.7470-1	Tb927.8.7470	hypothetical protein, conserved	470.553278495328	381.530623233676	559.57593375698	1.46666060253375	0.552535057997476	9.92371492059169e-09	5.56613279676626e-08
Tb927.9.8990-1	Tb927.9.8990	hypothetical protein, conserved	610.682050507214	710.808816820409	510.55528419402	0.718273707517918	-0.477394388397821	1.27418808869879e-09	7.75868775132588e-09
Tb927.7.3990-1	Tb927.7.3990	mitochondrial DNA polymerase I protein C (TbPOL1C)	1443.6259831313	1318.42582755986	1568.82613870275	1.18992369984614	0.250869068169595	4.5244192224252e-05	0.000157285198689838
Tb927.9.9400-1	Tb927.9.9400	ceramide phosphorylethanolamine synthase	61.6612561080411	80.371900123726	42.9506120923562	0.534398365924375	-0.904012498520767	0.0119934657734202	0.0259390086031823
Tb927.9.6940-1	Tb927.9.6940	DNA topoisomerase type IB small subunit	696.379339898492	619.552812464028	773.205867332957	1.2480063874746	0.319625318137934	7.12195995816331e-05	0.000240549811432398
Tb927.9.1430-1	Tb927.9.1430	hypothetical protein, unlikely	100.89926437164	84.8022352301824	116.996293513097	1.37963690692267	0.464288628230126	0.0112589810234287	0.0245413755467555
Tb927.10.12410-1	Tb927.10.12410	hypothetical protein, conserved	499.711743487103	608.550060114048	390.873426860157	0.642302831729084	-0.638674437999842	3.36573618523856e-12	2.56179762099254e-11
Tb927.2.4840-1	Tb927.2.4840	hypothetical protein, conserved	243.898238548637	190.7277688696	297.068708227674	1.55755352242798	0.639281739631109	5.84253085693158e-07	2.66538592248135e-06
Tb927.5.370-1	Tb927.5.370	75 kDa invariant surface glycoprotein, putative (ISG75)	532.428290953004	760.790810744464	304.065771161543	0.399670667504517	-1.32311640003398	4.77481041967879e-50	1.50658290951101e-48
Tb927.10.5400-1	Tb927.10.5400	hypothetical protein, conserved	1004.63180791137	1129.88221902578	879.381396796963	0.778294747885489	-0.36161147337397	4.82290281374609e-08	2.5073893178475e-07
Tb927.3.4140-1	Tb927.3.4140	hypothetical protein, conserved	960.27128251836	1029.6928303274	890.84973470932	0.865160665852229	-0.208960019589667	0.00119034633020949	0.00321263922464314
Tb927.3.610-1	Tb927.3.610	N-acetyltransferase complex ARD1 subunit, putative	276.222906350841	339.091283571895	213.354529129788	0.629194967450564	-0.668420963331395	4.68479957551182e-09	2.7063918719518e-08
Tb927.6.5100-1	Tb927.6.5100	serine/threonine-protein kinase, putative	686.772068570338	619.869166162371	753.674970978304	1.21586136578519	0.281978740050981	0.000235223613416421	0.000725830474258279
Tb927.10.11210-1	Tb927.10.11210	hypothetical protein, conserved	389.832730733691	360.408114127352	419.25734734003	1.16328498417736	0.218204574793637	0.0442884211587202	0.0824304226499819
Tb927.7.3140-1	Tb927.7.3140	hypothetical protein, conserved	309.539722755962	273.858450263308	345.220995248617	1.26058186233324	0.334089810022976	0.0186319884134366	0.0381656665399881
Tb927.3.990-1	Tb927.3.990	hypothetical protein, conserved	661.659313721538	568.736477589054	754.582149854022	1.32676939072519	0.407917633881353	8.28688144405115e-05	0.000276771633141
Tb927.4.4520-1	Tb927.4.4520	hypothetical protein, conserved	287.311927822142	392.796259725075	181.827595919208	0.462905619433525	-1.11121001858361	4.18965787857637e-20	5.1130325474553e-19
Tb927.1.3040-1	Tb927.1.3040	hypothetical protein, conserved	216.465884163535	183.109315450021	249.822452877049	1.36433502721077	0.448197957225533	0.000297875414946196	0.000899952985894199
Tb927.10.14160-1	Tb927.10.14160	aquaporin 3, putative	1987.08482902626	2975.94410273827	998.225555314236	0.335431554106051	-1.57590968502185	5.87868962448463e-96	4.55440980996903e-94
Tb927.11.4980-1	Tb927.11.4980	ATP-dependent DEAD/H RNA helicase, putative,ATP- dependent RNA helicase, putative	636.601192496003	568.814082272425	704.38830271958	1.23834540084791	0.308413768986407	5.31965950044086e-05	0.000183169386846529
Tb927.10.6710-1	Tb927.10.6710	hypothetical protein, conserved	458.988059501105	417.532425496611	500.4436935056	1.19857444103982	0.26131951464733	0.00257959506918042	0.00648974961301204
Tb927.1.640-1	Tb927.1.640	BRCA2	1226.83413049497	1141.87208160127	1311.79617938867	1.14881185075399	0.20014253670382	0.000306238404995484	0.000922329274608057
Tb927.11.11220-1	Tb927.11.11220	dynein heavy chain, putative	4912.1888829858	5800.79460245534	4023.58316351626	0.693626208004877	-0.527769684441299	4.79445947169742e-14	4.17267049507708e-13
Tb927.5.930-1	Tb927.5.930	NADH-dependent fumarate reductase (FRDg)	918.591915444984	729.717888259489	1107.46594263048	1.51766314139837	0.601851607509446	1.64526003263023e-11	1.18472375959606e-10
Tb927.8.4770-1	Tb927.8.4770	small GTP-binding protein Rab18 (TbRAB18)	263.626895270672	327.558831509197	199.694959032146	0.609646084375347	-0.713956131710296	1.12034962360658e-09	6.85562319043323e-09
Tb927.9.6530-1	Tb927.9.6530	unspecified product	1754.46433089663	1997.04613571513	1511.88252607813	0.757059388383502	-0.401521616386169	6.46755113210118e-14	5.57842357586898e-13
Tb927.9.6460-1	Tb927.9.6460	hypothetical protein, conserved	2178.82519121647	2456.92589198687	1900.72449044608	0.773618975096151	-0.37030491364372	3.41967320443189e-12	2.60057006089882e-11
Tb927.1.3120-1	Tb927.1.3120	separase, putative,cysteine peptidase, Clan CD, family C50, putative	651.573165281529	613.807697715319	689.338632847738	1.12305309205726	0.167426132402071	0.0225322177858284	0.0451946494978348
Tb927.7.4400-1	Tb927.7.4400	inositol polyphosphate kinase-like protein, putative	447.841118197954	351.700483381365	543.981753014543	1.54671880966589	0.629210941600461	1.10564177455728e-08	6.15767245047081e-08
Tb927.7.3600-1	Tb927.7.3600	hypothetical protein, conserved	293.313041437607	232.299681187685	354.326401687528	1.52529869983442	0.609091793870421	2.62387796842387e-08	1.40366147546325e-07
Tb927.7.4390-1	Tb927.7.4390	threonine synthase, putative	935.38395562432	645.068195383656	1225.69971586498	1.90010873987671	0.926081983815095	2.29885714959185e-43	6.15653811327422e-42
Tb927.10.12010-1	Tb927.10.12010	hypothetical protein, conserved	551.429305829102	838.345918776073	264.51269288213	0.315517362174674	-1.66420869939709	3.59925064700149e-47	1.06226863483102e-45
Tb927.10.6170-1	Tb927.10.6170	hypothetical protein, conserved	1361.26630596715	1239.37999806604	1483.15261386827	1.19668916408416	0.259048465840447	2.09059534998181e-06	8.85314585250959e-06
Tb927.9.4640-1	Tb927.9.4640	hypothetical protein, conserved	1125.5967567384	992.033705877027	1259.15980759978	1.26927119526306	0.344000351496012	6.366440370154e-09	3.62715713012648e-08
Tb927.11.14620-1	Tb927.11.14620	expression site-associated gene 2 (ESAG2) protein, putative	1335.02329986566	2214.90807036206	455.138529369251	0.205488677141734	-2.28286919432113	1.01508685634679e-264	4.19424221548625e-262
Tb927.10.9250-1	Tb927.10.9250	G-actin binding protein, putative,CAP/Srv2p, putative	1014.44477433334	1094.21018735264	934.679361314027	0.854204587123622	-0.227346449538153	0.00013235167861938	0.000426444677081455
Tb927.11.5510-1	Tb927.11.5510	dynein light chain p28, axonemal, putative	609.849678268317	754.835435009605	464.863921527028	0.615848037819147	-0.699353688984915	1.95981096492672e-18	2.18296273975214e-17
Tb927.11.4850-1	Tb927.11.4850	hypothetical protein, conserved	632.338281655011	584.669760506231	680.006802803792	1.16306135315604	0.217927203053003	0.0184547609448495	0.0378294261087784
Tb927.11.3800-1	Tb927.11.3800	hypothetical protein, conserved	251.96771481572	286.607272648245	217.328156983196	0.758278584402583	-0.399200116546892	0.000899197178296808	0.00248481971849726
Tb927.11.1910-1	Tb927.11.1910	cation transporter protein, putative	407.862830276051	480.663571709344	335.062088842758	0.697082343168226	-0.520599009720846	6.31445221518593e-07	2.86373832723323e-06
Tb927.1.410-1	Tb927.1.410	retrotransposon hot spot protein (RHS, pseudogene), putative	207.974064515541	230.041300300688	185.906828730395	0.808145443828546	-0.307313133337097	0.0205274909369138	0.0415288036511077
Tb927.11.1780-1	Tb927.11.1780	protein phosphatase 2C, putative	281.277968359228	239.093920597338	323.462016121119	1.35286591692922	0.436018860329253	3.65666635343408e-05	0.000129189307608907
Tb927.10.5390-1	Tb927.10.5390	hypothetical protein, conserved	2520.55195821681	2660.82241046304	2380.28150597057	0.89456609227684	-0.160740019566475	0.00111554037728064	0.00302486929667161
Tb927.11.3450-1	Tb927.11.3450	hypothetical protein, conserved	780.532756521967	708.495019940252	852.570493103682	1.20335424965384	0.267061413075176	0.000354901716324405	0.00105546089166072
Tb927.11.13270-1	Tb927.11.13270	hypothetical protein, conserved	854.596455979277	918.147720689204	791.045191269349	0.86156636175664	-0.21496617122883	0.00128632432885924	0.00345127897387497
Tb927.7.6180-1	Tb927.7.6180	hypothetical protein, conserved	350.24272301456	263.596425917105	436.889020112015	1.65741632722064	0.728936039356954	1.02750576267039e-11	7.52377004446493e-11
Tb927.11.6270-1	Tb927.11.6270	inositol-1,4,5-trisphosphate (IP3) 5-phosphatase, putative	415.594304507772	351.727688451364	479.460920564181	1.36315944495362	0.446954320023057	5.13178019685623e-05	0.000177333559411077
Tb927.1.4700-1	Tb927.1.4700	hypothetical protein, conserved	222.199287581693	170.858742089589	273.539833073797	1.60097065990552	0.678946868630766	1.11748126349518e-07	5.55666757784968e-07
Tb927.10.3100-1	Tb927.10.3100	glycerol-3-phosphate acyltransferase, putative	694.273837174043	639.389322147255	749.158352200831	1.17167792180974	0.228576047177877	0.0143999824014643	0.0305050408441176
Tb927.5.2000-1	Tb927.5.2000	hypothetical protein	968.575819931894	1275.68787580616	661.46376405763	0.518515364614267	-0.947541355367882	3.33910843148859e-42	8.70073389189985e-41
Tb927.11.11350-1	Tb927.11.11350	hypothetical protein, conserved	1220.76352536468	1361.64589424881	1079.88115648056	0.793070475254736	-0.334479019900357	2.40521317328775e-06	1.011145092278e-05
Tb927.11.900-1	Tb927.11.900	isocitrate dehydrogenase, putative (IDH)	1682.14431711842	1579.39929263474	1784.88934160211	1.13010645878192	0.176458684430147	0.00149365598685191	0.00395256267091004
Tb927.11.13310-1	Tb927.11.13310	hypothetical protein, conserved	300.949482520207	260.850495699253	341.048469341162	1.30744804002356	0.38675361271323	0.000194697958747626	0.000609449562789736
Tb927.7.1920-1	Tb927.7.1920	paraflagellar rod component, putative (PFC5)	847.405151188146	1041.81749365082	652.992808725469	0.626782342113683	-0.673963558509963	1.11234440434274e-21	1.45140036037322e-20
Tb927.2.5260-1	Tb927.2.5260	hypothetical protein, conserved	335.726467012634	301.233239308433	370.219694716835	1.22901342350791	0.297500673173987	0.00460707426675204	0.0110399291390797
Tb927.2.5190-1	Tb927.2.5190	hypothetical protein, conserved	343.767955010522	317.621413549511	369.914496471534	1.1646396643653	0.219883658874778	0.0361749776761485	0.0688657922983634
Tb927.1.90-1	Tb927.1.90	retrotransposon hot spot protein (RHS, pseudogene), putative	93.8019955543417	114.109861649379	73.4941294593041	0.644064661870563	-0.634722557670181	0.00133270244726911	0.00356139794732186
Tb927.11.15320-1	Tb927.11.15320	hypothetical protein	287.286190928044	332.280538785894	242.291843070194	0.729178554830487	-0.455655962603374	7.4380709929667e-05	0.000249894970839527
Tb927.1.1370-1	Tb927.1.1370	rRNA biogenesis protein, putative	671.046766342916	591.071919243652	751.021613442181	1.2706095298914	0.345520744867974	1.69649508753643e-05	6.30157871342193e-05
Tb927.7.2950-1	Tb927.7.2950	hypothetical protein, conserved	440.885341885656	499.322556417054	382.448127354258	0.765934008867049	-0.384707996707704	0.000371066981726644	0.00109964077883951
Tb927.2.5000-1	Tb927.2.5000	hypothetical protein, conserved	410.708951014402	477.360390876362	344.057511152442	0.720750019750914	-0.472429123632605	2.38266434127148e-06	1.00263717212477e-05
Tb927.11.14890-1	Tb927.11.14890	hypothetical protein, conserved	634.626301903961	553.639831348109	715.612772459813	1.29256013014328	0.370231396549246	2.39290543667167e-05	8.69846689317139e-05
Tb927.3.3560-1	Tb927.3.3560	hypothetical protein, conserved	1629.00782090768	2285.14615535857	972.869486456785	0.425736220055529	-1.23196826041345	9.25112006736269e-103	8.10827967924304e-101
Tb927.11.16740-1	Tb927.11.16740	chaperone protein DNAj, putative	821.650720393113	949.595872637649	693.705568148577	0.730527151746882	-0.452990199733173	5.38878453581661e-09	3.09453894224227e-08
Tb927.10.4050-1	Tb927.10.4050	serine palmitoyltransferase, putative	1011.54487314785	961.354002656272	1061.73574363942	1.1044170416993	0.143285054705937	0.0461463456941074	0.085357459302445
Tb927.10.12380-1	Tb927.10.12380	chaperone protein DNAj, putative	517.754452320652	476.221181766996	559.287722874307	1.17442848887799	0.231958870112986	0.00779579287191707	0.0177496968642415
Tb927.11.10470-1	Tb927.11.10470	hypothetical protein, conserved	580.355605127885	550.50512894983	610.20608130594	1.10844758607426	0.148540552705427	0.0321740691411883	0.0620249717702935
Tb927.5.1400-1	Tb927.5.1400	hypothetical protein	11.3864046771119	19.5679676826097	3.20484167161416	0.163779996144533	-2.61016893586593	3.34800457609625e-05	0.000119108797485802
Tb927.10.2700-1	Tb927.10.2700	predicted WD40 repeat protein	813.812724373219	731.829903761914	895.795544984525	1.22404884028346	0.291661123577124	1.80838474514352e-05	6.68570704457195e-05
Tb927.11.11480-1	Tb927.11.11480	Trichohyalin, putative	2358.82283919789	2989.49095374296	1728.15472465283	0.578076586078679	-0.790667455039489	4.2379101556569e-32	8.5517084699151e-31
Tb927.3.4240-1	Tb927.3.4240	thioredoxin, putative	195.168857463811	165.611580718388	224.726134209234	1.35694697939854	0.440364350783891	0.00332208610147642	0.00817751520638607
Tb927.7.7230-1	Tb927.7.7230	nitroreductase (NTR)	337.176804798378	297.093267062391	377.260342534366	1.2698380756476	0.344644542388082	0.0017852467342805	0.00466865157123324
Tb927.10.6800-1	Tb927.10.6800	developmentally regulated GTP-binding protein, putative	906.456286779956	987.241212366147	825.671361193764	0.836342072080698	-0.257834955504217	0.000149234870221725	0.000477122685672038
Tb927.3.1180-1	Tb927.3.1180	hypothetical protein, conserved	650.985393708467	613.882783209796	688.088004207137	1.12087848531823	0.164629883735614	0.0206224732975917	0.0417015149855986
Tb927.9.14140-1	Tb927.9.14140	hypothetical protein, conserved	464.514065772391	392.22141878369	536.806712761093	1.3686318162475	0.452734390850758	1.88496119139283e-07	9.1017296926631e-07
Tb927.6.4630-1	Tb927.6.4630	kinetoplastid-specific phospho-protein phosphatase, putative	918.2322514459	1016.03623228631	820.428270605494	0.807479344274318	-0.308502739469844	2.07300153155709e-06	8.78292689908248e-06
Tb927.11.15840-1	Tb927.11.15840	L-Lysine transport protein, putative	968.858046576719	1129.85760878475	807.858484368686	0.715009110960095	-0.483966469425424	2.05358894094739e-08	1.11160269747976e-07
Tb927.11.9860-1	Tb927.11.9860	hypothetical protein, conserved	2238.4264104524	3022.60282485554	1454.24999604927	0.481125070118592	-1.05551611859459	1.51240034869919e-69	7.25033029042148e-68
Tb927.2.1810-1	Tb927.2.1810	transcription silencer (ISWI)	2175.89956178917	2371.6924385474	1980.10668503093	0.834891848895761	-0.260338770554857	2.10201344479145e-07	1.00936196239377e-06
Tb927.2.4650-1	Tb927.2.4650	hypothetical protein, conserved	266.134855678275	198.30006829402	333.969643062531	1.68416302594185	0.752031797153727	5.44923085282149e-10	3.42630261666174e-09
Tb927.4.4860-1	Tb927.4.4860	amino acid transporter 8, putative (AATP8)	1955.0294631273	2829.35334057369	1080.70558568091	0.38196204418278	-1.38849881105013	4.32643235493528e-78	2.50269690291823e-76
Tb927.9.7670-1	Tb927.9.7670	hypothetical protein, conserved	754.557860179011	684.24497271725	824.870747640772	1.20551963190182	0.269655145437978	0.00216237750389531	0.00553316119177223
Tb927.5.3740-1	Tb927.5.3740	hypothetical protein, conserved	101.017282012081	83.9793798191602	118.055184205001	1.40576394418748	0.491354357467619	0.00956373561023749	0.0212399626030281
Tb927.7.7310-1	Tb927.7.7310	hypothetical protein	61.9837997824926	83.9317194015979	40.0358801633873	0.477005361606176	-1.06792261247383	0.00926966741020552	0.0206634650582927
Tb927.10.5170-1	Tb927.10.5170	hypothetical protein, conserved	1089.91905110736	1160.25856396715	1019.57953824756	0.878752004002815	-0.186472020617835	0.00649664802592697	0.0150887084906232
Tb927.7.4500-1	Tb927.7.4500	hypothetical protein, conserved	1774.44215935828	2439.08724695795	1109.79707175861	0.455005073370278	-1.13604546323463	7.73312387850743e-93	5.68646744862788e-91
Tb927.10.13680-1	Tb927.10.13680	lipase domain protein, putative	468.971415310113	431.889698876018	506.053131744208	1.17171845742373	0.228625958093347	0.0162355237705307	0.0338318058974291
Tb927.4.2480-1	Tb927.4.2480	8-oxoguanine DNA glycosylase, putative	375.943673600571	335.552146561831	416.335200639311	1.2407466466992	0.311208555544186	0.000583648942684731	0.00167139335830872
Tb927.5.1940-1	Tb927.5.1940	hypothetical protein, conserved	598.890655558353	723.51736998963	474.263941127075	0.655497657414738	-0.609337470263641	2.02179452398166e-10	1.32400838374255e-09
Tb927.10.3410-1	Tb927.10.3410	hypothetical protein	16.6973334566856	23.1633890854886	10.2312778278826	0.441700382881028	-1.17886001193125	0.0158940573517826	0.0332881331502335
Tb927.11.4220-1	Tb927.11.4220	palmitoyl acyltransferase 6, putative	398.465744564876	365.235769749407	431.695719380346	1.18196451480242	0.241186723259058	0.0160233141952728	0.0334861024259109
Tb927.10.13940-1	Tb927.10.13940	hypothetical protein, unlikely	43.7840107679715	28.9383002765071	58.6297212594359	2.02602504982067	1.01865201176425	0.000211948656315673	0.000658459896473719
Tb927.11.12640-1	Tb927.11.12640	hypothetical protein, conserved	1552.12067767364	1637.6185870131	1466.62276833418	0.895582634421117	-0.159101540655571	0.00674574650160798	0.015608757971854
Tb927.10.8940-1	Tb927.10.8940	hypothetical protein, conserved	6727.63368476526	9287.10746238601	4168.15990714451	0.448811422073676	-1.15581870245367	1.92590701761245e-189	5.06396823994644e-187
Tb927.2.4590-1	Tb927.2.4590	branched-chain amino acid aminotransferase, putative	918.619768462059	1402.12339631045	435.116140613674	0.31032656737534	-1.68814088213311	4.62746689181261e-119	5.3536706960344e-117
Tb927.7.1300-1	Tb927.7.1300	protein disulfide isomerase, putative	2274.22012088071	3175.26179136295	1373.17845039847	0.432461491563835	-1.20935642087395	9.75035206715747e-77	5.52966045011277e-75
Tb927.2.2400-1	Tb927.2.2400	hypothetical protein, conserved	544.779817131264	509.377480445412	580.182153817117	1.13900236286416	0.187770739924751	0.0414365738205013	0.0776890991876599
Tb927.3.560-1	Tb927.3.560	expression site-associated gene (ESAG) protein, putative,expression site-associated gene 11 (ESAG11) protein, putative	83.5762095965543	146.529014464818	20.6234047282901	0.140746218785507	-2.82883193075361	4.043297775496e-33	8.39322842056909e-32
Tb927.7.900-1	Tb927.7.900	hypothetical protein, conserved	1309.43023109212	1399.12772173697	1219.73274044727	0.871780839945773	-0.197962598489527	0.00129080038680757	0.00346158002838833
Tb927.8.3880-1	Tb927.8.3880	hypothetical protein, conserved	67.4999292738146	82.1964934271262	52.8033651205029	0.642404108969896	-0.638446974181055	0.00696360799154018	0.0160614637274307
Tb927.4.3150-1	Tb927.4.3150	hypothetical protein, conserved	447.878388034356	416.634484591112	479.1222914776	1.14998232070928	0.201611682020859	0.0218696127472709	0.043977434486227
Tb927.11.12880-1	Tb927.11.12880	hypothetical protein, conserved	1496.65451535077	1757.58612874015	1235.72290196138	0.703079571324995	-0.508240118733772	6.94501299056597e-19	7.97114784644722e-18
Tb927.11.10150-1	Tb927.11.10150	hypothetical protein, conserved	1821.16995554958	1507.04439921959	2135.29551187956	1.41687631299071	0.502713822883087	2.38160147791904e-22	3.21386563357753e-21
Tb927.11.14920-1	Tb927.11.14920	hypothetical protein, conserved	3414.3706006443	3803.01168525098	3025.72951603762	0.79561404656529	-0.329859347711185	1.20736297611391e-06	5.23814427187018e-06
Tb927.6.4250-1	Tb927.6.4250	hypothetical protein, conserved	672.748797198838	725.550638760031	619.946955637644	0.854450292673073	-0.226931528790438	0.00424358040688998	0.0102196911436537
Tb927.7.2290-1	Tb927.7.2290	hypothetical protein, conserved	434.203823862426	543.383194668772	325.02445305608	0.598149623037577	-0.74142168502241	4.48859409656645e-15	4.18790655654915e-14
Tb927.4.320-1	Tb927.4.320	hypothetical protein, conserved	667.519627932238	544.167283829818	790.871972034659	1.45336185312088	0.539393945028076	1.07060886917757e-11	7.82617789204192e-11
Tb927.3.1480-1	Tb927.3.1480	hypothetical protein, conserved	94.7405652328689	151.721473505689	37.7596569600489	0.248874836814929	-2.0065077249039	1.98994663446747e-23	2.80760438167061e-22
Tb927.10.11860-1	Tb927.10.11860	hypothetical protein, conserved,proline rich protein	356.881213131552	305.313914316853	408.44851194625	1.33779855025659	0.419860886960897	4.51705151712682e-05	0.00015715499604695
Tb927.10.8820-1	Tb927.10.8820	hypothetical protein, conserved	950.741998733777	815.535646103924	1085.94835136363	1.33157680666879	0.413135647027184	4.21925480102324e-10	2.67816195380239e-09
Tb927.8.6620-1	Tb927.8.6620	hypothetical protein, conserved	410.853042709059	481.189321450845	340.516763967272	0.707656526833497	-0.498878801345742	1.255847642635e-06	5.43219840236485e-06
Tb927.11.11690-1	Tb927.11.11690	vacuolar ATP synthase subunit b, putative,v- ATPase B subunit,vacuolar proton pump B subunit	2279.83938749546	2968.18684150081	1591.49193349012	0.536183204924329	-0.899202064958651	2.62782463702195e-37	6.08043583345051e-36
Tb927.10.15590-1	Tb927.10.15590	FKBP-type peptidyl-prolyl cis-trans isomerase, conserved,FKBP-type peptidylprolyl cis-trans isomerase, putative	592.209497088253	718.535885597739	465.883108578767	0.648378345350428	-0.625092186600138	1.2169568810382e-13	1.02719210668954e-12
Tb927.8.5300-1	Tb927.8.5300	hypothetical protein, conserved	964.646685645744	1155.09768489666	774.195686394831	0.670242609363464	-0.57724468891297	8.44958985515731e-09	4.77635773115309e-08
Tb927.10.7710-1	Tb927.10.7710	40S ribosomal protein S8, putative	790.683687924673	750.085881183498	831.281494665848	1.1082484226396	0.148281309129261	0.0550177012900309	0.0993524649518415
Tb927.9.13010-1	Tb927.9.13010	hypothetical protein, conserved	731.719522323648	613.481509266317	849.957535380978	1.38546561313228	0.470370903977634	2.05356714126075e-09	1.22973099273427e-08
Tb927.10.11890-1	Tb927.10.11890	hypothetical protein, conserved	457.081055028002	365.880459798566	548.281650257438	1.49852673345631	0.583544821509689	1.55933267527092e-10	1.02606545931199e-09
Tb927.3.5090-1	Tb927.3.5090	tryparedoxin, putative	551.28017290095	614.41275657151	488.147589230391	0.794494554368154	-0.331890763813232	7.33787013881176e-05	0.000247072949920332
Tb927.11.12350-1	Tb927.11.12350	DNA photolyase, putative	463.13598304333	364.520589113062	561.751376973598	1.54106899240021	0.623931451577267	1.63165373790611e-11	1.17590195048267e-10
Tb927.9.7210-1	Tb927.9.7210	mitochondrial exoribonuclease DSS-1	494.849478149499	424.839267948637	564.859688350361	1.32958445926579	0.410975424501872	2.53468602143812e-06	1.0609488957076e-05
Tb927.11.15280-1	Tb927.11.15280	tRNA-sepcific adenosine deaminase (ADAT3)	277.574898031058	244.312939772131	310.836856289986	1.27228977957492	0.347427299507906	0.000800246553725524	0.0022355889718855
Tb927.10.2160-1	Tb927.10.2160	hypothetical protein, conserved	412.739215718567	374.622038423658	450.856393013476	1.20349671607842	0.267232205207641	0.00477097035724781	0.0113980478496254
Tb927.10.15480-1	Tb927.10.15480	transporter, putative	791.097590915312	861.853382283817	720.341799546806	0.83580550283156	-0.258760837684725	0.00153254636806717	0.0040468365294336
Tb927.4.580-1	Tb927.4.580	hypothetical protein, conserved	241.612411950814	203.0252855281	280.199538373527	1.38012138559335	0.464795161707849	0.0152829692019775	0.0321557526104653
Tb927.3.2860-1	Tb927.3.2860	hypothetical protein, conserved	197.413361855638	175.845758515181	218.980965196096	1.24530137687222	0.316494932897479	0.0123260881596287	0.0265393218265752
Tb927.8.5240-1	Tb927.8.5240	hypothetical protein, conserved	1314.8851766867	1462.66617103946	1167.10418233394	0.797929292030128	-0.325667186230628	2.58066635305559e-08	1.38310327025716e-07
Tb927.10.7060-1	Tb927.10.7060	nucleoporin interacting component (NUP93), putative	1007.16064624544	1070.38906261362	943.932229877254	0.881859001410584	-0.181380090155466	0.0178776267892861	0.0368325752709081
Tb927.11.9360-1	Tb927.11.9360	prenyltransferase, putative	593.007480041197	566.106125544974	619.908834537419	1.09503996965348	0.130983530071622	0.0493459791679237	0.0906008106446105
Tb927.10.2380-1	Tb927.10.2380	hypothetical protein, conserved	1164.95599597991	1343.93296124798	985.979030711833	0.733651944808503	-0.446832305103038	4.42300404277682e-12	3.33435326491524e-11
Tb927.8.1260-1	Tb927.8.1260	hypothetical protein, conserved	856.40837951237	721.590709585335	991.226049439404	1.37366797586546	0.458033337884177	2.26250610934739e-12	1.74504582318287e-11
Tb927.2.2520-1	Tb927.2.2520	voltage-dependent anion-selective channel	22.3633814873193	14.3595725613856	30.3671904132529	2.11476980135979	1.08050063047934	0.0121124063166434	0.0261636419242009
Tb927.10.1690-1	Tb927.10.1690	nucleotide binding protein, putative (NBP 1)	245.355490584343	216.882309804687	273.828671363999	1.26256803337532	0.336361129463399	0.0018217337183528	0.00475690143669793
Tb927.11.14220-1	Tb927.11.14220	hypothetical protein, conserved	506.863005978173	576.772361039381	436.953650916964	0.757584240218351	-0.400521775690514	2.80824442142485e-06	1.16533413891456e-05
Tb927.11.500-1	Tb927.11.500	RNA-binding protein, UBP1 (UBP1)	521.387539648661	620.5570695453	422.218009752022	0.680385464082125	-0.555575775638923	2.2031130232905e-10	1.43840569624467e-09
Tb927.10.990-1	Tb927.10.990	hypothetical protein, conserved	426.619087524286	646.656760326557	206.581414722015	0.319460689806588	-1.64628967892712	2.98957627584924e-61	1.22941011116322e-59
Tb927.5.3610-1	Tb927.5.3610	adaptor complex protein (AP) 3 delta subunit 1, putative	911.382195523698	870.297779599307	952.466611448089	1.09441461735846	0.130159404570478	0.0502545129606786	0.0919858502542148
Tb927.10.9040-1	Tb927.10.9040	hypothetical protein, conserved	1036.14446195123	944.272540822063	1128.01638308039	1.19458772156857	0.256512798394663	4.43041610487463e-05	0.000154326457414682
Tb927.3.1300-1	Tb927.3.1300	hypothetical protein, conserved	649.311186882192	612.546607636907	686.075766127477	1.12003847147931	0.163548287335729	0.0203396327901395	0.0411775533644519
Tb927.7.6700-1	Tb927.7.6700	hypothetical protein	289.574903517704	319.936720308736	259.213086726671	0.810201112509165	-0.303648028857887	0.0112898696707537	0.0245950788684734
Tb927.11.8210-1	Tb927.11.8210	RAD50 DNA repair-like protein	2491.63578965235	3158.33616183355	1824.93541747114	0.577815445842753	-0.791319325143881	5.95310706787717e-59	2.2755555078401e-57
Tb927.9.9870-1	Tb927.9.9870	MCAK-like kinesin, putative	601.71467281533	662.589823236818	540.839522393841	0.8162508741106	-0.292915463267372	0.000109390543015396	0.000358858881566954
Tb927.10.14690-1	Tb927.10.14690	syntaxin, putative	445.357399782933	500.215974598679	390.498824967188	0.780660444282059	-0.35723292407826	0.000614872141272295	0.00175270879429031
Tb927.7.1050-1	Tb927.7.1050	40S ribosomal protein S16, putative	349.711388246479	422.342710799326	277.080065693631	0.656055043945779	-0.608111230812084	1.17554766412964e-05	4.47574685460856e-05
Tb927.11.5160-1	Tb927.11.5160	hypothetical protein, conserved	591.785019082192	635.433198576939	548.136839587444	0.862619140477714	-0.213204366797887	0.0149665727780888	0.0315435880484519
Tb927.10.9120-1	Tb927.10.9120	hypothetical protein, conserved	286.169759038282	249.854193968046	322.485324108518	1.2906940603517	0.368147071969463	0.000606965998812389	0.00173358919410635
Tb927.10.14770-1	Tb927.10.14770	protein kinase, putative	1152.87111353964	1232.73958742622	1073.00263965307	0.870421174591579	-0.200214441669184	0.00179680868896681	0.00469747182710605
Tb927.3.3050-1	Tb927.3.3050	hypothetical protein, conserved	520.07956754465	480.662858046515	559.496277042785	1.16400979954361	0.21910320403096	0.0121299007064041	0.0261818777187731
Tb927.7.3560-1	Tb927.7.3560	hypothetical protein, conserved	2683.65719428383	2983.15928213606	2384.15510643161	0.799204762785733	-0.323362914125796	1.91661077304276e-11	1.37669136404735e-10
Tb927.10.13090-1	Tb927.10.13090	hypothetical protein, conserved	882.437447805394	996.475875812459	768.39901979833	0.77111653021387	-0.374979199911565	1.01521007530916e-07	5.07722064752597e-07
Tb927.11.6820-1	Tb927.11.6820	hypothetical protein, conserved	645.473508772842	609.504137588864	681.44287995682	1.11802830847472	0.160956717679358	0.0409346277442555	0.0768809015014946
Tb927.7.4740-1	Tb927.7.4740	hypothetical protein, conserved	620.61553870077	568.376489084446	672.854588317094	1.18381847461872	0.243447876705907	0.00285383479354732	0.0071239138387831
Tb927.9.11140-1	Tb927.9.11140	hypothetical protein, conserved	458.393836432505	497.688258951489	419.09941391352	0.842092226158726	-0.247949848608158	0.0156788258046901	0.0328929331497331
Tb927.10.6180-1	Tb927.10.6180	hypothetical protein, conserved	773.410038112577	723.554774184038	823.265302041116	1.13780646803073	0.186255187383968	0.00786829682530038	0.0179006847281414
Tb927.6.2590-1	Tb927.6.2590	hypothetical protein, conserved	262.76280581199	199.950301839939	325.575309784042	1.62828116180923	0.703349837027324	1.65861596111596e-09	9.98045124452369e-09
Tb927.11.16250-1	Tb927.11.16250	hypothetical protein, conserved	554.782106451807	509.529085673352	600.035127230262	1.17762684035457	0.235882458645089	0.0103917110752855	0.0228738906647013
Tb927.11.5000-1	Tb927.11.5000	dynein intermediate chain IC78, putative	1109.23171535204	1347.21360755834	871.249823145735	0.646705034938572	-0.628820252318748	1.00282719185396e-14	9.1115513546773e-14
Tb927.8.5740-1	Tb927.8.5740	proteasome 26S non-ATPase subunit 9, putative	263.027808987379	232.453509957522	293.602108017236	1.26305732303586	0.336920116388249	0.0121748085659849	0.0262592130069727
Tb927.6.3210-1	Tb927.6.3210	hypothetical protein, conserved	163.172649270078	137.221636889426	189.123661650731	1.37823499222013	0.462821891820845	0.00263901288002669	0.00662315664335734
Tb927.9.4710-1	Tb927.9.4710	hypothetical protein, unlikely	265.795962514407	348.406124532551	183.185800496264	0.525782377511417	-0.927462306493489	7.98679928133363e-08	4.03854646644125e-07
Tb927.11.4820-1	Tb927.11.4820	60S ribosomal protein L17, putative	2187.8858709045	2485.73784221253	1890.03389959647	0.760351259694452	-0.395262040085027	8.81482165944626e-09	4.96986403762282e-08
Tb927.11.6980-1	Tb927.11.6980	hypothetical protein, conserved	715.411238924935	512.17969505608	918.642782793791	1.79359469276346	0.842853914335834	1.50993356706254e-28	2.65754433294151e-27
Tb927.7.1180-1	Tb927.7.1180	RNA-binding protein, putative (RBP19)	223.240235938741	185.845634380795	260.634837496687	1.40242647272871	0.487925134320443	0.000412629222761277	0.00121065263885565
Tb927.10.14290-1	Tb927.10.14290	hypothetical protein	199.226936655198	246.357553172259	152.096320138138	0.617380381399503	-0.695768455969547	0.0409746257918281	0.07692272349539
Tb927.5.2520-1	Tb927.5.2520	hypothetical protein, conserved	466.604239922604	403.597670711156	529.610809134053	1.31222464242883	0.392014719022762	3.66610499560185e-06	1.49557090018041e-05
Tb927.10.3420-1	Tb927.10.3420	NADH-ubiquinone oxidoreductase c, putative	10.4593829974701	15.1201900733964	5.79857592154391	0.383498877553555	-1.38270573971532	0.0105183455913265	0.0231174479979584
Tb927.11.5900-1	Tb927.11.5900	hypothetical protein, conserved	96.270963408469	79.8903042990675	112.651622517871	1.41007877621998	0.495775763253306	0.0065766521288784	0.0152581846316251
Tb927.10.15470-1	Tb927.10.15470	hypothetical protein, conserved	692.929060616494	617.412236749364	768.445884483623	1.24462367077375	0.315709589376781	1.44166725481513e-05	5.40594069577826e-05
Tb927.2.3480-1	Tb927.2.3480	transcription elongation factor s-II, putative (TFIIS2-2)	554.793136784306	610.532929271077	499.053344297535	0.817406105995562	-0.29087507460609	0.000346473546245263	0.0010331102957973
Tb927.5.2560-1	Tb927.5.2560	hypothetical protein, conserved	213.845536648843	159.261900769402	268.429172528285	1.68545754654121	0.753140289045163	9.58605239160611e-09	5.38021840892408e-08
Tb927.8.7210-1	Tb927.8.7210	hypothetical protein, conserved	187.017444426282	215.682444858795	158.352443993769	0.734192549131389	-0.445769621400242	0.00130595599615612	0.00349746301810081
Tb927.1.2880-1	Tb927.1.2880	pteridine transporter, putative	268.993639349687	187.95448575825	350.032792941124	1.86232742213634	0.89710674033249	5.45489718255504e-14	4.73795223754055e-13
Tb927.1.4280-1	Tb927.1.4280	hypothetical protein, conserved	460.543965341872	494.322616755915	426.76531392783	0.863333579047135	-0.212009992203111	0.031161570467444	0.0603412066382529
Tb927.11.1030-1	Tb927.11.1030	hypothetical protein, conserved	1012.86837133689	1161.29281549965	864.443927174132	0.744380672674878	-0.425887497574784	4.60867095401335e-11	3.21200304160432e-10
Tb927.8.2490-1	Tb927.8.2490	hypothetical protein, conserved	339.937532946148	258.747597827993	421.127468064303	1.6275608801758	0.702711509526083	1.59703244542501e-11	1.15286610057844e-10
Tb927.8.2160-1	Tb927.8.2160	multidrug resistance protein A,p-glycoprotein (PGPA)	1950.63355513179	1752.10861540899	2149.15849485459	1.22661259464951	0.294679669514617	2.99005921353045e-08	1.59170207336219e-07
Tb927.4.3340-1	Tb927.4.3340	hypothetical protein, conserved	186.995776316026	137.772216878866	236.219335753186	1.71456438100925	0.77784207774623	6.9094805280461e-09	3.93138115028564e-08
Tb927.11.3250-1	Tb927.11.3250	dynein heavy chain, putative	13591.014785953	19459.261489127	7722.76808277904	0.396868508452605	-1.33326700597303	0	0
Tb927.11.8820-1	Tb927.11.8820	glutathionylspermidine synthetase, putative	482.571439435927	589.149338092734	375.993540779119	0.638197340586567	-0.647925498069832	1.20633362533265e-13	1.02021022095628e-12
Tb927.7.5620-1	Tb927.7.5620	hypothetical protein, conserved	446.877628176438	377.154918274133	516.600338078742	1.369729819361	0.453891348143049	1.87172247510568e-06	7.98080389016804e-06
Tb927.4.160-1	Tb927.4.160	leucine-rich repeat protein (LRRP, pseudogene), putative,leucine-rich repeat protein 1 (LRRP1), frameshift	409.290824215932	493.57089341149	325.010755020375	0.658488495490381	-0.602769859635584	7.80805612843843e-12	5.79559478412834e-11
Tb927.7.5380-1	Tb927.7.5380	RNA-binding protein, putative	198.655752422884	150.198732059264	247.112772786504	1.64523874069057	0.718296948713714	4.9937998565363e-06	1.9986716492235e-05
Tb927.9.5920-1	Tb927.9.5920	hypothetical protein, unlikely	6.55517355595202	2.71872860451805	10.391618507386	3.82223458793089	1.93441632579275	0.0161910924649412	0.0337716608938208
Tb927.9.2140-1	Tb927.9.2140	protein kinase, putative	691.961453674725	627.89800769993	756.02489964952	1.20405685378575	0.267903515634357	0.000881607363574044	0.00243698856123988
Tb927.9.15920-1	Tb927.9.15920	hypothetical protein, unlikely	17.9169403596729	25.5340396544552	10.2998410648906	0.403376872765743	-1.30979972413095	0.00572698039771583	0.0134305429489136
Tb927.10.13490-1	Tb927.10.13490	serine/threonine kinase, putative	423.77543863607	387.84722024655	459.70365702559	1.18526995432212	0.245215681407897	0.00769543391041066	0.0175442144089946
Tb927.11.13380-1	Tb927.11.13380	regulator of nonsense transcripts 1, putative	2687.02795808231	2779.1664046036	2594.88951156103	0.933693465516377	-0.0989791085125271	0.0165407003888895	0.0343933997781918
Tb927.11.11590-1	Tb927.11.11590	eukaryotic translation initiation factor, putative	2041.07302590241	2378.39142930534	1703.75462249948	0.716347444540318	-0.481268598270275	1.24382083184162e-19	1.47642043199586e-18
Tb927.10.12000-1	Tb927.10.12000	iron-sulfur cluster assembly protein, putative	310.814517297411	286.005374460359	335.623660134463	1.17348724920895	0.230802166017066	0.0213886550013079	0.0431101880247035
Tb927.7.4040-1	Tb927.7.4040	hypothetical protein, conserved	769.023184761415	683.921948393218	854.124421129612	1.24886242229287	0.320614554921787	1.84314574586457e-05	6.81131841433855e-05
Tb927.3.3460-1	Tb927.3.3460	hypothetical protein, conserved	856.92798797451	784.323673796142	929.532302152878	1.18513865283949	0.245055854112743	0.000294593439770269	0.000891278687896313
Tb927.5.1300-1	Tb927.5.1300	vacuolar proton translocating ATPase subunit A, putative	1279.07090899155	1693.02570274797	865.116115235128	0.510988175685074	-0.968638187438509	6.54520411489267e-53	2.18433600403553e-51
Tb927.10.12820-1	Tb927.10.12820	hypothetical protein, conserved	2806.12153233717	4479.36451688609	1132.87854778825	0.252910550931405	-1.98330087022746	0	0
Tb927.6.1700-1	Tb927.6.1700	hypothetical protein, conserved	274.466277263374	224.696298905468	324.236255621279	1.4429977583106	0.529069058611722	6.66496995750436e-06	2.62514499869566e-05
Tb927.10.14860-1	Tb927.10.14860	hypothetical protein, conserved	987.151390523485	915.836442997941	1058.46633804903	1.15573730019325	0.208813509622189	0.00081547924339892	0.00227010375199629
Tb927.4.3630-1	Tb927.4.3630	protein phosphatase 1, putative	220.214928332188	303.371667121282	137.058189543093	0.451783091162234	-1.14629781874001	1.17181165594969e-11	8.53004172707676e-11
Tb927.11.2730-1	Tb927.11.2730	UDP-galactose 4-epimerase (galE)	811.94969773394	900.536505500197	723.362889967683	0.803257708654349	-0.31606517395689	1.79025912738871e-05	6.62151681515424e-05
Tb927.11.4940-1	Tb927.11.4940	AAA ATPase, putative	550.382228777355	591.045506933228	509.718950621482	0.862402208700095	-0.213567221902936	0.0383908507791672	0.0725904145153266
Tb927.10.170-1	Tb927.10.170	pseudouridine synthase, Cbf5p	1637.7505010176	1783.04952652726	1492.45147550793	0.837021884868611	-0.256662750751345	1.721789639253e-06	7.37412077976222e-06
Tb927.1.4830-1	Tb927.1.4830	phospholipase A1 (PLA1)	421.989717891318	523.296223510432	320.683212272205	0.61281392424536	-0.706479016600497	1.17444873292589e-10	7.85712540909631e-10
Tb927.11.7440-1	Tb927.11.7440	hypothetical protein, conserved	156.097599798074	135.174010644491	177.021188951657	1.30958005986243	0.389104260097731	0.0176109684315547	0.0363368612553567
Tb927.8.790-1	Tb927.8.790	hypothetical protein, conserved	1063.74931892397	1174.5982470203	952.900390827641	0.811256438739746	-0.301770071419915	2.0297788276501e-06	8.60887397304077e-06
Tb927.11.3580-1	Tb927.11.3580	hypothetical protein, conserved	590.640595444898	525.387358736133	655.893832153662	1.24840048251537	0.320080819981416	5.26202191343355e-05	0.00018147283045653
Tb927.8.3110-1	Tb927.8.3110	hypothetical protein, conserved	483.572845612391	404.411977787006	562.733713437776	1.39148626733839	0.4766266706957	6.28513016589752e-08	3.22317224878799e-07
Tb927.5.2430-1	Tb927.5.2430	membrane transporter protein, putative	1360.33097412297	1241.23624006656	1479.42570817937	1.19189696564131	0.253259526418291	1.74569174244648e-05	6.46494547554764e-05
Tb927.9.12990-1	Tb927.9.12990	hypothetical protein, conserved	952.855157089705	1005.20381408251	900.5065000969	0.895844690878763	-0.158679455372807	0.0145902017748401	0.0308268476663635
Tb927.9.8210-1	Tb927.9.8210	Peptide deformylase 2	475.589308161563	407.217280882562	543.961335440563	1.33580120731035	0.417705323255889	1.35032285910018e-06	5.82343511352496e-06
Tb927.10.9810-1	Tb927.10.9810	hypothetical protein, conserved	334.179202377857	271.369720873011	396.988683882703	1.462907072335	0.548838128642851	2.53181732668528e-07	1.20441770524387e-06
Tb927.8.6440-1	Tb927.8.6440	RNA-binding protein, putative (RPB20)	316.840290836548	375.341813967294	258.338767705801	0.688276014268722	-0.53894086053916	1.17284398476504e-06	5.0985807894821e-06
Tb927.5.320-1	Tb927.5.320	receptor-type adenylate cyclase GRESAG 4, putative,adenylyl cyclase, putative	284.835162843884	243.582540174925	326.087785512843	1.33871576049198	0.420849676525393	0.000227874960416943	0.000704909458658758
Tb927.10.8930-1	Tb927.10.8930	paraflagellar rod component, putative (PFC18)	1411.85014320004	1836.49314695943	987.207139440643	0.537550135199308	-0.895528779384609	2.55688099922896e-40	6.37530357192807e-39
Tb927.9.10100-1	Tb927.9.10100	hypothetical protein, conserved	2261.53237934562	2164.03431595895	2359.03044273228	1.09010768698782	0.124470659597983	0.0159644031795316	0.0333871116868632
Tb927.9.13360-1	Tb927.9.13360	ubiquitin-protein ligase, putative (upl3)	1946.29658193161	2087.71761220297	1804.87555166026	0.864520920411141	-0.210027219038057	0.0146040883653774	0.0308470483803261
Tb927.11.5500-1	Tb927.11.5500	mitochondrial RNA binding protein 1,mitochondrial edited mRNA stability factor 1,Mitochondrial poly(A) polymerase 1	731.076070608439	668.258566075563	793.893575141315	1.18800358939439	0.2485391950559	0.00221880096762547	0.00566584343616426
Tb927.11.14190-1	Tb927.11.14190	hypothetical protein, conserved	2922.81690662009	3149.26488825874	2696.36892498145	0.85618994294008	-0.223997205575009	6.09797502733028e-06	2.41277379444345e-05
Tb927.10.12210-1	Tb927.10.12210	ribulose-5-phosphate 3-epimerase, putative	321.350297918232	238.590211722549	404.110384113915	1.69374251020761	0.760214566829472	3.34243445970652e-12	2.54853284770417e-11
Tb927.10.9930-1	Tb927.10.9930	hypothetical protein, conserved	528.228002534725	460.981827922362	595.474177147089	1.29175195436853	0.369329066503749	0.000105409651589786	0.000347202370749591
Tb927.11.1380-1	Tb927.11.1380	hypothetical protein, conserved	2806.57237275888	3053.93458041597	2559.21016510179	0.83800425245298	-0.254970529987485	0.000572164259985444	0.0016428422514539
Tb927.9.13280-1	Tb927.9.13280	RNA-binding protein, putative (DRBD10)	490.332641953795	433.318405902806	547.346878004785	1.26315169295522	0.337027903997168	0.000182604056526654	0.000575119926853639
Tb927.11.13450-1	Tb927.11.13450	hypothetical protein, conserved	823.415396980116	905.413623609216	741.417170351017	0.818871233012305	-0.28829148807607	0.000179717173116391	0.000566438761762051
Tb927.11.15710-1	Tb927.11.15710	hypothetical protein, conserved	355.592674711996	332.803769338502	378.381580085489	1.1369510052052	0.185170085302742	0.033067055148131	0.0635535546364784
Tb927.2.5250-1	Tb927.2.5250	tubulin-tyrosine ligase, putative	663.182408570133	598.152070973261	728.212746167005	1.21743747368812	0.283847678905986	0.000513342219027953	0.00148570403588516
Tb927.11.7212-1	Tb927.11.7212	hypothetical protein, conserved	645.292048110018	550.563117773963	740.020978446072	1.34411651372167	0.426658202463917	5.97579406010737e-07	2.7204598667131e-06
Tb927.5.130-1	Tb927.5.130	variant surface glycoprotein (VSG)-related, putative	240.4522372551	310.456983054177	170.447491456023	0.549021283976977	-0.865066015433153	5.11499441955363e-09	2.94510992557843e-08
Tb927.11.5680-1	Tb927.11.5680	dynein light chain, putative	565.185510331568	712.114777935158	418.256242727979	0.58734386041075	-0.767722718529322	3.04934807331314e-19	3.55634317636264e-18
Tb927.7.4470-1	Tb927.7.4470	hypothetical protein, conserved	1510.99890354488	2026.58146562323	995.416341466516	0.491180028215838	-1.02567619415432	3.25316086336767e-69	1.53411287018702e-67
Tb927.8.8000-1	Tb927.8.8000	hypothetical protein, conserved	926.991231578098	1229.19713846769	624.785324688508	0.50828732441353	-0.976283841346251	6.14305611379445e-45	1.74193783984949e-43
Tb927.4.2410-1	Tb927.4.2410	hypothetical protein, conserved	828.747946768283	608.440803276886	1049.05509025968	1.72416952415054	0.78590163035943	6.22938738309155e-28	1.07246814133106e-26
Tb927.11.2630-1	Tb927.11.2630	hypothetical protein, conserved	569.952835255852	433.247915315621	706.657755196083	1.63107017994832	0.705818858128998	6.65988247060469e-17	6.89155587764228e-16
Tb927.5.4520-1	Tb927.5.4520	hypothetical protein, conserved	1119.58880316485	1270.99603715519	968.181569174513	0.761750265832103	-0.392609996510436	2.21075864889442e-09	1.31749675799841e-08
Tb927.7.590-1	Tb927.7.590	hypothetical protein, conserved	553.667860542253	513.946793191259	593.388927893248	1.15457268292056	0.207358996835209	0.00716043422823786	0.0164454970350503
Tb927.8.710-1	Tb927.8.710	RNA-binding protein, putative (DRBD17)	4290.26923165659	5408.57505101114	3171.96341230203	0.586469334785145	-0.769872420069214	3.80631218852747e-76	2.09033992783879e-74
Tb927.11.10340-1	Tb927.11.10340	phosphoglycerate mutase family member 5, putative	472.342043680301	516.73435813706	427.949729223541	0.828181293704551	-0.271981478251125	0.00318830890086966	0.00788849624546509
Tb927.6.1820-1	Tb927.6.1820	dolichyl pyrophosphate phosphatase, putative	293.352979725669	353.488188144271	233.217771307066	0.659761143735536	-0.599984281202103	3.26627195845726e-06	1.340654767433e-05
Tb927.6.4320-1	Tb927.6.4320	hypothetical protein, conserved	1779.24247365596	2066.18614921765	1492.29879809426	0.722247992350213	-0.469433806385345	1.13891855900459e-17	1.2230688535251e-16
Tb927.9.9390-1	Tb927.9.9390	sphingomyelin/ceramide phosphorylethanolamine synthase, bifunctional (SLS3)	346.139620061839	421.023184969619	271.25605515406	0.644278189035204	-0.634244339338582	2.13693951524946e-09	1.27613380411697e-08
Tb927.2.1110-1	Tb927.2.1110	DNA-directed RNA polymerase III subunit 2, pseudogene, putative,DNA-directed RNA polymerase III subunit 2, degenerate	122.362573525713	144.586987276164	100.138159775262	0.692580720172251	-0.529945868049637	0.0290481728935034	0.0566406733026808
Tb927.4.1260-1	Tb927.4.1260	hypothetical protein, conserved	362.256993273547	323.293097049645	401.220889497449	1.24104378707423	0.311554018192214	0.00278934281385435	0.00697114104622284
Tb927.1.4490-1	Tb927.1.4490	acetyltransferase, putative	761.695218204769	1035.79679498873	487.593641420809	0.470742566283105	-1.08698978214277	1.92419620206399e-39	4.7298159901726e-38
Tb927.11.10550-1	Tb927.11.10550	hypothetical protein, conserved	527.307621561061	493.211622026375	561.403621095748	1.13826113583699	0.186831573601102	0.0326756122081078	0.0628800814215461
Tb927.10.14000-1	Tb927.10.14000	aconitase (ACO)	1396.30363771172	909.380299049683	1883.22697637375	2.0708904496191	1.05025123681697	4.43790669404283e-70	2.15126907174356e-68
Tb927.8.7200-1	Tb927.8.7200	hypothetical protein, conserved	830.688149177111	775.054986830644	886.321311523578	1.14355926557924	0.193531136140166	0.00430307318584181	0.0103486047764826
Tb927.4.2640-1	Tb927.4.2640	hypothetical protein, conserved	1375.30724102688	1473.67603748563	1276.93844456813	0.866498750123418	-0.206730426508318	0.000132066252993019	0.0004256830896064
Tb927.8.490-1	Tb927.8.490	hypothetical protein	185.970901947249	96.3998658532804	275.541938041217	2.85832283688641	1.51516887265185	6.3642926339784e-16	6.20482777359894e-15
Tb927.9.3340-1	Tb927.9.3340	hypothetical protein, conserved	233.085660369887	208.791302551533	257.38001818824	1.23271427038832	0.301838437644861	0.00704246077095721	0.0162045696392457
Tb927.2.3780-1	Tb927.2.3780	translation initiation factor IF-2, putative	2475.99581137409	2824.83838432576	2127.15323842242	0.753017677126378	-0.409244362256797	3.59533244244133e-17	3.76771734336515e-16
Tb927.10.30-1	Tb927.10.30	variant surface glycoprotein (VSG, pseudogene), putative	13.2939487525214	24.4366852799551	2.15121222508761	0.0880320796557545	-3.50582683958596	2.41581386853266e-07	1.15112668518714e-06
Tb927.6.3120-1	Tb927.6.3120	chaperone protein DNAj, putative	701.872268658041	994.686884634065	409.057652682016	0.411242632230447	-1.2819382629448	1.07472317650199e-60	4.3987608502395e-59
Tb927.9.7540-1	Tb927.9.7540	calpain-like cysteine peptidase, putative,cysteine peptidase, Clan CA, family C2, putative	779.846277595319	840.323202257321	719.369352933317	0.856062704208225	-0.224211620997991	0.000939004627211524	0.00258494389286624
Tb927.10.690-1	Tb927.10.690	palmitoyl acyltransferase 3, putative	300.99395035225	270.995082703537	330.992818000963	1.2213978744517	0.288533239633369	0.00745116676324421	0.0170500458873075
Tb927.8.5680-1	Tb927.8.5680	hypothetical protein, conserved	273.79222211927	221.696325071702	325.888119166839	1.46997528741823	0.555791901307312	7.20176341424049e-07	3.23445658102302e-06
Tb927.2.820-1	Tb927.2.820	retrotransposon hot spot protein (RHS, pseudogene), putative,retrotransposon hot spot protein 1 (RHS1), interrupted	4686.1012954817	5528.50884632467	3843.69374463873	0.695249632673375	-0.524397017545447	3.25427687310294e-38	7.67319576845495e-37
Tb927.11.3160-1	Tb927.11.3160	hypothetical protein, conserved	475.78014751426	531.956193838856	419.604101189664	0.788794464750181	-0.342278667037516	0.000245671460314276	0.000754580977397158
Tb927.8.1650-1	Tb927.8.1650	protein associated with differentiation 4, putative	176.11613070662	196.925843590647	155.306417822594	0.788654322819263	-0.342535007618434	0.0071208633217571	0.0163762870508578
Tb927.7.7110-1	Tb927.7.7110	leucine-rich repeat protein (LRRP), putative,leucine-rich repeat protein 1 (LRRP1), putative	218.907288595552	151.676036630023	286.138540561081	1.88651119134295	0.915720658667546	9.36274348201988e-14	7.9882522314146e-13
Tb927.8.5940-1	Tb927.8.5940	hypothetical protein, conserved	570.893237206681	622.698510202956	519.087964210407	0.833610416124523	-0.262554790402766	0.00826905794930265	0.0186947930761071
Tb927.1.1700-1	Tb927.1.1700	hypothetical protein, conserved	373.256952136346	335.998781740894	410.515122531798	1.22177562789013	0.288979366784069	0.00185107623060454	0.00482480878731017
Tb11.02.5370-1	Tb11.02.5370	hypothetical protein, conserved	310.308914660766	271.246827137473	349.37100218406	1.28801876088671	0.365153607459595	0.000783830007356604	0.00219184433575032
Tb927.3.2470-1	Tb927.3.2470	pumilio RNA binding protein, putative (PUF8)	639.916806704058	484.95571847932	794.877894928796	1.63907314552616	0.712880237801124	5.12840286321582e-12	3.85607899862424e-11
Tb927.3.5580-1	Tb927.3.5580	tryptophanyl-tRNA synthetase	744.830061440186	806.927217437525	682.732905442846	0.846089821596216	-0.241117265711467	0.000638532020275128	0.00181478622336301
Tb927.11.16960-1	Tb927.11.16960	hypothetical protein, conserved	548.113562415848	596.8326242403	499.394500591397	0.836741291123402	-0.257146464593681	0.00531055209179793	0.0125385723958741
Tb927.11.16330-1	Tb927.11.16330	hypothetical protein, conserved	938.032277396985	817.606596174395	1058.45795861958	1.29458099234049	0.372485226800605	9.01109748085209e-08	4.52484333572648e-07
Tb927.4.4540-1	Tb927.4.4540	hypothetical protein, conserved	472.511354242921	577.536214859779	367.486493626063	0.636300346490455	-0.652220187693582	3.43358579132561e-08	1.81555295011166e-07
Tb927.11.8930-1	Tb927.11.8930	hypothetical protein, conserved	519.968737417426	459.063348022823	580.874126812028	1.2653463390485	0.339532320287247	4.60268968242481e-05	0.000159814079129252
Tb927.11.16860-1	Tb927.11.16860	mitochondrial RNA binding protein (MRB8620)	405.05734118388	306.176105273846	503.938577093913	1.64591086114701	0.718886204736787	1.40447370825492e-13	1.1785897839969e-12
Tb927.8.4470-1	Tb927.8.4470	chaperone protein DNAj, putative	201.629589377991	175.622873397146	227.636305358836	1.29616547637317	0.37424991320967	0.00121621999100669	0.00327635543681
Tb927.11.11250-1	Tb927.11.11250	cytosolic malate dehydrogenase (cMDH)	1412.43270871369	1945.95977095847	878.905646468901	0.451656637298314	-1.14670168489249	3.65123085411134e-41	9.34564310357644e-40
Tb927.10.2900-1	Tb927.10.2900	importin beta-1 subunit, putative	2119.5646044155	2375.23955459664	1863.88965423436	0.784716493385815	-0.349756571408916	7.03019531679137e-12	5.24965617588629e-11
Tb927.6.620-1	Tb927.6.620	hypothetical protein, conserved	2405.26990121069	2738.75927076031	2071.78053166107	0.756466825609656	-0.402651279567447	4.09337433222358e-16	4.03157878328081e-15
Tb927.8.3520-1	Tb927.8.3520	hypothetical protein, conserved	447.370245161652	558.936383022856	335.804107300449	0.600791284124936	-0.735064211530753	1.48254032154763e-15	1.41830235612666e-14
Tb927.11.1470-1	Tb927.11.1470	65 kDa invariant surface glycoprotein-like protein	706.065879161587	865.404429762937	546.727328560237	0.631759336741555	-0.66255301403753	9.60591182710837e-19	1.08954897939633e-17
Tb927.3.820-1	Tb927.3.820	hypothetical protein, conserved	181.002520128209	164.744870494185	197.260169762234	1.19736759736745	0.259866134306238	0.040653687757875	0.0764194212900956
Tb927.10.2370-1	Tb927.10.2370	RNA-binding protein, putative (LA)	1669.68382812142	1810.46931243422	1528.89834380861	0.844476254476234	-0.243871237912819	2.77989206899133e-06	1.15412074079606e-05
Tb927.11.14640-1	Tb927.11.14640	hypothetical protein, conserved	579.060449672604	515.989824528902	642.131074816306	1.2444646081976	0.315525201549274	3.26771496349818e-05	0.000116539098800961
Tb927.8.3120-1	Tb927.8.3120	hypothetical protein, conserved	58.6331547000435	47.1412330703267	70.1250763297602	1.4875528653471	0.572940940500481	0.022732373361355	0.0455329648329819
Tb927.6.3040-1	Tb927.6.3040	small GTP-binding protein Rab28, putative,Ras- related protein Rab-26 (Rab26), putative	398.030240322672	461.761469999614	334.29901064573	0.723964714175935	-0.466008712390982	3.16720166893145e-07	1.48791601956244e-06
Tb927.1.4090-1	Tb927.1.4090	hypothetical protein, unlikely	40.1943854534637	30.9934620901226	49.3953088168048	1.59373317744153	0.67241011376772	0.0243600069509819	0.0484575378985946
Tb927.2.5980-1	Tb927.2.5980	ATP-dependent Clp protease subunit, heat shock protein 104 (HSP104), putative,atp-dependent chaperone (HSP104)	787.032722374407	685.42129383069	888.644150918124	1.29649335221504	0.374614808774334	0.00472159845297815	0.0112894212666
Tb927.2.270-1	Tb927.2.270	retrotransposon hot spot protein (RHS, pseudogene), putative,retrotransposon hot spot protein 3 (RHS3), frameshift	150.640228151379	166.652874163653	134.627582139104	0.807832345014939	-0.307872183237992	0.0348016519830272	0.0665287363420857
Tb927.10.1350-1	Tb927.10.1350	hypothetical protein, conserved	709.805570919043	835.343227744498	584.267914093589	0.699434549402124	-0.515739033452774	2.55274715547297e-11	1.81857036683407e-10
Tb927.11.12250-1	Tb927.11.12250	DNA replication licensing factor MCM4, putative (MCM4)	520.83040775014	482.529302628116	559.131512872165	1.15875141639447	0.212571102323539	0.0166071886944208	0.0345151080961651
Tb927.7.4110-1	Tb927.7.4110	kinesin, putative	535.04166399696	482.416240186572	587.667087807348	1.21817434583063	0.284720627386262	0.00881309835280151	0.019780458977563
Tb927.11.2040-1	Tb927.11.2040	protein kinase, putative	640.424413168292	727.325989583385	553.5228367532	0.761038165390268	-0.393959289465219	1.10729780713591e-06	4.84031389043743e-06
Tb927.1.4760-1	Tb927.1.4760	hypothetical protein, conserved	929.689827357526	981.907055031413	877.472599683639	0.893641200750479	-0.162232393009564	0.0197926284873333	0.0402108727194079
Tb927.2.4460-1	Tb927.2.4460	hypothetical protein, conserved	770.969404530602	679.672794950095	862.266014111109	1.26864870937555	0.343292640177539	3.96620453487083e-06	1.61193240042502e-05
Tb927.10.6980-1	Tb927.10.6980	caltractin, putative	345.95634831725	382.494607642568	309.418088991932	0.808947584644319	-0.305881867910125	0.00392494077909754	0.00951570582291962
Tb927.10.2190-1	Tb927.10.2190	hypothetical protein, conserved	1045.64395888643	1437.22315295984	654.064764813014	0.455089220811691	-1.13577867967704	1.67805067156936e-66	7.58356545687882e-65
Tb927.8.2330-1	Tb927.8.2330	hypothetical protein, conserved	331.723753854756	273.957155230318	389.490352479193	1.42171994796684	0.50763730921195	1.83101059348473e-06	7.81873962582036e-06
Tb927.11.3890-1	Tb927.11.3890	N(2), N(2)-dimethylguanosine tRNA methyltransferase, putative	634.668405861518	572.876597658595	696.460214064442	1.21572467248784	0.28181653584409	0.000398148771431922	0.00117317475992936
Tb927.11.2340-1	Tb927.11.2340	hypothetical protein, conserved	580.632773206596	666.569937566746	494.695608846446	0.742151094680759	-0.430215159583771	2.24390951147259e-07	1.07393286437108e-06
Tb927.10.2890-1	Tb927.10.2890	enolase	16488.9373938146	24773.9116189532	8203.96316867587	0.331153323498556	-1.59442875750533	0	0
Tb927.6.2890-1	Tb927.6.2890	single strand-specific nuclease, putative	345.200167250552	271.445523486981	418.954811014122	1.54342133048371	0.626131949416611	4.01416049971105e-09	2.34235848392688e-08
Tb927.10.6080-1	Tb927.10.6080	proteasome beta 5 subunit, putative,proteasome beta 5 subunit (PRCE)	1255.93018530078	1425.69566709151	1086.16470351006	0.761848919500392	-0.392423166326257	4.06980770065104e-10	2.58898250869128e-09
Tb927.8.2690-1	Tb927.8.2690	hypothetical protein, conserved	340.947385845804	287.396821659573	394.497950032034	1.37265940435251	0.456973696418265	2.6035633039852e-05	9.41296616194981e-05
Tb927.8.6970-1	Tb927.8.6970	3-methylcrotonyl-CoA carboxylase alpha subunit, putative	508.873837781658	464.997620017378	552.750055545937	1.18871588100876	0.249403932879014	0.00219891721031415	0.00562003081999879
Tb927.11.8270-1	Tb927.11.8270	hypothetical protein, conserved	755.593388447932	657.615874413608	853.570902482257	1.29797794684227	0.376265871586991	4.30538614763369e-05	0.000150333342466871
Tb927.11.2120-1	Tb927.11.2120	hypothetical protein, conserved	1031.46162232855	912.372168018774	1150.55107663833	1.26105455314005	0.334630687912155	3.89454851646923e-07	1.81390217270013e-06
Tb927.4.3020-1	Tb927.4.3020	ATP-dependent DEAH-box RNA helicase, putative	1062.48428016503	922.377773927003	1202.59078640306	1.30379419408932	0.382716155918882	2.90719419726307e-06	1.20237006909684e-05
Tb927.7.1380-1	Tb927.7.1380	hypothetical protein, conserved	242.192060596656	212.716494544215	271.667626649097	1.27713474797145	0.352910748983029	0.00268146888419237	0.00671877144329692
Tb927.2.2070-1	Tb927.2.2070	hypothetical protein	12.0363589266325	17.0032156714268	7.06950218183826	0.415774422818049	-1.26612708418634	0.036901972507336	0.0700806337155076
Tb927.2.2120-1	Tb927.2.2120	protein kinase, putative,NIMA/Nek Serine/threonine-protein kinase family, putative	614.301251431841	776.35017261166	452.252330252022	0.582536523088073	-0.779579590139826	2.44299530703941e-22	3.29159476384798e-21
Tb927.11.3000-1	Tb927.11.3000	60S ribosomal protein L37, putative	1499.41922667036	1690.48210120585	1308.35635213487	0.77395457260482	-0.369679205263268	1.21512972346753e-07	6.02151948059838e-07
Tb927.10.10030-1	Tb927.10.10030	hypothetical protein, conserved	384.659508745289	418.045745658478	351.2732718321	0.840274719884536	-0.251067014354691	0.0074912653363565	0.0171237379672195
Tb927.10.9760-1	Tb927.10.9760	alternative oxidase	251.758244950623	205.265654616347	298.250835284899	1.45299921627097	0.539033924799873	4.47369993779199e-06	1.8015291866876e-05
Tb927.11.12440-1	Tb927.11.12440	hypothetical protein, conserved	463.666868123923	338.922088017699	588.411648230147	1.7361265878883	0.795872144245799	3.91387365688727e-17	4.09658404352363e-16
Tb927.8.5090-1	Tb927.8.5090	DNA-directed RNA polymerase I largest subunit (RPA190)	2665.05731862967	2442.02297590106	2888.09166135828	1.18266359074391	0.242039756698874	9.61050812021559e-07	4.2459459755148e-06
Tb927.5.1920-1	Tb927.5.1920	hypothetical protein, conserved	740.242630952536	661.390971057417	819.094290847655	1.23844190001279	0.308526187898321	3.47383906488989e-05	0.000123332657798893
Tb927.8.2770-1	Tb927.8.2770	insulin receptor,Ryanodine receptor	3117.78097874647	2836.67958579137	3398.88237170156	1.19819044375904	0.260857232359274	1.8508040746249e-06	7.89801134878366e-06
Tb927.5.3520-1	Tb927.5.3520	queuine tRNA-ribosyltransferase, putative	240.99979650093	201.389557280214	280.610035721646	1.39336934601433	0.47857772960763	0.000321461500069806	0.000964162266196234
Tb927.3.1680-1	Tb927.3.1680	hypothetical protein, conserved	1726.32500856161	1935.14571384251	1517.50430328071	0.784180897813368	-0.350741595809673	1.54006553370883e-07	7.51160687801662e-07
Tb927.2.1250-1	Tb927.2.1250	hypothetical protein	206.20091631967	226.13404792334	186.267784715999	0.82370517145275	-0.279800048493716	0.0126807494931329	0.0272084231829659
Tb927.9.6230-1	Tb927.9.6230	unspecified product (AK)	73.1702145701541	97.2136036331368	49.1268255071713	0.505349289308988	-0.984647194619407	4.13443422458513e-05	0.000144830382586698
Tb927.5.2390-1	Tb927.5.2390	hypothetical protein, conserved	440.478344356386	528.389779575377	352.566909137395	0.667247783294983	-0.58370548737834	8.15072398812999e-09	4.61041929889204e-08
Tb927.4.2710-1	Tb927.4.2710	ubiquitin-conjugating enzyme E2, putative,ubiquitin carrier protein, putative,ubiquitin-protein ligase, putative	284.983729282464	247.456190505582	322.511268059345	1.30330652630034	0.382176433073907	0.00388185944885456	0.00941652067031339
Tb927.5.1510-1	Tb927.5.1510	hypothetical protein, conserved	402.114110010295	340.677844979816	463.550375040774	1.36067073885664	0.444317999326712	2.40281498501004e-06	1.01062654507669e-05
Tb927.11.2930-1	Tb927.11.2930	hypothetical protein, conserved	446.756841665541	287.62746580987	605.886217521212	2.10649638696785	1.07484544141261	1.66636592041691e-31	3.29363487276938e-30
Tb927.10.1450-1	Tb927.10.1450	hypothetical protein, conserved	1772.70235248502	2005.79977263278	1539.60493233726	0.767576581343612	-0.381617399110756	2.20954128556203e-12	1.70722971814976e-11
Tb927.4.1370-1	Tb927.4.1370	hypothetical protein, conserved	237.093240573751	211.879357298741	262.307123848761	1.23800226314128	0.308013951886359	0.0061399759133118	0.0143293628294262
Tb927.1.2990-1	Tb927.1.2990	hypothetical protein, conserved	1452.12448683932	1248.6671904862	1655.58178319244	1.32587914202166	0.406949275335465	1.38738703480539e-11	1.00487122712908e-10
Tb927.11.11500-1	Tb927.11.11500	cyclin dependent kinase-binding protein, putative	866.937717843705	713.055932174426	1020.81950351298	1.43161210425674	0.517640646881291	4.00858205349314e-14	3.50983516429465e-13
Tb927.9.8160-1	Tb927.9.8160	chaperone protein DNAj, putative	877.500673151401	771.188003669012	983.813342633791	1.27571141920412	0.35130201157193	0.000588140939437433	0.00168314608558661
Tb927.11.1550-1	Tb927.11.1550	hypothetical protein, conserved	444.785773199986	391.050409697035	498.521136702938	1.27482576246159	0.350300079390012	0.00225232571593173	0.00574637760574527
Tb927.7.3970-1	Tb927.7.3970	hypothetical protein, conserved	799.626662342448	727.833208415557	871.420116269339	1.19727996221327	0.259760539809133	0.000428780892005888	0.00125439372890597
Tb927.8.8300-1	Tb927.8.8300	amino acid transporter, putative	657.981656311804	431.170492628376	884.792819995233	2.0520718256985	1.03708122839406	6.62767477436589e-29	1.18086928166679e-27
Tb927.1.5240-1	Tb927.1.5240	expression site-associated gene 1 (ESAG1) protein, putative	20.8719855599836	31.5243003948283	10.2196707251389	0.32418390248608	-1.62511563999763	0.000133250956237784	0.000429023579693971
Tb927.10.11910-1	Tb927.10.11910	hypothetical protein, conserved	478.546928303382	434.897208278466	522.196648328299	1.20073580236444	0.26391875008729	0.00773198672498179	0.0176182901293768
Tb927.11.5410-1	Tb927.11.5410	hypothetical protein, conserved	262.852008925093	299.188701548387	226.515316301799	0.757098497134141	-0.401447090471593	0.000835873675277977	0.0023231505062098
Tb927.7.4950-1	Tb927.7.4950	NAD(p)-dependent steroid dehydrogenase-like protein	552.464784737769	453.514410434729	651.415159040809	1.43637146704198	0.522428899826505	4.65092138078667e-10	2.94569670226904e-09
Tb927.11.550-1	Tb927.11.550	hypothetical protein SCD6.10	2174.34780242929	2510.44558176867	1838.25002308991	0.732240537870897	-0.449610449397855	3.75005651698859e-12	2.8443391956215e-11
Tb927.8.840-1	Tb927.8.840	hypothetical protein, conserved	1010.74944580764	1069.71479958573	951.784092029548	0.88975500048999	-0.168519959074933	0.0347688386369929	0.0664806551020686
Tb927.11.6560-1	Tb927.11.6560	hypothetical protein, conserved	423.754651285283	467.87620653801	379.633096032555	0.811396456429364	-0.301521092938378	0.00124367714880217	0.00334616639384695
Tb927.1.1730-1	Tb927.1.1730	hypothetical protein, conserved	872.763021728105	813.374960874111	932.1510825821	1.14602874125894	0.196643225902667	0.00414357762938489	0.00998994806617748
Tb927.3.3670-1	Tb927.3.3670	RNA-binding protein, putative (TRRM3)	695.371700220159	583.85172346608	806.891676974239	1.38201472145028	0.466772983635136	4.91728744333757e-10	3.10307659242473e-09
Tb927.7.550-1	Tb927.7.550	hypothetical protein, conserved	541.963984665981	485.194910964788	598.733058367174	1.2340052313752	0.303348510583815	0.000418106143674586	0.00122564425968391
Tb927.7.5980-1	Tb927.7.5980	protein associated with differentiation 6, putative	70.0607399835815	59.561719104447	80.559760862716	1.35254257388789	0.435674006377593	0.0301670872199472	0.0586379515697763
Tb927.8.4820-1	Tb927.8.4820	eukaryotic translation initation factor 4 gamma, putative	2364.23812780008	2483.90901837559	2244.56723722457	0.903643096675276	-0.1461750172982	0.0046248392097564	0.0110763814029965
Tb927.8.2500-1	Tb927.8.2500	ribosomal RNA methyltransferase, putative	176.857794578027	150.248763842222	203.466825313832	1.35419966268405	0.437440465004432	0.00337813419544226	0.00830135100930401
Tb927.7.4520-1	Tb927.7.4520	hypothetical protein, conserved	3215.58144556747	4379.04756044814	2052.11533068681	0.468621384527005	-1.09350530490498	6.32578798529376e-116	6.86110779354924e-114
Tb927.10.4980-1	Tb927.10.4980	ubiquitin-like protein DSK2, putative (DSK2)	815.254664812649	860.299262332598	770.210067292701	0.895281561911804	-0.159586620229015	0.0283103353844544	0.0554136657186806
Tb927.8.1520-1	Tb927.8.1520	hypothetical protein, conserved	486.240717104417	410.34854896354	562.132885245295	1.36989124651503	0.454061364469574	1.21831930330268e-07	6.03387933490714e-07
Tb927.8.5490-1	Tb927.8.5490	hypothetical protein, conserved	986.605928528197	881.358816420418	1091.85304063598	1.23882920360457	0.308977297972558	1.04815898559902e-05	4.01894631818059e-05
Tb927.11.16300-1	Tb927.11.16300	hypothetical protein, conserved	432.300966578916	334.716367915262	529.885565242571	1.58308829813999	0.662741725302038	1.32110361193186e-12	1.03833478629826e-11
Tb927.3.5300-1	Tb927.3.5300	hypothetical protein, conserved	383.967832193341	291.670956630798	476.264707755884	1.63288355226519	0.707421909968971	1.72097760102384e-12	1.33927557346043e-11
Tb927.9.9120-1	Tb927.9.9120	tRNA (guanine-N(7)-)-methyltransferase, putative,methyltransferase, putative	347.424486068506	304.909627528568	389.939344608445	1.27886858728956	0.354868024808992	0.001188863495691	0.00321163404486639
Tb927.3.2380-1	Tb927.3.2380	hypothetical protein, conserved	78.4707498766191	60.5505337612779	96.3909659919603	1.59190943505113	0.67075826218863	0.00861151705650754	0.0194184338615686
Tb927.10.2530-1	Tb927.10.2530	adenylate kinase, putative	1137.48539278706	1337.68549622339	937.285289350738	0.70067687210254	-0.513178818255745	6.76909602755372e-16	6.59208150741679e-15
Tb927.5.1630-1	Tb927.5.1630	hypothetical protein, conserved	347.188620469013	373.282846549297	321.094394388728	0.860190596372135	-0.217271735101477	0.0383525015066257	0.072533708712509
Tb927.8.2860-1	Tb927.8.2860	hypothetical protein, conserved	1152.44375439208	1293.08783924052	1011.79966954363	0.782467856273317	-0.353896607439653	7.15087660635566e-07	3.21659700950482e-06
Tb927.10.12260-1	Tb927.10.12260	cytosolic nonspecific dipeptidase, putative,peptidase (M20/M25/M40 family), putative	1232.29774446301	1131.82661757983	1332.76887134619	1.17753801743595	0.235773638760279	0.000189718076104186	0.000595149582919747
Tb927.10.8670-1	Tb927.10.8670	hypothetical protein, conserved	245.621626462618	209.212166899584	282.031086025651	1.34806254437878	0.430887432997418	0.0181586205629311	0.0373105258405287
Tb927.9.2940-1	Tb927.9.2940	hypothetical protein, conserved	633.104413903414	711.155464073639	555.053363733189	0.780495112213205	-0.357538497415568	1.17076676218639e-05	4.45950096378021e-05
Tb927.10.5790-1	Tb927.10.5790	hypothetical protein, conserved	685.569789766474	721.936340615409	649.203238917538	0.899252749022344	-0.153201430190493	0.0531058436564889	0.0963813857785723
Tb927.10.3250-1	Tb927.10.3250	hypothetical protein, conserved	312.893920045028	241.875528580279	383.912311509778	1.58723089418431	0.666512012019839	1.42207769266889e-07	6.96352603797287e-07
Tb927.5.4100-1	Tb927.5.4100	hypothetical protein, conserved	376.91328374045	320.202894400623	433.623673080277	1.35421534490487	0.437457171943468	2.3204184722215e-06	9.77866492640405e-06
Tb927.8.3720-1	Tb927.8.3720	hypothetical protein, conserved	816.186693779633	1113.90959710596	518.463790453303	0.465445123913393	-1.10331701115244	1.21203737749522e-50	3.85232539359927e-49
Tb927.5.1710-1	Tb927.5.1710	ribonucleoprotein p18, mitochondrial precursor, putative	1167.10848185124	1090.03325092603	1244.18371277646	1.14141812804286	0.190827381242339	0.00797664793119244	0.0181306136405674
Tb927.10.2410-1	Tb927.10.2410	MSP-C, putative (MSP-C)	1197.76591818523	1583.96959269241	811.562243678045	0.512359736842273	-0.964770987163089	8.61670079158401e-21	1.07269889194511e-19
Tb927.4.4490-1	Tb927.4.4490	multidrug resistance protein E,p-glycoprotein (MRPE)	3409.57049079807	3624.09603161084	3195.0449499853	0.881611558335325	-0.181784956454989	1.40087024608786e-05	5.2734712040366e-05
Tb927.11.4680-1	Tb927.11.4680	hypothetical protein, conserved	636.069006934741	520.043935946735	752.094077922747	1.44621257154661	0.532279622397359	1.88790318833944e-07	9.11086538666369e-07
Tb927.8.5360-1	Tb927.8.5360	hypothetical protein, conserved	121.129712339625	97.6132955141306	144.64612916512	1.48182815059431	0.567378146253083	0.000245029064794511	0.000752874360914296
Tb927.3.3260-1	Tb927.3.3260	hypothetical protein, conserved	310.349400002568	250.822549820649	369.876250184487	1.47465309817226	0.560375610468795	1.81647432892137e-06	7.76048633778963e-06
Tb927.7.3290-1	Tb927.7.3290	hypothetical protein, conserved	328.531323610415	305.57714774735	351.485499473479	1.15023489833764	0.201928515135859	0.03799387340898	0.0719495503207593
Tb927.10.3920-1	Tb927.10.3920	hypothetical protein, conserved	608.744577974337	688.235566733913	529.253589214761	0.769000636985944	-0.378943301672845	2.59983913264336e-05	9.4034198224037e-05
Tb927.11.9310-1	Tb927.11.9310	tRNA pseudouridine synthase, putative	614.461316426272	540.261761338454	688.660871514089	1.27468001771584	0.350135133521842	1.32618406768656e-05	5.01143070959295e-05
Tb927.7.5540-1	Tb927.7.5540	2,4-dienoyl-coa reductase-like protein	571.973281944545	527.882340736288	616.064223152802	1.16704836591714	0.222864351810388	0.0439395475855694	0.0818161919313273
Tb927.5.500-1	Tb927.5.500	hypothetical protein, conserved	1646.50611382952	1720.49457985482	1572.51764780423	0.913991631369697	-0.129747139053372	0.011004068983657	0.0240388485828781
Tb927.4.5350-1	Tb927.4.5350	3-methylcrotonyl-CoA carboxylase, pseudogene, putative,3-methylcrotonyl-CoA carboxylase, point mutation	374.770689859585	332.59659683724	416.944782881931	1.25360507848482	0.32608292944293	0.00372586303716891	0.00907362154743604
Tb927.7.2550-1	Tb927.7.2550	proteasome regulatory ATPase subunit 5 (RPT5)	1103.78729965089	1252.34832489379	955.226274408002	0.762748075292085	-0.390721460555496	2.81152188309276e-08	1.5012661772059e-07
Tb927.11.14790-1	Tb927.11.14790	DNA repair and recombination helicase protein PIF4 (TbPIF4)	578.137012126256	478.785216658686	677.488807593826	1.4150161367175	0.500818505516217	2.06945821134456e-09	1.23839233791978e-08
Tb927.10.15350-1	Tb927.10.15350	histone H3 variant (h3vaR)	256.915985152399	338.378474300945	175.453496003854	0.518512580820404	-0.947549100898017	4.06229742630553e-11	2.84033479194626e-10
Tb927.9.2610-1	Tb927.9.2610	hypothetical protein, unlikely	56.8427855382332	40.0133452830734	73.672225793393	1.84119136433609	0.880639581077266	0.0101224496591137	0.0223549238208525
Tb927.3.3850-1	Tb927.3.3850	hypothetical protein, conserved	1126.83161658794	1221.90766287834	1031.75557029755	0.844380963997837	-0.24403404042717	4.36196526844902e-05	0.000152247677531505
Tb927.11.10940-1	Tb927.11.10940	hypothetical protein, conserved	299.097130528264	419.574739714761	178.619521341767	0.425715622115855	-1.23203806247143	1.7814353308938e-26	2.88386462055326e-25
Tb927.9.6360-1	Tb927.9.6360	hypothetical protein, conserved	16.5960975387115	21.7877301431294	11.4044649342936	0.523435202261759	-0.933917142567357	0.0493464827828085	0.0906008106446105
Tb927.10.2600-1	Tb927.10.2600	hypothetical protein, conserved	331.654877066	360.815417217108	302.494336914892	0.838363114436644	-0.254352851043919	0.0312274000921404	0.0604551875500897
Tb927.5.560-1	Tb927.5.560	hypothetical protein, conserved	539.150920751903	510.984720664477	567.317120839328	1.11024282702934	0.150875250483027	0.0306480348757376	0.0595061531923865
Tb927.11.390-1	Tb927.11.390	hypothetical protein, conserved	731.887855845094	679.960934268613	783.814777421575	1.15273501449708	0.205060910901626	0.00430467252041539	0.0103495825601674
Tb927.2.3390-1	Tb927.2.3390	hypothetical protein, conserved	626.526209631047	663.079030270239	589.973388991854	0.889748223151332	-0.168530948246228	0.0287086577894667	0.0561047350538744
Tb927.1.780-1	Tb927.1.780	hypothetical protein, conserved	422.566739798357	478.971065412729	366.162414183984	0.764477106500082	-0.387454796484198	5.16900022064038e-05	0.000178477576261427
Tb927.10.9750-1	Tb927.10.9750	ubiquitin-protein ligase, putative (upl3)	1520.38114756163	1408.19519316407	1632.5671019592	1.15933296029153	0.213294967703403	0.00240613795658704	0.0060900648876909
Tb927.7.2650-1	Tb927.7.2650	hypothetical protein, conserved	3144.18844312932	4704.51368158248	1583.86320467616	0.336668848658422	-1.57059785743176	1.97863965077164e-239	7.1536067707273e-237
Tb927.8.4210-1	Tb927.8.4210	hypothetical protein, conserved	703.637243961825	749.446283154207	657.828204769442	0.877752308011762	-0.18811421027208	0.0359597808025953	0.0685313020039796
Tb927.6.2300-1	Tb927.6.2300	adenosine kinase, putative	145.416659868377	244.855267073398	45.9780526633569	0.187776449381318	-2.41291196102945	3.90166806042717e-19	4.52603927277093e-18
Tb927.10.5000-1	Tb927.10.5000	hypothetical protein, conserved	582.678732923969	702.739133314476	462.618332533462	0.658307344222483	-0.60316680201589	1.86731187825656e-13	1.55645198536332e-12
Tb927.4.750-1	Tb927.4.750	50S ribosomal protein L7Ae, putative	689.377210969004	736.780449662843	641.973972275164	0.871323299320628	-0.198719973325822	0.00627276654322719	0.0146089651319048
Tb927.3.2000-1	Tb927.3.2000	RNA-binding protein, putative (RBP21)	309.921479826501	266.513926511213	353.32903314179	1.32574322763177	0.406801378697763	9.81884354839936e-05	0.000325183608662066
Tb927.3.3930-1	Tb927.3.3930	RNA-binding protein (DRBD6B)	265.469705272155	309.457692167276	221.481718377033	0.715709203496909	-0.482554563110347	8.3914990625212e-05	0.000280050143713448
Tb927.11.13250-1	Tb927.11.13250	eukaryotic translation initiation factor 2 gamma, putative (eIF-2-gamma)	2072.54906020946	2173.88315589262	1971.2149645263	0.906771350237036	-0.141189285550952	0.00565621502384492	0.0132789441996489
Tb927.9.10010-1	Tb927.9.10010	chaperone protein DNAj, putative	1907.92759426975	2239.02044835917	1576.83474018034	0.704252049746087	-0.505836237275142	2.86031814633679e-17	3.01201220336945e-16
Tb927.10.8710-1	Tb927.10.8710	centrin, putative	389.563647342266	435.700545468334	343.426749216199	0.788217395612968	-0.343334505412092	0.000740255604530316	0.00208069846758189
Tb927.7.6760-1	Tb927.7.6760	hypothetical protein, conserved	798.764827742754	743.464790755922	854.064864729586	1.14876302865831	0.200081223885703	0.00279891612090592	0.00699285781200712
Tb927.10.13560-1	Tb927.10.13560	mevalonate-diphosphate decarboxylase	102.278988596879	84.1909237641336	120.367053429624	1.42969156350916	0.515703938757871	0.0513733997588909	0.0936878919100245
Tb927.11.5800-1	Tb927.11.5800	hypothetical protein, conserved	561.368061919395	516.998453053885	605.737670784906	1.17164310107089	0.22853317152681	0.00523394562885922	0.012371273827734
Tb927.11.5630-1	Tb927.11.5630	hypothetical protein, conserved	529.358459437261	485.397560742176	573.319358132346	1.18113357894864	0.240172133904409	0.00193073864655852	0.00500817326435942
Tb927.8.2000-1	Tb927.8.2000	cyclophilin, putative (NCP1)	1121.65114230145	1036.5994150591	1206.7028695438	1.16409757907784	0.219211995489583	0.000254891620376304	0.000780414463657442
Tb927.10.6210-1	Tb927.10.6210	hypothetical protein, conserved	607.420296635572	684.285890325706	530.554702945439	0.775340702543064	-0.367097691779574	6.66292680707192e-06	2.62514499869566e-05
Tb927.9.12330-1	Tb927.9.12330	hypothetical protein, conserved	216.386636683129	242.454102942628	190.31917042363	0.78496988961521	-0.349290779655017	0.00495788211547092	0.011792637915554
Tb927.11.13780-1	Tb927.11.13780	profilin	984.801047204046	1307.12345035147	662.478644056624	0.506821787856757	-0.980449548788197	1.84263644962636e-47	5.47553303883834e-46
Tb927.10.11020-1	Tb927.10.11020	DNA mismatch repair protein, putative,MSH2 (MSH2)	1064.93609850261	1011.12301839637	1118.74917860886	1.10644220164544	0.145928089568747	0.00927319729595385	0.0206634650582927
Tb927.3.2760-1	Tb927.3.2760	hypothetical protein, conserved	1078.86446728587	1165.74202734785	991.986907223892	0.850948909752132	-0.232855578557635	0.000273052575634482	0.00082986942163937
Tb927.9.8560-1	Tb927.9.8560	hypothetical protein, unlikely	70.7874441157565	90.1433588376033	51.4315293939097	0.570552618153108	-0.809568152373365	0.00339258388498095	0.00833449897224794
Tb927.4.3130-1	Tb927.4.3130	Spef1	417.909000534286	461.428686565005	374.389314503567	0.811369828977513	-0.301568438379415	0.00331545395510369	0.00816350566641167
Tb927.9.15830-1	Tb927.9.15830	hypothetical protein, unlikely	26.5626315368423	37.8770688287034	15.2481942449812	0.402570597897641	-1.31268628729839	0.0174131035168424	0.0359917816140166
Tb927.2.4410-1	Tb927.2.4410	hypothetical protein, conserved	498.416883611169	630.752405452034	366.081361770303	0.580388372055352	-0.78490947924929	9.444643964497e-19	1.07547474645591e-17
Tb927.10.3870-1	Tb927.10.3870	hypothetical protein, conserved	946.852518295299	1032.60904450602	861.095992084578	0.833903205347682	-0.262048161180458	0.000252525275217185	0.000773988630540272
Tb927.8.6530-1	Tb927.8.6530	hypothetical protein, conserved	322.997880539624	277.526805802185	368.468955277063	1.32768780374931	0.408915947186991	0.000770937524086292	0.00215927207762968
Tb927.3.4040-1	Tb927.3.4040	hypothetical protein, conserved	1182.81276189071	1251.12370188337	1114.50182189805	0.890800662013147	-0.166825464598739	0.0087236540912735	0.0195999861600156
Tb927.9.14980-1	Tb927.9.14980	hypothetical protein, unlikely	153.113622812125	173.745801305311	132.481444318939	0.762501558734874	-0.391187808109035	0.00561032141657175	0.0131747656107153
Tb927.10.3940-1	Tb927.10.3940	40S ribosomal protein S3A, putative	3024.46951464443	3415.74456778719	2633.19446150168	0.770899114159327	-0.375386024663209	1.77320236562938e-15	1.69077768423804e-14
Tb927.5.2840-1	Tb927.5.2840	hypothetical protein, conserved	111.675925862309	89.5708136215314	133.781038103088	1.49357846260457	0.578773029170055	0.000565167022300576	0.00162597952669168
Tb927.1.1310-1	Tb927.1.1310	hypothetical protein, conserved	413.001765885908	376.806988062081	449.196543709735	1.1921130922225	0.253521106478922	0.00307305673834083	0.00762726353506389
Tb927.6.3640-1	Tb927.6.3640	hypothetical protein, conserved	540.62277431445	674.828561768275	406.416986860626	0.602252201352708	-0.731560333073959	3.14453156332953e-16	3.13261772388178e-15
Tb927.6.2850-1	Tb927.6.2850	ESAG8-associated protein, putative (PIE8)	310.677700806371	377.832839082905	243.522562529837	0.644524608080461	-0.63369265285916	3.96761486312944e-10	2.52767945428591e-09
Tb927.7.2520-1	Tb927.7.2520	hypothetical protein, conserved	304.041720599746	271.268075244611	336.815365954881	1.24163289635599	0.312238686526964	0.00465307084292606	0.0111317054601791
Tb927.4.4790-1	Tb927.4.4790	hypothetical protein, conserved	570.54027782045	669.202884439801	471.877671201099	0.705133946928687	-0.504030757639378	2.74574815748768e-09	1.62849328520305e-08
Tb927.6.4740-1	Tb927.6.4740	importin-alpha re-exporter protein, putative,cellular apoptosis susceptibility protein, putative	1130.29140955951	1067.27350714941	1193.30931196961	1.11809138330139	0.161038106649727	0.010221640672291	0.0225510236749222
Tb927.10.5150-1	Tb927.10.5150	zinc finger protein family member, putative (ZC3H31)	208.823026613868	267.643870165913	150.002183061822	0.560454394000637	-0.835331113874576	5.29533289154866e-10	3.33436890420666e-09
Tb927.6.510-1	Tb927.6.510	GPEET2 procyclin precursor,PARP A-alpha,procyclin A-alpha,procyclic form specific polypeptide A-alpha precursor	2148.2464020096	175.764643874427	4120.72816014477	23.4445794632553	4.55118249586047	2.32451246319253e-66	1.04506707995449e-64
Tb927.1.190-1	Tb927.1.190	retrotransposon hot spot protein (RHS, pseudogene), putative	1458.87318071983	1626.90726047544	1290.83910096421	0.793431274372077	-0.333822830133859	1.24735014129983e-06	5.40082693416097e-06
Tb927.8.8330-1	Tb927.8.8330	calpain, putative,cysteine peptidase, putative	3565.35285094637	5650.4795365454	1480.22616534734	0.261964698000185	-1.93255568561144	0	0
Tb927.9.5150-1	Tb927.9.5150	ribosomal protein S6, putative,NHP2/RS6-like protein (NHP2)	1147.58493899618	1305.26016643817	989.909711554179	0.758400307469329	-0.398968545756166	8.43623990469121e-10	5.22492888315529e-09
Tb927.9.10610-1	Tb927.9.10610	hypothetical protein, unlikely	32.5152252689746	40.3440529992851	24.6863975386641	0.611896815104362	-0.708639704858507	0.0191877355469795	0.0391561574179541
Tb927.11.11820-1	Tb927.11.11820	40S ribosomal protein S17, putative	397.232278749654	427.265190143928	367.199367355379	0.859417934870109	-0.218568210400389	0.0244009990144535	0.0485279551795584
Tb927.9.2490-1	Tb927.9.2490	nucleolar protein (NOP66)	249.290570104095	343.775658837601	154.80548137059	0.450309605671412	-1.15101084237593	8.50943884680204e-21	1.06239425717556e-19
Tb927.10.7690-1	Tb927.10.7690	rib72 protein- like protein	1346.76308215194	1599.32445598406	1094.20170831982	0.684164932403636	-0.547583935744889	3.15479868500123e-20	3.87187951764578e-19
Tb927.11.620-1	Tb927.11.620	hypothetical protein, conserved	1175.15700833001	1128.17521088779	1222.13880577224	1.08328812225053	0.115417007728212	0.0427542377570138	0.0799006075850977
Tb927.6.2160-1	Tb927.6.2160	hypothetical protein, conserved	287.879472373173	321.445749216703	254.313195529642	0.791154327438922	-0.337968951751995	0.00145148672497796	0.00385036695586479
Tb927.9.6290-1	Tb927.9.6290	arginine kinase (AK)	1839.53562194175	2534.50424474727	1144.56699913624	0.451594035207614	-1.14690166420875	1.76716552140934e-31	3.48493073392473e-30
Tb927.11.5880-1	Tb927.11.5880	hypothetical protein, conserved	479.815528223223	434.894267617076	524.736788829369	1.20658474461981	0.270929246966134	0.00476257873857171	0.0113842687918972
Tb927.11.4200-1	Tb927.11.4200	lectin, putative,mannose-specific lectin, putative	1596.06950372956	1775.69509584109	1416.44391161803	0.79768419417023	-0.326110403178651	5.43069684392928e-09	3.11448489853102e-08
Tb927.11.7920-1	Tb927.11.7920	hypothetical protein, conserved	477.059116348064	392.298727820063	561.819504876066	1.43212165891539	0.518154054933606	1.62211650570095e-08	8.85771444718857e-08
Tb927.5.3840-1	Tb927.5.3840	hypothetical protein, conserved	351.720123780089	323.46071399802	379.979533562157	1.17473163546063	0.232331214313217	0.0404009962288038	0.075993809728448
Tb927.10.8140-1	Tb927.10.8140	hypothetical protein, conserved	276.484643076964	207.941169887095	345.028116266833	1.65925832029401	0.730538508593736	2.63001139275381e-10	1.70176054100856e-09
Tb927.10.5620-1	Tb927.10.5620	fructose-bisphosphate aldolase, glycosomal (ALD)	17573.4732176486	29577.9647126128	5568.98172268447	0.188281437779582	-2.40903731980709	0	0
Tb927.10.1500-1	Tb927.10.1500	methionyl-tRNA synthetase, putative (MetRS)	2288.4593859062	1801.3406158746	2775.57815593779	1.54084026723073	0.623717311159402	1.5650474973789e-35	3.4731245868943e-34
Tb927.7.5450-1	Tb927.7.5450	lipin, putative	436.565137306394	466.458123564792	406.672151047997	0.871829925353437	-0.197881370183708	0.0257215609492522	0.0509208269123115
Tb927.11.4410-1	Tb927.11.4410	hypothetical protein, unlikely	57.0460999307183	43.0574695770186	71.034730284418	1.64976555710863	0.72226102227232	0.00429370569834956	0.0103289393802548
Tb927.10.3080-1	Tb927.10.3080	methionine biosynthetic protein, putative	431.692200704154	461.785806591641	401.598594816666	0.869664223291734	-0.20146960990023	0.0322281853968608	0.0621017021293717
Tb927.8.7420-1	Tb927.8.7420	hypothetical protein, conserved	166.434808954093	184.773185894315	148.09643201387	0.801503915717384	-0.319218526257692	0.0260823716373242	0.0515175822210475
Tb927.11.5270-1	Tb927.11.5270	ubiquitin carboxyl-terminal hydrolase, putative,cysteine peptidase, Clan CA, family C19, putative	830.707705953282	872.022655169206	789.392756737357	0.905243404007875	-0.143622335243128	0.0360755583279677	0.0687217606172944
Tb927.10.10880-1	Tb927.10.10880	ATP-binding cassette protein, putative,ABC transporter, putative,ATPase, putative	1247.55124093946	1421.46044619376	1073.64203568516	0.755309117858362	-0.404860892129811	1.21777431425306e-06	5.28067352562408e-06
Tb927.1.1050-1	Tb927.1.1050	hypothetical protein, conserved	1034.8658561243	1216.4956306679	853.236081580691	0.701388529535642	-0.51171425784862	5.79003000059478e-14	5.01398106937733e-13
Tb927.10.12180-1	Tb927.10.12180	hypothetical protein, conserved	325.149932871339	351.352480985895	298.947384756784	0.850847513351655	-0.233027495812036	0.0197134651161285	0.0400688069366707
Tb927.10.14390-1	Tb927.10.14390	hypothetical protein, conserved	817.430320820648	875.922224154374	758.938417486922	0.866444983993425	-0.206819948317489	0.00352278844008997	0.00862263336943885
Tb927.9.13070-1	Tb927.9.13070	predicted heat shock factor binding protein	1285.49543540777	1903.91930842011	667.071562395423	0.350367559930345	-1.5130588909933	8.44343922362772e-129	1.14722928018224e-126
Tb927.2.3720-1	Tb927.2.3720	ubiquitin-conjugating enzyme, putative	260.093452705519	290.403761766027	229.783143645011	0.791254019051391	-0.337787172383305	0.00175479497774485	0.00459344112625563
Tb927.7.2440-1	Tb927.7.2440	pyrroline-5-carboxylate reductase, putative (P5CR)	402.979170813879	459.562955646233	346.395385981525	0.753749582566826	-0.407842796851671	1.22314035829851e-05	4.64879057772936e-05
Tb927.3.5220-1	Tb927.3.5220	hypothetical protein, conserved	586.782639529976	639.269592536687	534.295686523266	0.835790866265242	-0.258786102278538	0.00110475082595404	0.00300122821440299
Tb927.9.5330-1	Tb927.9.5330	hypothetical protein, conserved	474.247325721249	449.026507976634	499.468143465864	1.11233554053752	0.1535920485375	0.0503067489106541	0.0920522269712666
Tb927.2.3800-1	Tb927.2.3800	guide RNA associated protein, GAP1,MRB1-associated protein	835.276465448097	889.619019227767	780.933911668426	0.877829604347168	-0.187987169728935	0.00804016567016823	0.0182390895477254
Tb927.9.1810-1	Tb927.9.1810	60S ribosomal protein L35, putative	347.87466604666	414.611342761702	281.137989331617	0.678075972208028	-0.560481171691768	5.05471860356124e-07	2.32801450759559e-06
Tb927.10.10180-1	Tb927.10.10180	hypothetical protein, conserved	241.139738430344	209.601162543591	272.678314317097	1.30093894045262	0.37955325077713	0.000934618717785581	0.00257450368705571
Tb927.10.660-1	Tb927.10.660	2-oxoisovalerate dehydrogenase alpha subunit, putative	464.223613351842	389.143123147059	539.304103556625	1.38587597076158	0.470798148980234	2.55463573296694e-07	1.21460680849064e-06
Tb927.11.2540-1	Tb927.11.2540	hypothetical protein, conserved	639.529116964203	795.227591896949	483.830642031457	0.608417825238331	-0.716865673570147	8.38913826623321e-11	5.68691818250824e-10
Tb927.4.3440-1	Tb927.4.3440	hypothetical protein, conserved	601.100243187178	546.792050198116	655.40843617624	1.198642950165	0.26140197506627	0.00135881581397136	0.00362330369944102
Tb927.8.8270-2	Tb927.8.8270	hypothetical protein, conserved	508.093848520824	619.32332890372	396.864368137928	0.640803195384917	-0.642046753079442	1.06844309684692e-12	8.47429684766066e-12
Tb927.10.7080-1	Tb927.10.7080	ATP-dependent DEAD/H RNA helicase, putative,RNA helicase, putative	641.924320974447	596.851500982043	686.99714096685	1.15103529074901	0.202932067186975	0.00490673052978593	0.0116901979151435
Tb927.9.13380-1	Tb927.9.13380	phosphoinositide-binding protein, putative	1456.97079059796	2064.69060938456	849.250971811361	0.411321177105807	-1.28166274315843	8.16600521528263e-105	7.45857128979025e-103
Tb927.8.1550-1	Tb927.8.1550	paraflagellar rod component, putative (PFC3)	2882.33655151931	3823.61881356171	1941.0542894769	0.507648482791307	-0.978098235041672	5.40051413592635e-58	1.9856042863319e-56
Tb927.9.5700-1	Tb927.9.5700	hypothetical protein, conserved	2129.39448963991	2055.60547544779	2203.18350383203	1.07179297299356	0.100026262437666	0.0512648340544199	0.093509557513181
Tb927.7.230-1	Tb927.7.230	40S ribosomal protein S33, putative	109.372407651275	122.290236231461	96.4545790710881	0.788734914932429	-0.342387587008077	0.0548166240451313	0.099030573982845
Tb927.11.14020-1	Tb927.11.14020	RNA-binding protein (NRBD2)	2716.38626480595	3073.76283741102	2359.00969220089	0.767466397696396	-0.381824509144637	3.71604479626271e-16	3.68083569602414e-15
Tb927.7.6580-1	Tb927.7.6580	hypothetical protein	273.865553562033	306.751663334725	240.979443789341	0.785584799018305	-0.348161080959147	0.00102907823169166	0.0028106112106983
Tb927.11.11570-1	Tb927.11.11570	guanine-nucleotide-exchange-factor,translation initiation factor eIF-2B subunit	872.856219315291	785.563811414413	960.148627216168	1.22224141853914	0.289529276097137	5.73584992850883e-06	2.2757187850787e-05
Tb927.10.6030-1	Tb927.10.6030	proteasome alpha 1 subunit, putative,20S proteasome subunit alpha-6, (putative) (TbPSA6)	994.835502768978	1203.99689501433	785.674110523624	0.652554930811737	-0.615828744815412	4.50269756235921e-20	5.48734645345377e-19
Tb927.8.6350-1	Tb927.8.6350	CYC2-like cyclin, putative (CYC11)	321.977971371733	275.138712730461	368.817230013005	1.34047741356672	0.422746910771568	9.52101358443899e-05	0.000316152143175813
Tb927.6.790-1	Tb927.6.790	receptor-type adenylate cyclase GRESAG 4, putative	267.493436063564	232.420920677321	302.565951449808	1.30180170772953	0.380509711896916	0.0258752860207049	0.0511784492367578
Tb927.10.14800-1	Tb927.10.14800	protein kinase, putative,mitogen-activated protein kinase 9, putative	376.321324853329	412.16602471409	340.476624992567	0.826066692975841	-0.275669831715631	0.00878346383715097	0.0197241500297513
Tb927.9.2120-1	Tb927.9.2120	hypothetical protein, conserved	316.01437569169	273.54167509247	358.48707629091	1.31053915703969	0.390160459979205	0.000245983060413917	0.000755078881861467
Tb927.11.7310-1	Tb927.11.7310	RNA binding protein, putative	458.974605218198	401.634099768365	516.315110668031	1.28553604130179	0.362370058151701	7.54958156119027e-05	0.00025312101702646
Tb927.10.6120-1	Tb927.10.6120	hypothetical protein, conserved	297.129945421297	248.909951243889	345.349939598705	1.38744930796407	0.472435061924127	0.00041341554720306	0.00121230371851333
Tb927.9.4690-1	Tb927.9.4690	hypothetical protein, unlikely	304.130072859299	398.288051434027	209.972094284571	0.527186526255486	-0.923614596227273	1.12598633853503e-07	5.59254920404605e-07
Tb927.10.6510-1	Tb927.10.6510	chaperonin HSP60, mitochondrial precursor (HSP60)	411.648768778189	505.812572604336	317.484964952043	0.627673138525149	-0.671914625245911	3.32220433566697e-11	2.33415117575565e-10
Tb927.5.810-1	Tb927.5.810	zinc finger protein family member, putative (ZC3H11)	4939.07231848303	4529.50354697704	5348.64108998903	1.18084488388549	0.239819464356779	0.00914579053833341	0.0204110145321808
Tb927.7.6450-1	Tb927.7.6450	tRNA-dihydrouridine synthase 3, putative	913.496545419382	849.148414712061	977.844676126703	1.1515592082431	0.203588590238625	0.00278942050391676	0.00697114104622284
Tb927.6.850-1	Tb927.6.850	ccr4-not transcription complex subunit 2	263.732105865603	287.019959948203	240.444251783003	0.837726588166186	-0.255448631701133	0.0272851230812869	0.0536125482283347
Tb927.10.11390-1	Tb927.10.11390	60S ribosomal protein L6, putative	5703.12648887388	6569.13571229685	4837.11726545091	0.736339980980488	-0.441556057377504	7.81842462361864e-28	1.33807634041694e-26
Tb927.10.15920-1	Tb927.10.15920	hypothetical protein, conserved	207.062417522444	178.584153164353	235.540681880536	1.31893383431265	0.399372192107782	0.00571618776324477	0.0134088567779602
Tb927.6.3840-1	Tb927.6.3840	reticulon domain protein	2409.6508440493	3312.14524206622	1507.15644603237	0.455039358446779	-1.13593675885023	6.59814908030436e-44	1.78355574983803e-42
Tb927.11.10010-1	Tb927.11.10010	vacuolar sorting-associated protein-like, putative	716.93020055945	798.193174381114	635.667226737786	0.796382689228902	-0.328466232988971	5.90673029242767e-06	2.34030587887648e-05
Tb927.11.4880-1	Tb927.11.4880	hypothetical protein, conserved	679.864918743741	750.761506266956	608.968331220526	0.811134196595302	-0.301987476688499	6.51760792037927e-05	0.000221777584020121
Tb927.10.1760-1	Tb927.10.1760	hypothetical protein	19.9097747279226	12.2990987209856	27.5204507348597	2.23759897852535	1.1619515003297	0.00643929821322744	0.0149675302963232
Tb927.11.12330-1	Tb927.11.12330	hypothetical protein, conserved	133.785829491761	115.08051668396	152.491142299562	1.32508218327122	0.406081840219965	0.0185470919868309	0.0380007360495234
Tb927.10.12650-1	Tb927.10.12650	hypothetical protein, conserved	14.0314964361547	20.9110373447685	7.15195552754084	0.342018208356846	-1.54785496156901	0.00192347798972368	0.00499252722609403
Tb927.11.8440-1	Tb927.11.8440	haloacid dehalogenase-like hydrolase, putative	606.478687588311	978.959905818494	233.997469358128	0.239026611781906	-2.06475684677129	8.06163864511842e-125	9.99297693195607e-123
Tb927.11.5140-1	Tb927.11.5140	ubiquitin carboxyl-terminal hydrolase, putative,cysteine peptidase, Clan CA, family C12, putative	649.813395886937	728.396931647461	571.229860126413	0.784228811665128	-0.350653449101671	2.01566167530436e-05	7.39530501336826e-05
Tb927.10.9100-1	Tb927.10.9100	hypothetical protein, conserved	615.773069202653	572.982838194286	658.56330021102	1.14935955549111	0.200830188565578	0.007878003459201	0.0179133742178949
Tb927.10.2060-1	Tb927.10.2060	hypothetical protein, conserved	854.15481216292	732.475235290485	975.834389035354	1.3322421592156	0.413856342278618	5.08212079026459e-09	2.92812497324873e-08
Tb927.5.1360-1	Tb927.5.1360	nucleoside 2-deoxyribosyltransferase (NDRT)	505.681127402344	574.496314186046	436.865940618641	0.760432973773903	-0.395107003631186	1.95852593261965e-06	8.32637408982885e-06
Tb927.10.7000-1	Tb927.10.7000	hypothetical protein, conserved	288.763241365226	260.735779011807	316.790703718645	1.21498746707984	0.280941432123226	0.0355549625800507	0.0678343030578496
Tb927.11.11310-1	Tb927.11.11310	hypothetical protein, conserved	459.344516231081	368.457417925803	550.23161453636	1.49333840972408	0.578541135805903	6.76054411267538e-11	4.63358935747901e-10
Tb927.11.4180-1	Tb927.11.4180	hypothetical protein, conserved	666.629358453546	1015.15135898319	318.107357923904	0.313359535116548	-1.67410920178971	2.50204392568981e-60	1.00510347885234e-58
Tb927.3.940-1	Tb927.3.940	hypothetical protein, conserved	238.726379109737	206.426681128845	271.02607709063	1.31294111598619	0.392802214342237	0.000611051803595328	0.00174353715876247
Tb927.9.2390-1	Tb927.9.2390	hypothetical protein, conserved	274.088270147409	199.687785528934	348.488754765883	1.74516810751746	0.80336601420018	2.58382056045622e-11	1.83919696497774e-10
Tb927.9.15930-1	Tb927.9.15930	small GTPase, putative,GTP-binding protein, putative (RAB1B)	299.639552021616	392.659505627581	206.619598415651	0.526205517641587	-0.926301718613852	1.03082471874278e-17	1.1124957816581e-16
Tb927.5.3140-1	Tb927.5.3140	hypothetical protein, conserved	306.578360994485	272.519258388948	340.637463600021	1.24995739975871	0.321878926724049	0.00748540995023777	0.0171161126630884
Tb927.9.7520-1	Tb927.9.7520	hypothetical protein, conserved	1235.55853763004	1697.74846951991	773.368605740162	0.455526021448191	-1.13439462605873	3.77964176368682e-21	4.78075095969541e-20
Tb927.11.15810-1	Tb927.11.15810	NADH dehydrogenase subunit NI2M, putative	432.609479752787	389.775682720246	475.443276785328	1.21978691299367	0.286629142527816	0.000873466703446891	0.00241833777466773
Tb927.11.10240-1	Tb927.11.10240	hslVU complex proteolytic subunit, putative,hslVU complex proteolytic subunit, threonine peptidase, Clan T(1), family T1B	737.11526505718	803.100806051935	671.129724062424	0.835673079898545	-0.258989432787449	0.00175115499865894	0.00458640866989544
Tb07.30D13.60-1	Tb07.30D13.60	hypothetical protein, conserved (pseudogene)	252.106676103571	278.410244866316	225.803107340826	0.811044534116371	-0.302146960488144	0.00806745772637706	0.0182914373378034
Tb927.11.13590-1	Tb927.11.13590	hypothetical protein, conserved	182.226948614146	144.622517217754	219.831380010538	1.52003563649459	0.604105147347379	1.52895674088909e-05	5.7036791232565e-05
Tb927.3.1230-1	Tb927.3.1230	hypothetical protein	749.001926336292	714.544577918247	783.459274754337	1.09644562280056	0.132834264668821	0.0545999998293827	0.0987008746915737
Tb927.10.15750-1	Tb927.10.15750	hypothetical protein, conserved	2027.01925218563	2173.29618447526	1880.742319896	0.865387025169835	-0.208582604429685	0.0188625672043681	0.0385924300005428
Tb927.11.8130-1	Tb927.11.8130	hypothetical protein, conserved	171.09708576527	205.607555682122	136.586615848419	0.6643073762308	-0.5900771612136	1.51628037343753e-05	5.66125851993007e-05
Tb927.4.800-1	Tb927.4.800	TOR-like 1 (TOR-like 1)	3384.98860055159	3649.58971949617	3120.38748160701	0.854996786334048	-0.226009097518821	1.19821671780663e-06	5.20106376208513e-06
Tb927.9.15420-1	Tb927.9.15420	unspecified product	4437.92618203614	5108.19212110197	3767.66024297031	0.737572149529397	-0.439143913760027	1.30167793443481e-22	1.78656193416727e-21
Tb927.6.3230-1	Tb927.6.3230	RNA pseudouridylate synthase, putative	415.797858399602	378.88856218612	452.707154613083	1.19482929756719	0.256804518503456	0.00648694489681793	0.0150702063908137
Tb927.10.3400-1	Tb927.10.3400	hypothetical protein, conserved	93.8307764171783	126.146591882859	61.5149609514972	0.487646634231866	-1.03609199567665	1.70410723806892e-07	8.26987612121029e-07
Tb927.6.2070-1	Tb927.6.2070	hypothetical protein, conserved	176.922765186236	155.657437375438	198.188092997034	1.27323240276026	0.348495778004387	0.0183873053539225	0.0377000587325108
Tb927.7.2310-1	Tb927.7.2310	DNA primase small subunit, putative	335.567299712243	364.614057693369	306.520541731116	0.840671211829391	-0.250386424976519	0.0541394849585136	0.0980113313133784
Tb927.3.1420-1	Tb927.3.1420	hypothetical protein, conserved	2348.77457728599	2566.33813057667	2131.21102399531	0.830448255669419	-0.268037816663341	2.89000715903137e-05	0.000103764198923279
Tb927.6.1840-1	Tb927.6.1840	hypothetical protein, conserved	335.424517896506	288.247671443505	382.601364349508	1.32733549046032	0.408533064943391	0.000141489819360645	0.00045420168797348
Tb927.10.4610-1	Tb927.10.4610	dolicholphosphate-mannose synthase, putative (DPMS)	359.489514780288	388.244612945566	330.734416615009	0.851871231659252	-0.231292724866546	0.0399228016635341	0.0751758138095672
Tb927.10.3210-1	Tb927.10.3210	delta-1-pyrroline-5-carboxylate dehydrogenase, putative	4253.47839151623	4475.10575215589	4031.85103087658	0.900951006338616	-0.15047944038478	0.00153332027436177	0.00404764831780866
Tb927.7.7510-1	Tb927.7.7510	hypothetical protein	6469.68143249475	10547.209438189	2392.15342680045	0.226804392272614	-2.14047951523967	0	0
Tb927.3.4620-1	Tb927.3.4620	hypothetical protein, conserved	1796.10912837192	1602.78233052987	1989.43592621397	1.24123899316776	0.311780924543013	4.05096719229236e-08	2.12307487922254e-07
Tb927.11.15660-1	Tb927.11.15660	hypothetical protein, conserved	759.686593547024	574.73298748262	944.640199611428	1.64361576625179	0.716873074620505	1.23705389101336e-21	1.60447184040701e-20
Tb927.6.3140-1	Tb927.6.3140	hypothetical protein, conserved	152.380295260149	175.524957733046	129.235632787252	0.736280666045258	-0.441672276531604	0.00568135516534672	0.0133343572544532
Tb927.11.12780-1	Tb927.11.12780	ribonucleoside-diphosphate reductase small chain, putative	75.6125241372437	101.580983721089	49.6440645533987	0.488714154311664	-1.0329372058552	2.52127715356069e-06	1.05635547375404e-05
Tb927.11.15430-1	Tb927.11.15430	U5 small nuclear ribonucleoprotein component, putative,U5 snrnp-specific protein, putative	877.945710277575	824.051820422086	931.839600133064	1.13080218626999	0.177346577561732	0.013732024919594	0.0292471232762192
Tb927.7.4680-1	Tb927.7.4680	hypothetical protein, conserved	228.4196524695	289.009078258426	167.830226680574	0.580709186340866	-0.784112238419373	9.80717749534016e-11	6.59665729667183e-10
Tb927.8.4620-1	Tb927.8.4620	small GTP-binding protein Rab7, putative (Trab7)	358.682803083751	312.516815415166	404.848790752336	1.29544642330529	0.373449350191792	0.000263082350239517	0.000802660180389694
Tb927.10.12800-1	Tb927.10.12800	zinc finger protein family member, putative (ZC3H38)	608.50507899056	1009.25276475372	207.757393227399	0.205852686743044	-2.28031581637358	3.76970804443559e-145	6.7762161504435e-143
Tb927.3.3440-1	Tb927.3.3440	hypothetical protein, conserved	520.664629143392	492.397242767107	548.932015519676	1.11481537230969	0.156804801169402	0.0291274676515388	0.0567697746658585
Tb927.9.9030-1	Tb927.9.9030	hypothetical protein, conserved	653.279974275878	601.186511796711	705.373436755045	1.173302166489	0.230574605826966	0.00105220387666791	0.00287106070372562
Tb927.5.1100-1	Tb927.5.1100	peroxisome targeting signal 1 receptor (TbPEX5)	1435.51632657202	1563.77727139603	1307.25538174801	0.835960085659115	-0.258494034873502	4.0396994363786e-05	0.000141683395349463
Tb927.1.2590-1	Tb927.1.2590	hypothetical protein, unlikely	83.4267941534702	118.336977682453	48.516610624487	0.409986899907795	-1.28635028208347	4.09464034465653e-06	1.65791853805808e-05
Tb927.7.4270-1	Tb927.7.4270	hypothetical protein, conserved	432.093096643316	279.84964813009	584.336545156543	2.08803744818328	1.0621475863445	7.06048402640996e-28	1.2131449484586e-26
Tb927.8.660-1	Tb927.8.660	hypothetical protein, conserved	276.909351663062	317.817738533624	236.000964792499	0.74256700044932	-0.429406891391389	9.59725003711017e-05	0.000318330804938857
Tb927.10.4760-1	Tb927.10.4760	hypothetical protein, conserved	1053.83944203377	1205.93304088021	901.745843187325	0.747757804636601	-0.419357031499593	1.40560976037456e-10	9.31028693951912e-10
Tb927.3.4210-1	Tb927.3.4210	hypothetical protein, conserved	1194.78558555225	1032.72474850529	1356.8464225992	1.31385097971461	0.393801650836294	3.28483999157517e-09	1.93631498688164e-08
Tb927.5.1990-1	Tb927.5.1990	hypothetical protein, conserved	449.17883969471	572.618106958887	325.739572430533	0.568860063054067	-0.813854295022381	2.39488988893097e-17	2.53729665033626e-16
Tb927.6.2700-1	Tb927.6.2700	small nuclear ribonucleoprotein Sm-E (Sm-E)	491.347406638702	568.608564017064	414.08624926034	0.728244833906359	-0.457504532815062	8.55530759919074e-06	3.3244247218172e-05
Tb927.8.2090-1	Tb927.8.2090	cyclophilin type peptidyl-prolyl cis-trans isomerase, putative (PPIase)	235.768733401589	202.665077016576	268.872389786602	1.326683381985	0.407824107149488	0.0030815914154347	0.00764407338814375
Tb927.8.2100-1	Tb927.8.2100	vacuolar ATP synthase 16 kDa proteolipid subunit, putative	727.935475885716	923.265811355091	532.605140416341	0.576870857629428	-0.793679711737077	5.63972913445667e-26	9.01214174948076e-25
Tb927.7.4170-1	Tb927.7.4170	fatty acid elongase, putative	1656.14196723482	1778.36436195864	1533.91957251099	0.862545159655344	-0.213328101987182	6.26245907702133e-05	0.000213766158187703
Tb927.2.3320-1	Tb927.2.3320	65 kDa invariant surface glycoprotein	454.176421306472	764.596194029832	143.756648583113	0.188016432341153	-2.41106933819142	1.25709165527231e-103	1.1130392135508e-101
Tb927.10.4690-1	Tb927.10.4690	dynein light chain, putative	353.702843038137	400.269781999068	307.135904077206	0.767322235876204	-0.382095532188643	0.000210472571300099	0.000654108345691605
Tb927.11.2490-1	Tb927.11.2490	Unc104-like kinesin, putative	1551.74370860065	1846.16466793289	1257.32274926841	0.681045830367997	-0.55417620851512	3.00413403108747e-24	4.40318766684898e-23
Tb927.4.3590-1	Tb927.4.3590	translation elongation factor 1-beta, putative	909.457536556659	1116.2523289421	702.662744171214	0.629483787807317	-0.667758872703476	1.29065016398201e-21	1.67148827953312e-20
Tb927.1.2040-1	Tb927.1.2040	expression site-associated gene 2 (ESAG2) protein, putative	12.4945067591701	20.1185476720504	4.87046584628979	0.242088341846666	-2.04639448917699	0.00188857049864466	0.00491220809854308
Tb927.10.15240-1	Tb927.10.15240	hypothetical protein, conserved	1353.11750246008	1203.82088101095	1502.41412390922	1.24803793289207	0.319661784170999	3.46021131576414e-08	1.82518258886841e-07
Tb927.9.11890-1	Tb927.9.11890	hypothetical protein, conserved	622.470368005993	566.450891632057	678.48984437993	1.19779111376286	0.260376334325078	0.00291005136907032	0.00724548514474122
Tb927.9.10340-1	Tb927.9.10340	amino acid transporter, putative	384.957554438695	229.787036677857	540.128072199533	2.35055937013866	1.23300412040525	1.08661135205145e-17	1.16979239475812e-16
Tb927.8.5560-1	Tb927.8.5560	hypothetical protein, conserved	564.789614040003	521.312640690574	608.266587389432	1.16679807837322	0.222554915342811	0.00284699386633734	0.00710888223833356
Tb927.10.7570-1	Tb927.10.7570	dihydrolipoamide acetyltransferase E2 subunit, putative	2782.4013055031	2250.99580563663	3313.80680536958	1.47215147939042	0.557926127455745	1.39484074182103e-33	2.94477691405866e-32
Tb927.10.16060-1	Tb927.10.16060	hypothetical protein, conserved	177.770509095023	147.174421633471	208.366596556576	1.41577995852771	0.501597058211205	0.000189475127278957	0.000594817539580142
Tb927.6.2550-1	Tb927.6.2550	RNA-binding protein, putative (TRRM2)	1135.89408811165	1208.54696318802	1063.24121303527	0.879768222023042	-0.184804604070963	0.00263277177034015	0.00661011592917867
Tb927.11.7400-1	Tb927.11.7400	hypothetical protein, conserved	688.58163507854	564.582295691977	812.580974465102	1.43926045975134	0.525327697004529	8.66050377331397e-11	5.86171538541695e-10
Tb927.11.9990-1	Tb927.11.9990	glycosyl transferase-like protein	304.730005616986	258.763533908347	350.696477325625	1.35527781688837	0.438588618342269	3.59421184035805e-05	0.000127138100851149
Tb927.11.3100-1	Tb927.11.3100	hypothetical protein, conserved	363.490979747831	277.121160414995	449.860799080668	1.62333615522897	0.69896177947022	2.07857349878734e-12	1.60890118188918e-11
Tb927.9.11000-1	Tb927.9.11000	small GTPase, putative,GTP-binding protein, putative (RAB7)	582.235654456179	697.069597716156	467.401711196201	0.67052373640677	-0.576639690736427	2.52626864621529e-12	1.94502511474801e-11
Tb927.6.2250-1	Tb927.6.2250	rac serine-threonine kinase, putative,protein kinase, putative	859.047610673015	963.73297809683	754.3622432492	0.782750264226619	-0.353376004524542	9.91531343304834e-07	4.36726774916551e-06
Tb927.4.4870-1	Tb927.4.4870	amino acid transporter, putative	921.187403151874	1349.18822748386	493.186578819891	0.36554319758604	-1.45188619004846	1.21757565086907e-88	8.31882198629205e-87
Tb927.9.12160-1	Tb927.9.12160	hypothetical protein, conserved	739.078904221996	677.82472999766	800.333078446332	1.18073750193371	0.239688264691376	0.00130592271672043	0.00349746301810081
Tb927.11.3060-1	Tb927.11.3060	hypothetical protein, conserved	487.066376191386	459.209713407396	514.923038975377	1.12132436214073	0.165203662588741	0.0508745225351899	0.0929585075407175
Tb927.11.2500-1	Tb927.11.2500	carboxypeptidase, putative,metallo-peptidase, Clan MA(E) Family M32	1799.94440661501	2241.72812798095	1358.16068524907	0.605854326533484	-0.722957145498955	8.78392874738861e-32	1.75617856546292e-30
Tb927.1.1670-1	Tb927.1.1670	hypothetical protein, conserved	1472.24004229562	1627.52022618739	1316.95985840385	0.809181868964508	-0.305464100557207	1.31317246401315e-06	5.6716761922559e-06
Tb927.4.4360-1	Tb927.4.4360	monoglyceride lipase, putative	408.550818017826	370.826486432285	446.275149603367	1.20346082583521	0.267189181037087	0.00498078766184542	0.0118309046104114
Tb927.7.5640-1	Tb927.7.5640	hypothetical protein, conserved	332.21658540528	279.210987227208	385.222183583352	1.37968132059888	0.464335071144747	0.000286951564316361	0.000869371062700094
Tb927.8.7020-1	Tb927.8.7020	peptidase, putative,metallo-peptidase, Clan ME, Family M16	1993.01015524202	2093.39072994209	1892.62958054195	0.904097621849274	-0.145449535793486	0.00337175126638049	0.00828801295704915
Tb927.10.14530-1	Tb927.10.14530	proteasome regulatory non-ATPase subunit 8,26S proteasome regulatory subunit (Rpn8)	922.818308319322	971.674383657024	873.96223298162	0.899439408593184	-0.152901998364972	0.0143862609258089	0.0304834153976175
Tb927.3.5030-1	Tb927.3.5030	KU70 protein (KU70)	733.715247144794	668.681235949679	798.74925833991	1.19451423996593	0.25642405245961	0.000190724234106698	0.00059808969257095
Tb927.10.7380-1	Tb927.10.7380	hypothetical protein, conserved	618.213472763881	539.392604108774	697.034341418988	1.29225787693304	0.369893996230699	6.93867345264361e-06	2.72676039622231e-05
Tb927.11.11640-1	Tb927.11.11640	DNA replication licensing factor MCM6, putative	746.213209802334	680.424590477938	812.00182912673	1.19337519614976	0.255047696448543	0.000676030659602871	0.0019132152750731
Tb927.10.9320-1	Tb927.10.9320	hypothetical protein, conserved	196.313302423263	139.288139876103	253.338464970424	1.81880858769288	0.862993721045036	1.22979806387692e-10	8.20842907712308e-10
Tb927.6.2110-1	Tb927.6.2110	40S ribosomal protein S30, putative	368.613748171912	425.909420709803	311.318075634021	0.730949024595866	-0.45215729681779	5.3469026559011e-05	0.000184034408350868
Tb927.2.2990-1	Tb927.2.2990	hypothetical protein, conserved	549.278764347415	500.40748121192	598.150047482911	1.19532594923296	0.257404075295032	0.00895953832663995	0.0200624294349045
Tb927.2.4445-1	Tb927.2.4445	hypothetical protein, conserved	453.032186564856	527.872999641542	378.191373488171	0.716443867644273	-0.481074419072048	4.2952954021295e-08	2.2451974821854e-07
Tb927.2.5800-1	Tb927.2.5800	sedoheptulose-1,7-bisphosphatase (SBPase)	574.195768710225	734.713305196754	413.678232223697	0.563047149544835	-0.82867235630062	1.45605070007967e-22	1.98650187493574e-21
Tb927.8.6420-1	Tb927.8.6420	beta-ketoacyl-ACP reductase 2 (KAR2)	584.202909605893	455.072829646242	713.332989565545	1.56751390787287	0.648478243493154	2.10283596714587e-15	1.99631375130467e-14
Tb927.7.5280-1	Tb927.7.5280	hypothetical protein, conserved	1853.38102963694	1619.48470711081	2087.27735216307	1.2888527708834	0.366087470179141	6.39890067376245e-12	4.786488029848e-11
Tb927.2.1740-1	Tb927.2.1740	hypothetical protein, conserved	173.308185104129	151.216478215413	195.399891992845	1.29218650175473	0.369814309767596	0.00862366088198342	0.019435715707265
Tb927.11.8990-1	Tb927.11.8990	cation transporter, putative	396.119499316991	295.48560537083	496.753393263152	1.68114244563532	0.749441971394449	3.74170782572133e-15	3.50613378010626e-14
Tb927.4.4170-1	Tb927.4.4170	rRNA methyltransferase, putative	165.160043499313	126.654675658024	203.665411340603	1.60803705257999	0.685300649649641	6.49290267502367e-07	2.93431856829064e-06
Tb927.5.3170-1	Tb927.5.3170	ribose-phosphate pyrophosphokinase, putative (PRPS5)	506.293291491909	586.998134867837	425.588448115982	0.725025213601068	-0.463896927477425	0.00142454321866278	0.00378583813425327
Tb927.11.3680-1	Tb927.11.3680	calmodulin, putative	242.949317996092	271.506972083082	214.391663909102	0.789635942916033	-0.340740434517408	0.00901955001487957	0.0201707823399768
Tb927.9.17410-1	Tb927.9.17410	variant surface glycoprotein (VSG, atypical), putative	1.35936430225903	2.71872860451805	0	0	-Inf	0.0414494569758843	0.0776964653661154
Tb927.5.150-1	Tb927.5.150	hypothetical protein, conserved	138.804917746604	92.7566362093404	184.853199283869	1.99288381767831	0.994857605538173	1.82659228857594e-09	1.09759981218653e-08
Tb927.11.2140-1	Tb927.11.2140	hypothetical protein, conserved	1404.54794924381	1558.36335801945	1250.73254046818	0.802593653162994	-0.317258347424424	1.99639785533161e-07	9.60240808797806e-07
Tb927.4.3040-1	Tb927.4.3040	hypothetical protein, conserved	289.77054909828	329.998538426363	249.542559770197	0.756192924247998	-0.403173744901125	0.000233711431545012	0.00072167761263917
Tb927.2.2140-1	Tb927.2.2140	hypothetical protein, conserved	63.1325526046781	45.8823665338107	80.3827386755456	1.75193096494514	0.808945926483852	0.00156039349793173	0.00411285977568459
Tb927.10.10140-1	Tb927.10.10140	paraflagellar rod component, putative (PFC19)	2179.61415417979	3305.81408265657	1053.41422570301	0.318655011856106	-1.64993274302453	4.09457662464651e-99	3.35175862000545e-97
Tb927.8.4840-1	Tb927.8.4840	kinesin, putative	900.230108727024	1119.65945804213	680.800759411921	0.608042699520791	-0.717755455060865	8.35469354049874e-26	1.32529571939502e-24
Tb927.9.7070-1	Tb927.9.7070	exosome complex exonuclease RRP40 (RRP40)	271.716117287827	236.98025084901	306.451983726644	1.29315410304758	0.370894208988101	0.00265490563302195	0.00665990638269196
Tb927.11.16090-1	Tb927.11.16090	outer dynein arm docking complex, putative (DC2)	1138.2109107956	1276.61546533047	999.806356260728	0.783169547457985	-0.352603426198933	9.04118467505445e-08	4.53470285696228e-07
Tb927.3.1500-1	Tb927.3.1500	variant surface glycoprotein (VSG)-related, putative	336.077923008316	241.794983235518	430.360862781113	1.77985852734555	0.831762572647668	8.97566749506545e-05	0.000298970698098591
Tb927.9.14560-1	Tb927.9.14560	hypothetical protein, unlikely	394.341722762212	455.025662884592	333.657782639831	0.733272450007849	-0.447578758405056	9.06068774890864e-07	4.01735245770466e-06
Tb927.10.14300-1	Tb927.10.14300	protein kinase, putative,serine/threonine protein kinase, putative	1176.09849294073	1256.52038930745	1095.67659657401	0.871992691800178	-0.197612051109729	0.00246653059078354	0.00622515588604676
Tb927.7.2240-1	Tb927.7.2240	hypothetical protein, conserved	2227.78771236646	3041.72586524706	1413.84955948586	0.464818205887538	-1.10526151790637	1.84044674974221e-46	5.3409887784325e-45
Tb927.10.1100-1	Tb927.10.1100	60S ribosomal protein L9, putative	5227.87869968971	5874.49909723009	4581.25830214934	0.779855137659221	-0.358721934489616	6.17871441724663e-07	2.80694790567796e-06
Tb927.6.1910-1	Tb927.6.1910	hypothetical protein, conserved	619.398722380448	553.015030807183	685.782413953713	1.24007915834176	0.310432215533196	0.000318645139262683	0.000956707222623633
Tb927.8.960-1	Tb927.8.960	hypothetical protein, conserved	81.6369285583423	93.3497124130576	69.9241447036271	0.74905581277234	-0.416854875789501	0.0482823081024201	0.0888161092653592
Tb927.2.4800-1	Tb927.2.4800	hypothetical protein, conserved	657.343935417002	618.728598454101	695.959272379903	1.12482156816214	0.169696163091926	0.0263703794153585	0.0520390680434537
Tb927.7.990-1	Tb927.7.990	chaperone protein DNAj, putative	710.579030222284	649.807842275687	771.350218168881	1.1870435657833	0.247372884420534	0.00118974461729912	0.00321263922464314
Tb927.4.3690-1	Tb927.4.3690	hypothetical protein, conserved	542.336829814233	508.849236969682	575.824422658785	1.13162088261733	0.17839070518586	0.033335195193569	0.0640074106427524
Tb927.11.2790-1	Tb927.11.2790	hypothetical protein, conserved	951.572835204733	1059.26311742444	843.882552985029	0.796669438502591	-0.327946862966616	0.000906616545396895	0.00250293088272633
Tb927.11.11140-1	Tb927.11.11140	hypothetical protein	1202.98275425368	1512.90615855065	893.05934995672	0.590293948444406	-0.760494543198438	2.57431687413587e-34	5.55655410867587e-33
Tb927.11.4010-1	Tb927.11.4010	hypothetical protein, conserved	990.731248957373	936.462850981576	1044.99964693317	1.11590080251216	0.158208785155895	0.029469999332386	0.0573858133319375
Tb927.3.3610-1	Tb927.3.3610	peroxisomal targeting signal type 2 receptor, putative,peroxin 7 (PEX7)	662.582747582308	545.598214398502	779.567280766113	1.42883033740415	0.514834617681148	5.33865531065149e-10	3.35921045181458e-09
Tb927.10.9950-1	Tb927.10.9950	hypothetical protein, conserved	477.729002069025	407.203568344105	548.254435793946	1.34638907518278	0.429095375568693	1.42708776466032e-06	6.14533028980525e-06
Tb927.10.4560-1	Tb927.10.4560	elongation factor 2	1870.96530655164	2460.72495047896	1281.20566262431	0.520661873394237	-0.941581328794776	1.10102603951465e-67	5.08170369407906e-66
Tb927.1.5060-1	Tb927.1.5060	variant surface glycoprotein (VSG)-related, putative	67.5096043402477	90.3041538801263	44.7150548003691	0.495160553297757	-1.01403170729092	3.44145349918986e-05	0.000122333027498855
Tb927.7.3100-1	Tb927.7.3100	hypothetical protein, conserved	833.88134576773	714.685854739616	953.076836795844	1.33356051540027	0.415283294170377	2.84809168882062e-10	1.836024634762e-09
Tb927.1.3940-1	Tb927.1.3940	hypothetical protein, conserved	1141.35693985121	1070.83001793548	1211.88386176694	1.13172384175726	0.178521961056081	0.0101642209816046	0.0224357531054141
Tb927.10.380-1	Tb927.10.380	mitochondrial RNA binding complex 1 subunit (PPR5)	433.652490697901	377.092752558539	490.212228837264	1.29997785826224	0.378487050909655	0.000172029711332981	0.000543789364384802
Tb927.9.15540-1	Tb927.9.15540	BARP protein (BARP)	73.9071152276863	50.6987531662207	97.1154772891519	1.9155397563871	0.937750968725665	9.9107516460225e-06	3.81524365716669e-05
Tb927.9.3680-1	Tb927.9.3680	hypothetical protein, conserved	1422.18270344609	1226.95612790003	1617.40927899215	1.31822910551855	0.398601129580499	2.96981982889711e-11	2.10017332154362e-10
Tb927.4.1070-1	Tb927.4.1070	50S ribosomal protein L13, putative	177.390119658876	156.05626431344	198.723975004312	1.27341235469518	0.348699666484539	0.0217810815525015	0.0438298804803005
Tb927.9.4200-1	Tb927.9.4200	fatty acyl CoA synthetase 2 (ACS2)	2577.98974028112	3318.89275472806	1837.08672583419	0.553523979711937	-0.853282276232635	2.00356241189046e-67	9.10204766909606e-66
Tb927.7.190-1	Tb927.7.190	thimet oligopeptidase A, putative,metallo- peptidase, Clan MA(E) Family M3, putative (OPA)	2448.61518567746	3256.42013001511	1640.81024133981	0.503869333755838	-0.988878440494096	1.77529272543626e-88	1.20345429520394e-86
Tb927.8.6880-1	Tb927.8.6880	translation initiation factor IF-2, putative	680.561020003214	608.140313475479	752.98172653095	1.23817104350098	0.308210625186785	0.000108260602854907	0.00035528640354464
Tb927.6.2170-1	Tb927.6.2170	co-chaperone GrpE, putative	1278.6594326368	1336.4113385426	1220.90752673101	0.913571661298873	-0.130410195431879	0.0398783885343409	0.0751084821602943
Tb927.9.1470-1	Tb927.9.1470	hypothetical protein, conserved	367.009138694948	321.070393927736	412.94788346216	1.28615995517514	0.363070076715259	0.00315621326897428	0.00781800243645158
Tb927.11.16280-1	Tb927.11.16280	60S ribosomal protein L2, putative,60S ribosomal protein L8, putative	1971.14014320337	2226.20557901417	1716.07470739257	0.770851858233372	-0.375474464224813	6.33078357376437e-13	5.08631565458829e-12
Tb927.11.8720-1	Tb927.11.8720	major surface protease gp63, putative,surface protease homologue	882.786494930229	933.714124469168	831.858865391291	0.890913871378155	-0.166642128170106	0.0192263130409659	0.0392164358853928
Tb927.11.9200-1	Tb927.11.9200	hypothetical protein, conserved	323.615555252062	361.632960601346	285.598149902777	0.789745905428164	-0.340539542793398	0.00396195343972334	0.00958936401575436
Tb927.2.2240-1	Tb927.2.2240	tRNA exportin, putative,exportin-T, putative	978.649172524209	918.606781991237	1038.69156305718	1.13072490147051	0.177247973041267	0.0091139773481306	0.0203504841610214
Tb927.8.4180-1	Tb927.8.4180	tRNA-specific adenosine deaminase (ADAT2)	220.469581701303	198.143078855878	242.796084546727	1.22535738290071	0.293202581344663	0.0225846925333334	0.0452580547602157
Tb927.7.1550-1	Tb927.7.1550	KRET2 (KRET2)	672.07444015508	575.391390070237	768.757490239924	1.33606012100056	0.417984928708542	3.01274238956956e-08	1.60279372865083e-07
Tb927.5.3450-1	Tb927.5.3450	hypothetical protein, conserved	981.126962145301	1166.00548078526	796.24844350534	0.682885678178027	-0.550284017587869	1.95441758357739e-15	1.85744593348313e-14
Tb927.3.5040-1	Tb927.3.5040	hypothetical protein, conserved	670.621721159461	610.133533037081	731.109909281842	1.198278523789	0.260963282238668	0.000307589003105697	0.000925754346149196
Tb927.8.6180-1	Tb927.8.6180	60S ribosomal protein L26, putative	3591.47548315384	4088.93130343454	3094.01966287313	0.756681742311071	-0.40224145958282	1.26984118257407e-10	8.44970240889202e-10
Tb927.10.13110-1	Tb927.10.13110	dynein light chain, putative,dynein light chain 2B, cytoplasmic, putative,predicted dynein modulator,roadblock/LC7 family member	343.538968404421	416.259770781556	270.818166027287	0.650598940942114	-0.620159620954066	4.18168909452221e-09	2.43275298782454e-08
Tb927.7.3530-1	Tb927.7.3530	hypothetical protein, conserved	791.433141112615	888.028947862462	694.837334362769	0.78244896862347	-0.353931432445476	1.28021891283462e-05	4.8466228214075e-05
Tb927.6.2050-1	Tb927.6.2050	ribosome biogenesis regulatory protein (RRS1), putative	605.274307734975	486.217969147722	724.330646322227	1.48972414078379	0.575045204802255	1.99774531985764e-12	1.54880648743603e-11
Tb927.9.14260-1	Tb927.9.14260	hypothetical protein, conserved	657.968514466064	583.093181672467	732.843847259661	1.25682115705361	0.329779371963247	4.99316793412117e-05	0.000172818979514836
Tb927.4.5330-1	Tb927.4.5330	hypothetical protein	355.830590287577	449.988762499542	261.672418075611	0.581508783957416	-0.782127110452684	6.71901179634631e-14	5.78381600762867e-13
Tb927.5.2970-1	Tb927.5.2970	suppressive immunomodulating factor (TSIF)	594.560804751131	543.742761700885	645.378847801376	1.18691942819167	0.247222003645697	0.000813353592329323	0.00226491306824183
Tb927.4.3980-1	Tb927.4.3980	chaperone protein DNAj, putative	492.581763126945	799.610612418257	185.552913835633	0.232054091021211	-2.10746696301603	1.14158280975685e-107	1.10061267114002e-105
Tb927.8.5470-1	Tb927.8.5470	flagellar calcium-binding protein,17 kDa calflagin,17 kDa calcimedin (Tb-17)	126.044189744306	168.838540921569	83.2498385670429	0.493073667378558	-1.02012488718477	1.07952667791956e-08	6.01995693078921e-08
Tb927.10.5520-1	Tb927.10.5520	hypothetical protein, conserved	571.452585795723	704.713252670754	438.191918920692	0.62180172894438	-0.685473466732003	3.85633629125447e-16	3.81109681084453e-15
Tb927.4.4730-1	Tb927.4.4730	amino acid transporter, putative (AATP11)	1489.37141225337	1115.93382734195	1862.80899716479	1.66928266849105	0.739228274592939	1.60129603088144e-38	3.83824465744703e-37
Tb927.10.2960-1	Tb927.10.2960	GTP-binding protein, putative,elongation factor, putative	861.901496263303	740.022556643468	983.780435883138	1.32939249898718	0.41076711871598	1.63168877580385e-09	9.82523491162389e-09
Tb927.11.13230-1	Tb927.11.13230	hypothetical protein, conserved	915.437074759741	1159.69792922014	671.176220299345	0.578750900030227	-0.788985562941036	2.42863986915255e-30	4.56132210922873e-29
Tb927.8.7010-1	Tb927.8.7010	chaperone protein DNAj, putative	360.201299792255	333.261028571134	387.141571013377	1.16167669731219	0.216208612560551	0.0305602288159653	0.0593622353785832
Tb927.8.3920-1	Tb927.8.3920	hypothetical protein, conserved	148.239108144073	124.079941072683	172.398275215464	1.38941293592715	0.474475434508622	0.00693957973012401	0.0160188170572721
Tb927.10.11590-1	Tb927.10.11590	nicotinate phosphoribosyltransferase, putative	759.541524683647	974.579678135077	544.503371232218	0.55870585386529	-0.839839158615144	1.48539065279763e-30	2.82647690665023e-29
Tb927.5.2040-1	Tb927.5.2040	hypothetical protein, conserved	339.667227203096	303.719817340251	375.61463706594	1.23671428606566	0.306512237834987	0.0111957565386978	0.0244268492547852
Tb927.10.10200-1	Tb927.10.10200	hypothetical protein, conserved	293.403246163665	336.683520998853	250.122971328477	0.742902327344166	-0.428755549155723	0.000320165175124429	0.000960606232556939
Tb927.9.2460-1	Tb927.9.2460	hypothetical protein, unlikely	1003.58895653678	1366.24355065664	640.934362416911	0.469121601422284	-1.09196616142228	4.25874364132621e-59	1.64236082559056e-57
Tb927.11.13350-1	Tb927.11.13350	hypothetical protein, conserved	387.134438855396	328.886830033994	445.382047676798	1.35421064939196	0.437452169633485	4.34469702130498e-06	1.7534388862262e-05
Tb927.11.14430-1	Tb927.11.14430	proteasome regulatory non-ATP-ase subunit	680.951790963466	766.773114443661	595.13046748327	0.776149367098079	-0.365593774388493	2.3731589364944e-05	8.64116663531762e-05
Tb927.9.14430-1	Tb927.9.14430	casein kinase II, putative	1047.14527296066	1123.7327418487	970.557804072615	0.86369095419958	-0.21141291514068	0.00106679811075047	0.00290813924190444
Tb927.11.3410-1	Tb927.11.3410	hypothetical protein, conserved	708.041097411716	663.365018230278	752.717176593153	1.13469531239565	0.182304958038462	0.0179440770455693	0.0369174834491093
Tb927.4.2140-1	Tb927.4.2140	MBO2	1361.9960760136	1507.30948490491	1216.68266712229	0.807188357339266	-0.309022729325697	9.24696857259899e-08	4.63523664381522e-07
Tb927.4.2440-1	Tb927.4.2440	hypothetical protein, conserved	374.501100426393	308.725858331085	440.276342521701	1.42610776078737	0.512083000070484	2.59412148606531e-07	1.23068300353137e-06
Tb927.11.3790-1	Tb927.11.3790	hypothetical protein, conserved	572.819515384238	644.493848098183	501.145182670294	0.77757946666071	-0.362937972314414	3.92545823925714e-06	1.59761731435432e-05
Tb927.8.3140-1	Tb927.8.3140	NAD dependent deacetylase, putative,SIR2-like protein 4, putative,NAD-dependent deacetylase sirtuin 4, putative	327.545080810261	283.937786523774	371.152375096748	1.30716090887632	0.386436744920024	0.0188113028575539	0.0384966214374989
Tb927.1.600-1	Tb927.1.600	phosphate-repressible phosphate permease, putative	972.368254139115	789.906927093756	1154.82958118447	1.46198183807977	0.547925389077631	2.36810401779451e-10	1.54033272581731e-09
Tb927.5.1350-1	Tb927.5.1350	hypothetical protein, conserved	387.479685169206	363.021614962669	411.937755375743	1.13474718418104	0.18237090830393	0.0236094459344426	0.0471591073603035
Tb927.10.2050-1	Tb927.10.2050	hypothetical protein, conserved	348.792613979896	323.549512030955	374.035715928837	1.15603857221411	0.209189535393635	0.0190387640143777	0.0389162203422275
Tb927.11.3570-1	Tb927.11.3570	aminopeptidase, putative,metallo-peptidase, Clan MA(E) Family M1	2763.09054284906	3163.49904098237	2362.68204471576	0.746857202770662	-0.421095665190032	2.23255571981284e-19	2.61428960604804e-18
Tb927.9.13480-1	Tb927.9.13480	hypothetical protein, conserved	118.436238998257	99.1587193066798	137.713758689833	1.38882147382229	0.473861159877616	0.0144340225626603	0.0305547728168341
Tb927.10.7500-1	Tb927.10.7500	fibrillarin (NOP1)	1550.17701420281	1744.20933823266	1356.14469017295	0.777512572858419	-0.363062090185817	5.65467417599954e-11	3.91585058460878e-10
Tb927.8.3750-1	Tb927.8.3750	nucleolar protein, putative	2276.57427325161	2455.16553666079	2097.98300984242	0.854517945334079	-0.226817305300011	1.07938353261287e-05	4.13684227583121e-05
Tb927.11.15020-1	Tb927.11.15020	iron superoxide dismutase (TbSODB)	502.722662857196	454.069513148044	551.375812566349	1.21429824421306	0.280122805945145	0.000815951550352936	0.00227069005850302
Tb927.6.950-1	Tb927.6.950	cysteinyl-tRNA synthetase, putative	2381.55347507318	2779.19642105283	1983.91052909354	0.713843222474353	-0.486320837151949	3.64069373115297e-23	5.07882628701195e-22
Tb927.8.5390-1	Tb927.8.5390	cell division control protein 2 homolog 4 (CRK4)	202.084048494942	140.451462113914	263.716634875969	1.87763538311961	0.908916934111668	8.84867446802026e-11	5.98440751044519e-10
Tb927.11.7250-1	Tb927.11.7250	hypothetical protein, conserved	397.727729693045	369.635886941058	425.819572445033	1.15199737765975	0.204137432716349	0.01525147206427	0.0321050516986101
Tb927.2.3420-1	Tb927.2.3420	hypothetical protein, conserved	122.592053205359	146.701867799897	98.4822386108218	0.671308689437771	-0.574951778069356	0.000306750430570152	0.000923550827917144
Tb927.10.3950-1	Tb927.10.3950	hypothetical protein, conserved	292.033055429746	264.664996615786	319.401114243707	1.20681283255368	0.271201942468254	0.0154164531697925	0.0324130274180493
Tb927.10.1770-1	Tb927.10.1770	hypothetical protein	194.763789079979	211.398402953494	178.129175206464	0.842623088527549	-0.247040647480151	0.0390485416021256	0.0737215394868677
Tb927.10.15760-1	Tb927.10.15760	hypothetical protein, conserved	3581.26914429681	4914.79441572408	2247.74387286954	0.457342399852628	-1.12865341842449	1.68685088865127e-139	2.81477022323598e-137
Tb927.8.6060-1	Tb927.8.6060	2-amino-3-ketobutyrate coenzyme A ligase, putative,glycine acetyltransferase, putative	1638.60072961969	1530.20613060252	1746.99532863687	1.14167319924996	0.191149742387238	0.00501506034177837	0.0119025379063487
Tb927.8.3580-1	Tb927.8.3580	ATP-dependent chaperone, putative,mitochondrial chaperone BCS1, putative	377.799698116775	286.181316280326	469.418079953223	1.64028206332453	0.713943922385739	1.22103582476465e-13	1.02963341608191e-12
Tb927.10.3610-1	Tb927.10.3610	hypothetical protein, conserved	373.444129541343	278.049319235299	468.838939847387	1.68617186741116	0.753751594183173	2.52833924976921e-14	2.24778685145978e-13
Tb927.9.9590-1	Tb927.9.9590	hypothetical protein, unlikely	81.5446470582513	70.3827961351805	92.7064979813221	1.31717554675244	0.397447633788645	0.0271748088947809	0.0534357167225806
Tb927.10.900-1	Tb927.10.900	hypothetical protein, conserved	121.04010245046	94.2605009140222	147.819703986898	1.5682040998459	0.649113336668228	0.000185662454857636	0.000583764126996487
Tb927.10.1650-1	Tb927.10.1650	hypothetical protein, conserved	73.4559509501999	88.2649281468645	58.6469737535353	0.664442547961431	-0.589783634820753	0.00891479566812849	0.0199912491137708
Tb927.4.1530-1	Tb927.4.1530	hypothetical protein, conserved	1207.00218160518	1076.70442339642	1337.29993981394	1.2420306917617	0.312700824367826	4.79005691090744e-07	2.20846566503421e-06
Tb927.11.2460-1	Tb927.11.2460	hypothetical protein, conserved	293.428101607394	238.067698289434	348.788504925354	1.46508118250175	0.550980608912144	2.43298929537793e-06	1.0213375963229e-05
Tb927.10.5920-1	Tb927.10.5920	hypothetical protein, conserved	658.387708651722	522.460816150942	794.314601152502	1.52033334672704	0.604387682184247	2.96296402937797e-14	2.62075829591362e-13
Tb927.6.3650-1	Tb927.6.3650	ADP-ribosylation factor, putative	886.331734275174	1049.07445560006	723.589012950293	0.689740379329331	-0.535874666238372	6.03051834744962e-14	5.21183343633669e-13
Tb927.9.2790-1	Tb927.9.2790	hypothetical protein, unlikely	55.8025052562781	75.479710877346	36.1252996352102	0.478609406624696	-1.06307934289721	0.000480293509376647	0.0013966175539079
Tb927.7.530-1	Tb927.7.530	hypothetical protein, conserved	680.831011143078	749.753591404801	611.908430881354	0.816146048376816	-0.293100751005192	3.67225329375619e-05	0.000129687186934972
Tb927.11.5080-1	Tb927.11.5080	hypothetical protein, conserved	128.534452001615	169.370885648678	87.6980183545516	0.517786855861764	-0.949569752329404	5.34923478740642e-08	2.76117253125077e-07
Tb927.10.10220-1	Tb927.10.10220	procyclin-associated gene 2 (PAG2) protein (PAG2)	164.682201625656	43.090058857219	286.274344394093	6.64362853025281	2.73197140916055	1.35825816691915e-24	2.03551055515673e-23
Tb927.7.6350-1	Tb927.7.6350	NADH-ubiquinone oxidoreductase, mitochondrial, putative	394.986514814387	427.811323049576	362.161706579198	0.846545397624339	-0.240340657396895	0.0335593878354993	0.0643904149757749
Tb927.11.12180-1	Tb927.11.12180	kinesin, putative	433.044666177642	342.208986937913	523.880345417371	1.53087839716032	0.614359689250958	7.12058581909577e-11	4.86115839121117e-10
Tb927.2.4610-1	Tb927.2.4610	branched-chain amino acid aminotransferase, putative	29.1151536124246	45.9195507213026	12.3107565035466	0.268094010289075	-1.89918910765484	5.6155823923317e-07	2.56995824990834e-06
Tb927.4.3540-1	Tb927.4.3540	hypothetical protein, conserved	400.74021920316	317.754711331702	483.725727074618	1.52232432698585	0.606275753774211	9.5679268323884e-09	5.37352110839056e-08
Tb927.10.13900-1	Tb927.10.13900	UDP-galactose transporter	394.039877139504	450.656134894826	337.423619384182	0.748738546437252	-0.4174660659336	4.13941521020202e-05	0.000144946351004532
Tb927.9.3390-1	Tb927.9.3390	hypothetical protein, conserved	500.589657598505	466.428550586062	534.750764610949	1.14647948531247	0.19721054008856	0.0156078796724844	0.0327599351519465
Tb927.11.14140-1	Tb927.11.14140	ethanolamine-phosphate cytidylyltransferase (TbECT)	1037.05391303728	1187.28068006943	886.827146005122	0.7469397598159	-0.420936199556001	6.23977384297973e-09	3.56435270806683e-08
Tb927.11.16930-1	Tb927.11.16930	ABC transporter, putative (ABCB7)	541.183606349853	366.212601753764	716.154610945943	1.95557063715539	0.967589648591063	7.99377222273287e-30	1.46025182266638e-28
Tb927.11.11010-1	Tb927.11.11010	hypothetical protein, conserved	2331.41758788376	3288.86821778653	1373.96695798099	0.417762849405288	-1.25924389200318	4.56248295043288e-133	6.94537974752739e-131
Tb927.7.1990-1	Tb927.7.1990	retrotransposon hot spot protein (RHS, pseudogene), putative,retrotransposon hot spot protein 7 (RHS7), point mutation	10.3087946845083	4.7526423109953	15.8649470580213	3.33813193164517	1.73904097488292	0.00290508295627114	0.00723934658574516
Tb927.10.11690-1	Tb927.10.11690	hypothetical protein, conserved	482.815460832283	446.246258592597	519.384663071969	1.16389695839701	0.218963339870002	0.0110914900314348	0.0242237248937225
Tb927.11.4590-1	Tb927.11.4590	hypothetical protein, conserved	191.31076679991	166.188003722259	216.433529877562	1.30234147489536	0.381107773808195	0.0240252346925137	0.0479234394084923
Tb927.11.12540-1	Tb927.11.12540	leucine-rich repeat protein (LRRP), putative	1275.84723291689	1422.35025677992	1129.34420905386	0.793998667818006	-0.332791508090878	1.47406656285602e-08	8.09011737248684e-08
Tb927.1.1030-1	Tb927.1.1030	leucine-rich repeat protein (LRRP), putative	597.630053163224	552.386572485375	642.873533841072	1.16381093578826	0.218856707597614	0.0447733735207295	0.083172460295305
Tb927.5.4120-1	Tb927.5.4120	hypothetical protein, conserved	344.929076368144	258.274254691509	431.583898044778	1.67102949754042	0.740737200532359	4.14895034443718e-11	2.89858632356533e-10
Tb927.11.7560-1	Tb927.11.7560	predicted WD40 repeat protein	1282.36051874805	1764.74302021014	799.978017285948	0.453311336622081	-1.14142585361946	6.11294179804606e-75	3.23426804766132e-73
Tb927.7.3050-1	Tb927.7.3050	hypothetical protein, conserved	1424.75103284664	1296.66581814065	1552.83624755264	1.19756087175902	0.260098989700844	2.69581938091225e-06	1.12136264468723e-05
Tb927.9.6270-1	Tb927.9.6270	hypothetical protein, conserved	327.028511486366	246.518989694193	407.538033278539	1.65317095362142	0.725235920751979	5.87289011950914e-12	4.40441379144173e-11
Tb927.8.690-1	Tb927.8.690	peptidyl-prolyl cis-trans isomerase/rotamase, putative,PPIase, putative (PIN1)	277.197250571178	380.363643214983	174.030857927373	0.457538098164157	-1.12803621653097	1.50361336441262e-21	1.94438944307128e-20
Tb927.9.6580-1	Tb927.9.6580	unspecified product	224.161168681964	195.740480486123	252.581856877806	1.29039152376921	0.367808866966172	0.0189956944888331	0.0388461808379238
Tb927.1.2600-1	Tb927.1.2600	pumilio/PUF RNA binding protein 9 (PUF9)	531.877059631129	715.94585986812	347.808259394137	0.485802459222551	-1.04155830170403	1.89194930668916e-20	2.32857363604849e-19
Tb927.10.7750-1	Tb927.10.7750	hypothetical protein, conserved	340.657988929218	311.296639488545	370.019338369891	1.18863903888531	0.24931066977425	0.0160655143679442	0.0335581290733393
Tb927.11.7480-1	Tb927.11.7480	vacuolar type h ATPase subunit, putative	617.116960013614	735.515406156551	498.718513870677	0.67805311716955	-0.560529799585577	9.92396973378751e-13	7.91454828860976e-12
Tb927.5.1560-1	Tb927.5.1560	ATP-dependent DEAD/H RNA helicase, putative	640.912196846136	501.229619503449	780.594774188823	1.55735962883066	0.639102133126471	7.37807773298693e-15	6.77455878191827e-14
Tb927.7.2790-1	Tb927.7.2790	hypothetical protein, conserved	629.092778691843	695.898739909664	562.286817474021	0.80800091339009	-0.307571171040728	0.000205805224271964	0.000641441067172354
Tb927.9.15090-1	Tb927.9.15090	cytosolic coat protein, putative	1260.08210157674	1379.95801169637	1140.2061914571	0.826261510707459	-0.275329629840534	1.51706346166161e-05	5.66174608896248e-05
Tb927.7.640-1	Tb927.7.640	hypothetical protein, conserved	445.636695897619	411.80460542716	479.468786368077	1.1643113749802	0.21947693373287	0.00924302886511753	0.0206121206534631
Tb927.6.4390-1	Tb927.6.4390	kinesin, putative	1711.04876999558	2105.02238408437	1317.0751559068	0.625682256808727	-0.676497902432357	9.17934823619042e-36	2.05281455271712e-34
Tb927.7.1220-1	Tb927.7.1220	hypothetical protein, conserved	956.21809150926	905.158715050309	1007.27746796821	1.1128186153654	0.154218458773091	0.0245012819220254	0.0486888521368195
Tb927.11.7070-1	Tb927.11.7070	ATP-dependent DEAD/H RNA helicase, putative	757.151624094449	810.020732035016	704.282516153883	0.869462333864608	-0.201804565255185	0.00580315939023742	0.0135944962281561
Tb927.11.9980-1	Tb927.11.9980	2-oxoglutarate dehydrogenase E1 component, putative	4344.8241440837	3213.10288677956	5476.54540138785	1.70444134357518	0.769298951610862	1.10511538327239e-59	4.35867553666116e-58
Tb927.5.1690-1	Tb927.5.1690	hypothetical protein, conserved	668.788221015073	716.925211061372	620.651230968775	0.865712659274364	-0.208039838790581	0.0297944455516633	0.0579915666334192
Tb927.5.4180-1	Tb927.5.4180	histone H4, putative	2114.28999404461	2905.372240082	1323.20774800722	0.455434842307803	-1.1346834281343	1.48584867764634e-58	5.53335149181858e-57
Tb927.4.5040-1	Tb927.4.5040	dihydrolipoamide dehydrogenase, putative	375.090566352288	330.717524667089	419.463608037486	1.26834406026633	0.342946154553731	0.000398396335323628	0.00117341649748918
Tb927.10.6140-1	Tb927.10.6140	phosphatidylinositolN- acetylglucosaminyltransferase subunit c, putative	225.423763340061	255.503195122055	195.344331558067	0.764547509727814	-0.387321940038978	0.00145273530128294	0.00385250128644012
Tb927.10.1120-1	Tb927.10.1120	hypothetical protein, conserved	494.07757335332	406.097813457932	582.057333248707	1.43329344300693	0.519334007667831	4.18309030521402e-09	2.43275298782454e-08
Tb927.9.12480-1	Tb927.9.12480	hypothetical protein, conserved	175.303086064852	211.704132598268	138.902039531436	0.656113972961586	-0.607981649031336	4.0050646696678e-05	0.000140639199266319
Tb927.10.11220-1	Tb927.10.11220	procyclic form surface phosphoprotein (PSSA-2)	1279.35357448355	608.2957243078	1950.4114246593	3.20635399316465	1.68093371307522	1.93380266919142e-153	3.99514422870808e-151
Tb927.6.1520-1	Tb927.6.1520	aquaporin 3, putative (AQP1)	1350.75412849144	840.132264940075	1861.3759920428	2.21557493947167	1.14768112527824	1.53020959738029e-47	4.57849264705819e-46
Tb927.3.2480-1	Tb927.3.2480	hypothetical protein, conserved	277.007730357482	299.011822602011	255.003638112953	0.852821256008885	-0.22968469811715	0.0279891102304459	0.0548467726896069
Tb927.6.4800-1	Tb927.6.4800	hypothetical protein, conserved	714.533679182624	787.266797397763	641.800560967485	0.815226252509184	-0.294727583919731	0.00502534431500967	0.0119171666087289
Tb927.10.8120-1	Tb927.10.8120	hypothetical protein, conserved	958.540110013442	878.568087349647	1038.51213267724	1.18205082523551	0.241292069135415	0.00344605481412732	0.00845150300231283
Tb927.10.5270-1	Tb927.10.5270	mitogen-activated protein kinase kinase 5, putative (MKK5)	370.692720719929	318.742167389629	422.64327405023	1.32597226627248	0.407050600692143	7.2676277485952e-05	0.000245088247083407
Tb927.8.7860-1	Tb927.8.7860	receptor-type adenylate cyclase GRESAG 4, putative	104.826346533307	124.242318177691	85.4103748889233	0.687449945732418	-0.540673422340918	0.00235833744493048	0.00597992227050314
Tb927.10.15330-1	Tb927.10.15330	hypothetical protein, conserved	738.706139191653	901.480600400855	575.93167798245	0.638873069177922	-0.646398768813154	1.8079371258977e-17	1.92720767093542e-16
Tb927.10.600-1	Tb927.10.600	hypothetical protein, conserved	544.307821710031	455.712132028535	632.903511391528	1.38882304619421	0.473862793242257	4.63839666820802e-08	2.41580839676116e-07
Tb927.11.680-1	Tb927.11.680	ribosomal protein L21E (60S), putative	2710.90678611712	3183.40762677193	2238.40594546232	0.7031477611091	-0.508100202432649	3.32762824451244e-26	5.35692584000639e-25
Tb927.8.6390-1	Tb927.8.6390	lysophospholipase, putative,alpha/beta hydrolase, putative (TbLysoPLA)	1359.63636058861	2018.12286211338	701.149859063838	0.347426746025559	-1.52521927327098	3.03804084859163e-116	3.33684562572526e-114
Tb927.11.16400-1	Tb927.11.16400	kinetoplast DNA-associated protein, putative	858.940333670534	1238.81691977021	479.06374757086	0.386710691406865	-1.37067344366436	1.07477613579795e-37	2.50022319847689e-36
Tb927.10.4450-1	Tb927.10.4450	stress-inducible protein STI1-like, putative	923.183097210722	1161.65015898987	684.716035431578	0.589433944576726	-0.76259794948758	2.80240023949239e-27	4.70337076945367e-26
Tb927.9.13200-1	Tb927.9.13200	unspecified product	358.721899050478	237.822847944768	479.620950156188	2.01671519074389	1.01200735469254	2.76519769109907e-23	3.86370698319913e-22
Tb927.5.2350-1	Tb927.5.2350	hypothetical protein, conserved	358.469732751645	300.098700746441	416.840764756849	1.3890122273773	0.474059299318552	1.42026302248777e-06	6.11897827513722e-06
Tb927.3.2740-1	Tb927.3.2740	hypothetical protein, conserved	645.807731915946	757.210680485863	534.404783346028	0.705754418312124	-0.502761839321444	6.86247404671115e-11	4.69233154478429e-10
Tb927.6.5050-1	Tb927.6.5050	V-type ATPase, C subunit, putative	577.877503548335	699.221240954886	456.533766141785	0.652917473614393	-0.615027442979884	5.964900123078e-09	3.41407904801767e-08
Tb927.8.4920-1	Tb927.8.4920	hypothetical protein, conserved	391.654264579204	328.084505610617	455.22402354779	1.38752064106333	0.472509233472264	7.47562648983293e-07	3.35224863319278e-06
Tb927.11.12280-1	Tb927.11.12280	hypothetical protein, conserved	314.761528381196	234.207043377742	395.31601338465	1.68789122514587	0.755221933666488	2.22413346871442e-13	1.84324795683238e-12
Tb927.10.3310-1	Tb927.10.3310	hypothetical protein, conserved	1083.00195608826	1220.0521379973	945.951774179227	0.775337171845781	-0.367104261447646	1.03670631904797e-08	5.80354885830916e-08
Tb927.10.14730-1	Tb927.10.14730	chaperone protein DNAj, putative	1441.76649254867	1358.37493486561	1525.15805023173	1.12278135519529	0.167077011899815	0.00255409990442701	0.00643680652649235
Tb927.9.1660-1	Tb927.9.1660	hypothetical protein, conserved	225.041479120844	175.820704803662	274.262253438027	1.55989736103205	0.641451104983952	7.84398198954289e-07	3.50474931633696e-06
Tb927.7.820-1	Tb927.7.820	dynein arm light chain, axonemal, putative	429.840276897478	492.212900435468	367.467653359488	0.746562418486765	-0.421665208838689	2.60770874147362e-05	9.42402696783284e-05
Tb927.10.14980-1	Tb927.10.14980	intraflagellar transport protein IFT52, putative (IFT52)	1353.06320810443	1538.84843842127	1167.27797778759	0.758539924168962	-0.39870297916817	5.80598724493462e-11	4.00784020081923e-10
Tb927.10.3180-1	Tb927.10.3180	hypothetical protein, conserved	197.258337734615	177.777309473766	216.739365995464	1.21916214525368	0.285890013240264	0.0242731065263397	0.0483289915853717
Tb927.9.13140-1	Tb927.9.13140	hypothetical protein, conserved	454.999715726934	487.137085976942	422.862345476927	0.868056154314112	-0.204139721653017	0.0276753457144872	0.0542932341769399
Tb927.11.6360-1	Tb927.11.6360	60S ribosomal protein L24, putative	492.014903268547	431.518866310925	552.510940226168	1.28038652156651	0.356579395045562	3.53665867328821e-05	0.000125306603953131
Tb927.7.6430-1	Tb927.7.6430	hypothetical protein	82.8871958748009	114.279057203575	51.4953345460267	0.450610425095595	-1.15004740346286	0.000332713654964843	0.000995845596457381
Tb927.5.4500-1	Tb927.5.4500	ras-like small GTPase, putative (TbSAR1)	674.932322519955	833.600466201345	516.264178838565	0.619318486218155	-0.691246584764083	2.05717134654804e-18	2.28261838542165e-17
Tb927.6.4170-1	Tb927.6.4170	hypothetical protein, conserved	385.356089438959	435.295541560555	335.416637317363	0.770549213793641	-0.37604099249041	0.000212815840284824	0.000660917339352692
Tb927.4.4190-1	Tb927.4.4190	hypothetical protein, conserved	214.007931732231	275.556564233705	152.459299230757	0.553277689663214	-0.853924345083106	8.24494399013234e-11	5.60230062665453e-10
Tb927.2.4380-1	Tb927.2.4380	hypothetical protein, conserved	377.274719921034	334.565479806815	419.983960035254	1.255311696466	0.328045632791617	0.00102455768200145	0.00280002740369341
Tb927.10.10610-1	Tb927.10.10610	protein tyrosine phosphatase, putative	664.038333447603	886.146567200508	441.930099694698	0.498709938120995	-1.00372714206477	4.95600199761478e-34	1.0618081316865e-32
Tb927.10.9730-1	Tb927.10.9730	hypothetical protein, conserved	459.091730987557	586.590193755333	331.59326821978	0.565289484464323	-0.82293823471037	9.4371202996466e-18	1.01974959950229e-16
Tb927.5.890-1	Tb927.5.890	oligosaccharyl transferase subunit, putative	995.543678941172	1326.67721183971	664.410146042636	0.500807687139885	-0.997671387821551	3.64331952527877e-46	1.04679084506105e-44
Tb927.10.9160-1	Tb927.10.9160	hypothetical protein, conserved	597.838015425844	536.799857724682	658.876173127007	1.22741495483953	0.295623066510002	0.000272738389454629	0.000829204977329299
Tb927.5.300b-1	Tb927.5.300b	unspecified product	17.4707920263161	25.0517267103036	9.88985734232857	0.394777472095803	-1.34088842987263	0.00843407069410587	0.0190480040116493
Tb927.3.5360-1	Tb927.3.5360	hypothetical protein, conserved	353.888286951479	326.472966131258	381.3036077717	1.16794848985566	0.223976648303118	0.0191118212229596	0.0390379643953908
Tb927.4.1930-1	Tb927.4.1930	RNA-binding protein, putative (EIF3D)	1262.86960298809	1456.15964947583	1069.57955650035	0.734520804010302	-0.445124741726714	7.43152964886572e-13	5.95414429946518e-12
Tb927.9.15360-1	Tb927.9.15360	40S ribosomal protein S6, putative	3808.47377282221	4447.5958598025	3169.35168584192	0.712598847949881	-0.488837943802253	3.06702279874282e-28	5.31188758975877e-27
Tb927.4.3300-1	Tb927.4.3300	mitochondrial ATP-dependent zinc metallopeptidase, putative,metallo-peptidase, Clan MA(E) Family M41	926.085292157799	1058.64664521177	793.523939103832	0.749564496041169	-0.415875475132521	7.83991240668664e-09	4.44329980096799e-08
Tb927.11.2200-1	Tb927.11.2200	DNA-directed RNA polymerase II, putative (RPB11)	287.269536060696	229.229786062728	345.309286058664	1.50638925241666	0.591094611955052	5.54715029363498e-07	2.5413211772899e-06
Tb927.7.4780-1	Tb927.7.4780	hypothetical protein, conserved	212.803440489971	234.006764965749	191.600116014192	0.818780243563625	-0.288451803049551	0.0310350658774847	0.0601365043811825
Tb927.11.3720-1	Tb927.11.3720	hypothetical protein, conserved	724.468628116364	807.440761062972	641.496495169756	0.794481188100096	-0.331915035358893	0.000189343653301613	0.000594619934744153
Tb927.11.15870-1	Tb927.11.15870	hypothetical protein, conserved	1140.35633657127	1342.38543973903	938.327233403504	0.698999859225171	-0.516635929837677	2.42599250331749e-16	2.43356496546657e-15
Tb927.8.570-1	Tb927.8.570	proteasome regulatory non-ATP-ase subunit 10	754.525951796433	836.25292783889	672.798975753976	0.804540054039243	-0.313763847555388	7.47527212044457e-05	0.000250823419138042
Tb927.6.4230-1	Tb927.6.4230	hypothetical protein, conserved	546.127908704082	479.922054402656	612.333763005508	1.27590252914645	0.351518120569725	2.51181474724797e-05	9.11162899743757e-05
Tb927.10.9370-1	Tb927.10.9370	hypothetical protein, conserved	623.571199021827	571.01116238682	676.131235656835	1.18409460303826	0.24378434944815	0.00119968902550925	0.00323383090225031
Tb927.7.3060-1	Tb927.7.3060	hypothetical protein, conserved	312.63682228122	237.496735135847	387.776909426592	1.63276732711624	0.707319218375609	6.97915432318932e-11	4.76835606789872e-10
Tb927.11.13800-1	Tb927.11.13800	hypothetical protein, conserved	200.267087739711	179.281174178447	221.253001300976	1.23411173713505	0.303473022779646	0.0156703887200912	0.0328831832948563
Tb927.10.13710-1	Tb927.10.13710	hypothetical protein, conserved	989.916295182302	1156.40371473816	823.428875626446	0.712060040219512	-0.489929201904965	6.76704492932726e-14	5.81939037183079e-13
Tb927.11.8300-1	Tb927.11.8300	hypothetical protein, conserved	375.843650623119	413.636017179748	338.05128406649	0.817267525133306	-0.291119686031162	0.00444615259870954	0.010669044828264
Tb927.8.4800-1	Tb927.8.4800	hypothetical protein, conserved	746.934116920534	663.450727778324	830.417506062743	1.2516641723245	0.323847531988835	1.19848603038965e-05	4.55708294727915e-05
Tb927.11.5370-1	Tb927.11.5370	hypothetical protein, conserved	970.977373256664	1463.00313136553	478.951615147796	0.327375659613766	-1.61098103349041	1.90609990324807e-114	2.01697912932726e-112
Tb927.5.770-1	Tb927.5.770	hypothetical protein, conserved	532.81369709917	490.816710505464	574.810683692877	1.17113103810364	0.22790250832895	0.00364772047491571	0.00890080724433174
Tb927.11.15910-1	Tb927.11.15910	iron superoxide dismutase	1317.74926875126	1890.59895704225	744.899580460264	0.394001899602029	-1.34372550952089	3.32749261461047e-106	3.17281905681044e-104
Tb927.7.7320-1	Tb927.7.7320	hypothetical protein, conserved	648.821722972128	735.280390562542	562.363055381714	0.764828033767453	-0.386792690506908	7.07949060720385e-07	3.18613796673796e-06
Tb927.8.1790-1	Tb927.8.1790	hypothetical protein, conserved	367.300823054299	310.846198705101	423.755447403496	1.36323187855841	0.447030977839232	8.63034356971745e-06	3.35058125970641e-05
Tb927.9.6540-1	Tb927.9.6540	hypothetical protein, unlikely	119.122924442322	98.169039706857	140.076809177787	1.42689395349156	0.512878117955311	0.00593652854181358	0.0138919250693949
Tb927.10.450-1	Tb927.10.450	hypothetical protein, conserved	1293.06595066842	1566.25451178977	1019.87738954706	0.651156872570884	-0.618922944712772	2.39282725276597e-16	2.40307431391786e-15
Tb927.11.9790-1	Tb927.11.9790	calmodulin, putative	695.439203253572	752.837346891715	638.041059615429	0.847515153505266	-0.238688931132241	0.00246528035689941	0.00622381078173295
Tb927.11.3290-1	Tb927.11.3290	hypothetical protein, conserved (p166)	1495.63395572397	1422.38766443099	1568.88024701694	1.10299061658732	0.141420517619667	0.0207014594021203	0.0418514825797293
Tb927.11.8330-1	Tb927.11.8330	hypothetical protein, conserved	471.186984348252	679.219413505261	263.154555191242	0.387436739820459	-1.36796732668819	3.87083467948383e-48	1.17437875922662e-46
Tb927.11.7218-1	Tb927.11.7218	mitochondrial edited mRNA stability factor 1 subunit	1205.78774994719	1055.24668385001	1356.32881604438	1.28531919294538	0.362126679181939	5.14726956984739e-09	2.96172798790224e-08
Tb927.9.4960-1	Tb927.9.4960	unspecified product	1627.3609819631	1436.05567928523	1818.66628464097	1.26643159514969	0.340769153636671	7.21898356927577e-07	3.2405132142062e-06
Tb927.2.1350-1	Tb927.2.1350	retrotransposon hot spot protein (RHS, pseudogene), putative,retrotransposon hot spot protein 1 (RHS1), interrupted	32.2752211157776	38.7233958887602	25.827046342795	0.666962329879017	-0.584322814784026	0.0448766200790059	0.0832929267220394
Tb927.7.6890-1	Tb927.7.6890	hypothetical protein, conserved	496.584806919465	632.545915897637	360.623697941292	0.570114657098901	-0.810676002639194	1.20888122694845e-19	1.43691265838791e-18
Tb927.8.3990-1	Tb927.8.3990	hypothetical protein, conserved	558.752679061209	705.882384047927	411.622974074492	0.583132520908108	-0.778104311751505	3.94532377957459e-21	4.97581023769895e-20
Tb927.10.4670-1	Tb927.10.4670	hypothetical protein, conserved	338.827636771046	372.220452820393	305.434820721699	0.820575060847288	-0.285292786792288	0.0104218284498755	0.0229285510800127
Tb927.4.5070-1	Tb927.4.5070	hypothetical protein, conserved	410.770007892874	381.062170651481	440.477845134266	1.15592120934284	0.209043063267377	0.0198137588240562	0.0402443785852846
Tb927.8.4450-1	Tb927.8.4450	RNA-binding protein, putative (RBP11)	677.416037278507	626.845373081602	727.986701475412	1.16134972472812	0.215802485687275	0.0124191445652148	0.0267131674249798
Tb927.10.7910-1	Tb927.10.7910	hypothetical protein, conserved	206.637924638515	179.370541507376	233.905307769655	1.30403412848055	0.382981627502525	0.00515090341950144	0.0121849479201238
Tb927.11.16290-1	Tb927.11.16290	AUT2/APG4/ATG4 cysteine peptidase, putative (ATG4.1)	361.524609094708	299.281157362203	423.768060827212	1.41595302745488	0.501773406535362	6.03579058834581e-07	2.7448928163038e-06
Tb927.5.3030-1	Tb927.5.3030	intraflagellar transport protein IFT122, putative (IFT122B)	1444.02086737149	1627.21248955097	1260.829245192	0.774839950706086	-0.368029753749949	3.47106850769721e-11	2.43479882306295e-10
Tb927.3.5200-1	Tb927.3.5200	hypothetical protein, conserved	489.903227184778	563.161992633527	416.644461736028	0.739830576612005	-0.43473316774943	8.72901813664142e-06	3.38434720159239e-05
Tb927.3.1610-1	Tb927.3.1610	protein kinase, putative	1159.20121651297	1293.9771630841	1024.42526994184	0.7916872872008	-0.336997409902956	3.87767349517176e-07	1.80701250900136e-06
Tb927.5.4460-1	Tb927.5.4460	major vault protein, putative (MVP)	1693.96672670264	1910.47774293284	1477.45571047245	0.773343586931482	-0.370818566854775	9.27740415630301e-12	6.8336193433142e-11
Tb927.9.11100-1	Tb927.9.11100	protein kinase A catalytic subunit isoform 1,protein kinase A catalytic subunit (PKAC1)	508.230510075662	668.194252458154	348.266767693171	0.521205871514109	-0.940074758570389	6.03875020577087e-27	9.9806162924712e-26
Tb927.5.1550-1	Tb927.5.1550	mitochondrial carrier protein (MCP23)	535.823723401236	718.008135777921	353.63931102455	0.492528278445483	-1.02172153579681	1.69307671582672e-30	3.20760407494071e-29
Tb927.10.2650-1	Tb927.10.2650	hypothetical protein, conserved	1597.16390364022	1473.03703075033	1721.29077653012	1.16853191100928	0.224697132688317	2.30628625333714e-05	8.411788911394e-05
Tb927.11.5040-1	Tb927.11.5040	leucine-rich repeat protein (LRRP), putative	774.942604244727	978.668605831671	571.216602657783	0.58366703422796	-0.776782508419667	7.72105559223767e-27	1.26168737050558e-25
Tb927.11.1500-1	Tb927.11.1500	leucine-rich repeat protein (LRRP), putative	3.15535404980266	5.48598256959021	0.824725530015102	0.150333239224401	-2.73376406525779	0.0249008915503269	0.0494088808557481
Tb927.5.360-1	Tb927.5.360	75 kDa invariant surface glycoprotein (ISG75)	3281.25491846933	4573.65268761469	1988.85714932397	0.434850935382508	-1.20140715746632	2.61462166969205e-100	2.20262837164252e-98
Tb927.9.1780-1	Tb927.9.1780	sec1 family transport protein, putative (SLY1)	664.460338538848	742.071393663808	586.849283413888	0.790825907621172	-0.33856796005653	8.1990163488228e-06	3.19456061332445e-05
Tb927.7.5430-1	Tb927.7.5430	hypothetical protein, conserved	143.652801355216	163.566325838849	123.739276871584	0.756508261935869	-0.402572256478635	0.0181914061921753	0.037351356254024
Tb927.3.1780-1	Tb927.3.1780	U6 snRNA-associated Sm-like protein LSm8p (TbLSm8)	246.648009776909	224.051756679808	269.24426287401	1.20170565437158	0.265083565781908	0.0307282460248182	0.0596233106103894
Tb927.9.2470-1	Tb927.9.2470	nucleolar protein (NOP86)	5870.72565182477	7970.01854605986	3771.43275758967	0.473202507095062	-1.07947037758322	1.27853321095364e-112	1.32069436564818e-110
Tb927.5.950-1	Tb927.5.950	monothiol glutaredoxin, putative	709.39089045367	837.446914918667	581.334865988673	0.694175183683293	-0.5266283042195	1.11646594501561e-11	8.13398405113389e-11
Tb927.11.16110-1	Tb927.11.16110	integrin alpha chain protein, putative	1728.20166593099	1977.32441490277	1479.07891695922	0.748020358122142	-0.418850559851752	4.17419934696815e-14	3.65116206992365e-13
Tb927.11.4900-1	Tb927.11.4900	guanine nucleotide-binding beta subunit-like protein,G-protein (beta)-like protein,beta transducin-like protein	1442.46809339042	1673.28458608329	1211.65160069756	0.724115676899715	-0.465707909790398	6.2291677595377e-15	5.76846196899772e-14
Tb927.11.12530-1	Tb927.11.12530	hypothetical protein, conserved	1627.9177284131	1803.37539452407	1452.46006230214	0.805411932930056	-0.312201247570815	4.45278968694828e-08	2.32612017541543e-07
Tb927.3.1840-1	Tb927.3.1840	3-oxo-5-alpha-steroid 4-dehydrogenase, putative	2108.67282916402	2323.95153083108	1893.39412749695	0.814730471947426	-0.29560522707325	1.34725923803484e-08	7.41761954849511e-08
Tb927.6.830-1	Tb927.6.830	hypothetical protein, conserved	116.96994270866	97.4130171021377	136.526868315182	1.40152591898507	0.486998424959389	0.00802821378131959	0.018226271842101
Tb927.9.9200-1	Tb927.9.9200	alpha-1,2-mannosyltransferase, putative	707.162869591613	667.006099972404	747.319639210822	1.12040900261893	0.164025480797016	0.0108579988123859	0.0237616281702578
Tb927.5.830-1	Tb927.5.830	hypothetical protein, conserved	298.60108001983	256.915248948996	340.286911090664	1.3245103686244	0.405459137557627	0.000246705879631331	0.000756954355573218
Tb927.11.3330-1	Tb927.11.3330	hypothetical protein, conserved	615.537971532122	505.013905961841	726.062037102403	1.43770701862072	0.523769707871797	4.18059706389197e-11	2.91834599544574e-10
Tb927.11.6120-1	Tb927.11.6120	ABC transporter, putative	1337.07216655351	1610.79746298564	1063.34687012139	0.660136916375855	-0.599162815733335	2.95901854810697e-14	2.61993917774737e-13
Tb927.8.4580-1	Tb927.8.4580	hypothetical protein, conserved	1552.86578177293	1846.2994184954	1259.43214505045	0.682138624122406	-0.551863141545013	1.61498273035333e-21	2.08529838560652e-20
Tb927.11.2520-1	Tb927.11.2520	UDP-N-acetylglucosamine pyrophosphorylase, putative	812.399201711837	884.356145239793	740.442258183881	0.837267046957773	-0.256240250039487	0.000745870591104983	0.00209447220680192
Tb927.8.4330-1	Tb927.8.4330	small GTP-binding protein Rab11 (RAB11)	1110.04108933852	1486.32423046532	733.757948211713	0.49367286973583	-1.01837273231405	5.31537877455322e-31	1.02492314726219e-29
Tb927.8.6160-1	Tb927.8.6160	40S ribosomal protein S8, putative	337.262033619654	382.167705530738	292.356361708569	0.764994941952401	-0.386477885963525	0.0174629475242067	0.0360840446344541
Tb927.9.11870-1	Tb927.9.11870	zinc finger protein, putative,predicted zinc finger protein	350.200168522451	307.540423043143	392.859914001758	1.27742528970459	0.353238917523352	0.000622178076941855	0.00177178837335887
Tb927.11.13410-1	Tb927.11.13410	hypothetical protein, conserved	301.282859107311	265.891349512183	336.674368702438	1.26621031229529	0.340517050347572	0.000708353709933318	0.00199493188610562
Tb927.7.5740-1	Tb927.7.5740	hypothetical protein, conserved	418.715567569198	546.832175046997	290.598960091398	0.531422570492351	-0.912068591850279	8.58616230268762e-21	1.07043290661524e-19
Tb927.4.2600-1	Tb927.4.2600	hypothetical protein, conserved	1584.78251899138	1665.11999975806	1504.4450382247	0.903505476147839	-0.146394749594513	0.0119363662136947	0.0258348340324841
Tb927.11.1900-1	Tb927.11.1900	T-complex protein 1, beta subunit, putative	3789.51701231245	4974.38823390947	2604.64579071542	0.523611280068579	-0.933431917536011	9.67681393822141e-98	7.77460319832844e-96
Tb927.6.1070-1	Tb927.6.1070	hypothetical protein, conserved	636.611356421007	541.309008289915	731.913704552099	1.35211809399651	0.43522116211025	1.76360859082941e-07	8.53000654549986e-07
Tb927.3.3020-1	Tb927.3.3020	actin-like protein, putative	247.164111597645	223.69456101309	270.6336621822	1.20983568378474	0.274811118337535	0.026780348365119	0.0527401458838261
Tb927.10.14040-1	Tb927.10.14040	vacuolar ATP synthase subunit c, putative	1205.38310449526	1477.66806228461	933.098146705901	0.631466680861495	-0.66322148221111	4.76638452273239e-23	6.60669624660526e-22
Tb927.9.2620-1	Tb927.9.2620	hypothetical protein, conserved	799.664533552691	701.241442122906	898.087624982476	1.28071099486597	0.356944953966722	1.00046286066636e-06	4.40213805375355e-06
Tb927.8.3610-1	Tb927.8.3610	hypothetical protein, conserved	316.107239537046	276.967900941153	355.24657813294	1.2826272536485	0.359101967430869	0.00058917558059557	0.00168555110874638
Tb927.10.13020-1	Tb927.10.13020	vacuolar protein sorting complex subunit, putative,Vps16, putative	987.990680298363	1039.35913345549	936.622227141231	0.901153602246511	-0.150155059534231	0.0494298050779613	0.0906770441144758
Tb927.6.4640-1	Tb927.6.4640	hypothetical protein, conserved	966.826830642163	1029.38803780904	904.265623475291	0.878449710179208	-0.186968398240269	0.00298879364541461	0.00743348771010601
Tb927.11.890-1	Tb927.11.890	hypothetical protein, conserved	3142.40592976053	3917.88813991657	2366.92371960448	0.604132541582692	-0.72706299549128	1.98093531988438e-54	6.76715581521133e-53
Tb927.10.12940-1	Tb927.10.12940	predicted zinc finger protein	700.693279757	797.341535294273	604.045024219727	0.757573759150517	-0.400541735304751	5.07023062786787e-08	2.62809983022757e-07
Tb927.10.4430-1	Tb927.10.4430	pumillo RNA binding protein PUF1 (PUF1)	1134.82674869643	1229.39030278349	1040.26319460936	0.846161867597352	-0.240994422981533	0.000811476505188935	0.00226041143997573
Tb927.11.14300-1	Tb927.11.14300	dynein intermediate chain IC70, putative	1993.75719689225	2569.58765075714	1417.92674302736	0.551811004621523	-0.857753866622076	3.48666289209512e-59	1.35061490690667e-57
Tb927.11.6900-1	Tb927.11.6900	DNA repair and recombination helicase protein PIF2 (TbPIF2)	1273.6972017253	1170.01558956642	1377.37881388419	1.17723116355622	0.235397638788274	0.000104215151429272	0.00034370006421581
Tb927.9.16010-1	Tb927.9.16010	expression site-associated gene 4 (ESAG4, pseudogene), putative,expression site-associated gene 4 (ESAG4), fragment	16.4580362876993	22.1737094856659	10.7423630897328	0.484463959297253	-1.04553875159403	0.0239587114797936	0.0478017336192617
Tb927.10.8330-1	Tb927.10.8330	S. cerevisiae PSP1 homologue, putative	222.255385190482	307.165709233587	137.345061147377	0.447136698592	-1.16121213544405	5.41678841097492e-14	4.70956643707709e-13
Tb927.10.5450-1	Tb927.10.5450	nucleoplasmin-like protein (NLP)	1448.78280895876	1586.69400461079	1310.87161330674	0.826165353557437	-0.275497534934114	1.96915584399918e-06	8.36746584641572e-06
Tb927.9.8250-1	Tb927.9.8250	atypical dual specificity phosphatase, putative	488.819052803641	457.2159245498	520.422181057482	1.13824159027252	0.18680680026029	0.0382834991051812	0.0724189931841416
Tb927.8.1230-1	Tb927.8.1230	hypothetical protein, conserved	482.970062217182	564.918318891638	401.021805542727	0.709875732706856	-0.494361599141256	3.14236476694393e-05	0.000112160835387793
Tb927.10.13720-1	Tb927.10.13720	RNA-binding protein, putative (RBP29)	2120.26154762847	2496.05722898813	1744.46586626881	0.698888569544536	-0.516865643550718	8.74288767223757e-23	1.20607370957083e-21
Tb927.11.8290-1	Tb927.11.8290	exosome complex exonuclease RRP44, putative	1425.04540063162	1295.49910831428	1554.59169294896	1.19999441371427	0.263027689729232	2.46435427501861e-05	8.94694646206547e-05
Tb927.5.1930-1	Tb927.5.1930	hypothetical protein, conserved	1485.8134824248	1969.44917867146	1002.17778617813	0.508861968631339	-0.974653723806613	5.7275954551314e-64	2.49740430975755e-62
Tb927.1.4510-1	Tb927.1.4510	hypothetical protein, unlikely	193.036499314205	220.280393456962	165.792605171447	0.752643494818523	-0.409961430586781	0.00944654655095051	0.0210119672962311
Tb927.11.6490-1	Tb927.11.6490	hypothetical protein, conserved	525.125423125973	464.340651668748	585.910194583198	1.26181111319363	0.335495962258483	0.000169860978105522	0.000537521410292346
Tb927.7.6340-1	Tb927.7.6340	hypothetical protein, conserved	450.426520079701	402.187051123201	498.6659890362	1.23988573884604	0.310207175777058	0.000408183042418061	0.00119939189267237
Tb927.5.2370-1	Tb927.5.2370	hydrolase, alpha/beta fold family, putative	362.99891133399	339.420484865703	386.577337802278	1.13893343224477	0.187683427663354	0.0506541509205896	0.0926488337980514
Tb927.10.5910-1	Tb927.10.5910	hypothetical protein, conserved	627.477073153073	673.161675022509	581.792471283635	0.86426855965052	-0.210448415053707	0.0113626791652525	0.0247412715475272
Tb927.6.1860-1	Tb927.6.1860	hypothetical protein, conserved	209.33021312546	149.15054452473	269.509881726189	1.80696545617709	0.853568926413713	1.45842722882212e-07	7.12944961379693e-07
Tb927.9.6710-1	Tb927.9.6710	flavoprotein monooxygenase, putative	426.444369591367	499.973052148911	352.915687033823	0.705869417395543	-0.502526778672104	7.11225884303431e-08	3.61404245862962e-07
Tb927.11.10890-1	Tb927.11.10890	hypothetical protein, conserved	557.353237672098	600.849627110723	513.856848233474	0.855217054397509	-0.22563747189282	0.0100660376294871	0.022252995798996
Tb927.5.2160-1	Tb927.5.2160	hypothetical protein, conserved	109.162817975527	52.8669017812981	165.458734169757	3.12972254084859	1.64603476364841	6.49745445345243e-17	6.74382922160367e-16
Tb927.11.14550-1	Tb927.11.14550	hypothetical protein, conserved	509.847556351209	457.607068095622	562.088044606796	1.22832028566775	0.296686793848245	0.00310746664524556	0.007699454049342
Tb927.10.13280-1	Tb927.10.13280	hypothetical protein, conserved	3679.85475817196	3838.5944217786	3521.11509456531	0.917292818065893	-0.124545750666148	0.00396978402913421	0.0096029595820456
Tb927.7.3880-1	Tb927.7.3880	protein kinase, putative	1026.72157848546	1170.87612627751	882.567030693409	0.753766355711171	-0.40781069300248	1.72485688286125e-10	1.13297374508608e-09
Tb927.4.650-1	Tb927.4.650	chaperone protein DNAj, putative	424.589127105677	385.747187396599	463.431066814755	1.20138547203012	0.264699123033268	0.0533470180683191	0.0967786066859304
Tb927.11.8970-1	Tb927.11.8970	ribose 5-phosphate isomerase, putative	1674.88905467388	2107.81842172526	1241.95968762249	0.589215690887614	-0.763132244852484	5.71307028460573e-44	1.55399093603523e-42
Tb927.6.3430-1	Tb927.6.3430	protein kinase, putative	348.705917104657	434.154973852286	263.256860357027	0.606366104760086	-0.721738984289393	9.25140437660467e-12	6.8202579248767e-11
Tb927.10.9400-1	Tb927.10.9400	branch point binding protein, putative	514.08193688731	548.167636957058	479.996236817562	0.875637678068841	-0.191594060887509	0.0307062158245826	0.0596057795771595
Tb927.11.9300-1	Tb927.11.9300	hypothetical protein, conserved	642.952291008925	573.999870687606	711.904711330244	1.24025238973911	0.310633737042277	1.36972164238198e-05	5.16517804908669e-05
Tb927.7.3130-1	Tb927.7.3130	hypothetical protein, conserved	716.85317047664	666.423499998757	767.282840954524	1.15134421423608	0.203319216555277	0.00350860348186036	0.0085927610533735
Tb927.2.6070-1	Tb927.2.6070	mitochondrial RNA binding complex 1 subunit (MRB6070)	647.374561522359	601.108189993847	693.640933050871	1.15393691950524	0.206564360548074	0.00874622955104105	0.0196456209718828
Tb927.10.8890-1	Tb927.10.8890	kinetoplast DNA-associated protein, putative	390.250716992035	461.629606456409	318.87182752766	0.690752549376987	-0.533759113250609	6.54380955680316e-08	3.34200326806245e-07
Tb927.4.1270-1	Tb927.4.1270	ruvB-like DNA helicase, putative	1767.4439148318	2107.74004973698	1427.14777992663	0.677098572997518	-0.562562216149784	7.95552777726062e-24	1.14477801862837e-22
Tb927.11.7660-1	Tb927.11.7660	hypothetical protein	642.119899653727	536.413013439154	747.8267858683	1.39412498789634	0.47935990936621	3.52259302787744e-09	2.06803380939733e-08
Tb927.11.7850-1	Tb927.11.7850	hypothetical protein, conserved	229.072120111685	178.506844127979	279.63739609539	1.56653599172313	0.647577916522862	1.36994781916738e-07	6.72343734554037e-07
Tb927.4.1000-1	Tb927.4.1000	hypothetical protein, conserved	499.669882800376	390.46867466638	608.871090934372	1.55933402712675	0.640930002866643	3.5288243233876e-11	2.47331249224832e-10
Tb927.1.4310-1	Tb927.1.4310	hypothetical protein, conserved	3225.2314867922	4129.87314991367	2320.58982367074	0.561903414326235	-0.831605928227245	4.22817886894793e-48	1.27832432215544e-46
Tb927.9.5320-1	Tb927.9.5320	nucleolar RNA binding protein, putative	1604.60206365086	1730.87599143584	1478.32813586588	0.854092461378206	-0.227535834934845	0.000118694825581952	0.000386604730320796
Tb927.8.3860-1	Tb927.8.3860	WD-repeat containing protein	437.365219263393	399.584249981534	475.146188545251	1.18910139367908	0.249871737725464	0.00851105993394521	0.0192118800850267
Tb927.6.3000-1	Tb927.6.3000	fatty acid desaturase, putative,sphingolipid delta 4 desaturase, putative	974.977295594254	1155.85226980573	794.102321382782	0.687027522571076	-0.541560199801103	6.04845216851517e-16	5.91018237232051e-15
Tb927.10.9990-1	Tb927.10.9990	hypothetical protein, conserved	298.054069824847	265.659198939483	330.448940710212	1.24388292229055	0.314850701401324	0.00497847237575593	0.0118286431556501
Tb927.7.1100-1	Tb927.7.1100	hypothetical protein, conserved	902.863661239081	841.393996497899	964.333325980264	1.14611386579185	0.196750382186193	0.00803752141446651	0.0182378591300538
Tb927.11.16820-1	Tb927.11.16820	hypothetical protein, conserved	341.944895680343	305.308602290068	378.581189070618	1.23999515975293	0.310334489149191	0.00451784349111709	0.0108350823583259
Tb927.9.13530-1	Tb927.9.13530	hypothetical protein, conserved	122.426512813922	99.7677315907506	145.085294037093	1.45423065878892	0.540256116505644	0.00227256313142673	0.00578949803035517
Tb927.2.1150-1	Tb927.2.1150	retrotransposon hot spot protein (RHS, pseudogene), putative,retrotransposon hot spot protein 2 (RHS2), interrupted, degenerate	149.298701082129	169.551991671931	129.045410492328	0.76109640010611	-0.393848898521212	0.0266773560089049	0.0525731133520936
Tb927.9.10880-1	Tb927.9.10880	hypothetical protein, conserved	242.028391446566	216.344577410712	267.712205482421	1.23743432207313	0.307351954902222	0.00899750904304618	0.0201318684802763
Tb927.8.1820-1	Tb927.8.1820	nonspecific lipid-transfer protein, putative,sterol carrier protein, putative	402.088739783922	358.748049287439	445.429430280405	1.24162188802179	0.312225895516351	0.000971297625673596	0.00266454299651274
Tb927.7.1800-1	Tb927.7.1800	hypothetical protein, conserved	376.873636134908	309.465079912458	444.282192357357	1.43564563886509	0.521699691959687	1.12556370297506e-06	4.91026458055034e-06
Tb927.5.990-1	Tb927.5.990	hypothetical protein, conserved	322.575855772726	285.126310296603	360.025401248848	1.26268740641413	0.336497526667837	0.00193123749481925	0.00500817326435942
Tb927.9.12950-1	Tb927.9.12950	hypothetical protein, conserved	424.490303633254	379.248129218233	469.732478048275	1.23858878095605	0.308697283404175	0.00041981232217011	0.00122939977032401
Tb927.6.520-1	Tb927.6.520	EP3-2 procyclin,PARP A-beta,surface protein EP3-3 procyclin precursor,procyclic form specific polypeptide A-beta precursor	533.861027608395	76.3624328219845	991.359622394805	12.9822949028596	3.69847352848063	6.18126238556915e-44	1.67608792873699e-42
Tb927.3.4810-1	Tb927.3.4810	DNA replication complex GINS protein SLD5, putative	258.7747009837	216.714472849396	300.834929118004	1.38816261398041	0.473176579905751	0.000384903519683148	0.00113714941787221
Tb927.11.8810-1	Tb927.11.8810	hypothetical protein, conserved	533.111489357833	581.050943094399	485.172035621267	0.834990531187288	-0.260168257404382	0.00267452727207588	0.00670331402074014
Tb927.1.3200-1	Tb927.1.3200	SGT1-like protein, putative	683.94278094527	519.694996424856	848.190565465685	1.63209299935665	0.706723266799582	2.92636517589961e-21	3.72317751191803e-20
Tb927.8.2370-1	Tb927.8.2370	dicer-like protein (DclI)	2382.58297506885	2097.02699677	2668.13895336769	1.27234363576499	0.347488367682108	1.45663524209083e-12	1.13969558121029e-11
Tb927.8.900-1	Tb927.8.900	splicing factor TSR1 (TSR1)	734.828124106947	849.617955700829	620.038292513064	0.729784826642005	-0.454456939519779	1.16468398604605e-08	6.4616131374179e-08
Tb927.8.7220-1	Tb927.8.7220	tousled-like kinase II (TLK2)	514.229434346785	420.192793989916	608.266074703654	1.44758806767698	0.53365112088181	6.12340489712543e-10	3.8335342202278e-09
Tb927.1.3490-1	Tb927.1.3490	hypothetical protein, unlikely	24.3165680538164	32.5139799946511	16.1191561129817	0.495760780920499	-1.01228394893566	0.00809375309496879	0.0183462632197085
Tb927.9.10740-1	Tb927.9.10740	hypothetical protein, unlikely	2702.74946113959	3249.81567078938	2155.6832514898	0.663324775883729	-0.592212681816165	6.02838635364794e-17	6.27197942333372e-16
Tb927.10.12030-1	Tb927.10.12030	hypothetical protein, conserved	686.587353466377	782.484355187793	590.690351744961	0.754890941689431	-0.405659860050306	5.73928337267693e-07	2.62242031725738e-06
Tb927.11.10690-1	Tb927.11.10690	hypothetical protein, conserved	1036.81580829384	1182.32610855721	891.305508030478	0.753857587665164	-0.407636087274924	2.2207155503691e-05	8.11674339955883e-05
Tb927.11.10560-1	Tb927.11.10560	eukaryotic translation initation factor 4 gamma, putative	1487.38649305322	1601.89251648705	1372.8804696194	0.857036571111603	-0.222571327147445	0.000199085343079681	0.000621613358007336
Tb927.10.15860-1	Tb927.10.15860	hypothetical protein, conserved	138.647613124381	122.915901715379	154.379324533383	1.25597520238561	0.328807980353368	0.0484802989613128	0.0891602339806979
Tb927.9.11790-1	Tb927.9.11790	membrane transporter protein, putative	474.908759042315	438.549703377071	511.26781470756	1.16581498236237	0.221338847536768	0.0117811478827922	0.0255498675778524
Tb927.1.2390-1	Tb927.1.2390	beta tubulin	416.662110399235	582.394160580056	250.930060218414	0.430859505817316	-1.21471058126567	3.87102104047274e-21	4.88920663292314e-20
Tb927.8.1110-1	Tb927.8.1110	40S ribosomal protein S9, putative	3347.68968927753	3847.76032452371	2847.61905403135	0.740071837604344	-0.434262777219694	2.58992494724004e-21	3.30968759458053e-20
Tb927.9.5100-1	Tb927.9.5100	cAMP-specific phosphodiesterase (PDEB2)	1341.96680915843	1622.45905793707	1061.47456037979	0.654238117866246	-0.612112277297062	1.08156781674989e-21	1.41336806414741e-20
Tb927.8.2730-1	Tb927.8.2730	hypothetical protein, conserved	519.610753306369	492.893120426217	546.328386186521	1.10841146598698	0.148493539999992	0.0528642778838302	0.0960233073472881
Tb927.10.14510-1	Tb927.10.14510	hypothetical protein, conserved	1325.67970847508	1470.35210220142	1181.00731474874	0.803213946496577	-0.316143775341246	3.4223349487134e-08	1.81070733841379e-07
Tb927.2.2970-1	Tb927.2.2970	mitochondrial carrier protein (MCP13)	301.416560733907	268.75787774026	334.075243727553	1.24303423786676	0.313866034218496	0.00573614149326328	0.0134483922553487
Tb927.8.3210-1	Tb927.8.3210	hypothetical protein, conserved	334.864366532724	289.906302044432	379.822431021015	1.31015582739144	0.389738413316176	0.000679213857527737	0.0019203449468127
Tb927.3.5420-1	Tb927.3.5420	protein transport protein Sec24 (SEC24.2)	766.919403218245	833.758889878473	700.079916558017	0.83966710886892	-0.252110618867943	0.000539325567808502	0.00155421054529205
Tb927.3.1590-1	Tb927.3.1590	mitochondrial RNA binding complex 1 subunit (MRB1590)	932.238889800084	1024.92390610364	839.55387349653	0.819137760858938	-0.287821993210745	0.00026447278571939	0.000806618756304795
Tb927.3.4500-1	Tb927.3.4500	fumarate hydratase, class I (FHc)	721.421397410144	547.576214999243	895.266579821046	1.63496250439271	0.70925754988423	1.04525488848994e-13	8.89183987002668e-13
Tb927.11.8740-1	Tb927.11.8740	hypothetical protein, conserved	383.734087209664	472.682538412846	294.785636006483	0.623644014852553	-0.681205342334932	9.57885772072487e-13	7.64634300301101e-12
Tb927.8.2980-1	Tb927.8.2980	Bis(5'-adenosyl)-triphosphatase, putative	384.783939383543	335.27297705098	434.294901716106	1.29534716915187	0.373338809950057	0.000112729391271308	0.000368280469902537
Tb927.4.2750-1	Tb927.4.2750	hypothetical protein, conserved	427.28459679676	493.106246433676	361.462947159845	0.733032586332209	-0.448050761337388	3.61721027361302e-06	1.47770873559982e-05
Tb927.11.1850-1	Tb927.11.1850	hypothetical protein, conserved	800.32038001089	679.409633703015	921.231126318765	1.35592885443461	0.439281482274314	9.6927853468273e-08	4.85310435397695e-07
Tb927.11.7110-1	Tb927.11.7110	hypothetical protein, conserved	511.958054167435	451.972716606479	571.94339172839	1.2654378698402	0.339636676098273	4.40922832769811e-05	0.000153711828844662
Tb927.5.310-1	Tb927.5.310	hypothetical protein	694.78196237968	951.080121483093	438.483803276267	0.46103771214617	-1.11704332926314	3.53468950771691e-31	6.87679391445283e-30
Tb927.11.10970-1	Tb927.11.10970	hypothetical protein, conserved	356.192142852163	321.855200208275	390.529085496052	1.21336888527306	0.279018221561927	0.0200685282651776	0.0407141968101347
Tb927.9.7720-1	Tb927.9.7720	predicted tetratricopeptide repeat protein	1961.36854272083	2385.17561395742	1537.56147148423	0.644632396242368	-0.633451401488706	1.13801061101791e-32	2.32889577165152e-31
Tb927.11.5530-1	Tb927.11.5530	hypothetical protein, conserved	217.07577243393	186.997543262126	247.154001605734	1.32169651693917	0.402390948577934	0.000513498490678761	0.00148570403588516
Tb927.11.3850-1	Tb927.11.3850	AMP deaminase, putative	1765.75888079576	1938.41761726544	1593.10014432608	0.821855997457086	-0.283042462481887	9.84675448154651e-07	4.33927316589025e-06
Tb927.4.1880-1	Tb927.4.1880	hypothetical protein, conserved	318.04292632395	283.328352767208	352.757499880692	1.24504835621068	0.316201775956464	0.0011029772639155	0.0029973484870012
Tb927.8.3040-1	Tb927.8.3040	hypothetical protein, conserved	175.221487446052	153.169994400629	197.272980491474	1.28793489392897	0.36505966598371	0.00989924350195642	0.0219121775169581
Tb927.9.11120-1	Tb927.9.11120	hypothetical protein, conserved	1021.72493706286	935.791820805409	1107.65805332031	1.18365861796802	0.243253049564139	0.000405334082285624	0.00119182779803198
Tb927.3.590-1	Tb927.3.590	adenosine transporter, putative	152.506732809821	78.4448718890159	226.568593730626	2.88825245391663	1.53019684959893	4.215474762663e-16	4.14712862988966e-15
Tb927.2.4980-1	Tb927.2.4980	hypothetical protein, conserved	452.194448064394	327.975890252867	576.413005875922	1.75748590980731	0.813513122906571	3.77771655590806e-08	1.98421589319699e-07
Tb927.11.15980-1	Tb927.11.15980	hypothetical protein, conserved	802.508642757384	727.676291160832	877.340994353935	1.2056748378518	0.269840874840949	0.000298058158350067	0.000900191660286645
Tb927.9.3620-1	Tb927.9.3620	hypothetical protein, conserved	201.77575041172	168.076341347074	235.475159476365	1.40100122116601	0.48645821327721	0.000411763474371239	0.00120868459645441
Tb927.1.2230-1	Tb927.1.2230	calpain-like protein fragment, putative	1069.54540233753	985.218488552569	1153.87231612249	1.17118418861353	0.227967981990373	0.0454184969502289	0.0841726394782435
Tb927.10.15700-1	Tb927.10.15700	hypothetical protein, conserved	2869.19427749797	2674.95039829106	3063.43815670487	1.14523176155416	0.195639587326659	0.000419240283329292	0.00122813907442548
Tb927.3.4460-1	Tb927.3.4460	hypothetical protein, conserved	347.235774844256	283.994932402917	410.476617285595	1.44536599231719	0.531434854970901	1.63136210096552e-07	7.93460142941584e-07
Tb927.9.5020-1	Tb927.9.5020	hypothetical protein, conserved	407.954033420958	479.222662023166	336.68540481875	0.70256569962143	-0.509294951281835	2.22400162374567e-08	1.20010336375878e-07
Tb927.2.2160-1	Tb927.2.2160	paraflagellar rod component, putative (PFC11)	922.182809316573	1118.31804262587	726.047576007276	0.649231746545444	-0.623194547460094	6.8373209137549e-19	7.85793822101341e-18
Tb927.11.5450-1	Tb927.11.5450	malic enzyme	1621.42827041106	1729.87647362869	1512.98006719342	0.874617402027386	-0.19327604126718	0.000423548916193444	0.00123950554664773
Tb927.10.16000-1	Tb927.10.16000	receptor-type adenylate cyclase GRESAG 4, putative,expression site-associated gene 4 (ESAG4) protein, putative	597.863209791046	640.527814137127	555.198605444965	0.866782976775004	-0.206257275054585	0.0217106823554426	0.0437186332787596
Tb927.11.12930-1	Tb927.11.12930	DEAD-box helicase, putative	572.178811720115	503.736087043501	640.621536396729	1.2717404070783	0.346804211784369	3.73586690410505e-05	0.000131772833849266
Tb04.3I12.100-1	Tb04.3I12.100	hypothetical protein	42.7296051831864	51.2621807511268	34.197029615246	0.667100562523266	-0.584023837048874	0.037059924360709	0.0703344190021593
Tb927.11.510-1	Tb927.11.510	RNA-binding protein, UBP2 (UBP2)	173.438594983651	212.615638218726	134.261551748576	0.631475430845103	-0.663201491496031	2.41178954586707e-06	1.0134187839946e-05
Tb927.10.880-1	Tb927.10.880	thymidine kinase, putative	612.949259213061	850.346549771969	375.551968654153	0.441645784009897	-1.17903835542483	1.67863180924509e-47	5.0053224085291e-46
Tb927.1.4320-1	Tb927.1.4320	hypothetical protein, unlikely	227.660220664821	303.39664519272	151.923796136923	0.500743164250941	-0.997857273244948	2.51593775667251e-16	2.52087666450893e-15
Tb927.10.9150-1	Tb927.10.9150	hypothetical protein, conserved	493.223631473738	547.252397915636	439.194865031839	0.802545345995076	-0.317345184155264	0.00043023789300132	0.00125823195064794
Tb927.3.3630-1	Tb927.3.3630	elongation factor ts, putative (EF-TS)	259.932419010238	157.824079568113	362.040758452363	2.29395133773688	1.19783478736493	2.54986164972135e-25	3.93685934779932e-24
Tb927.4.450-1	Tb927.4.450	coatomer alpha subunit, putative (TbCoatomerAlpha)	1718.21231477898	2084.46209524421	1351.96253431374	0.64859060637193	-0.624619965695511	1.48713463204089e-28	2.62273723622333e-27
Tb927.11.760-1	Tb927.11.760	protein phosphatase 2C, putative	2682.59801032265	3553.35534814412	1811.84067250118	0.509895716860258	-0.971725875552815	2.16948875742272e-88	1.45927549985713e-86
Tb927.4.2080-1	Tb927.4.2080	C2 domain containing protein (CC2D)	3493.79899225412	4566.71255174563	2420.88543276261	0.530115571175423	-0.915621177125887	2.26771723904055e-92	1.6397485402629e-90
Tb927.8.5710-1	Tb927.8.5710	recombination initiation protein NBS1, putative	786.101542337641	699.8361380184	872.366946656882	1.24653029368704	0.317917944218101	5.77418336021751e-06	2.28988066803507e-05
Tb927.1.2140-1	Tb927.1.2140	hypothetical protein, unlikely	61.1994404297426	75.6829299507283	46.7159509087569	0.61725875225986	-0.69605270705535	0.0030240011429751	0.00751195474308472
Tb927.11.16810-1	Tb927.11.16810	dynein light intermediate chain D1bLIC, putative	702.378170453774	892.461286503899	512.295054403648	0.574024960130761	-0.80081462440808	1.98037113788358e-25	3.09615862403889e-24
Tb927.10.16160-1	Tb927.10.16160	protein kinase, putative	213.621447179987	192.417410144907	234.825484215067	1.22039624189008	0.287349642375249	0.0200338095045588	0.0406532659193304
Tb927.8.6860-1	Tb927.8.6860	hypothetical protein, conserved	761.51634843046	663.261790539394	859.770906321527	1.29627685264716	0.374373875078723	1.32238421372858e-06	5.7086208072253e-06
Tb927.9.5590-1	Tb927.9.5590	DNA topoisomerase ii (TOP2)	1667.96536442293	1803.95102822503	1531.97970062082	0.8492357478951	-0.235762993279613	2.95723157671127e-05	0.00010603263797985
Tb927.8.1330-1	Tb927.8.1330	60S ribosomal protein L7a, putative	288.92987049734	334.649682932458	243.210058062223	0.726760162839629	-0.460448754083717	0.000168692643806059	0.000534408934028907
Tb927.2.170-1	Tb927.2.170	leucine-rich repeat protein (LRRP), putative,leucine-rich repeat protein 1 (LRRP1), putative	1675.33981920018	2059.32658342409	1291.35305497627	0.62707540677162	-0.673289155154811	1.49919293057525e-18	1.6828586104271e-17
Tb927.4.530-1	Tb927.4.530	hypothetical protein, conserved	566.527428634124	625.853397756466	507.201459511781	0.810415764027129	-0.303265857492427	0.000257263054886032	0.000786842272557668
Tb927.5.3760-1	Tb927.5.3760	meiotic recombination protein spo11, putative	174.75771440666	155.306987974492	194.208440838827	1.2504810206655	0.32248316099785	0.0277873196500223	0.0545005815106789
Tb927.5.3430-1	Tb927.5.3430	ubiquitin-activating enzyme E1, putative	653.467111643291	716.060576555566	590.873646731016	0.825172710349827	-0.2772319848772	0.0125659082460806	0.0269954434704377
Tb927.10.11340-1	Tb927.10.11340	hypothetical protein, conserved	2861.72689456116	3180.42702679248	2543.02676232984	0.799586577810755	-0.322673840274041	1.37819497082054e-12	1.08222604179275e-11
Tb927.11.7580-1	Tb927.11.7580	hypothetical protein, conserved	1238.93775868498	1443.57434278789	1034.30117458206	0.716486254933414	-0.4809890667846	1.24862519145046e-14	1.12975190680038e-13
Tb927.10.9680-1	Tb927.10.9680	hypothetical protein, conserved	407.020177022287	366.28015167956	447.760202365014	1.22245281463336	0.289778779772009	0.00118184697525531	0.00319466859946739
Tb927.10.15780-1	Tb927.10.15780	hypothetical protein, conserved	673.159664527375	589.400513230676	756.918815824073	1.28421811456386	0.360890253921075	3.55887906822364e-06	1.45593558109272e-05
Tb927.5.3660-1	Tb927.5.3660	hypothetical protein, conserved	361.966323798365	433.87071577823	290.061931818499	0.668544617716864	-0.58090424794071	0.000241307586096514	0.000743282188342012
Tb927.6.5150-1	Tb927.6.5150	hypothetical protein, conserved	2941.18438648109	3165.33863323971	2717.03013972247	0.858369499929806	-0.220329280537759	1.10884175757751e-06	4.84462232150054e-06
Tb927.10.13130-1	Tb927.10.13130	UTP-glucose-1-phosphate uridylyltransferase	582.926483054589	506.511741520245	659.341224588932	1.30172939843405	0.380429574377693	4.25484580205665e-06	1.72037730775609e-05
Tb927.1.100-1	Tb927.1.100	RNA polymerase (pseudogene), putative	981.180916162859	1095.97174999746	866.39008232826	0.79052227608081	-0.339121978112053	1.15541935479105e-06	5.02787048220758e-06
Tb927.1.2400-1	Tb927.1.2400	alpha tubulin	603.271798158803	883.853153484497	322.69044283311	0.365095085717505	-1.45365584506472	3.20595505815213e-37	7.39842341478352e-36
Tb927.9.15070-1	Tb927.9.15070	hypothetical protein, conserved	1460.69658952352	1664.73444188802	1256.65873715903	0.754870389858587	-0.405699137814045	6.25331555193062e-13	5.02873207081576e-12
Tb927.10.13500-1	Tb927.10.13500	60S ribosomal protein L10a	2660.99476063854	2973.01434238603	2348.97517889104	0.790098838543053	-0.339894954310854	7.01402908532067e-08	3.56954430342097e-07
Tb927.9.12710-1	Tb927.9.12710	hypothetical protein, conserved	453.491495259775	422.172870309054	484.810120210495	1.14836872358848	0.199585943652985	0.0212013045054814	0.0428021682629274
Tb927.1.1770-1	Tb927.1.1770	glutaredoxin, putative	103.070479587376	122.187156364075	83.9538028106766	0.687091878630217	-0.541425064284697	0.00260189277356021	0.00654015747282211
Tb927.11.11290-1	Tb927.11.11290	heat shock protein 70, putative	1104.62348304247	1198.66044195428	1010.58652413065	0.843096584119354	-0.246230180863155	0.00019309249733911	0.000604642222811786
Tb927.9.15940-1	Tb927.9.15940	expression site-associated gene (ESAG) protein, putative,expression site-associated gene 3 (ESAG3) protein, putative	150.375327577701	244.808028128331	55.9426270270707	0.228516309104639	-2.12963096144325	5.1451309355967e-16	5.03886017247997e-15
Tb927.7.3370-1	Tb927.7.3370	hypothetical protein, conserved	1802.58682902857	2453.57359104267	1151.60006701448	0.469356236641385	-1.09124476543329	8.47129707218472e-89	5.92785844317313e-87
Tb927.9.680-1	Tb927.9.680	expression site-associated gene (ESAG, pseudogene), putative,expression site-associated gene 9 (ESAG9), pseudogene	55.4186161398601	80.57203071222	30.2652015675001	0.375629127129719	-1.41261915773078	1.19665317935875e-08	6.62204058501015e-08
Tb927.1.1470-1	Tb927.1.1470	hypothetical protein, conserved	307.405734667177	223.964612892775	390.846856441579	1.74512772974854	0.803332634332276	3.14863056701466e-06	1.29420499431484e-05
Tb927.1.5170-1	Tb927.1.5170	variant surface glycoprotein (VSG)-related, putative	305.858127270495	498.743758591124	112.972495949867	0.22651410469576	-2.14232720734844	5.84649381723431e-52	1.8929114497068e-50
Tb927.9.13540-1	Tb927.9.13540	hypothetical protein, conserved	471.459496161841	430.059004242923	512.859988080758	1.19253400817313	0.254030408975551	0.00663890729800452	0.0153779494460185
Tb927.10.3980-1	Tb927.10.3980	hypothetical protein	24.6292945284446	34.1891916120077	15.0693974448815	0.440764953319017	-1.18191857987794	0.00190465625862299	0.00494811447786576
Tb927.5.2880-1	Tb927.5.2880	chaperone protein DNAj, putative	221.687314432407	250.567075422413	192.807553442402	0.769484790120017	-0.378035284818985	0.00317327163346243	0.00785577117362441
Tb927.8.4490-1	Tb927.8.4490	hypothetical protein	221.5966938628	158.607451609665	284.585936115934	1.79427847322271	0.843403814872406	6.7052519688346e-12	5.01132397360705e-11
Tb927.11.16340-1	Tb927.11.16340	hypothetical protein, conserved	1430.13496142659	1527.80037156445	1332.46955128872	0.872148990201046	-0.197353481601573	0.000354717220271953	0.00105546089166072
Tb927.7.2340-1	Tb927.7.2340	40S ribosomal protein S15, putative	298.40017979799	347.705593561073	249.094766034907	0.716395625056732	-0.4811715679044	3.0973256510686e-05	0.000110644276139655
Tb927.6.3890-1	Tb927.6.3890	replication factor C, subunit 2, putative	493.653827657883	430.273636672785	557.03401864298	1.2946041104224	0.372510989610758	3.31587010576e-05	0.000118013965987201
Tb927.6.2100-1	Tb927.6.2100	40S ribosomal protein S30, putative	997.247794429723	1124.40068353998	870.094905319467	0.773829932742592	-0.369911559716876	9.47350645056075e-09	5.33084406430063e-08
Tb927.11.16220-1	Tb927.11.16220	hypothetical protein, conserved	228.009513638826	176.594169911138	279.424857366513	1.58229944684538	0.662022652653769	4.92501944699022e-07	2.26948453221105e-06
Tb927.9.4810-1	Tb927.9.4810	hypothetical protein, conserved	349.340521591333	270.318668317169	428.362374865497	1.58465701807503	0.66417061836629	5.97561618120869e-11	4.12165513548075e-10
Tb927.11.9800-1	Tb927.11.9800	hypothetical protein, conserved	529.018770488679	439.27988296736	618.757658009999	1.40857271639725	0.494234043569264	4.46554086565659e-09	2.58661535990002e-08
Tb927.11.3260-1	Tb927.11.3260	mitochondrial DNA polymerase I protein D, putative (POLID)	2548.6425921132	2714.5120163752	2382.77316785119	0.877790613368883	-0.188051252029255	6.78354179256401e-05	0.000230284789256956
Tb927.11.6190-1	Tb927.11.6190	hypothetical protein, conserved	97.2962090842043	84.9455877699483	109.64683039846	1.29078900125347	0.368253189859801	0.0200319321819783	0.0406532659193304
Tb927.8.4860-1	Tb927.8.4860	hypothetical protein, conserved	594.54874212622	463.198008242081	725.89947601036	1.5671472309764	0.648140725069869	2.22527600559121e-16	2.24519998843196e-15
Tb927.9.7160-1	Tb927.9.7160	hypothetical protein, conserved	380.056238373845	350.081483973407	410.030992774283	1.1712444432092	0.2280422032539	0.0178871225279053	0.0368325752709081
Tb927.8.8150-1	Tb927.8.8150	hypothetical protein, conserved	438.118021919419	643.142453564433	233.093590274405	0.362429177210352	-1.46422899126297	5.29193014453678e-51	1.69439401712715e-49
Tb927.10.4710-1	Tb927.10.4710	proteasome beta 2 subunit, putative,20S proteasome subunit	658.941748655355	695.16819248896	622.71530482175	0.895776463235751	-0.158789335390742	0.0351650284712354	0.0671937793536467
Tb927.4.5100-1	Tb927.4.5100	hypothetical protein, conserved	658.214770457501	937.221958614518	379.207582300483	0.404608085432676	-1.30540294479573	1.51862322185982e-52	5.01030178558086e-51
Tb927.4.2460-1	Tb927.4.2460	kinatase, putative	683.133883315676	626.204416453407	740.063350177945	1.18182390723047	0.241015088737876	0.00531195022787058	0.0125385723958741
Tb927.8.4220-1	Tb927.8.4220	hypothetical protein, conserved	1445.98872964689	1555.53529693769	1336.44216235609	0.859152579171351	-0.219013728754839	0.000128956719900623	0.000416124008396322
Tb927.7.5820-1	Tb927.7.5820	Monooxygenase, putative	314.418820755976	285.187831076122	343.649810435831	1.20499464910235	0.26902674003976	0.0108572343307292	0.0237616281702578
Tb927.6.1220-1	Tb927.6.1220	hypothetical protein, conserved	734.923779952533	689.05209735166	780.795462553406	1.13314430876034	0.180331603678593	0.026745550619581	0.0526835738311247
Tb927.2.6000-1	Tb927.2.6000	glycosylphosphatidylinositol-specific phospholipase C (GPI-PLC)	1376.64598836269	2286.8735466607	466.418430064683	0.203954622128428	-2.29367989226195	1.83542519145741e-219	5.89851273565777e-217
Tb927.9.14200-1	Tb927.9.14200	hypothetical protein, conserved	397.626221226522	313.409444293881	481.842998159163	1.53742335124829	0.620514486204429	8.38636922435917e-11	5.68691818250824e-10
Tb927.7.3620-1	Tb927.7.3620	tyrosyl-tRNA synthetase, putative	1712.64861319952	1854.94846912326	1570.34875727579	0.846572712619891	-0.240294107533196	1.9005197994316e-05	7.01139893693365e-05
Tb927.11.2070-1	Tb927.11.2070	hypothetical protein, conserved	259.234023347927	231.352497802139	287.115548893715	1.24103068530199	0.311538787495426	0.00777128712872263	0.0176985455159911
Tb927.4.3170-1	Tb927.4.3170	hypothetical protein, conserved	519.907731380468	559.527087861178	480.288374899758	0.858382704465097	-0.220307087331852	0.0103731157699769	0.0228387529906343
Tb927.11.7390-1	Tb927.11.7390	hypothetical protein, conserved	258.850192102418	181.114809472932	336.585574731905	1.85841000916167	0.894068829453619	1.12800801502133e-13	9.55832572884777e-13
Tb927.9.1360-1	Tb927.9.1360	hypothetical protein, conserved	265.930217017508	288.623098915889	243.237335119126	0.842750757069553	-0.246822076658893	0.0187516787888561	0.0383927128010628
Tb927.10.8750-1	Tb927.10.8750	GTPase activating protein, putative	348.430716969036	376.466369955128	320.395063982943	0.851058924655424	-0.232669071830209	0.0218681380203623	0.043977434486227
Tb927.11.13500-1	Tb927.11.13500	par1	3538.2023873802	5107.16698374398	1969.23779101642	0.385583200487564	-1.37488589887254	3.14315021391515e-198	8.79777884069089e-196
Tb927.11.10520-1	Tb927.11.10520	protein kinase, putative,tyrosine kinase, putative	903.021565617355	964.919281784427	841.123849450284	0.871703846455209	-0.198090019312841	0.0147702434993862	0.0311828230764414
Tb927.10.9490-1	Tb927.10.9490	expression site-associated gene 3 (ESAG3)-like protein	275.600110175312	381.310750960447	169.889469390177	0.445540727509671	-1.16637077831278	1.47631828087358e-11	1.067501143595e-10
Tb927.10.9500-1	Tb927.10.9500	expression site-associated gene (ESAG) protein, putative,expression site-associated gene 3 (ESAG3) protein, putative	410.591533910993	626.027681873866	195.155385948121	0.311736032764508	-1.68160317288467	2.16422323979043e-24	3.19914225752327e-23
Tb927.11.13000-1	Tb927.11.13000	phospholipid-transporting ATPase, putative	2225.70879626083	2373.85794214808	2077.55965037358	0.87518280411237	-0.192343703038346	0.000229861978256559	0.000710549478208821
Tb927.10.12740-1	Tb927.10.12740	zinc finger protein family memeber, putative (ZC3H35)	708.716043233987	653.316541364029	764.115545103945	1.16959467076799	0.226008642810217	0.0229547965047026	0.0459466595781555
Tb927.11.7270-1	Tb927.11.7270	proteasome beta 3 subunit, putative (PSB3)	677.439743214357	781.42599052685	573.453495901864	0.733855160762227	-0.44643274499266	3.50806452203816e-08	1.8481770405419e-07
Tb927.11.2110-1	Tb927.11.2110	hypothetical protein, conserved	465.021276647993	517.927328993682	412.115224302303	0.795700866187214	-0.329701925396945	0.000359601117718	0.00106785041014343
Tb927.4.490-1	Tb927.4.490	hypothetical protein, conserved	445.96361212155	484.861262587187	407.065961655914	0.839551420304928	-0.252309405761873	0.00949714128953503	0.0211082722769712
Tb927.5.410-1	Tb927.5.410	hypothetical protein	239.570920280359	262.274604362084	216.867236198633	0.826870892536877	-0.274266010034396	0.0103473207832899	0.0227935268942896
Tb927.8.5720-1	Tb927.8.5720	hypothetical protein, conserved	507.435317721046	444.010484411642	570.860151030449	1.28569070117093	0.36254361501685	0.000183662755097556	0.000578244457903299
Tb927.7.4860-1	Tb927.7.4860	hypothetical protein, conserved	364.529137440739	423.215374529725	305.842900351753	0.722664909543053	-0.468601251866003	3.90188185525486e-05	0.000137126888853975
Tb927.10.13880-1	Tb927.10.13880	hypothetical protein, conserved	779.684858478876	728.577172727721	830.792544230031	1.1402945018434	0.189406474809539	0.012896249491779	0.0276434675988554
Tb927.4.5230-1	Tb927.4.5230	hypothetical protein, conserved	634.161451951699	575.72963335513	692.593270548267	1.20298353675509	0.266616898869512	0.00254697106195899	0.00642257131781986
Tb927.10.2750-1	Tb927.10.2750	deoxyhypusine synthase, putative	526.814727677043	459.423480894265	594.205974459821	1.29337310601365	0.371138516871457	6.15459601147301e-05	0.000210249722801383
Tb927.5.1450-1	Tb927.5.1450	receptor-type adenylate cyclase GRESAG 4, putative	901.621166471108	650.466666335799	1152.77566660642	1.77222865715813	0.825564755848948	2.5821373597697e-31	5.05760854869564e-30
Tb927.8.6230-1	Tb927.8.6230	hypothetical protein, conserved	648.822706102407	690.986164042474	606.659248162339	0.877961498698039	-0.18777042033779	0.0308195269350125	0.0597722474776717
Tb927.7.1680-1	Tb927.7.1680	hypothetical protein, conserved	321.390442947399	346.583902594546	296.196983300252	0.854618408653447	-0.226647701590545	0.0293634925885536	0.0572040918704264
Tb927.11.660-1	Tb927.11.660	hypothetical protein, conserved,predicted zinc finger protein	455.231307609295	388.114825120759	522.347790097831	1.34585889610196	0.428527161385813	4.32014771330726e-06	1.7443425643726e-05
Tb927.10.6370-1	Tb927.10.6370	60S ribosomal proteins L37, putative	941.697493513508	1065.32337509608	818.071611930933	0.767909191757997	-0.380992378141767	0.000168769768181348	0.000534458130842903
Tb927.8.2740-1	Tb927.8.2740	mitochondrial RNA binding protein (TbRBP38)	1154.22439668264	1244.55600191597	1063.8927914493	0.854837218904937	-0.22627837177425	7.20899432871e-05	0.00024330005363756
Tb927.3.5450-1	Tb927.3.5450	hypothetical protein, conserved	696.821678109579	629.742119224484	763.901236994674	1.21303818448003	0.278624964879625	0.00215573541373592	0.00551942053260152
Tb927.7.4280-1	Tb927.7.4280	hypothetical protein, conserved	219.646066484202	240.22077576715	199.071357201254	0.828701666479575	-0.271075271518766	0.0336084793663326	0.0644600172418082
Tb927.2.2500-1	Tb927.2.2500	hypothetical protein, conserved	338.993093032731	289.441507243119	388.544678822342	1.34239447038251	0.42480867812506	2.63087968330979e-05	9.49195135637381e-05
Tb927.10.9900-1	Tb927.10.9900	ABC1 protein, putative	745.648885463489	666.596573340751	824.701197586227	1.23718187366777	0.307057601325795	2.84989218479617e-05	0.000102437922483332
Tb927.11.9490-1	Tb927.11.9490	hypothetical protein, conserved	522.713203758608	458.3132789243	587.113128592917	1.28103015031753	0.357304431340528	7.45551982052965e-05	0.000250354278183962
Tb927.1.1350-1	Tb927.1.1350	kinesin heavy chain, putative	568.337862226037	626.435849906614	510.239874545461	0.814512570794798	-0.2959911301042	0.000270422307178079	0.000822739957708341
Tb927.10.12890-1	Tb927.10.12890	bifunctional aminoacyl-tRNA synthetase, putative	3485.87389229221	4334.69411924386	2637.05366534056	0.608359804128593	-0.717003261187357	3.98507186463648e-57	1.43479122694817e-55
Tb927.11.5720-1	Tb927.11.5720	hypothetical protein, conserved	957.465725836026	747.57640079864	1167.35505087341	1.56151939738376	0.642950490802958	3.14514345484262e-12	2.40021193998851e-11
Tb927.7.480-1	Tb927.7.480	hypothetical protein, conserved	1106.63118870762	1204.34749223878	1008.91488517647	0.837727393196946	-0.255447245314041	0.00137980228632663	0.0036736865414103
Tb927.11.2900-1	Tb927.11.2900	hypothetical protein, conserved	199.010474512311	163.969823324224	234.051125700399	1.42740365852319	0.513393375317523	0.000115051053892877	0.000375441141266829
Tb927.3.5570-1	Tb927.3.5570	syntaxin, putative	413.955018480217	465.394223413484	362.51581354695	0.778943517794523	-0.360409374497745	0.000347316577997608	0.00103526827457411
Tb927.7.2970-1	Tb927.7.2970	ATP-dependent DEAD/H RNA helicase, putative	1071.01333309632	1306.19887367197	835.827792520683	0.639893211797846	-0.644096933000191	2.52439612121291e-24	3.71257375318041e-23
Tb927.9.15150-1	Tb927.9.15150	unspecified product	2545.18460486756	2785.85909602294	2304.51011371218	0.827217039441111	-0.273662191555591	2.8504917616373e-07	1.34422375085472e-06
Tb927.5.710-1	Tb927.5.710	hypothetical protein, conserved	834.775086838561	753.569750023901	915.98042365322	1.21552175312792	0.2815757122469	0.000111561073682209	0.000365151051052631
Tb927.11.16760-1	Tb927.11.16760	T-complex protein 1, alpha subunit, putative (TCP-1-alpha)	3557.07379319296	4665.5386134432	2448.60897294273	0.524828787374592	-0.930081239520687	9.61427546393404e-96	7.38257240712882e-94
Tb927.6.3530-1	Tb927.6.3530	hypothetical protein, conserved	372.07015323149	339.106502532755	405.033803930224	1.19441473668321	0.256303870659293	0.0192614994958678	0.0392789732375195
Tb927.8.6300-1	Tb927.8.6300	hypothetical protein, conserved	680.64983783687	719.980453064798	641.319222608942	0.890745324930681	-0.166915088481662	0.0241513805549037	0.0481197540929735
Tb927.11.1290-1	Tb927.11.1290	hypothetical protein, conserved	490.741004320781	430.89090164503	550.591106996532	1.27779701287383	0.353658672138126	0.000789491084853778	0.00220625254211795
Tb927.1.1230-1	Tb927.1.1230	chaperone protein DNAj, putative	263.682359295603	232.506778048866	294.857940542339	1.26816922507252	0.342747272199014	0.00353817484760458	0.0086578519889072
Tb927.10.10670-1	Tb927.10.10670	kinetoplastid-specific dual specificity phosphatase, putative	336.636440282483	286.149444119618	387.123436445348	1.35287153059616	0.436024846726391	1.04088716282311e-05	3.99282843139529e-05
Tb927.4.4140-1	Tb927.4.4140	hypothetical protein, conserved	310.393815619635	278.91158237571	341.87604886356	1.22575063377265	0.293665507567249	0.00919106286662055	0.0205015044970865
Tb927.1.1010-1	Tb927.1.1010	hypothetical protein, conserved	618.507062306277	659.943956584881	577.070168027673	0.874422990421689	-0.193596761888381	0.0103310376892613	0.022763436777481
Tb927.6.3410-1	Tb927.6.3410	hypothetical protein, conserved	168.572577482708	206.745975488577	130.399179476838	0.630721730706885	-0.664924454617936	0.00396531175821655	0.00959481598606944
Tb927.11.16680-1	Tb927.11.16680	hypothetical protein, conserved	364.185604470141	297.780305502328	430.590903437953	1.44600195339173	0.5320695012148	4.28748870120155e-07	1.98413543788405e-06
Tb927.4.2500-1	Tb927.4.2500	protein kinase, putative,eukaryotic translation initiation factor 2-alpha kinase precursor, putative	973.994009229541	1054.81354120249	893.174477256595	0.846760533845989	-0.239974065683027	0.000262918427956082	0.000802442208714358
Tb927.10.10710-1	Tb927.10.10710	hypothetical protein, conserved	611.006895172153	552.757408507133	669.256381837174	1.21075967782083	0.275912534707714	0.000372751311254979	0.0011038782006005
Tb927.3.4110-1	Tb927.3.4110	hypothetical protein, conserved	1893.71933454834	2929.99662982748	857.442039269204	0.292642670827813	-1.77278794775105	2.68966952487366e-228	9.33530498693149e-226
Tb927.11.560-1	Tb927.11.560	hypothetical protein, conserved	668.796890312368	575.571926797495	762.02185382724	1.32393853547924	0.40483614584782	3.75436514572316e-08	1.97434099208727e-07
Tb927.10.3990-1	Tb927.10.3990	DHH1 (DHH1)	4855.26216650601	6189.12607862561	3521.3982543864	0.568965344969735	-0.813587312589062	3.33473373701423e-86	2.17560034857688e-84
Tb927.10.4940-1	Tb927.10.4940	Nuclear Dbf2-related kinase (PK50)	1403.60528318353	1606.93220970999	1200.27835665708	0.746937767134368	-0.420940048374544	1.27313372037546e-13	1.07252245550465e-12
Tb927.11.16060-1	Tb927.11.16060	zinc finger protein, putative	425.054989129612	394.8756859473	455.234292311923	1.15285470468971	0.205210700299176	0.014504063224294	0.0306805842509017
Tb927.11.15120-1	Tb927.11.15120	hypothetical protein, conserved	835.446295436366	882.066609311581	788.82598156115	0.894292985624747	-0.161180534552297	0.0344355040836119	0.0658868509224918
Tb927.9.4300-1	Tb927.9.4300	PRP3, putative (TbPRP3)	408.081735809161	368.816044374842	447.347427243479	1.21292832583179	0.278494301470669	0.00507335177317465	0.0120113160534342
Tb927.9.6310-1	Tb927.9.6310	ABC transporter, putative	1163.48605860369	1052.77811761694	1274.19399959045	1.21031580944587	0.275383541114655	2.58180420260231e-05	9.3420830133362e-05
Tb927.6.3600-1	Tb927.6.3600	hypothetical protein, conserved	652.326578556	569.367105810678	735.286051301323	1.29140943303074	0.368946470324718	6.39489964948004e-07	2.89304193214485e-06
Tb927.11.9400-1	Tb927.11.9400	hypothetical protein, conserved	2468.58952829442	3006.24529345842	1930.93376313043	0.642307454861428	-0.638664053885414	1.5357463331025e-14	1.38233100957784e-13
Tb927.4.1870-1	Tb927.4.1870	kinetoplastid-specific phospho-protein phosphatase, putative	654.306944783233	760.641504698502	547.972384867964	0.720408210021573	-0.473113472096927	2.07492877930557e-07	9.96907919049527e-07
Tb927.7.270-1	Tb927.7.270	ribosome biogenesis protein, putative	638.455127282102	600.984579138816	675.925675425389	1.12469720336911	0.16953664411159	0.0281745820525639	0.055185293108374
Tb927.10.10210-1	Tb927.10.10210	procyclin-associated gene 4 (PAG4) protein (PAG4)	110.415230532425	30.2813699386659	190.549091126184	6.29261792026371	2.65366034696602	2.2914969426928e-14	2.0414085186597e-13
Tb927.8.7150-1	Tb927.8.7150	UDP-Gal or UDP-GlcNAc-dependent glycosyltransferase, putative	449.384203009974	317.447695271441	581.320710748507	1.83123304849145	0.872815404738703	1.17417989037153e-20	1.45133317788515e-19
Tb927.7.4810-1	Tb927.7.4810	hypothetical protein, conserved	501.367619043974	437.217827064475	565.517411023474	1.29344545445554	0.371219215796343	4.45592337500695e-05	0.000155152677066353
Tb927.6.4000-1	Tb927.6.4000	small glutamine-rich tetratricopeptide repeat protein, putative (SGT)	1704.668084234	2098.44767111553	1310.88849735247	0.624694394526216	-0.678777510438575	1.10689474510471e-33	2.35405041746902e-32
Tb927.9.13180-1	Tb927.9.13180	hypothetical protein, unlikely	1.8329099085263	0	3.66581981705261	Inf	Inf	0.0341141449241657	0.0653440254982309
Tb927.9.8070-1	Tb927.9.8070	60S ribosomal protein L10, putative,QM-like protein (QM)	134.353833914654	155.890946547043	112.816721282265	0.723690013956137	-0.46655623058284	0.00280911731067046	0.00701632438246619
Tb927.7.2400-1	Tb927.7.2400	tyrosyl-tRNA synthetase, putative	915.486330425202	1082.52936637039	748.44329448001	0.69138382544712	-0.532441241967092	1.11395806454319e-14	1.01001192539616e-13
Tb927.9.9720-1	Tb927.9.9720	hypothetical protein, conserved	453.859879669892	504.550617582932	403.169141756852	0.799065797775155	-0.323613790463094	0.000769892124875138	0.00215704035115969
Tb927.10.12370-1	Tb927.10.12370	gamma-glutamylcysteine synthetase (GCS)	1153.68234962105	1022.88747320827	1284.47722603384	1.25573658850773	0.328533866849907	2.87024279039863e-08	1.53073735047873e-07
Tb927.11.7350-1	Tb927.11.7350	histone H2B variant, putative (H2BVAR)	1045.0527555493	1343.38137194872	746.724139149886	0.555854171229637	-0.847221654454643	2.52889388004389e-30	4.73935468620752e-29
Tb927.8.1430-1	Tb927.8.1430	hypothetical protein, conserved	207.835842332388	189.055645737131	226.616038927644	1.19867374520377	0.261439039714256	0.044599265298735	0.0829200396394094
Tb927.10.6160-1	Tb927.10.6160	hypothetical protein, conserved	728.113005218243	766.498319833186	689.727690603299	0.899842403768616	-0.152255741456437	0.045970993260923	0.0851420082230584
Tb927.11.9660-1	Tb927.11.9660	hypothetical protein, conserved	294.013155242488	236.963673289245	351.062637195731	1.48150403107236	0.567062551780256	6.31495191586753e-08	3.2346421354181e-07
Tb927.5.1720-1	Tb927.5.1720	hypothetical protein, conserved	1189.63193336205	1058.85789350974	1320.40597321436	1.24700961413971	0.318472588037036	6.71003232661526e-07	3.02456885704107e-06
Tb927.8.5420-1	Tb927.8.5420	hypothetical protein, conserved	363.318279911902	325.064790092116	401.571769731688	1.23535917137593	0.30493055551674	0.00394464792427701	0.00955814298769942
Tb927.10.4590-1	Tb927.10.4590	mitochondrial inner membrane signal peptidase, putative,serine peptidase clan SF, family S26B, putative	189.521445061217	162.167912366948	216.874977755486	1.33734827432907	0.419375223259877	0.00362939971809144	0.00886358045423006
Tb927.11.9180-1	Tb927.11.9180	ADP-ribosylation factor GTPase activating protein, putative (Cnt-b5)	614.153150802792	707.695931825262	520.610369780321	0.735641320471608	-0.442925577664376	1.27814732101032e-07	6.29068877164296e-07
Tb927.7.5060-1	Tb927.7.5060	hypothetical protein, conserved	793.060583605034	947.937015116477	638.18415209359	0.673234763403742	-0.570818420751733	3.0588945637374e-07	1.43937245821851e-06
Tb927.10.13960-1	Tb927.10.13960	flagellar protein PF20	749.396309628164	810.967198301069	687.82542095526	0.84815442892908	-0.237601125421802	0.00168746435365432	0.00442913148747687
Tb927.11.4840-1	Tb927.11.4840	hypothetical protein, conserved	291.310747565745	252.461590017004	330.159905114485	1.30776291590435	0.387101018625454	0.00130833403835515	0.00350059033327401
Tb927.11.8400-1	Tb927.11.8400	Mitochondrial RNA processing endonuclease 1 (mRPN1)	459.406913467399	399.698026085906	519.115800848892	1.29876998876477	0.377145953148652	0.000119424431489786	0.00038854360406332
Tb927.10.9790-1	Tb927.10.9790	hypothetical protein, conserved	182.743751443732	148.499183849881	216.988319037582	1.46120883234575	0.547162379277193	0.000105568669929642	0.000347371766772661
Tb927.10.620-1	Tb927.10.620	hypothetical protein, conserved	749.133954754833	863.689958239691	634.577951269975	0.734728874888536	-0.44471612114915	4.19194521740125e-09	2.43626983599402e-08
Tb927.8.6070-1	Tb927.8.6070	basal body component,ML protein (TBBC)	1897.34238351236	1673.27640557853	2121.40836144619	1.26781705304254	0.342346578513214	1.07141111589821e-08	5.9785429277484e-08
Tb927.6.4940-1	Tb927.6.4940	hypothetical protein, conserved	614.696353141725	567.685645040127	661.707061243322	1.16562232465214	0.221100414083782	0.00553110411866084	0.0130098645805422
Tb927.1.3130-1	Tb927.1.3130	protein kinase, putative	461.381697412718	516.386427925007	406.376966900428	0.786962911735249	-0.345632449391527	0.000452904449571051	0.00132144421927561
Tb927.3.1070-1	Tb927.3.1070	peptide chain release factor 1, putative	599.025931771586	566.03548713429	632.016376408882	1.11656670080641	0.159069436604485	0.0366626385709766	0.069717667078756
Tb927.9.5940-1	Tb927.9.5940	hypothetical protein, unlikely	116.964870457101	84.2751268897763	149.654614024426	1.77578627938656	0.828457959940953	3.52435548628644e-05	0.000124972752572568
Tb927.11.8770-1	Tb927.11.8770	ATP-dependent RNA helicase FAL1, putative	1011.97404832508	1151.04989135877	872.898205291382	0.758349583145314	-0.399065041205006	1.17901301246999e-08	6.53275600843045e-08
Tb927.11.6260-1	Tb927.11.6260	hypothetical protein, conserved	528.41996238929	555.387187798553	501.452736980027	0.902888557742372	-0.147380166001017	0.0350287918055385	0.0669481996688673
Tb927.2.3310-1	Tb927.2.3310	65 kDa invariant surface glycoprotein	86.9069400577542	138.559542348299	35.2543377672097	0.254434571374308	-1.97463338432145	5.3060243590155e-08	2.74049841447485e-07
Tb927.9.3440-1	Tb927.9.3440	cyclophilin type peptidyl-prolyl cis-trans isomerase, putative	652.683507720215	767.861351186995	537.505664253435	0.700003540251811	-0.514565876414308	2.08846518095325e-09	1.24804492941676e-08
Tb927.8.6600-1	Tb927.8.6600	hypothetical protein, conserved	318.520603110397	290.781488420389	346.259717800406	1.1907901004338	0.251919132974758	0.030949535807572	0.0599841684615372
Tb927.11.12370-1	Tb927.11.12370	hypothetical protein, conserved	282.011368002337	203.331807932449	360.690928072224	1.77390311796201	0.826927218741288	1.01801404373969e-10	6.84222142333795e-10
Tb927.6.3880-1	Tb927.6.3880	hypothetical protein, conserved	310.428613183586	247.754953877669	373.102272489502	1.50593264291993	0.590657242852743	2.10447113760979e-05	7.70810302281137e-05
Tb927.9.7700-1	Tb927.9.7700	palmitoyl acyltransferase 1, putative	493.646732114927	446.978164612206	540.315299617647	1.20881810879155	0.273597178179975	0.00087707621941191	0.00242755673232445
Tb927.3.3250-1	Tb927.3.3250	hypothetical protein, conserved	334.049534927312	282.324960628927	385.774109225696	1.36641871255846	0.450399637338631	1.2478242847287e-05	4.73224270917435e-05
Tb927.6.2940-1	Tb927.6.2940	hypothetical protein, conserved	312.38515729805	340.040838322836	284.729476273263	0.837339061030487	-0.256116167910385	0.0173984860525092	0.0359701366398909
Tb927.6.1540-1	Tb927.6.1540	hypothetical protein, conserved	760.50279773581	928.697387241348	592.308208230272	0.637783864117133	-0.648860496909404	6.62872760641832e-18	7.19868203265229e-17
Tb927.9.2260-1	Tb927.9.2260	hypothetical protein, conserved	773.201999555338	612.56153095077	933.842468159906	1.52448761630602	0.608324431117452	3.21965311812739e-11	2.26945004922757e-10
Tb927.10.11240-1	Tb927.10.11240	hypothetical protein, conserved	699.780452263834	643.174545732056	756.386358795611	1.17602035686082	0.233913033378334	0.00210552403864094	0.00541322432097405
Tb927.4.840-1	Tb927.4.840	hypothetical protein, conserved	484.197410038515	437.343809284901	531.05101079213	1.21426438311874	0.280082575372283	0.00198670042343919	0.00513359129665927
Tb927.4.3550-1	Tb927.4.3550	60S ribosomal protein L13a, putative	1967.13296891322	2220.50044820417	1713.76548962227	0.771792453817462	-0.373715156856016	6.17363746782839e-08	3.16974274013887e-07
Tb927.3.2420-1	Tb927.3.2420	hypothetical protein, conserved	463.293323333214	574.853657676262	351.732988990166	0.611865270914306	-0.708714079848701	1.60873472288218e-14	1.44652758450246e-13
Tb927.3.5190-1	Tb927.3.5190	hypothetical protein, conserved	430.805395183303	286.754502975809	574.856287390798	2.00469837936353	1.0033851896327	2.37863794099735e-25	3.6922077663746e-24
Tb927.10.7040-1	Tb927.10.7040	hypothetical protein, conserved	295.485978203618	262.34904837715	328.622908030086	1.25261711472901	0.32494549598729	0.00154226051871542	0.00406877303766912
Tb927.10.11100-1	Tb927.10.11100	deoxyribodipyrimidine photolyase, putative,DNA repair enzyme, putative	634.161418499561	586.22704458242	682.095792416702	1.16353518439698	0.218514837376312	0.00133884588290623	0.00357616975765874
Tb927.10.5970-1	Tb927.10.5970	predicted zinc finger protein	278.074993801472	315.20517828138	240.944809321564	0.764406253207157	-0.387588514591283	0.000368651600642812	0.0010928561458072
Tb927.6.1800-1	Tb927.6.1800	protein phosphatase 2C, putative	545.783799682597	771.578653558922	319.988945806272	0.414719801189829	-1.26979116315741	4.4599575355645e-49	1.3821089834319e-47
Tb927.7.6790-1	Tb927.7.6790	hypothetical protein, conserved	580.011040386647	639.187191480445	520.834889292849	0.814839371368698	-0.295412404831352	0.000956671193382768	0.00262774167299217
Tb927.11.7500-1	Tb927.11.7500	hypothetical protein, conserved	140.581064324363	98.4716808667426	182.690447781983	1.85525875230271	0.891620413062072	7.53243558836975e-07	3.37423560146021e-06
Tb927.7.5850-1	Tb927.7.5850	hypothetical protein, conserved	574.776140783252	525.369051290385	624.183230276119	1.18808526833286	0.248638381413472	0.0121264562603182	0.0261809557031054
Tb927.11.6720-1	Tb927.11.6720	hypothetical protein, conserved	976.463182705887	1017.42481100755	935.501554404226	0.919479792789608	-0.12111022570155	0.0518028037532172	0.0943520000349844
Tb927.10.13550-1	Tb927.10.13550	hypothetical protein, conserved,hypothetical protein	941.257647444229	1010.59892290077	871.91637198769	0.862771918937919	-0.212948873730081	0.00154699230534336	0.00408001587643294
Tb927.7.1320-1	Tb927.7.1320	10 kDa heat shock protein, putative (HSP10)	274.292000321849	250.636848890105	297.947151753592	1.18876036414035	0.249457919196215	0.0282674418439865	0.0553421915343572
Tb927.2.5270-1	Tb927.2.5270	dynein heavy chain, putative	6188.11249809727	6591.93956945097	5784.28542674357	0.877478527495867	-0.188564272779857	0.00150550303807143	0.00398148426130625
Tb927.10.6890-1	Tb927.10.6890	hypothetical protein	97.07033496312	66.6121500318283	127.528519894412	1.91449337445912	0.936962667421546	6.02582508809561e-07	2.7417978127638e-06
Tb927.10.7340-1	Tb927.10.7340	40S ribosomal protein S24E, putative	2991.20946653922	3483.01872454543	2499.40020853301	0.717595972401556	-0.478756301916432	7.22817787176088e-10	4.4959784511304e-09
Tb927.3.680-1	Tb927.3.680	cytochrome P450, putative	429.395795216497	309.73735533404	549.054235098955	1.77264455075759	0.825903277201364	9.43110423100282e-18	1.01974959950229e-16
Tb927.9.11940-1	Tb927.9.11940	hypothetical protein, conserved	344.698620049805	283.799966017708	405.597274081902	1.42916604174855	0.515173539730617	2.18486837451434e-06	9.22984561132468e-06
Tb927.8.7340-1	Tb927.8.7340	trans-sialidase, putative,neuraminidase, putative	187.3375470102	112.345134879595	262.329959140806	2.33503622049993	1.22344492883444	5.99462473708366e-20	7.23440317714533e-19
Tb927.9.7690-1	Tb927.9.7690	hypothetical protein, conserved	1377.87456702643	1468.85900937381	1286.89012467905	0.876115485874759	-0.190807042506862	0.000955133123650933	0.00262434772448358
Tb927.8.3170-1	Tb927.8.3170	hypothetical protein, conserved	980.720788572103	915.400997711777	1046.04057943243	1.1427129553575	0.192463050192616	0.00570780101743136	0.0133928040638864
Tb927.11.9870-1	Tb927.11.9870	hypothetical protein, conserved	492.458933875093	551.302065706341	433.615802043846	0.786530341562004	-0.346425674094831	0.000210341710128088	0.000653946586134601
Tb927.5.3480-1	Tb927.5.3480	hypothetical protein, conserved	423.192904979964	353.846742409893	492.539067550035	1.39195591909529	0.477113524182622	6.32484082245031e-07	2.86433422841343e-06
Tb927.10.7120-1	Tb927.10.7120	hypothetical protein, conserved	813.355076007752	950.639811097306	676.070340918198	0.711174025141891	-0.491725462625357	2.78596281177719e-11	1.97659847242769e-10
Tb927.10.11750-1	Tb927.10.11750	hypothetical protein, conserved	354.568532669846	295.207228619554	413.929836720138	1.40216700876789	0.48765819554796	1.94844665258387e-06	8.29164665170492e-06
Tb927.10.8540-1	Tb927.10.8540	chaperone protein DNAj, putative	750.287684564602	856.471121061024	644.10424806818	0.752044327274273	-0.411110394614731	3.21024277009045e-08	1.7047292849495e-07
Tb927.10.14920-1	Tb927.10.14920	hypothetical protein, conserved	1679.14844063773	1900.46840014698	1457.82848112847	0.767089040268029	-0.382534045845694	9.00488506466548e-10	5.56123755915319e-09
Tb927.10.6000-1	Tb927.10.6000	hypothetical protein, conserved	1231.41689033302	1295.07466182543	1167.75911884061	0.901692507206212	-0.14929256158507	0.0161246004006196	0.0336572426452191
Tb927.8.2610-1	Tb927.8.2610	5-methyltetrahydropteroyltriglutamate-homocysteine S-methyltransferase, putative	587.573732975959	697.435193894547	477.712272057371	0.6849557869166	-0.545917228062044	4.36252235155609e-11	3.04289440871802e-10
Tb927.10.890-1	Tb927.10.890	kinesin, putative	1794.16966838797	2111.93477449877	1476.40456227717	0.699076780260684	-0.516477178030442	8.53598297452704e-24	1.22424337636316e-22
Tb927.11.15850-1	Tb927.11.15850	kinteoplast poly(A) polymerase complex 1 subunit	1615.09824081507	1467.11331062593	1763.08317100421	1.20173619735753	0.265120233375367	2.7262059632627e-06	1.13291614670644e-05
Tb927.9.8190-1	Tb927.9.8190	hypothetical protein, conserved	489.524644397848	574.863492426921	404.185796368776	0.703098738558628	-0.508200788767268	1.58325116430496e-08	8.66196113031155e-08
Tb927.1.590-1	Tb927.1.590	hypothetical protein, unlikely	107.777319083092	85.6864635972242	129.86817456896	1.51562066068469	0.599908711668272	0.000742606457724444	0.00208598129934445
Tb927.9.12530-1	Tb927.9.12530	hypothetical protein, conserved	312.170118909739	241.884498387946	382.455739431532	1.58115026791891	0.660974483749105	1.13683270563708e-08	6.31921677566492e-08
Tb927.9.11900-1	Tb927.9.11900	acyl transferase-like protein	440.798727493622	394.155982587081	487.441472400163	1.23667150553137	0.306462331132302	0.000906405379163572	0.00250293088272633
Tb927.4.3360-1	Tb927.4.3360	hypothetical protein, conserved	466.597933327587	398.769077962692	534.426788692483	1.3401911487793	0.422438784062763	3.01697102412485e-06	1.24539760115753e-05
Tb927.11.2260-1	Tb927.11.2260	eukaryotic translation initiation factor 4e, putative (eIF4E)	684.510102450053	732.96594874631	636.054256153796	0.867781453206285	-0.204596342626753	0.0085389420785026	0.0192647946997314
Tb927.10.8180-1	Tb927.10.8180	hypothetical protein, conserved	1045.29846996239	1006.6305932144	1083.96634671038	1.07682634922611	0.106785617282966	0.0424932727975677	0.0794471295118499
Tb927.7.3860-1	Tb927.7.3860	hypothetical protein, conserved	408.227190258549	467.949068490591	348.505312026507	0.744750519860292	-0.425170869363743	1.57399591909129e-05	5.86413164016967e-05
Tb927.11.7910-1	Tb927.11.7910	hypothetical protein	182.234457968328	144.72265642375	219.746259512906	1.51839570211789	0.602547813869198	4.51343342828745e-06	1.81478507216173e-05
Tb927.8.1280-1	Tb927.8.1280	hypothetical protein, conserved	808.60646009387	903.483135602538	713.729784585202	0.789975768733316	-0.340119693324736	1.85139507703422e-06	7.89801134878366e-06
Tb927.9.7290-1	Tb927.9.7290	variant surface glycoprotein (VSG)-related, putative	6.19867573172573	9.83139743091079	2.56595403254066	0.260995860514506	-1.93790116955792	0.0271766529787655	0.0534357167225806
Tb927.11.11380-1	Tb927.11.11380	hypothetical protein, conserved	580.282143106031	520.219088463791	640.345197748271	1.23091445882775	0.299730506653383	0.000332184808125666	0.000994949112912118
Tb927.11.14760-1	Tb927.11.14760	hypothetical protein, conserved	447.543776456779	362.538289252027	532.549263661531	1.46894625878073	0.554781616037985	2.15365489782572e-09	1.28434801020163e-08
Tb927.6.160-1	Tb927.6.160	retrotransposon hot spot protein 1 (RHS1), putative	195.737136622015	221.874342610066	169.599930633964	0.764396318379311	-0.387607265118175	0.000752521743193777	0.00211246559873582
Tb927.8.6150-1	Tb927.8.6150	40S ribosomal protein S8, putative	409.845295782183	471.975188992179	347.715402572188	0.736723901344631	-0.44080404651819	5.2567661653693e-06	2.09329784382329e-05
Tb927.5.1600-1	Tb927.5.1600	hypothetical protein, conserved	742.710257448578	617.688094311746	867.73242058541	1.40480677639137	0.490371709156352	8.32943186508075e-11	5.65528014814598e-10
Tb927.2.4050-1	Tb927.2.4050	hypothetical protein, conserved	870.822929057714	934.698989154783	806.946868960645	0.863322714931295	-0.212028147068212	0.0018151692625537	0.0047426147820471
Tb927.9.5220-1	Tb927.9.5220	hypothetical protein, conserved	239.148914198822	296.611671237733	181.686157159912	0.612538799979625	-0.707126863400243	1.65101551876136e-08	8.99865681927907e-08
Tb927.3.4120-1	Tb927.3.4120	hypothetical protein, conserved	580.239153244474	507.87835847152	652.599948017428	1.28495325136801	0.361715872846092	5.22222377180452e-06	2.08049750541542e-05
Tb927.11.1260-1	Tb927.11.1260	copper-transporting ATPase-like protein, putative	1846.96767236068	1947.86323336273	1746.07211135862	0.896403854979212	-0.15777924172465	0.00189520556963528	0.00492651250081645
Tb927.5.2620-1	Tb927.5.2620	hypothetical protein, conserved	521.845427239568	476.034911540459	567.655942938678	1.19246704217918	0.253949393072106	0.0321574626031894	0.0620067340017499
Tb927.11.16710-1	Tb927.11.16710	hypothetical protein, conserved	108.931131212168	84.1780761686681	133.684186255669	1.58811168347213	0.667312373139385	0.000422152350270653	0.00123583533849475
Tb927.9.11040-1	Tb927.9.11040	mitochondrial carrier protein (MCP3)	191.662381780057	171.93104275257	211.393720807544	1.2295261950558	0.298102471879522	0.0501188474015421	0.0917858250112242
Tb927.9.12380-1	Tb927.9.12380	hypothetical protein, conserved	366.792442140631	399.583532862041	334.001351419222	0.835873663328709	-0.258643189737359	0.010483254287948	0.023046160997346
Tb927.11.6660-1	Tb927.11.6660	hypothetical protein, conserved	1117.16647324275	983.659427861644	1250.67351862385	1.27144973473458	0.346474427908803	7.68732088864554e-05	0.000257440692206782
Tb927.11.1180-1	Tb927.11.1180	protein kinase, putative,cdc2-related kinase, putative (CRK6)	537.146743655454	714.667547293867	359.62594001704	0.503207318394107	-0.990775190686638	2.09017230608402e-27	3.52163594172641e-26
Tb927.11.7280-1	Tb927.11.7280	DNA-direcetd RNA polymerase II, subunit 9, putative (RPB9)	279.048921017525	255.95069524411	302.147146790939	1.18048965056637	0.23938539341575	0.0384521125747748	0.072690409762815
Tb927.8.6380-1	Tb927.8.6380	hypothetical protein, conserved	306.182564642391	244.704083317953	367.661045966829	1.5024720510655	0.5873381542215	4.29123067124254e-07	1.98480855726927e-06
Tb11.01.6240-1	Tb11.01.6240	expression site-associated gene 2 (ESAG2) protein, putative	320.164878488985	543.506164044392	96.8235929335773	0.178146264640467	-2.48886586143676	6.23881578825496e-90	4.40115484509661e-88
Tb927.7.3900-1	Tb927.7.3900	vacuolar transporter chaperone, putative	702.774580620588	595.002571086617	810.546590154559	1.36225729020684	0.445999211609699	2.56972826903837e-09	1.52722823222232e-08
Tb927.2.4280-1	Tb927.2.4280	kinetoplastid-specific dual specificity phosphatase, putative	903.764092515579	1028.24302301697	779.285162014186	0.757880330398626	-0.399958030620579	3.57616501577574e-09	2.09806516848452e-08
Tb927.11.16630-1	Tb927.11.16630	hypothetical protein, conserved	905.217914353332	1009.11401057791	801.321818128753	0.794084523382885	-0.332635517021278	4.01766319600517e-06	1.63131790134473e-05
Tb927.1.1840-1	Tb927.1.1840	hypothetical protein, conserved	463.208668066056	389.517761316534	536.899574815577	1.37836994390424	0.462963148279493	6.56549827804356e-07	2.96136193352114e-06
Tb927.7.2280-1	Tb927.7.2280	hypothetical protein, conserved	327.373692248127	357.11913948874	297.628245007515	0.833414432599738	-0.262894010853887	0.0225829855139586	0.0452580547602157
Tb927.10.3560-1	Tb927.10.3560	arginine N-methyltransferase, putative	924.643532512463	991.709171673928	857.577893350999	0.864747365302142	-0.209649381861664	0.020193553574021	0.0409104516371188
Tb927.11.3590-1	Tb927.11.3590	40S ribosomal protein S4, putative	2464.56300752333	2715.18835512149	2213.93765992518	0.815390083619492	-0.294437683314735	3.38870278055424e-10	2.17483535701695e-09
Tb927.9.9220-1	Tb927.9.9220	hypothetical protein, conserved	781.839693034285	675.767416825566	887.911969243004	1.31393131295675	0.393889859338507	1.78699427806308e-08	9.7214729471808e-08
Tb927.10.5220-1	Tb927.10.5220	hypothetical protein, conserved	471.967390345457	433.492765660287	510.442015030626	1.17750988128517	0.235739166522816	0.0179171179204905	0.0368760833682563
Tb927.8.4340-1	Tb927.8.4340	hypothetical protein, conserved	188.601588708417	255.186989247211	122.016188169622	0.478144236622579	-1.06448220875059	9.55402966367881e-15	8.70801632266188e-14
Tb927.9.15110-1	Tb927.9.15110	unspecified product	746.034478788787	823.985135439282	668.083822138292	0.810795963912776	-0.302589187702574	7.0611047889992e-05	0.000238773212214131
Tb927.10.5890-1	Tb927.10.5890	hypothetical protein, conserved	659.140359060999	699.930320261536	618.350397860463	0.883445651603448	-0.178786710052653	0.0463492933591246	0.0856963175958075
Tb927.9.9600-1	Tb927.9.9600	DNA replication licensing factor MCM9, putative	760.003331409833	609.630613465202	910.376049354465	1.49332403794454	0.578527251347628	3.1587184892718e-15	2.97268984071707e-14
Tb927.7.4060-1	Tb927.7.4060	calpain-like cysteine peptidase, putative,cysteine peptidase, Clan CA, family C2, putative	1016.39858113511	1268.87023693089	763.926925339323	0.602052836535193	-0.732037990523086	1.41222667257731e-27	2.39333805428775e-26
Tb927.1.4500-1	Tb927.1.4500	hypothetical protein, conserved	640.623545575935	699.853504881075	581.393586270795	0.830736121511016	-0.267537808799103	0.000410019824797258	0.00120438118475484
Tb927.5.2580-1	Tb927.5.2580	hypothetical protein, conserved	371.934882357161	265.062317131385	478.807447582938	1.80639576671928	0.853114010277885	1.95587355251612e-16	1.97798540969491e-15
Tb927.8.6170-1	Tb927.8.6170	transketolase, putative (TK)	1235.89862644586	758.425396562201	1713.37185632952	2.25911719741442	1.17575911612399	4.66661837009147e-78	2.68160580114461e-76
Tb927.2.1700-1	Tb927.2.1700	hypothetical protein, conserved	919.10992151374	1155.44805865752	682.771784369958	0.590915168582522	-0.758977062030588	2.34285652027831e-28	4.0739410874659e-27
Tb927.7.4720-1	Tb927.7.4720	hypothetical protein	95.7610366688754	74.2496280166491	117.272445321102	1.57943478578513	0.659408370027672	0.000643695235371235	0.00182766477660871
Tb927.6.1640-1	Tb927.6.1640	single strand-specific nuclease, putative	128.502840617443	89.042198858722	167.963482376164	1.88633574337783	0.915586479935264	3.29461811420307e-08	1.7473961721846e-07
Tb927.8.2580-1	Tb927.8.2580	hypothetical protein, conserved	975.498589646599	1049.85553191629	901.141647376904	0.858348239335422	-0.220365014489106	0.00909391525844781	0.0203161438459196
Tb927.5.1640-1	Tb927.5.1640	hypothetical protein, conserved	913.074014424708	959.559551627596	866.58847722182	0.903110677968784	-0.147025291265296	0.0111443272268448	0.0243268748043604
Tb927.4.4130-1	Tb927.4.4130	hypothetical protein, conserved	333.186542158397	429.927065059637	236.446019257157	0.549967746795282	-0.862581081528081	2.15189948010326e-10	1.4060264901247e-09
Tb927.11.11680-1	Tb927.11.11680	2-oxoglutarate dehydrogenase E2 component, putative	2755.15965278059	2148.56322955745	3361.75607600374	1.56465308060596	0.645842814109136	1.75141695693467e-23	2.48317727701342e-22
Tb927.4.5010-1	Tb927.4.5010	calreticulin, putative	696.355472548167	904.862596692614	487.848348403721	0.539140804567309	-0.891265991626772	9.20371848499986e-15	8.39754629803825e-14
Tb927.6.2740-1	Tb927.6.2740	pyridoxal kinase (pdxK)	1932.2258743687	2195.29595221928	1669.15579651813	0.760332926788638	-0.395296825469843	8.20498031473953e-15	7.51791068542713e-14
Tb927.10.12960-1	Tb927.10.12960	ras-related protein rab-5,small GTPase, putative (RAB5A)	937.078736619272	1207.64407808615	666.513395152392	0.551912113218547	-0.857489545127731	1.31110889161719e-34	2.84412296314059e-33
Tb927.8.5880-1	Tb927.8.5880	eukaryotic translation initiation factor 1A, putative	939.077747172512	1107.44169396881	770.713800376212	0.695940747556789	-0.52296361473994	4.79388928524705e-14	4.17267049507708e-13
Tb927.11.3020-1	Tb927.11.3020	hypothetical protein, conserved	645.825293289184	582.569089633532	709.081496944835	1.21716292464279	0.283522294462497	0.000500091585376494	0.00145078391384548
Tb927.11.3350-1	Tb927.11.3350	phospholipid-transporting ATPase 1-like protein, putative	689.959780243066	808.665604080302	571.25395640583	0.706415548680989	-0.501410996864062	9.30286782916658e-07	4.11631739692394e-06
Tb927.2.3020-1	Tb927.2.3020	hypothetical protein, conserved	733.447473312358	781.159023675389	685.735922949327	0.877844206065634	-0.187963172302198	0.00906664389363497	0.0202656540610692
Tb927.7.690-1	Tb927.7.690	zinc finger protein, putative	392.632149045168	424.579840122521	360.684457967815	0.84950914735785	-0.235298612720061	0.00758221429187936	0.0173133877396414
Tb927.7.1730-1	Tb927.7.1730	60S ribosomal protein L7, putative	143.842212853088	170.075442231454	117.608983474722	0.691510672744091	-0.532176576850495	0.00142162182658869	0.00377923179819547
Tb927.11.13110-1	Tb927.11.13110	hypothetical protein, conserved	581.316820451427	626.074920818933	536.55872008392	0.857019986333391	-0.222599245452915	0.0374956679897097	0.0710681326226979
Tb927.3.2870-1	Tb927.3.2870	hypothetical protein, conserved	863.666076860612	995.471914378184	731.860239343039	0.735189239166222	-0.443812444575897	6.82616272526979e-10	4.25507284246882e-09
Tb927.7.3380-1	Tb927.7.3380	hypothetical protein, conserved	495.476292189946	429.257966235034	561.694618144858	1.30852462231839	0.387941071625095	0.000103174869787477	0.000340398610321649
Tb927.11.14230-1	Tb927.11.14230	hypothetical protein, conserved	450.978853745304	404.808729006611	497.148978483998	1.22810834564756	0.296437843145619	0.000490039393725664	0.00142352588528878
Tb927.10.9130-1	Tb927.10.9130	pre-mRNA splicing factor ATP-dependent RNA helicase, putative	751.473800404474	703.010615976482	799.936984832465	1.13787326486009	0.186339880720289	0.0414301079304965	0.0776890991876599
Tb927.11.5940-1	Tb927.11.5940	receptor-type adenylate cyclase GRESAG 4, putative	1141.93519083859	911.492311095444	1372.37807058174	1.50563866954884	0.590375586612885	2.08234492649559e-19	2.44830717170762e-18
Tb927.11.3230-1	Tb927.11.3230	60S ribosomal protein L44	2651.86500646051	3220.45576085791	2083.27425206311	0.646888020442218	-0.628412098797318	5.51225730346829e-20	6.68014757293217e-19
Tb927.11.1770-1	Tb927.11.1770	hypothetical protein, conserved	316.337773902498	274.129367085985	358.546180719011	1.30794516665756	0.387302059605557	9.52427915479515e-05	0.000316152143175813
Tb927.11.10020-1	Tb927.11.10020	short-chain dehydrogenase, putative	460.962795172019	387.792590099637	534.133000244401	1.37736773182583	0.461913783913699	4.15692173889356e-07	1.92885588247381e-06
Tb927.11.5170-1	Tb927.11.5170	ubiquitin activating enzyme, putative	223.201743807168	195.742927491599	250.660560122737	1.28055998413273	0.356774833399236	0.0015694356929066	0.0041341813926383
Tb927.10.9910-1	Tb927.10.9910	hypothetical protein, conserved	837.294155812291	780.58561697299	894.002694651593	1.14529742184902	0.195722299900237	0.00666295493812539	0.0154254162214819
Tb927.10.10130-1	Tb927.10.10130	mitochondrial RNA binding complex 1 subunit (MRB10130)	673.220919191144	616.526426319837	729.915412062451	1.18391585648559	0.243566549087888	0.000936456199353811	0.0025787465699121
Tb927.3.3820-1	Tb927.3.3820	hypothetical protein, conserved	657.095541611841	710.16356093192	604.027522291763	0.850547050737328	-0.23353704948914	0.00774540583643962	0.0176442337733753
Tb927.4.1820-1	Tb927.4.1820	selenocysteine-tRNA-specific elongation factor, putative	517.169236722245	437.288613298658	597.049860145831	1.3653450878632	0.449265635121352	2.60127785996939e-08	1.39328938215768e-07
Tb927.10.14180-1	Tb927.10.14180	protein transport protein SEC13, putative,cytosolic coat protein, putative	1210.89057827582	1431.46475060183	990.316405949817	0.691820322877988	-0.531530700019195	4.32736659533279e-12	3.26793385097499e-11
Tb927.9.6730-1	Tb927.9.6730	hypothetical protein, conserved	142.487225093788	169.351071780526	115.62337840705	0.682743706263013	-0.550583985032636	0.000219208978919528	0.000679798538271889
Tb927.10.220-1	Tb927.10.220	60S ribosomal protein L37a, putative	282.367215009124	327.6584014192	237.076028599049	0.723546314003218	-0.466842728656621	0.000234045911609033	0.000722453352910557
Tb927.2.2530-1	Tb927.2.2530	hypothetical protein, conserved	762.182471411732	692.978154287333	831.38678853613	1.19973015511743	0.26270994945714	0.00336205821738742	0.00826887164180007
Tb927.6.2210-1	Tb927.6.2210	hypothetical protein, conserved	1512.06874956525	1564.5306235317	1459.60687559881	0.932935957689317	-0.100150045637958	0.0409644502001732	0.0769202627974254
Tb927.9.12070-1	Tb927.9.12070	hypothetical protein, conserved	1464.04142169289	1588.56979028714	1339.51305309864	0.843219518140602	-0.246019833226806	9.03784741483128e-05	0.00030092633161355
Tb927.8.6670-1	Tb927.8.6670	hypothetical protein, conserved	325.700980037728	291.561130497642	359.840829577814	1.23418656308415	0.303560492779296	0.00261615290903016	0.0065721942071959
Tb927.7.4460-1	Tb927.7.4460	hypothetical protein, conserved	863.423405601297	919.151977770476	807.694833432117	0.87873915627238	-0.186493113591051	0.0108264294746505	0.0237224567049349
Tb927.10.1270-1	Tb927.10.1270	mismatch repair protein, putative	892.391500350187	807.023626679222	977.759374021152	1.21156226620586	0.276868551580852	6.13517822194292e-05	0.000209668930412756
Tb927.11.11100-1	Tb927.11.11100	glucosamine 6-phosphate n-acetyltransferase (GNA1)	277.609031029573	241.627441927225	313.590620131922	1.29782700851657	0.376098094748632	0.00333415345421869	0.00820489209366295
Tb927.10.14570-1	Tb927.10.14570	hypothetical protein, conserved	816.593532998657	891.60067760939	741.586388387924	0.831747223853965	-0.265782949094883	0.000380628089912091	0.00112528447569581
Tb927.1.5130-1	Tb927.1.5130	hypothetical protein, unlikely	3.89611603881372	6.56208883695206	1.23014324067538	0.187462143722936	-2.41532880902457	0.0169031186675758	0.0350378310268886
Tb927.7.3680-1	Tb927.7.3680	ubiquitin/ribosomal protein S27a, putative	2173.78068922574	2494.5791096598	1852.98226879169	0.742803570196014	-0.428947345457181	1.45571633587329e-10	9.61282393179033e-10
Tb927.4.4630-1	Tb927.4.4630	hypothetical protein, conserved	87.8022982871439	65.0605492695026	110.544047304785	1.69909489769099	0.764766432042329	0.00025656971524797	0.000784998384769618
Tb927.11.6960-1	Tb927.11.6960	ATG16/SAP18/CVT11/APG16, putative (ATG16)	617.643466199383	662.67496348887	572.611968909896	0.864091750041668	-0.210743587704144	0.00896343808065157	0.0200659835463916
Tb927.7.1510-1	Tb927.7.1510	pseudouridylate synthase I, putative	473.010004460928	425.807699441322	520.212309480535	1.22170714659006	0.288898500544243	0.00108841290922297	0.00296103082219764
Tb927.8.6710-1	Tb927.8.6710	hypothetical protein, conserved	614.222538955677	925.350348138521	303.094729772833	0.327545918562145	-1.61023092308266	2.67603253272919e-38	6.326957571251e-37
Tb927.9.7580-1	Tb927.9.7580	hypothetical protein, conserved	441.38859663723	399.407591042075	483.369602232386	1.21021636311731	0.275264996336151	0.00530767880454108	0.0125353100127934
Tb927.5.2530-1	Tb927.5.2530	hypothetical protein, conserved	1114.3919199578	1038.05151809484	1190.73232182076	1.14708403298339	0.197971084054367	0.00183422348972078	0.00478663375046834
Tb927.3.3040-1	Tb927.3.3040	hypothetical protein, conserved	493.311041898963	551.763058359937	434.85902543799	0.788126386588053	-0.343501091242605	0.00184689810436681	0.00481536503954051
Tb927.10.7030-1	Tb927.10.7030	hypothetical protein, conserved	504.559636861209	445.836659777528	563.282613944889	1.26342821208549	0.337343692766609	0.00146510174176353	0.00388173673688005
Tb927.7.490-1	Tb927.7.490	hypothetical protein, conserved	244.777272111455	189.442414382578	300.112129840331	1.58418657626616	0.663742257641334	2.00706896268689e-07	9.64838636522667e-07
Tb927.3.750-1	Tb927.3.750	hypothetical protein, conserved	452.396466792819	408.781433593356	496.011499992283	1.21339048016966	0.279043897655462	0.0241791620827752	0.0481640471515704
Tb927.3.2990-1	Tb927.3.2990	hypothetical protein, conserved	242.61090570529	188.912441020864	296.309370389716	1.56850109388503	0.649386535328761	1.6731377451748e-08	9.10778934434239e-08
Tb927.11.14800-1	Tb927.11.14800	hypothetical protein, conserved	366.602059736376	389.508643685368	343.695475787384	0.882382153411233	-0.180524482840075	0.0523041246041934	0.095125317373839
Tb927.3.1410-1	Tb927.3.1410	cytochrome oxidase subunit VII (COXVII)	446.956629183458	402.622914425196	491.290343941721	1.2202244987549	0.287146601431017	0.00560260077051132	0.0131637603264898
Tb927.10.8050-1	Tb927.10.8050	TFIIF-stimulated CTD phosphatase, putative	296.147180359096	174.637565241034	417.656795477157	2.39156332087377	1.25795398973576	3.50810245205499e-09	2.06092112230746e-08
Tb927.3.3650-1	Tb927.3.3650	hypothetical protein, conserved	707.158575320625	752.580218247577	661.736932393673	0.87929089331442	-0.185587567840288	0.0240924419007996	0.0480243782157679
Tb927.11.14530-1	Tb927.11.14530	hypothetical protein, conserved	509.882165902703	566.159815108814	453.604516696592	0.801195183041048	-0.319774347505692	0.000246007606202877	0.000755078881861467
Tb927.10.9700-1	Tb927.10.9700	predicted C2 domain protein	1030.75785315552	1093.25949746638	968.25620884466	0.885660002120802	-0.17517512905771	0.0144219897506416	0.0305442043120129
Tb927.9.13440-1	Tb927.9.13440	hypothetical protein, conserved	1552.6902497208	1896.98129845486	1208.39920098673	0.637011657400633	-0.650608320647238	5.97655982146044e-31	1.14731437103567e-29
Tb927.11.15010-1	Tb927.11.15010	serine/threonine-protein kinase, putative	580.882434506947	360.974558013729	800.790311000166	2.21841205487316	1.14952736113052	4.2410122628222e-43	1.11851864451393e-41
Tb927.8.5160-1	Tb927.8.5160	hypothetical protein, conserved	649.46559241189	502.16022532923	796.770959494551	1.5866867173165	0.666017303982427	3.28104988772638e-17	3.44669126825688e-16
Tb927.11.5010-1	Tb927.11.5010	TFIIF-stimulated CTD phosphatase, putative	343.952730585785	325.393202083014	362.512259088556	1.1140744698043	0.155845672199019	0.0468547963002133	0.0864835285039249
Tb927.6.4430-1	Tb927.6.4430	homoserine kinase, putative (HK)	510.395189330234	422.674207818448	598.11617084202	1.4150761030087	0.500879643502985	3.34834538355258e-09	1.97240956504316e-08
Tb927.11.12490-1	Tb927.11.12490	hypothetical protein, conserved	551.181660002266	420.763757143503	681.599562861028	1.61991034467488	0.695913968127036	2.1176230081868e-11	1.51730923551089e-10
Tb927.8.4370-1	Tb927.8.4370	hypothetical protein, conserved	1010.6955132297	1066.16258805995	955.228438399445	0.89595006343041	-0.158509770248418	0.0158533403030273	0.0332108724793258
Tb927.5.4430-1	Tb927.5.4430	protein kinase, putative	523.221771105595	575.541488875774	470.902053335416	0.818189587435732	-0.289492917781693	0.00166459836450564	0.00437555892420947
Tb927.9.11260-1	Tb927.9.11260	nucleoside diphosphate kinase, putative	489.818869916167	565.289223640148	414.348516192186	0.732984990451457	-0.44814443871512	3.54468260958197e-07	1.65986028080641e-06
Tb927.10.14490-1	Tb927.10.14490	hypothetical protein, conserved	1729.71521491387	2081.62627858685	1377.80415124088	0.661888334814945	-0.59534025005608	1.79337622598344e-27	3.02745632545882e-26
Tb927.8.5960-1	Tb927.8.5960	hypothetical protein, conserved	307.927923100983	338.728775878393	277.127070323574	0.818138552312028	-0.289582909658155	0.00597992781414583	0.0139897097986906
Tb927.10.1140-1	Tb927.10.1140	epsilon tubulin (TUBE1)	409.789147390632	355.450746320571	464.127548460693	1.30574363189579	0.384871667711885	5.27981990417902e-05	0.000182014292048317
Tb927.5.4040-1	Tb927.5.4040	hypothetical protein, conserved	876.086372829073	754.215874312047	997.9568713461	1.32317139606267	0.403999952193941	8.61178860927798e-09	4.86171045951236e-08
Tb927.4.1900-1	Tb927.4.1900	hypothetical protein, conserved	457.686641707735	377.372639188883	538.000644226586	1.42564825415789	0.511618073942256	2.83758232781279e-08	1.51424980679161e-07
Tb927.11.9100-1	Tb927.11.9100	hypothetical protein, conserved	561.067590491537	641.368829170399	480.766351812674	0.749594195955139	-0.41581831251347	2.97047118229678e-05	0.000106463355839691
Tb927.10.13150-1	Tb927.10.13150	hypothetical protein, conserved	673.471857411318	586.666565665298	760.277149157338	1.29592718189959	0.373984655518991	1.88332504342419e-06	8.02633172976016e-06
Tb927.4.200-1	Tb927.4.200	retrotransposon hot spot protein 1 (RHS1), putative	406.776252909354	485.494463639786	328.058042178923	0.675719429876602	-0.565503755405301	6.32897615882477e-09	3.60818174310924e-08
Tb927.4.4690-1	Tb927.4.4690	hypothetical protein, conserved	705.755962758434	994.870509846211	416.641415670656	0.418789592763244	-1.25570250423138	1.86369630740812e-56	6.60052769770622e-55
Tb927.11.13390-1	Tb927.11.13390	hypothetical protein, conserved	243.354903185261	203.892936335377	282.816870035144	1.38708517871334	0.472056384009103	0.000469988318667579	0.00136802705168688
Tb927.11.4130-1	Tb927.11.4130	ubiquitin-like protein, putative	1164.32057821747	1236.65366170942	1091.98749472553	0.883018041782271	-0.179485179636611	0.0153816448346532	0.0323555229649178
Tb927.8.650-1	Tb927.8.650	cation-transporting ATPase, putative	3111.68987672029	3521.63514078101	2701.74461265958	0.767184703881732	-0.382354138678816	1.54232632339735e-16	1.56890568676657e-15
Tb927.11.1700-1	Tb927.11.1700	hypothetical protein, conserved	988.142490967027	1096.33643104744	879.948550886613	0.802626389096557	-0.317199504439944	6.99371201868317e-06	2.74341949304312e-05
Tb927.1.4450-1	Tb927.1.4450	hypothetical protein, conserved	912.991368111247	872.713149924446	953.269586298049	1.09230574373788	0.127376732847447	0.0375930570689607	0.0712216061544481
Tb927.5.4300-1	Tb927.5.4300	prolyl oligopeptidase, putative,Serine peptidase, Clan SC, Family S9A	584.687906017012	480.516489205278	688.859322828747	1.43358102854711	0.519623450570299	1.00562481050091e-09	6.16664768955224e-09
Tb927.2.380-1	Tb927.2.380	retrotransposon hot spot protein 2 (RHS2), putative	704.475698316623	777.33935855557	631.612038077675	0.812530629159598	-0.299505896992715	0.00023575505319369	0.000727211730025471
Tb927.1.5120-1	Tb927.1.5120	expression site-associated gene (ESAG) protein, putative,expression site-associated gene 1 (ESAG1) protein, putative	58.4672476215752	98.6324759092656	18.3020193338848	0.18555774013745	-2.43005991371172	5.19137718622532e-19	5.99807987281986e-18
Tb927.8.3100-1	Tb927.8.3100	coronin, putative (CRN12)	1496.1881592491	1785.8653780363	1206.5109404619	0.6755889639277	-0.565782333676456	2.67705556507139e-23	3.75263507885695e-22
Tb927.8.4970-1	Tb927.8.4970	PFR2 (PFR2)	67.1272986198031	103.933326844306	30.3212703952998	0.291737706430985	-1.77725623156737	4.58524310805015e-09	2.65064320110268e-08
Tb927.10.2010-1	Tb927.10.2010	hexokinase (HK1)	2266.34133411064	3641.96790739937	890.714760821898	0.244569634732979	-2.031682801977	1.84447761872036e-186	4.70721538165781e-184
Tb927.9.15270-1	Tb927.9.15270	hypothetical protein, conserved	595.639864906987	523.814362043171	667.465367770804	1.27424029606083	0.349637366483842	5.87357998654486e-05	0.000201045576107494
Tb927.8.4610-1	Tb927.8.4610	small GTP-binding protein Rab1 (Trab1)	478.510192841142	432.763155365992	524.257230316291	1.21141835624366	0.276697177375774	0.0108353839765569	0.0237341567868196
Tb927.4.1330-1	Tb927.4.1330	DNA topoisomerase IB, large subunit	2684.86096903655	3030.58010618973	2339.14183188337	0.771846230728515	-0.373614636334344	1.35081179928578e-13	1.13575523085297e-12
Tb927.7.5310-1	Tb927.7.5310	hypothetical protein, conserved	524.402196915323	432.222557950709	616.581835879937	1.42653784384445	0.512518019897214	5.4255106710048e-09	3.11356852462359e-08
Tb927.3.2020-1	Tb927.3.2020	kinesin, putative	512.573404614928	596.555530447847	428.591278782009	0.718443224321894	-0.477053944085989	9.5013167040484e-09	5.34302819449306e-08
Tb927.7.4630-1	Tb927.7.4630	hypothetical protein, conserved	342.471921115926	307.516875754027	377.426966477825	1.22733741214162	0.295531920480553	0.0127744945585664	0.0273960181128721
Tb927.7.6910-1	Tb927.7.6910	hypothetical protein, conserved	2148.67834829343	2788.93860243497	1508.41809415189	0.540857404617987	-0.886679812789134	2.53305489479139e-64	1.12139374092372e-62
Tb927.3.3340-1	Tb927.3.3340	3', 5'-cyclic nucleotide phosphodiesterase, putative (PDED)	617.090251428143	511.050320697373	723.130182158913	1.41498821715274	0.500790039540491	9.63189263283183e-10	5.93157788325634e-09
Tb927.11.8090-1	Tb927.11.8090	protein phosphatase 1, putative	429.009338870085	468.629929960752	389.388747779419	0.830908832075728	-0.267237902762523	0.00190826140919344	0.00495451353906987
Tb927.8.1220-1	Tb927.8.1220	hypothetical protein, conserved (pseudogene)	337.546473862807	308.81077857622	366.282169149393	1.18610552014456	0.24623236284973	0.0122191505433212	0.0263327939524905
Tb927.9.5240-1	Tb927.9.5240	mismatch repair protein MSH3, putative,mismatch repair protein (MSH3)	991.551067532315	890.06113513962	1093.04099992501	1.22805159867311	0.296371179263385	6.9567218007657e-06	2.73261543980281e-05
Tb927.11.11620-1	Tb927.11.11620	hypothetical protein, conserved	514.314152688665	315.779377743354	712.848927633976	2.25742710853441	1.17467940438224	2.27753584717736e-40	5.71161229651964e-39
Tb927.6.1670-1	Tb927.6.1670	ubiquitin hydrolase, pseudogene, putative,cysteine peptidase, Clan CA, family C19, frameshift,ubiquitin hydrolase, frameshift (PAN2)	1225.29602472757	1380.0149375686	1070.57711188654	0.775772118650218	-0.366295168731739	6.04593825247695e-09	3.45818102944908e-08
Tb927.10.12700-1	Tb927.10.12700	pyruvate dehydrogenase E1 alpha subunit, putative	2536.99372342784	1957.94983154288	3116.03761531279	1.59147980459608	0.670368849720335	4.90572358256153e-44	1.33858375867567e-42
Tb927.8.6020-1	Tb927.8.6020	hypothetical protein, conserved	598.766100146189	515.025915760092	682.506284532286	1.32518823547942	0.406197300886799	6.89060313722086e-08	3.51084929076133e-07
Tb927.10.15720-1	Tb927.10.15720	proteasome regulatory non-ATP-ase subunit 9,19S proteasome regulatory subunit (RPN9)	1039.97676871367	1225.73968539437	854.213852032968	0.696896626756545	-0.520983423192655	1.17395363676547e-11	8.53847083504941e-11
Tb927.3.2360-1	Tb927.3.2360	hypothetical protein, conserved	210.358850498429	175.424101407556	245.293599589303	1.39828904706441	0.483662617982809	0.0001195036566293	0.000388655632898213
Tb927.7.170-1	Tb927.7.170	expression site-associated gene (ESAG) protein, putative,expression site-associated gene 9 (ESAG9) protein, putative	1317.57646620414	891.976822201268	1743.17611020701	1.95428408767967	0.966640202258087	5.86924318024269e-27	9.71897386926829e-26
Tb927.10.210-1	Tb927.10.210	GPI transamidase component GAA1 (TbGAA1)	755.478041582904	864.491565543575	646.464517622232	0.74779736828982	-0.419280700933733	3.11018136005608e-08	1.65260524563421e-07
Tb927.10.190-1	Tb927.10.190	40S ribosomal protein S6, putative	2361.40577951368	2572.10948508155	2150.70207394581	0.836162724184202	-0.258144364867273	6.30922282426391e-07	2.86323883086495e-06
Tb927.10.7540-1	Tb927.10.7540	hypothetical protein, conserved	873.219932612673	934.063636743706	812.376228481639	0.869722571915669	-0.201372818007066	0.00547725766767404	0.0128936963598501
Tb927.11.1090-1	Tb927.11.1090	calpain-like protein, putative,cytoskeleton assocociated protein, putative	1451.74262154571	1914.17868775192	989.306555339499	0.516830827586622	-0.952235969360334	3.17999016315685e-18	3.50607047594815e-17
Tb927.4.3520-1	Tb927.4.3520	hypothetical protein, conserved	494.257366294726	349.927579563489	638.587153025964	1.82491232563766	0.867827154181077	7.42030144397201e-22	9.79999324647567e-21
Tb927.10.4880-1	Tb927.10.4880	hypothetical protein, conserved	600.84473352435	420.832741308285	780.856725740415	1.85550374078045	0.891810909577593	1.95238223939542e-25	3.0579098720639e-24
Tb927.10.6400-1	Tb927.10.6400	chaperonin HSP60, mitochondrial precursor (HSP60)	1339.73530833432	1598.90222958044	1080.56838708819	0.675818925696121	-0.565291342453681	3.86745399975239e-20	4.73313093876607e-19
Tb927.10.3520-1	Tb927.10.3520	protease regulatory ATPase subunit 4 (RPT4)	794.979684643433	929.435322407234	660.524046879632	0.710672416848627	-0.492743389464447	1.56367178788522e-11	1.12972357231308e-10
Tb927.5.1390-1	Tb927.5.1390	64 kDa invariant surface glycoprotein (ISG64)	113.897164530197	208.421111465852	19.373217594543	0.0929522804013887	-3.42736593051035	1.39369356035451e-57	5.05986570008203e-56
Tb927.5.2440-1	Tb927.5.2440	hypothetical protein, conserved	737.786152603809	692.35658659813	783.215718609488	1.13123170021071	0.17789445409304	0.00948349234899467	0.0210833366928585
Tb927.8.7750-1	Tb927.8.7750	hypothetical protein, conserved	985.780679562016	1110.03990020319	861.521458920845	0.776117560065317	-0.365652898045173	7.85779612839211e-08	3.98259912418565e-07
Tb927.9.10190-1	Tb927.9.10190	hypothetical protein, conserved	601.388911581427	560.470613465842	642.307209697012	1.14601407150521	0.196624758550446	0.0113856413139288	0.0247850500955746
Tb927.9.3350-1	Tb927.9.3350	pseudouridylate synthase, putative	456.498672201804	354.621937403353	558.375407000255	1.57456532748325	0.654953615003309	7.86663450015093e-13	6.29693612156915e-12
Tb927.6.1990-1	Tb927.6.1990	hypothetical protein, conserved	684.927026219694	641.239686281668	728.61436615772	1.13625900228152	0.184291724558393	0.0453283578510596	0.0840414874088982
Tb927.8.3020-1	Tb927.8.3020	hypothetical protein, conserved	502.758081776063	466.461064226181	539.055099325945	1.1556272123595	0.208676081560908	0.0508210366190634	0.0928953306811909
Tb927.10.2310-1	Tb927.10.2310	hypothetical protein, conserved	354.652953015136	254.110165860356	455.195740169915	1.79133226972141	0.841032964023237	1.27885148301301e-15	1.22614301857502e-14
Tb927.11.14100-1	Tb927.11.14100	DRBD4 (DRBD4)	1370.39580359837	1643.29982815823	1097.4917790385	0.667858512629763	-0.582385598097976	4.67987823801864e-22	6.25690346244803e-21
Tb927.10.14910-1	Tb927.10.14910	sarcoplasmic reticulum glycoprotein, putative,sarcalumenin precursor, putative	1010.70590956308	1139.65525634547	881.756562780682	0.773704642584816	-0.370145164177251	1.6231146676305e-08	8.85771444718857e-08
Tb927.4.2400-1	Tb927.4.2400	hypothetical protein, conserved	1294.26674028582	1428.66376876457	1159.86971180706	0.811856321386279	-0.300703666448019	6.56639432994662e-07	2.96136193352114e-06
Tb927.11.6690-1	Tb927.11.6690	protein kinase, putative	476.926391164466	422.25104428842	531.601738040512	1.25897080713293	0.332244830401768	0.00011218274366812	0.000366909033851593
Tb927.10.1880-1	Tb927.10.1880	hypothetical protein, conserved	211.277261776715	180.996510644685	241.558012908745	1.33460038565577	0.416407825855206	0.00230089129560611	0.0058496436483956
Tb927.10.8360-1	Tb927.10.8360	Poly(A)-specific ribonuclease PARN-2	591.645275846241	487.581991270021	695.708560422462	1.42685450422467	0.512838231285157	1.2481164748335e-06	5.40144970181062e-06
Tb927.10.5480-1	Tb927.10.5480	60S ribosomal protein L24, putative	2361.26548625699	2562.78041592852	2159.75055658545	0.842737264247023	-0.246845175046903	3.71891805277232e-05	0.000131228352760901
Tb927.4.2560-1	Tb927.4.2560	cardiolipin synthetase, putative	589.027029781863	543.568326303322	634.485733260404	1.16726031035581	0.223126331894305	0.00821477008175747	0.0185817413971349
Tb927.10.940-1	Tb927.10.940	hypothetical protein, conserved	274.786996908112	254.322502564904	295.25149125132	1.16093341436026	0.215285228424798	0.0445409939237028	0.0828294479802762
Tb927.1.3070-1	Tb927.1.3070	hypothetical protein, conserved	830.612971595923	743.457748843153	917.768194348693	1.23445911455866	0.303879055030508	4.82511361196049e-05	0.000167397660591535
Tb927.11.10540-1	Tb927.11.10540	hypothetical protein, conserved	2974.16367268578	3640.94198419513	2307.38536117643	0.633733075449293	-0.658052781041858	1.32787331412643e-44	3.70480924330386e-43
Tb927.8.480-1	Tb927.8.480	phosphatidic acid phosphatase protein, putative	133.783202248413	101.532458360535	166.033946136292	1.63527948418935	0.709537226546506	0.00973383935619716	0.0215956338771983
Tb11.02.5360-1	Tb11.02.5360	hypothetical protein, conserved	235.149929422659	215.406511656331	254.893347188986	1.18331310056055	0.242831856315458	0.0334568443123932	0.0642267783404062
Tb927.10.1180-1	Tb927.10.1180	hypothetical protein, conserved	577.86783390609	537.412603429717	618.323064382463	1.15055557021994	0.202330665391323	0.0202610142901438	0.0410279628927837
Tb927.10.7100-1	Tb927.10.7100	delta-4 fatty acid desaturase	260.6494700698	223.341888070247	297.957052069352	1.33408495219507	0.415850537743075	0.00060035728976456	0.00171584328171512
Tb927.11.870-1	Tb927.11.870	hypothetical protein, conserved	432.672564769115	387.971548221074	477.373581317157	1.23043450867985	0.299167870703611	0.000947573346000815	0.00260522621142239
Tb927.10.9960-1	Tb927.10.9960	hypothetical protein, conserved	234.170997409604	205.269384580647	263.072610238561	1.28159691605255	0.357942581260441	0.00892712165512611	0.0200056435527747
Tb927.7.6310-1	Tb927.7.6310	polo-like protein kinase,protein kinase (PLK)	482.150492199981	506.87101290536	457.429971494602	0.902458337225945	-0.148067764621554	0.0459901284370979	0.0851592711158127
Tb927.3.5590-1	Tb927.3.5590	hypothetical protein, conserved	548.334456594417	509.584577306593	587.084335882242	1.15208419176513	0.204246149596028	0.014283653257335	0.0303029973872606
Tb927.2.5280-1	Tb927.2.5280	trans-sialidase, putative	1493.63326908839	1549.52285096377	1437.74368721302	0.927862203722116	-0.108017527430758	0.0363681433111444	0.0692031534014912
Tb927.11.14830-1	Tb927.11.14830	hypothetical protein, conserved	277.128607982968	340.474625906433	213.782590059503	0.627895807184919	-0.671402916230366	9.77997802136218e-07	4.31861930235927e-06
Tb927.9.2910-1	Tb927.9.2910	hypothetical protein, conserved	155.270915700197	127.277894136464	183.263937263929	1.43987248144943	0.525941048801814	0.0552486186633888	0.0997279517666371
Tb927.10.4200-1	Tb927.10.4200	hypothetical protein, conserved	891.650232576535	1021.0689777779	762.231487375172	0.746503423337746	-0.42177921855827	0.000366475747152024	0.00108714873779081
Tb927.1.580-1	Tb927.1.580	phosphate-repressible phosphate permease, putative	746.507839252384	485.484628889127	1007.53104961564	2.0753098855489	1.05332677596061	3.97183492321307e-44	1.09062062116202e-42
Tb927.11.10420-1	Tb927.11.10420	DNA-directed RNA polymerase I subunit, putative (RPA12)	269.80180378443	200.664617533292	338.938990035569	1.68908198267359	0.756239353672871	2.26063241808906e-10	1.47374211057541e-09
Tb927.10.11040-1	Tb927.10.11040	hypothetical protein, conserved	484.481941401911	376.064605812402	592.89927699142	1.57658888347282	0.656806507243398	2.75480899010522e-14	2.44411836473854e-13
Tb927.1.3450-1	Tb927.1.3450	hypothetical protein, conserved	814.820822798612	920.695178021129	708.946467576095	0.770012143541198	-0.377046896757071	1.25847053736307e-07	6.20792999016449e-07
Tb927.11.1420-1	Tb927.11.1420	hypothetical protein, conserved	922.744543441493	1047.18913082005	798.29995606294	0.762326434230459	-0.39151919139467	7.16780098294868e-09	4.07568867162816e-08
Tb927.6.3960-1	Tb927.6.3960	hypothetical protein, conserved	464.162245736617	526.037212988579	402.287278484655	0.764750608039947	-0.38693874604162	1.13564372946515e-05	4.34287379487401e-05
Tb927.2.3580-1	Tb927.2.3580	transcription elongation factor s-II, putative (TFIIS2-1)	1308.12894182208	1868.0935992573	748.164284386866	0.400496144670863	-1.32013974012104	5.98499736027119e-104	5.35379609227558e-102
Tb927.10.12990-1	Tb927.10.12990	predicted ankyrin repeat family protein	514.018463766812	480.120109272753	547.916818260872	1.14120780962666	0.190561524860087	0.00890705379083476	0.0199809994165132
Tb927.2.4060-1	Tb927.2.4060	dynein intermediate chain IC 138, putative	942.394698792953	854.766484288437	1030.02291329747	1.20503427805189	0.269074185519227	1.11186427587795e-05	4.25568871715613e-05
Tb927.1.420-1	Tb927.1.420	retrotransposon hot spot protein 5 (RHS5), putative	532.696559280081	581.594059698576	483.799058861587	0.831850069294599	-0.26560457106075	0.00205819126057339	0.00530095742594102
Tb927.6.2140-1	Tb927.6.2140	hypothetical protein, conserved	458.719734388296	428.931431953618	488.508036822974	1.13889540479234	0.187635257216	0.020254771716216	0.0410248959340818
Tb927.8.7180-1	Tb927.8.7180	hypothetical protein, conserved	194.524651804791	173.804309240023	215.24499436956	1.23843301302908	0.30851583516935	0.00674756754771034	0.0156088092805872
Tb927.4.2380-1	Tb927.4.2380	sarcoplasmic reticulum glycoprotein, putative	567.305011770006	609.755586375802	524.85443716421	0.86076199856369	-0.21631370855173	0.0234017517529524	0.0467873271798084
Tb927.5.4600-1	Tb927.5.4600	expression site-associated gene (ESAG) protein, putative,expression site-associated gene 3 (ESAG3) protein, putative	475.417854909414	801.100988048062	149.734721770767	0.186911168510235	-2.41957531781645	1.2797312424219e-127	1.70834276776844e-125
Tb927.1.4420-1	Tb927.1.4420	ABC transporter, putative	592.886763524876	483.726648385114	702.046878664639	1.45132975619262	0.537375350950899	1.16079023943396e-10	7.77774278576716e-10
Tb927.7.7520-1	Tb927.7.7520	receptor-type adenylate cyclase GRESAG 4, putative	592.237479219469	790.150346656101	394.324611782836	0.499050102871699	-1.00274343055544	1.03987251840101e-23	1.48648662968131e-22
Tb927.7.6050-1	Tb927.7.6050	receptor-type adenylate cyclase GRESAG 4, putative	167.440865072352	194.816844389692	140.064885755011	0.718956752398879	-0.476023104440041	0.00034980403366317	0.00104196690700149
Tb927.11.16870-1	Tb927.11.16870	NADH dehydrogenase subunit NI8M, putative	507.416251088215	572.805166488336	442.027335688095	0.771688807204737	-0.373908914251306	8.10336345345998e-06	3.16012964879426e-05
Tb927.3.5320-1	Tb927.3.5320	hypothetical protein, conserved	477.614804376258	511.807352611919	443.422256140597	0.866385083914229	-0.206919689831489	0.0514036948951845	0.0937234420267947
Tb927.11.720-1	Tb927.11.720	hypothetical protein, conserved	950.111635595702	1343.21182364878	557.011447542628	0.414686230225052	-1.26990795194985	2.00253285810781e-36	4.52010901497462e-35
Tb927.11.7450-1	Tb927.11.7450	zinc finger protein family member, putative (ZC3H43)	553.770480880642	498.012076035096	609.528885726188	1.2239239067834	0.291513866266895	0.000124573606768948	0.000403330293259014
Tb927.1.4780-1	Tb927.1.4780	serine peptidase, putative,serine peptidase, Clan SC, Family S9D	692.839673528046	589.581914900926	796.097432155165	1.35027451153915	0.43325273777704	3.23569204041734e-09	1.90864036945624e-08
Tb927.2.1920-1	Tb927.2.1920	expression site-associated gene (ESAG) protein, putative,expression site-associated gene 5 (ESAG5) protein, putative	822.990037719012	968.84037252573	677.139702912294	0.698917718660936	-0.516805473145079	4.16930437114374e-13	3.39371989009514e-12
Tb927.7.1620-1	Tb927.7.1620	hypothetical protein, conserved	210.20463290144	178.685650969253	241.723614833626	1.3527869390879	0.43593463596929	0.039845795617764	0.0750633887484452
Tb927.7.4940-1	Tb927.7.4940	oligopeptidase B protein, putative,serine peptidase, clan SC, family S9A-like protein	1198.10769743879	1066.67590822182	1329.53948665577	1.24643246970127	0.317804721364314	2.49494609424456e-06	1.04633384532432e-05
Tb927.7.4100-1	Tb927.7.4100	hypothetical protein, conserved	725.929066379465	812.171290323838	639.686842435093	0.78762552931418	-0.344418220801202	1.77934099282309e-06	7.6130876699832e-06
Tb927.3.1010-1	Tb927.3.1010	hypothetical protein, conserved	1671.38057559732	1950.57450203865	1392.186649156	0.713731594307703	-0.486546458115396	2.53260496850072e-18	2.80298639179602e-17
Tb927.5.1060-1	Tb927.5.1060	mitochondrial processing peptidase, beta subunit, putative,metallo-peptidase, Clan ME, Family M16	872.842165939421	775.804039706012	969.88029217283	1.25016143579294	0.322114404951093	2.67092977721485e-05	9.62844107889207e-05
Tb927.8.4960-1	Tb927.8.4960	hypothetical protein, conserved	1124.57279877095	973.099436359593	1276.0461611823	1.31132144722644	0.391021380048427	7.57886275468804e-11	5.16183611636014e-10
Tb927.5.4570-1	Tb927.5.4570	hypothetical protein, conserved	690.818751996867	1143.25109922085	238.386404772886	0.20851622616882	-2.26176844022252	1.89976158494869e-134	2.94361272724995e-132
Tb927.3.4550-1	Tb927.3.4550	hypothetical protein, conserved	492.041903908967	404.048680790594	580.03512702734	1.43555753205875	0.521611149808511	4.01988559197814e-09	2.34412280118241e-08
Tb927.11.9570-1	Tb927.11.9570	hypothetical protein, conserved	623.070316272248	592.511545971006	653.629086573489	1.10314995719168	0.141628917667104	0.0268851522851183	0.0529225195957285
Tb927.6.3050-1	Tb927.6.3050	aldehyde dehydrogenase family, putative	551.839457790387	622.600890185853	481.07802539492	0.772690873042783	-0.372036737821429	1.96350791249895e-05	7.21616186224201e-05
Tb927.3.5690-1	Tb927.3.5690	hypothetical protein, conserved	11.7884142446228	19.427703627732	4.14912486151371	0.21356743653383	-2.22723640447483	0.000153341867932986	0.000489006577311149
Tb927.10.15250-1	Tb927.10.15250	paraflagellar rod component, putative (PFC15)	1819.14309049095	2424.44815213997	1213.83802884193	0.500665699025372	-0.998080476176522	2.73696047052104e-64	1.20551299506147e-62
Tb927.8.8280-1	Tb927.8.8280	hypothetical protein, conserved	701.279597986618	937.036405507474	465.522790465762	0.496803312795139	-1.00925330108504	3.05874312003432e-30	5.71998147684004e-29
Tb927.8.3410-1	Tb927.8.3410	hypothetical protein, conserved	927.705982738509	1106.03789283005	749.374072646972	0.677530198110601	-0.561642844814223	1.34351616232382e-17	1.43567607641426e-16
Tb927.9.7090-1	Tb927.9.7090	hypothetical protein, conserved	287.959840640682	326.42387147471	249.495809806654	0.764330772377303	-0.387730979668243	0.0488123867231185	0.089677128858035
Tb927.10.4280-1	Tb927.10.4280	hypothetical protein, conserved	282.768244443795	173.550193440692	391.986295446899	2.25863358418471	1.17545024277325	1.87324447870935e-25	2.93926624624974e-24
Tb927.11.2130-1	Tb927.11.2130	proteasome regulatory non-ATP-ase subunit 3 (RPN3)	722.737494363163	776.97971934004	668.495269386287	0.860376728950017	-0.216959590910251	0.00712364385206006	0.016378340674172
Tb927.8.2070-1	Tb927.8.2070	hypothetical protein, conserved	447.424755435753	734.911929362845	159.937581508661	0.217628228796508	-2.20006239260361	1.79428041326644e-104	1.62176782769926e-102
Tb927.2.2060-1	Tb927.2.2060	variant surface glycoprotein (VSG)-related, putative	442.264833740331	605.872890597397	278.656776883265	0.459926135015724	-1.12052591459443	5.55767911520114e-28	9.60637085310762e-27
Tb927.1.370-1	Tb927.1.370	leucine-rich repeat protein (LRRP), putative	331.666397266018	377.742754634483	285.590039897552	0.756043726567036	-0.403458418275516	0.000152159366415787	0.000485797911386782
Tb927.6.2610-1	Tb927.6.2610	hypothetical protein, conserved	183.06042996519	162.955237836381	203.165622094	1.24675723708859	0.318180577481885	0.00844468462111716	0.019067012349059
Tb927.11.3010-1	Tb927.11.3010	hypothetical protein, conserved	503.219673182032	436.817713710986	569.621632653077	1.30402594669034	0.382972575695574	2.89067406252968e-06	1.19667837979819e-05
Tb927.10.9770-1	Tb927.10.9770	gamma-tubulin complex subunit, putative,spindle pole body protein, putative (GCP2)	910.95500542192	797.717261870319	1024.19274897352	1.28390445829417	0.360537848353005	7.9094476081115e-09	4.47978308717908e-08
Tb927.10.16050-1	Tb927.10.16050	hypothetical protein, conserved	178.669569052694	199.881886971151	157.457251134238	0.787751474234202	-0.34418754571642	0.0047706200290469	0.0113980478496254
Tb927.10.2950-1	Tb927.10.2950	hypothetical protein, conserved	2019.02061876035	2202.86165320142	1835.17958431928	0.833088896732218	-0.263457644876585	1.04886144642986e-07	5.23044297165051e-07
Tb927.7.210-1	Tb927.7.210	proline dehydrogenase	1919.50128901945	1397.18174112044	2441.82083691847	1.7476758857157	0.805437655418012	1.15694741152123e-51	3.73190806311141e-50
Tb927.2.6320-1	Tb927.2.6320	adenosine transporter 2, putative (TbNT6)	28.1028768696909	48.9620207693457	7.2437329700362	0.14794595599231	-2.75685783295895	2.32406642597158e-09	1.38407168003812e-08
Tb927.10.8730-1	Tb927.10.8730	hypothetical protein, conserved	280.690280603524	228.043781478792	333.336779728256	1.46172273397096	0.547669680469168	1.09110278983422e-06	4.77390029654665e-06
Tb927.11.3760-1	Tb927.11.3760	hypothetical protein	810.261886987131	937.564948086866	682.958825887396	0.728438949515975	-0.45712002983343	3.21059834848748e-10	2.06511207337479e-09
Tb927.10.6100-1	Tb927.10.6100	hypothetical protein, conserved	435.881889067914	374.894313845239	496.869464290589	1.32535876363199	0.406382938131089	1.24673150665184e-05	4.73016584312112e-05
Tb927.10.2870-1	Tb927.10.2870	hypothetical protein, conserved	686.618897611412	599.621767791922	773.616027430902	1.2901733542458	0.367564926507298	1.06866459267439e-06	4.68796899425465e-06
Tb927.9.10490-1	Tb927.9.10490	hypothetical protein, conserved	563.341094973943	507.746051457819	618.936138490066	1.21898759569474	0.285683445301248	0.00298898681808918	0.00743348771010601
Tb927.11.15830-1	Tb927.11.15830	RNA methyltransferase, putative	1040.42185737957	893.633874196375	1187.20984056276	1.32851929055441	0.409819176405859	2.40807785663584e-10	1.56281911458708e-09
Tb927.10.8610-1	Tb927.10.8610	hypothetical protein, conserved	838.470992175775	794.45247254357	882.48951180798	1.11081473380345	0.151618218247251	0.0258110875404844	0.0510631113973513
Tb927.11.5590-1	Tb927.11.5590	hypothetical protein, conserved	454.463338439098	417.985879124862	490.940797753335	1.17453919443695	0.232094856965557	0.0160595505681154	0.0335537491643481
Tb927.9.8880-1	Tb927.9.8880	actin A	1102.40462738256	1597.12910229899	607.680152466132	0.380482799788325	-1.39409685855924	2.66385779919292e-97	2.10129946578154e-95
Tb927.10.6060-1	Tb927.10.6060	universal minicircle sequence binding protein (UMSBP), putative,DNA-binding protein HEXBP, putative,zinc finger protein	849.674597766469	1092.48158527511	606.867610257828	0.555494589966023	-0.848155233799001	2.80976074525361e-21	3.58007253840904e-20
Tb927.4.1460-1	Tb927.4.1460	hypothetical protein, conserved	630.011450171358	714.349388069459	545.673512273256	0.763874822862169	-0.388591853527031	1.80052141615403e-07	8.69884428060608e-07
Tb927.9.4630-1	Tb927.9.4630	hypothetical protein, conserved	1077.64303554849	996.065779884812	1159.22029121216	1.16379893238197	0.218841827737414	0.000557277896727676	0.00160434648636564
Tb927.10.9690-1	Tb927.10.9690	predicted C2 domain protein	1359.00673880717	1119.32343484247	1598.69004277188	1.42826460432044	0.514263281872122	2.77825980103627e-17	2.93272023036396e-16
Tb927.9.2020-1	Tb927.9.2020	60S ribosomal protein L38, putative	1477.90371806936	1591.35389546097	1364.45354067775	0.857416784895926	-0.221931435081334	3.07048249800197e-05	0.000109956981573104
Tb927.8.6050-1	Tb927.8.6050	hypothetical protein, conserved	318.222310453906	265.971599209946	370.473021697866	1.39290444091902	0.47809628640929	1.92853561077946e-05	7.10569150519466e-05
Tb927.11.5250-1	Tb927.11.5250	hypothetical protein, conserved	898.078607249744	780.574845095922	1015.58236940357	1.30106981512934	0.379698378841622	3.73327847877847e-06	1.52225833460342e-05
Tb927.3.4880-1	Tb927.3.4880	hypothetical protein, conserved	587.746791969111	639.641931524183	535.851652414039	0.837736905610885	-0.255430863571468	0.00116186121573182	0.00314456324669525
Tb927.11.11510-1	Tb927.11.11510	hypothetical protein	537.471395300634	445.319606194696	629.623184406571	1.41386809753734	0.499647534641666	1.14348529609878e-09	6.99226350546094e-09
Tb927.11.10920-1	Tb927.11.10920	hypothetical protein, conserved	737.896404532654	543.192033887945	932.600775177363	1.71688963938258	0.779797306764314	1.48974377210392e-24	2.22104926298036e-23
Tb927.10.8440-1	Tb927.10.8440	glucose transporter 1B (THT1-)	920.724976693928	1503.04088888071	338.409064507144	0.225149606381734	-2.1510441394	7.58636057792241e-106	7.15509247115573e-104
Tb927.11.12140-1	Tb927.11.12140	hypothetical protein	16.8643155220794	22.1198720983272	11.6087589458315	0.524811305157111	-0.930129296961795	0.0427037691839098	0.0798234823801778
Tb927.4.2110-1	Tb927.4.2110	protein phosphatase 2C, putative	476.835722622583	537.57339847224	416.098046772925	0.774030203048473	-0.369538232732012	7.31524361621015e-05	0.000246502403331478
Tb927.11.6570-1	Tb927.11.6570	hypothetical protein, conserved	1969.12078058239	1732.92067356272	2205.32088760205	1.27260348453696	0.347782976975176	1.07933373897717e-11	7.88331553291658e-11
Tb927.2.4510-1	Tb927.2.4510	cdc2-related kinase, putative,protein kinase, putative (CRK9)	823.191906980172	772.748156223174	873.635657737171	1.13055676768883	0.177033434731608	0.00627325159403909	0.0146089651319048
Tb927.7.1030-1	Tb927.7.1030	heat shock 70 kDa protein, putative (HSP70)	1412.60145479539	1318.29942732361	1506.90348226717	1.14306617376484	0.19290892568617	0.000524843420409891	0.00151448831356722
Tb927.6.3660-1	Tb927.6.3660	hypothetical protein, conserved	340.332863769534	274.475293763057	406.190433776011	1.47987976698062	0.565479968673828	1.0110995234076e-08	5.6675132846303e-08
Tb927.3.3660-1	Tb927.3.3660	hypothetical protein, conserved	362.374115222407	314.434801658792	410.313428786022	1.30492371271063	0.383965467706205	0.000115478283899678	0.000376693635111846
Tb927.11.15530-1	Tb927.11.15530	C-14 sterol reductase, putative	299.743380422613	237.178157895608	362.308602949618	1.52757996842646	0.61124790674281	5.1866198737593e-08	2.6837742431698e-07
Tb927.7.540-1	Tb927.7.540	chaperone protein DNAj, putative	516.381303325376	442.657803462405	590.104803188347	1.33309477111356	0.414779346785062	6.32080633401034e-07	2.86400190914923e-06
Tb927.4.2290-1	Tb927.4.2290	glucose transporter, putative	643.315795466594	583.915247780579	702.716343152609	1.20345605945997	0.26718346714978	0.000940424390908233	0.00258721066579288
Tb927.11.1540-1	Tb927.11.1540	isovaleryl-coA dehydrogenase, putative	798.70731612878	708.774903113932	888.639729143628	1.25376861573326	0.326271121875677	2.04155402957214e-05	7.48713622764051e-05
Tb927.9.720-1	Tb927.9.720	hypothetical protein, conserved	77.4661919861304	64.2605240281036	90.6718599441572	1.411004054441	0.496722133444401	0.0103106925018824	0.0227301521440126
Tb927.10.6680-1	Tb927.10.6680	member of the NOL1/NOP2/sun family of proteins	816.415963740024	715.483285152039	917.348642328009	1.28213846691481	0.358552076889504	1.63257755029708e-06	7.00933963578809e-06
Tb927.4.2070-1	Tb927.4.2070	antigenic protein, putative	1054.77998807583	1378.99165592208	730.568320229576	0.529784438573032	-0.916522627025868	2.06925782481417e-46	5.98498338197084e-45
Tb927.11.8220-1	Tb927.11.8220	aurora B kinase (AUK1)	428.424559147405	525.715053607538	331.134064687271	0.629873659532816	-0.666865613964082	9.03986425429037e-12	6.66997467129911e-11
Tb927.10.7140-1	Tb927.10.7140	membrane-bound acid phosphatase 2 (MBAP2)	1475.59164793927	1860.7115454853	1090.47175039323	0.586050940049829	-0.770902024500538	7.27820095165101e-31	1.3941048489509e-29
Tb927.4.1030-1	Tb927.4.1030	hypothetical protein, conserved	232.766562891882	199.480836491252	266.052289292512	1.33372354945072	0.415459659649761	0.000839862861991251	0.00233199681711939
Tb927.11.7650-1	Tb927.11.7650	hypothetical protein	539.963708747724	492.891538363732	587.035879131716	1.19100417321125	0.252178468332691	0.00335576921865845	0.0082557441197333
Tb927.11.710-1	Tb927.11.710	hypothetical protein, conserved	1178.49346815417	1332.71490953406	1024.27202677427	0.76856049215535	-0.379769278305164	3.30508398435575e-10	2.12273972851628e-09
Tb927.4.980-1	Tb927.4.980	actin, putative	455.383356419627	405.472789453426	505.293923385829	1.24618454438573	0.317517729321497	0.00218175448083036	0.00557945288245359
Tb927.11.11210-1	Tb927.11.11210	paraflagellar rod component, putative (PFC17)	942.113976710679	1166.43941619236	717.788537228998	0.615367182611246	-0.700480587755472	3.29801657328408e-16	3.28175341816353e-15
Tb927.6.4020-1	Tb927.6.4020	hypothetical protein, conserved	310.156813375191	385.257266700349	235.056360050032	0.610128297029262	-0.712815452169384	6.55005050644003e-11	4.49998323391767e-10
Tb927.11.11800-1	Tb927.11.11800	DNA repair and recombination helicase protein PIF3 (TbPIF3)	684.275991985745	589.884332597231	778.667651374259	1.32003446836064	0.400575601313827	6.11039543970121e-07	2.7773651770711e-06
Tb927.10.14580-1	Tb927.10.14580	60S ribosomal protein L17, putative	3291.08040560348	3842.0713999864	2740.08941122057	0.713180242103326	-0.487661359695614	2.3601228071333e-25	3.67003326119994e-24
Tb927.10.11560-1	Tb927.10.11560	hypothetical protein, conserved	339.120985298821	316.347475875633	361.894494722008	1.14397781654588	0.194059076356208	0.0200782310630277	0.0407243597320924
Tb927.10.2440-1	Tb927.10.2440	metacaspase MCA4,cysteine peptidase, Clan CD, family C13, putative (MCA4)	776.468856391245	1158.69295501937	394.244757763117	0.3402495510612	-1.55533483670609	1.28846771955261e-92	9.39498689290586e-91
Tb927.5.1740-1	Tb927.5.1740	hypothetical protein	110.185910726107	122.824163021055	97.5476584311581	0.794205765639422	-0.33241526055582	0.0498620312789791	0.0914037048350224
Tb927.7.5550-1	Tb927.7.5550	hypothetical protein, conserved	502.951124175986	321.442512908316	684.459735443656	2.12933793122405	1.09040492725043	3.65460238375795e-29	6.5654213010078e-28
Tb927.3.1800-1	Tb927.3.1800	hypothetical protein, conserved	1401.07643521207	1474.1450091784	1328.00786124574	0.900866504297221	-0.150614760055541	0.0129404480684811	0.0277313578390246
Tb927.3.4230-1	Tb927.3.4230	subtilisin-like serine peptidase,serine peptidase, clan SB, family S8-like protein	2699.78700798141	3251.69133064023	2147.88268532258	0.660543227176389	-0.598275117681168	1.53221061821058e-35	3.4089721882598e-34
Tb927.8.5380-1	Tb927.8.5380	ubiquitin fold modifier protein, putative (UFM1)	337.65066641122	389.296234797403	286.005098025038	0.734672140288951	-0.444827528075732	7.34935546902296e-06	2.87512882798522e-05
Tb927.10.11980-1	Tb927.10.11980	QA-SNARE protein putative	151.611824992553	128.126668201998	175.096981783108	1.36659279633385	0.450583427124357	0.00211125452606976	0.00542474252967346
Tb927.11.7550-1	Tb927.11.7550	hypothetical protein, conserved	693.471429834945	884.095135351192	502.847724318697	0.568771056656645	-0.814080043221783	2.41130265730307e-25	3.73622734953905e-24
Tb927.5.287b-1	Tb927.5.287b	galactokinase (pseudogene)	89.8667828548605	58.5530149393823	121.180550770339	2.06958686748739	1.04934280457841	0.0001478201434292	0.000473122605877968
Tb927.11.15490-1	Tb927.11.15490	Tb-291 membrane associated protein, putative,membrane associated protein, putative	782.053245148825	719.095211931266	845.011278366384	1.17510346939586	0.232787793566601	0.0079843117742502	0.0181408413891513
Tb927.11.9640-1	Tb927.11.9640	glycyl-tRNA synthetase, putative	1647.19281220405	2000.32945249454	1294.05617191357	0.646921521002349	-0.628337387504149	3.05286025653298e-28	5.29793368918733e-27
Tb927.2.980-1	Tb927.2.980	retrotransposon hot spot protein (RHS, pseudogene), putative,retrotransposon hot spot protein 5 (RHS5), degenerate	99.5412048489268	134.626519139939	64.4558905579151	0.478775585744113	-1.06257850823654	1.60774996396703e-08	8.78491589253271e-08
Tb927.8.2080-1	Tb927.8.2080	hypothetical protein, conserved	309.67326669867	472.279188750969	147.067344646371	0.311399164200561	-1.68316302267762	2.66292810378159e-49	8.28180184821248e-48
Tb927.6.4270-1	Tb927.6.4270	hypothetical protein, conserved	317.842452765121	261.391810234029	374.293095296213	1.43192357465638	0.517954494413223	3.51254931091323e-06	1.43901748681748e-05
Tb927.11.11960-1	Tb927.11.11960	hypothetical protein, conserved	173.998186572683	124.943786275578	223.052586869787	1.78522352746553	0.836104725109405	9.13729150198499e-09	5.14498886195482e-08
Tb927.1.4650-1	Tb927.1.4650	cyclin-like F-box protein (CFB2)	1716.24466266659	2568.23403268149	864.255292651682	0.336517342911041	-1.57124723674714	1.67539748618895e-171	3.92903351017879e-169
Tb927.5.4540-1	Tb927.5.4540	receptor-type adenylate cyclase GRESAG 4, putative,adenylyl cyclase, putative,ATP pyrophosphate-lyase, putative	78.8687700177776	66.8624602267785	90.8750798087766	1.35913455024769	0.442688285661136	0.031372555654678	0.060682047573705
Tb927.10.2610-1	Tb927.10.2610	hypothetical protein, conserved	670.401066662244	780.203515418252	560.598617906237	0.718528700304191	-0.476882311260314	8.09008793534519e-10	5.02488854795921e-09
Tb927.5.2980-1	Tb927.5.2980	hypothetical protein, conserved	999.056534977889	1117.41787817848	880.695191777303	0.788152050343907	-0.343454113535575	5.53914612879443e-07	2.53899476806916e-06
Tb927.7.3180-1	Tb927.7.3180	Mu-adaptin 1, putative,adaptor complex AP-1 medium subunit, putative	1530.83114765827	2075.67945118716	985.982844129384	0.475016912445446	-1.07394921498733	5.92292993323886e-75	3.15296092212967e-73
Tb927.11.14780-1	Tb927.11.14780	phosphomannose isomerase, putative	819.003439148492	687.781024699089	950.225853597895	1.38158195628271	0.466321146236973	6.25620039020933e-10	3.91102671367769e-09
Tb927.9.1730-1	Tb927.9.1730	hypothetical protein, conserved	442.407399668516	402.229399513979	482.585399823054	1.19977654643388	0.26276573469179	0.00496638383505972	0.0118096225094035
Tb927.8.4200-1	Tb927.8.4200	hypothetical protein, conserved	96.6843282835503	109.884969158201	83.4836874088992	0.759737096424059	-0.396427828046155	0.0137310021122815	0.0292471232762192
Tb927.4.4040-1	Tb927.4.4040	hypothetical protein, conserved	1192.19349002001	1662.54096591243	721.846014127595	0.434182392450964	-1.20362687386002	8.87379623593686e-68	4.11753636038632e-66
Tb927.10.5010-1	Tb927.10.5010	Mitochondrial elongation factor G, putative	2152.89801725859	2273.93292547219	2031.86310904499	0.893545753388068	-0.162386491534318	0.00142597460718054	0.00378848183297781
Tb927.8.1910-1	Tb927.8.1910	acetylornithine deacetylase, putative,metallo-peptidase, Clan MH, Family M18 (ArgE)	717.326607819319	661.390329578006	773.262886060632	1.16914755399282	0.2254570188174	0.00129096150419092	0.00346158002838833
Tb927.10.790-1	Tb927.10.790	vesicle-associated membrane protein, putative,synaptobrevin, putative (VAMP)	336.460333514261	393.883782805581	279.036884222941	0.708424404364656	-0.497314182840701	6.05802049508461e-05	0.000207195285123568
Tb927.9.11230-1	Tb927.9.11230	calmodulin-like protein, putative,EF hand containing protein	752.809869446224	924.34164743012	581.278091462327	0.628856325016201	-0.669197653082306	1.16971838777094e-06	5.08754208054557e-06
Tb927.8.5440-1	Tb927.8.5440	flagellar calcium-binding protein,24 kDa calflagin,24 kDa calcimedin (Tb-24)	20.6412378573151	29.6306507432288	11.6518249714013	0.393235540871946	-1.34653437564397	0.00029520212741281	0.000892765811230154
Tb927.10.7880-1	Tb927.10.7880	hypothetical protein, conserved	1019.41924054294	1055.98425118548	982.854229900392	0.930747053090053	-0.103538951631252	0.0519826685373164	0.0946597303039442
Tb927.10.3840-1	Tb927.10.3840	60S ribosomal protein L18a, putative	2447.32404216977	2681.405111457	2213.24297288254	0.825404174634367	-0.2768273598268	3.49671270808337e-08	1.84331568457104e-07
Tb927.10.5950-1	Tb927.10.5950	protein kinase, putative	698.577535552744	840.072398406459	557.08267269903	0.663136503182066	-0.592622222749074	3.11859419432249e-13	2.56736639697688e-12
Tb927.9.7800-1	Tb927.9.7800	hypothetical protein, conserved	337.726212803109	256.586984781597	418.865440824621	1.63245006827276	0.707038864753672	1.94937281918349e-11	1.39906600099712e-10
Tb927.9.6920-1	Tb927.9.6920	hypothetical protein, conserved	1392.52930661874	1594.17565374746	1190.88295949003	0.747021168395464	-0.420778969534892	3.58863962215319e-11	2.51320629551438e-10
Tb927.7.5870-1	Tb927.7.5870	hypothetical protein, conserved	343.682659342605	303.022154846745	384.343163838466	1.26836654578227	0.342971730780097	0.000852428430062956	0.00236310590659945
Tb927.8.1450-1	Tb927.8.1450	hypothetical protein, conserved	430.484024516702	380.738850680451	480.229198352953	1.26130863056054	0.334921333000975	0.00111554474465243	0.00302486929667161
Tb927.6.410-1	Tb927.6.410	hypothetical protein, conserved	619.607756683775	512.242426611004	726.973086756547	1.41919733507082	0.505075205701643	2.19504242168988e-08	1.18521363366541e-07
Tb927.7.160-1	Tb927.7.160	expression site-associated gene (ESAG, pseudogene), putative,expression site-associated gene 2 (ESAG2), degenerate	131.810721917705	161.95478635949	101.666657475921	0.627747161792751	-0.671744494173192	1.70863469986609e-05	6.33853069291922e-05
Tb927.10.9440-1	Tb927.10.9440	NADH dehydrogenase (54 NDH2)	1122.45756175035	1251.25642691291	993.658696587794	0.794128745487721	-0.332555176411347	8.50181263212661e-08	4.28398537798853e-07
Tb927.6.2390-1	Tb927.6.2390	hypothetical protein, conserved	683.151593907621	611.204820933571	755.098366881671	1.23542606507637	0.305008674171888	0.000300843054089535	0.000907654791493357
Tb927.7.960-1	Tb927.7.960	protein kinase, putative	1020.3020481262	1061.79814863339	978.805947619009	0.921838062044845	-0.117414758120057	0.0508881327521902	0.0929592269243693
Tb927.10.12670-1	Tb927.10.12670	hypothetical protein, conserved	826.480242379537	1167.77507265467	485.185412104404	0.415478479945154	-1.26715434155105	7.74198823621801e-38	1.80583956789418e-36
Tb927.3.3230-1	Tb927.3.3230	hypothetical protein, conserved	554.739923600084	462.140061596969	647.339785603199	1.40074371255817	0.486193016836169	1.6193927417236e-09	9.76474692142858e-09
Tb927.8.4900-1	Tb927.8.4900	hypothetical protein, conserved	1085.15539416252	1035.70685836381	1134.60392996123	1.09548751251262	0.13157303910788	0.0282096704237875	0.0552415505003846
Tb927.2.470-1	Tb927.2.470	retrotransposon hot spot protein 4 (RHS4), putative	1044.82715403178	1142.08433920907	947.569968854491	0.829684758229601	-0.269364811595186	0.000418906543972315	0.00122757584668956
Tb927.3.5010-1	Tb927.3.5010	hypothetical protein, conserved	704.146262438894	843.914745872402	564.377779005386	0.668761603901063	-0.580436075596077	1.74704866311224e-14	1.56602698861828e-13
Tb927.10.6410-1	Tb927.10.6410	mismatch repair protein MSH8, putative,mismatch repair protein	1422.99219678078	1558.96804904522	1287.01634451633	0.825556588734806	-0.276560985152891	5.93215967297515e-07	2.70343222071457e-06
Tb927.7.660-1	Tb927.7.660	hypothetical protein, conserved	455.58315762489	425.184974618793	485.981340630987	1.14298803965663	0.192810307123387	0.0416968222056466	0.0780758149068614
Tb927.7.1140-1	Tb927.7.1140	trypanothione/tryparedoxin dependent peroxidase 3,glutathione peroxidase-like protein 3 (TDPX3)	94.973942134213	107.139680419761	82.8082038486654	0.772899485272241	-0.371647289441246	0.0287303677746219	0.056122605846059
Tb927.9.15330-1	Tb927.9.15330	hypothetical protein, conserved	614.203564563886	489.767881491518	738.639247636254	1.50814145955597	0.592771755813722	2.08116299231731e-14	1.85784478233922e-13
Tb927.3.3310-1	Tb927.3.3310	60S ribosomal protein L13, putative	258.951906767441	283.426909910719	234.476903624163	0.827292312145042	-0.273530919336858	0.0241348528847886	0.048097868277747
Tb927.7.4480-1	Tb927.7.4480	adenosine 5'-monophosphoramidase, putative	755.827236137022	859.097466035143	652.557006238902	0.759584368524034	-0.396717878295291	0.000317186670896505	0.000953563494844657
Tb927.9.5310-1	Tb927.9.5310	hypothetical protein, unlikely	111.829240711583	95.050767044844	128.607714378323	1.35304236227412	0.436207009222837	0.0125641091621141	0.0269954434704377
Tb927.3.730-1	Tb927.3.730	hypothetical protein, conserved	258.853551928027	302.803716812502	214.903387043552	0.709711853294791	-0.494694693088358	2.38299684643589e-05	8.66971221657201e-05
Tb927.4.4780-1	Tb927.4.4780	hypothetical protein	55.5151567542171	68.4322206113541	42.5980928970801	0.622485906734003	-0.683886920381545	0.00693452703148829	0.0160114132656264
Tb927.10.14700-1	Tb927.10.14700	hypothetical protein, conserved	2018.53830454488	2625.27141681397	1411.80519227578	0.537774945186106	-0.89492555294874	4.70561856106752e-63	2.01136218001886e-61
Tb927.10.6790-1	Tb927.10.6790	hypothetical protein, conserved	1261.67905382015	1187.47922859544	1335.87887904486	1.1249703126386	0.16988692999859	0.00255795875917602	0.00644465974255818
Tb927.9.6140-1	Tb927.9.6140	hypothetical protein, unlikely	180.468187220535	225.480388066514	135.455986374556	0.600743982818578	-0.735177801804834	7.89280698228332e-08	3.99502664584346e-07
Tb927.8.1040-1	Tb927.8.1040	hypothetical protein, conserved	242.434979537928	203.925673439076	280.94428563678	1.37767982274539	0.462240639995095	5.52911074657902e-05	0.00018970381157796
Tb927.11.11910-1	Tb927.11.11910	hypothetical protein, conserved	276.538181973094	227.549262418586	325.527101527602	1.43057858358944	0.516598749000401	1.60972640912833e-05	5.98953518525151e-05
Tb927.10.6570-1	Tb927.10.6570	hypothetical protein, conserved	624.112166973678	671.819250296427	576.405083650929	0.857976432495202	-0.220990075588267	0.00535377647119875	0.0126304291573115
Tb927.9.4900-1	Tb927.9.4900	condensin subunit 1, putative	1744.30969125535	1986.2786258794	1502.34075663129	0.756359524317062	-0.402855933648166	1.62823436094144e-12	1.26937911499451e-11
Tb927.11.4250-1	Tb927.11.4250	hypothetical protein, conserved	190.02579353412	156.926063022532	223.125524045708	1.42185128300626	0.507770575724234	0.00197238719758354	0.00509964353797151
Tb927.9.8480-1	Tb927.9.8480	hypothetical protein, unlikely	65.1381448630887	47.4241325454774	82.8521571806999	1.74704633977751	0.804917875730669	0.000431888626742108	0.00126263396706242
Tb927.8.7040-1	Tb927.8.7040	hypothetical protein, conserved	538.809193080875	640.756508394524	436.861877767226	0.681790777064168	-0.552599011358147	7.40372511950855e-12	5.50961602589843e-11
Tb927.5.2850-1	Tb927.5.2850	radial spoke protein RSP2, putative	1531.61873631355	1829.74950862873	1233.48796399837	0.674129413988906	-0.568902519803954	7.69843213387732e-24	1.11146914518558e-22
Tb927.5.1150-1	Tb927.5.1150	RNA helicase Prp43	670.390888819598	545.894184932698	794.887592706497	1.45612027870291	0.542129530207776	1.46287913950609e-12	1.14354975617066e-11
Tb927.10.2250-1	Tb927.10.2250	ubiquitin-conjugating enzyme variant Kua homologue, putative	554.41337226347	502.323961033142	606.502783493798	1.20739369518903	0.271896172767115	0.00189379922213333	0.00492433198994632
Tb927.9.15400-1	Tb927.9.15400	ankyrin-repeat protein, putative	1983.04010494392	2152.71404932064	1813.3661605672	0.842362765802298	-0.247486427255421	8.10768079552335e-07	3.61326894004911e-06
Tb927.3.3140-1	Tb927.3.3140	hypothetical protein, conserved	196.275729215763	154.19829242693	238.353166004596	1.54575749350496	0.628313999495295	3.53814616457942e-06	1.44813652217244e-05
Tb927.1.880-1	Tb927.1.880	hypothetical protein, conserved	3629.72803171217	3360.7581651202	3898.69789830415	1.16006499330032	0.214205635426447	0.0423518097907125	0.079199709817675
Tb927.8.3640-1	Tb927.8.3640	hypothetical protein, conserved	553.772388961341	518.775090292725	588.769687629957	1.13492281847561	0.182594188979964	0.0336777470245072	0.0645651371921451
Tb927.11.14480-1	Tb927.11.14480	ubiquitin carboxyl-terminal hydrolase, putative	379.951776699905	428.499298615923	331.404254783887	0.7734067613514	-0.370700717943374	0.0107058565411602	0.0234821248348334
Tb927.10.13410-1	Tb927.10.13410	hypothetical protein	110.088224992989	80.8640478185365	139.312402167441	1.72279778128429	0.784753370709928	1.01980856628677e-05	3.92411482468748e-05
Tb927.10.1510-1	Tb927.10.1510	NOT1 (NOT1)	3922.43810565931	4254.39957488525	3590.47663643336	0.843944385860889	-0.244780163355701	7.98050693042233e-07	3.56024980129946e-06
Tb927.5.340-1	Tb927.5.340	expression site-associated gene (ESAG) protein, putative,expression site-associated gene 5 (ESAG5) protein, putative	485.70135977447	409.0342629772	562.368456571741	1.37486882511622	0.459293979086831	2.7677582934686e-07	1.30876505244834e-06
Tb927.9.16130-3	Tb927.9.16130	variant surface glycoprotein (VSG, pseudogene), putative,variant surface glycoprotein (VSG), degenerate and frameshifted	1.43399359898096	0	2.86798719796193	Inf	Inf	0.0428140024441814	0.0799950687356077
Tb927.9.2420-1	Tb927.9.2420	hypothetical protein, conserved	180.171621188391	144.192459598456	216.150782778326	1.49904359340467	0.584042338638839	0.000159364744734287	0.000505967028927701
Tb927.11.860-1	Tb927.11.860	leucine-rich repeat protein (LRRP), putative	1157.2389076488	1032.39117576777	1282.08663952983	1.24186129213702	0.312504042864913	3.82873984286049e-07	1.78708852159766e-06
Tb927.5.1810-1	Tb927.5.1810	lysosomal/endosomal membrane protein p67 (p67)	2311.02899887085	3030.70156222962	1591.35643551207	0.525078567729826	-0.929394784882849	5.30831409490986e-76	2.89687052839829e-74
Tb927.8.5250-1	Tb927.8.5250	coatomer delta subunit, putative,delta-COP, putative,delta-coat protein, putative	1315.65106622056	1416.34851049965	1214.95362194147	0.857806968366049	-0.221275059181661	0.000110340012447577	0.000361563552872971
Tb927.11.4560-1	Tb927.11.4560	hypothetical protein, conserved	270.727142836521	205.39292325226	336.061362420782	1.636187640253	0.710338208022522	4.34715378538754e-09	2.51972300573197e-08
Tb927.7.3510-1	Tb927.7.3510	hypothetical protein, conserved	451.296955123349	419.905447430972	482.688462815726	1.14951703000965	0.201027839634585	0.0109672025757214	0.0239703820527795
Tb927.6.310-1	Tb927.6.310	receptor-type adenylate cyclase GRESAG 4, putative	142.524251660505	162.864933381043	122.183569939967	0.750214103204792	-0.41462571054385	0.0339342814747763	0.0650138574424009
Tb927.11.980-1	Tb927.11.980	Nucleoporin (TbNup158)	2579.62925812838	2831.69723299982	2327.56128325693	0.82196686006264	-0.282847866171507	7.96811661035208e-09	4.51006835146934e-08
Tb927.10.13930-1	Tb927.10.13930	phosphatidic acid phosphatase, putative	220.14444311177	290.206719662421	150.08216656112	0.517156069768822	-0.951328365405153	1.62384301753716e-07	7.9068944237766e-07
Tb927.10.13640-1	Tb927.10.13640	hypothetical protein, conserved	605.345619540515	542.173642795721	668.517596285309	1.23303226774008	0.302210554728155	0.000267339724057499	0.000814217895979964
Tb927.8.3250-1	Tb927.8.3250	dynein heavy chain, putative	7920.44924206089	10060.7278388691	5780.1706452527	0.574528079660531	-0.79955068957555	1.68128246595973e-46	4.89546575742703e-45
Tb927.10.10190-1	Tb927.10.10190	hypothetical protein, conserved	1018.63590809033	1093.38023984344	943.891576337214	0.86327842953552	-0.212102154109256	0.00265570494977672	0.00665998608358747
Tb927.11.14290-1	Tb927.11.14290	vacuolar sorting protein, putative	349.414387089084	444.863853384467	253.9649207937	0.570882347175584	-0.808734642881814	7.45803640212917e-14	6.40092797836546e-13
Tb927.3.4540-1	Tb927.3.4540	hypothetical protein, conserved	408.282902883848	333.525768424035	483.040037343662	1.44828401003649	0.534344544198303	3.35463496912015e-09	1.9747739231381e-08
Tb927.9.11800-1	Tb927.9.11800	hypothetical protein, conserved	414.49323696543	368.727394165407	460.259079765453	1.24823673816594	0.319891578902034	0.000658736319888013	0.00186792648616611
Tb927.11.9220-1	Tb927.11.9220	proteasome regulatory non-ATP-ase subunit 2 (RPN2)	1990.19200270018	2291.16060486748	1689.22340053289	0.737278476656857	-0.439718453845559	1.16658375576402e-17	1.25122957339485e-16
Tb927.1.1510-1	Tb927.1.1510	hypothetical protein, unlikely	24.6221576115462	36.9026081897412	12.3417070333512	0.334439966137195	-1.58018083268799	3.79600618451529e-05	0.000133676727528568
Tb927.8.3820-1	Tb927.8.3820	hypothetical protein, conserved	684.750831165457	539.891000956778	829.610661374135	1.53662620770475	0.619766264654405	4.84459044305654e-16	4.7498882795934e-15
Tb927.3.3880-1	Tb927.3.3880	hypothetical protein, conserved	366.823485993906	332.162092134149	401.484879853662	1.2087016831876	0.273458220358709	0.0181094045971245	0.037218214990348
Tb927.11.12680-1	Tb927.11.12680	prefoldin subunit 2, putative	684.366513323108	728.5159475952	640.217079051015	0.878796244837665	-0.18639938985723	0.0244237136212934	0.0485619988753352
Tb927.8.940-1	Tb927.8.940	hypothetical protein, conserved	176.440697193304	204.670354870733	148.211039515874	0.7241451240434	-0.465649241837579	0.00190714370769508	0.00495309367005993
Tb927.10.1590-1	Tb927.10.1590	ribosomal protein L36, putative	1273.49809553435	1369.84055066534	1177.15564040336	0.859337708926496	-0.218702891059042	0.000619243491012874	0.00176401043057082
Tb927.11.15200-1	Tb927.11.15200	hypothetical protein, conserved	106.539595487721	142.402754757234	70.6764362182078	0.496313686759051	-1.01067585474529	1.18104827724576e-08	6.53985698893522e-08
Tb927.7.6590-1	Tb927.7.6590	hypothetical protein, conserved	249.7308772703	268.977822196906	230.483932343694	0.856888238819064	-0.22282104436041	0.046423487667957	0.085815211439042
Tb927.10.2560-1	Tb927.10.2560	mitochondrial malate dehydrogenase (mMDH)	681.438366474973	436.019616364486	926.857116585461	2.12572343490772	1.08795390870266	1.09195112405014e-27	1.8614655998788e-26
Tb927.10.15930-1	Tb927.10.15930	hypothetical protein, conserved	211.534292235443	186.949587197567	236.118997273319	1.26300892562972	0.336864834625259	0.0229904021292076	0.0460073153309811
Tb927.10.3640-1	Tb927.10.3640	hypothetical protein, conserved	416.939940781346	578.762196469097	255.117685093596	0.440798805882647	-1.18180777921222	6.07591835751093e-33	1.24930672009769e-31
Tb927.9.5060-1	Tb927.9.5060	hypothetical protein, unlikely	301.540255221137	322.388337694958	280.692172747317	0.870664785067088	-0.199810721651492	0.0391658293052683	0.0739268872921063
Tb927.7.7490-1	Tb927.7.7490	hypothetical protein, conserved	368.992097780659	393.620401551585	344.363794009732	0.874862666295519	-0.192871530747665	0.0273016427990777	0.0536207230800356
Tb927.5.3810-1	Tb927.5.3810	orotidine-5-phosphate decarboxylase/orotate phosphoribosyltransferase, putative,OMPDCase-OPRTase, putative	1538.13396102659	1838.38220170373	1237.88572034944	0.673356018787724	-0.570558602336312	1.50553249420273e-22	2.05078578527427e-21
Tb927.5.1780-1	Tb927.5.1780	hypothetical protein, conserved	1258.75168583771	1132.71623015707	1384.78714151836	1.22253668187162	0.289877753488625	3.46649587187965e-06	1.42149265974951e-05
Tb927.9.4680-1	Tb927.9.4680	ATP-dependent DEAD box helicase, putative	3755.99631169865	5010.85302544766	2501.13959794964	0.499144474054134	-1.00247064037914	3.24874171963681e-111	3.27782929084751e-109
Tb927.5.800-1	Tb927.5.800	casein kinase I, isoform 2 (CK1.2)	1615.28523868533	2110.18161236563	1120.38886500502	0.530944283866167	-0.913367619182518	2.00738331322317e-59	7.84597522920604e-58
Tb927.6.4450-1	Tb927.6.4450	hypothetical protein, conserved	210.485414023019	192.565357591964	228.405470454073	1.18611921329096	0.246249018130432	0.0496396788692261	0.0910235616120615
Tb927.4.2790-1	Tb927.4.2790	hypothetical protein, conserved	478.00103705101	397.583714858167	558.418359243852	1.40453026211866	0.490087709219152	1.2717613354277e-07	6.26636746593194e-07
Tb927.11.1890-1	Tb927.11.1890	hypothetical protein, conserved	1193.71650495156	1339.78990051705	1047.64310938607	0.781945817759756	-0.354859450471676	1.62585254247434e-08	8.867078888152e-08
Tb927.5.350-1	Tb927.5.350	75 kDa invariant surface glycoprotein, putative (ISG75)	365.564084110633	514.817236836426	216.310931384841	0.420170336009106	-1.25095378343143	1.483967346727e-25	2.33267838180257e-24
Tb927.10.5580-1	Tb927.10.5580	hypothetical protein, conserved	265.740856861294	289.20920884692	242.272504875668	0.837706744683586	-0.255482805658855	0.00834642196882811	0.0188647833872158
Tb927.7.4290-1	Tb927.7.4290	hypothetical protein, conserved	1165.6828921266	1419.30678087872	912.059003374478	0.642608783148213	-0.637987395251748	3.00678123980623e-12	2.30069143014098e-11
Tb927.6.920-1	Tb927.6.920	helicase, putative	531.77737453627	499.970111487521	563.584637585019	1.12723665802388	0.172790434334093	0.0412173640884106	0.0773282309611111
Tb927.10.9110-1	Tb927.10.9110	hypothetical protein, conserved	507.024860312874	458.886689083364	555.163031542383	1.20980417333816	0.274773542526499	0.000977823977084186	0.00268159881452575
Tb927.5.1370-1	Tb927.5.1370	cyclophilin-type peptidyl-prolyl cis-trans isomerase, putative,PPIase, putative,rotamase, putative,cyclosporin A-binding protein, putative,peptidyl-prolyl cis-trans isomerase, putative (PPIase)	174.084959479956	141.908235697028	206.261683262884	1.45348634805981	0.539517520955465	0.0014352382881498	0.00381169549708663
Tb927.10.2070-1	Tb927.10.2070	hypothetical protein, conserved	205.296629245545	137.782123812942	272.811134678147	1.98001835890209	0.985513807160548	1.10067269963754e-13	9.33581330865585e-13
Tb927.5.3930-1	Tb927.5.3930	hypothetical protein, conserved	335.433418752917	367.889319793524	302.97751771231	0.823556165975012	-0.280061050751828	0.00604764049891622	0.0141404949094842
Tb927.10.5710-1	Tb927.10.5710	hypothetical protein, conserved	28.5827225826442	46.0431615763336	11.1222835889548	0.241562117112995	-2.0495338725857	1.04676877917359e-07	5.22300902638828e-07
Tb927.9.11520-1	Tb927.9.11520	hypothetical protein, conserved	350.238624511026	319.692587083562	380.78466193849	1.19109631353122	0.25229007603648	0.0148785162859628	0.0313808667509234
Tb927.9.1670-1	Tb927.9.1670	protein kinase, putative	250.394645109044	271.993879934525	228.795410283564	0.841178523350009	-0.249516078688299	0.0509936780410787	0.0930932346649358
Tb927.11.7300-1	Tb927.11.7300	hypothetical protein, conserved	840.823109889342	944.414459122843	737.23176065584	0.78062311894353	-0.357301904604379	1.33499480842977e-06	5.76019390986827e-06
Tb927.11.10250-1	Tb927.11.10250	hypothetical protein, conserved	237.336434988155	214.675394939633	259.997475036678	1.21111911828456	0.276340766689563	0.0212712357308208	0.0429034199061673
Tb927.4.4030-1	Tb927.4.4030	hypothetical protein, conserved	408.811265001697	349.597019670776	468.025510332618	1.33875715180115	0.420894282045927	1.42228373267193e-05	5.34068180732515e-05
Tb927.8.7900-1	Tb927.8.7900	receptor-type adenylate cyclase GRESAG 4, putative	90.3428156851033	112.92608060734	67.7595507628665	0.600034557105333	-0.736882504284818	0.000878600759152649	0.00243100088876516
Tb927.10.16120-1	Tb927.10.16120	inosine-5'-monophosphate dehydrogenase,IMP dehydrogenase	2422.21832064092	3020.48233665802	1823.95430462383	0.603861933734041	-0.727709363692099	1.12421618124577e-46	3.28445245948468e-45
Tb927.11.12320-1	Tb927.11.12320	hypothetical protein, conserved	1155.01827082782	892.591146512123	1417.44539514352	1.58801193657624	0.667221756797382	7.03927446711629e-27	1.15462730720545e-25
Tb927.7.7090-1	Tb927.7.7090	hypothetical protein, conserved	130.741229364527	95.1478177659522	166.334640963102	1.74817084478235	0.805846183051358	8.52246867090665e-07	3.7864547187638e-06
Tb927.9.12200-1	Tb927.9.12200	unspecified product	270.286845426221	309.419790860291	231.153899992151	0.747055963516312	-0.420711772537853	0.000801970127626175	0.00223968290872621
Tb927.5.2550-1	Tb927.5.2550	hypothetical protein, conserved	393.83095907059	362.918239448286	424.743678692895	1.17035638478407	0.226947911236176	0.0255582102516157	0.0506205410530174
Tb927.10.8300-1	Tb927.10.8300	U1A small nuclear ribonucleoprotein (RBP14A)	209.65246381386	160.784000736415	258.520926891306	1.60787718745174	0.685157215085958	8.5677012551378e-08	4.31468042895129e-07
Tb927.10.12420-1	Tb927.10.12420	predicted S. cerevisiae Got1 homologue	125.955163762099	91.8223004192596	160.088027104939	1.74345476397323	0.801948932145511	6.20801188293637e-06	2.45519230210752e-05
Tb927.11.14330-1	Tb927.11.14330	hypothetical protein, conserved	2299.30108406329	2579.54424456223	2019.05792356436	0.782718857341022	-0.353433892038877	9.64911025385655e-12	7.09536692141638e-11
Tb927.10.11300-1	Tb927.10.11300	paraflagellar rod component, putative (PFC16)	3343.86300119243	5080.26783010399	1607.45817228087	0.316412092046723	-1.66012335979697	1.34030923144066e-191	3.63433225037831e-189
Tb927.2.1760-1	Tb927.2.1760	hypothetical protein, conserved	1467.61483076094	1390.69007068725	1544.53959083462	1.11062818624378	0.151375915159086	0.0107603394802592	0.0235895567635698
Tb927.1.990-1	Tb927.1.990	hypothetical protein, conserved	624.078853521561	771.465446750544	476.692260292578	0.617904874807333	-0.694543339616665	8.61042262585572e-19	9.85654843331795e-18
Tb927.11.4190-1	Tb927.11.4190	hypothetical protein, conserved	511.221984242151	429.451004725343	592.992963758959	1.3808163381483	0.465521440042373	6.49283847576389e-09	3.6967427463388e-08
Tb927.4.2630-1	Tb927.4.2630	ATP-dependent DEAD/H RNA helicase, putative	885.142793848253	745.909589692956	1024.37599800355	1.37332461220296	0.457672675057615	7.16503967667158e-11	4.88766110648422e-10
Tb927.2.3340-1	Tb927.2.3340	hypothetical protein	120.221780929751	182.792244632185	57.6513172273162	0.315392577750344	-1.66477938583303	1.14593640546276e-20	1.42047002717148e-19
Tb927.11.4720-1	Tb927.11.4720	hypothetical protein, conserved	394.851350246921	363.26028833756	426.442412156283	1.17393072088301	0.231347270809403	0.0267265256334614	0.0526580524345014
Tb927.11.2230-1	Tb927.11.2230	carnitine O-acetyltransferase, putative (CAT)	1766.8803415927	1924.1292454974	1609.63143768799	0.836550580713141	-0.257475321703371	0.000143346231171286	0.000459481066816862
Tb927.4.3330-1	Tb927.4.3330	hypothetical protein, conserved	320.141268716782	392.577673867334	247.704863566231	0.630970327797957	-0.664355932698989	6.64717309430297e-11	4.55948782128592e-10
Tb927.5.2300-1	Tb927.5.2300	formin, putative	983.933096416247	926.590535942209	1041.27565689029	1.12377109035703	0.168348191751277	0.0264553198791466	0.0521829530782804
Tb927.10.3200-1	Tb927.10.3200	U2 splicing auxiliary factor, putative (U2AF35)	1071.84686364603	1220.6505262278	923.043201064249	0.75618957369948	-0.40318013722547	4.49500295407525e-10	2.84902415138868e-09
Tb927.3.1220-1	Tb927.3.1220	hypothetical protein, conserved	639.798968945659	525.837799519578	753.760138371741	1.43344609128595	0.5194876490522	7.66602291058585e-11	5.21301573629729e-10
Tb927.7.3340-1	Tb927.7.3340	hypothetical protein, conserved	397.021190128792	349.238959061067	444.803421196518	1.27363631592643	0.348953377975988	0.000576604168592229	0.00165449549301414
Tb927.11.290-1	Tb927.11.290	phosphatase and tensin homologue, putative	372.351804606025	414.427000430063	330.276608781986	0.796947613063937	-0.327443202361531	0.00242340703002134	0.0061287970852507
Tb927.8.7980-1	Tb927.8.7980	vacuolar-type proton translocating pyrophosphatase 1 (TVP1)	450.820840845613	505.487176914909	396.154504776317	0.783708317180524	-0.351611287047487	0.000231309157381891	0.000714768361325736
Tb927.2.4000-1	Tb927.2.4000	hypothetical protein, conserved	684.220432811053	628.088231354348	740.352634267758	1.17873986059464	0.23724536103166	0.00411826284687245	0.00993443611963087
Tb927.4.1920-1	Tb927.4.1920	GPI transamidase, putative (TbGPI16)	1601.03684417426	1763.1334808091	1438.94020753942	0.816126642254615	-0.293135055464764	8.41369455084443e-08	4.24451323358588e-07
Tb927.9.3170-1	Tb927.9.3170	cytochrome oxidase subunit V (COXV)	390.20947507749	340.579360019721	439.839590135258	1.29144523059116	0.36898646093171	0.000881391205129462	0.00243698856123988
Tb927.10.3360-1	Tb927.10.3360	PTP1-interacting protein, 39 kDa	478.422876841405	507.159372230794	449.686381452016	0.886676666299241	-0.173519984687575	0.0543206665505665	0.0982368536180212
Tb927.5.2260-1	Tb927.5.2260	hypothetical protein, conserved	125.33498966159	44.0046529625648	206.665326360615	4.69644259066029	2.23156837379352	1.41895515476731e-11	1.02687855528907e-10
Tb927.3.1620-1	Tb927.3.1620	hypothetical protein, conserved	1659.14380089036	1761.19496357783	1557.09263820289	0.884111452964692	-0.177699844609913	0.000508843569104785	0.00147417159901532
Tb927.7.4690-1	Tb927.7.4690	hypothetical protein	302.38049205425	326.25294603453	278.50803807397	0.853656776004999	-0.228271963081989	0.0248512052642534	0.0493328547421475
Tb927.1.20-1	Tb927.1.20	expression site-associated gene (ESAG, pseudogene), putative,expression site-associated gene 3 (ESAG3), pseudogene	14.6737452879821	25.2238629258887	4.12362765007551	0.163481210716666	-2.61280326199933	9.12207375531672e-06	3.52728315396092e-05
Tb927.7.2300-1	Tb927.7.2300	Nucleoporin (TbNup132)	1619.69543993042	1825.38981538962	1414.00106447123	0.774629644884602	-0.368421380882809	7.56757131000801e-11	5.1581945213621e-10
Tb927.11.15420-1	Tb927.11.15420	hypothetical protein, conserved	1119.92666859653	1336.26719324325	903.58614394981	0.676201697174586	-0.564474457682564	1.86361638065818e-18	2.07848320500913e-17
Tb927.10.8380-1	Tb927.10.8380	hypothetical protein, conserved	122.666504676234	101.23735276933	144.095656583137	1.42334476990386	0.509285161221068	0.0107059220752104	0.0234821248348334
Tb927.11.16420-1	Tb927.11.16420	hypothetical protein, conserved	257.788124818195	213.082732202017	302.493517434373	1.41960596388256	0.505490540405917	4.73708342824979e-05	0.000164414691627694
Tb927.8.630-1	Tb927.8.630	lipoate-protein ligase, putative,lipoyl ligase, putative,lipoyltransferase, putative,lipoate biosynthesis protein, putative	307.999733894709	260.926222673141	355.073245116277	1.36081855429714	0.444474716903164	0.00024475614953245	0.000752302199607888
Tb927.11.16900-1	Tb927.11.16900	hypothetical protein	108.179313381643	131.22003497599	85.1385917872958	0.648823114571444	-0.624102877854398	0.000933054687717022	0.0025710115990221
Tb927.5.4070-1	Tb927.5.4070	hypothetical protein, conserved	539.298188243031	493.279964711746	585.316411774316	1.18658054988378	0.246810039826782	0.000767518810236097	0.00215108550271919
Tb927.9.4850-1	Tb927.9.4850	leucine-rich repeat protein (LRRP), putative	272.586580987027	314.652374750043	230.520787224011	0.732620522591431	-0.448861979663735	0.000120978871513742	0.000392864396753271
Tb927.10.1170-1	Tb927.10.1170	intraflagellar transport protein IFT172, putative (IFT172)	4547.49617886114	5874.8441115115	3220.14824621077	0.548124883841774	-0.867423463064842	4.7881165064445e-96	3.74292675012783e-94
Tb927.9.13130-1	Tb927.9.13130	hypothetical protein, conserved	434.118445362745	373.899322218632	494.337568506858	1.32211410701034	0.402846696144989	1.28856024233135e-05	4.87607379969869e-05
Tb927.1.3540-1	Tb927.1.3540	hypothetical protein, unlikely	98.8888395577236	120.937331818643	76.8403472968038	0.635373264328611	-0.654323710268808	0.000615774018944436	0.00175470317319569
Tb927.10.8570-1	Tb927.10.8570	hypothetical protein, conserved	554.100654848596	622.024615005481	486.176694691711	0.781603626228564	-0.355490934221505	9.57166888987507e-05	0.000317603713030386
Tb927.7.890-1	Tb927.7.890	electron transfer protein, putative	170.940999561291	133.815152725477	208.066846397105	1.5548825537266	0.63680561215315	2.52711029401752e-06	1.0582884180111e-05
Tb927.11.4110-1	Tb927.11.4110	hypothetical protein, unlikely	19.0481243779085	28.3066056463119	9.7896431095051	0.345843059808218	-1.53181058939965	0.000667001291249747	0.0018888936697696
Tb927.10.6720-1	Tb927.10.6720	hypothetical protein, conserved	942.842646210836	1364.55749152213	521.127800899538	0.381902414619578	-1.3887240533017	5.96499122916559e-58	2.18389151457679e-56
Tb927.9.2600-1	Tb927.9.2600	hypothetical protein, conserved	368.459446366207	396.77012490181	340.148767830605	0.857294303382298	-0.222137537991404	0.0540074388086298	0.0978130967527616
Tb927.10.7870-1	Tb927.10.7870	hypothetical protein, conserved	411.889899841908	374.066146407433	449.713653276384	1.20223029428211	0.265713279239641	0.00701827239130584	0.0161574819685224
Tb927.7.4160-1	Tb927.7.4160	fatty acid elongase, putative	2082.02805637855	2632.22988904011	1531.826223717	0.5819500151165	-0.781032852476175	1.1746030738625e-48	3.60142433636217e-47
Tb927.11.2480-1	Tb927.11.2480	hypothetical protein	101.987266819389	124.498657518919	79.4758761198603	0.638367334264494	-0.647541265226156	0.000810855434087347	0.00225940674424403
Tb927.11.4290-1	Tb927.11.4290	40S ribosomal protein S12 (RPS12)	3312.71090826605	4094.48082540331	2530.94099112879	0.618134776801524	-0.694006660279068	2.47744173598964e-25	3.8318648740075e-24
Tb927.2.5860-1	Tb927.2.5860	hypothetical protein, conserved	277.511507536961	210.244987649759	344.778027424164	1.63988702550436	0.713596428649014	7.85707530332619e-10	4.88365633287689e-09
Tb927.10.1470-1	Tb927.10.1470	hypoxanthine-guanine phosphoribosyltransferase (HGPRT)	355.102810702132	426.911158602181	283.294462802082	0.663591140905434	-0.591633468776092	2.34813090562414e-07	1.12195660066633e-06
Tb927.4.1350-1	Tb927.4.1350	glyoxalase II (glx2-2)	556.611479815905	508.354346622397	604.868613009413	1.18985628239096	0.250787327143947	0.00735907058993393	0.0168589575512366
Tb927.8.1250-1	Tb927.8.1250	hypothetical protein, conserved	1249.46188433448	1447.01586323752	1051.90790543143	0.726949809021389	-0.46007233566079	3.44032776619092e-07	1.61360670417506e-06
Tb927.9.1980-1	Tb927.9.1980	hypothetical protein, conserved	1236.33069527812	1337.40798787177	1135.25340268447	0.848845986400163	-0.236425278226671	0.043907615120799	0.0817742812627544
Tb927.8.4400-1	Tb927.8.4400	hypothetical protein, conserved	1280.65271882893	1442.97150401693	1118.33393364092	0.775021495939256	-0.367691769461926	3.67636058694426e-10	2.35075761333201e-09
Tb927.5.3470-1	Tb927.5.3470	hypothetical protein, conserved	477.241142066594	368.370198498689	586.112085634499	1.59109528410069	0.670020235281359	3.67328008155216e-14	3.22601733478017e-13
Tb927.9.9020-1	Tb927.9.9020	ribosome-interacting GTPase 2, putative	420.345355433159	373.835725720716	466.854985145601	1.24882388981298	0.320570041231345	0.000258778015403127	0.000790639732272161
Tb927.6.1780-1	Tb927.6.1780	mitogen-activated protein kinase, putative,protein kinase, putative	280.563606857357	321.70423991641	239.422973798303	0.744233193384436	-0.42617335765778	0.00154856503743115	0.00408292276809179
Tb927.11.13680-1	Tb927.11.13680	hypothetical protein, conserved	277.032240755602	254.982263751426	299.082217759778	1.1729530256714	0.230145237588146	0.0399574171169393	0.0752246709315865
Tb927.9.9640-1	Tb927.9.9640	hypothetical protein, conserved	2134.14142364534	2222.29294242662	2045.98990486405	0.920666157824334	-0.119249978487082	0.0124889920983841	0.0268500952521503
Tb927.9.4790-1	Tb927.9.4790	hypothetical protein, unlikely	29.5850297303763	18.7588248100448	40.4112346507077	2.1542519352848	1.10718697993407	0.00184356910471944	0.00480957580326235
Tb927.11.5300-1	Tb927.11.5300	kinesin, putative,mitotic centromere-associated kinesin, putative (Kif13-3)	1125.44864264958	1222.41073027371	1028.48655502545	0.841359233483788	-0.249206178225399	0.000112180238877588	0.000366909033851593
Tb927.7.4920-1	Tb927.7.4920	hypothetical protein, conserved	2038.40222327013	2190.93086785664	1885.87357868363	0.860763617123419	-0.216310995739242	6.65830001830716e-06	2.62490092043849e-05
Tb927.7.6930-1	Tb927.7.6930	ATPase, putative	360.47137346972	312.292348234646	408.650398704794	1.30855078907585	0.387969921119499	0.000171853143211845	0.000543627314491133
Tb927.11.3070-1	Tb927.11.3070	hypothetical protein, conserved	1244.32203413894	1059.20668866479	1429.4373796131	1.34953583177899	0.432463282579924	8.11669321937593e-12	6.01439342993381e-11
Tb927.1.1660-1	Tb927.1.1660	hypothetical protein, conserved	235.549249478803	208.774501528188	262.323997429418	1.25649442584826	0.329404271044349	0.0138768698264871	0.0295266305748967
Tb927.8.7030-1	Tb927.8.7030	hypothetical protein, conserved	363.198374522694	400.435889068375	325.960859977013	0.814015099234411	-0.296872539476218	0.00239010040378209	0.00605161984348329
Tb927.8.5530-1	Tb927.8.5530	Mov34/MPN/PAD-1 metallopeptidase, putative,metallopeptidase, putative	551.020419870894	413.616992614506	688.423847127282	1.66439933421424	0.735001616394851	3.2115913289306e-18	3.53641852298614e-17
Tb927.9.11760-1	Tb927.9.11760	DNA repair protein RAD2, putative	381.986726167941	353.88550865987	410.087943676012	1.15881530506569	0.212650644257156	0.0191326069347678	0.0390620306759954
Tb927.10.5420-1	Tb927.10.5420	hypothetical protein, conserved	795.014518776312	729.8762397532	860.152797799425	1.1784912988677	0.236941106804666	0.0090779537852728	0.0202857082139614
Tb927.9.12680-1	Tb927.9.12680	hypothetical protein, conserved	256.695349542079	191.027469368096	322.363229716061	1.68752290328932	0.754907082748769	7.62237645232489e-09	4.32283401809301e-08
Tb927.9.2590-1	Tb927.9.2590	hypothetical protein, conserved	1249.96498862659	1364.65792637513	1135.27205087805	0.831909615542718	-0.265501302448481	5.07741486892596e-06	2.02932882624001e-05
Tb927.10.4500-1	Tb927.10.4500	mRNA capping methyltransferase, putative	416.359740340179	505.946955336435	326.772525343923	0.645863211345214	-0.630699448869722	6.29420669534058e-08	3.22592034822624e-07
Tb927.11.13370-1	Tb927.11.13370	hypothetical protein, conserved	200.635071283242	175.994423081732	225.275719484752	1.28001623881078	0.356162112962136	0.00389378547487923	0.00944281066672082
Tb927.8.6200-1	Tb927.8.6200	tubulin folding cofactor D, putative	1203.91675798984	1252.88081744439	1154.95269853529	0.921837642060114	-0.117415415404727	0.0465491598704161	0.0860108731251278
Tb927.8.3220-1	Tb927.8.3220	exonuclease, putative	1058.92949441225	943.801493410892	1174.05749541361	1.2439665582331	0.314947701770956	5.43306268034791e-06	2.160526346351e-05
Tb927.5.1730-1	Tb927.5.1730	inhibitor of serine peptidase (ISP), putative,ecotin family (I11), putative	466.438311913365	526.235044395095	406.641579431635	0.772737550953241	-0.371949587890819	5.28286915716255e-05	0.000182047083704128
Tb927.3.5410-1	Tb927.3.5410	hypothetical protein, conserved	119.101071255741	103.375211286185	134.826931225297	1.30424818046602	0.383218420688269	0.0250830179234574	0.0497247764500434
Tb927.10.2430-1	Tb927.10.2430	receptor-type adenylate cyclase GRESAG 4, putative	681.859831115778	643.414011866521	720.305650365035	1.1195056947477	0.16286186696976	0.0416637586278018	0.0780307432793949
Tb927.8.4670-1	Tb927.8.4670	hypothetical protein, conserved	718.681558742945	615.570125303125	821.792992182764	1.33501116835079	0.416851811168931	2.06142531777018e-08	1.11514884552942e-07
Tb927.3.4530-1	Tb927.3.4530	hypothetical protein, conserved	241.155533536809	196.410941366295	285.900125707323	1.45562219557889	0.541635954923341	1.42700000620544e-05	5.35557052501928e-05
Tb927.10.11700-1	Tb927.10.11700	guanylate kinase, putative	783.962600177462	1023.73229384592	544.192906509004	0.531577356483109	-0.911648443217757	1.08974422543805e-33	2.32327042853218e-32
Tb927.11.16260-1	Tb927.11.16260	hypothetical protein, conserved	1455.0329523024	1681.59403137069	1228.47187323411	0.730540100830856	-0.45296462722212	7.92417006864851e-15	7.26829003019694e-14
Tb927.5.2570-1	Tb927.5.2570	translation initiation factor, putative (EIF3B)	2033.72804332777	2517.59450111281	1549.86158554274	0.615612079251714	-0.699906555057537	1.12432963783308e-40	2.82777051231236e-39
Tb927.5.2740-1	Tb927.5.2740	hypothetical protein, conserved	422.444773295715	396.750311033658	448.139235557771	1.12952459795237	0.175715689020057	0.0417241754787296	0.0781101770504718
Tb927.9.14410-1	Tb927.9.14410	RNA 3'-terminal phosphate cyclase-like protein	231.998022624581	192.325819274082	271.670225975081	1.41255202759815	0.498304006342348	4.02116755842335e-06	1.63197712368753e-05
Tb927.6.2240-1	Tb927.6.2240	hypothetical protein, conserved	389.580834332467	352.750970097877	426.410698567057	1.20881509822281	0.273593585134854	0.002905925497738	0.00723936708121523
Tb927.10.1900-1	Tb927.10.1900	DNA topoisomerase IA, putative	544.939357638318	581.130623496167	508.748091780469	0.875445332272745	-0.191911003403246	0.0226701953724934	0.0454189067760622
Tb927.10.12930-1	Tb927.10.12930	hypothetical protein, conserved	424.576985036351	473.294639181805	375.859330890897	0.79413392794952	-0.332545761454915	0.000205770174404658	0.000641441067172354
Tb927.3.5530-1	Tb927.3.5530	Tb-292 membrane associated protein (Tb-292)	2361.42785623527	2659.14761340485	2063.70809906569	0.776078803847694	-0.365724942284264	4.82476607749794e-10	3.04912565582299e-09
Tb927.9.10140-1	Tb927.9.10140	hypothetical protein, conserved	501.237845485278	538.540320085857	463.935370884698	0.861468219892497	-0.215130519388019	0.00797772074215583	0.0181306136405674
Tb927.5.920-1	Tb927.5.920	hypothetical protein, conserved	477.495426810007	416.163585003439	538.827268616574	1.29474871909353	0.372672131198378	2.01351329022908e-05	7.39054772390765e-05
Tb927.11.15070-1	Tb927.11.15070	hypothetical protein, conserved	913.451329307517	844.79151085418	982.111147760853	1.16254855208929	0.217290969464323	0.00244370123559932	0.00617292448946005
Tb927.5.2690-1	Tb927.5.2690	inositol-1(or 4)-monophosphatase 1, putative (IMPase 1)	250.68365727437	233.110406122735	268.256908426005	1.15077191485293	0.202601916946855	0.0485470142540148	0.0892462802292556
Tb927.10.6330-1	Tb927.10.6330	hypothetical protein, conserved	1772.90428426473	2112.43016195863	1433.37840657082	0.678544754938455	-0.559484119923612	5.5235227864969e-15	5.13143546235906e-14
Tb927.8.2700-1	Tb927.8.2700	hypothetical protein, conserved	396.080454819092	364.310699413991	427.850210224193	1.17441022432887	0.231936433345153	0.00813284156132526	0.018430051247746
Tb927.3.5020-1	Tb927.3.5020	hypothetical protein, conserved	1979.05286870584	2217.97230762782	1740.13342978386	0.784560485178002	-0.350043419774839	1.90720527808488e-10	1.25085564610298e-09
Tb927.10.3120-1	Tb927.10.3120	cytochrome c oxidase assembly protein, putative	466.341515420994	384.728724120957	547.954306721032	1.42426149223201	0.510214047226115	7.11396164496875e-08	3.61404245862962e-07
Tb927.10.16030-1	Tb927.10.16030	mitogen activated protein kinase 4, putative (MAPK2)	339.406703554936	314.449872796154	364.363534313719	1.15873328576578	0.212548528739277	0.0459569843127877	0.0851342341763576
Tb927.6.1160-1	Tb927.6.1160	leucine-rich repeat protein (LRRP), putative	982.188897179189	906.501564705552	1057.87622965283	1.16698775914021	0.222789428294332	0.00221558333452471	0.00565929249151336
Tb927.4.2540-1	Tb927.4.2540	ubiquitin, putative	170.174259680833	190.213583764741	150.134935596926	0.789296603457169	-0.341360553930542	0.0104205656201367	0.0229285510800127
Tb927.11.13120-1	Tb927.11.13120	hypothetical protein, conserved	161.965355363409	198.033180539304	125.897530187513	0.635739575785512	-0.653492193631977	4.55182391232118e-05	0.000158111193303486
Tb927.3.3600-1	Tb927.3.3600	hypothetical protein	92.3692388707187	76.5314805526814	108.206997188756	1.41388872144281	0.499668578888434	0.0322097908505434	0.0620800433607652
Tb927.8.6220-1	Tb927.8.6220	hypothetical protein, conserved	670.56303708414	594.353358313583	746.772715854698	1.25644569078164	0.329348312815599	5.50710320876353e-05	0.000189098276780535
Tb927.10.4900-1	Tb927.10.4900	TPR-repeat-containing chaperone protein DNAJ, putative,TPR repeat protein	1669.56597169583	1823.0430043001	1516.08893909155	0.831625439178053	-0.265994204398295	6.86625845631982e-05	0.000232819556957745
Tb927.10.10750-1	Tb927.10.10750	zinc carboxypeptidase, putative,metallo- peptidase, Clan MC, Family M14	1608.88670531454	1543.47868065264	1674.29472997645	1.08475403707455	0.117367955370231	0.0347523848354313	0.0664638402506143
Tb927.8.5410-1	Tb927.8.5410	hypothetical protein, conserved	499.97280380562	442.119775421432	557.825832189807	1.26170749014355	0.335377479707689	0.000773243347879807	0.00216433307404938
Tb927.9.6760-1	Tb927.9.6760	hypothetical protein, conserved	93.8169220634723	112.333793706533	75.3000504204114	0.670324111167556	-0.577069267209699	0.00235712939853982	0.00597860619442562
Tb927.10.3330-1	Tb927.10.3330	hypothetical protein, conserved	577.537669515085	526.052287582605	629.023051447566	1.19574245050458	0.257906682686141	0.0140695856233683	0.0299000231334721
Tb927.3.2300-1	Tb927.3.2300	hypothetical protein, conserved	250.24434178193	226.542929618917	273.945753944944	1.20924433353875	0.274105777399492	0.0314932060884925	0.0608882685449753
Tb927.5.140-1	Tb927.5.140	hypothetical protein, conserved	107.8318369093	138.600384316673	77.0632895019273	0.556010648035821	-0.846815582943295	5.03905652689198e-06	2.01492596699731e-05
Tb927.10.270-1	Tb927.10.270	60S ribosomal protein L32, putative	1863.96092887456	2138.10152154991	1589.82033619921	0.743566346207335	-0.427466619490784	2.35299323945197e-15	2.22649098568427e-14
Tb927.4.3050-1	Tb927.4.3050	hypothetical protein	279.401341387461	234.109127713642	324.693555061281	1.38693248841813	0.471897563440281	3.89486838177683e-05	0.000136935870942778
Tb927.11.2150-1	Tb927.11.2150	hypothetical protein, conserved	419.062094058448	392.917574854793	445.206613262103	1.13307889937637	0.180248323449571	0.0364976743082098	0.0694191845621079
Tb927.9.8000-1	Tb927.9.8000	ubiquitin-conjugating enzyme E2, putative,ubiquitin carrier protein, putative,ubiquitin-protein ligase, putative	1545.41793929956	1881.70030642561	1209.13557217351	0.642576061684514	-0.63806085875952	9.01206413536077e-13	7.20052306653088e-12
Tb927.9.6320-1	Tb927.9.6320	unspecified product	304.208125654602	337.198498863287	271.217752445916	0.804326689947331	-0.314146501147129	0.00497179114146483	0.0118160043096386
Tb927.11.6040-1	Tb927.11.6040	hypothetical protein, conserved	549.075488801097	356.788356132446	741.362621469747	2.07787784754539	1.05511084484829	1.42858486740027e-33	3.00869681903693e-32
Tb927.5.750-1	Tb927.5.750	hypothetical protein, conserved	171.730582036027	141.971190715533	201.489973356521	1.41923141125333	0.50510984566897	0.00228241799686783	0.00580948693423942
Tb927.9.7500-1	Tb927.9.7500	hypothetical protein	16.8784397497943	25.7547012305944	8.00217826899414	0.310707478116198	-1.6863711301855	0.00821958049620677	0.0185877769000746
Tb927.11.2650-1	Tb927.11.2650	heat shock protein 84, putative	3901.18818148973	4574.34484352916	3228.03151945031	0.705681716151475	-0.502910463894902	3.26694328107556e-31	6.38451956078662e-30
Tb927.11.1250-1	Tb927.11.1250	kinteoplast poly(A) polymerase complex 1 subunit,mitochondrial edited mRNA stability factor 1 subunit	918.960157029459	867.010805039011	970.909509019908	1.11983553535555	0.163286866435027	0.0236078211290505	0.0471591073603035
Tb927.9.8030-1	Tb927.9.8030	hypothetical protein, conserved	403.954301395292	314.722148217735	493.186454572848	1.567053533937	0.648054466234357	2.6253037690198e-11	1.86481662910665e-10
Tb927.8.970-1	Tb927.8.970	hypothetical protein	597.988506459561	530.183931500391	665.79308141873	1.25577755541284	0.328580932283316	7.43896173422265e-05	0.000249894970839527
Tb927.8.5640-1	Tb927.8.5640	hypothetical protein, conserved	632.168078512192	555.385757016232	708.950400008153	1.27650086638328	0.352194516927513	4.26115504628719e-06	1.72212586570256e-05
Tb927.8.7730-1	Tb927.8.7730	dihydroceramide synthase, putative	382.672862513763	265.390084186207	499.955640841319	1.88385199987552	0.913685627672186	2.56317884543891e-16	2.56524830932796e-15
Tb927.11.520-1	Tb927.11.520	hypothetical protein, conserved	379.048356137134	310.567894137242	447.528818137027	1.44100155420206	0.527071891542083	5.5450408469379e-08	2.86054217769799e-07
Tb927.7.6080-1	Tb927.7.6080	receptor-type adenylate cyclase GRESAG 4, putative	61.7890170514315	77.3733605289455	46.2046735739175	0.597165138725391	-0.743798148530789	0.00330581064167013	0.00814901106186697
Tb927.10.13920-1	Tb927.10.13920	hypothetical protein, conserved	330.738348373512	292.725814791022	368.750881956002	1.25971425587885	0.333096520726848	0.00138280561417429	0.00368055347061053
Tb927.11.11730-1	Tb927.11.11730	MRP protein, putative	295.937619598416	242.694506203502	349.18073299333	1.43876653186594	0.524832505458451	3.04591234537619e-06	1.25614930707363e-05
Tb927.10.13100-1	Tb927.10.13100	hypothetical protein, conserved	414.779563638505	512.58556390685	316.973563370161	0.618381760411347	-0.693430328263948	8.28087763154193e-12	6.11516384756505e-11
Tb927.10.3490-1	Tb927.10.3490	kinetoplastid-specific dual specificity phosphatase, putative	883.68065240557	777.176909267145	990.184395543994	1.27407850611222	0.349454176251408	0.000281538477880708	0.000853865561891262
Tb927.3.2260-1	Tb927.3.2260	hypothetical protein, conserved	357.346715202386	332.266036944527	382.427393460246	1.15096745059169	0.202847034570101	0.0541837802154287	0.0980301628292901
Tb927.7.1540-1	Tb927.7.1540	hypothetical protein, conserved	445.069829896039	476.216734683204	413.922925108875	0.869190213116369	-0.202256164693951	0.0411139759417922	0.0771509449063432
Tb927.11.8940-1	Tb927.11.8940	protein lipid droplet kinase (LDK) (LDK)	443.663149451341	396.984685148254	490.341613754427	1.23516506328527	0.30470385158367	0.000371601428953896	0.00110084861694536
Tb927.9.2690-1	Tb927.9.2690	hypothetical protein, unlikely	19.4052855354749	25.1510009733081	13.6595700976418	0.543102443999671	-0.880703739380226	0.0515417249909294	0.0939553671735912
Tb927.5.3220-1	Tb927.5.3220	signal peptidase type I, putative	690.599259527808	930.299884729623	450.898634325992	0.484680952590937	-1.04489270753995	1.44572689780915e-39	3.57918590455171e-38
Tb927.8.1160-1	Tb927.8.1160	vacuolar-type Ca2 -ATPase, putative	1096.44362955799	1159.59334293035	1033.29391618563	0.891083001196307	-0.166368274995161	0.0121394076966786	0.0261958817667446
Tb927.9.9820-1	Tb927.9.9820	glyceraldehyde-3-phosphate dehydrogenase, putative	662.564103138901	803.185009177578	521.943197100225	0.649841806229263	-0.621839535431233	3.25522385132426e-14	2.87633170651127e-13
Tb927.9.6350-1	Tb927.9.6350	inositol-1(or 4)-monophosphatase, putative (IMPase)	383.855899108417	445.223049129501	322.488749087333	0.724330758970954	-0.465279453712	5.69063665483654e-07	2.60293380358549e-06
Tb927.11.5920-1	Tb927.11.5920	hypothetical protein, conserved	160.077767595956	188.602833588292	131.552701603621	0.697511798209734	-0.519710474971029	0.000195056396739085	0.000610131346252719
Tb927.9.12500-1	Tb927.9.12500	hypothetical protein, conserved	483.872283279191	446.739119950236	521.005446608145	1.16624092975377	0.221865860798244	0.028451942935968	0.0556281002378086
Tb927.11.9560-1	Tb927.11.9560	oxidoreductase, putative	387.158172265953	346.053929232832	428.262415299074	1.23755975332657	0.307498184785571	0.0040532558258375	0.00979123073518708
Tb927.5.2960-1	Tb927.5.2960	phosphoribosylpyrophosphate synthetase, putative (PRS)	1128.55657972374	1185.40726575848	1071.70589368899	0.904082440395081	-0.145473761487746	0.0319589008279704	0.0616786882749775
Tb927.8.7870-1	Tb927.8.7870	receptor-type adenylate cyclase GRESAG 4, putative	223.599667550547	258.982541238584	188.216793862511	0.726754757144492	-0.460459484994643	0.000155512549058693	0.000495004544454249
Tb927.7.3980-1	Tb927.7.3980	immunodominant antigen, putative,tc40 antigen-like	1879.09704106675	2225.6868746421	1532.5072074914	0.688554722118237	-0.538356779392193	8.23990886894846e-24	1.18373657708387e-22
Tb927.3.1030-1	Tb927.3.1030	RNA-binding protein (RPB28)	1117.93992610308	1247.92473259644	987.955119609722	0.791678451275006	-0.337013511737188	9.80489764001744e-07	4.3252209874139e-06
Tb927.10.1440-1	Tb927.10.1440	hypothetical protein, conserved	423.485617262889	376.657458552538	470.313775973241	1.24865116910366	0.32037049304343	0.000698166970475147	0.0019687990909369
Tb927.11.15300-1	Tb927.11.15300	hypothetical protein, conserved	420.446065204573	451.977239330353	388.914891078793	0.860474504545864	-0.216795648362918	0.0477586200375948	0.0879833431138451
Tb927.11.6930-1	Tb927.11.6930	hypothetical protein, conserved	252.856456192279	230.614710459752	275.098201924807	1.19289095381805	0.2544621674453	0.0105337711742816	0.0231454880929962
Tb927.8.8260-1	Tb927.8.8260	amino acid transporter, putative	109.768878195428	143.895206105436	75.6425502854193	0.52567804260271	-0.927748619611885	2.62619095646532e-07	1.24385692845249e-06
Tb927.7.3430-1	Tb927.7.3430	cyclophilin-type peptidyl-prolyl cis-trans isomerase, putative (PPIase)	300.429520688005	266.705656588034	334.153384787975	1.25289200485209	0.325262064476987	0.0152564283462437	0.0321076955518691
Tb927.2.4970-1	Tb927.2.4970	hypothetical protein, conserved	477.468267624175	525.84914069264	429.087394555711	0.815989532645282	-0.293377449182748	0.00115887096484696	0.00313744878688831
Tb927.10.13180-1	Tb927.10.13180	hypothetical protein, conserved	1567.06440389718	1462.64427799625	1671.48452979812	1.14278266762714	0.192551060464626	0.00153880321505791	0.00406088670835081
Tb927.2.1120-1	Tb927.2.1120	retrotransposon hot spot protein (RHS, pseudogene), putative,retrotransposon hot spot protein 4 (RHS4), point mutation	327.624929717749	359.216008213721	296.033851221776	0.824110965137295	-0.279089487970426	0.0142791154958275	0.0303016968811223
Tb927.10.5530-1	Tb927.10.5530	hypothetical protein, conserved	566.049474501425	513.431667503326	618.667281499525	1.20496517970528	0.268991457001009	0.00375744740004353	0.00913771611271797
[truncated: 2,809 more rows]
