# Supplementary material for: Bromodomain Proteins Contribute to Maintenance of Bloodstream Form Stage Identity in the African Trypanosome
Source: PLoS Biol. 2015 Dec 8;13(12):e1002316. doi: 10.1371/journal.pbio.1002316 (PMC4672894; doi:10.1371/journal.pbio.1002316)
Supplement: S1 Data — (ZIP) [file pbio.1002316.s001.zip › S1_Data/Additional_File_2_annotated_L224_3d_iBET_sig_0.1_fdr.txt]

id	gene	annotation	baseMean	baseMeanA	baseMeanB	foldChange	log2FoldChange	pval	padj
Tb927.3.5290-1	Tb927.3.5290	hypothetical protein, conserved	916.458266446122	874.347299566512	958.569233325733	1.09632549194236	0.132676188714253	0.0291698206907121	0.0526526709700173
Tb927.7.4790-1	Tb927.7.4790	proteasome beta 6 subunit,20S proteasome beta 6 subunit, putative (BETA6)	887.846358000507	1140.24912530877	635.443590692248	0.557284874496332	-0.843513097734154	2.73902502700387e-33	3.86737944038996e-32
Tb927.7.510-1	Tb927.7.510	hypothetical protein, conserved	361.200105158877	425.583160077384	296.81705024037	0.697436078500849	-0.519867097953775	1.88233202868505e-07	7.58836804921926e-07
Tb927.4.870-1	Tb927.4.870	dynein heavy chain, putative	4403.3093258872	5237.99246558759	3568.62618618681	0.681296548177926	-0.553645197587431	1.20065034284704e-41	2.21385738322429e-40
Tb927.9.13150-1	Tb927.9.13150	TFIIF-stimulated CTD phosphatase, putative	380.578685442303	445.75561732019	315.401753564416	0.707566525937598	-0.499062297291643	2.06293086434867e-07	8.28966241581949e-07
Tb927.6.4770-1	Tb927.6.4770	protein mkt1, putative	1591.66602283712	1948.19480256527	1235.13724310897	0.633990626339121	-0.657466584860277	1.80843527858763e-33	2.56586434007401e-32
Tb927.11.2160-1	Tb927.11.2160	hypothetical protein, conserved	249.011219114645	221.273013718174	276.749424511115	1.2507147611936	0.322752805065039	0.00632265890627291	0.0132549865293416
Tb927.4.3060-1	Tb927.4.3060	hypothetical protein, conserved	1260.25659732294	1754.14475611403	766.368438531848	0.436890077549581	-1.19465775457232	9.60910887805107e-83	3.63565418156564e-81
Tb927.10.2570-1	Tb927.10.2570	lysosomal alpha-mannosidase precursor, putative	2009.74064902862	1850.37068022566	2169.11061783157	1.17225734335946	0.229289316546557	1.07334587612368e-05	3.50824343953665e-05
Tb927.7.5460-1	Tb927.7.5460	exosome-associated protein 3 (EAP3)	224.428340375281	246.542461343228	202.314219407334	0.820605985293866	-0.285238417963413	0.0258449552419101	0.0472859344388308
Tb927.10.10390-1	Tb927.10.10390	trypanothione reductase	2065.24422978497	2597.18317356182	1533.30528600813	0.59037240869897	-0.760302796868667	6.61672890287757e-50	1.46035885381692e-48
Tb927.2.1560-1	Tb927.2.1560	cyclophilin-type peptidyl-prolyl cis-trans isomerase, putative	210.506290358121	264.535208790979	156.477371925264	0.591518129629782	-0.757505708019422	3.3376450296437e-10	1.70491043594892e-09
Tb927.11.7200-1	Tb927.11.7200	hypothetical protein, conserved	843.584106909945	739.995131566553	947.173082253338	1.27997204555683	0.356112302274553	1.24038607602857e-07	5.10163496681867e-07
Tb927.11.9770-1	Tb927.11.9770	hypothetical protein, conserved	333.28695866245	369.308192069653	297.265725255247	0.804925890187622	-0.313072134990083	0.00185052245921867	0.00430491516996837
Tb927.4.4750-1	Tb927.4.4750	hypothetical protein, conserved	401.070441333806	300.55151289528	501.589369772331	1.66889650609444	0.738894491085274	6.4785445963491e-15	4.42363123219462e-14
Tb927.7.4600-1	Tb927.7.4600	hypothetical protein, conserved	831.427237430308	779.069546152254	883.784928708362	1.13441082772814	0.181943207996075	0.0132243191773733	0.0258743115312833
Tb927.10.12780-1	Tb927.10.12780	zinc finger protein family member, putative (ZC3H37)	279.19265160173	122.693016597343	435.692286606117	3.55107648902286	1.82825643587156	3.72335671850983e-52	8.49664170229136e-51
Tb927.2.1210-1	Tb927.2.1210	retrotransposon hot spot protein 4 (RHS4), putative	470.402245206855	527.374181321043	413.430309092668	0.783941125174251	-0.351182784435329	4.59172651834063e-05	0.000138289764887309
Tb927.9.4620-1	Tb927.9.4620	ubiquitin-activating enzyme E1, putative	541.236961948599	504.545305556147	577.928618341051	1.14544444666672	0.19590749053964	0.0136216212701776	0.0265532713160921
Tb927.11.3280-1	Tb927.11.3280	kinesin, putative,MCAK-like kinesin, putative (Kif13-5)	1163.45079391572	1220.77191354094	1106.1296742905	0.906090369561408	-0.142273149233603	0.0530894838534133	0.0900974929861811
Tb927.10.5290-1	Tb927.10.5290	HIRA-interacting protein 5, putative	246.313913512113	228.363075838524	264.264751185701	1.15721313621018	0.210654605357087	0.0460890385876716	0.0794043361435541
Tb927.9.11980-1	Tb927.9.11980	hypothetical protein, unlikely	13.9296472725289	9.52122070234428	18.3380738427135	1.92602129663882	0.945623655614056	0.0448906117625281	0.0776457444695221
Tb927.10.1030-1	Tb927.10.1030	serine carboxypeptidase III precursor, putative,serine peptidase, Clan SC, Family S10 (CBP1)	337.17405117898	394.783082309985	279.565020047976	0.708148430302949	-0.497876309129632	1.73223861514032e-06	6.24835554945373e-06
Tb927.9.15190-1	Tb927.9.15190	ribosomal protein L15, putative	2221.76794599159	2697.75668934791	1745.77920263526	0.647122555391473	-0.627889131801175	1.70214999624031e-22	1.67531429810138e-21
Tb927.5.1460-1	Tb927.5.1460	hypothetical protein, conserved	1260.4800469103	1904.22367946598	616.736414354628	0.323878135223897	-1.62647701875424	2.55033170416749e-144	2.18528422494352e-142
Tb927.11.12620-1	Tb927.11.12620	hypothetical protein, conserved	694.352278785128	520.165968195945	868.538589374311	1.66973358981289	0.739617935444203	1.37558369994413e-21	1.31394552322533e-20
Tb927.4.2990-1	Tb927.4.2990	hypothetical protein, conserved	1101.07028212709	1209.10831505453	993.032249199641	0.821293044498545	-0.284031014892629	1.55745503598436e-05	4.96975429518195e-05
Tb927.11.1690-1	Tb927.11.1690	hypothetical protein, conserved	261.71783479808	235.000102346455	288.435567249705	1.22738485800518	0.295587690465534	0.0195679291909834	0.036874450437515
Tb927.7.3070-1	Tb927.7.3070	hypothetical protein, conserved	1344.97738280012	1453.24257035422	1236.71219524602	0.851001904619801	-0.232765734089559	7.07255127099662e-06	2.37655125369129e-05
Tb927.7.1700-1	Tb927.7.1700	hypothetical protein, conserved	702.89939412217	480.445926434675	925.352861809665	1.92602915519876	0.945629542092231	1.22271979004313e-31	1.6290504519782e-30
Tb927.7.3120-1	Tb927.7.3120	small nuclear ribonucleoprotein SmD1,SmD-1 like small nuclear ribonucleoprotein (Sm-D1)	419.858355603914	393.417330301701	446.299380906126	1.13441718636002	0.181951294608744	0.0573040216084135	0.0963889816892868
Tb927.11.14450-1	Tb927.11.14450	hypothetical protein, conserved	839.49828504795	911.061464173235	767.935105922665	0.842901534222552	-0.246563986123122	6.27991885161621e-05	0.000185552707109958
Tb927.9.1600-1	Tb927.9.1600	hypothetical protein, conserved	1361.71082003937	1450.92985842397	1272.49178165476	0.877018123423946	-0.18932143887221	0.000460121073231192	0.00119224968278702
Tb927.9.15890-1	Tb927.9.15890	expression site-associated gene (ESAG) protein, putative,expression site-associated gene 5 (ESAG5) protein, putative	840.440633068933	1224.55849572464	456.322770413221	0.372642688778364	-1.42413514051894	1.12801741791148e-82	4.24951389333893e-81
Tb927.4.3470-1	Tb927.4.3470	hypothetical protein, conserved	614.169644657327	453.49711575547	774.842173559183	1.70859338822562	0.7728091046872	9.20200433804179e-24	9.50656240123939e-23
Tb927.11.2570-1	Tb927.11.2570	hypothetical protein, conserved	859.720967827106	1054.08185518979	665.360080464419	0.631222401930652	-0.663779687728717	2.26168149713236e-22	2.21108459563051e-21
Tb927.9.11080-1	Tb927.9.11080	hypothetical protein, unlikely	206.629891507286	279.083794231376	134.175988783196	0.480773128202336	-1.05657183297435	1.12663879745302e-07	4.65570831666165e-07
Tb927.6.190-1	Tb927.6.190	receptor-type adenylate cyclase GRESAG 4, putative	941.419898142115	1224.41291964298	658.426876641247	0.537749043707602	-0.894995040816947	3.08152343681883e-28	3.74062706080508e-27
Tb927.10.2640-1	Tb927.10.2640	intraflagellar transport protein IFT81, putative	2704.83733473643	3717.08002202001	1692.59464745285	0.455355988417226	-1.13493323766979	1.69461282383993e-125	1.18487328642888e-123
Tb927.10.3850-1	Tb927.10.3850	hypothetical protein, conserved	590.344094229257	497.405359476338	683.282828982175	1.37369414294515	0.458060819602629	1.53207660185394e-09	7.47229324788139e-09
Tb927.5.2950-1	Tb927.5.2950	hypothetical protein, conserved	957.845954293585	1197.63614754128	718.055761045891	0.599560862053173	-0.73802188432454	1.43247297936258e-22	1.41626853389468e-21
Tb927.10.4140-1	Tb927.10.4140	hypothetical protein, conserved	184.627963484735	211.628329984298	157.627596985172	0.744832211249162	-0.425012629395916	0.00317431334322691	0.00706480738981491
Tb927.10.2810-1	Tb927.10.2810	hypothetical protein, conserved	584.294733048544	730.526314012561	438.063152084527	0.599654172179476	-0.737797374035875	3.57781767226919e-19	3.00674292842622e-18
Tb927.10.5740-1	Tb927.10.5740	hypothetical protein, conserved	86.9538367972557	99.000295629552	74.9073779649595	0.756637922024541	-0.402325010086491	0.0388223005832545	0.0680792349714375
Tb927.6.700-1	Tb927.6.700	alanyl-tRNA synthetase, putative	3194.792605142	3844.51614528135	2545.06906500265	0.661999837905842	-0.59509723110633	2.94456461052466e-38	4.96824221930223e-37
Tb927.5.2060-1	Tb927.5.2060	cell division control protein, putative	1141.52891988575	1205.72831884109	1077.32952093042	0.893509345426934	-0.162445276050834	0.0460679249292116	0.0794043361435541
Tb927.11.8510-1	Tb927.11.8510	DNA polymerase kappa, putative	98.771504964505	110.646451613204	86.896558315806	0.785353321763787	-0.348586242313591	0.058756676028242	0.09847235829086
Tb927.10.7560-1	Tb927.10.7560	hypothetical protein, conserved	211.893554543941	135.581385917665	288.205723170217	2.12570273728606	1.08793986148419	6.02411083111201e-17	4.5703757520763e-16
Tb927.11.11760-1	Tb927.11.11760	hypothetical protein, conserved	602.227062451558	550.630815523258	653.823309379857	1.18740777113707	0.247815460146303	0.00291497465019845	0.0065258397650447
Tb927.10.4660-1	Tb927.10.4660	hypothetical protein, conserved	264.733854576615	233.757961193202	295.709747960027	1.26502535550274	0.339166301829832	0.010782526495728	0.0214668067363697
Tb927.4.5060-1	Tb927.4.5060	hypothetical protein	221.690588155102	119.893814831482	323.487361478723	2.69811551107456	1.43195211392264	3.97754293535988e-20	3.50794402169983e-19
Tb927.4.5310-1	Tb927.4.5310	serine/threonine-protein kinase a, putative,protein kinase, putative	392.327715080238	508.77234594914	275.883084211337	0.542252515113933	-0.882963255364211	3.12899396846806e-19	2.63971112783889e-18
Tb927.7.1190-1	Tb927.7.1190	regulator of chromosome condensation, putative	1353.11677932372	1554.87388496193	1151.3596736855	0.740484282886836	-0.433458980901748	6.93536401555755e-13	4.26866771098401e-12
Tb927.10.14350-1	Tb927.10.14350	hypothetical protein, conserved	190.696574398595	218.361048614432	163.032100182758	0.746617133491741	-0.421559478665419	0.00171558323494557	0.00400914370947173
Tb927.11.15340-1	Tb927.11.15340	hypothetical protein, conserved	438.184091339236	367.192298779429	509.175883899043	1.38667364645603	0.471628289435229	2.06595457884207e-06	7.3971499463661e-06
Tb927.1.2100-1	Tb927.1.2100	calpain-like cysteine peptidase, putative,cysteine peptidase, Clan CA, family C2, putative	4448.03287626598	3937.10300972718	4958.96274280478	1.25954610040757	0.332903926845663	3.1973767005384e-10	1.6370868402288e-09
Tb927.10.1370-1	Tb927.10.1370	hypothetical protein, conserved	324.285360085837	275.580111522821	372.990608648852	1.35347433669198	0.436667532785074	2.77792180952357e-05	8.6065354892719e-05
Tb927.4.3280-1	Tb927.4.3280	expression site-associated gene (ESAG) protein, putative,expression site-associated gene 2 (ESAG2) protein, putative	5.10765142159137	1.07610626736185	9.13919657582089	8.49283834971643	3.0862467903767	0.0199721771395876	0.0375229639294917
Tb927.11.13210-1	Tb927.11.13210	hypothetical protein, conserved	300.921526768363	271.823967260836	330.019086275889	1.21409119880591	0.279876796489196	0.00662321494820418	0.013822086592002
Tb927.10.12220-1	Tb927.10.12220	hypothetical protein, conserved	364.971684857072	320.073178759232	409.870190954911	1.28055150557687	0.356765281319567	0.000234580616215755	0.000637114538758764
Tb927.1.850-1	Tb927.1.850	hypothetical protein, unlikely	174.532649873966	194.37099851354	154.694301234392	0.795871310110169	-0.329392924514675	0.0188719514198201	0.0357092131217207
Tb927.7.630-1	Tb927.7.630	hypothetical protein, conserved	341.356862171167	311.091766169261	371.621958173073	1.19457343004983	0.256495538526527	0.0253362297410683	0.0464329309995673
Tb927.8.2820-1	Tb927.8.2820	hypothetical protein, conserved	1843.03382369558	2020.26264506846	1665.80500232269	0.824548732012138	-0.2783233333597	2.26373767122082e-08	9.94724346227751e-08
Tb927.9.3820-1	Tb927.9.3820	syntaxin, putative	525.227946589214	644.985995792993	405.469897385434	0.628649149020544	-0.669673025620082	1.31494652829644e-15	9.23845068915668e-15
Tb927.10.8630-1	Tb927.10.8630	hypothetical protein, conserved	661.780798473693	710.18273332066	613.378863626726	0.863691603369036	-0.211411830779199	0.0298837623149931	0.053808010431199
Tb927.5.680-1	Tb927.5.680	hypothetical protein, conserved	625.583496434606	579.863504271477	671.303488597735	1.15769225628562	0.211251799669175	0.00462828402821981	0.00998795121151633
Tb927.3.5740-1	Tb927.3.5740	hypothetical protein	2.00098122321135	3.74099748454124	0.260964961881461	0.0697581227893992	-3.8414949724647	0.0574030142368395	0.0965183425221195
Tb927.11.5670-1	Tb927.11.5670	hypothetical protein, conserved	273.487740539818	185.605800415915	361.369680663722	1.94697407006649	0.961233670275161	1.34873749591529e-15	9.46824555365432e-15
Tb927.10.12660-1	Tb927.10.12660	pumilio/PUF RNA binding protein 2 (PUF2)	775.380172873439	829.638659317166	721.121686429712	0.869199715238958	-0.202240393013599	0.00730574620310284	0.0151093757253002
Tb927.11.230-1	Tb927.11.230	cleavage and polyadenylation specificity factor, putative	1163.44025790038	1338.94952696319	987.930988837562	0.737840350919158	-0.438619405774482	8.49908845614158e-14	5.46593326759952e-13
Tb927.6.4650-1	Tb927.6.4650	UV excision repair RAD23 protein, putative	918.53141257323	1015.32658714033	821.736238006133	0.809331941479597	-0.305196560209369	4.0153318445408e-06	1.39206665296654e-05
Tb927.11.20730-1	Tb927.11.20730	glycerophosphoryl diester phosphodiesterase, putative	475.016152604448	519.427388093983	430.604917114913	0.828999253764804	-0.270557291827737	0.0148132279079286	0.0286375548619806
Tb927.3.3220-1	Tb927.3.3220	RNA polymerase-associated protein CTR9, putative	1265.2120183472	1326.9160330381	1203.5080036563	0.906996353718597	-0.140831344004205	0.024864678614709	0.0456644864661812
Tb927.9.8260-1	Tb927.9.8260	rhomboid-like protein,serine peptidase, Clan S- , family S54, putative	595.814939711269	667.024036131073	524.605843291465	0.786487165191717	-0.346504872622559	4.90646270111753e-06	1.68166603952028e-05
Tb927.9.3370-1	Tb927.9.3370	thioredoxin (trx)	317.752707162555	253.664889280198	381.840525044912	1.50529514008985	0.590046380937593	6.47071466468351e-07	2.46530279726826e-06
Tb927.7.5180-1	Tb927.7.5180	60S ribosomal protein L23a, putative	658.797189702242	792.270611390036	525.323768014448	0.663061030489027	-0.592786427669266	2.21420858645262e-13	1.39024303488476e-12
Tb927.11.4100-1	Tb927.11.4100	variant surface glycoprotein (VSG), putative	366.848595143505	574.975837748971	158.721352538039	0.276048734777155	-1.85700510609189	7.2408904147004e-33	1.00612690340988e-31
Tb927.2.4530-1	Tb927.2.4530	hypothetical protein, conserved	226.419092576073	279.147538552791	173.690646599356	0.622218084027662	-0.684507769192359	4.65824806699661e-07	1.80465816070702e-06
Tb927.10.13260-1	Tb927.10.13260	hypothetical protein, conserved	964.56560293153	877.677116173499	1051.45408968956	1.19799647309217	0.260623660831272	7.87079808773504e-05	0.000228464879730336
Tb927.10.13330-1	Tb927.10.13330	paraflagellar rod component, putative (PFC20)	1261.83956758231	1086.55922029295	1437.11991487167	1.32263376724576	0.403413639604161	3.08864632406068e-11	1.7020661331835e-10
Tb927.9.13980-1	Tb927.9.13980	hypothetical protein, unlikely	96.2764706625355	63.0645368700104	129.488404455061	2.05326814215673	1.03792204541968	1.53481014960225e-05	4.90465839397576e-05
Tb927.11.5960-1	Tb927.11.5960	hypothetical protein, conserved	913.987746896486	1114.16687703027	713.808616762707	0.640665802833158	-0.642356109847514	6.92681910962266e-21	6.37267358085285e-20
Tb927.1.740-1	Tb927.1.740	hypothetical protein, conserved	567.426035943972	516.609165219544	618.2429066684	1.19673236227945	0.259100543438517	0.00265887884808941	0.00599241906454395
Tb927.5.2920-1	Tb927.5.2920	hypothetical protein, conserved	299.663404501339	263.078435207865	336.248373794813	1.27812974685339	0.354034296097711	0.00549921962412835	0.0116856745720598
Tb927.9.15530-1	Tb927.9.15530	BARP protein (BARP)	175.540238506696	96.7880687377132	254.292408275678	2.62731152291908	1.39358727238803	1.73434950373944e-20	1.55948710521427e-19
Tb927.3.3030-1	Tb927.3.3030	hypothetical protein, conserved	769.640518682917	681.677355684759	857.603681681074	1.25807858296774	0.331222039639332	1.20193787562416e-06	4.4268592637822e-06
Tb927.6.3720-1	Tb927.6.3720	hypothetical protein, conserved	785.056920392254	911.114238608667	658.999602175841	0.723289763512178	-0.467354361081043	2.29626638572322e-10	1.18964838240788e-09
Tb927.8.3770-1	Tb927.8.3770	mitogen-activated protein kinase, putative (MPK10)	1296.36121567028	1138.24614317992	1454.47628816063	1.27782228551837	0.353687205902104	7.48696177376758e-07	2.82295279994515e-06
Tb927.5.1840-1	Tb927.5.1840	hypothetical protein, conserved	376.351561825882	338.225931946596	414.477191705167	1.22544474730167	0.293305437618957	0.00472657791100135	0.0101840259920733
Tb927.4.710-1	Tb927.4.710	hypothetical protein, conserved	286.310797616022	402.348563285217	170.273031946827	0.423197812753525	-1.24059592381018	2.1350936919988e-25	2.33258985850868e-24
Tb927.10.13520-1	Tb927.10.13520	hypothetical protein, conserved,hypothetical protein	849.387998205494	940.746323590882	758.029672820106	0.805774791578949	-0.311551422973592	4.6761207824865e-06	1.60839416131177e-05
Tb927.4.1300-1	Tb927.4.1300	amidinotransferase, putative	4477.09453274317	6703.29845285863	2250.8906126277	0.335788511947847	-1.57437522148967	4.81212147005875e-202	7.51034672291312e-200
Tb927.10.1420-1	Tb927.10.1420	methionine aminopeptidase 2, putative,metallo- peptidase, Clan MG, Family M24 (MetAP2)	1581.61221365762	1900.83234553614	1262.39208177909	0.664125947111359	-0.590471229757228	3.57005488091338e-23	3.60719996059919e-22
Tb927.9.8490-1	Tb927.9.8490	hypothetical protein, conserved	321.72302353383	278.106245107526	365.339801960134	1.31366989554255	0.393602794766385	4.85515591178886e-05	0.000145521476917128
Tb927.10.11060-1	Tb927.10.11060	hypothetical protein, conserved	256.010262128112	173.290913438074	338.72961081815	1.95468766421613	0.966938100481357	2.96693982621442e-17	2.27865150097663e-16
Tb927.7.3890-1	Tb927.7.3890	hypothetical protein, conserved	236.055280935116	275.821945566017	196.288616304215	0.711649741652751	-0.490760741775626	8.95909756413836e-05	0.000257658811156858
Tb927.9.16000-1	Tb927.9.16000	hypothetical protein, unlikely	32.401402925068	40.3819543062701	24.4208515438659	0.604746648927641	-0.725597225041598	0.0201525530495836	0.0377806335592794
Tb927.8.1200-1	Tb927.8.1200	vacuolar-type Ca2 -ATPase 2 (TbA2)	494.967424077886	553.246392076973	436.6884560788	0.789320025096599	-0.341317743937987	4.03906777371977e-05	0.000122489425198858
Tb927.8.1950-1	Tb927.8.1950	hypothetical protein, conserved	1142.89498556027	1239.34029468965	1046.44967643089	0.844360246265487	-0.244069438828701	3.05681542336723e-05	9.42051015522905e-05
Tb927.10.5190-1	Tb927.10.5190	hypothetical protein	498.36378765417	395.287284840686	601.440290467654	1.52152703497674	0.60551996834502	1.26656136199412e-10	6.6967612243367e-10
Tb927.10.2840-1	Tb927.10.2840	ribosomal protein S25, putative	2296.47544150848	2605.70149923846	1987.24938377849	0.762654273468885	-0.390898892333331	5.13594333968634e-14	3.35236331507532e-13
Tb927.7.2390-1	Tb927.7.2390	hypothetical protein, conserved	1583.27099777155	1646.76674815179	1519.77524739131	0.922884342361776	-0.115778237001358	0.0479162568242867	0.0822928049998557
Tb927.9.10770-1	Tb927.9.10770	Polyadenylate-binding protein 2 (Poly(A)-binding protein 2) (Poly(A)-binding protein II) (PABII) (Polyadenylate-binding nuclear protein 1) (Nuclear poly(A)-binding protein 1) (PABP2), putative (PABP2)	7736.15965942876	10005.4232055182	5466.89611333933	0.546393291022836	-0.87198832551175	4.22199615707788e-122	2.73335158613783e-120
Tb927.11.4450-1	Tb927.11.4450	ALBA-Domain Protein (ALBA2)	1323.16336670128	1744.63608736015	901.690646042408	0.516835947952204	-0.952221676309213	4.27572929690303e-37	6.90755527817605e-36
Tb927.4.5180-1	Tb927.4.5180	tousled-like kinase I (TLK1)	817.678186077387	754.92724934401	880.429122810764	1.16624366596359	0.221869245614878	0.00187347356034782	0.00435020162524971
Tb927.11.5350-1	Tb927.11.5350	myo-inositol/proton symporter (MIT)	512.35832654237	457.083123880186	567.633529204554	1.24186061472999	0.312503255907437	0.000528866667325975	0.00135517847244288
Tb927.4.2050-1	Tb927.4.2050	hypothetical protein	400.244127365161	522.111231692987	278.377023037335	0.533175703067478	-0.907317056888709	1.48257600852733e-19	1.26540178852821e-18
Tb927.10.5900-1	Tb927.10.5900	hypothetical protein, conserved	1096.17157682616	1036.31967625226	1156.02347740006	1.11550856737633	0.157701593872395	0.00581214114668753	0.0122789735610464
Tb927.9.15600-1	Tb927.9.15600	BARP protein (BARP)	67.0942239380134	34.4318184147782	99.7566294612486	2.8972222221767	1.53467034616742	1.46484332289167e-09	7.15236348719173e-09
Tb927.11.13080-1	Tb927.11.13080	hypothetical protein, conserved	412.950496510807	382.761423213866	443.139569807749	1.15774355233324	0.211315722454898	0.0495702435918049	0.0848665874617776
Tb927.8.3360-1	Tb927.8.3360	hypothetical protein, conserved	108.200652959634	127.940102328462	88.4612035908059	0.691426706566939	-0.532351765675876	0.00320332163002735	0.00712392647492087
Tb927.10.15540-1	Tb927.10.15540	predicted VPS53-like domain protein	968.886630310575	1131.93839360588	805.834867015267	0.711907000917439	-0.490239306052933	1.02857010298784e-12	6.25153178032945e-12
Tb927.9.6070-1	Tb927.9.6070	40S ribosomal protein S3, putative (RPS3)	504.315828884807	604.586818990882	404.044838778731	0.668299119476543	-0.581434121534737	1.30068641220677e-11	7.30591210969613e-11
Tb927.10.470-1	Tb927.10.470	choline dehydrogenase, putative	405.427540763869	311.478682638206	499.376398889531	1.60324422416276	0.680994209741279	2.21967127195813e-12	1.31703509279797e-11
Tb927.7.5470-1	Tb927.7.5470	hypothetical protein, conserved	593.187805248385	652.530228661087	533.845381835683	0.818115940668478	-0.289622783291698	0.000101129650476306	0.00028865876719886
Tb927.9.12000-1	Tb927.9.12000	unspecified product	878.726319134019	908.439786289826	849.012851978212	0.934583518678414	-0.0976044992966506	0.0501206484203307	0.0856578934676751
Tb927.11.6870-1	Tb927.11.6870	14-3-3 protein	1648.99890725565	2239.49894878561	1058.49886572569	0.472649860496552	-1.0811562656247	6.63107026275166e-30	8.42377239773975e-29
Tb927.5.3790-1	Tb927.5.3790	hypothetical protein, conserved	246.068769210515	279.0450279814	213.09251043963	0.76364919303932	-0.38901805308328	0.00341058068305212	0.00754836038740834
Tb927.8.3950-1	Tb927.8.3950	hypothetical protein, conserved	715.140037795991	779.97919606123	650.300879530752	0.833741313633321	-0.262328269286886	0.000766246106413675	0.00190797463534345
Tb927.11.16390-1	Tb927.11.16390	cyclin dependent kinases regulatory subunit, putative (CKS1)	233.816565801778	277.322155946481	190.310975657076	0.686245118092199	-0.543204113981514	3.7961606533557e-05	0.000115684951570184
Tb927.9.5960-1	Tb927.9.5960	succinate dehydrogenase, putative	227.462561592519	169.506702619764	285.418420565275	1.68381790309215	0.751736126224474	2.42723255975273e-09	1.16241164779391e-08
Tb927.4.4060-1	Tb927.4.4060	hypothetical protein, conserved	553.850576405086	635.069108820953	472.63204398922	0.74422143578467	-0.426196149929097	1.17364199720327e-07	4.83622397716011e-07
Tb927.11.7960-1	Tb927.11.7960	kinetoplast poly(A) polymerase 1	433.039494681454	358.723564871913	507.355424490995	1.41433536620922	0.500124251547267	1.39740115782648e-06	5.10865525260067e-06
Tb927.9.5210-1	Tb927.9.5210	glutaminyl-tRNA synthetase, putative	1552.49755570115	1798.01050362062	1306.98460778168	0.726905991455462	-0.460159298047383	1.40160209909842e-16	1.04255339115917e-15
Tb927.5.1210-1	Tb927.5.1210	short-chain dehydrogenase, putative	3070.38122328186	3747.36633615505	2393.39611040866	0.638687519636627	-0.646817835286073	1.41699211723473e-47	2.92778040298618e-46
Tb927.8.1600-1	Tb927.8.1600	lysyl-tRNA synthetase, putative	2834.94079755517	3700.7649331951	1969.11666191525	0.532083690118408	-0.910274913403552	4.01085276111002e-83	1.53077961275553e-81
Tb927.9.4730-1	Tb927.9.4730	hypothetical protein, unlikely	573.944189110822	789.597247477766	358.291130743877	0.453764412032055	-1.13998462954871	1.45481620037168e-36	2.28688733655549e-35
Tb927.9.10450-1	Tb927.9.10450	hypothetical protein, conserved	1589.48545582839	1799.38352100525	1379.58739065152	0.76670002506236	-0.383265867884029	4.6732578452419e-09	2.18185222048153e-08
Tb927.11.15550-1	Tb927.11.15550	NADH-cytochrome b5 reductase, putative (B5R)	174.995874735196	98.1395389115448	251.852210558846	2.56626649515692	1.35967099555535	9.50780073714299e-21	8.67413136144361e-20
Tb927.11.6140-1	Tb927.11.6140	40S ribosomal protein S15A, putative	2598.07482587602	3077.43228135647	2118.71737039558	0.688469209617082	-0.538535960681155	1.23830889990496e-28	1.5200589585912e-27
Tb927.7.2560-1	Tb927.7.2560	hypothetical protein, conserved	640.470767273095	582.426674220175	698.514860326016	1.19931811375445	0.262214377905228	0.000485644421211681	0.00125355352669524
Tb927.9.9430-1	Tb927.9.9430	hypothetical protein, conserved	185.481600582839	162.196696042767	208.76650512291	1.287119344699	0.364145829800097	0.0188309131509758	0.035646996088267
Tb927.7.6990-1	Tb927.7.6990	hypothetical protein, conserved	516.147633410495	467.569118294332	564.726148526658	1.20779180324558	0.272371787186375	0.000450043602152334	0.00116890968285629
Tb927.10.11470-1	Tb927.10.11470	hypothetical protein, conserved	1074.09197022678	973.666889555797	1174.51705089776	1.20628221365686	0.270567469935081	3.80120085635726e-05	0.000115757823988022
Tb927.7.5410-1	Tb927.7.5410	hypothetical protein, conserved	118.950138073387	149.014951017225	88.8853251295481	0.596485953407948	-0.745439930457724	0.000937161581930254	0.00230272483161946
Tb927.9.2450-1	Tb927.9.2450	electon transport protein SCO1/SCO2, putative	316.274539697799	271.469712255509	361.07936714009	1.33009080143806	0.411524737691011	0.000459671990059443	0.00119143926249096
Tb927.5.970-1	Tb927.5.970	class I transcription factor A, subunit 6 (CITFA-6)	449.804096794807	420.740433317967	478.867760271648	1.13815483930386	0.186696841212117	0.0227319694422002	0.0420926722298367
Tb927.11.4920-1	Tb927.11.4920	hypothetical protein, conserved	577.050477946708	681.627817557714	472.473138335702	0.693154132160543	-0.528751904171599	1.52684233845531e-10	8.0244149357182e-10
Tb927.7.840-1	Tb927.7.840	hypothetical protein, conserved	580.524707284327	718.542062567515	442.507352001139	0.615840568080259	-0.699371187815708	1.10396915072197e-16	8.23970143237406e-16
Tb927.10.13790-1	Tb927.10.13790	hypothetical protein, conserved	2392.56946600978	3381.23020394933	1403.90872807022	0.415206490948304	-1.26809909727603	4.62918798321218e-131	3.42873754010801e-129
Tb927.2.370-1	Tb927.2.370	retrotransposon hot spot protein 1 (RHS1), putative	338.076426810938	396.481196280382	279.671657341495	0.705384416626199	-0.503518390833487	1.53194143903527e-06	5.57417492804672e-06
Tb927.10.9020-1	Tb927.10.9020	hypothetical protein, conserved	470.058275699521	439.170056834204	500.946494564839	1.1406663245121	0.18987682635505	0.0359047656445947	0.0635366778161081
Tb927.10.2140-1	Tb927.10.2140	mitochondrial processing peptidase alpha subunit (pseudogene), putative	351.439821750091	285.221137475815	417.658506024367	1.46433223610498	0.550242917694385	5.96130480673574e-08	2.5390742695356e-07
Tb927.5.3800-1	Tb927.5.3800	glutamine hydrolysing (not ammonia-dependent) carbomoyl phosphate synthase, putative	4329.10001091372	4669.66235396189	3988.53766786555	0.854138343531743	-0.227458334921148	1.77802182357473e-07	7.18702020272741e-07
Tb927.6.1130-1	Tb927.6.1130	hypothetical protein, conserved	437.920483734627	407.710787176277	468.130180292977	1.1481917943235	0.199363650382948	0.0553619107567367	0.0934639945941431
Tb927.1.3210-1	Tb927.1.3210	hypothetical protein, unlikely	214.93259304804	126.828393936094	303.036792159987	2.3893450256311	1.25661519654269	2.91686762612959e-12	1.7086744673172e-11
Tb927.11.10720-1	Tb927.11.10720	hypothetical protein, conserved	1292.42894828363	1092.2665781015	1492.59131846575	1.36650827590098	0.450494197193832	3.83475607255827e-13	2.38038125526699e-12
Tb927.3.2800-1	Tb927.3.2800	hypothetical protein	579.303290651035	626.112108463089	532.49447283898	0.850477838778887	-0.233654451356547	0.00625494694512153	0.0131287791307306
Tb927.4.4990-1	Tb927.4.4990	ubiquinol-cytochrome c reductase, putative	72.7987324813244	50.577365853086	95.0200991095628	1.87870794587388	0.909740810351485	3.23957154430208e-05	9.95564532250358e-05
Tb927.11.7050-1	Tb927.11.7050	hypothetical protein, conserved	283.939679908041	380.745175473727	187.134184342356	0.491494564860924	-1.02475263211916	2.37166844157548e-17	1.82307670882759e-16
Tb927.5.3060-1	Tb927.5.3060	hypothetical protein, conserved	236.53560905398	213.619030357006	259.452187750954	1.21455559140658	0.280428525059094	0.0132589386235012	0.0259362407272607
Tb927.11.10320-1	Tb927.11.10320	hypothetical protein, conserved	436.534189967314	363.995210658639	509.073169275988	1.39857106458855	0.483953562305124	4.48235304146652e-08	1.9298406690846e-07
Tb927.4.3400-1	Tb927.4.3400	hypothetical protein, conserved	834.649056517647	926.063081769389	743.235031265905	0.802574949695476	-0.317291968066876	0.000511222837714748	0.00131453003872518
Tb927.9.7400-1	Tb927.9.7400	expression site-associated gene 11 (ESAG11) protein, putative	2.43015854283631	4.86031708567263	0	0	-Inf	0.0311870505846598	0.0559013170857111
Tb927.5.1065-1	Tb927.5.1065	hypothetical protein	186.550142438852	159.092705215206	214.007579662499	1.34517531380844	0.427794208380248	0.00669674889873145	0.0139555520684103
Tb927.10.2760-1	Tb927.10.2760	hypothetical protein, conserved	1023.46809625368	1116.96657245204	929.969620055315	0.832585005667434	-0.264330518206043	5.24683843713815e-05	0.000156777326292607
Tb927.8.6580-1	Tb927.8.6580	succinate dehydrogenase flavoprotein, putative	1131.56708781515	979.222349946082	1283.91182568422	1.31115453579559	0.390837735053819	1.4765409483283e-10	7.77407704119842e-10
Tb927.11.11300-1	Tb927.11.11300	hypothetical protein, conserved	200.818336180158	163.55570178528	238.080970575037	1.45565680667982	0.54167025824063	0.000405704741844417	0.00106290750711037
Tb927.11.16550-1	Tb927.11.16550	zinc finger protein family member, putative (ZC3H46)	245.531394500029	289.914630372687	201.148158627372	0.693818585039307	-0.527369608853825	4.09088402040211e-05	0.000123931807065215
Tb927.4.1020-1	Tb927.4.1020	serine-palmitoyl-CoA transferase, putative	1005.08513888323	1068.97434177428	941.195935992172	0.880466349108039	-0.183660228710127	0.0024426524627673	0.00554225922237439
Tb927.11.4770-1	Tb927.11.4770	retrotransposon hot spot protein (RHS, pseudogene), putative	101.143907314892	125.331989160011	76.9558254697734	0.61401583095856	-0.703652242303348	0.000119101923923587	0.000336550538342112
Tb927.9.10690-1	Tb927.9.10690	hypothetical protein, conserved	569.034109523084	476.415283209213	661.652935836954	1.38881551276011	0.47385496756747	2.0198169701482e-08	8.91575773691678e-08
Tb927.3.3330-1	Tb927.3.3330	heat shock protein 20, putative	492.500551813785	389.120516441017	595.880587186553	1.53135227264964	0.614806198934656	2.10914191305769e-13	1.32617987914563e-12
Tb927.11.14060-1	Tb927.11.14060	hypothetical protein, conserved	381.095946297976	322.416552074783	439.77534052117	1.36399740550282	0.447840900174569	4.16902285989745e-06	1.44191768086679e-05
Tb927.2.4200-1	Tb927.2.4200	protein kinase, putative	456.352242295135	360.199510843768	552.504973746502	1.53388596351022	0.617191229911421	4.48969940312155e-11	2.45249829895515e-10
Tb927.10.14500-1	Tb927.10.14500	hypothetical protein, conserved	1069.10690815898	1497.68058942789	640.533226890067	0.42768346696324	-1.22538465711704	1.59057896747474e-79	5.72084780894208e-78
Tb927.8.6110-1	Tb927.8.6110	hypothetical protein, conserved	2979.42886779813	3385.66555197891	2573.19218361735	0.760025508755088	-0.395880254308934	2.18366155383052e-17	1.68448384646768e-16
Tb927.11.5180-1	Tb927.11.5180	hypothetical protein, conserved	669.001891297945	750.23914065734	587.76464193855	0.783436387261221	-0.352111958043436	7.52271459383358e-05	0.000219234830110388
Tb927.11.4650-1	Tb927.11.4650	hypothetical protein, conserved	1177.64464499019	871.506243065786	1483.78304691459	1.70255010646273	0.767697257727248	4.88310616506517e-34	7.16079662460898e-33
Tb927.7.6020-1	Tb927.7.6020	hypothetical protein	1.76972992087424	0	3.53945984174848	Inf	Inf	0.0584108667820054	0.0979867515690455
Tb927.1.4730-1	Tb927.1.4730	hypothetical protein, conserved	275.310486965741	298.176984538515	252.443989392967	0.846624664152637	-0.24020557654477	0.0584542019944331	0.0980218199215934
Tb927.1.4660-1	Tb927.1.4660	hypothetical protein, unlikely	147.618273331961	216.31786945329	78.9186772106315	0.364827359894429	-1.45471416773149	3.07747372291653e-20	2.73067211556248e-19
Tb927.8.7790-1	Tb927.8.7790	hypothetical protein, conserved	339.137591762942	388.332473852091	289.942709673793	0.74663523963805	-0.421524492419342	6.79468396878559e-05	0.000199749538806546
Tb927.5.2450-1	Tb927.5.2450	5'-3' exonuclease, pseudogene, putative,5'-3' exonuclease, frameshift,exoribonuclease 2, frameshift (XRNB)	1183.75995526668	1105.44847440721	1262.07143612614	1.14168273360992	0.191161790595438	0.00221749666681426	0.00508285362390679
Tb927.10.3550-1	Tb927.10.3550	DNA repair helicase, putative	624.938455437384	566.260595794222	683.616315080547	1.2072468403381	0.271720687627765	0.00145673059343091	0.0034531666359062
Tb927.11.11530-1	Tb927.11.11530	histone acetyltransferase, putative (HAT2)	797.128627595542	651.018183451649	943.239071739434	1.44886747515784	0.53492564066688	8.88428557582984e-14	5.69689331861723e-13
Tb927.3.1170-1	Tb927.3.1170	hypothetical protein, conserved	508.957451520241	465.491274134592	552.423628905889	1.18675399433193	0.247020905544194	0.00402954182094771	0.00879795041595879
Tb927.11.10990-1	Tb927.11.10990	translation initiation factor 2 subunit, putative	635.627232936602	735.149539785828	536.104926087375	0.729246088140869	-0.455522352721614	3.6602575392086e-07	1.43391532463842e-06
Tb927.11.140-1	Tb927.11.140	expression site-associated gene 4 (ESAG4) protein, putative,receptor-type adenylate cyclase	311.324906849699	281.072047598607	341.57776610079	1.21526764763385	0.281274084522696	0.0538999757578458	0.0912956953727853
Tb927.10.11440-1	Tb927.10.11440	CYC2-like cyclin, putative,G1 cyclin CycE4, putative (CYC5)	1234.7112922251	1013.62568033204	1455.79690411817	1.43622732964035	0.522284120600848	4.23322087262286e-15	2.91325593911211e-14
Tb927.7.2720-1	Tb927.7.2720	hypothetical protein, conserved	611.821456316113	687.693953095474	535.948959536751	0.7793422599171	-0.35967104613254	4.71641332058415e-06	1.6197034350454e-05
Tb927.11.14880-1	Tb927.11.14880	paraflagellar rod component, putative (PFC9)	1244.73934681833	1851.88683014314	637.591863493523	0.344293103182899	-1.53829081349591	1.35142484341618e-70	4.24872414800628e-69
Tb927.7.6360-1	Tb927.7.6360	histone H2A variant (h2aZ)	983.158973549731	1349.99126902673	616.326678072734	0.456541232682988	-1.13118293128043	2.23507972324806e-49	4.83529623296733e-48
Tb927.11.11360-1	Tb927.11.11360	receptor for activated C kinase 1 (RACK1)	2668.91175081781	3121.50806984229	2216.31543179333	0.710014320707908	-0.494079971388461	9.20723527558885e-25	9.8859012664185e-24
Tb927.10.13430-1	Tb927.10.13430	citrate synthase, putative	748.207019403452	476.691364235176	1019.72267457173	2.1391675014038	1.09704945304216	5.47892051055408e-49	1.16794549420104e-47
Tb927.1.4120-1	Tb927.1.4120	hypothetical protein, unlikely	6.96276233644324	3.03421735986913	10.8913073130174	3.58949475969221	1.84378079140685	0.00756357481022317	0.0155615922413725
Tb927.2.1780-1	Tb927.2.1780	UDP-GlcNAc:PI a1-6 GlcNAc-transferase (TbGPI3)	413.446646753747	332.196411300333	494.69688220716	1.48916985668431	0.574508319010775	3.50824702427979e-10	1.78787632607612e-09
Tb927.7.1780-1	Tb927.7.1780	Adenine phosphoribosyltransferase, putative	1026.40551322585	1390.21457273563	662.596453716083	0.476614521751304	-1.06910518586983	7.46687138837262e-58	1.88070478197051e-56
Tb927.10.12330-1	Tb927.10.12330	zinc finger protein family member, putative (ZC3H34)	893.943019481362	1163.85391318661	624.03212577611	0.536177366167476	-0.899217775244508	1.2697886747186e-37	2.09791172344812e-36
Tb927.9.7270-1	Tb927.9.7270	hypothetical protein	46.1490098542937	56.3006631986622	35.9973565099253	0.639377131010077	-0.645260951595304	0.00529317609053218	0.0112917644694291
Tb927.3.1270-1	Tb927.3.1270	hypothetical protein, conserved	557.497494360083	491.14188273131	623.853105988857	1.27020954213784	0.345066513112881	9.61340383787138e-05	0.000275479178829495
Tb927.8.4780-1	Tb927.8.4780	hypothetical protein, conserved	4351.76770749552	4976.70581785268	3726.82959713837	0.748854711035824	-0.417242253373298	9.79165274673621e-11	5.22460592225119e-10
Tb927.10.6550-1	Tb927.10.6550	hypothetical protein, conserved	468.004609051937	537.368449512874	398.640768591	0.741838805297127	-0.430822358260455	1.32502824614193e-07	5.42423741043583e-07
Tb927.11.15770-1	Tb927.11.15770	hypothetical protein, conserved	239.296461129272	194.720510788077	283.872411470466	1.45784545408992	0.543837787953086	1.06095989880619e-05	3.4742560942548e-05
Tb927.7.6410-1	Tb927.7.6410	hypothetical protein, conserved	1196.51200352685	1088.38524437867	1304.63876267504	1.19869207104128	0.261461096085234	0.000183325203110195	0.000505126820675633
Tb927.9.1440-1	Tb927.9.1440	hypothetical protein, conserved	2511.44565294644	3518.39190212172	1504.49940377116	0.427609955236621	-1.22563265388855	1.63315172570473e-112	9.2088684404254e-111
Tb927.11.15470-1	Tb927.11.15470	methionyl-tRNA formyltransferase	638.260317416706	594.123654746359	682.396980087052	1.14857736202808	0.199848032210354	0.013722534490515	0.0267234740301028
Tb927.8.730-1	Tb927.8.730	nucleolar RNA-binding protein, putative	1488.24514403797	1994.43745325068	982.052834825254	0.492395905033086	-1.02210933106058	3.14297455310004e-73	1.02117463175072e-71
Tb927.1.290-1	Tb927.1.290	leucine-rich repeat protein (LRRP), putative	927.6317537149	830.721508393634	1024.54199903617	1.23331584494222	0.302542312782036	0.0300586057212516	0.0541005383039001
Tb927.9.4350-1	Tb927.9.4350	hypothetical protein, conserved	1168.77940003783	937.783955417103	1399.77484465856	1.49264106788431	0.577867285473122	1.6640774186028e-20	1.49938522047304e-19
Tb927.1.4330-1	Tb927.1.4330	hypothetical protein, unlikely	97.6227706559902	124.074629045898	71.1709122660822	0.573613742095124	-0.801848507711207	0.000132434234479218	0.000371700452584576
Tb927.11.3750-1	Tb927.11.3750	NADH-cytochrome b5 reductase, putative (B5R)	320.432238523292	244.111154937735	396.753322108849	1.62529779603906	0.70070408091454	1.03601172990134e-11	5.84554068388488e-11
Tb927.7.4420-1	Tb927.7.4420	proteasome alpha 3 subunit, putative	896.907463768325	1061.0972498315	732.717677705153	0.690528297779971	-0.534227557695394	4.81409630592187e-16	3.47441797801463e-15
Tb927.7.4230-1	Tb927.7.4230	hypothetical protein, conserved	557.814965996032	778.059703395201	337.570228596864	0.433861601010587	-1.2046931890347	1.34393668284896e-44	2.6218764750223e-43
Tb927.9.10080-1	Tb927.9.10080	phosphatidylserine decarboxylase, putative	274.087164448433	195.019346343582	353.154982553284	1.81087153236121	0.856684201616926	3.06259017397986e-13	1.90512726836897e-12
Tb927.4.3650-1	Tb927.4.3650	hypothetical protein	225.77525852477	164.233698234133	287.316818815407	1.74943889046331	0.80689227077078	6.49620376751314e-10	3.25182250447107e-09
Tb927.11.2750-1	Tb927.11.2750	hypothetical protein, conserved	798.384186001339	886.605902151537	710.16246985114	0.800990009346633	-0.320143846705257	3.10374716427775e-05	9.56177307570939e-05
Tb927.1.110-1	Tb927.1.110	hypothetical protein, conserved	288.327001503297	347.069304023586	229.584698983009	0.661495258501475	-0.596197279367424	1.7159243139836e-07	6.94957298619862e-07
Tb927.6.2470-1	Tb927.6.2470	hypothetical protein, conserved	337.707966894398	291.776480046997	383.639453741799	1.31484022865725	0.394887502690311	0.000100845964180672	0.000287943066624983
Tb927.8.1320-1	Tb927.8.1320	hypothetical protein, conserved	376.938681771908	425.200762875648	328.676600668168	0.772991559199743	-0.371475434381688	0.000554031299300181	0.0014121416027657
Tb927.7.2010-1	Tb927.7.2010	retrotransposon hot spot protein 7 (RHS7), putative	34.6237174754982	17.2861151465774	51.961319804419	3.00595705650539	1.58782439887196	3.31273775714724e-06	1.15998910246262e-05
Tb927.2.1170-1	Tb927.2.1170	retrotransposon hot spot protein 5 (RHS5), putative	367.771193550031	407.133647052914	328.408740047148	0.806636205148788	-0.310009933606283	0.000886160107815551	0.00218293104349152
Tb927.8.6870-1	Tb927.8.6870	hypothetical protein, conserved	811.698972338092	861.624593845002	761.773350831182	0.884112821608035	-0.177697611256381	0.02668951638721	0.0486782915743354
Tb927.11.16800-1	Tb927.11.16800	hypothetical protein, conserved	500.645518532189	431.489365515613	569.801671548766	1.32054626854563	0.401134850715094	2.77635091964801e-06	9.78439799908211e-06
Tb927.9.4230-1	Tb927.9.4230	fatty acyl CoA synthetase 4 (ACS4)	586.327489581915	675.009815615026	497.645163548804	0.737241373438965	-0.43979105867141	4.97548101315628e-07	1.92244491843439e-06
Tb927.5.1830-1	Tb927.5.1830	lysosomal/endosomal membrane protein p67,lysosomal membrane glycoprotein	361.498553235753	445.409762826535	277.587343644971	0.623217914855355	-0.682191389566247	2.81612556340021e-12	1.65187499490723e-11
Tb927.3.1090-1	Tb927.3.1090	small nuclear RNA (snRNA) U1 (TbU1-24K)	276.889752607522	250.288770854554	303.490734360491	1.21256232680472	0.278058905040874	0.0388849452848128	0.0681754105896216
Tb927.10.1490-1	Tb927.10.1490	hypothetical protein, conserved	3376.81828288169	3908.71692514468	2844.91964061871	0.727839773281461	-0.458307204537556	2.83891448183212e-15	1.96765365354582e-14
Tb927.5.4590-1	Tb927.5.4590	small GTP-binding rab protein, pseudogene, putative,small GTP-binding rab protein, degenerate	74.1518308272256	96.0896891247139	52.2139725297373	0.543387880691021	-0.87994570573885	0.0001543644289654	0.000429664047502419
Tb927.9.7100-1	Tb927.9.7100	hypothetical protein, conserved	212.090936226969	168.39341216491	255.788460289028	1.51899327295851	0.603115480708404	9.22369958687238e-07	3.4495136666352e-06
Tb927.5.2380-1	Tb927.5.2380	hydrolase, alpha/beta fold family, putative	469.133923252752	527.274979241455	410.992867264049	0.779465901938507	-0.359442181881159	0.000471300276220772	0.00121724716730779
Tb927.9.11510-1	Tb927.9.11510	hypothetical protein, conserved	477.690451838168	389.895563610978	565.485340065358	1.45035079350012	0.536401884264212	3.19675262496539e-10	1.6370868402288e-09
Tb927.3.4400-1	Tb927.3.4400	hypothetical protein, conserved	202.487887484713	235.913410036313	169.062364933113	0.716628888994016	-0.480701891740161	0.00351473695902093	0.00775923238743191
Tb927.11.3140-1	Tb927.11.3140	protein kinase, putative,dual-specificity protein kinase, putative	676.670408558672	731.225486385135	622.115330732209	0.85078452859689	-0.23313429656702	0.00500764813094828	0.0107376949618469
Tb927.10.9550-1	Tb927.10.9550	hypothetical protein	17.3696855586988	3.12064402740821	31.6187270899893	10.1321159389812	3.34086358550247	1.15034714466673e-07	4.74694714088161e-07
Tb927.3.570-1	Tb927.3.570	expression site-associated gene (ESAG) protein, putative,expression site-associated gene 2 (ESAG2) protein, putative	10.6269560239914	19.0424414046886	2.2114706432943	0.116133776982494	-3.10614046034091	0.00086989415127327	0.00214528072294819
Tb927.7.2350-1	Tb927.7.2350	hypothetical protein, conserved	1286.04889888686	1220.40839308095	1351.68940469278	1.10757137721776	0.147399675972078	0.0196599541450733	0.0370079688192851
Tb927.7.3390-1	Tb927.7.3390	hypothetical protein, conserved	365.994746299208	339.060276354179	392.929216244237	1.15887717803246	0.212727672441872	0.0131973276301307	0.0258272824646983
Tb927.7.1590-1	Tb927.7.1590	mitotic cyclin,cyclin CycB3 (CYC8)	388.083867648593	432.545088618829	343.622646678357	0.794420410079301	-0.332025406132437	0.00509228104333144	0.0109004497474202
Tb927.2.2830-1	Tb927.2.2830	hypothetical protein, conserved	218.646306097915	258.132408574146	179.160203621683	0.694063192651072	-0.526861072467249	4.01192809283161e-06	1.39143855283128e-05
Tb927.5.550-1	Tb927.5.550	vacuolar ATP synthase, putative	434.431235130274	482.388890749739	386.473579510809	0.801166003035731	-0.319826892274417	9.42398525563575e-05	0.000270494683527936
Tb927.2.5660-1	Tb927.2.5660	adenylate kinase, putative (ADKA)	466.813847849711	724.233412112302	209.39428358712	0.289125411897802	-1.79023267871247	7.5059066045421e-78	2.63460336239751e-76
Tb927.11.800-1	Tb927.11.800	hypothetical protein, conserved	792.82492589452	893.990201463436	691.659650325604	0.773676992424947	-0.370196723207841	0.000651115901666598	0.00163998644973086
Tb927.10.4650-1	Tb927.10.4650	hypothetical protein, conserved	644.061739034187	550.170615629237	737.952862439136	1.34131638709045	0.423649577472724	1.40321124699975e-08	6.29436817689548e-08
Tb927.11.13200-1	Tb927.11.13200	hypothetical protein, conserved	1057.30779261369	1156.60255891116	958.013026316222	0.828299245004355	-0.271776021257693	1.76672280185652e-05	5.60477578519999e-05
Tb927.8.4870-1	Tb927.8.4870	DIGIT	2259.42750242888	2625.69075274162	1893.16425211614	0.721015698493583	-0.471897423642784	7.64224217436667e-20	6.63288943435598e-19
Tb927.4.3460-1	Tb927.4.3460	ubiquitin-conjugating enzyme E2, putative,ubiquitin carrier protein, putative,ubiquitin-protein ligase, putative	482.213319003764	400.113654047254	564.312983960274	1.4103817209238	0.496085682022943	3.31219723973031e-08	1.43523073253559e-07
Tb927.6.3180-1	Tb927.6.3180	hypothetical protein, conserved	1444.9385987549	2320.56320628938	569.313991220412	0.24533440402632	-2.02717853307586	8.90356310636943e-238	1.89797906218704e-235
Tb927.11.16350-1	Tb927.11.16350	hypothetical protein, conserved	459.986747510741	619.177111342647	300.796383678835	0.485800230933241	-1.04156491910428	8.1856539134224e-13	5.0170136888718e-12
Tb927.5.2890-1	Tb927.5.2890	hypothetical protein, conserved	2044.87658770419	1971.48022389997	2118.27295150842	1.07445812837933	0.103609262052315	0.0587566306585042	0.09847235829086
Tb927.11.1450-1	Tb927.11.1450	2-oxoglutarate dehydrogenase E1 component, putative	4401.98639243163	4795.08539015139	4008.88739471186	0.836040876966592	-0.258354612443326	6.96658654921303e-05	0.000204390622491178
Tb927.7.4510-1	Tb927.7.4510	hypothetical protein, conserved	508.843411415108	547.786029058232	469.900793771985	0.8578181422039	-0.221256266683981	0.00305455042777507	0.00681561673187494
Tb927.6.2510-1	Tb927.6.2510	hypothetical protein, conserved	161.195603684588	187.674674767988	134.716532601188	0.71781945415774	-0.478307071654563	0.000385192782113454	0.00101189808105548
Tb927.5.2070-1	Tb927.5.2070	hypothetical protein, conserved	828.536999866024	642.232454366379	1014.84154536567	1.58017792228657	0.66008700976245	2.64181183488667e-20	2.35126633777083e-19
Tb927.10.3170-1	Tb927.10.3170	ABC transporter, putative	958.847088154104	1012.1496587201	905.544517588106	0.894674527414452	-0.160565153387203	0.00816595850227723	0.0166792421850673
Tb927.10.12840-1	Tb927.10.12840	mitochondrial carrier protein (MCP12)	974.451261792746	832.206571996654	1116.69595158884	1.34184947483607	0.42422284285896	1.31660256457581e-10	6.94454219335701e-10
Tb927.9.3130-1	Tb927.9.3130	hypothetical protein, conserved	845.227016226206	915.603351842168	774.850680610245	0.846273311528696	-0.240804425031476	0.000162439868576846	0.000450992519492259
Tb927.10.6840-1	Tb927.10.6840	hypothetical protein, conserved	674.142108762053	768.491539394787	579.792678129318	0.754455512400207	-0.406492262302216	5.62297613884727e-07	2.15641998479707e-06
Tb927.1.5190-1	Tb927.1.5190	hypothetical protein, unlikely	39.9218031859384	68.0879481801839	11.7556581916928	0.172654023302087	-2.5340441416382	1.27161113366244e-13	8.06522591306949e-13
Tb927.3.5400-1	Tb927.3.5400	hypothetical protein, conserved	453.417688669218	426.765506880437	480.069870458	1.12490316747294	0.169800818491963	0.0444767948624627	0.0770366997815941
Tb927.8.4660-1	Tb927.8.4660	hypothetical protein, conserved	982.378531231889	890.934735996428	1073.82232646735	1.20527608037011	0.269363647832921	0.000695506826001105	0.00174026042348974
Tb927.8.6400-1	Tb927.8.6400	hypothetical protein, conserved	275.447411846876	249.014685357177	301.880138336576	1.21229853533968	0.277745014338205	0.0109153476168035	0.0217065160798322
Tb927.3.4520-1	Tb927.3.4520	hypothetical protein, conserved	269.230112226202	241.877679938758	296.582544513646	1.2261674768368	0.294156043874039	0.019317506375839	0.0364575697959043
Tb927.10.16100-1	Tb927.10.16100	FK506-binding protein (FKBP)-type peptidyl-prolyl isomerase, putative	2469.91835408656	2125.78130054729	2814.05540762584	1.3237746549475	0.404657554275596	0.000146709134655838	0.000408876861253834
Tb927.3.3400-1	Tb927.3.3400	kinesin, putative	267.916785242904	311.670488355109	224.163082130699	0.719231016429421	-0.47547285728855	7.21201303931087e-05	0.000210953795058825
Tb927.7.720-1	Tb927.7.720	hypothetical protein, conserved	876.043945478292	613.395010415361	1138.69288054122	1.85637780093802	0.892490350590944	4.84648852536866e-26	5.45854506594357e-25
Tb927.9.14400-1	Tb927.9.14400	leucine-rich repeat protein (LRRP), putative	554.372497885578	504.674152797881	604.070842973275	1.19695221089558	0.259365552882683	0.00503574359954746	0.0107899973179811
Tb927.10.14930-1	Tb927.10.14930	zinc finger protein family member, putative (ZC3H39)	506.081641182762	561.244226396817	450.919055968707	0.803427518290216	-0.315760218740568	0.000534564157933048	0.00136770806215891
Tb927.11.6180-1	Tb927.11.6180	60S ribosomal protein L28, putative	2426.39697001357	2832.75560111743	2020.03833890971	0.71310011287697	-0.487823462520929	4.66397545599072e-24	4.87597434035394e-23
Tb927.10.3050-1	Tb927.10.3050	hypothetical protein	7.0566237009429	2.4138639027361	11.6993834991497	4.84674528911448	2.27701626657961	0.0522081350482492	0.0887741440314588
Tb927.3.1920-1	Tb927.3.1920	NOT5 protein (NOT5)	1913.39424039669	1986.4842665036	1840.30421428977	0.926412680594187	-0.110273094037388	0.0200904409715106	0.0376775618953849
Tb927.10.7720-1	Tb927.10.7720	hypothetical protein, conserved	310.14254441655	231.342590868063	388.942497965037	1.68124034794291	0.749525985132539	1.15234143765344e-11	6.48934546719783e-11
Tb927.8.5330-1	Tb927.8.5330	tyrosyl/methionyl-tRNA synthetase, putative	496.192118601675	618.476136900672	373.908100302679	0.60456350373746	-0.726034205842718	1.77210854079539e-17	1.3779562852804e-16
Tb927.8.5260-1	Tb927.8.5260	60S ribosomal protein L39, putative	2596.12281353668	3205.246822937	1986.99880413636	0.619920684396982	-0.68984445285087	6.67622049113793e-47	1.36651445181605e-45
Tb927.7.4910-1	Tb927.7.4910	hypothetical protein, conserved	1003.67008154874	1251.25277258869	756.0873905088	0.604264307798135	-0.726748366292392	4.35760174578265e-27	5.07805856775205e-26
Tb927.11.170-1	Tb927.11.170	hypothetical protein, conserved	582.590099930884	471.219883506953	693.960316354814	1.47268895189686	0.55845274948934	6.19935955618964e-12	3.55994760322585e-11
Tb927.4.5110-1	Tb927.4.5110	hypothetical protein, conserved	1188.83755846585	1518.47419634407	859.200920587635	0.56583175575606	-0.821554948577066	6.06796303787125e-39	1.05435381612316e-37
Tb927.6.1230-1	Tb927.6.1230	kinetoplastid-specific phospho-protein phosphatase	323.863913157284	271.877804648175	375.850021666392	1.38242260030297	0.46719870846362	1.07307778240863e-05	3.50824343953665e-05
Tb927.7.5010-1	Tb927.7.5010	hypothetical protein, conserved	347.085835657522	283.219737409457	410.951933905587	1.4510003351619	0.537047852648182	3.61245408532397e-05	0.000110443776542902
Tb927.4.2470-1	Tb927.4.2470	hypothetical protein, conserved	1019.74797826242	914.803398784186	1124.69255774066	1.22943635674663	0.297997054021007	1.30293779356588e-05	4.20259099975926e-05
Tb927.11.14010-1	Tb927.11.14010	hypothetical protein, conserved	297.176002872	213.845003959929	380.50700178407	1.7793588568259	0.831357499224095	4.43113446124063e-14	2.89664287144675e-13
Tb927.11.13010-1	Tb927.11.13010	hypothetical protein	522.518573363915	580.088908578407	464.948238149423	0.801512029059214	-0.31920392243786	0.00651367575185283	0.0136162463695752
Tb927.9.2800-1	Tb927.9.2800	hypothetical protein, conserved	262.997899698812	369.404377847769	156.591421549856	0.423902452001765	-1.23819578341166	1.28134629482224e-26	1.47743622912221e-25
Tb927.9.1590-1	Tb927.9.1590	hypothetical protein, conserved	109.966026655788	94.7224306940274	125.209622617549	1.32185820929787	0.402567432735437	0.00515325839810628	0.0110228777286953
Tb927.3.4090-1	Tb927.3.4090	hypothetical protein, conserved	258.34909228427	193.256990939193	323.441193629347	1.67363256592935	0.742982829264222	4.8889055555903e-11	2.66556672213719e-10
Tb927.8.5520-1	Tb927.8.5520	hypothetical protein, conserved	270.204616712833	217.563246914929	322.845986510736	1.48391785418138	0.569411230337875	2.58519503733621e-07	1.02936695336303e-06
Tb927.5.4370-1	Tb927.5.4370	hypothetical protein, conserved	178.496895236462	146.687438141946	210.306352330977	1.43370390126705	0.519747099156446	0.00149682762771661	0.00353766183511172
Tb927.11.15230-1	Tb927.11.15230	cytosolic coat protein, putative	815.9910281536	925.895889750173	706.086166557027	0.762597797844792	-0.391005729890716	4.03102552156833e-08	1.7380938854715e-07
Tb927.3.2050-1	Tb927.3.2050	hypothetical protein, conserved	1254.61755211176	1652.5701728263	856.664931397224	0.518383391812112	-0.947908597602573	4.61777669606532e-34	6.78308711321191e-33
Tb927.9.10160-1	Tb927.9.10160	hypothetical protein, conserved	278.937352942535	254.632679293471	303.242026591598	1.19089987755305	0.252052126695277	0.015840493553122	0.0304276733306123
Tb927.9.3780-1	Tb927.9.3780	hypothetical protein, conserved	277.684721375465	213.860075097291	341.509367653639	1.59688229557703	0.675257977216605	4.08226254813464e-07	1.59068099289776e-06
Tb927.1.5110-1	Tb927.1.5110	expression site-associated gene 11 (ESAG11) protein, putative	230.645503435259	423.4846371065	37.8063697640184	0.0892744776347356	-3.48560840247536	8.2088837017839e-54	1.95492216767279e-52
Tb927.11.6390-1	Tb927.11.6390	hypothetical protein, conserved	949.742601988502	1185.72354381674	713.76166016026	0.601962965045563	-0.732253365026439	1.38014690831386e-26	1.5892600762402e-25
Tb927.4.1380-1	Tb927.4.1380	hypothetical protein, conserved	86.5099859894057	60.4951899515359	112.524782027276	1.86006163659328	0.8953504285022	2.37150583202158e-05	7.39192616685755e-05
Tb927.8.5570-1	Tb927.8.5570	transporter, putative	969.024128360291	898.198220747851	1039.85003597273	1.15770663084474	0.211269712872176	0.00671453297109435	0.0139826109524338
Tb927.11.2100-1	Tb927.11.2100	hypothetical protein, conserved	484.227006790712	433.746164340126	534.707849241298	1.2327667497758	0.30189985507332	0.000419095586151357	0.00109536346380468
Tb927.4.3000-1	Tb927.4.3000	hypothetical protein, conserved	358.119950695536	308.332912715862	407.906988675211	1.32294338960535	0.403751328220507	0.000408274316426241	0.00106931900676217
Tb927.4.470-1	Tb927.4.470	snoRNP protein GAR1, putative	446.175542796965	573.306507454394	319.044578139536	0.556499139624567	-0.84554863779691	4.074962007717e-11	2.23152681374979e-10
Tb927.8.1840-1	Tb927.8.1840	hypothetical protein, conserved	2765.20103095321	2886.7884956056	2643.61356630083	0.915762817513325	-0.126954106069553	0.0100223884670771	0.0200861442793519
Tb927.7.2320-1	Tb927.7.2320	hypothetical protein, conserved	597.28095918665	712.101285403616	482.460632969684	0.677516868539602	-0.561671228338974	1.85624183194266e-07	7.48664218328514e-07
Tb927.1.2700-1	Tb927.1.2700	hypothetical protein, conserved	330.875078318567	299.303122588835	362.447034048299	1.21096977175947	0.27616285291251	0.0133749698329978	0.0261398113462435
Tb927.5.2720-1	Tb927.5.2720	zinc-finger protein ZPR1, putative	838.741596778215	967.454237353301	710.028956203128	0.733914772181453	-0.446315558917358	1.49801686602065e-09	7.31025539308794e-09
Tb927.10.3620-1	Tb927.10.3620	Laminin-like protein, putative	425.994461822999	378.417590415031	473.571333230968	1.25145169047659	0.323602600051365	0.000340297192796724	0.000899092341306942
Tb927.8.800-1	Tb927.8.800	hypothetical protein, conserved	1874.3308028638	2028.41272955232	1720.24887617527	0.848076356016033	-0.237733932119523	9.36091911990445e-07	3.49933417912596e-06
Tb927.8.5730-1	Tb927.8.5730	protein kinase, putative	600.364432235132	636.741949072914	563.986915397351	0.88573858879332	-0.175047121049374	0.0174981705431081	0.0333189565461361
Tb927.11.4700-1	Tb927.11.4700	prostaglandin f synthase	2187.35072501945	1379.24283106003	2995.45861897887	2.17181380357561	1.11890042166309	2.08853104689802e-68	6.29440046547885e-67
Tb927.11.410-1	Tb927.11.410	hypothetical protein, conserved	148.659543330537	103.322880321249	193.996206339825	1.87757257382543	0.908868673318507	1.71279404468569e-08	7.60645933306884e-08
Tb927.9.10520-1	Tb927.9.10520	hypothetical protein, conserved	390.39890993663	285.944570800334	494.853249072926	1.73059151879637	0.791265237500149	4.61185983626722e-16	3.33672640471651e-15
Tb927.11.9710-1	Tb927.11.9710	60S ribosomal protein L10a, putative (RPL10A)	1561.96908365146	1842.37279226373	1281.56537503919	0.695605894974451	-0.523657935942733	1.5424261285116e-13	9.74046558034062e-13
Tb927.11.11600-1	Tb927.11.11600	hypothetical protein, conserved	695.31222865546	887.431770407366	503.192686903553	0.567021267080136	-0.818525248016769	6.83808862504464e-18	5.38907976401174e-17
Tb927.10.4060-1	Tb927.10.4060	hypothetical protein, conserved	405.79491196352	433.903946537842	377.685877389197	0.870436603314595	-0.200188869284736	0.0336183297772626	0.0598419963855958
Tb927.7.1470-1	Tb927.7.1470	ATPase subunit 9, putative	152.097573913219	196.947956640777	107.247191185662	0.544545843556405	-0.876874584994913	1.35523288718399e-08	6.09041136147573e-08
Tb927.3.4870-1	Tb927.3.4870	hypothetical protein, conserved	192.239173279901	144.457199451356	240.021147108446	1.66153814430875	0.732519413688021	2.78726924316165e-07	1.10479515579287e-06
Tb927.11.8870-1	Tb927.11.8870	mitochondrial DEAD box protein,KREH1 (KREH1)	602.548920538014	539.405451704239	665.692389371788	1.23412247182254	0.303485571734964	0.000312873169857094	0.000832423593470625
Tb927.10.7960-1	Tb927.10.7960	hypothetical protein, conserved	379.910080540887	423.516657090706	336.303503991068	0.794073853673812	-0.332654901909573	0.00109570583099455	0.00266086939785841
Tb927.11.8790-1	Tb927.11.8790	target SNARE, putative	435.451271319577	474.25244662092	396.650096018235	0.83636910857159	-0.257788318150695	0.00114661234707018	0.00277600884027517
Tb927.9.10570-1	Tb927.9.10570	predicted zinc finger protein	1379.63313322822	1660.69576943797	1098.57049701847	0.661512190995864	-0.596160350738343	3.10794125516689e-24	3.28060465823172e-23
Tb927.11.9630-1	Tb927.11.9630	hypothetical protein, conserved	521.162476402563	571.750679615191	470.574273189935	0.823041038633567	-0.280963726504093	0.00499105348387115	0.0107073655986828
Tb927.4.2970-1	Tb927.4.2970	chaperone protein DNAj, putative	397.690626664604	333.211216795093	462.170036534116	1.38701824320136	0.471986763294566	2.462720430346e-05	7.65984931004416e-05
Tb927.5.3890-1	Tb927.5.3890	hypothetical protein, conserved	173.234807343677	139.862339338077	206.607275349277	1.47721878760988	0.56288351630174	1.70481328725559e-05	5.41623705220424e-05
Tb927.4.3810-1	Tb927.4.3810	DNA-directed RNA polymerase II subunit 2, putative,RNA polymerase subunit, putative (RPB2)	1388.5132129259	1636.98654309383	1140.03988275798	0.696425934328917	-0.521958166121424	1.8508557376891e-18	1.49921030096411e-17
Tb927.11.2910-1	Tb927.11.2910	phosphoglycerate mutase, putative (iPGAM)	474.89683215984	404.312480060421	545.481184259259	1.34915742442019	0.43205869682547	9.32221515250264e-06	3.07712490479966e-05
Tb927.11.5730-1	Tb927.11.5730	pre-mRNA splicing factor, putative,ATP- dependent RNA helicase, putative	872.80402583722	815.545257391003	930.062794283438	1.14041837145714	0.189563185528995	0.0127421971050777	0.0250093875361283
Tb927.1.2160-1	Tb927.1.2160	calpain-like protein fragment, putative	90.1778381826709	61.7487444612674	118.606931904074	1.92079908569593	0.941706621955512	1.19662765527339e-05	3.87496321122246e-05
Tb927.10.1310-1	Tb927.10.1310	hypothetical protein, conserved	746.518699863427	668.520293083657	824.517106643197	1.23334641472135	0.302578071928708	3.04982145619787e-05	9.40227143815498e-05
Tb927.4.1680-1	Tb927.4.1680	ZFP family member, putative (ZC3H10)	930.18669647773	1160.87266481443	699.500728141032	0.602564561422291	-0.730812268559289	2.47001609263913e-28	3.00667697070557e-27
Tb927.2.4780-1	Tb927.2.4780	hypothetical protein, conserved	1088.35259716514	1026.65933008702	1150.04586424325	1.12018254794	0.163733856878939	0.0185528244160445	0.0351739013874683
Tb927.9.2670-1	Tb927.9.2670	engulfment and cell motility domain 2, putative	481.028914541203	540.895751693963	421.162077388444	0.778638168389122	-0.360975028398869	1.37839501494098e-05	4.43236660433561e-05
Tb927.8.5610-1	Tb927.8.5610	hypothetical protein, conserved	354.587199120219	329.797618534959	379.376779705478	1.15033207756551	0.2020503981253	0.0299686181975855	0.0539496854885473
Tb927.8.7470-1	Tb927.8.7470	hypothetical protein, conserved	438.927126918933	381.530623233676	496.32363060419	1.30087495047601	0.379482286422407	7.75621976552417e-05	0.000225513508817968
Tb927.9.8990-1	Tb927.9.8990	hypothetical protein, conserved	578.91727291925	710.808816820409	447.02572901809	0.628897276510619	-0.669103706990063	6.82721769608915e-17	5.1617545556937e-16
Tb927.8.880-1	Tb927.8.880	hypothetical protein	473.666637217407	431.144152501369	516.189121933445	1.19725414096114	0.259729425453861	0.00704835602375936	0.0146185647004406
Tb927.7.3990-1	Tb927.7.3990	mitochondrial DNA polymerase I protein C (TbPOL1C)	1554.05020900237	1318.42582755986	1789.67459044488	1.35743289689432	0.440880881852416	4.65702243544714e-15	3.19987233378993e-14
Tb927.7.4800-1	Tb927.7.4800	hypothetical protein, conserved	96.841714341471	77.9307589675741	115.752669715368	1.48532711921272	0.570780696207412	0.0418240667932399	0.0728462223541086
Tb927.9.6940-1	Tb927.9.6940	DNA topoisomerase type IB small subunit	704.614516603015	619.552812464028	789.676220742002	1.27459064805368	0.350033980537038	9.20183936691329e-06	3.04521302789936e-05
Tb927.9.1430-1	Tb927.9.1430	hypothetical protein, unlikely	101.955547038351	84.8022352301824	119.10885884652	1.40454857732485	0.490106521974978	0.00726788897398382	0.0150417593257444
Tb927.10.12410-1	Tb927.10.12410	hypothetical protein, conserved	484.505458551862	608.550060114048	360.460856989676	0.592327370606326	-0.755533342325834	1.75526823258529e-16	1.2956963135807e-15
Tb927.2.4840-1	Tb927.2.4840	hypothetical protein, conserved	250.565005104504	190.7277688696	310.402241339408	1.62746223677387	0.702624067844892	1.47103593910633e-08	6.58157768373382e-08
Tb927.5.370-1	Tb927.5.370	75 kDa invariant surface glycoprotein, putative (ISG75)	507.804713678793	760.790810744464	254.818616613122	0.334939135718229	-1.57802913834731	1.75652796940512e-67	5.25755289472628e-66
Tb927.10.5400-1	Tb927.10.5400	hypothetical protein, conserved	942.084398682314	1129.88221902578	754.286578338852	0.667579828797752	-0.582987731159132	3.47988611036721e-18	2.78263537096152e-17
Tb927.5.2280-1	Tb927.5.2280	acetyltransferase, putative	523.731471119199	570.081421504031	477.381520734367	0.837391822864362	-0.256025264665169	0.00244374934201007	0.00554330891491513
Tb927.3.4140-1	Tb927.3.4140	hypothetical protein, conserved	946.713301027646	1029.6928303274	863.733771727891	0.838826634787055	-0.253555423647021	4.495376775398e-05	0.000135621653493195
Tb927.3.610-1	Tb927.3.610	N-acetyltransferase complex ARD1 subunit, putative	263.738970350789	339.091283571895	188.386657129684	0.555563254664851	-0.847976913253247	1.01743296352868e-12	6.18814481645138e-12
Tb927.6.5100-1	Tb927.6.5100	serine/threonine-protein kinase, putative	706.162338422113	619.869166162371	792.455510681856	1.27842382544686	0.354366200529451	4.16588788716041e-06	1.44140380577126e-05
Tb927.7.3140-1	Tb927.7.3140	hypothetical protein, conserved	305.11542354375	273.858450263308	336.372396824193	1.22827101555851	0.296628923626007	0.0550862069417718	0.0930704520918395
Tb927.3.990-1	Tb927.3.990	hypothetical protein, conserved	735.310826038478	568.736477589054	901.885174487903	1.58576987766128	0.665183426499095	3.4428963899489e-12	2.00739922936314e-11
Tb927.4.4520-1	Tb927.4.4520	hypothetical protein, conserved	318.56309367155	392.796259725075	244.329927618024	0.622027123651928	-0.684950604073362	1.14968262967686e-08	5.21714755107775e-08
Tb927.6.3460-1	Tb927.6.3460	hypothetical protein, conserved	426.486645137888	455.420832041712	397.552458234065	0.872934284652252	-0.196055044440215	0.0555009848112887	0.0936445187742593
Tb927.1.3040-1	Tb927.1.3040	hypothetical protein, conserved	219.299969365963	183.109315450021	255.490623281904	1.39529014487327	0.480565155778253	0.000224051526319218	0.000610795489716147
Tb927.10.14160-1	Tb927.10.14160	aquaporin 3, putative	1699.72627095265	2975.94410273827	423.50843916702	0.142310616243542	-2.81288480526037	8.40175596943512e-274	2.29472959915197e-271
Tb927.11.4980-1	Tb927.11.4980	ATP-dependent DEAD/H RNA helicase, putative,ATP- dependent RNA helicase, putative	638.18731834663	568.814082272425	707.560554420835	1.24392235788909	0.314896439339824	2.439422285049e-05	7.59008571425002e-05
Tb927.10.6710-1	Tb927.10.6710	hypothetical protein, conserved	448.481971875799	417.532425496611	479.431518254987	1.14824978607291	0.199436514774551	0.0157379063759593	0.0302505611888902
Tb927.1.640-1	Tb927.1.640	BRCA2	1273.8601511044	1141.87208160127	1405.84822060753	1.23117838088841	0.300039803722463	2.30216060309378e-07	9.20022115731122e-07
Tb927.11.11220-1	Tb927.11.11220	dynein heavy chain, putative	4982.30661848401	5800.79460245534	4163.81863451269	0.717801425471994	-0.478343306702257	4.45433556401325e-12	2.5782048231441e-11
Tb927.5.930-1	Tb927.5.930	NADH-dependent fumarate reductase (FRDg)	994.471959893413	729.717888259489	1259.22603152734	1.72563404541284	0.787126545138904	7.78482126765934e-21	7.14698927304019e-20
Tb927.8.4770-1	Tb927.8.4770	small GTP-binding protein Rab18 (TbRAB18)	235.92859248338	327.558831509197	144.298353457563	0.440526524022329	-1.18269920871907	1.4476139488313e-21	1.37822940226422e-20
Tb927.9.6530-1	Tb927.9.6530	unspecified product	1645.55046149681	1997.04613571513	1294.05478727848	0.647984422660865	-0.625968963289876	2.71543911177144e-30	3.48501289822062e-29
Tb927.7.5800-1	Tb927.7.5800	hypothetical protein	158.6412305132	135.332582145118	181.949878881283	1.34446469576837	0.427031872050787	0.0102953966157575	0.0206002212503939
Tb927.9.6460-1	Tb927.9.6460	hypothetical protein, conserved	2111.62457741102	2456.92589198687	1766.32326283518	0.718915970805612	-0.476104941172086	1.50751242129689e-19	1.28543010362291e-18
Tb927.1.3120-1	Tb927.1.3120	separase, putative,cysteine peptidase, Clan CD, family C50, putative	693.384157298978	613.807697715319	772.960616882638	1.25928791665486	0.332608170619993	4.64492600402311e-06	1.59955292652332e-05
Tb927.7.4400-1	Tb927.7.4400	inositol polyphosphate kinase-like protein, putative	524.360601328715	351.700483381365	697.020719276065	1.98185886062674	0.986854223712993	1.08635891183106e-21	1.04338207575863e-20
Tb927.7.3600-1	Tb927.7.3600	hypothetical protein, conserved	332.033526532579	232.299681187685	431.767371877473	1.85866536566027	0.894267050645077	1.0035042132264e-17	7.85898460895943e-17
Tb927.7.4390-1	Tb927.7.4390	threonine synthase, putative	1133.83868325367	645.068195383656	1622.60917112369	2.5154071813425	1.33079195508258	3.09853594198299e-95	1.42532653331217e-93
Tb927.10.12010-1	Tb927.10.12010	hypothetical protein, conserved	531.137044830266	838.345918776073	223.928170884458	0.2671071282978	-1.90450961714474	3.22542653001433e-60	8.44018798572611e-59
Tb927.10.6170-1	Tb927.10.6170	hypothetical protein, conserved	1392.51394926201	1239.37999806604	1545.64790045799	1.24711380115046	0.318593119429275	4.73486602462234e-09	2.20943561426585e-08
Tb927.10.12360-1	Tb927.10.12360	hypothetical protein, conserved	372.858857265287	409.163902978509	336.553811552066	0.822540329442853	-0.281841678457947	0.00292786914513242	0.00655302850920802
Tb927.9.4640-1	Tb927.9.4640	hypothetical protein, conserved	1178.83876880106	992.033705877027	1365.6438317251	1.37661031438219	0.461120224633962	6.29629438861228e-16	4.49955952219717e-15
Tb927.9.6450-1	Tb927.9.6450	hypothetical protein, conserved	616.658091322278	696.726831707389	536.589350937167	0.770157436914276	-0.376774700718278	3.86471198982641e-05	0.00011744639357122
Tb927.11.14620-1	Tb927.11.14620	expression site-associated gene 2 (ESAG2) protein, putative	1198.19868058944	2214.90807036206	181.489290816816	0.0819398751782726	-3.60929049466	0	0
Tb927.10.9250-1	Tb927.10.9250	G-actin binding protein, putative,CAP/Srv2p, putative	945.124107047097	1094.21018735264	796.03802674155	0.72750010550304	-0.458980637644858	2.74874580602851e-13	1.71600273890637e-12
Tb927.4.1490-1	Tb927.4.1490	hypothetical protein, conserved	505.112822053258	544.297860957535	465.92778314898	0.856016193650502	-0.224290005879757	0.0200782559633376	0.0376736704850945
Tb927.9.2880-1	Tb927.9.2880	hypothetical protein, unlikely	15.6929049661954	9.06237940722724	22.3234305251636	2.46330787114923	1.30059695119158	0.0341128863029447	0.060635880880158
Tb927.11.5510-1	Tb927.11.5510	dynein light chain p28, axonemal, putative	584.825820835578	754.835435009605	414.816206661551	0.549545221941353	-0.863689889807299	2.20044990770773e-26	2.51069610879446e-25
Tb927.11.4850-1	Tb927.11.4850	hypothetical protein, conserved	682.812319188185	584.669760506231	780.95487787014	1.33571963289833	0.417617218384733	6.02872675230822e-07	2.30595500285225e-06
Tb927.11.3800-1	Tb927.11.3800	hypothetical protein, conserved	240.901283204724	286.607272648245	195.195293761203	0.681054922150451	-0.554156949044872	2.9275765869543e-06	1.02759113935665e-05
Tb927.11.1910-1	Tb927.11.1910	cation transporter protein, putative	409.87894772815	480.663571709344	339.094323746957	0.705471235402891	-0.503340834726216	7.64245307821031e-07	2.87909654756716e-06
Tb927.11.1780-1	Tb927.11.1780	protein phosphatase 2C, putative	290.110036290179	239.093920597338	341.12615198302	1.4267454025212	0.512727914147672	4.61998538783503e-06	1.5915913397587e-05
Tb927.10.5390-1	Tb927.10.5390	hypothetical protein, conserved	2488.54639149988	2660.82241046304	2316.27037253671	0.870509194235789	-0.200068559321925	5.50096634545651e-05	0.000164090258905426
Tb927.11.13270-1	Tb927.11.13270	hypothetical protein, conserved	837.623366578593	918.147720689204	757.099012467982	0.824593902928462	-0.278244300951455	3.67344603609713e-05	0.00011218000823022
Tb927.7.6180-1	Tb927.7.6180	hypothetical protein, conserved	359.999834377893	263.596425917105	456.403242838681	1.73144700748791	0.79197823321558	2.96320338400673e-14	1.96646906425351e-13
Tb927.11.6270-1	Tb927.11.6270	inositol-1,4,5-trisphosphate (IP3) 5-phosphatase, putative	418.950919915669	351.727688451364	486.174151379975	1.38224588891643	0.467014280824378	1.01494945378239e-05	3.33859925707868e-05
Tb927.1.4700-1	Tb927.1.4700	hypothetical protein, conserved	219.578720119037	170.858742089589	268.298698148485	1.57029540816708	0.651035988293805	3.2676764903589e-07	1.28414984378313e-06
Tb927.9.3450-1	Tb927.9.3450	hypothetical protein, unlikely	122.625116314137	142.175346915324	103.074885712951	0.724984239175724	-0.463978462946244	0.0261403106887671	0.0477863031624816
Tb927.10.3100-1	Tb927.10.3100	glycerol-3-phosphate acyltransferase, putative	704.142749504535	639.389322147255	768.896176861815	1.20254772832245	0.266094154741797	0.00248124453678454	0.00562106719841806
Tb927.5.2000-1	Tb927.5.2000	hypothetical protein	872.706991592623	1275.68787580616	469.726107379088	0.368213977954639	-1.44138370029332	1.09463566078886e-91	4.75975904243513e-90
Tb927.11.11350-1	Tb927.11.11350	hypothetical protein, conserved	1113.07032345881	1361.64589424881	864.49475266882	0.634889552651092	-0.65542245686326	1.20381972682876e-20	1.09369900337665e-19
Tb927.11.900-1	Tb927.11.900	isocitrate dehydrogenase, putative (IDH)	1655.57934367556	1579.39929263474	1731.75939471638	1.09646712062754	0.132862551073254	0.00696290093463663	0.0144481847504094
Tb927.7.1920-1	Tb927.7.1920	paraflagellar rod component, putative (PFC5)	798.338654368312	1041.81749365082	554.859815085801	0.532588306941761	-0.908907340582769	8.55745629830021e-36	1.32845769177875e-34
Tb927.2.5190-1	Tb927.2.5190	hypothetical protein, conserved	382.112124593614	317.621413549511	446.602835637717	1.40608541044762	0.49168423131422	6.50762406245618e-07	2.47720532691058e-06
Tb927.11.15320-1	Tb927.11.15320	hypothetical protein	301.626356109783	332.280538785894	270.972173433672	0.815492157391357	-0.294257092318078	0.00426084699274543	0.00926554100806803
Tb927.5.3490-1	Tb927.5.3490	hypothetical protein, conserved	227.731106291606	201.923484069808	253.538728513404	1.25561783802102	0.328397429924402	0.0245785567436676	0.045176989682367
Tb927.7.2950-1	Tb927.7.2950	hypothetical protein, conserved	449.696889517194	499.322556417054	400.071222617335	0.801228018794286	-0.31971522207826	0.00553809483672936	0.0117568493740623
Tb927.2.5070-1	Tb927.2.5070	hypothetical protein, conserved	145.211194916226	122.429066047353	167.993323785099	1.37216862963018	0.456457789223444	0.0243554023623014	0.0448422617751242
Tb927.10.5960-1	Tb927.10.5960	engulfment and cell motility domain 2, putative	285.681118699762	313.157699859944	258.20453753958	0.824519204397843	-0.278374998111377	0.00801897341987423	0.0164135427844733
Tb927.2.5000-1	Tb927.2.5000	hypothetical protein, conserved	440.133864341904	477.360390876362	402.907337807447	0.844031774542018	-0.244630783026801	0.0218615153581578	0.0406271835488623
Tb927.11.14890-1	Tb927.11.14890	hypothetical protein, conserved	647.014073097381	553.639831348109	740.388314846652	1.33731041902063	0.419334385402029	4.3128657694598e-07	1.67903994766497e-06
Tb927.9.4560-1	Tb927.9.4560	RBP32 (RBP32)	1084.06024492235	961.841479803709	1206.279010041	1.25413494361583	0.326692588978207	7.00282744869244e-07	2.6541505594784e-06
Tb927.3.3560-1	Tb927.3.3560	hypothetical protein, conserved	1579.54590509763	2285.14615535857	873.945654836677	0.382446283703697	-1.38667096584386	3.79023863864498e-128	2.73774261997993e-126
Tb927.4.4810-1	Tb927.4.4810	hypothetical protein, conserved	463.547716384583	418.853454292057	508.241978477109	1.2134124077743	0.279069968867622	0.00699984642244345	0.0145213998889522
Tb927.11.16740-1	Tb927.11.16740	chaperone protein DNAj, putative	777.893458892559	949.595872637649	606.19104514747	0.63836739671549	-0.647541124088393	2.31179390234554e-17	1.77861608331867e-16
Tb927.10.4050-1	Tb927.10.4050	serine palmitoyltransferase, putative	1063.87794852955	961.354002656272	1166.40189440283	1.21329072451979	0.278925285469262	1.59907890046556e-05	5.09699109776405e-05
Tb927.10.12380-1	Tb927.10.12380	chaperone protein DNAj, putative	515.446060008775	476.221181766996	554.670938250554	1.16473386629396	0.220000346605292	0.0149860485884371	0.0289363421899825
Tb927.11.10470-1	Tb927.11.10470	hypothetical protein, conserved	597.397426005214	550.50512894983	644.289723060599	1.17036098154013	0.226953577633385	0.00368795091261215	0.00810273780196838
Tb927.5.1400-1	Tb927.5.1400	hypothetical protein	10.6646315357608	19.5679676826097	1.7612953889118	0.0900091117013181	-3.47378513565549	8.40265161950519e-07	3.15595939641063e-06
Tb927.10.2700-1	Tb927.10.2700	predicted WD40 repeat protein	786.663614907843	731.829903761914	841.497326053771	1.14985370470395	0.201450319496566	0.00225010643742939	0.00515084606158535
Tb927.11.11480-1	Tb927.11.11480	Trichohyalin, putative	2315.72793830362	2989.49095374296	1641.96492286429	0.549245656959919	-0.86447653798967	3.66393971768309e-40	6.5455499235172e-39
Tb927.3.4240-1	Tb927.3.4240	thioredoxin, putative	200.351421103673	165.611580718388	235.091261488958	1.41953395088183	0.50541735429873	0.000212772199567624	0.000582408087761051
Tb927.10.6800-1	Tb927.10.6800	developmentally regulated GTP-binding protein, putative	852.120408640684	987.241212366147	716.99960491522	0.726265877005649	-0.461430297055993	4.07034998526106e-11	2.2303986753092e-10
Tb927.3.1180-1	Tb927.3.1180	hypothetical protein, conserved	703.791269052249	613.882783209796	793.699754894701	1.29291743733991	0.370630150984732	6.23433139528926e-07	2.38043059828869e-06
Tb927.9.14140-1	Tb927.9.14140	hypothetical protein, conserved	469.750901910487	392.22141878369	547.280385037283	1.39533528468293	0.480611828455185	8.65803318768063e-09	3.95149921986051e-08
Tb927.6.4630-1	Tb927.6.4630	kinetoplastid-specific phospho-protein phosphatase, putative	892.653547740857	1016.03623228631	769.270863195409	0.757129360893341	-0.40138827898941	1.23025225501885e-09	6.04407234899649e-09
Tb927.11.15840-1	Tb927.11.15840	L-Lysine transport protein, putative	874.8288323675	1129.85760878475	619.800055950246	0.548564749337651	-0.86626617702075	2.06756177960879e-25	2.26447242528582e-24
Tb927.11.9860-1	Tb927.11.9860	hypothetical protein, conserved	2068.3804270023	3022.60282485554	1114.15802914907	0.368608809595193	-1.43983754370328	1.66485338281479e-129	1.22275786267237e-127
Tb927.2.1810-1	Tb927.2.1810	transcription silencer (ISWI)	2094.93915905043	2371.6924385474	1818.18587955347	0.76661958776875	-0.383417234218523	1.1372001206692e-14	7.67500313100292e-14
Tb927.2.4650-1	Tb927.2.4650	hypothetical protein, conserved	255.138328116039	198.30006829402	311.976587938059	1.57325507057058	0.653752592695593	5.02694354211387e-08	2.15687219234537e-07
Tb927.4.4860-1	Tb927.4.4860	amino acid transporter 8, putative (AATP8)	1715.6789554505	2829.35334057369	602.004570327304	0.212771081538101	-2.2326260124535	5.53865590822384e-194	8.20472078608074e-192
Tb927.5.3740-1	Tb927.5.3740	hypothetical protein, conserved	108.759244574256	83.9793798191602	133.539109329351	1.59014164687703	0.669155283839865	0.000349991751803413	0.000923868290776754
Tb927.7.7310-1	Tb927.7.7310	hypothetical protein	65.0556299598588	83.9317194015979	46.1795405181198	0.550203675646856	-0.861962317247454	0.0284263229113605	0.0514807422804166
Tb927.6.2090-1	Tb927.6.2090	hypothetical protein, conserved	1099.99975685164	1166.44492968472	1033.55458401856	0.886072336306451	-0.174503613973109	0.00381445996096338	0.00836596739242658
Tb927.7.4500-1	Tb927.7.4500	hypothetical protein, conserved	1688.38903078512	2439.08724695795	937.690814612289	0.384443326404902	-1.37915715922541	3.50579695131172e-135	2.68777766267232e-133
Tb927.4.2480-1	Tb927.4.2480	8-oxoguanine DNA glycosylase, putative	354.308766322519	335.552146561831	373.065386083207	1.11179555817404	0.152891523380756	0.0497327839395213	0.0851281887253067
Tb927.5.1940-1	Tb927.5.1940	hypothetical protein, conserved	574.469124260116	723.51736998963	425.420878530602	0.58798986199419	-0.766136814276056	3.37755030842442e-16	2.47027528833719e-15
Tb927.10.3410-1	Tb927.10.3410	hypothetical protein	16.4885492115652	23.1633890854886	9.81370933764174	0.423673293291516	-1.23897590517598	0.032575451878846	0.0581395649216078
Tb927.11.4220-1	Tb927.11.4220	palmitoyl acyltransferase 6, putative	395.40933018029	365.235769749407	425.582890611174	1.1652278496796	0.220612088323215	0.0243077681783136	0.0447734233674311
Tb927.10.13940-1	Tb927.10.13940	hypothetical protein, unlikely	46.4705762269259	28.9383002765071	64.0028521773446	2.21170046498217	1.14515601172718	3.19699594904846e-05	9.8351793715887e-05
Tb927.10.8160-1	Tb927.10.8160	hypothetical protein, conserved	178.729116847527	156.64331137088	200.814922324175	1.28198849071002	0.358383309951889	0.00733147387738937	0.015158997323961
Tb927.11.12640-1	Tb927.11.12640	hypothetical protein, conserved	1471.44766987625	1637.6185870131	1305.27675273939	0.797057851621071	-0.327243653961644	4.16262010710538e-09	1.94865022689347e-08
Tb927.10.5230-1	Tb927.10.5230	ADP-ribosylation factor, putative	831.643047905816	889.263333440117	774.022762371514	0.870408947794131	-0.200234707334189	0.00408810332380636	0.00891467640969749
Tb927.10.8940-1	Tb927.10.8940	hypothetical protein, conserved	6270.18991439149	9287.10746238601	3253.27236639697	0.350299851657058	-1.51333771769136	0	0
Tb927.2.4590-1	Tb927.2.4590	branched-chain amino acid aminotransferase, putative	892.655217790792	1402.12339631045	383.187039271139	0.273290525127432	-1.87149265181593	1.11041951841807e-137	8.98617276942029e-136
Tb927.7.1300-1	Tb927.7.1300	protein disulfide isomerase, putative	2105.08252258096	3175.26179136295	1034.90325379898	0.325926906755855	-1.61737963682474	5.98806170068351e-137	4.78597642182841e-135
Tb927.2.4950-1	Tb927.2.4950	hypothetical protein, conserved	840.162543705459	746.567055154164	933.758032256754	1.25073565168763	0.322776901974555	1.78535684536675e-05	5.65978194722719e-05
Tb927.2.2400-1	Tb927.2.2400	hypothetical protein, conserved	563.523555510751	509.377480445412	617.66963057609	1.21259705088648	0.278100218829168	0.00059458227077774	0.00150409523779955
Tb927.3.560-1	Tb927.3.560	expression site-associated gene (ESAG) protein, putative,expression site-associated gene 11 (ESAG11) protein, putative	83.6274670011423	146.529014464818	20.7259195374662	0.141445840014453	-2.82167834783699	1.10857857252955e-32	1.53306593732726e-31
Tb927.11.5780-1	Tb927.11.5780	mitochondrial DNA-directed RNA polymerase (MTRNAP)	1024.46247312784	958.844670094913	1090.08027616077	1.13686847323546	0.185065355384968	0.00131779939245196	0.00315204342912702
Tb927.9.13240-1	Tb927.9.13240	hypothetical protein, conserved	206.089713926609	233.107959117258	179.071468735959	0.768191139479208	-0.380462771350495	0.000774800602520328	0.00192653122788838
Tb927.7.900-1	Tb927.7.900	hypothetical protein, conserved	1188.40905930278	1399.12772173697	977.690396868589	0.698785666011118	-0.517078079916564	1.12583253742241e-17	8.80123110650431e-17
Tb927.11.12500-1	Tb927.11.12500	hypothetical protein, conserved	394.320400109302	415.811553540008	372.829246678596	0.89663032088579	-0.157414807798643	0.0502181461990795	0.085790969073486
Tb927.4.3150-1	Tb927.4.3150	hypothetical protein, conserved	462.371044302437	416.634484591112	508.107604013763	1.2195524441824	0.286351799409231	0.000752580259131831	0.00187554931987802
Tb927.11.12880-1	Tb927.11.12880	hypothetical protein, conserved	1513.73992018422	1757.58612874015	1269.89371162828	0.72252146899825	-0.46888763840604	9.29861401499629e-17	6.97595592198005e-16
Tb927.9.14610-1	Tb927.9.14610	hypothetical protein, unlikely	14.4685953464793	19.0636895118268	9.87350118113173	0.517921841677413	-0.949193694141627	0.0491481957083164	0.084276089953048
Tb927.10.6310-1	Tb927.10.6310	major vault protein, putative (MVP)	1624.47587688405	1724.20271441016	1524.74903935793	0.884321215025772	-0.177357595009819	0.00243934967375181	0.00553764055807554
Tb927.11.10150-1	Tb927.11.10150	hypothetical protein, conserved	1836.21704575709	1507.04439921959	2165.38969229459	1.43684532016171	0.522904760579642	1.90539018115401e-24	2.02100851738908e-23
Tb927.11.14920-1	Tb927.11.14920	hypothetical protein, conserved	3444.12272676176	3803.01168525098	3085.23376827254	0.811260659607711	-0.301762565273709	7.04780259576527e-06	2.36914594949956e-05
Tb927.6.4250-1	Tb927.6.4250	hypothetical protein, conserved	597.955151628258	725.550638760031	470.359664496485	0.648279581560746	-0.625311960878169	8.49329277739398e-16	6.03016887688249e-15
Tb927.7.2290-1	Tb927.7.2290	hypothetical protein, conserved	401.508834781376	543.383194668772	259.634474893979	0.477811013371961	-1.0654879871082	4.02503547058735e-27	4.70011732021184e-26
Tb927.4.320-1	Tb927.4.320	hypothetical protein, conserved	672.678961153185	544.167283829818	801.190638476552	1.47232415892006	0.558095341897956	1.45267147164965e-12	8.75006799601512e-12
Tb927.3.1480-1	Tb927.3.1480	hypothetical protein, conserved	97.791589084066	151.721473505689	43.861704662443	0.289093584770638	-1.7903915003314	8.15190228646237e-20	7.06821686346042e-19
Tb927.10.11860-1	Tb927.10.11860	hypothetical protein, conserved,proline rich protein	372.426993924282	305.313914316853	439.540073531711	1.4396332853522	0.525701363903073	2.78061352589149e-07	1.10265708785352e-06
Tb927.7.5610-1	Tb927.7.5610	hypothetical protein, conserved	802.171346329023	845.908606913415	758.43408574463	0.896591049607634	-0.157477997407228	0.0174274843870165	0.0331915915324743
Tb927.10.8820-1	Tb927.10.8820	hypothetical protein, conserved	1026.95036356235	815.535646103924	1238.36508102077	1.51846836730784	0.602616854634145	5.25243662666102e-21	4.89406141972466e-20
Tb927.8.6620-1	Tb927.8.6620	hypothetical protein, conserved	391.521580740491	481.189321450845	301.853840030137	0.627307852801077	-0.672754472098015	1.33933697925621e-11	7.50853444432281e-11
Tb927.11.11690-1	Tb927.11.11690	vacuolar ATP synthase subunit b, putative,v- ATPase B subunit,vacuolar proton pump B subunit	2120.29484992539	2968.18684150081	1272.40285834998	0.428680176247469	-1.22202639172999	2.91442748630509e-70	9.03265823769735e-69
Tb927.10.15590-1	Tb927.10.15590	FKBP-type peptidyl-prolyl cis-trans isomerase, conserved,FKBP-type peptidylprolyl cis-trans isomerase, putative	552.193866087142	718.535885597739	385.851846576546	0.536997322347459	-0.897013200430255	9.77725310225019e-25	1.04850542470757e-23
Tb927.8.5300-1	Tb927.8.5300	hypothetical protein, conserved	953.885199927911	1155.09768489666	752.672714959165	0.651609577960936	-0.617920284800499	2.97097933694956e-10	1.52653494444087e-09
Tb927.9.13010-1	Tb927.9.13010	hypothetical protein, conserved	685.616451725472	613.481509266317	757.751394184627	1.23516582446119	0.304704740650581	7.17384051821752e-05	0.000209977783420031
Tb927.10.11890-1	Tb927.10.11890	hypothetical protein, conserved	428.332264372864	365.880459798566	490.784068947163	1.34137819007159	0.423716050082153	6.10904688373456e-06	2.0727123355528e-05
Tb927.3.5090-1	Tb927.3.5090	tryparedoxin, putative	554.725918714373	614.41275657151	495.039080857236	0.805710941972638	-0.311665746679372	0.000132868790020514	0.000372800393187575
Tb927.11.12350-1	Tb927.11.12350	DNA photolyase, putative	517.212467088489	364.520589113062	669.904345063916	1.83776819491569	0.877954805181996	2.75974076247178e-23	2.80793181187466e-22
Tb927.9.7210-1	Tb927.9.7210	mitochondrial exoribonuclease DSS-1	520.574280142755	424.839267948637	616.309292336874	1.45068815157497	0.536737422554463	8.04943728849135e-11	4.32403699455528e-10
Tb927.11.15280-1	Tb927.11.15280	tRNA-sepcific adenosine deaminase (ADAT3)	281.128119437654	244.312939772131	317.943299103178	1.30137723937063	0.380039226836701	0.000303152874690947	0.000807545298628124
Tb927.10.15480-1	Tb927.10.15480	transporter, putative	752.261281703026	861.853382283817	642.669181122235	0.745682727866348	-0.423366169898216	2.59397924641786e-08	1.13413599868395e-07
Tb927.4.580-1	Tb927.4.580	hypothetical protein, conserved	267.648701815049	203.0252855281	332.272118101998	1.63660460931113	0.710705820232376	5.87579498918791e-05	0.000174496935798513
Tb927.3.2860-1	Tb927.3.2860	hypothetical protein, conserved	192.978247038058	175.845758515181	210.110735560936	1.19485813780829	0.256839341193826	0.0373450468831874	0.0658287078188161
Tb927.11.13100-1	Tb927.11.13100	hypothetical protein, conserved	432.746851481957	386.425753141446	479.067949822469	1.23974125929209	0.310039053768067	0.00339005415659559	0.0075048311369416
Tb927.8.5240-1	Tb927.8.5240	hypothetical protein, conserved	1242.52782377104	1462.66617103946	1022.38947650261	0.698990307389171	-0.516655644406147	5.62079608007183e-19	4.66088783110321e-18
Tb927.10.7060-1	Tb927.10.7060	nucleoporin interacting component (NUP93), putative	962.091431379104	1070.38906261362	853.793800144593	0.797648098215659	-0.326175687953382	3.78555568563388e-06	1.3171081485844e-05
Tb927.5.1080-1	Tb927.5.1080	RNA-binding protein, putative (RBP22)	172.558364417073	156.789752395534	188.326976438612	1.20114340102738	0.264408400503101	0.0235439440906231	0.0435040319983183
Tb927.10.2380-1	Tb927.10.2380	hypothetical protein, conserved	1184.75044251458	1343.93296124798	1025.56792378118	0.763109435777836	-0.390038129396812	1.66076424435843e-09	8.0594555778416e-09
Tb927.8.1260-1	Tb927.8.1260	hypothetical protein, conserved	856.766496232096	721.590709585335	991.942282878858	1.37466055161503	0.459075414302306	2.28829911836607e-12	1.35499554840917e-11
Tb927.11.8280-1	Tb927.11.8280	hypothetical protein, conserved	254.010642258734	229.053844242761	278.967440274706	1.21791206428758	0.284409971506926	0.0559740557109663	0.0943880468674214
Tb927.2.2520-1	Tb927.2.2520	voltage-dependent anion-selective channel	20.189976002195	14.3595725613856	26.0203794430045	1.81205807706115	0.857629194978734	0.0507382450039987	0.0865948567340264
Tb927.10.1690-1	Tb927.10.1690	nucleotide binding protein, putative (NBP 1)	250.997154522569	216.882309804687	285.111999240452	1.31459315191363	0.394616374776278	0.000590102954536183	0.00149406136229613
Tb927.11.14220-1	Tb927.11.14220	hypothetical protein, conserved	517.65740159002	576.772361039381	458.54244214066	0.795014590009717	-0.330946758085942	0.000200221864892528	0.000549776656977911
Tb927.11.500-1	Tb927.11.500	RNA-binding protein, UBP1 (UBP1)	501.423270843112	620.5570695453	382.289472140925	0.616042409155116	-0.698898423558499	6.38740599823494e-16	4.56094186475273e-15
Tb927.10.990-1	Tb927.10.990	hypothetical protein, conserved	422.695756964755	646.656760326557	198.734753602952	0.307326491882018	-1.70215596069494	2.64930554947042e-66	7.82261165620659e-65
Tb927.10.9040-1	Tb927.10.9040	hypothetical protein, conserved	1070.13567068469	944.272540822063	1195.99880054732	1.26658220888866	0.34094071977201	4.64909272146727e-08	1.99867537558406e-07
Tb927.7.6700-1	Tb927.7.6700	hypothetical protein	284.66296225246	319.936720308736	249.389204196185	0.779495407577868	-0.359387571623253	0.00454811146828147	0.00983193030739055
Tb927.11.8210-1	Tb927.11.8210	RAD50 DNA repair-like protein	2668.9108841917	3158.33616183355	2179.48560654986	0.690073980372174	-0.53517705851145	1.52414988423144e-28	1.8656960767763e-27
Tb927.9.9870-1	Tb927.9.9870	MCAK-like kinesin, putative	624.993734229179	662.589823236818	587.397645221541	0.886517758984048	-0.173778562983259	0.0124231327654709	0.0244598393802769
Tb927.10.14690-1	Tb927.10.14690	syntaxin, putative	445.118593772521	500.215974598679	390.021212946364	0.779705632670521	-0.358998538146942	0.000511765080807101	0.00131553729595708
Tb927.10.14560-1	Tb927.10.14560	hypothetical protein, conserved	886.951834477565	961.997903402521	811.905765552609	0.843978726648939	-0.244721460107596	0.000829970015186601	0.00205377631164521
Tb927.7.1050-1	Tb927.7.1050	40S ribosomal protein S16, putative	347.414405581902	422.342710799326	272.486100364479	0.645177703786509	-0.632231512550719	2.27072416868589e-06	8.09055411101293e-06
Tb927.9.15660-1	Tb927.9.15660	expression site-associated gene 4 (ESAG4) protein, putative,receptor-type adenylate cyclase, putative	460.622302271018	418.531147087518	502.713457454519	1.20113750422833	0.264401317832021	0.00610835161899438	0.0128458462697649
Tb927.10.9120-1	Tb927.10.9120	hypothetical protein, conserved	272.413754629451	249.854193968046	294.973315290856	1.18058180495694	0.239498012355788	0.0276871675724255	0.0502566655416405
Tb927.10.14770-1	Tb927.10.14770	protein kinase, putative	1163.33967323085	1232.73958742622	1093.93975903549	0.88740539380217	-0.1723347727547	0.00426415571989794	0.00926852051527181
Tb927.3.3050-1	Tb927.3.3050	hypothetical protein, conserved	555.293758943703	480.662858046515	629.92465984089	1.31053325484935	0.390153962592338	6.08507783334152e-06	2.06538175780213e-05
Tb927.7.3560-1	Tb927.7.3560	hypothetical protein, conserved	2624.04263055859	2983.15928213606	2264.92597898112	0.759237360386384	-0.397377108958794	6.94454611744023e-17	5.24592334195572e-16
Tb927.10.13090-1	Tb927.10.13090	hypothetical protein, conserved	841.739028419394	996.475875812459	687.002181026329	0.689431824394338	-0.536520199378877	4.3907592133421e-14	2.87239786860853e-13
Tb927.8.7650-1	Tb927.8.7650	amino acid transporter, putative	755.161837795314	885.415947596386	624.907727994242	0.70577871303387	-0.502712177186271	1.14095277004852e-06	4.21289700474191e-06
Tb927.6.640-1	Tb927.6.640	kinetoplastid-specific phospho-protein phosphatase, putative	592.145546233219	552.592880043646	631.698212422791	1.14315300691695	0.19301851601684	0.0268922199640891	0.0489866616269567
Tb927.7.4740-1	Tb927.7.4740	hypothetical protein, conserved	656.895676719658	568.376489084446	745.414864354871	1.31148082067153	0.391196709528633	6.66226267013829e-07	2.52946028397084e-06
Tb927.6.2590-1	Tb927.6.2590	hypothetical protein, conserved	263.583819438959	199.950301839939	327.21733703798	1.63649333872934	0.710607729970998	1.91606356056203e-10	9.97997349184273e-10
Tb927.8.1930-1	Tb927.8.1930	hypothetical protein, conserved	288.934868687174	240.335913927091	337.533823447257	1.40442523937414	0.489979828697235	0.00242391929895994	0.00550547158859405
Tb927.11.5000-1	Tb927.11.5000	dynein intermediate chain IC78, putative	1074.67435999563	1347.21360755834	802.135112432913	0.595403065952315	-0.748061444317777	1.38382331189369e-20	1.24944377540814e-19
Tb927.8.5740-1	Tb927.8.5740	proteasome 26S non-ATPase subunit 9, putative	264.018117204579	232.453509957522	295.582724451636	1.27157780713077	0.346619742427012	0.00507092355914881	0.0108627137026864
Tb927.6.3210-1	Tb927.6.3210	hypothetical protein, conserved	163.100294762583	137.221636889426	188.97895263574	1.37718042809838	0.461717583198764	0.00151870039715766	0.00358354251381154
Tb927.9.4710-1	Tb927.9.4710	hypothetical protein, unlikely	239.122383896557	348.406124532551	129.838643260563	0.372664640826176	-1.42405015514642	9.12314496950875e-16	6.47210122025215e-15
Tb927.11.4820-1	Tb927.11.4820	60S ribosomal protein L17, putative	2017.55698669974	2485.73784221253	1549.37613118694	0.623306329764788	-0.681986731290014	1.73423312432913e-24	1.84170079059983e-23
Tb927.11.6980-1	Tb927.11.6980	hypothetical protein, conserved	694.275553090499	512.17969505608	876.371411124918	1.71106238608105	0.774892362076848	3.2875765340393e-24	3.46185769969922e-23
Tb927.7.1180-1	Tb927.7.1180	RNA-binding protein, putative (RBP19)	219.977452692129	185.845634380795	254.109271003463	1.36731364096935	0.451344213222073	0.000422094128541147	0.00110287075738404
Tb927.5.2520-1	Tb927.5.2520	hypothetical protein, conserved	480.926092927806	403.597670711156	558.254515144457	1.38319558227576	0.468005166343387	3.29969790917636e-08	1.43052379594253e-07
Tb927.11.5900-1	Tb927.11.5900	hypothetical protein, conserved	117.653215320473	79.8903042990675	155.416126341878	1.94536906205891	0.960043879372476	1.14193948701371e-07	4.71670657679577e-07
Tb927.10.15470-1	Tb927.10.15470	hypothetical protein, conserved	661.713379894714	617.412236749364	706.014523040064	1.14350587989183	0.193463784087124	0.00419335594080972	0.00912825178646997
Tb927.2.3480-1	Tb927.2.3480	transcription elongation factor s-II, putative (TFIIS2-2)	511.743313080084	610.532929271077	412.95369688909	0.676382349076766	-0.564089083323501	3.72765478502932e-11	2.04646374504751e-10
Tb927.5.2560-1	Tb927.5.2560	hypothetical protein, conserved	233.766491481129	159.261900769402	308.271082192856	1.93562352768355	0.952798380525987	7.25260348114958e-14	4.68151805208621e-13
Tb927.5.910-1	Tb927.5.910	oligosaccharyl transferase subunit, putative	379.56054912654	426.678438733486	332.442659519594	0.779140986140258	-0.360043686238951	0.0145139361163537	0.0281267852897853
Tb927.8.7210-1	Tb927.8.7210	hypothetical protein, conserved	195.092206357047	215.682444858795	174.501967855298	0.809068943786977	-0.305665449560212	0.020002153473927	0.0375712059664996
Tb927.1.2880-1	Tb927.1.2880	pteridine transporter, putative	291.822980974849	187.95448575825	395.691476191448	2.10525156978904	1.07399264032318	1.27790081273708e-20	1.1573941039712e-19
Tb927.7.2260-1	Tb927.7.2260	hypothetical protein, conserved	478.271233885772	408.112702599167	548.429765172377	1.34381939518071	0.426339257770387	7.3644470756539e-06	2.46515769594849e-05
Tb927.11.1030-1	Tb927.11.1030	hypothetical protein, conserved	1035.42470794106	1161.29281549965	909.556600382474	0.783227613434545	-0.352496465463102	1.53198558318776e-07	6.23349813643437e-07
Tb927.8.2490-1	Tb927.8.2490	hypothetical protein, conserved	332.777673332125	258.747597827993	406.807748836257	1.57221845633013	0.652801690858166	1.64846699626589e-10	8.63765080777212e-10
Tb927.8.2160-1	Tb927.8.2160	multidrug resistance protein A,p-glycoprotein (PGPA)	1970.29245964789	1752.10861540899	2188.4763038868	1.24905287528419	0.320834550841506	1.27153115856745e-10	6.71897359484858e-10
Tb927.4.3340-1	Tb927.4.3340	hypothetical protein, conserved	221.685975925197	137.772216878866	305.599734971528	2.21815212017835	1.14935830846689	1.04138647656471e-18	8.55424605749583e-18
Tb927.11.3250-1	Tb927.11.3250	dynein heavy chain, putative	13457.6865500685	19459.261489127	7456.11161101008	0.383165189242986	-1.38396159745565	0	0
Tb927.11.1710-1	Tb927.11.1710	mitochondrial RNA binding protein 1,gBP21, MRP1 (GBP21)	1060.08842730604	1225.41774602025	894.759108591836	0.730166599510834	-0.453702418749712	2.28546043375572e-12	1.35423214854407e-11
Tb927.11.8820-1	Tb927.11.8820	glutathionylspermidine synthetase, putative	473.525970704221	589.149338092734	357.902603315708	0.607490461542999	-0.719066338337908	5.83816761553654e-17	4.43315247261419e-16
Tb927.7.5620-1	Tb927.7.5620	hypothetical protein, conserved	435.102794030422	377.154918274133	493.050669786711	1.3072895139295	0.386578677519684	4.53462067311124e-05	0.000136758401252561
Tb927.7.5380-1	Tb927.7.5380	RNA-binding protein, putative	252.471345529423	150.198732059264	354.743958999582	2.3618305836271	1.23990548254755	1.09378549284512e-16	8.17067111749263e-16
Tb927.9.5920-1	Tb927.9.5920	hypothetical protein, unlikely	7.50702909952545	2.71872860451805	12.2953295945328	4.52245567067641	2.17710636155105	0.00308380079547408	0.00687386354308682
Tb927.9.2140-1	Tb927.9.2140	protein kinase, putative	687.313835134498	627.89800769993	746.729662569066	1.18925311660795	0.2500558060941	0.00230422325586444	0.0052595746294738
Tb927.10.13490-1	Tb927.10.13490	serine/threonine kinase, putative	420.712246914221	387.84722024655	453.577273581893	1.16947408645486	0.225859894390422	0.0301058461196639	0.0541744070590616
Tb927.11.11590-1	Tb927.11.11590	eukaryotic translation initiation factor, putative	1862.11989237232	2378.39142930534	1345.8483554393	0.565864953454016	-0.821470307252525	1.02971747754973e-55	2.55674169141609e-54
Tb927.7.4040-1	Tb927.7.4040	hypothetical protein, conserved	786.674812740837	683.921948393218	889.427677088456	1.30048125985435	0.379045609961421	6.59500726621854e-07	2.50828387757833e-06
Tb927.3.3460-1	Tb927.3.3460	hypothetical protein, conserved	862.024903152551	784.323673796142	939.726132508961	1.19813562168877	0.260791221702329	0.000113472227289623	0.000321446100544369
Tb927.5.1300-1	Tb927.5.1300	vacuolar proton translocating ATPase subunit A, putative	1202.14688991273	1693.02570274797	711.268077077479	0.420116526242342	-1.25113855624475	5.14694374272417e-86	2.06349946382611e-84
Tb927.10.12820-1	Tb927.10.12820	hypothetical protein, conserved	2731.07322525357	4479.36451688609	982.781933621056	0.219402089273202	-2.1883508309068	0	0
Tb927.11.13530-1	Tb927.11.13530	hypothetical protein, conserved	300.395894179804	260.425750106739	340.366038252868	1.30695999959053	0.386214987135283	0.000688049754779474	0.00172505876556873
Tb927.6.1700-1	Tb927.6.1700	hypothetical protein, conserved	264.50259440246	224.696298905468	304.308889899453	1.35431198191421	0.437560119204011	0.000206917055938969	0.000567269469544099
Tb927.10.14860-1	Tb927.10.14860	hypothetical protein, conserved	969.804341576024	915.836442997941	1023.77224015411	1.11785488334887	0.160732913886343	0.00840584702988239	0.017097301149912
Tb927.4.3630-1	Tb927.4.3630	protein phosphatase 1, putative	212.898954902176	303.371667121282	122.42624268307	0.403551998921925	-1.30917351369311	1.46548189694411e-14	9.86013223963934e-14
Tb927.11.2730-1	Tb927.11.2730	UDP-galactose 4-epimerase (galE)	822.61484169517	900.536505500197	744.693177890142	0.826943908816342	-0.27413861944112	6.26345279983715e-05	0.000185128770614057
Tb927.11.1560-1	Tb927.11.1560	1,2-Dihydroxy-3-keto-5-methylthiopentene dioxygenase, putative	797.989561739818	881.628796116686	714.350327362951	0.810262017880374	-0.303539581000727	0.000528891735641039	0.00135517847244288
Tb927.10.170-1	Tb927.10.170	pseudouridine synthase, Cbf5p	1505.94323321235	1783.04952652726	1228.83693989744	0.68917712133929	-0.537053285776924	2.54131941645605e-22	2.48169069271798e-21
Tb927.5.460-1	Tb927.5.460	hypothetical protein, conserved	88.131297853645	71.7613957389291	104.501199968361	1.45623143045518	0.542239652952472	0.0130678813172303	0.0255911455775471
Tb927.1.4830-1	Tb927.1.4830	phospholipase A1 (PLA1)	442.665235510763	523.296223510432	362.034247511094	0.691834244631954	-0.531501668430127	6.0416191735928e-07	2.30987539707791e-06
Tb927.11.7440-1	Tb927.11.7440	hypothetical protein, conserved	154.844284575017	135.174010644491	174.514558505542	1.29103632919879	0.368529598025046	0.0397195630014005	0.0695410618253686
Tb927.8.790-1	Tb927.8.790	hypothetical protein, conserved	1016.43212816624	1174.5982470203	858.266009312168	0.730688992163405	-0.452670621595114	3.23006644159236e-12	1.88708427135811e-11
Tb927.11.3580-1	Tb927.11.3580	hypothetical protein, conserved	583.016309169676	525.387358736133	640.645259603218	1.21937699670648	0.28614423522174	0.000337239015455837	0.000891821178542819
Tb927.8.3110-1	Tb927.8.3110	hypothetical protein, conserved	479.208818851878	404.411977787006	554.005659916749	1.36990418273054	0.454074988124659	3.83567090135497e-07	1.49994468357237e-06
Tb927.5.2430-1	Tb927.5.2430	membrane transporter protein, putative	1441.8458081145	1241.23624006656	1642.45537616244	1.32324155800862	0.404076449923704	2.71725970388125e-12	1.6003268067333e-11
Tb927.9.12990-1	Tb927.9.12990	hypothetical protein, conserved	927.196598418261	1005.20381408251	849.189382754013	0.844793235816661	-0.243329811673983	0.000220003612207964	0.000599947447955571
Tb927.9.8210-1	Tb927.9.8210	Peptide deformylase 2	471.765096042693	407.217280882562	536.312911202824	1.31701903720901	0.397276199572054	3.64227170179048e-06	1.26927650213911e-05
Tb927.10.9810-1	Tb927.10.9810	hypothetical protein, conserved	321.978880490122	271.369720873011	372.588040107233	1.37299046816497	0.457321609768437	1.75074542699746e-05	5.55812387648304e-05
Tb927.8.6440-1	Tb927.8.6440	RNA-binding protein, putative (RPB20)	293.778174767067	375.341813967294	212.21453556684	0.565390072914529	-0.822681542250125	2.01766773813612e-12	1.20043676183184e-11
Tb927.5.320-1	Tb927.5.320	receptor-type adenylate cyclase GRESAG 4, putative,adenylyl cyclase, putative	317.158769036674	243.582540174925	390.734997898423	1.60411742819424	0.681779757049983	5.15914126847756e-10	2.59441281280172e-09
Tb927.10.8930-1	Tb927.10.8930	paraflagellar rod component, putative (PFC18)	1366.50951501094	1836.49314695943	896.52588306246	0.488172735382533	-1.03453637253932	1.96530861300251e-54	4.71890035100052e-53
Tb927.1.1100-1	Tb927.1.1100	hypothetical protein, conserved	896.79582616907	845.916070298679	947.675582039462	1.12029504499761	0.163878735763497	0.046080788715138	0.0794043361435541
Tb927.6.290-1	Tb927.6.290	receptor-type adenylate cyclase GRESAG 4, pseudogene, putative,receptor-type adenylate cyclase GRESAG 4, degenerate	321.437293768082	256.613249268522	386.261338267641	1.5052275724994	0.589981621799735	2.54024342790994e-05	7.88973971568332e-05
Tb927.9.10100-1	Tb927.9.10100	hypothetical protein, conserved	2345.3546829418	2164.03431595895	2526.67504992465	1.16757624003065	0.223516757663392	2.75941121660454e-06	9.72862203837178e-06
Tb927.10.11840-1	Tb927.10.11840	hypothetical protein	310.922336383169	284.852676276117	336.99199649022	1.18303960101664	0.242498367197643	0.00760197956529834	0.0156332473884018
Tb927.11.5500-1	Tb927.11.5500	mitochondrial RNA binding protein 1,mitochondrial edited mRNA stability factor 1,Mitochondrial poly(A) polymerase 1	724.132754505068	668.258566075563	780.006942934574	1.16722326137212	0.223080539852165	0.00673172586714315	0.0140084009711503
Tb927.10.12210-1	Tb927.10.12210	ribulose-5-phosphate 3-epimerase, putative	310.909761831469	238.590211722549	383.229311940389	1.60622394847462	0.683673055264485	3.02586495757435e-10	1.55382254578142e-09
Tb927.10.9930-1	Tb927.10.9930	hypothetical protein, conserved	511.5482661118	460.981827922362	562.114704301239	1.21938582011938	0.286154674526407	0.00168284558875442	0.00394106925126302
Tb927.11.1380-1	Tb927.11.1380	hypothetical protein, conserved	2775.92876889902	3053.93458041597	2497.92295738208	0.817935974595057	-0.289940176841717	3.81873787690124e-05	0.000116210895000407
Tb927.9.13280-1	Tb927.9.13280	RNA-binding protein, putative (DRBD10)	463.059478273788	433.318405902806	492.800550644769	1.13727121657349	0.185576349344748	0.0545265911776945	0.0922140880211009
Tb927.11.13450-1	Tb927.11.13450	hypothetical protein, conserved	820.58828420109	905.413623609216	735.762944792965	0.812626324154502	-0.299335995009445	0.000145303662203067	0.00040534759261245
Tb927.6.3590-1	Tb927.6.3590	hypothetical protein, conserved	1329.75679087844	1467.25070274617	1192.26287901072	0.812582932677576	-0.299413032065849	3.15300015942897e-07	1.24299600331119e-06
Tb927.11.15710-1	Tb927.11.15710	hypothetical protein, conserved	364.858176422043	332.803769338502	396.912583505584	1.19263247617209	0.25414952795094	0.0070675958907353	0.0146549912419992
Tb927.2.5250-1	Tb927.2.5250	tubulin-tyrosine ligase, putative	669.629974712579	598.152070973261	741.107878451897	1.23899575779455	0.309171247834255	0.000123669322608732	0.000348442901225118
Tb927.11.7212-1	Tb927.11.7212	hypothetical protein, conserved	623.103178832875	550.563117773963	695.643239891787	1.2635122430729	0.337439643653464	0.000104448613669772	0.000297258509760275
Tb927.5.130-1	Tb927.5.130	variant surface glycoprotein (VSG)-related, putative	212.719496395464	310.456983054177	114.982009736751	0.370363741235884	-1.43298522981971	8.33329490349394e-21	7.63448610655524e-20
Tb927.11.5680-1	Tb927.11.5680	dynein light chain, putative	544.959300064536	712.114777935158	377.803822193915	0.530537820447137	-0.914472494686714	5.86971926873961e-26	6.58553869175664e-25
Tb927.10.14900-1	Tb927.10.14900	hypothetical protein, conserved	355.349044715578	320.133910235841	390.564179195314	1.2200025261541	0.286884135055551	0.00125666295290473	0.00301820121142823
Tb927.7.4470-1	Tb927.7.4470	hypothetical protein, conserved	1449.98058912049	2026.58146562323	873.379712617736	0.430962054786752	-1.21436724594636	2.41846355363785e-96	1.12432826908483e-94
Tb927.8.8000-1	Tb927.8.8000	hypothetical protein, conserved	866.322069632392	1229.19713846769	503.447000797096	0.40957384705979	-1.28780449849903	1.24269530674706e-76	4.27604605549973e-75
Tb927.4.2410-1	Tb927.4.2410	hypothetical protein, conserved	839.141253385642	608.440803276886	1069.8417034944	1.75833326386485	0.814208536100466	3.9061755697245e-31	5.1184369534321e-30
Tb927.11.2630-1	Tb927.11.2630	hypothetical protein, conserved	554.414656667858	433.247915315621	675.581398020095	1.55934137046669	0.64093679690498	3.74447076415832e-14	2.46435801797769e-13
Tb927.5.4520-1	Tb927.5.4520	hypothetical protein, conserved	1122.8227338178	1270.99603715519	974.64943048042	0.766839078949399	-0.383004234707187	6.58078234609257e-09	3.03034972101418e-08
Tb927.8.710-1	Tb927.8.710	RNA-binding protein, putative (DRBD17)	4076.18908486506	5408.57505101114	2743.80311871898	0.507306100560817	-0.979071585323261	1.65509750670822e-122	1.08763550440826e-120
Tb927.11.10340-1	Tb927.11.10340	phosphoglycerate mutase family member 5, putative	463.054158570316	516.73435813706	409.373959003571	0.792232899858746	-0.336003480141304	0.000253796260441551	0.000686955502093265
Tb927.6.1970-1	Tb927.6.1970	nuclear cap binding protein, putative (CBC20)	242.412149978443	216.593950479253	268.230349477633	1.23840185233302	0.30847953450005	0.0192677093163535	0.0363714426403735
Tb927.6.1820-1	Tb927.6.1820	dolichyl pyrophosphate phosphatase, putative	286.530391422711	353.488188144271	219.572594701151	0.621159637197086	-0.686964008091131	1.06708232533737e-07	4.43265186475694e-07
Tb927.6.4320-1	Tb927.6.4320	hypothetical protein, conserved	1689.13162431898	2066.18614921765	1312.07709942031	0.63502366421202	-0.655117739844763	1.00882924922052e-33	1.46221685542079e-32
Tb927.9.9390-1	Tb927.9.9390	sphingomyelin/ceramide phosphorylethanolamine synthase, bifunctional (SLS3)	337.149982476785	421.023184969619	253.276779983952	0.601574423988618	-0.733184862926907	1.51521492729942e-12	9.09545224216821e-12
Tb927.4.1260-1	Tb927.4.1260	hypothetical protein, conserved	366.543627460747	323.293097049645	409.794157871849	1.2675623501139	0.342056713688385	0.0010162219798648	0.00248233094019518
Tb927.1.4490-1	Tb927.1.4490	acetyltransferase, putative	671.157269143009	1035.79679498873	306.51774329729	0.295924591367968	-1.75669850524817	2.23836604116227e-90	9.54308253646743e-89
Tb927.11.10550-1	Tb927.11.10550	hypothetical protein, conserved	541.581007174917	493.211622026375	589.950392323459	1.19614049218798	0.25838685063897	0.0020142297899069	0.00464985957839047
Tb927.10.14000-1	Tb927.10.14000	aconitase (ACO)	1504.36127707376	909.380299049683	2099.34225509784	2.30854160497175	1.20698173314341	9.29060069694637e-99	4.46153022479732e-97
Tb927.8.7200-1	Tb927.8.7200	hypothetical protein, conserved	847.042054479296	775.054986830644	919.029122127948	1.18575989799904	0.245811911204304	0.000414987751701015	0.00108560100265396
Tb927.4.2640-1	Tb927.4.2640	hypothetical protein, conserved	1318.56493382364	1473.67603748563	1163.45383016164	0.789490906119854	-0.341005446624965	4.01553424423474e-09	1.8808022130017e-08
Tb927.8.490-1	Tb927.8.490	hypothetical protein	220.286803901235	96.3998658532804	344.17374194919	3.57027200092808	1.83603399006436	1.41327426020571e-23	1.44806764761992e-22
Tb927.9.3340-1	Tb927.9.3340	hypothetical protein, conserved	225.823654600692	208.791302551533	242.856006649851	1.16315193057388	0.218039553534809	0.0499369836795945	0.0854275273751528
Tb927.2.3780-1	Tb927.2.3780	translation initiation factor IF-2, putative	2365.7686344672	2824.83838432576	1906.69888460864	0.674976273045698	-0.567091305851218	3.47456097276935e-32	4.73754491450922e-31
Tb927.10.30-1	Tb927.10.30	variant surface glycoprotein (VSG, pseudogene), putative	12.8654681752798	24.4366852799551	1.29425107060442	0.0529634463830519	-4.23885918700336	8.36101424576422e-09	3.82429717622657e-08
Tb927.6.3120-1	Tb927.6.3120	chaperone protein DNAj, putative	723.874967495183	994.686884634065	453.063050356301	0.45548308453165	-1.13453061784235	1.10109145276755e-49	2.41797469778602e-48
Tb927.9.7540-1	Tb927.9.7540	calpain-like cysteine peptidase, putative,cysteine peptidase, Clan CA, family C2, putative	800.05510435286	840.323202257321	759.787006448398	0.904160452082505	-0.145349279234708	0.0446054964447233	0.0772290092961335
Tb927.11.14940-1	Tb927.11.14940	hypothetical protein, conserved	474.268066963035	417.307241196597	531.228892729473	1.27299227112909	0.348223660058142	4.97229778964438e-05	0.000148879351426831
Tb927.10.690-1	Tb927.10.690	palmitoyl acyltransferase 3, putative	331.70055928984	270.995082703537	392.406035876143	1.44801902662355	0.534080559213311	1.40676895405511e-06	5.14011733212443e-06
Tb927.11.14820-1	Tb927.11.14820	hypothetical protein, conserved	621.125220940266	668.655540758748	573.594901121784	0.857833168436628	-0.221230995498273	0.0153824633969784	0.0296194602532697
Tb927.8.5680-1	Tb927.8.5680	hypothetical protein, conserved	255.059595259372	221.696325071702	288.422865447043	1.30098171610991	0.379600686680677	0.000488634892543099	0.00126052802857931
Tb927.2.820-1	Tb927.2.820	retrotransposon hot spot protein (RHS, pseudogene), putative,retrotransposon hot spot protein 1 (RHS1), interrupted	4536.77809445251	5528.50884632467	3545.04734258036	0.641230292131502	-0.641085513943221	6.36984095093845e-59	1.63742382091771e-57
Tb927.11.3160-1	Tb927.11.3160	hypothetical protein, conserved	464.677598409855	531.956193838856	397.399002980855	0.747052121177553	-0.420719192781584	6.25360857112275e-06	2.11847050045011e-05
Tb927.8.1650-1	Tb927.8.1650	protein associated with differentiation 4, putative	170.411933861434	196.925843590647	143.898024132221	0.730721887531147	-0.452605673421294	0.000272151631614307	0.000731878541633552
Tb927.7.7110-1	Tb927.7.7110	leucine-rich repeat protein (LRRP), putative,leucine-rich repeat protein 1 (LRRP1), putative	279.07660809242	151.676036630023	406.477179554817	2.67990375135078	1.42218118727169	1.06321938648467e-33	1.53342201945149e-32
Tb927.8.5940-1	Tb927.8.5940	hypothetical protein, conserved	562.454312068802	622.698510202956	502.210113934648	0.806506046996905	-0.310242744470186	0.00386807382981633	0.0084750476993218
Tb927.1.1700-1	Tb927.1.1700	hypothetical protein, conserved	366.425978318272	335.998781740894	396.853174895649	1.18111492202279	0.240149345231341	0.0163911421371753	0.0313888217087889
Tb927.5.1970-1	Tb927.5.1970	hypothetical protein	379.970433060695	307.040022660159	452.900843461231	1.47505474868504	0.560768503078248	8.32053463034403e-05	0.000240560610880605
Tb11.02.5370-1	Tb11.02.5370	hypothetical protein, conserved	305.206955703671	271.246827137473	339.16708426987	1.25040019029595	0.322389903011162	0.00129360138309091	0.00309925331365531
Tb927.10.1160-1	Tb927.10.1160	hypothetical protein, conserved	326.891155340173	292.673483826087	361.108826854259	1.23382829948762	0.303141641883777	0.00879256358235375	0.0177639865256061
Tb927.5.4060-1	Tb927.5.4060	hypothetical protein, conserved	603.795416191193	637.156070611858	570.434761770527	0.895282628670149	-0.159584901209969	0.0341868321232994	0.0607426128801863
Tb927.3.2470-1	Tb927.3.2470	pumilio RNA binding protein, putative (PUF8)	613.534842414005	484.95571847932	742.113966348691	1.53027160639686	0.613787738163453	1.16370790847724e-09	5.73973313774893e-09
Tb927.3.5580-1	Tb927.3.5580	tryptophanyl-tRNA synthetase	694.51671275925	806.927217437525	582.106208080976	0.721386260745437	-0.471156148533683	3.1401645559973e-10	1.60967966096284e-09
Tb927.11.16330-1	Tb927.11.16330	hypothetical protein, conserved	901.571744282003	817.606596174395	985.536892389611	1.20539254086374	0.269503042335577	7.23989418215412e-05	0.000211556921270569
Tb927.4.4540-1	Tb927.4.4540	hypothetical protein, conserved	456.849440869109	577.536214859779	336.162666878439	0.582063355040094	-0.780751902187437	1.22217947117781e-12	7.39740206239204e-12
Tb927.11.8930-1	Tb927.11.8930	hypothetical protein, conserved	512.931662686829	459.063348022823	566.799977350834	1.2346879353188	0.30414644985972	0.000355540788144341	0.000937100871043889
Tb927.11.16860-1	Tb927.11.16860	mitochondrial RNA binding protein (MRB8620)	398.614792428917	306.176105273846	491.053479583988	1.60382691897131	0.681518458117675	2.81538452039255e-12	1.65187499490723e-11
Tb927.8.4470-1	Tb927.8.4470	chaperone protein DNAj, putative	194.956663380933	175.622873397146	214.29045336472	1.22017393987247	0.287086823447388	0.00641642026114799	0.013435436771067
Tb927.11.11250-1	Tb927.11.11250	cytosolic malate dehydrogenase (cMDH)	1344.77564328935	1945.95977095847	743.591515620229	0.382120702964983	-1.38789967112079	4.53244122048493e-62	1.23792300834495e-60
Tb927.10.3500-1	Tb927.10.3500	RNA-binding protein, putative (RBSR4)	1319.6469892251	1397.20938966093	1242.08458878926	0.888975265969753	-0.169784815493947	0.0191297637460541	0.0361422687290343
Tb927.10.2900-1	Tb927.10.2900	importin beta-1 subunit, putative	2086.43512482683	2375.23955459664	1797.63069505703	0.75682079796044	-0.401976359404949	5.39718763575478e-16	3.87604107941633e-15
Tb927.6.620-1	Tb927.6.620	hypothetical protein, conserved	2488.42312132973	2738.75927076031	2238.08697189915	0.817190103487199	-0.291256362348765	5.05553702861967e-09	2.35028689522e-08
Tb927.8.3520-1	Tb927.8.3520	hypothetical protein, conserved	446.918246278381	558.936383022856	334.900109533906	0.599173930533363	-0.738953239963225	7.11432105984252e-16	5.06757669625294e-15
Tb927.11.1470-1	Tb927.11.1470	65 kDa invariant surface glycoprotein-like protein	699.63479613755	865.404429762937	533.865162512163	0.616896729611618	-0.6968990968368	3.94017042049764e-20	3.47849388637873e-19
Tb927.3.820-1	Tb927.3.820	hypothetical protein, conserved	184.131744540225	164.744870494185	203.518618586264	1.23535632991649	0.304927237158601	0.0137333770446819	0.0267386311807797
Tb927.10.2370-1	Tb927.10.2370	RNA-binding protein, putative (LA)	1486.70237865669	1810.46931243422	1162.93544487917	0.642339219390342	-0.638592708932334	6.94071473905285e-32	9.3199416992496e-31
Tb927.5.1070-1	Tb927.5.1070	hypothetical protein, conserved	589.33590428776	513.167868233499	665.503940342021	1.29685426843445	0.375016368549143	1.37493051597866e-06	5.03430779625199e-06
Tb927.8.3120-1	Tb927.8.3120	hypothetical protein, conserved	60.3498594750125	47.1412330703267	73.5584858796982	1.56038527396942	0.641902288202404	0.00836861861681214	0.0170374392524897
Tb927.1.4090-1	Tb927.1.4090	hypothetical protein, unlikely	40.0277900074144	30.9934620901226	49.0621179247063	1.58298281689357	0.662645595262217	0.0180627946666452	0.0343118507686327
Tb927.10.4150-1	Tb927.10.4150	hypothetical protein, unlikely	77.2773331327934	63.2351666631922	91.3194996023946	1.44412523001303	0.530195853641308	0.0264664358919855	0.0482915761369422
Tb927.2.5980-1	Tb927.2.5980	ATP-dependent Clp protease subunit, heat shock protein 104 (HSP104), putative,atp-dependent chaperone (HSP104)	949.73885052947	685.42129383069	1214.05640722825	1.77125574906364	0.824772535786709	2.00888289240703e-10	1.04447569777736e-09
Tb927.8.7890-1	Tb927.8.7890	receptor-type adenylate cyclase GRESAG 4, putative	6.1656882341734	9.85264553804903	2.47873093029776	0.251580240121841	-1.99090948188213	0.0237961171132604	0.0439050165864251
Tb927.10.1350-1	Tb927.10.1350	hypothetical protein, conserved	760.201115879203	835.343227744498	685.059004013908	0.820092844786244	-0.286140844753986	0.000299151352742773	0.000797858658215392
Tb927.11.12250-1	Tb927.11.12250	DNA replication licensing factor MCM4, putative (MCM4)	523.464624576735	482.529302628116	564.399946525355	1.16966978679083	0.226101295450086	0.00742638527940936	0.0153216962324447
Tb927.7.5030-1	Tb927.7.5030	hypothetical protein, conserved	428.84803970664	467.588859979067	390.107219434213	0.834295366770878	-0.26136986141405	0.00740430968502528	0.0152842859346058
Tb927.7.4110-1	Tb927.7.4110	kinesin, putative	571.110636906375	482.416240186572	659.805033626178	1.36770900036658	0.451761308888559	7.60106814520614e-06	2.54047172424863e-05
Tb927.11.2040-1	Tb927.11.2040	protein kinase, putative	664.334316297368	727.325989583385	601.342643011351	0.826785583938508	-0.274414861133367	0.00055033140582156	0.00140352975981337
Tb927.1.4760-1	Tb927.1.4760	hypothetical protein, conserved	895.79466286936	981.907055031413	809.682270707306	0.824601744695075	-0.278230581199258	8.9328500869166e-05	0.000257001948654437
Tb927.2.4460-1	Tb927.2.4460	hypothetical protein, conserved	791.080119174421	679.672794950095	902.487443398746	1.32782634541818	0.409066481786016	7.4010202360077e-09	3.39731706211698e-08
Tb927.10.6980-1	Tb927.10.6980	caltractin, putative	342.312010098136	382.494607642568	302.129412553704	0.789891952767177	-0.340272770544003	0.000755662926268634	0.00188269497593725
Tb927.6.1190-1	Tb927.6.1190	hypothetical protein, conserved	452.05073639313	417.963048955238	486.138423831022	1.16311340212059	0.217991764653878	0.0528893407448318	0.089792703595538
Tb927.10.2190-1	Tb927.10.2190	hypothetical protein, conserved	1014.65966974094	1437.22315295984	592.096186522034	0.41197234076188	-1.27938061472446	2.37725708132848e-85	9.4441940412777e-84
Tb927.5.1290-1	Tb927.5.1290	hypothetical protein, conserved	424.28571912876	469.957928485549	378.613509771972	0.80563277438911	-0.311805719279951	0.000399481702235011	0.00104754577783798
Tb927.8.2330-1	Tb927.8.2330	hypothetical protein, conserved	358.996262526007	273.957155230318	444.035369821696	1.62082048723419	0.696724315088535	1.24752514792684e-11	7.01181337162736e-11
Tb927.11.2340-1	Tb927.11.2340	hypothetical protein, conserved	572.104205863037	666.569937566746	477.638474159328	0.716561679788478	-0.480837201572245	4.29187607551703e-08	1.848743070479e-07
Tb927.10.2890-1	Tb927.10.2890	enolase	16019.27340853	24773.9116189532	7264.63519810669	0.293237309870311	-1.76985941931325	0	0
Tb927.6.2890-1	Tb927.6.2890	single strand-specific nuclease, putative	342.105399418321	271.445523486981	412.765275349661	1.52061920214152	0.604658914427087	6.16975983054157e-09	2.85310586872663e-08
Tb927.4.410-1	Tb927.4.410	CAF 40 (CAF40)	1182.42667911876	1258.34332490829	1106.51003332924	0.879338739616141	-0.185509066237742	0.00108429110909533	0.00263534602154982
Tb927.10.6110-1	Tb927.10.6110	hypothetical protein, conserved	604.906536832473	652.882407948018	556.930665716928	0.853033653437435	-0.229325435771034	0.0328268917896858	0.0585096942848613
Tb927.10.6080-1	Tb927.10.6080	proteasome beta 5 subunit, putative,proteasome beta 5 subunit (PRCE)	1245.86630879615	1425.69566709151	1066.03695050079	0.747731072701901	-0.419408607984332	8.44266444429133e-12	4.81022733005907e-11
Tb927.8.2690-1	Tb927.8.2690	hypothetical protein, conserved	336.436612922083	287.396821659573	385.476404184593	1.34126884896868	0.423598445444102	0.000301442525261344	0.000803234045970776
Tb927.8.6970-1	Tb927.8.6970	3-methylcrotonyl-CoA carboxylase alpha subunit, putative	506.822172125951	464.997620017378	548.646724234523	1.17989146743164	0.238654159079127	0.00444484839298438	0.00962745483247187
Tb927.11.8270-1	Tb927.11.8270	hypothetical protein, conserved	726.284240062408	657.615874413608	794.952605711209	1.20884035291889	0.273623725761201	0.00166837511743355	0.003912422464816
Tb927.11.2120-1	Tb927.11.2120	hypothetical protein, conserved	970.92401315613	912.372168018774	1029.47585829348	1.12835079190217	0.174215655556952	0.00525202717427215	0.0112176728991052
Tb927.4.3020-1	Tb927.4.3020	ATP-dependent DEAH-box RNA helicase, putative	1057.60565589229	922.377773927003	1192.83353785757	1.29321582932241	0.37096307167436	6.14966343433911e-06	2.08487425974103e-05
Tb927.7.1380-1	Tb927.7.1380	hypothetical protein, conserved	254.811778802489	212.716494544215	296.907063060763	1.39578768302356	0.481079506057204	5.59109988044527e-05	0.000166608295107711
Tb927.2.2070-1	Tb927.2.2070	hypothetical protein	11.8799947312324	17.0032156714268	6.75677379103797	0.397382114160469	-1.33140115534631	0.0290694524793601	0.0525040327897515
Tb927.2.2120-1	Tb927.2.2120	protein kinase, putative,NIMA/Nek Serine/threonine-protein kinase family, putative	617.654145308059	776.35017261166	458.958118004459	0.591174104412849	-0.758345019336641	5.36810492358699e-22	5.19570731253049e-21
Tb927.11.3000-1	Tb927.11.3000	60S ribosomal protein L37, putative	1427.65457731203	1690.48210120585	1164.8270534182	0.689050213893015	-0.53731897306846	5.15107225236584e-14	3.35972921534906e-13
Tb927.10.10030-1	Tb927.10.10030	hypothetical protein, conserved	379.356593922858	418.045745658478	340.667442187238	0.814904698170392	-0.295296746606662	0.00186723966337402	0.00433857360135762
Tb927.10.9760-1	Tb927.10.9760	alternative oxidase	247.090236800524	205.265654616347	288.914818984702	1.40751661316502	0.493151950788164	1.02981801564498e-05	3.38496030715951e-05
Tb927.11.12440-1	Tb927.11.12440	hypothetical protein, conserved	463.867300670347	338.922088017699	588.812513322996	1.73730935262103	0.796854669278429	1.84598997929777e-17	1.43158406557786e-16
Tb927.10.12110-1	Tb927.10.12110	hypothetical protein, conserved	200.061327815966	216.636446693529	183.486208938403	0.84697755958847	-0.239604348587627	0.042036722314448	0.0731582941115643
Tb927.3.1710-1	Tb927.3.1710	hypothetical protein, conserved	486.961874173665	540.830648773643	433.093099573687	0.800792448718918	-0.320499724918169	0.000867568336305129	0.0021413575993524
Tb927.8.5090-1	Tb927.8.5090	DNA-directed RNA polymerase I largest subunit (RPA190)	2535.74263512058	2442.02297590106	2629.4622943401	1.07675575548992	0.106691035114092	0.034048656801763	0.0605586610597087
Tb927.5.1920-1	Tb927.5.1920	hypothetical protein, conserved	741.278669484885	661.390971057417	821.166367912353	1.24157480801331	0.312171190148166	3.58367583408547e-05	0.000109706923957643
Tb927.8.2770-1	Tb927.8.2770	insulin receptor,Ryanodine receptor	3412.71083866344	2836.67958579137	3988.74209153552	1.4061306435576	0.491730641392395	6.20752349210665e-21	5.75331445609884e-20
Tb927.5.3520-1	Tb927.5.3520	queuine tRNA-ribosyltransferase, putative	237.281122192411	201.389557280214	273.172687104608	1.3564391857941	0.439824367693494	0.00066894061428971	0.00167955787672855
Tb927.3.1680-1	Tb927.3.1680	hypothetical protein, conserved	1589.75163803154	1935.14571384251	1244.35756222057	0.643030420561831	-0.637041104526116	1.99113671736611e-20	1.78487537536203e-19
Tb927.3.5460-1	Tb927.3.5460	RNA-binding protein, putative (RBSR3)	474.713844889672	443.580502432426	505.847187346918	1.14037290767526	0.189505670075247	0.039840779523791	0.0697113940015883
Tb927.7.3810-1	Tb927.7.3810	hypothetical protein, conserved	737.977772210548	777.255724725922	698.699819695174	0.898931712521708	-0.15371656952379	0.0415457525961191	0.0724336480530783
Tb927.2.1250-1	Tb927.2.1250	hypothetical protein	209.339257058234	226.13404792334	192.544466193128	0.851461635084696	-0.231986568060446	0.0331636184247232	0.0590686825009336
Tb927.6.5000-1	Tb927.6.5000	hypothetical protein, conserved	477.570877577291	443.452368853521	511.689386301061	1.15387676837527	0.206489155398385	0.0391178645108615	0.068565180898454
Tb927.9.6230-1	Tb927.9.6230	unspecified product (AK)	70.3372978683415	97.2136036331368	43.4609921035463	0.447066979098509	-1.16143710425199	6.60063209527959e-07	2.50933120977571e-06
Tb927.11.10930-1	Tb927.11.10930	delta tubulin,tubulin delta chain (TUBD1)	597.487319064301	542.880275096894	652.094363031707	1.2011752737108	0.264446682320419	0.00451726092998176	0.00977007189508551
Tb927.5.2390-1	Tb927.5.2390	hypothetical protein, conserved	444.995346702837	528.389779575377	361.600913830298	0.684345019165372	-0.547204237695506	1.77866415314638e-07	7.18702020272741e-07
Tb927.11.1810-1	Tb927.11.1810	hypothetical protein, conserved	478.201700089425	504.796257230509	451.607142948342	0.894632510601443	-0.160632908609179	0.0439424966636184	0.0761565379417063
Tb927.5.1510-1	Tb927.5.1510	hypothetical protein, conserved	396.719948460632	340.677844979816	452.762051941448	1.32900351054021	0.410344915473576	9.21356068918612e-06	3.0479379418428e-05
Tb927.4.3830-1	Tb927.4.3830	hypothetical protein, conserved	147.24522783863	121.247584187291	173.242871489969	1.42883565599427	0.51483998787039	0.0363836831423526	0.0643190515097415
Tb927.11.2930-1	Tb927.11.2930	hypothetical protein, conserved	459.87293855047	287.62746580987	632.11841129107	2.19769836483181	1.13599338927922	1.6260153262093e-36	2.55141363573955e-35
Tb927.10.1450-1	Tb927.10.1450	hypothetical protein, conserved	1769.29964054513	2005.79977263278	1532.79950845748	0.76418370834969	-0.388008593713332	7.31995458399549e-12	4.18967931002754e-11
Tb927.4.1370-1	Tb927.4.1370	hypothetical protein, conserved	240.022940555001	211.879357298741	268.166523811261	1.26565667949029	0.339886114111523	0.00154486491492169	0.00364036650213415
Tb927.11.5570-1	Tb927.11.5570	DNA replication licensing factor MCM5, putative	398.146007376565	360.715278011112	435.576736742019	1.20753614635807	0.27206637530621	0.00324285338573314	0.00719901920023055
Tb927.1.2990-1	Tb927.1.2990	hypothetical protein, conserved	1442.49673008469	1248.6671904862	1636.32626968319	1.31045828876632	0.390071434133586	3.83118366456642e-11	2.10198024032081e-10
Tb927.11.11500-1	Tb927.11.11500	cyclin dependent kinase-binding protein, putative	846.253400896537	713.055932174426	979.450869618649	1.37359613099616	0.457957880823884	1.07675250059779e-11	6.07149474530624e-11
Tb927.10.14280-1	Tb927.10.14280	mitochondrial carrier protein (MCP20)	139.517681924923	164.506690775207	114.528673074638	0.696194620017842	-0.522437429495071	0.00104237578710189	0.00254053663671794
Tb927.9.8160-1	Tb927.9.8160	chaperone protein DNAj, putative	923.542126654381	771.188003669012	1075.89624963975	1.3951153862885	0.480384448464488	5.09439412789966e-07	1.96752119654631e-06
Tb927.7.3780-1	Tb927.7.3780	poly(A) polymerase, putative	934.545288714871	997.855264719117	871.235312710624	0.873107898023533	-0.195768142837161	0.00141847065983701	0.00337069971913416
Tb927.7.3970-1	Tb927.7.3970	hypothetical protein, conserved	939.514157075574	727.833208415557	1151.19510573559	1.58167433475819	0.661452580850281	1.67278564701855e-21	1.58914636466762e-20
Tb927.8.8300-1	Tb927.8.8300	amino acid transporter, putative	689.952857031838	431.170492628376	948.735221435299	2.20037140216135	1.13774705776498	1.6486396946837e-37	2.71358021309521e-36
Tb927.1.5240-1	Tb927.1.5240	expression site-associated gene 1 (ESAG1) protein, putative	19.4222133248443	31.5243003948283	7.3201262548602	0.232205827351559	-2.10652391688843	5.30406532357106e-06	1.81154868808171e-05
Tb927.10.11910-1	Tb927.10.11910	hypothetical protein, conserved	519.358215935147	434.897208278466	603.819223591828	1.38841825630943	0.473442240398702	4.47134539818936e-07	1.73764156425856e-06
Tb927.7.4950-1	Tb927.7.4950	NAD(p)-dependent steroid dehydrogenase-like protein	547.830750352241	453.514410434729	642.147090269754	1.4159353605858	0.501755405893447	1.21578377769089e-09	5.9841130408331e-09
Tb927.11.9960-1	Tb927.11.9960	hypothetical protein, conserved	462.42203283283	438.567938639402	486.276127026258	1.10878175120339	0.148975418301129	0.0352348046957436	0.0624649478784582
Tb927.11.550-1	Tb927.11.550	hypothetical protein SCD6.10	2033.72490527555	2510.44558176867	1557.00422878243	0.620210308516419	-0.689170589701223	2.99735817533757e-27	3.51636381912086e-26
Tb927.8.840-1	Tb927.8.840	hypothetical protein, conserved	982.869663679176	1069.71479958573	896.024527772625	0.837629364499427	-0.255616075642611	0.000339955657706062	0.000898461580995155
Tb927.11.6560-1	Tb927.11.6560	hypothetical protein, conserved	423.749235614266	467.87620653801	379.622264690522	0.811373306412584	-0.301562255172446	0.00238315095538672	0.00541850659471381
Tb927.3.3670-1	Tb927.3.3670	RNA-binding protein, putative (TRRM3)	665.9406941343	583.85172346608	748.029664802519	1.28119800753826	0.357493459612283	1.80074240791007e-06	6.47408006792844e-06
Tb927.7.5980-1	Tb927.7.5980	protein associated with differentiation 6, putative	74.730341552309	59.561719104447	89.8989640001711	1.50934132445917	0.593919095739562	0.00487964848882765	0.0104889640414052
Tb927.8.4820-1	Tb927.8.4820	eukaryotic translation initation factor 4 gamma, putative	2134.70618209098	2483.90901837559	1785.50334580638	0.718827997562506	-0.476281493554862	6.44972990104884e-21	5.95884136735379e-20
Tb927.8.2500-1	Tb927.8.2500	ribosomal RNA methyltransferase, putative	172.338388066499	150.248763842222	194.428012290777	1.29404067839752	0.371882969416936	0.00863152330219072	0.0174871380762974
Tb927.7.4520-1	Tb927.7.4520	hypothetical protein, conserved	3061.29986440059	4379.04756044814	1743.55216835305	0.398157851515689	-1.32858758761016	7.94518873285985e-173	9.13696704278883e-171
Tb927.10.4980-1	Tb927.10.4980	ubiquitin-like protein DSK2, putative (DSK2)	793.420205030211	860.299262332598	726.541147727824	0.844521411953667	-0.243794093379038	0.00129099473558119	0.00309385631724147
Tb927.8.1520-1	Tb927.8.1520	hypothetical protein, conserved	476.017298945379	410.34854896354	541.686048927218	1.32006327375937	0.40060708303152	4.70479532531162e-06	1.61634870846005e-05
Tb927.8.5490-1	Tb927.8.5490	hypothetical protein, conserved	952.18932737346	881.358816420418	1023.0198383265	1.16073024886893	0.215032732034211	0.00254348608182951	0.00575014701375838
Tb927.11.16300-1	Tb927.11.16300	hypothetical protein, conserved	433.180984926202	334.716367915262	531.645601937142	1.58834659102102	0.66752575542064	5.53449597596169e-13	3.4184801999933e-12
Tb927.3.5300-1	Tb927.3.5300	hypothetical protein, conserved	374.198364297747	291.670956630798	456.725771964695	1.56589390058067	0.646986464039102	1.89480137842778e-10	9.88100480158641e-10
Tb927.3.2380-1	Tb927.3.2380	hypothetical protein, conserved	83.5848372007966	60.5505337612779	106.619140640315	1.76082907973469	0.816254876354493	0.000289399225964552	0.00077326482266285
Tb927.10.2530-1	Tb927.10.2530	adenylate kinase, putative	1073.40554651277	1337.68549622339	809.125596802161	0.604869828585657	-0.725303395244012	1.56295805866223e-29	1.96268009090631e-28
Tb927.8.2860-1	Tb927.8.2860	hypothetical protein, conserved	1087.47257988988	1293.08783924052	881.857320539235	0.681977893363517	-0.552203120523156	1.04118748339e-15	7.36840372860618e-15
Tb927.10.12260-1	Tb927.10.12260	cytosolic nonspecific dipeptidase, putative,peptidase (M20/M25/M40 family), putative	1359.73543929094	1131.82661757983	1587.64426100205	1.40272744636179	0.488234716740569	4.76852590384977e-16	3.44437325616917e-15
Tb927.10.8670-1	Tb927.10.8670	hypothetical protein, conserved	256.773199514121	209.212166899584	304.334232128659	1.45466794134746	0.540689865130227	0.00233161542353105	0.0053137728296379
Tb927.9.2940-1	Tb927.9.2940	hypothetical protein, conserved	654.402121154121	711.155464073639	597.648778234603	0.840391178057119	-0.250867077379078	0.00253063321618276	0.00572553308553904
Tb927.10.5790-1	Tb927.10.5790	hypothetical protein, conserved	686.338016454334	721.936340615409	650.739692293259	0.90138098843804	-0.149791073251448	0.0549591425698932	0.0929276274058553
Tb927.10.3250-1	Tb927.10.3250	hypothetical protein, conserved	314.841696307332	241.875528580279	387.807864034385	1.60333650250059	0.681077244919086	1.07988619583498e-07	4.47732701688699e-07
Tb927.5.4100-1	Tb927.5.4100	hypothetical protein, conserved	357.892599857587	320.202894400623	395.582305314552	1.23541139768593	0.304991545913327	0.000409770944760996	0.00107291733289728
Tb927.11.7540-1	Tb927.11.7540	electron-transfer-flavoprotein, alpha polypeptide, putative	374.72334851576	331.426528333658	418.020168697863	1.26127552552772	0.334883466699024	0.00114974372619165	0.00278050917734228
Tb927.6.890-1	Tb927.6.890	hypothetical protein, conserved	1156.1116486798	1108.64133890779	1203.5819584518	1.08563691088549	0.118541677312098	0.0305431458961234	0.0548935009525229
Tb927.8.3720-1	Tb927.8.3720	hypothetical protein, conserved	760.755665619302	1113.90959710596	407.601734132639	0.365919941072081	-1.45040005635741	2.52636130172637e-83	9.77008751198604e-82
Tb927.5.1710-1	Tb927.5.1710	ribonucleoprotein p18, mitochondrial precursor, putative	1160.95517048411	1090.03325092603	1231.8770900422	1.13012799288065	0.176486174620317	0.00691429197410906	0.0143677869362133
Tb927.10.2410-1	Tb927.10.2410	MSP-C, putative (MSP-C)	1180.71703075066	1583.96959269241	777.464468808918	0.490832950579181	-1.02669599168627	4.81086605173063e-25	5.21674556974265e-24
Tb927.4.4490-1	Tb927.4.4490	multidrug resistance protein E,p-glycoprotein (MRPE)	3229.24556171909	3624.09603161084	2834.39509182734	0.782097126319114	-0.35458031221689	1.60519514601477e-16	1.18692094553038e-15
Tb927.11.4680-1	Tb927.11.4680	hypothetical protein, conserved	719.968021076116	520.043935946735	919.892106205498	1.76887382511411	0.822831143351025	2.2719346814929e-17	1.75103254993368e-16
Tb927.8.5360-1	Tb927.8.5360	hypothetical protein, conserved	126.776056521253	97.6132955141306	155.938817528374	1.59751616526256	0.675830529874071	6.4453178740188e-06	2.17750592264879e-05
Tb927.3.3260-1	Tb927.3.3260	hypothetical protein, conserved	294.674565768842	250.822549820649	338.526581717035	1.34966565788881	0.432602063983001	0.000225480357659903	0.000614499010273637
Tb927.10.3920-1	Tb927.10.3920	hypothetical protein, conserved	613.117673215068	688.235566733913	537.999779696223	0.781708771967936	-0.355296867780063	0.000214975617850392	0.000587519355851291
Tb927.11.9310-1	Tb927.11.9310	tRNA pseudouridine synthase, putative	577.369629632871	540.261761338454	614.477497927289	1.13736996008189	0.18570160582163	0.0142686705658413	0.0277006176689145
Tb927.5.500-1	Tb927.5.500	hypothetical protein, conserved	1658.42042657185	1720.49457985482	1596.34627328887	0.92784150091515	-0.1080497177388	0.0460878301183175	0.0794043361435541
Tb927.4.5350-1	Tb927.4.5350	3-methylcrotonyl-CoA carboxylase, pseudogene, putative,3-methylcrotonyl-CoA carboxylase, point mutation	379.804837298994	332.59659683724	427.013077760748	1.28387687012237	0.360506847801516	0.00107718604192098	0.00262026329150832
Tb927.7.2550-1	Tb927.7.2550	proteasome regulatory ATPase subunit 5 (RPT5)	1059.73903470531	1252.34832489379	867.129744516841	0.692403005841353	-0.53031610718021	2.91025556570452e-14	1.93279890913811e-13
Tb927.11.14790-1	Tb927.11.14790	DNA repair and recombination helicase protein PIF4 (TbPIF4)	655.58018806464	478.785216658686	832.375159470593	1.73851474629797	0.79785530423593	9.38368999885697e-24	9.68281589020188e-23
Tb927.10.15350-1	Tb927.10.15350	histone H3 variant (h3vaR)	273.507221984446	338.378474300945	208.635969667948	0.616575773914013	-0.697649889744476	7.53011833392949e-08	3.1824581353261e-07
Tb927.9.2610-1	Tb927.9.2610	hypothetical protein, unlikely	58.0532960974069	40.0133452830734	76.0932469117404	1.90169670577205	0.927287174710993	0.00721955858025542	0.0149488135492614
Tb927.3.3850-1	Tb927.3.3850	hypothetical protein, conserved	1120.55390359614	1221.90766287834	1019.20014431395	0.834105698226913	-0.261697880707145	1.27058438200231e-05	4.10532624720894e-05
Tb927.11.10940-1	Tb927.11.10940	hypothetical protein, conserved	318.366459166792	419.574739714761	217.158178618823	0.517567332023975	-0.950181535158094	3.92314652869042e-16	2.85260404831566e-15
Tb927.10.2600-1	Tb927.10.2600	hypothetical protein, conserved	384.128428304571	360.815417217108	407.441439392034	1.12922402965633	0.175331734482219	0.034098109506742	0.0606219440783005
Tb927.11.390-1	Tb927.11.390	hypothetical protein, conserved	730.376216628528	679.960934268613	780.791498988442	1.14828876136581	0.199485483655866	0.00551636932246749	0.0117164198975373
Tb927.2.3390-1	Tb927.2.3390	hypothetical protein, conserved	609.250854319132	663.079030270239	555.422678368026	0.837641748588644	-0.255594746003535	0.000968919193175231	0.00237341753036758
Tb927.4.1240-1	Tb927.4.1240	hypothetical protein	85.3535606660317	97.7557831109047	72.9513382211586	0.746261099851195	-0.42224760977467	0.0364594744958215	0.0644400014344751
Tb927.1.780-1	Tb927.1.780	hypothetical protein, conserved	421.916244026509	478.971065412729	364.861422640289	0.761760884920864	-0.392589884932405	2.75520671051197e-05	8.54221590985263e-05
Tb927.10.9750-1	Tb927.10.9750	ubiquitin-protein ligase, putative (upl3)	1637.94025418481	1408.19519316407	1867.68531520555	1.32629718115218	0.407404073894833	4.88372527251567e-10	2.46015901335948e-09
Tb927.7.2650-1	Tb927.7.2650	hypothetical protein, conserved	2872.88916793074	4704.51368158248	1041.26465427901	0.221333112146197	-2.17570879577914	0	0
Tb927.8.4210-1	Tb927.8.4210	hypothetical protein, conserved	705.621758541497	749.446283154207	661.797233928787	0.883048256832324	-0.179435814442439	0.0417846347309851	0.0728065605161103
Tb927.6.2300-1	Tb927.6.2300	adenosine kinase, putative	145.797377028405	244.855267073398	46.7394869834133	0.190886181629096	-2.38921542596813	4.27359565172278e-20	3.75766861127335e-19
Tb927.10.5000-1	Tb927.10.5000	hypothetical protein, conserved	594.210093330251	702.739133314476	485.681053346027	0.691125668575348	-0.532980032687325	1.62415009586981e-10	8.52045128325459e-10
Tb927.4.750-1	Tb927.4.750	50S ribosomal protein L7Ae, putative	645.114931739963	736.780449662843	553.449413817083	0.75117277347729	-0.412783321939786	1.59283929637261e-07	6.47388866586667e-07
Tb927.3.2000-1	Tb927.3.2000	RNA-binding protein, putative (RBP21)	329.700940572054	266.513926511213	392.887954632896	1.47417420086063	0.559907015524026	2.13300615907005e-08	9.40114666176107e-08
Tb927.3.3930-1	Tb927.3.3930	RNA-binding protein (DRBD6B)	264.870713542345	309.457692167276	220.283734917415	0.711837968462394	-0.490379208609604	8.57179227799003e-05	0.000247333986495982
Tb927.11.13250-1	Tb927.11.13250	eukaryotic translation initiation factor 2 gamma, putative (eIF-2-gamma)	1882.99590150364	2173.88315589262	1592.10864711466	0.732380046645573	-0.449335608773435	2.5272281008704e-18	2.03575793563201e-17
Tb927.9.10010-1	Tb927.9.10010	chaperone protein DNAj, putative	1697.59096106524	2239.02044835917	1156.16147377132	0.516369323298767	-0.953524799972966	5.63957681489263e-59	1.45397939121421e-57
Tb927.10.8710-1	Tb927.10.8710	centrin, putative	385.205789074059	435.700545468334	334.711032679785	0.768213480935639	-0.380420813772429	0.000568928873057203	0.0014458965834603
Tb927.7.6760-1	Tb927.7.6760	hypothetical protein, conserved	862.171520929816	743.464790755922	980.87825110371	1.31933383167533	0.399809656602669	2.89625006489793e-09	1.38021949657622e-08
Tb927.10.13560-1	Tb927.10.13560	mevalonate-diphosphate decarboxylase	102.098541432054	84.1909237641336	120.006159099974	1.42540494550433	0.511371834981303	0.0561155709610207	0.0945719418047283
Tb927.11.5800-1	Tb927.11.5800	hypothetical protein, conserved	542.720082196307	516.998453053885	568.441711338729	1.09950369866867	0.136852457346112	0.0519052136864377	0.088310603001648
Tb927.11.5630-1	Tb927.11.5630	hypothetical protein, conserved	536.077990672776	485.397560742176	586.758420603375	1.20882029095123	0.273599782532177	0.000427667105761107	0.00111676441719512
Tb927.10.6210-1	Tb927.10.6210	hypothetical protein, conserved	646.803360204574	684.285890325706	609.320830083443	0.89044774808	-0.167397139144511	0.0292970369521624	0.052838651044552
Tb927.9.12330-1	Tb927.9.12330	hypothetical protein, conserved	206.774717701859	242.454102942628	171.095332461089	0.705681324360082	-0.502911264873082	0.000123335553188173	0.00034761455493861
Tb927.11.13780-1	Tb927.11.13780	profilin	985.834813100134	1307.12345035147	664.5461758488	0.508403529651397	-0.975954048429443	4.5996872112943e-50	1.022932982868e-48
Tb927.6.1830-1	Tb927.6.1830	hypothetical protein, conserved	627.075334595675	692.521756541028	561.628912650322	0.810991001142718	-0.302242188680083	6.24939592315218e-05	0.000184838309199154
Tb927.10.11020-1	Tb927.10.11020	DNA mismatch repair protein, putative,MSH2 (MSH2)	1134.52098440822	1011.12301839637	1257.91895042007	1.24408101441021	0.315080436659986	1.11883572194825e-07	4.63003040238056e-07
Tb927.11.6430-1	Tb927.11.6430	hypothetical protein, conserved	2286.98677804573	2204.83965725883	2369.13389883262	1.07451527871104	0.10368599683171	0.0154671849002709	0.0297694772139105
Tb927.9.8560-1	Tb927.9.8560	hypothetical protein, unlikely	69.0108123634849	90.1433588376033	47.8782658893665	0.53113470040118	-0.912850307385978	0.000338027187647312	0.000893635093780249
Tb927.11.4660-1	Tb927.11.4660	kinesin, putative,MCAK-like kinesin, putative,kinesin family member 6, putative (Kif13-2)	894.334837644347	855.872091351111	932.797583937582	1.08987966001442	0.124168847401355	0.0372560388330951	0.065688476780563
Tb927.4.3130-1	Tb927.4.3130	Spef1	398.828595408441	461.428686565005	336.228504251877	0.728668403247421	-0.456665661440355	6.61656090745021e-06	2.23449545328883e-05
Tb927.2.4410-1	Tb927.2.4410	hypothetical protein, conserved	472.911414236138	630.752405452034	315.070423020242	0.499515214364413	-1.0013994742194	3.26609180045739e-29	4.06633081709367e-28
Tb927.9.6150-1	Tb927.9.6150	protein phosphatase 2A regulatory subunit, putative	770.906802674345	726.20222289846	815.61138245023	1.12311881832985	0.167510563132514	0.0103129139921225	0.0206211091949555
Tb927.3.4040-1	Tb927.3.4040	hypothetical protein, conserved	1170.15941771554	1251.12370188337	1089.1951335477	0.870573494777604	-0.199961997958204	0.00254224218191627	0.005748821906843
Tb927.3.2340-1	Tb927.3.2340	peroxin-2,glycosome import protein (gim1) (PEX2)	340.082231498675	308.184248149311	371.98021484804	1.20700592934854	0.271432763268346	0.0170957002119206	0.0326094325299402
Tb927.9.14980-1	Tb927.9.14980	hypothetical protein, unlikely	155.343264319209	173.745801305311	136.940727333107	0.788167117157961	-0.343426534326534	0.0156954560800698	0.0301822411748756
Tb927.10.3940-1	Tb927.10.3940	40S ribosomal protein S3A, putative	2984.52992591021	3415.74456778719	2553.31528403323	0.747513531343281	-0.419828399957678	8.1162808737102e-21	7.44347270054849e-20
Tb927.5.2840-1	Tb927.5.2840	hypothetical protein, conserved	113.872619459509	89.5708136215314	138.174425297487	1.54262777919294	0.625389995872497	0.000259927255732227	0.000702245506985985
Tb927.1.1310-1	Tb927.1.1310	hypothetical protein, conserved	421.005764763075	376.806988062081	465.204541464069	1.2345963748088	0.304039460240721	0.000249665946882303	0.000676194724434871
Tb927.6.860-1	Tb927.6.860	hypothetical protein	461.305660205527	395.13941303371	527.471907377343	1.33490077167358	0.416732504807965	9.01655328918273e-06	2.99068978168717e-05
Tb927.6.3640-1	Tb927.6.3640	hypothetical protein, conserved	535.156598670281	674.828561768275	395.484635572288	0.586052010804028	-0.770899388602777	4.188547425474e-19	3.50314875585098e-18
Tb927.6.2850-1	Tb927.6.2850	ESAG8-associated protein, putative (PIE8)	316.554165897524	377.832839082905	255.275492712143	0.675630771882511	-0.56569305711026	1.12362639480074e-07	4.64765484645455e-07
Tb927.9.6370-1	Tb927.9.6370	hypothetical protein, conserved	52.6583463392625	66.4718859769505	38.8448067015745	0.584379488119897	-0.775022554848362	0.0044387150719162	0.00961684921381943
Tb927.7.2520-1	Tb927.7.2520	hypothetical protein, conserved	315.920754554856	271.268075244611	360.5734338651	1.32921440733473	0.410573835576923	0.00018009316221201	0.000497161793345852
Tb927.4.4790-1	Tb927.4.4790	hypothetical protein, conserved	555.76468293767	669.202884439801	442.326481435539	0.66097515674311	-0.597332046932105	1.10655548860136e-13	7.05294414372836e-13
Tb927.10.5150-1	Tb927.10.5150	zinc finger protein family member, putative (ZC3H31)	217.245690371583	267.643870165913	166.847510577252	0.623393730160242	-0.681784449889134	9.90177836156407e-07	3.68105244066652e-06
Tb927.6.510-1	Tb927.6.510	GPEET2 procyclin precursor,PARP A-alpha,procyclin A-alpha,procyclic form specific polypeptide A-alpha precursor	6340.76433969307	175.764643874427	12505.7640355117	71.1506236968018	6.15280449816532	1.38143071451602e-108	7.27331593064457e-107
Tb927.11.15510-1	Tb927.11.15510	hypothetical protein, conserved	242.934083488818	218.521054354045	267.347112623591	1.2234386906739	0.290941806462724	0.00662137734330565	0.0138215519418417
Tb927.1.190-1	Tb927.1.190	retrotransposon hot spot protein (RHS, pseudogene), putative	1450.08875997971	1626.90726047544	1273.27025948397	0.782632354294045	-0.353593341900473	1.65246132569374e-07	6.698753240521e-07
Tb927.8.8330-1	Tb927.8.8330	calpain, putative,cysteine peptidase, putative	3196.97231129791	5650.4795365454	743.465086050412	0.131575573584849	-2.92603641082078	0	0
Tb927.9.5150-1	Tb927.9.5150	ribosomal protein S6, putative,NHP2/RS6-like protein (NHP2)	1053.94011279859	1305.26016643817	802.620059159016	0.614911938475243	-0.701548277966782	4.56069422872773e-27	5.30765213835957e-26
Tb927.5.1130-1	Tb927.5.1130	hypothetical protein, conserved	353.835639177476	322.679637681782	384.991640673171	1.19310794892128	0.254724579770652	0.00953403447168818	0.0191469350373517
Tb927.11.11820-1	Tb927.11.11820	40S ribosomal protein S17, putative	382.205020776672	427.265190143928	337.144851409415	0.789076337568816	-0.341763217329803	0.000497844828427891	0.00128239428248151
Tb927.9.2490-1	Tb927.9.2490	nucleolar protein (NOP66)	237.782023258421	343.775658837601	131.788387679242	0.383355785353898	-1.3832441426728	8.30476752046091e-29	1.02519305266707e-27
Tb927.10.7690-1	Tb927.10.7690	rib72 protein- like protein	1265.18880679833	1599.32445598406	931.053157612596	0.582154017672242	-0.780527204406551	1.58191923181076e-38	2.70038556367697e-37
Tb927.11.620-1	Tb927.11.620	hypothetical protein, conserved	1198.72261702325	1128.17521088779	1269.2700231587	1.12506462729302	0.170007876817568	0.00262195176457743	0.0059137699154598
Tb927.9.6290-1	Tb927.9.6290	arginine kinase (AK)	1774.40284024793	2534.50424474727	1014.3014357486	0.400197173806565	-1.32121711592369	2.86177750163985e-41	5.21081986756922e-40
Tb927.11.5880-1	Tb927.11.5880	hypothetical protein, conserved	474.405874517279	434.894267617076	513.917481417481	1.18170672663358	0.240872035067446	0.018226336637137	0.0345849288338206
Tb927.11.4200-1	Tb927.11.4200	lectin, putative,mannose-specific lectin, putative	1558.74766808061	1775.69509584109	1341.80024032013	0.755647883165752	-0.404213970957529	2.17371249089935e-13	1.36579778364201e-12
Tb927.11.14490-1	Tb927.11.14490	RNA polymerase subunit, putative (RPB7)	421.663379899305	481.824032382511	361.502727416098	0.750279569137614	-0.414499822140014	0.000558726631519775	0.00142244997363322
Tb927.11.7920-1	Tb927.11.7920	hypothetical protein, conserved	456.103206522295	392.298727820063	519.907685224527	1.32528516753945	0.406302824226307	4.76903485825703e-06	1.63648860075251e-05
Tb927.10.8140-1	Tb927.10.8140	hypothetical protein, conserved	280.744957179731	207.941169887095	353.548744472367	1.70023446854863	0.765733713002498	5.17127864587197e-12	2.98329870395518e-11
Tb927.10.5620-1	Tb927.10.5620	fructose-bisphosphate aldolase, glycosomal (ALD)	16667.0232667193	29577.9647126128	3756.08182082571	0.126989191356497	-2.97722238718112	0	0
Tb927.10.1500-1	Tb927.10.1500	methionyl-tRNA synthetase, putative (MetRS)	2090.71707420257	1801.3406158746	2380.09353253053	1.3212901055778	0.401947262896561	5.03813191603932e-16	3.6301131860003e-15
Tb927.11.7010-1	Tb927.11.7010	protein kinase, putative	830.642684229859	785.292894591736	875.992473867981	1.11549777146958	0.157687631383048	0.0320144086529349	0.0572400245996882
Tb927.11.4410-1	Tb927.11.4410	hypothetical protein, unlikely	68.2766563038851	43.0574695770186	93.4958430307516	2.17141982446302	1.11863868501147	4.72557430295756e-06	1.62221207414961e-05
Tb927.1.2190-1	Tb927.1.2190	hypothetical protein, conserved	1706.61405888669	1645.18816578305	1768.03995199034	1.07467339527623	0.103898275993294	0.0269779994172203	0.0491224406055219
Tb927.10.3080-1	Tb927.10.3080	methionine biosynthetic protein, putative	395.323613993105	461.785806591641	328.861421394569	0.712151427567333	-0.489744055138963	8.72474838884462e-07	3.2671080085048e-06
Tb927.11.5270-1	Tb927.11.5270	ubiquitin carboxyl-terminal hydrolase, putative,cysteine peptidase, Clan CA, family C19, putative	794.677300843254	872.022655169206	717.331946517303	0.822607007128861	-0.281724733835595	2.68881964103572e-05	8.33934835438333e-05
Tb927.10.10880-1	Tb927.10.10880	ATP-binding cassette protein, putative,ABC transporter, putative,ATPase, putative	1150.37919282216	1421.46044619376	879.297939450565	0.618587693948894	-0.69294996184088	2.11535071136291e-17	1.63467420135383e-16
Tb927.7.3500-1	Tb927.7.3500	glutathione-S-transferase/glutaredoxin, putative	845.671212906367	891.006736462681	800.335689350052	0.898237529075711	-0.15483109456866	0.0315304967409935	0.0564680694556066
Tb927.1.1050-1	Tb927.1.1050	hypothetical protein, conserved	1054.59695910257	1216.4956306679	892.698287537239	0.733827779592694	-0.446486574980619	3.41320147625991e-11	1.87736821287046e-10
Tb927.3.3370-1	Tb927.3.3370	hypothetical protein, conserved	679.476454659953	721.073288172089	637.879621147817	0.884625226882046	-0.176861710689813	0.024553574188656	0.0451500606793295
Tb927.10.12180-1	Tb927.10.12180	hypothetical protein, conserved	327.93435294524	351.352480985895	304.516224904586	0.866697238198271	-0.206399987522253	0.025057740522817	0.0459804440333832
Tb927.10.14390-1	Tb927.10.14390	hypothetical protein, conserved	779.673028191135	875.922224154374	683.423832227897	0.780233465234523	-0.358022216119255	8.41116551923364e-07	3.15780011332053e-06
Tb927.9.13070-1	Tb927.9.13070	predicted heat shock factor binding protein	1167.47362617689	1903.91930842011	431.027943933667	0.226389817061805	-2.14311902719825	9.92007525345632e-233	2.06432042179067e-230
Tb927.2.3720-1	Tb927.2.3720	ubiquitin-conjugating enzyme, putative	269.001813718278	290.403761766027	247.599865670529	0.852605572892049	-0.230049609656535	0.0310608137133403	0.0556864639701731
Tb927.9.11370-1	Tb927.9.11370	hypothetical protein, conserved	176.144849358714	156.505270857899	195.784427859529	1.25097657597293	0.323054775879366	0.0384846418412876	0.0675956128803966
Tb927.7.2440-1	Tb927.7.2440	pyrroline-5-carboxylate reductase, putative (P5CR)	395.193492095431	459.562955646233	330.824028544629	0.71986661344239	-0.474198485488884	1.77808344330025e-07	7.18702020272741e-07
Tb927.9.5330-1	Tb927.9.5330	hypothetical protein, conserved	490.900963236425	449.026507976634	532.775418496217	1.18651217474212	0.246726904029517	0.00403164680163681	0.00880034791366277
Tb927.2.3800-1	Tb927.2.3800	guide RNA associated protein, GAP1,MRB1-associated protein	831.295363260571	889.619019227767	772.971707293376	0.868879476030485	-0.20277202301701	0.00414296908287119	0.00902531151153894
Tb927.9.1810-1	Tb927.9.1810	60S ribosomal protein L35, putative	351.492495052029	414.611342761702	288.373647342356	0.695527636609061	-0.52382025387011	8.49154811380637e-06	2.8262045131252e-05
Tb927.10.10180-1	Tb927.10.10180	hypothetical protein, conserved	236.536222552423	209.601162543591	263.471282561254	1.25701250586556	0.329999003028486	0.00599855371423175	0.0126322763213472
Tb927.10.660-1	Tb927.10.660	2-oxoisovalerate dehydrogenase alpha subunit, putative	500.689845358442	389.143123147059	612.236567569826	1.5732940688212	0.653788354147445	6.27966160950201e-14	4.06851315545201e-13
Tb927.11.2540-1	Tb927.11.2540	hypothetical protein, conserved	610.861139585421	795.227591896949	426.494687273894	0.536317768170652	-0.898840044346932	1.52548628961316e-16	1.13085243182519e-15
Tb927.8.8270-2	Tb927.8.8270	hypothetical protein, conserved	535.300659574024	619.32332890372	451.277990244327	0.728662992629626	-0.456676373995485	2.21153881149213e-07	8.85831769589424e-07
Tb927.1.3840-1	Tb927.1.3840	hypothetical protein, conserved	580.006522647631	507.161102116778	652.851943178483	1.28726738003688	0.364311748809872	0.000216801396329175	0.000592138813724059
Tb927.11.1880-1	Tb927.11.1880	histone H1, putative	15.0998278136874	19.1122148723809	11.0874407549939	0.580123278700493	-0.785568583145111	0.0356633710857783	0.0631606612542456
Tb927.9.13380-1	Tb927.9.13380	phosphoinositide-binding protein, putative	1433.45913411062	2064.69060938456	802.227658836682	0.388546184687599	-1.36384199957592	1.39168197665797e-116	8.44673644166017e-115
Tb927.8.1550-1	Tb927.8.1550	paraflagellar rod component, putative (PFC3)	2760.82431489936	3823.61881356171	1698.02981623701	0.444089722075431	-1.17107691264424	1.64222854969743e-85	6.55391667778792e-84
Tb927.9.5700-1	Tb927.9.5700	hypothetical protein, conserved	2163.41545635781	2055.60547544779	2271.22543726784	1.10489365026287	0.143907512040043	0.00358773203030294	0.00790031366424597
Tb927.7.230-1	Tb927.7.230	40S ribosomal protein S33, putative	103.646976322742	122.290236231461	85.0037164140238	0.695098145473655	-0.524711399078031	0.0023448029650993	0.00534104193770339
Tb927.11.14020-1	Tb927.11.14020	RNA-binding protein (NRBD2)	2599.49571761824	3073.76283741102	2125.22859782546	0.691409425593648	-0.532387823707466	2.92894157381367e-29	3.65699276501879e-28
Tb927.11.11570-1	Tb927.11.11570	guanine-nucleotide-exchange-factor,translation initiation factor eIF-2B subunit	863.79152688719	785.563811414413	942.019242359967	1.19916323622884	0.26202805914277	1.37554529451606e-05	4.42483101732438e-05
Tb927.10.6030-1	Tb927.10.6030	proteasome alpha 1 subunit, putative,20S proteasome subunit alpha-6, (putative) (TbPSA6)	949.435242992705	1203.99689501433	694.873590971078	0.577139022408198	-0.793009214871965	5.97126685308083e-34	8.71266649347687e-33
Tb927.8.6350-1	Tb927.8.6350	CYC2-like cyclin, putative (CYC11)	360.398781796707	275.138712730461	445.658850862953	1.61976061616433	0.695780613485527	1.70970541689588e-11	9.51772314883438e-11
Tb927.6.790-1	Tb927.6.790	receptor-type adenylate cyclase GRESAG 4, putative	294.336858577497	232.420920677321	356.252796477674	1.53279143477911	0.616161404445979	3.83431288025531e-05	0.000116603669357799
Tb927.11.7310-1	Tb927.11.7310	RNA binding protein, putative	443.248757123683	401.634099768365	484.863414479	1.20722671396337	0.271696635824866	0.00458101252531855	0.00989815808931623
Tb927.2.2130-1	Tb927.2.2130	small GTP-binding protein RAB6, putative	331.06030873619	303.217838351446	358.902779120934	1.18364665176772	0.243238464560632	0.0196730492090879	0.0370246447216684
Tb927.8.6140-1	Tb927.8.6140	hypothetical protein, conserved	616.073252334931	577.777828896059	654.368675773803	1.13256106940636	0.179588844668238	0.0517599056697904	0.0881491768421606
Tb927.10.13470-1	Tb927.10.13470	hypothetical protein, conserved,hypothetical protein	554.866907271608	515.708925132067	594.024889411149	1.1518607890275	0.203966366853479	0.038728031545939	0.0679411874170026
Tb927.10.6120-1	Tb927.10.6120	hypothetical protein, conserved	295.785780434438	248.909951243889	342.661609624988	1.37664889616743	0.461160657986569	0.00070256511155686	0.00175641277889215
Tb927.9.4690-1	Tb927.9.4690	hypothetical protein, unlikely	283.269355938821	398.288051434027	168.250660443615	0.422434616950804	-1.24320003183652	1.79269459351654e-12	1.07096040651637e-11
Tb927.10.6510-1	Tb927.10.6510	chaperonin HSP60, mitochondrial precursor (HSP60)	380.867242582628	505.812572604336	255.921912560921	0.505961944052173	-0.982899218252213	2.10180626934823e-22	2.06170446622935e-21
Tb927.5.810-1	Tb927.5.810	zinc finger protein family member, putative (ZC3H11)	5036.72712667402	4529.50354697704	5543.950706371	1.2239643150453	0.291561496545543	0.000798842998464573	0.00198180181850138
Tb927.7.6450-1	Tb927.7.6450	tRNA-dihydrouridine synthase 3, putative	918.615651791326	849.148414712061	988.08288887059	1.16361624393498	0.218615341530972	0.00115719335871704	0.00279620402410476
Tb927.10.11390-1	Tb927.10.11390	60S ribosomal protein L6, putative	5577.06743383421	6569.13571229685	4584.99915537157	0.697960790608854	-0.518782102554186	1.00165331068388e-38	1.72331691641282e-37
Tb927.6.3840-1	Tb927.6.3840	reticulon domain protein	2227.18502628513	3312.14524206622	1142.22481050404	0.344859517631383	-1.53591931123287	6.17539517078508e-81	2.26777116775889e-79
Tb927.11.10010-1	Tb927.11.10010	vacuolar sorting-associated protein-like, putative	710.741711146061	798.193174381114	623.290247911008	0.780876444344793	-0.356833801619362	2.54466936543828e-07	1.01461725610997e-06
Tb927.11.4880-1	Tb927.11.4880	hypothetical protein, conserved	650.808486373449	750.761506266956	550.855466479942	0.73372896969503	-0.446680846922247	2.33283092369611e-09	1.11965635766634e-08
Tb927.10.1760-1	Tb927.10.1760	hypothetical protein	23.6262976916925	12.2990987209856	34.9534966623994	2.84195593964616	1.50688418788586	0.000316044724737184	0.000839073783172232
Tb927.11.12330-1	Tb927.11.12330	hypothetical protein, conserved	140.09531761906	115.08051668396	165.110118554159	1.43473563824529	0.520784933048845	0.00229629631650894	0.00524559064461269
Tb927.11.8440-1	Tb927.11.8440	haloacid dehalogenase-like hydrolase, putative	588.096100465278	978.959905818494	197.232295112062	0.201471269599299	-2.311353974059	4.825632864291e-145	4.1758446766241e-143
Tb927.11.5140-1	Tb927.11.5140	ubiquitin carboxyl-terminal hydrolase, putative,cysteine peptidase, Clan CA, family C12, putative	639.959913405515	728.396931647461	551.522895163569	0.75717355634126	-0.401304067894213	1.34527025895663e-06	4.93397484820854e-06
Tb927.10.2060-1	Tb927.10.2060	hypothetical protein, conserved	876.65778439045	732.475235290485	1020.84033349041	1.39368579892748	0.478905347847456	2.20136013246391e-12	1.30705757865045e-11
Tb927.5.1360-1	Tb927.5.1360	nucleoside 2-deoxyribosyltransferase (NDRT)	503.627352353684	574.496314186046	432.758390521322	0.753283145313926	-0.40873584545066	6.38101078210869e-07	2.43218640364719e-06
Tb927.10.6430-1	Tb927.10.6430	hypothetical protein	3.23946988261582	0	6.47893976523163	Inf	Inf	0.00358232707284633	0.00789249776069496
Tb927.10.7000-1	Tb927.10.7000	hypothetical protein, conserved	288.322685805118	260.735779011807	315.909592598429	1.21160814137489	0.276923177436841	0.034941896195323	0.0619959749791155
Tb927.11.11310-1	Tb927.11.11310	hypothetical protein, conserved	446.948381647344	368.457417925803	525.439345368884	1.42605174928163	0.512026335973483	4.99606347126488e-09	2.3251115409401e-08
Tb927.11.4180-1	Tb927.11.4180	hypothetical protein, conserved	713.873755341873	1015.15135898319	412.596151700557	0.406438062708036	-1.29889257882855	1.09646968985607e-38	1.87904805673373e-37
Tb927.3.940-1	Tb927.3.940	hypothetical protein, conserved	256.316806767606	206.426681128845	306.206932406368	1.48336896534825	0.568877490760444	3.64488511798823e-07	1.42853344983037e-06
Tb927.9.2390-1	Tb927.9.2390	hypothetical protein, conserved	262.110592347671	199.687785528934	324.533399166408	1.62520405695712	0.700620871050467	3.80809191478182e-09	1.79035628484094e-08
Tb927.9.15930-1	Tb927.9.15930	small GTPase, putative,GTP-binding protein, putative (RAB1B)	281.185981642381	392.659505627581	169.71245765718	0.432212782894256	-1.21018635368153	2.14309716718917e-26	2.45165827764835e-25
Tb927.5.3140-1	Tb927.5.3140	hypothetical protein, conserved	316.686652227014	272.519258388948	360.854046065081	1.32414145040003	0.405057245174183	0.000468050857577135	0.00120992738693409
Tb927.9.7520-1	Tb927.9.7520	hypothetical protein, conserved	1159.20883571723	1697.74846951991	620.669201914538	0.365583720473062	-1.45172626660216	6.3502065492318e-35	9.60221543949583e-34
Tb927.11.15810-1	Tb927.11.15810	NADH dehydrogenase subunit NI2M, putative	448.174609089565	389.775682720246	506.573535458883	1.29965402644799	0.378127622670859	7.9462209330022e-06	2.64874031100073e-05
Tb927.11.10240-1	Tb927.11.10240	hslVU complex proteolytic subunit, putative,hslVU complex proteolytic subunit, threonine peptidase, Clan T(1), family T1B	685.730858356162	803.100806051935	568.360910660389	0.707708056544565	-0.498773751863055	1.78303890418398e-10	9.32043063550716e-10
Tb927.10.3740-1	Tb927.10.3740	hypothetical protein, conserved	265.625789063341	238.470330831818	292.781247294863	1.22774705882112	0.296013366431192	0.0322032306466397	0.0575575124440963
Tb07.30D13.60-1	Tb07.30D13.60	hypothetical protein, conserved (pseudogene)	257.018149505209	278.410244866316	235.626054144102	0.846326809048432	-0.240713227346316	0.0317174073170158	0.0567704566763707
Tb927.11.13590-1	Tb927.11.13590	hypothetical protein, conserved	177.447251798264	144.622517217754	210.271986378774	1.45393670656537	0.539964466567149	7.72069905255735e-05	0.000224555439997841
Tb927.10.15750-1	Tb927.10.15750	hypothetical protein, conserved	2008.68493975276	2173.29618447526	1844.07369503025	0.848514670114096	-0.23698849190446	0.00795631004264473	0.0163005508140448
Tb927.11.8130-1	Tb927.11.8130	hypothetical protein, conserved	167.137210442827	205.607555682122	128.666865203532	0.625788603812092	-0.676252708877214	4.61048787765044e-07	1.78853369066422e-06
Tb927.4.800-1	Tb927.4.800	TOR-like 1 (TOR-like 1)	3305.90746208772	3649.58971949617	2962.22520467927	0.811659784346446	-0.301052961429572	5.7278321799177e-10	2.87378032448225e-09
Tb927.10.8310-1	Tb927.10.8310	acetyltransferase, putative	279.857223152542	232.98306184674	326.731384458344	1.4023825675073	0.487879967719588	0.0016144830519781	0.00379418711328007
Tb927.9.15420-1	Tb927.9.15420	unspecified product	4312.85974973095	5108.19212110197	3517.52737835993	0.688605145415147	-0.538251133791933	2.75174773244326e-33	3.87907664218615e-32
Tb927.6.3230-1	Tb927.6.3230	RNA pseudouridylate synthase, putative	461.081413148451	378.88856218612	543.274264110782	1.43386293050438	0.51990711683398	1.71362911061928e-08	7.60645933306884e-08
Tb927.5.2500-1	Tb927.5.2500	hypothetical protein, conserved	681.152909639361	645.302425131418	717.003394147304	1.11111219518706	0.15200450103626	0.0282440435506708	0.0512249306148294
Tb927.10.3400-1	Tb927.10.3400	hypothetical protein, conserved	98.4703586209128	126.146591882859	70.7941253589663	0.561205216108464	-0.833399676772668	9.39769916893847e-05	0.000269828813194883
Tb927.6.2070-1	Tb927.6.2070	hypothetical protein, conserved	179.822491876535	155.657437375438	203.987546377632	1.31049020089945	0.390106566053496	0.0159766428026854	0.0306689782770636
Tb927.6.1840-1	Tb927.6.1840	hypothetical protein, conserved	329.008343864693	288.247671443505	369.769016285882	1.28281701092026	0.359315390017535	0.00185825531481056	0.00432060427013681
Tb927.9.9370-1	Tb927.9.9370	hypothetical protein, conserved	164.418619124981	136.580035325154	192.257202924808	1.40765231512134	0.49329103767393	0.00188822980552939	0.00438097385195829
Tb927.10.4610-1	Tb927.10.4610	dolicholphosphate-mannose synthase, putative (DPMS)	357.921182597013	388.244612945566	327.597752248461	0.843792138577314	-0.245040448534599	0.0100368474297329	0.0201105104392173
Tb927.9.9660-1	Tb927.9.9660	hypothetical protein, conserved	1147.30185845346	1200.0170763314	1094.58664057553	0.912142553772494	-0.132668781956847	0.0386809063802622	0.0678721384789182
Tb927.10.3210-1	Tb927.10.3210	delta-1-pyrroline-5-carboxylate dehydrogenase, putative	3741.12773434831	4475.10575215589	3007.14971654072	0.671972883566389	-0.573525078451207	1.26792619105819e-39	2.2252359256724e-38
Tb927.5.2310-1	Tb927.5.2310	hypothetical protein, conserved	782.836268770637	735.496035758895	830.176501782379	1.12873008339983	0.174700531374967	0.00796553552381927	0.0163156270162129
Tb927.7.7510-1	Tb927.7.7510	hypothetical protein	5914.63061575622	10547.209438189	1282.0517933234	0.12155364893783	-3.0403348923846	0	0
Tb927.3.4620-1	Tb927.3.4620	hypothetical protein, conserved	1724.81049640516	1602.78233052987	1846.83866228044	1.1522704157026	0.204479329290504	0.000173287602030931	0.000479586333676485
Tb927.11.15660-1	Tb927.11.15660	hypothetical protein, conserved	790.409509419361	574.73298748262	1006.0860313561	1.75052772899437	0.807789914760319	3.06818460820788e-28	3.72961522611083e-27
Tb927.6.3140-1	Tb927.6.3140	hypothetical protein, conserved	146.011947439807	175.524957733046	116.498937146569	0.663717220907989	-0.591359387785991	0.000273585787423089	0.000735056803589855
Tb927.11.12780-1	Tb927.11.12780	ribonucleoside-diphosphate reductase small chain, putative	82.8646810743176	101.580983721089	64.1483784275465	0.631499874067759	-0.663145648573408	0.00099915816743547	0.00244201408931376
Tb927.7.6520-1	Tb927.7.6520	variant surface glycoprotein (VSG, pseudogene), putative,variant surface glycoprotein, frameshift	5.52399871261448	1.02758090680774	10.0204165184212	9.75146234426483	3.28561858384921	0.0118043427084507	0.0233574723277923
Tb927.9.1650-1	Tb927.9.1650	hypothetical protein, conserved	199.179731202569	169.247991913141	229.111470491998	1.35370274058897	0.436910972472156	0.00144167386391184	0.00342025775531746
Tb927.7.4680-1	Tb927.7.4680	hypothetical protein, conserved	214.027633382831	289.009078258426	139.046188507236	0.481113566899458	-1.05555061240217	2.42814540256286e-16	1.78486045571063e-15
Tb927.8.4620-1	Tb927.8.4620	small GTP-binding protein Rab7, putative (Trab7)	355.012561355648	312.516815415166	397.508307296131	1.27195814013418	0.347051192623407	0.00023256375147838	0.000632619728577978
Tb927.10.12800-1	Tb927.10.12800	zinc finger protein family member, putative (ZC3H38)	604.458964456811	1009.25276475372	199.665164159901	0.197834646713724	-2.33763298797679	4.47280025339034e-149	4.07211189735746e-147
Tb927.3.3440-1	Tb927.3.3440	hypothetical protein, conserved	579.849444426011	492.397242767107	667.301646084915	1.3552099567717	0.438516379349149	3.18688989728085e-08	1.38367698471111e-07
Tb927.10.2200-1	Tb927.10.2200	hypothetical protein, conserved	437.386333766115	394.111262830908	480.661404701321	1.21960839497131	0.286417986045572	0.00182279616356519	0.00424154378848768
Tb927.5.1100-1	Tb927.5.1100	peroxisome targeting signal 1 receptor (TbPEX5)	1406.1209261368	1563.77727139603	1248.46458087756	0.79836470558433	-0.324880152022768	6.90803147667636e-08	2.92804049981335e-07
Tb927.11.11740-1	Tb927.11.11740	membrane-bound acid phosphatase, putative	121.428706768224	96.8283414100934	146.029072126355	1.5081232416022	0.592754328330283	0.000619358975803064	0.00156315259847496
Tb927.1.2590-1	Tb927.1.2590	hypothetical protein, unlikely	79.7120519142893	118.336977682453	41.0871261461252	0.347204457565063	-1.52614262502626	1.80336151251853e-07	7.28344714390569e-07
Tb927.7.4270-1	Tb927.7.4270	hypothetical protein, conserved	444.705867280598	279.84964813009	609.562086431106	2.17817706938029	1.12312123905629	1.07645099874435e-32	1.49099551965541e-31
Tb927.8.660-1	Tb927.8.660	hypothetical protein, conserved	267.0911019686	317.817738533624	216.364465403577	0.680781590108401	-0.554736071110299	6.33623521184861e-07	2.41828365727322e-06
Tb927.10.4760-1	Tb927.10.4760	hypothetical protein, conserved	998.035288531816	1205.93304088021	790.137536183423	0.655208464648007	-0.60997409958912	2.44158055875185e-20	2.17527156814385e-19
Tb927.3.4210-1	Tb927.3.4210	hypothetical protein, conserved	1297.19871612038	1032.72474850529	1561.67268373546	1.51218675256475	0.596636321014976	4.35387884879902e-21	4.06982899877042e-20
Tb927.5.1990-1	Tb927.5.1990	hypothetical protein, conserved	452.570811068749	572.618106958887	332.52351517861	0.580707300620663	-0.784116923249002	8.17408073176009e-17	6.14286032636141e-16
Tb927.6.2700-1	Tb927.6.2700	small nuclear ribonucleoprotein Sm-E (Sm-E)	458.290392960353	568.608564017064	347.972221903642	0.611971475500321	-0.708463685618592	1.21325620928478e-10	6.422688836553e-10
Tb927.8.2090-1	Tb927.8.2090	cyclophilin type peptidyl-prolyl cis-trans isomerase, putative (PPIase)	248.468912914986	202.665077016576	294.272748813395	1.45201508392749	0.538056440519858	4.36472750330685e-05	0.000131862144413764
Tb927.8.2100-1	Tb927.8.2100	vacuolar ATP synthase 16 kDa proteolipid subunit, putative	691.480383774118	923.265811355091	459.694956193146	0.497900984244662	-1.00606922757842	1.1527815710044e-40	2.07738369702648e-39
Tb927.7.4170-1	Tb927.7.4170	fatty acid elongase, putative	1574.06531807291	1778.36436195864	1369.76627418718	0.77023938597069	-0.376621198067988	8.3455179020458e-13	5.10783098486557e-12
Tb927.2.3320-1	Tb927.2.3320	65 kDa invariant surface glycoprotein	425.955983823173	764.596194029832	87.3157736165138	0.114198545975377	-3.13038381307862	8.84477989628689e-150	8.13719750458393e-148
Tb927.10.4690-1	Tb927.10.4690	dynein light chain, putative	340.374621722779	400.269781999068	280.47946144649	0.700726045432886	-0.513077573825645	4.07661183219912e-07	1.58918766339966e-06
Tb927.11.2490-1	Tb927.11.2490	Unc104-like kinesin, putative	1605.25302635381	1846.16466793289	1364.34138477473	0.739013918136756	-0.436326559422848	2.11644611163589e-16	1.55836048994926e-15
Tb927.4.3590-1	Tb927.4.3590	translation elongation factor 1-beta, putative	887.484361979234	1116.2523289421	658.716395016365	0.590114240245881	-0.760933821968792	1.06658609655302e-27	1.27002213676749e-26
Tb927.1.2040-1	Tb927.1.2040	expression site-associated gene 2 (ESAG2) protein, putative	13.8635408457599	20.1185476720504	7.60853401946943	0.378185053091062	-1.4028357497317	0.0271676005754893	0.0494161975087985
Tb927.10.15240-1	Tb927.10.15240	hypothetical protein, conserved	1341.37692970841	1203.82088101095	1478.93297840587	1.22853241851386	0.296935928039593	1.24654206930296e-07	5.12454265555403e-07
Tb927.9.11890-1	Tb927.9.11890	hypothetical protein, conserved	648.328825147434	566.450891632057	730.206758662811	1.28909102174584	0.366354134906037	1.09484373597686e-05	3.5718306280096e-05
Tb927.9.10340-1	Tb927.9.10340	amino acid transporter, putative	366.988024389218	229.787036677857	504.189012100579	2.19415777055957	1.13366726622442	3.48893438544766e-16	2.54960589705791e-15
Tb927.8.5560-1	Tb927.8.5560	hypothetical protein, conserved	557.928340925655	521.312640690574	594.544041160737	1.14047501394395	0.189634839763572	0.0158066616009821	0.0303693608249249
Tb927.10.7570-1	Tb927.10.7570	dihydrolipoamide acetyltransferase E2 subunit, putative	2616.4746358705	2250.99580563663	2981.95346610437	1.32472635383744	0.405694375725516	1.09091363366007e-19	9.39367995880688e-19
Tb927.10.16060-1	Tb927.10.16060	hypothetical protein, conserved	176.167487113252	147.174421633471	205.160552593033	1.39399598324206	0.479226404129504	0.000496872677786275	0.00128026745396582
Tb927.3.2010-1	Tb927.3.2010	hypothetical protein, conserved	476.039518682737	441.715784280145	510.363253085329	1.15541094805353	0.208406070058723	0.0283742342150023	0.0513970584537036
Tb927.10.8910-1	Tb927.10.8910	nucleoporin, putative (Nup181)	1291.13655020037	1369.7125683666	1212.56053203414	0.885266412850498	-0.175816408438902	0.00519953629551715	0.011113706828765
Tb927.6.2550-1	Tb927.6.2550	RNA-binding protein, putative (TRRM2)	1161.22758638331	1208.54696318802	1113.9082095786	0.92169211748315	-0.117643182366299	0.040158564707281	0.0702114158668798
Tb927.11.7400-1	Tb927.11.7400	hypothetical protein, conserved	704.653810293129	564.582295691977	844.725324894281	1.49619520721766	0.581298414605512	1.10984814523481e-13	7.06487457345391e-13
Tb927.11.9990-1	Tb927.11.9990	glycosyl transferase-like protein	307.051149855699	258.763533908347	355.338765803052	1.37321809003007	0.457560767814716	2.67542862563958e-05	8.30076187010646e-05
Tb927.11.3100-1	Tb927.11.3100	hypothetical protein, conserved	352.071600261311	277.121160414995	427.022040107626	1.54092181004205	0.623793658006811	1.91240560231129e-10	9.96686044376901e-10
Tb927.9.11000-1	Tb927.9.11000	small GTPase, putative,GTP-binding protein, putative (RAB7)	536.247773810053	697.069597716156	375.42594990395	0.538577426320093	-0.892774332219231	2.71854831436712e-26	3.08974151723909e-25
Tb927.6.2250-1	Tb927.6.2250	rac serine-threonine kinase, putative,protein kinase, putative	876.379686495763	963.73297809683	789.026394894696	0.81871889084138	-0.288559910915148	7.46984853714739e-05	0.000217912136898091
Tb927.4.4870-1	Tb927.4.4870	amino acid transporter, putative	826.170748451885	1349.18822748386	303.153269419913	0.224693088217403	-2.15397234841957	4.33944577189178e-177	5.34179662624424e-175
Tb927.11.3060-1	Tb927.11.3060	hypothetical protein, conserved	485.256564074813	459.209713407396	511.30341474223	1.11344207192024	0.155026502241248	0.0575105887426649	0.0966434427246474
Tb927.11.2500-1	Tb927.11.2500	carboxypeptidase, putative,metallo-peptidase, Clan MA(E) Family M32	1722.27378888099	2241.72812798095	1202.81944978103	0.536559021037206	-0.898191219945946	2.76163825718917e-49	5.94500452409688e-48
Tb927.1.1670-1	Tb927.1.1670	hypothetical protein, conserved	1378.41644339806	1627.52022618739	1129.31266060872	0.693885484455227	-0.527230507934858	5.18071663113977e-16	3.72670480297626e-15
Tb927.7.5640-1	Tb927.7.5640	hypothetical protein, conserved	312.416228893088	279.210987227208	345.621470558967	1.23785053729894	0.307837128675743	0.0116419463595698	0.0230517922933031
Tb927.10.420-1	Tb927.10.420	hypothetical protein, conserved	743.219482507696	699.313696768703	787.125268246689	1.12556821335509	0.170653491787198	0.0177108522666	0.0337019048138654
Tb927.8.7020-1	Tb927.8.7020	peptidase, putative,metallo-peptidase, Clan ME, Family M16	1976.44501753994	2093.39072994209	1859.4993051378	0.888271491098673	-0.170927405925402	0.00120585778256705	0.00290416010461173
Tb927.5.690-1	Tb927.5.690	hypothetical protein, conserved	209.590822610913	182.779397036719	236.402248185107	1.29337470206019	0.371140297182942	0.0103158553830974	0.0206222726551398
Tb927.10.14530-1	Tb927.10.14530	proteasome regulatory non-ATPase subunit 8,26S proteasome regulatory subunit (Rpn8)	896.794804377848	971.674383657024	821.915225098673	0.845875160365232	-0.241483337939172	0.000315011988964663	0.000836985363437875
Tb927.3.5030-1	Tb927.3.5030	KU70 protein (KU70)	730.620208665911	668.681235949679	792.559181382144	1.18525709825928	0.245200033091977	0.000796532342086785	0.0019766305138667
Tb927.10.7380-1	Tb927.10.7380	hypothetical protein, conserved	605.487141237766	539.392604108774	671.581678366759	1.24507023872972	0.316227132019237	0.000126725985255553	0.00035636586587308
Tb927.11.11640-1	Tb927.11.11640	DNA replication licensing factor MCM6, putative	792.105962478859	680.424590477938	903.787334479781	1.32826965269575	0.409548058669785	1.70157617078594e-08	7.56063839993345e-08
Tb927.10.9320-1	Tb927.10.9320	hypothetical protein, conserved	221.878131840976	139.288139876103	304.46812380585	2.18588692530946	1.12821877314404	4.98758625695335e-18	3.96286398961566e-17
Tb927.6.2110-1	Tb927.6.2110	40S ribosomal protein S30, putative	348.546042675981	425.909420709803	271.182664642159	0.636714407937296	-0.651281684168828	3.97844416086846e-09	1.86442905983862e-08
Tb927.2.4445-1	Tb927.2.4445	hypothetical protein, conserved	446.252903180356	527.872999641542	364.63280671917	0.690758585809045	-0.533746505707503	9.37848852901462e-10	4.64934712102029e-09
Tb927.2.5800-1	Tb927.2.5800	sedoheptulose-1,7-bisphosphatase (SBPase)	559.292065373943	734.713305196754	383.870825551132	0.522477029932556	-0.936560482633236	2.17727307392684e-28	2.65773277459784e-27
Tb927.8.6420-1	Tb927.8.6420	beta-ketoacyl-ACP reductase 2 (KAR2)	565.63264899767	455.072829646242	676.192468349098	1.48589945234645	0.571336495076387	8.86767503965858e-12	5.02950634432004e-11
Tb927.7.5280-1	Tb927.7.5280	hypothetical protein, conserved	2052.61134007201	1619.48470711081	2485.7379730332	1.53489437851364	0.618139382085782	1.33346338509377e-33	1.91370607318876e-32
Tb927.2.1740-1	Tb927.2.1740	hypothetical protein, conserved	189.945482218644	151.216478215413	228.674486221875	1.51223258814506	0.596680049583646	1.192459123662e-05	3.86411591277422e-05
Tb927.11.8990-1	Tb927.11.8990	cation transporter, putative	456.659824086244	295.48560537083	617.834042801658	2.09091079758787	1.06413151500128	1.09642373140182e-30	1.43026021081371e-29
Tb927.11.3870-1	Tb927.11.3870	katanin, putative	620.336997324681	587.040634538778	653.633360110584	1.11343801715554	0.155021248443383	0.0267929629787588	0.0488363913314602
Tb927.4.4170-1	Tb927.4.4170	rRNA methyltransferase, putative	173.101414017729	126.654675658024	219.548152377435	1.73343898467854	0.793637056009516	2.28590384536577e-08	1.00395977932145e-07
Tb927.5.3170-1	Tb927.5.3170	ribose-phosphate pyrophosphokinase, putative (PRPS5)	491.484103173912	586.998134867837	395.970071479988	0.674567852875957	-0.567964527793585	0.000102391093424159	0.000291878068012769
Tb927.11.3680-1	Tb927.11.3680	calmodulin, putative	238.474382350225	271.506972083082	205.441792617367	0.756672254274566	-0.402259549657243	0.00141742168466387	0.00336912306879581
Tb927.5.150-1	Tb927.5.150	hypothetical protein, conserved	136.445928310862	92.7566362093404	180.135220412384	1.94201976024487	0.957557880397807	1.44781468295296e-09	7.07712546365149e-09
Tb927.11.2140-1	Tb927.11.2140	hypothetical protein, conserved	1433.0051493183	1558.36335801945	1307.64694061715	0.839115559210184	-0.253058589086151	1.61471020543903e-05	5.1430638467701e-05
Tb927.4.3040-1	Tb927.4.3040	hypothetical protein, conserved	286.358229323712	329.998538426363	242.71792022106	0.735512106745953	-0.443179006026432	3.77167973879466e-05	0.00011497900564027
Tb927.2.2140-1	Tb927.2.2140	hypothetical protein, conserved	76.8213293673686	45.8823665338107	107.760292200927	2.34862105731879	1.23181395778235	7.80277382979072e-07	2.93696138123906e-06
Tb927.10.10140-1	Tb927.10.10140	paraflagellar rod component, putative (PFC19)	2045.14120821456	3305.81408265657	784.468333772548	0.23729959222091	-2.07521847350163	1.40950578301988e-157	1.38416635321278e-155
Tb927.8.4840-1	Tb927.8.4840	kinesin, putative	1012.6644885114	1119.65945804213	905.66951898068	0.808879443187452	-0.306003398012253	6.98598012893358e-06	2.35107687049979e-05
Tb927.9.7070-1	Tb927.9.7070	exosome complex exonuclease RRP40 (RRP40)	270.000906413667	236.98025084901	303.021561978324	1.27867854343437	0.354653619901537	0.00581615984445781	0.0122844942098988
Tb927.11.16090-1	Tb927.11.16090	outer dynein arm docking complex, putative (DC2)	1132.69174523899	1276.61546533047	988.768025147514	0.774522988323316	-0.368620035152235	1.82898856961145e-08	8.10205782990575e-08
Tb927.9.14560-1	Tb927.9.14560	hypothetical protein, unlikely	377.497664496364	455.025662884592	299.969666108135	0.65923680920875	-0.601131295660646	2.59199887200197e-10	1.3373122869715e-09
Tb927.10.14300-1	Tb927.10.14300	protein kinase, putative,serine/threonine protein kinase, putative	1175.49381730753	1256.52038930745	1094.4672453076	0.871030231280873	-0.199205302857584	0.00193525926913515	0.00448413733092291
Tb927.7.2240-1	Tb927.7.2240	hypothetical protein, conserved	2035.70504594478	3041.72586524706	1029.68422664249	0.338519732631741	-1.56268816259308	2.02121139672771e-93	8.96720183116759e-92
Tb927.10.1100-1	Tb927.10.1100	60S ribosomal protein L9, putative	5085.07433907718	5874.49909723009	4295.64958092427	0.731236742031287	-0.451589532403595	9.04215037803749e-11	4.83058644890267e-10
Tb927.9.12890-1	Tb927.9.12890	hypothetical protein, conserved	310.110659181368	349.476349477134	270.744968885602	0.774716141137089	-0.368260296487352	0.00168992763196325	0.00395553495001574
Tb927.6.1910-1	Tb927.6.1910	hypothetical protein, conserved	631.392005410188	553.015030807183	709.768980013193	1.2834533249073	0.360030830662698	4.35220574177976e-05	0.000131529315986013
Tb927.8.960-1	Tb927.8.960	hypothetical protein, conserved	80.944655455392	93.3497124130576	68.5395984977265	0.734223991975998	-0.445707837247414	0.0245773509688477	0.045176989682367
Tb927.10.15450-1	Tb927.10.15450	hypothetical protein, conserved	275.769581681071	259.430906303631	292.108257058511	1.12595781751861	0.171152779818981	0.0455046218426306	0.0785368078405592
Tb927.7.990-1	Tb927.7.990	chaperone protein DNAj, putative	715.431925433648	649.807842275687	781.056008591608	1.20197996665642	0.265412850919071	0.000898489534322926	0.00221267921385809
Tb927.4.3690-1	Tb927.4.3690	hypothetical protein, conserved	542.906064559895	508.849236969682	576.962892150108	1.13385822407057	0.181240259136029	0.0297495446145757	0.0535994681367536
Tb927.11.2790-1	Tb927.11.2790	hypothetical protein, conserved	957.285777993135	1059.26311742444	855.308438561833	0.807456074409055	-0.30854431552153	0.00218537547142569	0.00501843973207055
Tb927.11.11140-1	Tb927.11.11140	hypothetical protein	1285.01938697278	1512.90615855065	1057.13261539491	0.698743018144386	-0.517166132300113	2.10684258578304e-18	1.70340464382458e-17
Tb927.11.4010-1	Tb927.11.4010	hypothetical protein, conserved	1013.52335762651	936.462850981576	1090.58386427144	1.16457781868049	0.219807045622953	0.00106959056662095	0.00260323629971235
Tb927.3.3610-1	Tb927.3.3610	peroxisomal targeting signal type 2 receptor, putative,peroxin 7 (PEX7)	591.000290320939	545.598214398502	636.402366243377	1.16643044175829	0.222100277041393	0.00474500808711753	0.0102196576346494
Tb927.10.9950-1	Tb927.10.9950	hypothetical protein, conserved	458.681257196825	407.203568344105	510.158946049546	1.25283515594942	0.325196601938794	0.00052274972673574	0.00134140710853505
Tb927.10.4560-1	Tb927.10.4560	elongation factor 2	1787.49103557604	2460.72495047896	1114.25712067313	0.452816606120993	-1.14300122786354	1.99416797086542e-101	9.84690851150494e-100
Tb927.1.5060-1	Tb927.1.5060	variant surface glycoprotein (VSG)-related, putative	58.8797022029513	90.3041538801263	27.4552505257764	0.304030870631064	-1.71771027567515	1.17079612728964e-11	6.58902649871957e-11
Tb927.11.9250-1	Tb927.11.9250	hypothetical protein, conserved	742.620786805506	801.03479672117	684.206776889842	0.854153626896692	-0.227432520557794	0.00167657230755917	0.00392848310135847
Tb927.7.3100-1	Tb927.7.3100	hypothetical protein, conserved	800.517065889518	714.685854739616	886.348277039421	1.24019283600114	0.310564460864302	1.65465257578378e-06	5.99571455735913e-06
Tb927.1.3940-1	Tb927.1.3940	hypothetical protein, conserved	1158.39406275427	1070.83001793548	1245.95810757306	1.16354424764373	0.218526075068471	0.00103087240514074	0.00251530564515078
Tb927.7.2020-1	Tb927.7.2020	retrotransposon hot spot protein 7 (RHS7), putative	28.9734791989736	17.4423152818088	40.5046431161383	2.32220565112602	1.2154957408176	0.00217061170494087	0.00498715728211966
Tb927.10.380-1	Tb927.10.380	mitochondrial RNA binding complex 1 subunit (PPR5)	429.750503007903	377.092752558539	482.408253457267	1.27928274989156	0.355335167099263	0.000396067464055774	0.00103952841917341
Tb927.9.15540-1	Tb927.9.15540	BARP protein (BARP)	70.2357967817456	50.6987531662207	89.7728403972705	1.77071100945898	0.824328774912599	0.000100840617655616	0.000287943066624983
Tb927.9.3680-1	Tb927.9.3680	hypothetical protein, conserved	1428.35448328252	1226.95612790003	1629.75283866501	1.32828941606444	0.40956952441796	4.70596423644025e-13	2.9170303139353e-12
Tb927.4.1070-1	Tb927.4.1070	50S ribosomal protein L13, putative	183.28339512091	156.05626431344	210.51052592838	1.34893992788119	0.431826102416934	0.00495116187054637	0.0106374520030913
Tb927.9.4200-1	Tb927.9.4200	fatty acyl CoA synthetase 2 (ACS2)	2471.66517347876	3318.89275472806	1624.43759222946	0.489451667251166	-1.03076169238176	5.83678096901264e-100	2.84991428319388e-98
Tb927.7.190-1	Tb927.7.190	thimet oligopeptidase A, putative,metallo- peptidase, Clan MA(E) Family M3, putative (OPA)	2257.74155486128	3256.42013001511	1259.06297970745	0.386640215156024	-1.37093639218361	5.7252374669465e-164	6.17760190877931e-162
Tb927.4.510-1	Tb927.4.510	hypothetical protein, conserved	152.16457886698	129.657737976678	174.671419757281	1.34717312273872	0.429935260798451	0.0222121654380706	0.0412087297662357
Tb927.8.6880-1	Tb927.8.6880	translation initiation factor IF-2, putative	705.742832558313	608.140313475479	803.345351641148	1.32098684109607	0.40161609536597	2.8822095721616e-07	1.13932662418328e-06
Tb927.6.2170-1	Tb927.6.2170	co-chaperone GrpE, putative	1244.67450731023	1336.4113385426	1152.93767607786	0.86271168376585	-0.213049600255595	0.000585125753105392	0.00148188904147816
Tb927.9.1470-1	Tb927.9.1470	hypothetical protein, conserved	352.463114341814	321.070393927736	383.855834755892	1.19555039024335	0.257674938265462	0.0219373996035072	0.0407595392293055
Tb927.7.6670-1	Tb927.7.6670	hypothetical protein, conserved	2629.07895579163	2388.92577925854	2869.23213232471	1.20105536858296	0.264302660734475	0.00171058467752386	0.00399960141293701
Tb927.11.10500-1	Tb927.11.10500	hypothetical protein, conserved	187.44785349761	168.044469186366	206.851237808853	1.23093154336099	0.299750530465894	0.0553956229908988	0.0934992736130055
Tb927.9.2990-1	Tb927.9.2990	hypothetical protein	430.84737382958	471.974399689269	389.720347969891	0.825723488872424	-0.276269349584885	0.0103871163501438	0.0207457488346108
Tb927.11.16280-1	Tb927.11.16280	60S ribosomal protein L2, putative,60S ribosomal protein L8, putative	1946.67101895498	2226.20557901417	1667.13645889579	0.748869050824159	-0.417214627529273	3.89318976591958e-17	2.97694475539257e-16
Tb927.11.8720-1	Tb927.11.8720	major surface protease gp63, putative,surface protease homologue	883.626911097128	933.714124469168	833.539697725088	0.892714028717268	-0.163729997284922	0.013656054702816	0.0266058667192625
Tb927.11.9200-1	Tb927.11.9200	hypothetical protein, conserved	321.984698878955	361.632960601346	282.336437156563	0.780726504262988	-0.357110847475747	0.00272436311282191	0.00613367686915597
Tb927.2.2240-1	Tb927.2.2240	tRNA exportin, putative,exportin-T, putative	974.269541686944	918.606781991237	1029.93230138265	1.12118952480418	0.165030170546494	0.00833394415756464	0.0169832828163497
Tb927.8.4180-1	Tb927.8.4180	tRNA-specific adenosine deaminase (ADAT2)	224.564474557473	198.143078855878	250.985870259068	1.26669006915768	0.341063572318623	0.00924162412444732	0.0186110126377119
Tb927.7.1550-1	Tb927.7.1550	KRET2 (KRET2)	654.578683482658	575.391390070237	733.765976895078	1.27524670955801	0.350776378240859	3.49399745485344e-06	1.21906338344986e-05
Tb927.5.3450-1	Tb927.5.3450	hypothetical protein, conserved	1000.74401103276	1166.00548078526	835.482541280253	0.716533974366558	-0.480892983577722	1.73344738477152e-12	1.03769384540432e-11
Tb927.3.5040-1	Tb927.3.5040	hypothetical protein, conserved	673.79827125604	610.133533037081	737.463009474999	1.20869116274286	0.273445663199467	0.000109866946301203	0.00031186655104661
Tb927.8.6180-1	Tb927.8.6180	60S ribosomal protein L26, putative	3413.93841247847	4088.93130343454	2738.9455215224	0.669843858521612	-0.578103254226261	3.51529204101093e-21	3.30717464353451e-20
Tb927.10.13110-1	Tb927.10.13110	dynein light chain, putative,dynein light chain 2B, cytoplasmic, putative,predicted dynein modulator,roadblock/LC7 family member	316.228959100271	416.259770781556	216.198147418986	0.519382757101555	-0.945129975859497	5.46090489831549e-19	4.53691148396173e-18
Tb927.7.3530-1	Tb927.7.3530	hypothetical protein, conserved	792.680550324714	888.028947862462	697.332152786965	0.785258357247795	-0.348760702797082	2.25160357123623e-05	7.06353740581646e-05
Tb927.6.2050-1	Tb927.6.2050	ribosome biogenesis regulatory protein (RRS1), putative	616.440391642721	486.217969147722	746.66281413772	1.53565450377436	0.618853670643644	6.20800150011024e-14	4.02506922188156e-13
Tb927.9.14260-1	Tb927.9.14260	hypothetical protein, conserved	643.778519587432	583.093181672467	704.463857502396	1.20814970856254	0.272799238121871	0.000827467380603311	0.0020487435995674
Tb927.9.3580-1	Tb927.9.3580	hypothetical protein, conserved	458.468357368146	430.628460974107	486.308253762184	1.12929891503717	0.175427404767841	0.0410039445203519	0.0715603983841606
Tb927.4.5330-1	Tb927.4.5330	hypothetical protein	380.296771879233	449.988762499542	310.604781258925	0.690250084321252	-0.53480893583375	2.1602436999511e-08	9.50681265738804e-08
Tb927.11.7980-1	Tb927.11.7980	hypothetical protein	3.14413456393078	0.358702089120615	5.92956703874094	16.5306175196183	4.04706871400341	0.029734645117842	0.0535836697587503
Tb927.8.4850-1	Tb927.8.4850	hypothetical protein, conserved	284.444255054779	262.788865107025	306.099645002533	1.16481208166057	0.220097224644267	0.0404132183602308	0.070628180057672
Tb927.4.4050-1	Tb927.4.4050	glycosomal transporter (GAT1) (GAT1)	1489.18636660399	1651.54953273751	1326.82320047048	0.803380809457903	-0.315844095080514	3.37034942233367e-09	1.59312352359093e-08
Tb927.11.1530-1	Tb927.11.1530	expression site-associated gene (ESAG) protein, putative,expression site-associated gene 3 (ESAG3) protein, putative	41.9309165910976	50.3263385386427	33.5354946435524	0.666360709269608	-0.585624757528748	0.0202656850383462	0.0379764337982732
Tb927.5.2970-1	Tb927.5.2970	suppressive immunomodulating factor (TSIF)	715.479550792213	543.742761700885	887.216339883542	1.63168395494266	0.706361645059541	1.33886373901754e-20	1.21010021499621e-19
Tb927.4.3980-1	Tb927.4.3980	chaperone protein DNAj, putative	489.064337302422	799.610612418257	178.518062186586	0.223256244244552	-2.16322756829935	1.5133335365667e-109	8.16452784542775e-108
Tb927.8.5470-1	Tb927.8.5470	flagellar calcium-binding protein,17 kDa calflagin,17 kDa calcimedin (Tb-17)	126.312892089177	168.838540921569	83.7872432567851	0.496256617709737	-1.01084175379376	2.78710060072831e-08	1.21553189872083e-07
Tb927.10.5520-1	Tb927.10.5520	hypothetical protein, conserved	545.978634927672	704.713252670754	387.244017184589	0.549505796459758	-0.863793395369558	5.16000185133065e-24	5.38810229159258e-23
Tb927.4.4730-1	Tb927.4.4730	amino acid transporter, putative (AATP11)	1425.26881894259	1115.93382734195	1734.60381054324	1.55439665690116	0.636354703181226	1.8602400119766e-31	2.46340874313265e-30
Tb927.10.2960-1	Tb927.10.2960	GTP-binding protein, putative,elongation factor, putative	856.720627876369	740.022556643468	973.418699109271	1.3153905788013	0.395491242432785	1.85823717212316e-09	8.9977799913332e-09
Tb927.11.13230-1	Tb927.11.13230	hypothetical protein, conserved	902.750420117386	1159.69792922014	645.802911014634	0.556871660061442	-0.844583221051447	6.51910976472605e-34	9.48036927515901e-33
Tb927.8.7010-1	Tb927.8.7010	chaperone protein DNAj, putative	378.596319797553	333.261028571134	423.931611023972	1.27207076339406	0.347178927822013	0.000228047192636729	0.000621107031363357
Tb927.8.3920-1	Tb927.8.3920	hypothetical protein, conserved	150.622158044196	124.079941072683	177.164375015709	1.42782446126349	0.513818623322619	0.00149738830742598	0.00353803022625116
Tb927.10.11590-1	Tb927.10.11590	nicotinate phosphoribosyltransferase, putative	757.018871549147	974.579678135077	539.458064963216	0.553528949008566	-0.853269324404554	2.73703333008924e-32	3.75536441208476e-31
Tb927.5.2040-1	Tb927.5.2040	hypothetical protein, conserved	340.339154034619	303.719817340251	376.958490728986	1.24113893531909	0.31166462237927	0.00477862488845952	0.0102869905234326
Tb927.10.10200-1	Tb927.10.10200	hypothetical protein, conserved	288.76033664822	336.683520998853	240.837152297586	0.71532206739161	-0.483335146126597	6.90348954559378e-05	0.000202743610982828
Tb927.9.2460-1	Tb927.9.2460	hypothetical protein, unlikely	934.930068397049	1366.24355065664	503.616586137459	0.368614062913902	-1.43981698292815	7.61637521140092e-97	3.55973900254781e-95
Tb927.11.13350-1	Tb927.11.13350	hypothetical protein, conserved	375.953758405199	328.886830033994	423.020686776404	1.28621959940652	0.363136978535168	7.61406448876383e-05	0.000221823078772653
Tb927.11.14430-1	Tb927.11.14430	proteasome regulatory non-ATP-ase subunit	647.067053056902	766.773114443661	527.360991670144	0.687766670135239	-0.540008891781752	9.86762552710494e-11	5.26193087900532e-10
Tb927.4.240-1	Tb927.4.240	retrotransposon hot spot protein (RHS, pseudogene), putative,retrotransposon hot spot protein 4 (RHS4), degenerate	48.3528167483771	25.1434654046272	71.5621680921269	2.84615373976879	1.50901359356203	5.18143864299797e-08	2.22097958508103e-07
Tb927.9.14430-1	Tb927.9.14430	casein kinase II, putative	1022.92027366744	1123.7327418487	922.107805486173	0.82057572156274	-0.28529162515508	9.28265441410558e-06	3.06615266739542e-05
Tb927.11.3410-1	Tb927.11.3410	hypothetical protein, conserved	716.828657930469	663.365018230278	770.29229763066	1.16118920422672	0.2156030641587	0.00660904661677088	0.0137991083207304
Tb927.4.2140-1	Tb927.4.2140	MBO2	1418.93197523457	1507.30948490491	1330.55446556422	0.88273475280902	-0.179948097890635	0.000873415249766001	0.00215335663835116
Tb927.4.2440-1	Tb927.4.2440	hypothetical protein, conserved	368.23140019836	308.725858331085	427.736942065636	1.38549114213465	0.470397487261583	1.0234418389274e-06	3.7934188601465e-06
Tb927.11.3790-1	Tb927.11.3790	hypothetical protein, conserved	530.077132007168	644.493848098183	415.660415916153	0.644940858850264	-0.632761223584596	8.78663809394007e-14	5.64255818817312e-13
Tb927.1.600-1	Tb927.1.600	phosphate-repressible phosphate permease, putative	963.574481094698	789.906927093756	1137.24203509564	1.43971649834723	0.525784751462289	1.13694596120137e-10	6.0406733744073e-10
Tb927.7.1960-1	Tb927.7.1960	retrotransposon hot spot protein 7 (RHS7), putative	14.8031290216942	2.34940246182832	27.25685558156	11.6016119095868	3.53625335993069	8.70658078793203e-05	0.000251057459869766
Tb927.10.2050-1	Tb927.10.2050	hypothetical protein, conserved	364.019632041408	323.549512030955	404.489752051862	1.25016338152648	0.322116650339464	0.000694184466048676	0.00173744909314589
Tb927.11.3570-1	Tb927.11.3570	aminopeptidase, putative,metallo-peptidase, Clan MA(E) Family M1	2629.54113836752	3163.49904098237	2095.58323575268	0.662425753447341	-0.594169332604894	3.98897286492111e-38	6.70454285373279e-37
Tb927.11.15800-1	Tb927.11.15800	hypothetical protein, conserved	966.777203003444	903.323501150004	1030.23090485688	1.14048942991665	0.189653075779826	0.00229476152799604	0.00524345509926414
Tb927.10.7500-1	Tb927.10.7500	fibrillarin (NOP1)	1488.19781388693	1744.20933823266	1232.1862895412	0.706444038873067	-0.501352813221196	5.38449416060561e-19	4.48195037749458e-18
Tb927.7.5350-1	Tb927.7.5350	hypothetical protein, conserved	652.665180752448	709.724313498039	595.606048006857	0.839207614392237	-0.252900326891053	0.00281951167453265	0.00632833385603887
Tb927.8.3750-1	Tb927.8.3750	nucleolar protein, putative	2097.58239365554	2455.16553666079	1739.99925065028	0.708709545107418	-0.496733615081044	3.43340983990812e-24	3.61107123956642e-23
Tb927.11.15020-1	Tb927.11.15020	iron superoxide dismutase (TbSODB)	498.31964405545	454.069513148044	542.569774962857	1.19490465501911	0.256895505888977	0.00148586004799272	0.00351459183205857
Tb927.6.950-1	Tb927.6.950	cysteinyl-tRNA synthetase, putative	2236.97244882765	2779.19642105283	1694.74847660247	0.609798020666874	-0.713596627351639	1.40923237516919e-46	2.87102353356147e-45
Tb927.8.5390-1	Tb927.8.5390	cell division control protein 2 homolog 4 (CRK4)	235.837515615407	140.451462113914	331.223569116899	2.35827782873671	1.23773369224868	1.46567413180841e-21	1.39390553993531e-20
Tb927.11.6950-1	Tb927.11.6950	hypothetical protein	72.8456015295198	85.3922229490113	60.2989801100282	0.706141356058073	-0.501971082395441	0.0455673372219989	0.0786295216821856
Tb927.11.7250-1	Tb927.11.7250	hypothetical protein, conserved	428.918996831466	369.635886941058	488.202106721874	1.32076490397623	0.401373689860959	9.6223523455466e-06	3.1711674019637e-05
Tb927.2.3420-1	Tb927.2.3420	hypothetical protein, conserved	116.038282488756	146.701867799897	85.374697177615	0.581960533004714	-0.781006778126747	8.84713694817896e-06	2.93998277173416e-05
Tb927.10.3950-1	Tb927.10.3950	hypothetical protein, conserved	298.395836064831	264.664996615786	332.126675513877	1.25489460170672	0.327566197657723	0.00460054872643273	0.00993105763796191
Tb927.10.1770-1	Tb927.10.1770	hypothetical protein	184.112681786972	211.398402953494	156.82696062045	0.741854992418987	-0.430790878610852	0.000477724454913067	0.00123347466349785
Tb927.10.15760-1	Tb927.10.15760	hypothetical protein, conserved	3283.46731086652	4914.79441572408	1652.14020600897	0.336156523805597	-1.57279494659514	8.06658393026556e-263	2.0143412443006e-260
Tb927.8.3580-1	Tb927.8.3580	ATP-dependent chaperone, putative,mitochondrial chaperone BCS1, putative	378.200180382322	286.181316280326	470.219044484317	1.64308086424384	0.716403484288447	2.44944861528151e-13	1.53463662348103e-12
Tb927.11.1350-1	Tb927.11.1350	calcium uniporter protein, mitochondrial	313.262223510726	347.586577613333	278.937869408119	0.802498966799629	-0.317428560090441	0.00323905569667543	0.00719607188331043
Tb927.10.3610-1	Tb927.10.3610	hypothetical protein, conserved	395.938380171025	278.049319235299	513.827441106751	1.84797230404986	0.885943134941557	1.07711881451633e-19	9.29320675110834e-19
Tb927.11.12950-1	Tb927.11.12950	ras-like small GTPase, putative (TbRLJ)	446.569839578799	478.642729061912	414.496950095685	0.865984010470721	-0.207587707611528	0.0297772159128886	0.0536382660920541
Tb927.9.9590-1	Tb927.9.9590	hypothetical protein, unlikely	88.3084881372866	70.3827961351805	106.234180139393	1.5093770917449	0.593953283284492	0.00173118073603907	0.00404451206441633
Tb927.10.900-1	Tb927.10.900	hypothetical protein, conserved	138.889910077961	94.2605009140222	183.519319241899	1.94693766171785	0.961206691674898	3.7588592085133e-09	1.77006624366413e-08
Tb927.10.1650-1	Tb927.10.1650	hypothetical protein, conserved	73.2081316399853	88.2649281468645	58.1513351331061	0.658827196192215	-0.602027984568378	0.00550639978158453	0.0116980880143531
Tb927.4.1530-1	Tb927.4.1530	hypothetical protein, conserved	1199.40446193037	1076.70442339642	1322.10450046433	1.22791777551522	0.296213957427919	2.92462729201379e-06	1.02715114601884e-05
Tb927.11.2460-1	Tb927.11.2460	hypothetical protein, conserved	305.336806657062	238.067698289434	372.605915024691	1.56512587680706	0.646278692009244	5.20164405792336e-09	2.41307691434449e-08
Tb927.10.5920-1	Tb927.10.5920	hypothetical protein, conserved	602.531376692047	522.460816150942	682.601937233152	1.30651317023542	0.385721667740644	5.30674760838636e-07	2.04231501969603e-06
Tb927.6.3650-1	Tb927.6.3650	ADP-ribosylation factor, putative	834.913034792428	1049.07445560006	620.751613984802	0.591713591605603	-0.757029060849298	5.29685795388167e-26	5.95045482222696e-25
Tb927.9.2790-1	Tb927.9.2790	hypothetical protein, unlikely	54.8469983482001	75.479710877346	34.2142858190541	0.453291161576548	-1.14149006354212	0.000260095109624818	0.000702481847379761
Tb927.7.530-1	Tb927.7.530	hypothetical protein, conserved	714.006682871871	749.753591404801	678.259774338941	0.904643581724091	-0.144578594581676	0.0322342877498978	0.0575895960905513
Tb927.6.4400-1	Tb927.6.4400	hypothetical protein, conserved	97.8894696621311	84.416973007139	111.361966317123	1.31918928563934	0.399651586470067	0.0236298496606523	0.043653537525703
Tb927.11.5080-1	Tb927.11.5080	hypothetical protein, conserved	132.510592826705	169.370885648678	95.650300004731	0.564738736757484	-0.824344502329935	5.88093549818015e-06	2.00075423332404e-05
Tb927.10.10220-1	Tb927.10.10220	procyclin-associated gene 2 (PAG2) protein (PAG2)	209.221707781208	43.090058857219	375.353356705197	8.71090378291079	3.12282241061291	1.50275841131405e-33	2.14259519003015e-32
Tb927.7.6350-1	Tb927.7.6350	NADH-ubiquinone oxidoreductase, mitochondrial, putative	385.356933582395	427.811323049576	342.902544115215	0.801527509068472	-0.319176059204222	0.00197921667580253	0.00457721511283377
Tb927.6.760-1	Tb927.6.760	receptor-type adenylate cyclase GRESAG 4, putative	142.349338600011	115.894254463817	168.804422736205	1.45653832036089	0.542543658132825	0.000994954971124908	0.00243242138395292
Tb927.11.12180-1	Tb927.11.12180	kinesin, putative	554.20054475423	342.208986937913	766.192102570546	2.2389596177074	1.16282850770875	3.00474545393662e-38	5.06001450239038e-37
Tb927.2.4610-1	Tb927.2.4610	branched-chain amino acid aminotransferase, putative	30.85671714473	45.9195507213026	15.7938835681573	0.343946822651084	-1.53974256666921	8.39634675118897e-05	0.000242591968943443
Tb927.4.3540-1	Tb927.4.3540	hypothetical protein, conserved	406.177084193699	317.754711331702	494.599457055695	1.55654484234975	0.638347139867623	3.19924553462931e-09	1.51634522628309e-08
Tb927.10.13900-1	Tb927.10.13900	UDP-galactose transporter	407.095534288083	450.656134894826	363.534933681341	0.806679207343273	-0.309933024835358	0.00188666866335242	0.00437851410454066
Tb927.9.3390-1	Tb927.9.3390	hypothetical protein, conserved	513.622934949653	466.428550586062	560.817319313243	1.20236490371051	0.26587480360363	0.00143156301714824	0.00339903851395696
Tb927.11.14140-1	Tb927.11.14140	ethanolamine-phosphate cytidylyltransferase (TbECT)	990.404347034788	1187.28068006943	793.528014000141	0.668357556322515	-0.581307976131106	3.88815767184991e-16	2.83187483766402e-15
Tb927.3.2690-1	Tb927.3.2690	serine/threonine-protein kinase, putative,protein kinase, putative	1021.08747943703	915.97060226646	1126.20435660761	1.22952019837858	0.298095435512489	2.40575903069442e-06	8.53687938622382e-06
Tb927.11.16930-1	Tb927.11.16930	ABC transporter, putative (ABCB7)	530.775540744476	366.212601753764	695.338479735188	1.8987289798474	0.925033993252563	5.41834119107015e-28	6.4960633758509e-27
Tb927.11.11010-1	Tb927.11.11010	hypothetical protein, conserved	2175.28234442365	3288.86821778653	1061.69647106076	0.322815145136859	-1.63121982946473	1.01909658365873e-218	1.93628350895159e-216
Tb927.7.1990-1	Tb927.7.1990	retrotransposon hot spot protein (RHS, pseudogene), putative,retrotransposon hot spot protein 7 (RHS7), point mutation	30.4938632812368	4.7526423109953	56.2350842514783	11.832383034881	3.56466875574824	5.59959789727679e-13	3.45624898461858e-12
Tb927.10.11690-1	Tb927.10.11690	hypothetical protein, conserved	481.9129587281	446.246258592597	517.579658863602	1.15985209712678	0.21394084643384	0.0185960309140768	0.0352405269273701
Tb927.11.6060-1	Tb927.11.6060	hypothetical protein, conserved	419.264831840317	442.624201415714	395.90546226492	0.894450554214237	-0.160926363489557	0.0286352044651902	0.0518160842703442
Tb927.11.8050-1	Tb927.11.8050	hypothetical protein, conserved	1344.54127318165	1459.72334308484	1229.35920327846	0.842186438342796	-0.247788450789905	6.39081456918654e-05	0.000188510696370875
Tb927.7.1330-1	Tb927.7.1330	hypothetical protein, conserved	446.698230394082	505.808766999955	387.587693788209	0.766273182821768	-0.384069278141288	1.64770926444617e-05	5.24053092112793e-05
Tb927.11.4590-1	Tb927.11.4590	hypothetical protein, conserved	206.018943359726	166.188003722259	245.849882997192	1.47934795226296	0.564961423609438	0.00076828602985573	0.0019119646642765
Tb927.11.12540-1	Tb927.11.12540	leucine-rich repeat protein (LRRP), putative	1242.04116097563	1422.35025677992	1061.73206517133	0.746463158501483	-0.421857036615711	6.42679736873964e-13	3.96122771528804e-12
Tb927.1.1030-1	Tb927.1.1030	leucine-rich repeat protein (LRRP), putative	600.922735784525	552.386572485375	649.458899083675	1.1757325963981	0.233559977081297	0.0147049300807725	0.0284527537980855
Tb927.5.4120-1	Tb927.5.4120	hypothetical protein, conserved	332.04422565027	258.274254691509	405.814196609031	1.57125299652398	0.651915496000542	1.20578483061229e-09	5.94056337066033e-09
Tb927.11.7560-1	Tb927.11.7560	predicted WD40 repeat protein	1225.67693087417	1764.74302021014	686.610841538204	0.389071288949732	-1.36189357260312	1.32033871868345e-104	6.74839789549318e-103
Tb927.7.6500-1	Tb927.7.6500	variant surface glycoprotein (VSG), putative	8.60947040257413	4.09438754687729	13.124553258271	3.20549852890228	1.68054874662377	0.0283378315601829	0.0513524046933441
Tb927.7.3050-1	Tb927.7.3050	hypothetical protein, conserved	1438.22588826006	1296.66581814065	1579.78595837948	1.21834472404371	0.284922393755782	1.63758544739044e-07	6.64461318950439e-07
Tb927.9.6270-1	Tb927.9.6270	hypothetical protein, conserved	316.060905924393	246.518989694193	385.602822154593	1.56419115068147	0.645416826768843	1.02014902846185e-09	5.04589842034895e-09
Tb927.8.690-1	Tb927.8.690	peptidyl-prolyl cis-trans isomerase/rotamase, putative,PPIase, putative (PIN1)	276.332737714262	380.363643214983	172.301832213541	0.452992380547147	-1.14244131092776	3.11548894414893e-21	2.93736498078335e-20
Tb927.9.6580-1	Tb927.9.6580	unspecified product	234.306834707692	195.740480486123	272.873188929261	1.3940559880694	0.479288503880679	0.00076110842011785	0.00189572174175834
Tb927.1.2600-1	Tb927.1.2600	pumilio/PUF RNA binding protein 9 (PUF9)	542.09368750269	715.94585986812	368.241515137261	0.514342683963689	-0.959198210713831	3.8223560229965e-19	3.20608365076673e-18
Tb927.11.7480-1	Tb927.11.7480	vacuolar type h ATPase subunit, putative	551.204775867009	735.515406156551	366.894145577467	0.498825915142525	-1.0033916764792	4.27514071269541e-33	5.99754892920672e-32
Tb927.10.2660-1	Tb927.10.2660	hypothetical protein, conserved	424.428096378924	337.140780231485	511.715412526363	1.5178093026154	0.601990542101697	2.27631859318525e-05	7.13338992629585e-05
Tb927.5.1560-1	Tb927.5.1560	ATP-dependent DEAD/H RNA helicase, putative	618.264438100167	501.229619503449	735.299256696886	1.46699083231618	0.55285985518764	1.62028198858329e-11	9.03718224646967e-11
Tb927.7.2790-1	Tb927.7.2790	hypothetical protein, conserved	632.085813585382	695.898739909664	568.272887261099	0.816602839854068	-0.292293510135643	0.000411854199371617	0.00107772625823591
Tb927.9.15090-1	Tb927.9.15090	cytosolic coat protein, putative	1127.88889169409	1379.95801169637	875.819771691812	0.634671319176715	-0.655918446242466	5.41816198850093e-25	5.86799699869865e-24
Tb927.5.4490-1	Tb927.5.4490	hypothetical protein, conserved	177.574117040478	151.705537425335	203.442696655621	1.3410367222472	0.423348743788652	0.0074918927001997	0.0154286385956045
Tb927.7.640-1	Tb927.7.640	hypothetical protein, conserved	458.40579492601	411.80460542716	505.00698442486	1.22632670390129	0.294343376507437	0.000626356701241691	0.00158035726583498
Tb927.6.4390-1	Tb927.6.4390	kinesin, putative	1729.6092147029	2105.02238408437	1354.19604532144	0.643316696088472	-0.636398963250118	1.64449331597312e-32	2.25988546880582e-31
Tb927.7.1220-1	Tb927.7.1220	hypothetical protein, conserved	1002.9840627574	905.158715050309	1100.80941046449	1.21615070612595	0.282322019495637	1.30827106157894e-05	4.21618328842182e-05
Tb927.4.3560-1	Tb927.4.3560	protein phoshatase 1, putative	440.759177075204	492.281019657258	389.237334493149	0.79068117386315	-0.338832020430303	0.000365001332393972	0.000960298508465778
Tb927.7.250-1	Tb927.7.250	zinc finger protein family member, putative (ZC3H16)	622.389175406433	661.074765182573	583.703585630293	0.88296152927436	-0.17957751401723	0.0195649147969425	0.036874450437515
Tb927.11.7070-1	Tb927.11.7070	ATP-dependent DEAD/H RNA helicase, putative	763.151014496849	810.020732035016	716.281296958682	0.884275264361651	-0.17743256156781	0.020988988576409	0.0391806407855222
Tb927.11.9980-1	Tb927.11.9980	2-oxoglutarate dehydrogenase E1 component, putative	3848.48044310641	3213.10288677956	4483.85799943326	1.39549157229987	0.480773411657367	4.54005427775783e-26	5.12000959840044e-25
Tb927.9.14660-1	Tb927.9.14660	SLACS reverse transcriptase, putative	49.2384995223533	26.8664852630449	71.6105137816618	2.66542173568802	1.41436382110765	5.53735632526752e-07	2.12451686930808e-06
Tb927.5.1690-1	Tb927.5.1690	hypothetical protein, conserved	641.471607859007	716.925211061372	566.018004656642	0.789507742123731	-0.340974681279689	4.83686285822206e-05	0.000145022920689059
Tb927.5.4180-1	Tb927.5.4180	histone H4, putative	2052.84496979094	2905.372240082	1200.31769949988	0.413137319528463	-1.2753067072501	5.93977371501853e-76	2.01215590190938e-74
Tb927.10.5020-1	Tb927.10.5020	hypothetical protein, conserved	353.25734498663	402.980899394823	303.533790578436	0.753221284269969	-0.408854327175158	1.19714136983726e-05	3.87519095273247e-05
Tb927.4.5040-1	Tb927.4.5040	dihydrolipoamide dehydrogenase, putative	402.899664527018	330.717524667089	475.081804386946	1.43651838488202	0.522576456920828	1.25866466717754e-08	5.69101354947322e-08
Tb927.10.6140-1	Tb927.10.6140	phosphatidylinositolN- acetylglucosaminyltransferase subunit c, putative	229.445133597725	255.503195122055	203.387072073394	0.796025552542443	-0.329113352642835	0.0098075607408013	0.0196736472055551
Tb927.10.15130-1	Tb927.10.15130	synaptobrevin-type vesicle transport protein, putative,protein SLY2 (SEC22)	439.354680342988	469.848747288468	408.860613397508	0.870196240294505	-0.200587311196912	0.0273818560524434	0.0497851928226244
Tb927.9.16880-1	Tb927.9.16880	expression site-associated gene 3 (ESAG3, pseudogene), putative,expression site-associated gene 3 (ESAG3), degenerate and frameshifted fragment	3.02590611662681	5.79084727137216	0.260964961881461	0.0450650741855301	-4.47184642413408	0.00829242459738343	0.0169059461117638
Tb927.10.1120-1	Tb927.10.1120	hypothetical protein, conserved	543.511880951702	406.097813457932	680.925948445473	1.67675354527859	0.74567065244805	1.38552680322956e-17	1.08024123641626e-16
Tb927.7.780-1	Tb927.7.780	hypothetical protein, conserved	586.094728119828	635.006798738524	537.182657501131	0.845947883657741	-0.241359308970664	0.00250540691364193	0.00566992657307884
Tb927.9.12480-1	Tb927.9.12480	hypothetical protein, conserved	170.008251434289	211.704132598268	128.312370270311	0.606092893395699	-0.722389168234231	1.3692159015214e-06	5.01758783199038e-06
Tb927.10.11220-1	Tb927.10.11220	procyclic form surface phosphoprotein (PSSA-2)	1241.95542090288	608.2957243078	1875.61511749795	3.08339355768492	1.62451904367261	8.01431354020667e-149	7.22114436509343e-147
Tb927.6.1520-1	Tb927.6.1520	aquaporin 3, putative (AQP1)	1436.12615676141	840.132264940075	2032.12004858274	2.41880967245995	1.27429725323642	3.01837822455107e-60	7.9221098145875e-59
Tb927.3.2480-1	Tb927.3.2480	hypothetical protein, conserved	268.788856206407	299.011822602011	238.565889810802	0.79784768286014	-0.325814747132668	0.00287859281040611	0.00645265482507038
Tb927.6.4800-1	Tb927.6.4800	hypothetical protein, conserved	718.986075614578	787.266797397763	650.705353831394	0.826537275523672	-0.27484821063838	0.00573023754471632	0.0121264591140001
Tb927.10.5270-1	Tb927.10.5270	mitogen-activated protein kinase kinase 5, putative (MKK5)	362.45544321111	318.742167389629	406.16871903259	1.27428611770746	0.349689244825776	0.000655310117371848	0.00164912479868412
Tb927.11.6450-1	Tb927.11.6450	hypothetical protein, conserved	531.93693712879	596.35095277556	467.522921482019	0.78397279203807	-0.351124508752082	3.68544295556413e-05	0.000112507060536607
Tb927.10.15330-1	Tb927.10.15330	hypothetical protein, conserved	720.084683491102	901.480600400855	538.688766581348	0.597560021082887	-0.742844465024652	1.64579663434092e-22	1.62350593500447e-21
Tb927.7.2580-1	Tb927.7.2580	zinc finger protein family member, putative (ZC3H19)	502.942324643573	429.411449172456	576.473200114689	1.34247282233775	0.424892881897514	3.31006263370686e-07	1.29905466630435e-06
Tb927.10.600-1	Tb927.10.600	hypothetical protein, conserved	551.112452662382	455.712132028535	646.512773296229	1.41868677144577	0.504556095272726	3.31668376473017e-09	1.56945403918472e-08
Tb927.11.680-1	Tb927.11.680	ribosomal protein L21E (60S), putative	2634.49929434777	3183.40762677193	2085.59096192361	0.655144174558147	-0.610115666051639	2.64674087515815e-38	4.47437432280121e-37
Tb927.8.6390-1	Tb927.8.6390	lysophospholipase, putative,alpha/beta hydrolase, putative (TbLysoPLA)	1358.53076046481	2018.12286211338	698.938658816255	0.346331074255968	-1.5297762569805	4.1630023535499e-123	2.75641216439592e-121
Tb927.11.16400-1	Tb927.11.16400	kinetoplast DNA-associated protein, putative	843.301256361638	1238.81691977021	447.785592953068	0.361462283737721	-1.46808297579749	2.60480642481848e-43	4.95991463026438e-42
Tb927.4.4480-1	Tb927.4.4480	hypothetical protein, conserved	1723.03585634623	1839.15537807754	1606.91633461492	0.873725164153679	-0.194748552767316	0.020049507601083	0.0376278068356164
Tb927.10.4450-1	Tb927.10.4450	stress-inducible protein STI1-like, putative	902.781505740634	1161.65015898987	643.912852491403	0.554308754239167	-0.851238302493033	2.42613614508379e-35	3.72007542246181e-34
Tb927.9.13200-1	Tb927.9.13200	unspecified product	423.890670515376	237.822847944768	609.958493085984	2.56475985531736	1.35882374912201	6.91873217914573e-45	1.35582330147385e-43
Tb927.5.2350-1	Tb927.5.2350	hypothetical protein, conserved	368.789112652346	300.098700746441	437.479524558251	1.45778546681508	0.543778422864509	2.54461383722293e-08	1.1136667469869e-07
Tb927.3.2740-1	Tb927.3.2740	hypothetical protein, conserved	622.174640061056	757.210680485863	487.138599636249	0.643332974811815	-0.636362457223699	7.75190475338081e-17	5.83060650125201e-16
Tb927.6.5050-1	Tb927.6.5050	V-type ATPase, C subunit, putative	555.517957173612	699.221240954886	411.814673392338	0.588961904003298	-0.763753776082913	1.14622318572628e-13	7.2911140052749e-13
Tb927.8.4920-1	Tb927.8.4920	hypothetical protein, conserved	388.928793721379	328.084505610617	449.773081832141	1.37090619685024	0.455129859250779	5.96920247621771e-07	2.28618885373106e-06
Tb927.11.12280-1	Tb927.11.12280	hypothetical protein, conserved	325.871827218295	234.207043377742	417.536611058847	1.78276709802199	0.834118240553596	5.20165571967243e-16	3.73869004851456e-15
Tb927.10.3310-1	Tb927.10.3310	hypothetical protein, conserved	1115.45008768634	1220.0521379973	1010.84803737537	0.828528557012872	-0.27137667100631	2.23125947932281e-05	7.0072611747328e-05
Tb927.10.14730-1	Tb927.10.14730	chaperone protein DNAj, putative	1456.46365453612	1358.37493486561	1554.55237420662	1.14442068556015	0.194617479919255	0.00065632740361406	0.00165120941496456
Tb927.9.1660-1	Tb927.9.1660	hypothetical protein, conserved	226.40779600693	175.820704803662	276.994887210197	1.57543952243575	0.655754373614933	3.21591866501603e-07	1.26608689784865e-06
Tb927.7.820-1	Tb927.7.820	dynein arm light chain, axonemal, putative	426.829565427093	492.212900435468	361.446230418719	0.734329047651823	-0.445501425495575	7.01209116328252e-06	2.35895599565393e-05
Tb927.10.14980-1	Tb927.10.14980	intraflagellar transport protein IFT52, putative (IFT52)	1333.58373417253	1538.84843842127	1128.31902992379	0.733222974889816	-0.447676102735286	1.65258738715256e-13	1.04286019954609e-12
Tb927.8.4440-1	Tb927.8.4440	mitochondrial carrier protein (MCP19)	489.303728250515	532.912494855568	445.694961645461	0.83633798409297	-0.257842007324559	0.00351297964396422	0.00775731230122468
Tb927.10.3180-1	Tb927.10.3180	hypothetical protein, conserved	228.503496322511	177.777309473766	279.229683171257	1.57067110531596	0.651381115447392	1.90790555650508e-06	6.85090162853507e-06
Tb927.8.3450-1	Tb927.8.3450	hypothetical protein, conserved	324.479734239314	366.200543461209	282.758925017419	0.772142286695901	-0.373061369938398	0.000469709951681704	0.00121385717850328
Tb927.9.13140-1	Tb927.9.13140	hypothetical protein, conserved	441.830023667184	487.137085976942	396.522961357426	0.813986396790563	-0.296923410281321	0.00151998247161378	0.00358559967662737
Tb927.11.6360-1	Tb927.11.6360	60S ribosomal protein L24, putative	540.007191588456	431.518866310925	648.495516865986	1.50282077446579	0.587672964538968	2.69452832896081e-12	1.58800927816032e-11
Tb927.7.6430-1	Tb927.7.6430	hypothetical protein	88.986490981529	114.279057203575	63.6939247594831	0.557354307237762	-0.843333361953268	0.00278696394289928	0.00625849559633601
Tb927.9.8130-1	Tb927.9.8130	nascent polypeptide associated complex subunit, putative	248.166281170382	285.82792621799	210.504636122775	0.736473300240899	-0.441294871470468	0.000548485310456252	0.00139963842726646
Tb927.5.4500-1	Tb927.5.4500	ras-like small GTPase, putative (TbSAR1)	651.49864691674	833.600466201345	469.396827632135	0.563095687519396	-0.828547992866547	3.06692173927577e-26	3.48115532484029e-25
Tb927.4.3070-1	Tb927.4.3070	hypothetical protein, conserved	908.995990411196	951.699905644232	866.292075178159	0.910257603305889	-0.135653208455817	0.0264594401442936	0.0482888926417052
Tb927.6.4170-1	Tb927.6.4170	hypothetical protein, conserved	375.743567723027	435.295541560555	316.191593885498	0.726383717949273	-0.46119623022261	1.54420549336468e-05	4.92927538787701e-05
Tb927.4.4190-1	Tb927.4.4190	hypothetical protein, conserved	202.996204619179	275.556564233705	130.435845004653	0.47335415640481	-1.07900810476335	3.22357928310329e-16	2.35963843671045e-15
Tb927.2.4380-1	Tb927.2.4380	hypothetical protein, conserved	360.418012506067	334.565479806815	386.270545205319	1.15454393390603	0.207323073088104	0.0135013041807357	0.0263454785754923
Tb927.10.10610-1	Tb927.10.10610	protein tyrosine phosphatase, putative	593.553748271645	886.146567200508	300.960929342783	0.33962883848162	-1.55796912902354	2.16244102373828e-77	7.55989381898901e-76
Tb927.10.15040-1	Tb927.10.15040	hypothetical protein, conserved	279.930637663708	259.070697792107	300.79057753531	1.16103665948621	0.215413525712506	0.0319369064047985	0.0571165463429382
Tb927.10.9730-1	Tb927.10.9730	hypothetical protein, conserved	418.348238874843	586.590193755333	250.106283994354	0.426373107932781	-1.2298116471174	2.25539945046606e-35	3.46435697663855e-34
Tb927.5.890-1	Tb927.5.890	oligosaccharyl transferase subunit, putative	960.231836426835	1326.67721183971	593.786461013961	0.447574176834284	-1.1598012936665	5.99312198409449e-63	1.66285352828526e-61
Tb927.10.9160-1	Tb927.10.9160	hypothetical protein, conserved	601.639912957656	536.799857724682	666.47996819063	1.2415800015589	0.312177224973251	5.66015162852998e-05	0.000168436245261669
Tb927.5.300b-1	Tb927.5.300b	unspecified product	17.5076203559141	25.0517267103036	9.96351400152458	0.397717655024021	-1.33018348886629	0.0130500466683114	0.0255619470822595
Tb927.3.5360-1	Tb927.3.5360	hypothetical protein, conserved	350.377848893428	326.472966131258	374.282731655598	1.14644326019055	0.197164954772739	0.0340946046507269	0.0606219440783005
Tb927.4.1930-1	Tb927.4.1930	RNA-binding protein, putative (EIF3D)	1190.54524516014	1456.15964947583	924.930840844444	0.635185050744531	-0.654751136232883	4.02790374466667e-27	4.70011732021184e-26
Tb927.9.15360-1	Tb927.9.15360	40S ribosomal protein S6, putative	3717.28861791039	4447.5958598025	2986.98137601827	0.671594603056157	-0.574337458083835	4.95800322273233e-41	8.97162487922992e-40
Tb927.4.3300-1	Tb927.4.3300	mitochondrial ATP-dependent zinc metallopeptidase, putative,metallo-peptidase, Clan MA(E) Family M41	884.155513564422	1058.64664521177	709.664381917077	0.670350569877941	-0.577012322969899	4.22464506875712e-16	3.06672740041007e-15
Tb927.11.2200-1	Tb927.11.2200	DNA-directed RNA polymerase II, putative (RPB11)	277.362986158593	229.229786062728	325.496186254458	1.41995589598198	0.505846120126979	2.09096105781474e-05	6.58084250821061e-05
Tb927.3.5280-1	Tb927.3.5280	spliceosome-associated protein 49, putative (DRBD1)	344.202950253944	312.200461716823	376.205438791066	1.20501243567121	0.269048035076491	0.0198820499956804	0.0373777407963533
Tb927.7.4780-1	Tb927.7.4780	hypothetical protein, conserved	211.710262015726	234.006764965749	189.413759065703	0.80943710791193	-0.305009105314966	0.0215907703686208	0.040175289125345
Tb927.11.3720-1	Tb927.11.3720	hypothetical protein, conserved	736.55677648648	807.440761062972	665.672791909988	0.824423071029569	-0.278543216412159	0.00275199761843034	0.00619110918534907
Tb927.10.3390-1	Tb927.10.3390	predicted TLD domain protein	1071.7861911619	1009.54119971924	1134.03118260457	1.12331342487058	0.167760522055407	0.00328066685207187	0.00727926587639201
Tb927.11.15870-1	Tb927.11.15870	hypothetical protein, conserved	982.624799488079	1342.38543973903	622.864159237124	0.463997999976975	-1.10780950813261	3.5098083330091e-65	1.01912707078071e-63
Tb927.8.570-1	Tb927.8.570	proteasome regulatory non-ATP-ase subunit 10	702.212369679598	836.25292783889	568.171811520306	0.679425796437712	-0.557612099387007	2.49442939564211e-11	1.37547715570423e-10
Tb927.4.120-1	Tb927.4.120	hypothetical protein	90.9972068383996	103.432137158412	78.5622765183875	0.759553835748992	-0.396775871021718	0.0536135470172158	0.090863370356887
Tb927.6.4230-1	Tb927.6.4230	hypothetical protein, conserved	554.519521788466	479.922054402656	629.116989174275	1.31087326244533	0.390528209983652	1.7462473145736e-06	6.29369135231888e-06
Tb927.10.9370-1	Tb927.10.9370	hypothetical protein, conserved	669.570915049425	571.01116238682	768.13066771203	1.34521129937505	0.427832802237528	5.69272009605008e-09	2.63529521395539e-08
Tb927.7.3060-1	Tb927.7.3060	hypothetical protein, conserved	308.943521279765	237.496735135847	380.390307423683	1.60166541744711	0.679572805047759	1.236927431107e-10	6.5440349563409e-10
Tb927.11.13800-1	Tb927.11.13800	hypothetical protein, conserved	206.572830426251	179.281174178447	233.864486674054	1.30445646480024	0.383448796156231	0.00128788203647617	0.00308809026030226
Tb927.10.13710-1	Tb927.10.13710	hypothetical protein, conserved	1059.52445895037	1156.40371473816	962.645203162591	0.832447345934513	-0.264569073347961	7.14089706503038e-05	0.00020910824337911
Tb927.10.4360-1	Tb927.10.4360	hypothetical protein	14.948607909637	20.1989451933119	9.69827062596222	0.48013747911814	-1.05848053896281	0.0121962142732621	0.0240620570537947
Tb927.8.4800-1	Tb927.8.4800	hypothetical protein, conserved	719.791178661248	663.450727778324	776.131629544171	1.16984064836763	0.22631202428144	0.00257599242367473	0.00581611309297782
Tb927.11.5370-1	Tb927.11.5370	hypothetical protein, conserved	922.984430549291	1463.00313136553	382.965729733051	0.261766855806795	-1.93364565608499	7.67256963970461e-157	7.45091762789092e-155
Tb927.4.1420-1	Tb927.4.1420	hypothetical protein, conserved	237.93526304192	262.426926709517	213.443599374323	0.813344888234679	-0.298060856932435	0.00570268720492381	0.0120740034329055
Tb927.11.15910-1	Tb927.11.15910	iron superoxide dismutase	1351.55897163684	1890.59895704225	812.518986231434	0.429768028383227	-1.21836993415196	7.0059010552331e-88	2.90197038970319e-86
Tb927.5.3780-1	Tb927.5.3780	hypothetical protein, conserved	377.630845795093	340.333424725147	414.92826686504	1.21918165164099	0.285913095931292	0.00772144961852005	0.0158565483237465
Tb927.7.7320-1	Tb927.7.7320	hypothetical protein, conserved	658.485653006637	735.280390562542	581.690915450732	0.791114414197415	-0.338041736651406	1.69178752624685e-05	5.37876427042467e-05
Tb927.8.1790-1	Tb927.8.1790	hypothetical protein, conserved	383.801082078181	310.846198705101	456.75596545126	1.469395370939	0.555222634796344	7.75527518606258e-09	3.5524688221272e-08
Tb927.10.10860-1	Tb927.10.10860	hypothetical protein, unlikely	11.2576826579838	5.18111786780826	17.3342474481594	3.34565780791477	1.74228989484724	0.0124422796236272	0.0244867200879311
Tb927.9.6540-1	Tb927.9.6540	hypothetical protein, unlikely	114.634411867264	98.169039706857	131.099784027671	1.33544938831172	0.41732530085861	0.0271113743242805	0.0493344600445996
Tb927.10.450-1	Tb927.10.450	hypothetical protein, conserved	1270.61362747245	1566.25451178977	974.97274315513	0.622486789864709	-0.683884873608483	2.22025352375651e-19	1.88398211627494e-18
Tb927.10.15980-1	Tb927.10.15980	hypothetical protein	23.7499693971671	16.3502729340933	31.1496658602408	1.90514653705187	0.929901968924609	0.0190441627601919	0.0360038897953876
Tb927.11.3290-1	Tb927.11.3290	hypothetical protein, conserved (p166)	1550.20795730851	1422.38766443099	1678.02825018603	1.17972637990875	0.238452286601137	1.91438698591947e-05	6.04034016495892e-05
Tb927.11.8330-1	Tb927.11.8330	hypothetical protein, conserved	485.358288974403	679.219413505261	291.497164443545	0.429164948244352	-1.22039584511885	1.2099025723052e-40	2.17136519136498e-39
Tb927.11.7218-1	Tb927.11.7218	mitochondrial edited mRNA stability factor 1 subunit	1215.36131665317	1055.24668385001	1375.47594945633	1.30346389191007	0.382350618405653	5.10862814577572e-10	2.57048992481749e-09
Tb927.9.4960-1	Tb927.9.4960	unspecified product	1590.54834166306	1436.05567928523	1745.04100404089	1.21516249628249	0.281149249555827	1.2195748661697e-05	3.9448868728065e-05
Tb927.7.6890-1	Tb927.7.6890	hypothetical protein, conserved	450.050181763181	632.545915897637	267.554447628725	0.422980278434083	-1.24133769600699	1.4249382672491e-42	2.68984027122183e-41
Tb927.8.3990-1	Tb927.8.3990	hypothetical protein, conserved	546.532543431779	705.882384047927	387.182702815631	0.548508804817182	-0.866413315527571	2.19197099045835e-26	2.50429104007921e-25
Tb927.10.4670-1	Tb927.10.4670	hypothetical protein, conserved	344.98449264136	372.220452820393	317.748532462327	0.853656831736889	-0.228271868894114	0.0286142657288244	0.0517889174715107
Tb927.4.5070-1	Tb927.4.5070	hypothetical protein, conserved	417.416724805745	381.062170651481	453.77127896001	1.19080641928907	0.251938903856493	0.00890648292122087	0.0179816726106423
Tb927.10.7910-1	Tb927.10.7910	hypothetical protein, conserved	211.766381026861	179.370541507376	244.162220546346	1.36121694507069	0.444897015875809	0.000854967034952511	0.00211144726913957
Tb927.11.16290-1	Tb927.11.16290	AUT2/APG4/ATG4 cysteine peptidase, putative (ATG4.1)	354.50676698473	299.281157362203	409.732376607256	1.36905503914294	0.453180447401094	9.32291389920997e-06	3.07712490479966e-05
Tb927.5.3030-1	Tb927.5.3030	intraflagellar transport protein IFT122, putative (IFT122B)	1488.59309432808	1627.21248955097	1349.97369910519	0.829623486652139	-0.269471357441945	2.30154526480074e-06	8.19702755271333e-06
Tb927.3.1610-1	Tb927.3.1610	protein kinase, putative	1185.02809712642	1293.9771630841	1076.07903116875	0.831605890635654	-0.266028117402062	3.80729487018692e-05	0.000115903020429933
Tb927.5.4460-1	Tb927.5.4460	major vault protein, putative (MVP)	1728.98701999379	1910.47774293284	1547.49629705474	0.810004881124194	-0.303997493121642	6.37553899814473e-09	2.94588980152434e-08
Tb927.9.11100-1	Tb927.9.11100	protein kinase A catalytic subunit isoform 1,protein kinase A catalytic subunit (PKAC1)	502.331545433121	668.194252458154	336.468838408088	0.50354943516842	-0.989794675401374	5.18844531819325e-29	6.42308952988796e-28
Tb927.5.1550-1	Tb927.5.1550	mitochondrial carrier protein (MCP23)	546.774615013226	718.008135777921	375.541094248531	0.5230318091614	-0.935029405539605	3.80796194967906e-27	4.45536645785743e-26
Tb927.10.2650-1	Tb927.10.2650	hypothetical protein, conserved	1589.9348340691	1473.03703075033	1706.83263738787	1.15871672046048	0.212527903756003	2.76644293873897e-05	8.5740110938222e-05
Tb927.11.5040-1	Tb927.11.5040	leucine-rich repeat protein (LRRP), putative	723.079944879681	978.668605831671	467.491283927691	0.477680883132465	-1.0658809538158	1.61677998040169e-46	3.28619930900251e-45
Tb927.4.3290-1	Tb927.4.3290	hypothetical protein, conserved	7.03629623128127	2.10368717416959	11.968905288393	5.68948911955865	2.50829911338085	0.0115535487573081	0.0228975093285425
Tb927.5.360-1	Tb927.5.360	75 kDa invariant surface glycoprotein (ISG75)	3161.61895524604	4573.65268761469	1749.5852228774	0.382535654186253	-1.38633387461024	4.2690809978631e-138	3.48708111414239e-136
Tb927.3.2440-1	Tb927.3.2440	serine/threonine-protein kinase, putative,protein kinase, putative	742.249990787269	690.815462065874	793.684519508663	1.14890960479541	0.200265292463029	0.00566521944099683	0.012009220934832
Tb927.9.1780-1	Tb927.9.1780	sec1 family transport protein, putative (SLY1)	630.185252490118	742.071393663808	518.299111316429	0.698449119238306	-0.517773073162765	1.9667809602516e-12	1.17095814663481e-11
Tb927.7.5430-1	Tb927.7.5430	hypothetical protein, conserved	134.264954239141	163.566325838849	104.963582639433	0.641718777389707	-0.63998689621886	0.000771010170158369	0.00191765193146959
Tb927.9.2470-1	Tb927.9.2470	nucleolar protein (NOP86)	5405.96061480213	7970.01854605986	2841.9026835444	0.356574161919529	-1.48772592871944	2.22711097383289e-218	4.1414787045318e-216
Tb927.7.2370-1	Tb927.7.2370	40S ribosomal protein S15, putative	194.814480260903	216.485558585082	173.143401936724	0.799791926391598	-0.322303377147164	0.00767510562666262	0.0157687877708113
Tb927.5.950-1	Tb927.5.950	monothiol glutaredoxin, putative	673.505010410436	837.446914918667	509.563105902205	0.60847212739651	-0.716736916727022	1.37062664237933e-19	1.17328862432863e-18
Tb927.11.16110-1	Tb927.11.16110	integrin alpha chain protein, putative	1623.81386468728	1977.32441490277	1270.3033144718	0.642435457175227	-0.638376574885186	1.61558538506928e-32	2.22365610480402e-31
Tb927.11.4900-1	Tb927.11.4900	guanine nucleotide-binding beta subunit-like protein,G-protein (beta)-like protein,beta transducin-like protein	1431.07365991971	1673.28458608329	1188.86273375613	0.710496435360668	-0.493100683562006	3.05087036156766e-17	2.34105416682189e-16
Tb927.8.5790-1	Tb927.8.5790	hypothetical protein	358.944099599763	381.66184529747	336.226353902055	0.880953540535335	-0.182862158155594	0.0373646798353362	0.0658371087634596
Tb927.11.12530-1	Tb927.11.12530	hypothetical protein, conserved	1544.57643194907	1803.37539452407	1285.77746937408	0.712983815393248	-0.488058766769267	1.32291256404986e-17	1.03234426873177e-16
Tb927.3.1840-1	Tb927.3.1840	3-oxo-5-alpha-steroid 4-dehydrogenase, putative	1756.20858696812	2323.95153083108	1188.46564310515	0.511398636046484	-0.967479782120858	6.62967508139406e-76	2.23719537495691e-74
Tb927.6.830-1	Tb927.6.830	hypothetical protein, conserved	113.173135088761	97.4130171021377	128.933253075383	1.32357314156687	0.404437921361581	0.0437835735101088	0.0758961587620688
Tb927.5.3820-1	Tb927.5.3820	aspartate carbamoyltransferase, putative	649.192649880017	724.955411197835	573.4298885622	0.790986424412956	-0.338275160745775	1.30309171731666e-05	4.20259099975926e-05
Tb927.10.15900-1	Tb927.10.15900	hypothetical protein, conserved	59.1824419789505	41.1297242228154	77.2351597350855	1.87784287870916	0.909076356074725	0.000190406655945646	0.000523813085604325
Tb927.5.830-1	Tb927.5.830	hypothetical protein, conserved	334.734308256372	256.915248948996	412.553367563748	1.60579556585857	0.683288234763431	2.21404240415051e-10	1.14773016680163e-09
Tb927.11.3330-1	Tb927.11.3330	hypothetical protein, conserved	666.292326652766	505.013905961841	827.570747343691	1.63870883073509	0.712559536089807	4.2672319741865e-20	3.75585170739073e-19
Tb927.2.560-1	Tb927.2.560	retrotransposon hot spot protein 4 (RHS4), putative	749.516198675419	811.083915066831	687.948482284008	0.848184102168175	-0.237550652672279	0.000311772793093228	0.000829748541910722
Tb927.11.6120-1	Tb927.11.6120	ABC transporter, putative	1437.12609291532	1610.79746298564	1263.45472284501	0.784365975163119	-0.350401140346715	7.2922675063448e-06	2.44630868655006e-05
Tb927.8.4580-1	Tb927.8.4580	hypothetical protein, conserved	1522.7772358625	1846.2994184954	1199.25505322959	0.649545269427045	-0.622498018479808	3.28964043503822e-27	3.85408276169357e-26
Tb927.11.2520-1	Tb927.11.2520	UDP-N-acetylglucosamine pyrophosphorylase, putative	798.474088846422	884.356145239793	712.592032453051	0.805774954229364	-0.311551131757082	5.66757245317287e-05	0.000168599670662801
Tb927.8.4330-1	Tb927.8.4330	small GTP-binding protein Rab11 (RAB11)	1082.78008564781	1486.32423046532	679.235940830306	0.456990424369022	-1.1297641590571	8.69373415727098e-40	1.52883775723437e-38
Tb927.10.12190-1	Tb927.10.12190	RAB-interacting protein, putative	204.322365647344	234.225202999992	174.419528294697	0.744665928605054	-0.425334744799242	0.00267144669676068	0.00601919157764588
Tb927.8.6160-1	Tb927.8.6160	40S ribosomal protein S8, putative	319.93692778239	382.167705530738	257.706150034043	0.674327386392191	-0.568478903998949	0.00036412051189587	0.000958269579635624
Tb927.9.11870-1	Tb927.9.11870	zinc finger protein, putative,predicted zinc finger protein	343.858933301841	307.540423043143	380.177443560538	1.23618690446818	0.305896887064172	0.00466906461376258	0.0100684985749531
Tb927.11.13410-1	Tb927.11.13410	hypothetical protein, conserved	319.485929914505	265.891349512183	373.080510316827	1.40313143320119	0.488650154464864	1.16747216667053e-06	4.30536149227867e-06
Tb927.10.12860-1	Tb927.10.12860	hypothetical protein, conserved	591.308721995193	522.268866067204	660.348577923182	1.26438434459199	0.338435077242639	4.65039750903792e-05	0.000139767793084565
Tb927.7.5740-1	Tb927.7.5740	hypothetical protein, conserved	392.355739058835	546.832175046997	237.879303070673	0.435013362281084	-1.2008683780626	7.04940637578936e-34	1.02345202199998e-32
Tb927.11.10300-1	Tb927.11.10300	hypothetical protein, conserved	562.343540909189	523.476118758278	601.210963060101	1.14849740325541	0.199747594796129	0.0303510124625263	0.0545706333928163
Tb927.4.2600-1	Tb927.4.2600	hypothetical protein, conserved	1572.23179283496	1665.11999975806	1479.34358591185	0.888430615287063	-0.170668985926613	0.00230684263400711	0.00526417875227732
Tb927.11.1900-1	Tb927.11.1900	T-complex protein 1, beta subunit, putative	3618.54111709693	4974.38823390947	2262.69400028439	0.454868798711776	-1.13647761714414	8.26091834650701e-150	7.68089642005014e-148
Tb927.9.1770-1	Tb927.9.1770	hypothetical protein, conserved	2237.87296276494	2105.96912399942	2369.77680153045	1.12526664067612	0.170266899754254	0.00841374773705124	0.0171093893024262
Tb927.6.1070-1	Tb927.6.1070	hypothetical protein, conserved	682.487724712335	541.309008289915	823.666441134755	1.5216196821421	0.605607812684111	1.70663047083514e-14	1.14473908788174e-13
Tb927.3.3020-1	Tb927.3.3020	actin-like protein, putative	247.442388314539	223.69456101309	271.190215615988	1.21232368989123	0.277774949184468	0.0380059939833837	0.0668489409166378
Tb927.10.14040-1	Tb927.10.14040	vacuolar ATP synthase subunit c, putative	1172.70319985941	1477.66806228461	867.73833743421	0.587234954576068	-0.767990249164244	1.39060315434818e-29	1.75127832406384e-28
Tb927.9.2620-1	Tb927.9.2620	hypothetical protein, conserved	794.58409162297	701.241442122906	887.926741123034	1.26622114408265	0.340529391819533	2.33396632662008e-06	8.30234664007304e-06
Tb927.3.3580-1	Tb927.3.3580	lipophosphoglycan biosynthetic protein, putative (LPG3)	3691.3918960839	3937.00314762684	3445.78064454095	0.875229334428653	-0.192267002180199	9.11334011683711e-06	3.01935529268978e-05
Tb927.8.3610-1	Tb927.8.3610	hypothetical protein, conserved	328.4558974261	276.967900941153	379.943893911046	1.37179757155965	0.456067606836157	6.7696022417961e-06	2.28353236562323e-05
Tb927.10.13020-1	Tb927.10.13020	vacuolar protein sorting complex subunit, putative,Vps16, putative	972.605580942018	1039.35913345549	905.852028428542	0.871548629603042	-0.198346930559549	0.00821980693686977	0.0167813858043078
Tb927.6.4640-1	Tb927.6.4640	hypothetical protein, conserved	955.572519332918	1029.38803780904	881.7570008568	0.856583687074453	-0.223333892326731	0.000493416338514688	0.00127211174000542
Tb927.11.890-1	Tb927.11.890	hypothetical protein, conserved	2761.26807877152	3917.88813991657	1604.64801762647	0.409569635558979	-1.28781933329041	1.26583462698862e-161	1.31707079046197e-159
Tb927.10.12940-1	Tb927.10.12940	predicted zinc finger protein	699.460022814549	797.341535294273	601.578510334825	0.754480337102723	-0.406444792457523	9.27626185176318e-08	3.89033246566268e-07
Tb927.10.4430-1	Tb927.10.4430	pumillo RNA binding protein PUF1 (PUF1)	1099.36858591342	1229.39030278349	969.346869043337	0.788477724973601	-0.34285809640176	7.37911017096101e-06	2.46912032519905e-05
Tb927.11.14300-1	Tb927.11.14300	dynein intermediate chain IC70, putative	1895.01398057217	2569.58765075714	1220.44031038719	0.474955703506587	-1.07413512736247	2.54839253059941e-93	1.12229801754308e-91
Tb927.11.6900-1	Tb927.11.6900	DNA repair and recombination helicase protein PIF2 (TbPIF2)	1405.4547383286	1170.01558956642	1640.89388709079	1.40245472088015	0.487954193282438	1.91630308391935e-17	1.48216716402258e-16
Tb927.9.16010-1	Tb927.9.16010	expression site-associated gene 4 (ESAG4, pseudogene), putative,expression site-associated gene 4 (ESAG4), fragment	15.4527712171256	22.1737094856659	8.73183294858524	0.393792159775066	-1.34449370677189	0.0151047762780213	0.0291489831463691
Tb927.9.5230-1	Tb927.9.5230	hypothetical protein, unlikely	32.5297722294532	44.7189686559179	20.3405758029885	0.454853419350868	-1.13652639627095	0.00860056247120337	0.0174446312365555
Tb927.11.9890-1	Tb927.11.9890	signal recognition particle receptor alpha subunit, putative	988.229745506482	943.272237168671	1033.18725384429	1.09532244577187	0.131355639175173	0.0475833235008019	0.0817572412256448
Tb927.11.9070-1	Tb927.11.9070	palmitoyl acyltransferase 4, putative	568.9717828393	608.121584557235	529.821981121364	0.871243505535362	-0.198852098071981	0.0328296957406132	0.0585096942848613
Tb927.10.8330-1	Tb927.10.8330	S. cerevisiae PSP1 homologue, putative	227.810758005689	307.165709233587	148.45580677779	0.483308527987072	-1.04898364351897	1.46401031438545e-12	8.800172041079e-12
Tb927.10.5450-1	Tb927.10.5450	nucleoplasmin-like protein (NLP)	1412.29768182485	1586.69400461079	1237.90135903891	0.780176489885056	-0.358127570553705	2.61218669173955e-10	1.34693284282028e-09
Tb927.8.1230-1	Tb927.8.1230	hypothetical protein, conserved	461.262481734454	564.918318891638	357.606644577269	0.633023629467157	-0.659668741396746	4.62325753174945e-08	1.98854679269144e-07
Tb927.10.13720-1	Tb927.10.13720	RNA-binding protein, putative (RBP29)	1863.4628874084	2496.05722898813	1230.86854582867	0.49312513011877	-1.01997431908359	3.98541983412213e-83	1.52774426974682e-81
Tb927.11.8290-1	Tb927.11.8290	exosome complex exonuclease RRP44, putative	1545.21894075803	1295.49910831428	1794.93877320177	1.3855191112693	0.470426610886656	5.56665055551623e-16	3.99118341716258e-15
Tb927.8.5900-1	Tb927.8.5900	hypothetical protein, conserved	272.290793313664	296.168766022969	248.412820604358	0.838754281689153	-0.253679868858069	0.0215311139850317	0.0400728143588537
Tb927.5.1930-1	Tb927.5.1930	hypothetical protein, conserved	1447.10983169959	1969.44917867146	924.770484727721	0.469557932615223	-1.09062493074503	2.1473742807909e-79	7.69182426807887e-78
Tb927.1.4510-1	Tb927.1.4510	hypothetical protein, unlikely	179.586113402749	220.280393456962	138.891833348535	0.630522903871931	-0.665379317193038	0.000140855953373346	0.000394072033445276
Tb927.11.6490-1	Tb927.11.6490	hypothetical protein, conserved	523.159906977685	464.340651668748	581.979162286623	1.25334527613532	0.325783908314031	0.000176792289709274	0.000488666860233731
Tb927.7.6340-1	Tb927.7.6340	hypothetical protein, conserved	474.180478259497	402.187051123201	546.173905395792	1.35800967204308	0.44149375481011	2.33949584090753e-07	9.34088334834711e-07
Tb927.10.3270-1	Tb927.10.3270	hypothetical protein, conserved	123.844869048886	106.313884347349	141.375853750423	1.3297967111099	0.411205714681391	0.032450243428695	0.0579634431977916
Tb927.5.2370-1	Tb927.5.2370	hydrolase, alpha/beta fold family, putative	365.366351906431	339.420484865703	391.312218947158	1.15288333025034	0.205246522195454	0.0317170449127712	0.0567704566763707
Tb927.10.5910-1	Tb927.10.5910	hypothetical protein, conserved	626.713452021093	673.161675022509	580.265229019676	0.861999799677058	-0.214240560845552	0.00890110486280982	0.0179749668440291
Tb927.6.1860-1	Tb927.6.1860	hypothetical protein, conserved	221.473082231306	149.15054452473	293.795619937883	1.96979247292772	0.978043642854747	1.12945733881044e-10	6.00453597396792e-10
Tb927.9.6710-1	Tb927.9.6710	flavoprotein monooxygenase, putative	440.348175642496	499.973052148911	380.723299136082	0.761487639183177	-0.393107476472716	2.24497272306687e-05	7.04526448818832e-05
Tb927.9.15610-1	Tb927.9.15610	BARP protein (BARP)	21.3762594098229	13.9038197511568	28.848699068489	2.07487579563082	1.05302497771711	0.00948105890764453	0.019049299966164
Tb927.11.10890-1	Tb927.11.10890	hypothetical protein, conserved	538.247405725915	600.849627110723	475.645184341107	0.791621002792861	-0.33711820531252	0.000100670941126649	0.000287631260361855
Tb927.5.2160-1	Tb927.5.2160	hypothetical protein, conserved	160.588700913477	52.8669017812981	268.310500045657	5.07520756853909	2.34346682761372	3.37809733713218e-36	5.25348233568243e-35
Tb927.7.3880-1	Tb927.7.3880	protein kinase, putative	1060.59347758227	1170.87612627751	950.310828887033	0.811623712841679	-0.30111707861076	4.87649937728421e-07	1.88586745829487e-06
Tb927.11.8970-1	Tb927.11.8970	ribose 5-phosphate isomerase, putative	1573.67349210091	2107.81842172526	1039.52856247655	0.493177472861106	-1.01982119241711	1.04683300179276e-74	3.46565168017754e-73
Tb927.6.3430-1	Tb927.6.3430	protein kinase, putative	380.011206475736	434.154973852286	325.867439099186	0.750578615298916	-0.41392490783553	6.05648586243211e-05	0.000179436225212395
Tb927.10.9400-1	Tb927.10.9400	branch point binding protein, putative	485.665099697168	548.167636957058	423.162562437278	0.771958309662903	-0.373405159397486	1.62089948770867e-05	5.16089672953508e-05
Tb927.11.9300-1	Tb927.11.9300	hypothetical protein, conserved	629.255323235656	573.999870687606	684.510775783707	1.19252775259987	0.254022841134192	0.000235007172731118	0.000638074771565696
Tb927.11.10220-1	Tb927.11.10220	hypothetical protein, conserved	234.462402773202	261.434454271804	207.4903512746	0.793661079801208	-0.333405035725836	0.0127623921538643	0.0250434008587278
Tb927.7.3130-1	Tb927.7.3130	hypothetical protein, conserved	763.888171988497	666.423499998757	861.352843978238	1.29250070560214	0.37016506813667	8.24280259203266e-08	3.47023577333167e-07
Tb927.10.8890-1	Tb927.10.8890	kinetoplast DNA-associated protein, putative	376.661463313947	461.629606456409	291.693320171484	0.631877410139697	-0.662283405058721	6.50153050365445e-11	3.51195158232014e-10
Tb927.4.1270-1	Tb927.4.1270	ruvB-like DNA helicase, putative	1640.39094506604	2107.74004973698	1173.0418403951	0.556540091621582	-0.845442475783253	1.88844438046657e-52	4.32068164536068e-51
Tb927.11.7660-1	Tb927.11.7660	hypothetical protein	652.121805066079	536.413013439154	767.830596693005	1.43141679537218	0.517443812570831	3.25163065232553e-10	1.6626438863187e-09
Tb927.11.7850-1	Tb927.11.7850	hypothetical protein, conserved	246.327692964148	178.506844127979	314.148541800316	1.7598683307352	0.815467493805009	9.17661664277124e-12	5.19790210355286e-11
Tb927.4.1000-1	Tb927.4.1000	hypothetical protein, conserved	527.929215972714	390.46867466638	665.389757279049	1.70407973916874	0.768992845312428	1.57164256023379e-16	1.16408101495283e-15
Tb927.1.4310-1	Tb927.1.4310	hypothetical protein, conserved	3375.06280180954	4129.87314991367	2620.25245370541	0.634463180487802	-0.656391651654631	1.3915897814467e-32	1.92140516427237e-31
Tb927.9.5320-1	Tb927.9.5320	nucleolar RNA binding protein, putative	1416.20730272655	1730.87599143584	1101.53861401727	0.636405276557967	-0.651982297508073	4.96902509603575e-29	6.16018146657482e-28
Tb927.6.3000-1	Tb927.6.3000	fatty acid desaturase, putative,sphingolipid delta 4 desaturase, putative	885.21776630569	1155.85226980573	614.583262805656	0.531714371170422	-0.911276634793282	1.2007196283606e-40	2.15931883783366e-39
Tb927.10.9990-1	Tb927.10.9990	hypothetical protein, conserved	298.328779066896	265.659198939483	330.998359194308	1.24595105501959	0.317247395755621	0.00222649423986025	0.00509946531875749
Tb927.11.300-1	Tb927.11.300	hypothetical protein, conserved	209.656306932696	187.896770583113	231.415843282278	1.23161160547949	0.300547367078687	0.0356946882405219	0.0632033175085417
Tb927.7.1100-1	Tb927.7.1100	hypothetical protein, conserved	882.789104481775	841.393996497899	924.18421246565	1.09839649000628	0.135398920384049	0.0451129165422157	0.07799938488209
Tb927.11.16820-1	Tb927.11.16820	hypothetical protein, conserved	355.214141577981	305.308602290068	405.119680865893	1.32691865812872	0.408079934301824	5.55642570566273e-05	0.000165688026842348
Tb927.9.13530-1	Tb927.9.13530	hypothetical protein, conserved	118.451287727197	99.7677315907506	137.134843863642	1.37454106329863	0.45895000683805	0.00930752589622295	0.0187394094293915
Tb927.11.7216-1	Tb927.11.7216	origin recognition complex subunit 1 (ORC1), putative (orc1)	280.444134479241	251.008474214773	309.87979474371	1.23453917527328	0.303972617830019	0.00432955860813146	0.00940132726337117
Tb927.11.820-1	Tb927.11.820	hypothetical protein	52.0216279560445	39.493920334847	64.5493355772419	1.63441195581406	0.708771662616577	0.0142918218045433	0.0277394009708435
Tb927.8.1820-1	Tb927.8.1820	nonspecific lipid-transfer protein, putative,sterol carrier protein, putative	416.931181821933	358.748049287439	475.114314356427	1.32436765942037	0.405303686186168	1.23207900586434e-05	3.98385886468899e-05
Tb927.7.1800-1	Tb927.7.1800	hypothetical protein, conserved	397.45254380792	309.465079912458	485.440007703382	1.56864227731511	0.649516388899655	1.01996267886719e-10	5.43234236032858e-10
Tb927.5.990-1	Tb927.5.990	hypothetical protein, conserved	322.792655651778	285.126310296603	360.459001006953	1.26420813509628	0.338234003666677	0.00136202763803881	0.00324982843474179
Tb927.9.12950-1	Tb927.9.12950	hypothetical protein, conserved	458.646818679267	379.248129218233	538.045508140301	1.41871631443353	0.504586137900192	5.15754933922844e-09	2.39389172728925e-08
Tb927.6.520-1	Tb927.6.520	EP3-2 procyclin,PARP A-beta,surface protein EP3-3 procyclin precursor,procyclic form specific polypeptide A-beta precursor	1424.62220412119	76.3624328219845	2772.88197542039	36.3121219812955	5.18237933464931	1.38363194802504e-80	5.05980888106229e-79
Tb927.11.14860-1	Tb927.11.14860	hypothetical protein, conserved	448.723174083033	407.478067307583	489.968280858483	1.20244086778941	0.26596594859443	0.00325718392427125	0.00722899631745322
Tb927.10.360-1	Tb927.10.360	hypothetical protein, conserved	316.655795854056	347.716934734135	285.594656973977	0.821342386422287	-0.283944342771267	0.00921767248170506	0.0185713364430849
Tb927.3.4810-1	Tb927.3.4810	DNA replication complex GINS protein SLD5, putative	272.400152870676	216.714472849396	328.085832891955	1.51390827099931	0.598277793841792	3.76974634147096e-06	1.31212994920176e-05
Tb927.1.3200-1	Tb927.1.3200	SGT1-like protein, putative	956.139346936133	519.694996424856	1392.58369744741	2.67961728903959	1.42202696537275	3.92203336611491e-90	1.6640083310604e-88
Tb927.8.2370-1	Tb927.8.2370	dicer-like protein (DclI)	2392.26583043348	2097.02699677	2687.50466409695	1.28157847668935	0.357921823899931	1.98958034970812e-14	1.33035117971574e-13
Tb927.8.900-1	Tb927.8.900	splicing factor TSR1 (TSR1)	676.759894097584	849.617955700829	503.901832494339	0.593092258836128	-0.753671553332794	6.49644069732423e-21	5.98933456694238e-20
Tb927.8.7220-1	Tb927.8.7220	tousled-like kinase II (TLK2)	512.754076628587	420.192793989916	605.315359267257	1.44056577819796	0.526635537424807	6.55596638417357e-10	3.27985954193915e-09
Tb927.9.10740-1	Tb927.9.10740	hypothetical protein, unlikely	2463.04133448368	3249.81567078938	1676.26699817798	0.51580371565222	-0.955105929100824	4.21243273240962e-41	7.63831163511621e-40
Tb927.10.12030-1	Tb927.10.12030	hypothetical protein, conserved	696.827152020282	782.484355187793	611.16994885277	0.781063474050023	-0.356488299431542	3.03569481593354e-05	9.36532745896899e-05
Tb927.11.10690-1	Tb927.11.10690	hypothetical protein, conserved	981.555900701063	1182.32610855721	780.785692844918	0.660380995728589	-0.59862949153901	1.30830606049228e-10	6.90494865259817e-10
Tb927.11.10560-1	Tb927.11.10560	eukaryotic translation initation factor 4 gamma, putative	1414.46499176267	1601.89251648705	1227.03746703828	0.765992383639555	-0.384598047567511	6.28889144290609e-11	3.40129401058164e-10
Tb927.1.2390-1	Tb927.1.2390	beta tubulin	378.681869600949	582.394160580056	174.969578621841	0.300431546991429	-1.73489178303896	4.98528468860475e-40	8.83800977249605e-39
Tb927.8.1110-1	Tb927.8.1110	40S ribosomal protein S9, putative	3176.94438713481	3847.76032452371	2506.12844974591	0.651321350182102	-0.618558576186438	1.51465333835457e-43	2.89040833563732e-42
Tb927.9.5100-1	Tb927.9.5100	cAMP-specific phosphodiesterase (PDEB2)	1289.89045716181	1622.45905793707	957.321856386562	0.590043768256181	-0.761106120236397	1.01448454372068e-30	1.3253505100327e-29
Tb927.8.2730-1	Tb927.8.2730	hypothetical protein, conserved	544.51576932863	492.893120426217	596.138418231042	1.20946792220501	0.274372506325322	0.000901715876592083	0.00221999908772248
Tb927.10.14510-1	Tb927.10.14510	hypothetical protein, conserved	1293.22755408694	1470.35210220142	1116.10300597247	0.759071928622695	-0.397691494950833	2.48582692301447e-12	1.46699036510104e-11
Tb927.2.2970-1	Tb927.2.2970	mitochondrial carrier protein (MCP13)	288.163268736466	268.75787774026	307.568659732672	1.14440797910274	0.194601461644603	0.0590043587527443	0.0988306047334199
Tb927.8.3210-1	Tb927.8.3210	hypothetical protein, conserved	319.370854022249	289.906302044432	348.835406000066	1.20326948238125	0.266959782461123	0.0181119313340064	0.0343977140067832
Tb927.3.5420-1	Tb927.3.5420	protein transport protein Sec24 (SEC24.2)	782.687177377999	833.758889878473	731.615464877524	0.877490451687014	-0.188544667907475	0.0118587195060241	0.0234544486269858
Tb927.3.1590-1	Tb927.3.1590	mitochondrial RNA binding complex 1 subunit (MRB1590)	860.937566106281	1024.92390610364	696.951226108924	0.680002897735562	-0.556387200671713	2.82017246787914e-14	1.87582247863498e-13
Tb927.11.13900-1	Tb927.11.13900	centrin, putative	251.767006307573	277.095389583982	226.438623031164	0.817186541324735	-0.291262651124535	0.0462784186775474	0.0796521030409146
Tb927.3.4500-1	Tb927.3.4500	fumarate hydratase, class I (FHc)	963.147191209918	547.576214999243	1378.71816742059	2.5178561991092	1.33219588958742	5.02571431432209e-48	1.04832322451492e-46
Tb927.11.8740-1	Tb927.11.8740	hypothetical protein, conserved	355.29822601326	472.682538412846	237.913913613675	0.50332706262544	-0.990431924897028	8.65553206065474e-23	8.61609911277021e-22
Tb927.8.2980-1	Tb927.8.2980	Bis(5'-adenosyl)-triphosphatase, putative	366.501341375828	335.27297705098	397.729705700676	1.18628619938015	0.246452111583079	0.00651699773652222	0.0136199330983272
Tb927.8.2930-1	Tb927.8.2930	mannosyl-oligosaccharide 1,2-alpha-mannosidase IB, putative	512.65692116621	582.559972002366	442.753870330054	0.760014233055229	-0.395901658218085	1.26356273629929e-06	4.64404470784516e-06
Tb927.4.2750-1	Tb927.4.2750	hypothetical protein, conserved	434.980699959815	493.106246433676	376.855153485953	0.764247373079346	-0.387888406691589	6.78682058984181e-05	0.000199585504559951
Tb927.11.1850-1	Tb927.11.1850	hypothetical protein, conserved	809.91369631426	679.409633703015	940.417758925506	1.38416900831963	0.469020108132307	3.37530025951888e-09	1.59460131179432e-08
Tb927.11.7110-1	Tb927.11.7110	hypothetical protein, conserved	517.022212648436	451.972716606479	582.071708690392	1.28784700337828	0.364961211016069	1.13029187277643e-05	3.67649831338518e-05
Tb927.5.310-1	Tb927.5.310	hypothetical protein	615.807573067846	951.080121483093	280.535024652599	0.29496465998589	-1.76138598081035	8.40621659031517e-70	2.5869835563153e-68
Tb927.11.10970-1	Tb927.11.10970	hypothetical protein, conserved	355.367822413791	321.855200208275	388.880444619308	1.20824657910657	0.272914910086991	0.0231157550654763	0.0427580315920134
Tb927.10.7050-1	Tb927.10.7050	chromatin assembly factor 1 subunit B, putative	315.8347578834	289.631161601542	342.038354165257	1.180944592681	0.239941278249437	0.0107206736381458	0.0213533927979476
Tb927.9.7720-1	Tb927.9.7720	predicted tetratricopeptide repeat protein	1971.99143071568	2385.17561395742	1558.80724747394	0.653539822540617	-0.613652947571388	3.33567497992181e-31	4.39063242839105e-30
Tb927.11.5530-1	Tb927.11.5530	hypothetical protein, conserved	215.76336911976	186.997543262126	244.529194977393	1.30765993344961	0.386987406192298	0.000929258382923848	0.00228394776905355
Tb927.11.3850-1	Tb927.11.3850	AMP deaminase, putative	1745.6949998293	1938.41761726544	1552.97238239317	0.801154698843468	-0.319847248376789	1.16164641189409e-08	5.26870245975836e-08
Tb927.4.1880-1	Tb927.4.1880	hypothetical protein, conserved	382.904752695072	283.328352767208	482.481152622936	1.70290459077126	0.767997606903083	5.90647417265702e-15	4.04248897956323e-14
Tb927.9.11120-1	Tb927.9.11120	hypothetical protein, conserved	1022.80064029136	935.791820805409	1109.80945977731	1.18595764047407	0.246052481241953	0.000122426106013545	0.000345274013087572
Tb927.3.590-1	Tb927.3.590	adenosine transporter, putative	255.979699244675	78.4448718890159	433.514526600335	5.52635903610975	2.46632929410637	1.44064787878168e-43	2.75519966314045e-42
Tb927.2.4980-1	Tb927.2.4980	hypothetical protein, conserved	472.413029932494	327.975890252867	616.850169612121	1.88077900828788	0.911330342015109	1.63883915509137e-10	8.59235405848746e-10
Tb927.11.15980-1	Tb927.11.15980	hypothetical protein, conserved	787.995810856259	727.676291160832	848.315330551686	1.16578668407405	0.221303828004217	0.00160598748397525	0.00377625251814465
Tb927.7.2810-1	Tb927.7.2810	hypothetical protein, conserved	363.050781646598	386.607154811696	339.4944084815	0.878137934738578	-0.187480523995101	0.0540831794845926	0.0915882558991163
Tb927.9.3620-1	Tb927.9.3620	hypothetical protein, conserved	200.714096950749	168.076341347074	233.351852554424	1.38836823008039	0.473390257581215	0.000575784988276156	0.0014609615684246
Tb927.10.15700-1	Tb927.10.15700	hypothetical protein, conserved	2865.59487381074	2674.95039829106	3056.23934933042	1.14254056870847	0.192245392622882	0.000128779737270731	0.000361908329178839
Tb927.3.4460-1	Tb927.3.4460	hypothetical protein, conserved	356.339221301497	283.994932402917	428.683510200076	1.5094759141402	0.594047736760302	1.91184051482101e-09	9.24708693942204e-09
Tb927.9.5020-1	Tb927.9.5020	hypothetical protein, conserved	422.520041020205	479.222662023166	365.817420017244	0.763355844802598	-0.389572356495634	2.66296163124779e-05	8.26501585834719e-05
Tb927.11.10610-1	Tb927.11.10610	hypothetical protein, conserved	878.713786998854	807.91109135465	949.516482643057	1.17527348343612	0.23299650767341	0.000239429914268005	0.000649477793514079
Tb927.2.2160-1	Tb927.2.2160	paraflagellar rod component, putative (PFC11)	908.35911275147	1118.31804262587	698.40018287707	0.62450944745306	-0.679204698089223	1.10110456294769e-21	1.05638352142292e-20
Tb927.11.5450-1	Tb927.11.5450	malic enzyme	1591.90420582883	1729.87647362869	1453.93193802897	0.840483098182795	-0.250709287220139	1.88881030586067e-06	6.78791203668678e-06
Tb927.1.4720-1	Tb927.1.4720	hypothetical protein, conserved	586.960874408479	626.282590432772	547.639158384185	0.874428200224689	-0.193588166352074	0.0197249097167251	0.0371142542355602
Tb927.10.16000-1	Tb927.10.16000	receptor-type adenylate cyclase GRESAG 4, putative,expression site-associated gene 4 (ESAG4) protein, putative	599.312789591132	640.527814137127	558.097765045136	0.87130918084637	-0.19874335020308	0.0151822478771164	0.0292790923314205
Tb927.11.12930-1	Tb927.11.12930	DEAD-box helicase, putative	549.22045606322	503.736087043501	594.70482508294	1.18058809042915	0.239505693310565	0.0054680752874049	0.0116223195554277
Tb04.3I12.100-1	Tb04.3I12.100	hypothetical protein	41.0711624110622	51.2621807511268	30.8801440709976	0.60239622307365	-0.731215370312442	0.00408110848606739	0.00890386624269321
Tb927.11.510-1	Tb927.11.510	RNA-binding protein, UBP2 (UBP2)	189.644464649358	212.615638218726	166.673291079991	0.783918306651216	-0.351224778212777	0.00444581323842751	0.00962745483247187
Tb927.10.880-1	Tb927.10.880	thymidine kinase, putative	631.452534082275	850.346549771969	412.558518392581	0.485165158256024	-1.04345214668804	1.06299947037381e-38	1.82526824578921e-37
Tb927.1.4320-1	Tb927.1.4320	hypothetical protein, unlikely	233.089871619743	303.39664519272	162.783098046767	0.536535590047034	-0.898254222355949	4.6223764584585e-14	3.01939986897812e-13
Tb927.10.9150-1	Tb927.10.9150	hypothetical protein, conserved	465.504734104637	547.252397915636	383.757070293638	0.701243286928088	-0.512013040163314	1.61944994153989e-08	7.20304961275251e-08
Tb927.3.3630-1	Tb927.3.3630	elongation factor ts, putative (EF-TS)	303.917180819536	157.824079568113	450.01028207096	2.851341083708	1.51164062796091	6.96513745610518e-42	1.28973096115168e-40
Tb927.4.450-1	Tb927.4.450	coatomer alpha subunit, putative (TbCoatomerAlpha)	1675.2652782558	2084.46209524421	1266.06846126738	0.607383777405198	-0.719319718765296	2.3397657458325e-38	3.97078691622836e-37
Tb927.11.760-1	Tb927.11.760	protein phosphatase 2C, putative	2529.91993146766	3553.35534814412	1506.4845147912	0.423961120459855	-1.23799612701309	1.97464544938438e-141	1.64365725977328e-139
Tb927.4.2080-1	Tb927.4.2080	C2 domain containing protein (CC2D)	3544.27531170107	4566.71255174563	2521.83807165652	0.552221766332227	-0.856680340679814	7.07672909094176e-85	2.79867023777516e-83
Tb927.8.5710-1	Tb927.8.5710	recombination initiation protein NBS1, putative	777.041501371984	699.8361380184	854.246864725568	1.22063840136119	0.287635883514991	2.96444000434386e-05	9.16167101766808e-05
Tb927.10.1330-1	Tb927.10.1330	hypothetical protein, conserved	528.575178261626	483.712294367245	573.438062156007	1.18549408157205	0.245488460366978	0.00166891048081858	0.00391262811221952
Tb927.11.16810-1	Tb927.11.16810	dynein light intermediate chain D1bLIC, putative	691.745025841517	892.461286503899	491.028765179135	0.550196151479776	-0.861982046582676	1.06564124939998e-29	1.34785883064483e-28
Tb927.10.16160-1	Tb927.10.16160	protein kinase, putative	216.623439015142	192.417410144907	240.829467885377	1.25159915469194	0.323772589320935	0.013774651878412	0.0268070490797864
Tb927.8.6860-1	Tb927.8.6860	hypothetical protein, conserved	789.261896490853	663.261790539394	915.262002442313	1.37994079486771	0.464606370783846	3.47770920260875e-10	1.77334763306887e-09
Tb927.9.5590-1	Tb927.9.5590	DNA topoisomerase ii (TOP2)	1709.48260543283	1803.95102822503	1615.01418264063	0.895264980795903	-0.159613339996542	0.0043337841606379	0.00940582904494046
Tb927.8.1330-1	Tb927.8.1330	60S ribosomal protein L7a, putative	292.825939046588	334.649682932458	251.002195160719	0.750044622667039	-0.414951665964962	0.000645544556328267	0.00162689141358393
Tb927.7.2000-1	Tb927.7.2000	retrotransposon hot spot protein 7 (RHS7), putative	29.5770603471252	12.3529361083242	46.8011845859262	3.78866887803204	1.92169105673872	0.000167705275091467	0.000465020337658445
Tb927.2.170-1	Tb927.2.170	leucine-rich repeat protein (LRRP), putative,leucine-rich repeat protein 1 (LRRP1), putative	1875.16407107503	2059.32658342409	1691.00155872596	0.821142975736414	-0.284294651901139	4.72709642689051e-05	0.000141829120394861
Tb927.4.530-1	Tb927.4.530	hypothetical protein, conserved	568.293201723509	625.853397756466	510.733005690552	0.816058533070854	-0.293255459427738	0.000305072139085777	0.000812410266791497
Tb927.5.3760-1	Tb927.5.3760	meiotic recombination protein spo11, putative	215.825207829748	155.306987974492	276.343427685005	1.77933672714323	0.831339556479238	6.12454559100103e-10	3.06929635695808e-09
Tb927.5.3430-1	Tb927.5.3430	ubiquitin-activating enzyme E1, putative	664.315287621544	716.060576555566	612.569998687521	0.855472314415268	-0.225206929245856	0.052547199345709	0.0893159319878446
Tb927.10.11340-1	Tb927.10.11340	hypothetical protein, conserved	2908.57073837288	3180.42702679248	2636.71444995329	0.829044159083398	-0.270479145887819	2.97997972440237e-09	1.41934729107775e-08
Tb927.11.7580-1	Tb927.11.7580	hypothetical protein, conserved	1179.02839748349	1443.57434278789	914.482452179079	0.633484833495303	-0.658618015226152	1.94872495903249e-25	2.1369957518123e-24
Tb927.10.9680-1	Tb927.10.9680	hypothetical protein, conserved	396.531870552018	366.28015167956	426.783589424476	1.16518350084623	0.220557177981341	0.0221811582083401	0.0411599411339474
Tb927.10.15780-1	Tb927.10.15780	hypothetical protein, conserved	662.17479044918	589.400513230676	734.949067667683	1.24694337919594	0.318395957222281	4.64035648671754e-05	0.000139521731541908
Tb927.5.3660-1	Tb927.5.3660	hypothetical protein, conserved	376.169867018627	433.87071577823	318.469018259024	0.734018237870212	-0.446112185282048	0.00276375673969444	0.00621116839931329
Tb927.6.5150-1	Tb927.6.5150	hypothetical protein, conserved	2916.73998022953	3165.33863323971	2668.14132721935	0.842924450231261	-0.246524764029705	1.4370368884831e-08	6.43757170955524e-08
Tb927.10.13130-1	Tb927.10.13130	UTP-glucose-1-phosphate uridylyltransferase	650.452189240099	506.511741520245	794.392636959953	1.5683597670918	0.649256538192827	2.2089247466601e-16	1.62508436749237e-15
Tb927.1.2400-1	Tb927.1.2400	alpha tubulin	580.302164015146	883.853153484497	276.751174545796	0.313118953589444	-1.67521725513679	8.71114228792805e-53	2.0195061961934e-51
Tb927.9.15070-1	Tb927.9.15070	hypothetical protein, conserved	1426.05565967021	1664.73444188802	1187.3768774524	0.713253025573115	-0.487514133248513	8.95170704736817e-19	7.36010532398851e-18
Tb927.7.6330-1	Tb927.7.6330	hypothetical protein	46.2127119815603	34.3939171077933	58.0315068553274	1.68726076397324	0.754682957513265	0.0425059861558946	0.0738866982900793
Tb927.10.13500-1	Tb927.10.13500	60S ribosomal protein L10a	2672.08347786855	2973.01434238603	2371.15261335106	0.797558417241964	-0.32633790180456	6.49984343236031e-08	2.76038054416079e-07
Tb927.1.1770-1	Tb927.1.1770	glutaredoxin, putative	103.369776513714	122.187156364075	84.5523966633524	0.691990870230384	-0.531175091071949	0.00544902753561131	0.0115902897691027
Tb927.11.11290-1	Tb927.11.11290	heat shock protein 70, putative	1078.98452672376	1198.66044195428	959.308611493238	0.800317235737913	-0.321356115255256	1.24765133238682e-06	4.58749375055145e-06
Tb927.9.15940-1	Tb927.9.15940	expression site-associated gene (ESAG) protein, putative,expression site-associated gene 3 (ESAG3) protein, putative	141.265340198539	244.808028128331	37.7226522687475	0.15409074840051	-2.69814784976004	5.45373012792559e-25	5.89920808391951e-24
Tb927.7.3370-1	Tb927.7.3370	hypothetical protein, conserved	1795.13315419625	2453.57359104267	1136.69271734983	0.463280466296011	-1.11004224086062	2.55534674474912e-93	1.12229801754308e-91
Tb11.02.5430-1	Tb11.02.5430	hypothetical protein, conserved	310.859272006662	353.440232079711	268.278311933613	0.759048596010169	-0.397735841685943	0.000177636080475346	0.000490828110885765
Tb927.9.680-1	Tb927.9.680	expression site-associated gene (ESAG, pseudogene), putative,expression site-associated gene 9 (ESAG9), pseudogene	55.0019203175247	80.57203071222	29.4318099228294	0.365285691109752	-1.45290285301145	1.31901136623471e-09	6.46559693824528e-09
Tb927.1.1470-1	Tb927.1.1470	hypothetical protein, conserved	388.563265225279	223.964612892775	553.161917557782	2.46986303065035	1.30443103756679	5.91833143919737e-15	4.04743480270618e-14
Tb927.1.5170-1	Tb927.1.5170	variant surface glycoprotein (VSG)-related, putative	293.251203141683	498.743758591124	87.7586476922416	0.175959390329308	-2.50668558722189	1.23624652797711e-70	3.9006478897184e-69
Tb927.10.3980-1	Tb927.10.3980	hypothetical protein	23.9828605337031	34.1891916120077	13.7765294553985	0.402949844843948	-1.31132781717124	0.000262305138664531	0.00070779466252794
Tb927.5.2880-1	Tb927.5.2880	chaperone protein DNAj, putative	223.843791206061	250.567075422413	197.12050698971	0.786697560552993	-0.34611898488645	0.00846841203382625	0.0172085378227485
Tb927.8.4490-1	Tb927.8.4490	hypothetical protein	260.965005304729	158.607451609665	363.322558999793	2.29070296075329	1.19579039411551	4.86983736061074e-23	4.89785713828974e-22
Tb927.11.16340-1	Tb927.11.16340	hypothetical protein, conserved	1383.18272946068	1527.80037156445	1238.56508735691	0.810685159140672	-0.302786362363689	2.88279934450305e-08	1.2560152677446e-07
Tb927.7.2340-1	Tb927.7.2340	40S ribosomal protein S15, putative	305.211842770825	347.705593561073	262.718091980577	0.755576260047804	-0.404350721442383	0.000282598216569046	0.000757408283598117
Tb927.6.3890-1	Tb927.6.3890	replication factor C, subunit 2, putative	499.377526605803	430.273636672785	568.481416538821	1.32120903556808	0.401858741164087	5.99075016034869e-06	2.03645991256302e-05
Tb927.6.2100-1	Tb927.6.2100	40S ribosomal protein S30, putative	1010.29150057562	1124.40068353998	896.182317611258	0.797031103529558	-0.327292069501891	5.4540055067006e-07	2.09621847531061e-06
Tb927.11.16220-1	Tb927.11.16220	hypothetical protein, conserved	249.153658548913	176.594169911138	321.713147186688	1.82176539207707	0.865337180061994	1.5547140171975e-11	8.68255623661736e-11
Tb927.9.4810-1	Tb927.9.4810	hypothetical protein, conserved	331.243396234029	270.318668317169	392.16812415089	1.45076226733536	0.536811128063461	2.18627853121596e-07	8.76517172606766e-07
Tb927.11.9800-1	Tb927.11.9800	hypothetical protein, conserved	583.612023561583	439.27988296736	727.944164155807	1.65713066402792	0.728687362917242	5.68090450293075e-19	4.70626591048481e-18
Tb927.11.6190-1	Tb927.11.6190	hypothetical protein, conserved	98.4843574679572	84.9455877699483	112.023127165966	1.31876334141509	0.399185689077477	0.0189348142905275	0.0358126545984009
Tb927.8.4860-1	Tb927.8.4860	hypothetical protein, conserved	583.030405057747	463.198008242081	702.862801873414	1.51741326466602	0.601614054396987	1.73876305740897e-15	1.2147713126902e-14
Tb927.8.8150-1	Tb927.8.8150	hypothetical protein, conserved	415.727602837457	643.142453564433	188.312752110482	0.292800997767776	-1.77200762503532	6.19921132811217e-71	1.96308358723552e-69
Tb927.10.7240-1	Tb927.10.7240	hypothetical protein, conserved	682.472600115752	652.579766788132	712.365433443372	1.09161434310091	0.126463255921659	0.0475857077934617	0.0817572412256448
Tb927.8.2040-1	Tb927.8.2040	hypothetical protein, conserved	225.77513845411	207.571843744406	243.978433163815	1.17539271590341	0.233142862855157	0.0478477149302632	0.0821912398762776
Tb927.10.4710-1	Tb927.10.4710	proteasome beta 2 subunit, putative,20S proteasome subunit	608.59698965708	695.16819248896	522.0257868252	0.750934511195274	-0.413240998723709	8.40160352094836e-07	3.15595939641063e-06
Tb927.4.5100-1	Tb927.4.5100	hypothetical protein, conserved	616.874550425387	937.221958614518	296.527142236255	0.31638945237114	-1.66022659010035	4.75751840344066e-80	1.73252961858631e-78
Tb927.4.2460-1	Tb927.4.2460	kinatase, putative	783.063377233304	626.204416453407	939.9223380132	1.50098324655162	0.585907874192593	7.07260044279175e-15	4.82172604290171e-14
Tb927.8.4220-1	Tb927.8.4220	hypothetical protein, conserved	1381.38532945389	1555.53529693769	1207.2353619701	0.776089982880318	-0.365704161123005	6.04865121398553e-11	3.2774464730461e-10
Tb927.7.5820-1	Tb927.7.5820	Monooxygenase, putative	330.486018827519	285.187831076122	375.784206578917	1.31767265510923	0.397992011084557	0.000144854190937298	0.000404351845669748
Tb927.6.1220-1	Tb927.6.1220	hypothetical protein, conserved	825.602976257492	689.05209735166	962.153855163324	1.39634413545989	0.481654544223882	5.37924459859223e-10	2.70198837883311e-09
Tb927.1.3100-1	Tb927.1.3100	hypothetical protein, unlikely	16.5823566498074	10.7209378247371	22.4437754748776	2.09345262903135	1.06588427292189	0.0469072569329698	0.0807026428334954
Tb927.2.6000-1	Tb927.2.6000	glycosylphosphatidylinositol-specific phospholipase C (GPI-PLC)	1351.70974421174	2286.8735466607	416.545941762773	0.182146469082654	-2.45682906624268	2.55037012684623e-245	5.71544484836821e-243
Tb927.10.12340-1	Tb927.10.12340	hypothetical protein, conserved	357.76166090578	311.801634778821	403.721687032739	1.29480298369546	0.372732595155924	0.00562631442773666	0.0119296429156765
Tb927.9.14200-1	Tb927.9.14200	hypothetical protein, conserved	424.34232876796	313.409444293881	535.27521324204	1.70791028473321	0.772232193243003	1.51305318882422e-15	1.05962218512209e-14
Tb927.7.3620-1	Tb927.7.3620	tyrosyl-tRNA synthetase, putative	1581.71695085897	1854.94846912326	1308.48543259468	0.705402578225335	-0.503481246106318	7.47552021875646e-20	6.49463685009259e-19
Tb927.11.2070-1	Tb927.11.2070	hypothetical protein, conserved	268.890536601925	231.352497802139	306.428575401712	1.32450947499076	0.405458164185667	0.000199354326996305	0.000547566567551132
Tb927.4.3170-1	Tb927.4.3170	hypothetical protein, conserved	497.481043792539	559.527087861178	435.434999723901	0.778219695114984	-0.361750602516501	1.10755028924936e-05	3.61058915629967e-05
Tb927.11.7390-1	Tb927.11.7390	hypothetical protein, conserved	297.389878865352	181.114809472932	413.664948257772	2.28399295155152	1.19155819852153	6.07662881563601e-25	6.54867273103067e-24
Tb927.9.1360-1	Tb927.9.1360	hypothetical protein, conserved	258.091815894541	288.623098915889	227.560532873193	0.788434930287782	-0.342936400904951	0.00144902673179865	0.0034358365805535
Tb927.11.13500-1	Tb927.11.13500	par1	3431.84785344892	5107.16698374398	1756.52872315386	0.343934069268709	-1.53979606209764	2.63462132150057e-253	6.39627509719862e-251
Tb927.10.9490-1	Tb927.10.9490	expression site-associated gene 3 (ESAG3)-like protein	259.693875553235	381.310750960447	138.077000146022	0.362111479412087	-1.46549418201036	1.63572588998005e-18	1.32988318869076e-17
Tb927.10.9500-1	Tb927.10.9500	expression site-associated gene (ESAG) protein, putative,expression site-associated gene 3 (ESAG3) protein, putative	401.405264938759	626.027681873866	176.782848003653	0.282388228383919	-1.82424814511011	5.62230227322203e-30	7.15268149460852e-29
Tb927.11.13000-1	Tb927.11.13000	phospholipid-transporting ATPase, putative	2224.06601557608	2373.85794214808	2074.27408900408	0.873798744303583	-0.194627062335142	0.000272331402488553	0.000731911579873908
Tb927.10.12740-1	Tb927.10.12740	zinc finger protein family memeber, putative (ZC3H35)	766.308262608186	653.316541364029	879.299983852344	1.34590191458568	0.428573274363524	6.1896498290723e-07	2.36543679519422e-06
Tb927.3.2040-1	Tb927.3.2040	kinesin, putative	953.343962789068	907.107787608397	999.58013796974	1.10194196502838	0.140048244806982	0.0200241616495309	0.0375963851378947
Tb927.11.7270-1	Tb927.11.7270	proteasome beta 3 subunit, putative (PSB3)	679.876080009534	781.42599052685	578.326169492218	0.740090778273577	-0.434225854777143	6.94315642538694e-08	2.94150204352312e-07
Tb927.11.2110-1	Tb927.11.2110	hypothetical protein, conserved	444.60141619448	517.927328993682	371.275503395278	0.716848643837072	-0.48025955592741	4.83342998357454e-07	1.87003886925372e-06
Tb927.4.490-1	Tb927.4.490	hypothetical protein, conserved	417.697316347883	484.861262587187	350.533370108579	0.722956023003686	-0.468020203346004	5.12465723209631e-07	1.97833499154248e-06
Tb927.8.5720-1	Tb927.8.5720	hypothetical protein, conserved	471.907013802445	444.010484411642	499.803543193247	1.12565707509258	0.170767385664214	0.0577735843397357	0.0970667295519588
Tb927.7.4860-1	Tb927.7.4860	hypothetical protein, conserved	393.309300384739	423.215374529725	363.403226239752	0.8586720807191	-0.219820810837758	0.0369078555734565	0.0651797651469004
Tb927.10.13880-1	Tb927.10.13880	hypothetical protein, conserved	782.743764251445	728.577172727721	836.910355775169	1.14869143187929	0.199991304960353	0.00859379358276652	0.0174349479836071
Tb927.4.5230-1	Tb927.4.5230	hypothetical protein, conserved	654.03896824212	575.72963335513	732.34830312911	1.27203510241651	0.347138483030651	2.23822338250716e-05	7.02660645226745e-05
Tb927.10.2750-1	Tb927.10.2750	deoxyhypusine synthase, putative	514.809784838403	459.423480894265	570.19608878254	1.24111220365284	0.31163354926042	0.00117900127466593	0.00284418193226062
Tb927.5.1450-1	Tb927.5.1450	receptor-type adenylate cyclase GRESAG 4, putative	901.954321005379	650.466666335799	1153.44197567496	1.77325301259865	0.826398398604957	7.30774883413766e-32	9.79597006293914e-31
Tb927.8.6230-1	Tb927.8.6230	hypothetical protein, conserved	646.236336067901	690.986164042474	601.486508093329	0.870475473162089	-0.200124446345764	0.0190329609683056	0.0359904973740786
Tb927.10.6580-1	Tb927.10.6580	hypothetical protein	564.138553178799	529.154051411606	599.123054945993	1.13222804086586	0.179164559135303	0.0377435025334536	0.0664407275211248
Tb927.1.2350-1	Tb927.1.2350	beta tubulin	3.86272738783717	7.23096765463919	0.494487121035153	0.0683846401550288	-3.8701838713976	0.00269396164266085	0.00606679328957892
Tb927.11.660-1	Tb927.11.660	hypothetical protein, conserved,predicted zinc finger protein	487.339292515663	388.114825120759	586.563759910567	1.51131500768635	0.595804396876967	8.48799338805187e-12	4.83290307567253e-11
Tb927.10.6370-1	Tb927.10.6370	60S ribosomal proteins L37, putative	916.211006174048	1065.32337509608	767.098637252014	0.720061772025634	-0.473807418370825	7.91606498971058e-07	2.97832148127725e-06
Tb927.8.2740-1	Tb927.8.2740	mitochondrial RNA binding protein (TbRBP38)	1133.42223737003	1244.55600191597	1022.28847282408	0.821408173879108	-0.283828791159169	7.45558812960186e-07	2.81233665311697e-06
Tb927.3.5450-1	Tb927.3.5450	hypothetical protein, conserved	690.954806197547	629.742119224484	752.167493170609	1.19440556730887	0.256292795225225	0.00275837595150079	0.00620386150697811
Tb927.2.2500-1	Tb927.2.2500	hypothetical protein, conserved	317.222439187782	289.441507243119	345.003371132446	1.19196232226174	0.253338633161443	0.0147511204433945	0.0285358106850969
Tb927.10.9900-1	Tb927.10.9900	ABC1 protein, putative	725.099080647002	666.596573340751	783.601587953252	1.17552597671799	0.233306419950649	0.0016399950119511	0.00385310656033673
Tb927.11.9490-1	Tb927.11.9490	hypothetical protein, conserved	514.224596314898	458.3132789243	570.135913705496	1.24398733338832	0.314971795636606	0.000260455066960243	0.000703019544543706
Tb927.1.1350-1	Tb927.1.1350	kinesin heavy chain, putative	582.328091541284	626.435849906614	538.220333175954	0.859178690453601	-0.218969883172696	0.00736137575444088	0.0152028412319975
Tb927.10.12890-1	Tb927.10.12890	bifunctional aminoacyl-tRNA synthetase, putative	3444.89808196242	4334.69411924386	2555.10204468098	0.589453828665236	-0.762549282130873	1.46226881229275e-64	4.20402283534166e-63
Tb927.11.5720-1	Tb927.11.5720	hypothetical protein, conserved	897.521408065884	747.57640079864	1047.46641533313	1.4011496540208	0.486611055399742	1.12516266102602e-07	4.651807784942e-07
Tb927.10.4380-1	Tb927.10.4380	hypothetical protein	26.4566584282999	18.197620767035	34.7156960895648	1.90770521784102	0.931838260643844	0.0370306851002857	0.065357065382976
Tb927.7.480-1	Tb927.7.480	hypothetical protein, conserved	1015.1336160382	1204.34749223878	825.919739837625	0.685781923539619	-0.54417821797376	5.1856204987092e-13	3.20525623470427e-12
Tb927.11.2900-1	Tb927.11.2900	hypothetical protein, conserved	207.200312932847	163.969823324224	250.430802541471	1.52729811781454	0.610981693512854	1.72197587420104e-06	6.21390137923909e-06
Tb927.3.5570-1	Tb927.3.5570	syntaxin, putative	400.54051967554	465.394223413484	335.686815937596	0.721295622183414	-0.471337427311303	3.27529144489661e-06	1.14733656226038e-05
Tb927.7.2970-1	Tb927.7.2970	ATP-dependent DEAD/H RNA helicase, putative	1076.97843750191	1306.19887367197	847.75800133185	0.649026743491706	-0.623650168422673	1.56554752960469e-22	1.54608874675085e-21
Tb927.9.15150-1	Tb927.9.15150	unspecified product	2502.00993388113	2785.85909602294	2218.16077173932	0.796221451008038	-0.328758355276688	3.20139919374343e-11	1.7630894110471e-10
Tb927.5.710-1	Tb927.5.710	hypothetical protein, conserved	842.328489610801	753.569750023901	931.0872291977	1.23556874352795	0.30517528034527	3.61280042489883e-05	0.000110443776542902
Tb927.11.16760-1	Tb927.11.16760	T-complex protein 1, alpha subunit, putative (TCP-1-alpha)	3330.45998070221	4665.5386134432	1995.38134796123	0.427685099896457	-1.22537914879058	1.02523547055668e-164	1.12006975158318e-162
Tb927.8.6300-1	Tb927.8.6300	hypothetical protein, conserved	675.469143930997	719.980453064798	630.957834797195	0.876354117825486	-0.190414141958616	0.00834364761477302	0.0169945187958789
Tb927.11.1290-1	Tb927.11.1290	hypothetical protein, conserved	471.837827445441	430.89090164503	512.784753245852	1.19005704527102	0.251030730640013	0.0317461146298818	0.0568023212973097
Tb927.1.1230-1	Tb927.1.1230	chaperone protein DNAj, putative	256.054648983218	232.506778048866	279.602519917571	1.2025564255112	0.266104588710786	0.0160350318033216	0.0307591814632962
Tb927.9.1380-1	Tb927.9.1380	hypothetical protein, conserved	992.245189624367	1122.13950981509	862.350869433643	0.7684881085559	-0.379905158797163	5.03391093799711e-09	2.34147853103219e-08
Tb927.10.10670-1	Tb927.10.10670	kinetoplastid-specific dual specificity phosphatase, putative	350.773372362034	286.149444119618	415.39730060445	1.45167956513941	0.537723036803318	3.03686203811054e-08	1.32050617975553e-07
Tb927.4.4140-1	Tb927.4.4140	hypothetical protein, conserved	309.502224125004	278.91158237571	340.092865874297	1.219357270779	0.286120896477427	0.0194426834946663	0.0366779740434672
Tb927.1.1010-1	Tb927.1.1010	hypothetical protein, conserved	626.360381387401	659.943956584881	592.77680618992	0.898222947987066	-0.154854514025472	0.0268354425091305	0.0489036212530859
Tb927.6.3410-1	Tb927.6.3410	hypothetical protein, conserved	160.872549440025	206.745975488577	114.999123391474	0.55623391516914	-0.846236382287227	0.000267184746318593	0.000719185304226827
Tb927.11.16680-1	Tb927.11.16680	hypothetical protein, conserved	369.360497658513	297.780305502328	440.940689814698	1.48075840365222	0.566336273789829	7.09795629409973e-08	3.00271723186988e-07
Tb927.3.4110-1	Tb927.3.4110	hypothetical protein, conserved	1895.08132439085	2929.99662982748	860.166018954225	0.293572357796491	-1.76821196167674	1.9524521341444e-226	3.87827992100502e-224
Tb927.11.560-1	Tb927.11.560	hypothetical protein, conserved	690.002135885376	575.571926797495	804.432344973257	1.39762262111905	0.482974864191697	8.17770544901148e-11	4.38485555977671e-10
Tb927.10.3990-1	Tb927.10.3990	DHH1 (DHH1)	4421.33824663925	6189.12607862561	2653.55041465288	0.428743958507652	-1.22181175268054	1.00785467544396e-191	1.46810831056337e-189
Tb927.8.8070-1	Tb927.8.8070	hypothetical protein, conserved	351.798473796376	379.70380638838	323.893141204372	0.853015260197519	-0.229356543713838	0.0164417623752891	0.0314788615903673
Tb927.10.4940-1	Tb927.10.4940	Nuclear Dbf2-related kinase (PK50)	1326.84712092162	1606.93220970999	1046.76203213325	0.651403976974336	-0.618375567134452	8.43958197624389e-27	9.75687122650418e-26
Tb927.11.16060-1	Tb927.11.16060	zinc finger protein, putative	460.614667035971	394.8756859473	526.353648124643	1.33296038944998	0.414633909614322	8.00196396606872e-07	3.00934445195528e-06
Tb927.11.15120-1	Tb927.11.15120	hypothetical protein, conserved	829.902522823792	882.066609311581	777.738436336002	0.881723021964291	-0.18160256562938	0.0114090838527641	0.0226420056478562
Tb927.9.4300-1	Tb927.9.4300	PRP3, putative (TbPRP3)	432.155539569824	368.816044374842	495.495034764806	1.34347472763743	0.425969182791288	6.40342140745402e-06	2.16502526503474e-05
Tb927.9.6310-1	Tb927.9.6310	ABC transporter, putative	1166.650771886	1052.77811761694	1280.52342615507	1.21632792772483	0.282532238585532	9.27355569273211e-06	3.06430535933757e-05
Tb927.11.6590-1	Tb927.11.6590	aminopeptidase, putative,metallo-peptidase, Clan MF, Family M17	2252.13522096966	2534.60784718189	1969.66259475743	0.777107431805439	-0.363814035998265	8.07475730823873e-13	4.95251781571975e-12
Tb927.6.3600-1	Tb927.6.3600	hypothetical protein, conserved	648.824325622491	569.367105810678	728.281545434304	1.27910716653952	0.355137141591093	3.00300184825401e-06	1.05364255936331e-05
Tb927.1.3800-1	Tb927.1.3800	hypothetical protein, conserved	199.275618627333	178.80417326108	219.747063993586	1.22898174011142	0.297463480685022	0.0225436777722449	0.0417705625883867
Tb927.11.9400-1	Tb927.11.9400	hypothetical protein, conserved	2344.69320814679	3006.24529345842	1683.14112283516	0.559881499522899	-0.836806585826881	1.20407809819075e-24	1.28808354690174e-23
Tb927.4.1870-1	Tb927.4.1870	kinetoplastid-specific phospho-protein phosphatase, putative	718.256785992723	760.641504698502	675.872067286944	0.888555335347946	-0.170466471085609	0.0556635378878512	0.0939006603242269
Tb927.10.10210-1	Tb927.10.10210	procyclin-associated gene 4 (PAG4) protein (PAG4)	165.052852305549	30.2813699386659	299.824334672432	9.9012804004481	3.30761510175114	2.91574569165323e-22	2.8378193034576e-21
Tb927.8.7150-1	Tb927.8.7150	UDP-Gal or UDP-GlcNAc-dependent glycosyltransferase, putative	455.990267434511	317.447695271441	594.532839597581	1.87285290916732	0.905237597099458	2.14603803412933e-22	2.10037765042445e-21
Tb927.7.4810-1	Tb927.7.4810	hypothetical protein, conserved	563.48985348215	437.217827064475	689.761879899825	1.57761609248863	0.657746173128618	5.63428744641749e-15	3.8592219656496e-14
Tb927.6.4000-1	Tb927.6.4000	small glutamine-rich tetratricopeptide repeat protein, putative (SGT)	1597.64241610988	2098.44767111553	1096.83716110422	0.522689784549711	-0.935973131349053	2.68421835558945e-62	7.37738000875844e-61
Tb927.9.13180-1	Tb927.9.13180	hypothetical protein, unlikely	2.05285081608203	0	4.10570163216406	Inf	Inf	0.0343834738368131	0.0610795856369404
Tb927.10.2300-1	Tb927.10.2300	hypothetical protein, conserved	255.540111620994	276.999055982367	234.08116725962	0.845061245531902	-0.242872190861542	0.0325339917984282	0.0580774281695798
Tb927.9.8070-1	Tb927.9.8070	60S ribosomal protein L10, putative,QM-like protein (QM)	126.788226648014	155.890946547043	97.6855067489852	0.626627196208002	-0.67432070950178	4.47979394556593e-05	0.000135198201257756
Tb927.7.2400-1	Tb927.7.2400	tyrosyl-tRNA synthetase, putative	856.341701697569	1082.52936637039	630.154037024744	0.582112648950654	-0.780629728082989	1.38283233670791e-29	1.74400499607895e-28
Tb927.9.14120-1	Tb927.9.14120	hypothetical protein, conserved	449.781082648641	406.923681713761	492.638483583521	1.2106409769733	0.275771088372614	0.00401322281249457	0.00876450959050537
Tb927.9.9720-1	Tb927.9.9720	hypothetical protein, conserved	442.792541676576	504.550617582932	381.034465770221	0.755195717717244	-0.405077510862412	1.06726929784789e-05	3.49230013597549e-05
Tb927.8.7630-1	Tb927.8.7630	amino acid transporter 1, putative (AATP1)	90.6933355919075	76.1060934807567	105.280577703058	1.38333966293617	0.468155436942547	0.0111045891772269	0.022067782948832
Tb927.10.12370-1	Tb927.10.12370	gamma-glutamylcysteine synthetase (GCS)	1221.9500525284	1022.88747320827	1421.01263184854	1.38921696576415	0.474271934803517	1.07965390533831e-16	8.07891706563084e-16
Tb927.11.7350-1	Tb927.11.7350	histone H2B variant, putative (H2BVAR)	1085.02178384975	1343.38137194872	826.662195750781	0.615359281446356	-0.700499111727674	3.33498210656762e-22	3.23863817904456e-21
Tb927.8.1430-1	Tb927.8.1430	hypothetical protein, conserved	211.999356977066	189.055645737131	234.943068217	1.24271913330571	0.313500270023786	0.0145237084237853	0.0281295818962984
Tb927.10.6160-1	Tb927.10.6160	hypothetical protein, conserved	722.976137677735	766.498319833186	679.453955522284	0.886438936578694	-0.173906842138272	0.024823196891014	0.0456074712691743
Tb927.11.9660-1	Tb927.11.9660	hypothetical protein, conserved	301.811195474268	236.963673289245	366.658717659291	1.54732036590155	0.629771931400328	1.08240520510043e-09	5.34777924961999e-09
Tb927.5.1720-1	Tb927.5.1720	hypothetical protein, conserved	1143.49669725728	1058.85789350974	1228.13550100483	1.15986810745112	0.213960760917918	0.000732552005729944	0.00182876450445007
Tb927.8.5420-1	Tb927.8.5420	hypothetical protein, conserved	367.292315544553	325.064790092116	409.51984099699	1.25980990091527	0.333206054600076	0.00107573188343206	0.00261745452705908
Tb927.10.4590-1	Tb927.10.4590	mitochondrial inner membrane signal peptidase, putative,serine peptidase clan SF, family S26B, putative	189.169430787002	162.167912366948	216.170949207057	1.3330069188898	0.414684268665519	0.00135472226495689	0.0032332803374449
Tb927.11.9180-1	Tb927.11.9180	ADP-ribosylation factor GTPase activating protein, putative (Cnt-b5)	603.770193045505	707.695931825262	499.844454265747	0.706298329250767	-0.501650411077665	2.49225865946717e-10	1.28965901028674e-09
Tb927.7.5060-1	Tb927.7.5060	hypothetical protein, conserved	698.593088801876	947.937015116477	449.249162487275	0.473923008937544	-1.07727538944697	1.35437925905815e-22	1.34209463992837e-21
Tb927.10.13960-1	Tb927.10.13960	flagellar protein PF20	749.013904787069	810.967198301069	687.060611273069	0.847211345554324	-0.23920618536665	0.00074614571482786	0.00186004379566329
Tb927.11.4840-1	Tb927.11.4840	hypothetical protein, conserved	335.137770357842	252.461590017004	417.813950698681	1.65496046614671	0.726796754207528	8.02799101696001e-10	3.98436351437993e-09
Tb927.11.8400-1	Tb927.11.8400	Mitochondrial RNA processing endonuclease 1 (mRPN1)	441.432816005296	399.698026085906	483.167605924685	1.20883160383894	0.273613284101227	0.0139666108183703	0.027150395585533
Tb927.10.9790-1	Tb927.10.9790	hypothetical protein, conserved	189.207784560141	148.499183849881	229.9163852704	1.54826699588345	0.630654283124513	5.99287745436165e-06	2.03645991256302e-05
Tb927.10.620-1	Tb927.10.620	hypothetical protein, conserved	711.027994712682	863.689958239691	558.366031185673	0.646488969634072	-0.629302339840201	6.62201391240908e-17	5.01094386099181e-16
Tb927.8.6070-1	Tb927.8.6070	basal body component,ML protein (TBBC)	1961.52386020264	1673.27640557853	2249.77131482675	1.34453059119596	0.427102580249558	6.46852931094542e-14	4.1815788592946e-13
Tb927.6.4940-1	Tb927.6.4940	hypothetical protein, conserved	598.790625343183	567.685645040127	629.895605646239	1.10958522758086	0.150020485638519	0.0578280337911521	0.0971395378309954
Tb927.1.3130-1	Tb927.1.3130	protein kinase, putative	475.021384405049	516.386427925007	433.656340885091	0.83979035356845	-0.251898878444473	0.0219685883073696	0.0408088122861658
Tb927.3.1070-1	Tb927.3.1070	peptide chain release factor 1, putative	629.380061249532	566.03548713429	692.724635364773	1.22381838437707	0.291389476822003	0.000102541413685961	0.000292211266910761
Tb927.9.5940-1	Tb927.9.5940	hypothetical protein, unlikely	121.637592934387	84.2751268897763	159.000058978997	1.88667836937171	0.915848501125136	2.69905735256585e-06	9.51967766804904e-06
Tb927.11.8770-1	Tb927.11.8770	ATP-dependent RNA helicase FAL1, putative	953.303194798464	1151.04989135877	755.556498238158	0.656406385084015	-0.60733882239125	3.07634381955137e-19	2.59780144762116e-18
Tb927.11.6260-1	Tb927.11.6260	hypothetical protein, conserved	517.245187994189	555.387187798553	479.103188189824	0.862647174287358	-0.213157482165866	0.00578506454030432	0.0122276817611269
Tb927.11.10430-1	Tb927.11.10430	hypothetical protein, conserved	744.050593066929	794.930759876425	693.170426257432	0.871988431250526	-0.197619100123934	0.00225924272562497	0.00516837619659759
Tb927.2.3310-1	Tb927.2.3310	65 kDa invariant surface glycoprotein	85.4204096871092	138.559542348299	32.2812770259197	0.232977653352621	-2.10173651315573	7.83173883050295e-10	3.89359484519885e-09
Tb927.9.3440-1	Tb927.9.3440	cyclophilin type peptidyl-prolyl cis-trans isomerase, putative	638.105314333878	767.861351186995	508.349277480761	0.662032640000609	-0.595025747331949	1.38684384106378e-12	8.35932080751549e-12
Tb927.2.5410-1	Tb927.2.5410	ABC transporter, putative,multidrug resistance protein	578.523307629901	624.556554272884	532.490060986919	0.852589020712224	-0.230077617894233	0.000986264474667905	0.00241320031035764
Tb927.11.12370-1	Tb927.11.12370	hypothetical protein, conserved	299.998500346983	203.331807932449	396.665192761517	1.95082705846641	0.964085888171563	3.46757698780946e-14	2.29421823417522e-13
Tb927.6.3880-1	Tb927.6.3880	hypothetical protein, conserved	326.225731443305	247.754953877669	404.696509008941	1.63345476114582	0.707926499603433	1.00107379477183e-07	4.17233427100895e-07
Tb927.9.7700-1	Tb927.9.7700	palmitoyl acyltransferase 1, putative	484.229742474475	446.978164612206	521.481320336743	1.16668186865275	0.22241121992534	0.0062173878662713	0.0130607871172963
Tb927.7.3270-1	Tb927.7.3270	hypothetical protein, conserved	663.768669183079	711.644372003398	615.892966362759	0.865450484248077	-0.208476815068151	0.00349752745142218	0.00772709553221179
Tb927.3.3250-1	Tb927.3.3250	hypothetical protein, conserved	327.429057565352	282.324960628927	372.533154501777	1.31951901692254	0.40001214295076	0.000113499160901593	0.000321446100544369
Tb927.10.15100-1	Tb927.10.15100	hypothetical protein, conserved	11.6649938780114	4.87094113924175	18.459046616781	3.78962629379145	1.92205558700422	0.0125768929776949	0.0247182470485841
Tb927.6.1540-1	Tb927.6.1540	hypothetical protein, conserved	739.742566437396	928.697387241348	550.787745633444	0.593075584361805	-0.753712114508947	7.87824979135754e-25	8.47979103158435e-24
Tb927.9.2260-1	Tb927.9.2260	hypothetical protein, conserved	701.49255372426	612.56153095077	790.42357649775	1.29035784416778	0.367771211706367	0.000138725948659677	0.000388610510027429
Tb927.10.11240-1	Tb927.10.11240	hypothetical protein, conserved	684.264967832759	643.174545732056	725.355389933461	1.12777378201102	0.173477709313839	0.0142977386756124	0.0277447238065835
Tb927.4.840-1	Tb927.4.840	hypothetical protein, conserved	486.031091244351	437.343809284901	534.7183732038	1.22264991947209	0.290011377094003	0.00135119847306405	0.00322575106653367
Tb927.4.3550-1	Tb927.4.3550	60S ribosomal protein L13a, putative	1901.61287393219	2220.50044820417	1582.72529966021	0.712778644534945	-0.488473981772007	5.06904641266528e-13	3.13763921010584e-12
Tb927.6.4150-1	Tb927.6.4150	hypothetical protein, conserved	145.806676130476	130.191736949689	161.421615311262	1.2398760404713	0.3101958909857	0.0344073774488379	0.0611096279014109
Tb927.3.2420-1	Tb927.3.2420	hypothetical protein, conserved	426.034001823101	574.853657676262	277.214345969939	0.482234638795769	-1.05219281179418	3.9155205606529e-30	5.00316516083426e-29
Tb927.3.5190-1	Tb927.3.5190	hypothetical protein, conserved	460.317474316281	286.754502975809	633.880445656753	2.21053353680109	1.14439462210451	5.64706586516428e-34	8.25340395677856e-33
Tb927.10.11100-1	Tb927.10.11100	deoxyribodipyrimidine photolyase, putative,DNA repair enzyme, putative	650.728018009316	586.22704458242	715.228991436212	1.22005458131957	0.28694569076985	3.76328403402361e-05	0.000114763093012444
Tb927.10.5970-1	Tb927.10.5970	predicted zinc finger protein	284.705053660021	315.20517828138	254.204929038662	0.806474469818944	-0.310299231498493	0.0034767036935726	0.00768303167682036
Tb927.6.1800-1	Tb927.6.1800	protein phosphatase 2C, putative	550.867218588257	771.578653558922	330.155783617592	0.427896471856423	-1.22466631136	3.66230782986213e-45	7.2581792365068e-44
Tb927.7.6790-1	Tb927.7.6790	hypothetical protein, conserved	680.557018639679	639.187191480445	721.926845798913	1.12944510688149	0.17561415479093	0.00854276666241404	0.0173515641713918
Tb927.11.7500-1	Tb927.11.7500	hypothetical protein, conserved	228.309926414787	98.4716808667426	358.148171962832	3.63706772150562	1.86277578874946	6.08634460680566e-29	7.52399602029441e-28
Tb927.10.10020-1	Tb927.10.10020	hypothetical protein, conserved	403.809195210755	378.96910753088	428.649282890629	1.13109294233357	0.177717480994016	0.0443735101827559	0.0768730384533769
Tb927.7.5850-1	Tb927.7.5850	hypothetical protein, conserved	587.97276541752	525.369051290385	650.576479544656	1.2383228093599	0.30838744924961	0.00216393759510479	0.00497443834329718
Tb927.10.13550-1	Tb927.10.13550	hypothetical protein, conserved,hypothetical protein	949.988771406628	1010.59892290077	889.378619912487	0.880051026929321	-0.184340918678746	0.00294153530730991	0.00658024535088011
Tb927.7.1320-1	Tb927.7.1320	10 kDa heat shock protein, putative (HSP10)	274.559332034518	250.636848890105	298.48181517893	1.1908935836877	0.252044502080912	0.0232375103200768	0.0429741515441115
Tb927.10.6890-1	Tb927.10.6890	hypothetical protein	113.355341191335	66.6121500318283	160.098532350842	2.40344339995548	1.26510282903644	3.56356035729603e-12	2.07498451184326e-11
Tb927.10.7340-1	Tb927.10.7340	40S ribosomal protein S24E, putative	2889.91567110247	3483.01872454543	2296.8126176595	0.659431602096613	-0.600705067606715	4.063857581404e-15	2.80111319096774e-14
Tb927.3.680-1	Tb927.3.680	cytochrome P450, putative	518.8291775504	309.73735533404	727.92099976676	2.35012337785904	1.23273649804689	3.658019594953e-42	6.81686380807872e-41
Tb927.9.11940-1	Tb927.9.11940	hypothetical protein, conserved	381.828239113295	283.799966017708	479.856512208881	1.69082653159634	0.757728655701212	5.38224499178559e-14	3.50266725452018e-13
Tb927.8.7340-1	Tb927.8.7340	trans-sialidase, putative,neuraminidase, putative	291.285415216126	112.345134879595	470.225695552656	4.18554569413812	2.06541572765116	4.47871709357528e-60	1.16847723575666e-58
Tb927.6.4620-1	Tb927.6.4620	hypothetical protein, conserved	197.114141997824	167.20567769499	227.022606300657	1.35774460191945	0.441212127449543	0.00220532056492735	0.00505924642151018
Tb927.7.5970-1	Tb927.7.5970	protein associated with differentiation 5, putative	599.522675720034	460.41323613417	738.632115305898	1.60428080110766	0.681926682260236	1.03266345027609e-07	4.29784693114905e-07
Tb927.11.9870-1	Tb927.11.9870	hypothetical protein, conserved	482.716579188465	551.302065706341	414.131092670589	0.751187268163045	-0.412755483857464	2.30107237604981e-05	7.19290864330306e-05
Tb927.5.3480-1	Tb927.5.3480	hypothetical protein, conserved	466.452152447433	353.846742409893	579.057562484973	1.63646430243011	0.710582132007634	7.80409473076961e-14	5.02636609778382e-13
Tb927.10.7120-1	Tb927.10.7120	hypothetical protein, conserved	772.522499681071	950.639811097306	594.405188264836	0.62526856263123	-0.677452111903749	2.33554076904405e-19	1.97796766680668e-18
Tb927.10.11750-1	Tb927.10.11750	hypothetical protein, conserved	349.790401491482	295.207228619554	404.37357436341	1.36979563899685	0.453960672311551	3.37441761728279e-06	1.18064091173145e-05
Tb927.10.8540-1	Tb927.10.8540	chaperone protein DNAj, putative	742.967704968954	856.471121061024	629.464288876884	0.73495097896247	-0.444280069110162	3.82382130456837e-09	1.79581935528896e-08
Tb927.10.14920-1	Tb927.10.14920	hypothetical protein, conserved	1824.23822163544	1900.46840014698	1748.0080431239	0.919777483797523	-0.120643213989754	0.0527241482403034	0.0895818537364409
Tb927.8.2610-1	Tb927.8.2610	5-methyltetrahydropteroyltriglutamate-homocysteine S-methyltransferase, putative	599.992991976901	697.435193894547	502.550790059256	0.720569874389279	-0.472789758106992	8.85445599554354e-09	4.03903681633875e-08
Tb927.10.890-1	Tb927.10.890	kinesin, putative	1970.96744116225	2111.93477449877	1830.00010782572	0.866504084275065	-0.20672154532939	3.75779832251658e-05	0.000114635802229651
Tb927.11.15850-1	Tb927.11.15850	kinteoplast poly(A) polymerase complex 1 subunit	1574.94302382849	1467.11331062593	1682.77273703106	1.1469957533908	0.197860049964575	0.000230113059540654	0.000626343238986396
Tb927.6.2080-1	Tb927.6.2080	hypothetical protein, conserved	480.94853545826	456.711722019099	505.185348897422	1.1061361566636	0.14552898091911	0.0421155059031358	0.0732808125808097
Tb927.9.8190-1	Tb927.9.8190	hypothetical protein, conserved	490.061774357092	574.863492426921	405.260056287262	0.704967460320644	-0.504371427329768	1.19666737884146e-08	5.41910512490898e-08
Tb927.1.590-1	Tb927.1.590	hypothetical protein, unlikely	106.579654273065	85.6864635972242	127.472844948906	1.48766607463347	0.573050731732253	0.00205280154709923	0.00473265247207789
Tb927.9.12530-1	Tb927.9.12530	hypothetical protein, conserved	336.93790112667	241.884498387946	431.991303865394	1.78594042505587	0.836683956209437	1.3537532505411e-14	9.12947793960591e-14
Tb927.9.11900-1	Tb927.9.11900	acyl transferase-like protein	459.714941193263	394.155982587081	525.273899799445	1.33265489553592	0.414303228319651	4.31215757457326e-06	1.48730296770995e-05
Tb927.4.3360-1	Tb927.4.3360	hypothetical protein, conserved	450.897053785433	398.769077962692	503.025029608175	1.26144442336935	0.335076645556634	0.000278973592390445	0.000748611973439512
Tb927.11.2260-1	Tb927.11.2260	eukaryotic translation initiation factor 4e, putative (eIF4E)	664.821335789533	732.96594874631	596.676722832757	0.81405790248965	-0.296796680415825	0.000272247270252666	0.000731910532761705
Tb927.10.8180-1	Tb927.10.8180	hypothetical protein, conserved	1082.25623145098	1006.6305932144	1157.88186968755	1.15025499671153	0.201953723526824	0.00055548265156691	0.00141501555660006
Tb927.11.5020-1	Tb927.11.5020	hypothetical protein, conserved	1715.70665825104	1596.75194494062	1834.66137156146	1.14899585835775	0.200373597690292	0.000582093436448949	0.0014750642605288
Tb927.7.3860-1	Tb927.7.3860	hypothetical protein, conserved	397.286035412556	467.949068490591	326.62300233452	0.697988358835867	-0.518725119755896	4.23550304683285e-08	1.82535979434512e-07
Tb927.11.7910-1	Tb927.11.7910	hypothetical protein	183.292933241343	144.72265642375	221.863210058936	1.53302333954759	0.616379661506312	9.8936776316214e-06	3.25567554594771e-05
Tb927.8.1280-1	Tb927.8.1280	hypothetical protein, conserved	849.878189778623	903.483135602538	796.273243954708	0.881337141311076	-0.18223409043523	0.00634409233269702	0.0132967306925113
Tb927.9.7290-1	Tb927.9.7290	variant surface glycoprotein (VSG)-related, putative	5.41862036845299	9.83139743091079	1.00584330599519	0.102309291539037	-3.28899092098135	0.00137589339579246	0.00327933140966079
Tb927.11.11380-1	Tb927.11.11380	hypothetical protein, conserved	561.902461667422	520.219088463791	603.585834871054	1.16025314767562	0.214439611431695	0.00822960975019357	0.0167974752958178
Tb927.11.14760-1	Tb927.11.14760	hypothetical protein, conserved	495.368893386238	362.538289252027	628.199497520449	1.7327811051807	0.793089416519912	4.11114896667039e-19	3.44170900083326e-18
Tb927.8.6150-1	Tb927.8.6150	40S ribosomal protein S8, putative	404.164922168647	471.975188992179	336.354655345116	0.712653256336085	-0.488727795276584	8.83305491411254e-08	3.7097981715206e-07
Tb927.5.1600-1	Tb927.5.1600	hypothetical protein, conserved	787.705389806999	617.688094311746	957.722685302252	1.55049562088352	0.632729451304587	1.71897760859768e-17	1.33783297410006e-16
Tb927.2.4050-1	Tb927.2.4050	hypothetical protein, conserved	861.838491094101	934.698989154783	788.977993033419	0.844098476822859	-0.244516773992536	0.000289576972198075	0.000773503281482634
Tb927.9.5220-1	Tb927.9.5220	hypothetical protein, conserved	224.161090340995	296.611671237733	151.710509444257	0.51147855649504	-0.967254337979817	3.56703704456681e-14	2.35645531137671e-13
Tb927.3.4120-1	Tb927.3.4120	hypothetical protein, conserved	590.911161601682	507.87835847152	673.943964731844	1.32697909546708	0.408145643425871	6.37722595414337e-07	2.43180431235659e-06
Tb927.11.1260-1	Tb927.11.1260	copper-transporting ATPase-like protein, putative	1776.54446887125	1947.86323336273	1605.22570437978	0.824095694649243	-0.279116220852803	2.41240179782719e-08	1.0579223137486e-07
Tb927.5.2620-1	Tb927.5.2620	hypothetical protein, conserved	541.02733814678	476.034911540459	606.019764753102	1.27305739571077	0.348297464518648	0.0028953805791121	0.00648862211831789
Tb927.11.16710-1	Tb927.11.16710	hypothetical protein, conserved	112.136079173156	84.1780761686681	140.094082177644	1.66425854039402	0.734879571682537	8.18545973631664e-05	0.000236733679998039
Tb927.9.11040-1	Tb927.9.11040	mitochondrial carrier protein (MCP3)	192.178540292903	171.93104275257	212.426037833236	1.23553044541784	0.305130561384751	0.0287980261463674	0.0520891449750106
Tb927.11.7830-1	Tb927.11.7830	hypothetical protein, conserved	304.527967083136	271.578251973178	337.477682193095	1.2426535620622	0.313424145176966	0.00532839332911866	0.0113558053393068
Tb927.5.1950-1	Tb927.5.1950	hypothetical protein, conserved	668.154443672582	703.92133229403	632.387555051134	0.898378165341612	-0.154605230746553	0.0208066793019897	0.0388901576346
Tb927.9.12380-1	Tb927.9.12380	hypothetical protein, conserved	347.030172060211	399.583532862041	294.47681125838	0.7369593264997	-0.440343097108995	2.29254166349808e-05	7.17393989938175e-05
Tb927.11.6660-1	Tb927.11.6660	hypothetical protein, conserved	1048.02900880226	983.659427861644	1112.39858974288	1.13087777968142	0.177443017589919	0.0426359156918444	0.0740722246651307
Tb927.11.1180-1	Tb927.11.1180	protein kinase, putative,cdc2-related kinase, putative (CRK6)	523.105636441061	714.667547293867	331.543725588255	0.463913223489251	-1.10807312520216	4.82286590275949e-35	7.34352752441079e-34
Tb927.5.3310-1	Tb927.5.3310	hypothetical protein, conserved	430.59185039745	407.623001909834	453.560698885066	1.11269652782105	0.154060171739637	0.0589527762018928	0.0987631328358334
Tb927.11.7280-1	Tb927.11.7280	DNA-direcetd RNA polymerase II, subunit 9, putative (RPB9)	280.124069494804	255.95069524411	304.297443745498	1.18889086609152	0.249616289368908	0.0289276708568828	0.0522803646172779
Tb927.8.6380-1	Tb927.8.6380	hypothetical protein, conserved	287.353150264958	244.704083317953	330.002217211964	1.34857666753022	0.431437542130821	0.000160859760025513	0.000447173760376266
Tb927.2.830-1	Tb927.2.830	retrotransposon hot spot protein (RHS, pseudogene), putative,retrotransposon hot spot protein 1 (RHS1), interrupted	477.177497592379	506.351515773717	448.003479411042	0.884767726480452	-0.176629333292805	0.0122782176896112	0.0241910781350771
Tb11.01.6240-1	Tb11.01.6240	expression site-associated gene 2 (ESAG2) protein, putative	302.689759121704	543.506164044392	61.8733541990167	0.113841126913076	-3.13490624660447	7.51093715383522e-124	5.04966082496307e-122
Tb927.7.3900-1	Tb927.7.3900	vacuolar transporter chaperone, putative	758.686065143872	595.002571086617	922.369559201127	1.55019424120582	0.632448998252418	5.64645654459872e-18	4.47011143114065e-17
Tb927.2.4280-1	Tb927.2.4280	kinetoplastid-specific dual specificity phosphatase, putative	979.646153867703	1028.24302301697	931.049284718432	0.905475907812761	-0.143251839290552	0.0454769768069944	0.0785045975297514
Tb927.11.16630-1	Tb927.11.16630	hypothetical protein, conserved	843.840797664381	1009.11401057791	678.567584750851	0.67243896887552	-0.572524761487574	1.05801472355012e-15	7.48143097397093e-15
Tb927.1.1840-1	Tb927.1.1840	hypothetical protein, conserved	491.859143401185	389.517761316534	594.200525485836	1.52547735815048	0.609260766919892	4.17466685731821e-12	2.41953503534225e-11
Tb927.7.2280-1	Tb927.7.2280	hypothetical protein, conserved	330.561826232574	357.11913948874	304.004512976409	0.851269168635512	-0.23231271520285	0.0198068243491525	0.0372523444828046
Tb927.10.3560-1	Tb927.10.3560	arginine N-methyltransferase, putative	815.286633172649	991.709171673928	638.86409467137	0.644205088466629	-0.634408038518423	3.86061167073828e-14	2.53697338362801e-13
Tb927.5.2460-1	Tb927.5.2460	hypothetical protein, conserved	309.510286999703	285.3932736914	333.627300308006	1.16900898186116	0.225286014588787	0.035329531734208	0.0626201799547714
Tb927.11.3590-1	Tb927.11.3590	40S ribosomal protein S4, putative	2363.93516177772	2715.18835512149	2012.68196843396	0.741267899384425	-0.431933058073422	6.12541460561927e-20	5.34292651228667e-19
Tb927.9.9220-1	Tb927.9.9220	hypothetical protein, conserved	783.569429830319	675.767416825566	891.371442835073	1.31905063878681	0.399499951188592	1.18292412573005e-08	5.36242575668083e-08
Tb927.10.5220-1	Tb927.10.5220	hypothetical protein, conserved	476.481569180906	433.492765660287	519.470372701525	1.19833689014459	0.261033552046066	0.009076246365722	0.018299052649691
Tb927.8.4340-1	Tb927.8.4340	hypothetical protein, conserved	193.215577514398	255.186989247211	131.244165781584	0.514305867116298	-0.959301483076621	2.75034098002184e-12	1.61762988999939e-11
Tb927.9.15110-1	Tb927.9.15110	unspecified product	734.790725212778	823.985135439282	645.596314986273	0.7835048075741	-0.351985967806567	3.07051404964237e-06	1.07646581603988e-05
Tb927.4.3430-1	Tb927.4.3430	hypothetical protein, conserved	496.431058773936	539.557994058588	453.304123489284	0.840139759730928	-0.251298750449694	0.00137647501299684	0.0032798232316228
Tb927.9.9600-1	Tb927.9.9600	DNA replication licensing factor MCM9, putative	802.05508173457	609.630613465202	994.479550003939	1.63128216995406	0.706006352855273	9.04144012283745e-23	8.99000986047774e-22
Tb927.7.4130-1	Tb927.7.4130	hypothetical protein, conserved	669.965571268068	612.966607041965	726.96453549417	1.18597738790753	0.2460765034213	0.0022126050967604	0.00507297181156503
Tb927.7.4060-1	Tb927.7.4060	calpain-like cysteine peptidase, putative,cysteine peptidase, Clan CA, family C2, putative	1008.14612984445	1268.87023693089	747.422022758006	0.589045279023844	-0.763549558773188	1.50542503652227e-29	1.89315321139635e-28
Tb927.10.15490-1	Tb927.10.15490	GDP-mannose 4,6 dehydratase, putative	413.302838261651	439.176727459893	387.42894906341	0.882170945860949	-0.180869848572592	0.0337650041283978	0.0600908442439823
Tb927.1.4500-1	Tb927.1.4500	hypothetical protein, conserved	587.973301487162	699.853504881075	476.093098093249	0.680275364448094	-0.555809250716675	8.86550606729989e-13	5.41471160225025e-12
Tb927.9.11850-1	Tb927.9.11850	structural maintenance of chromosome 1, putative (SMC1)	1895.09737612874	1824.59122438721	1965.60352787028	1.07728432626351	0.107399068781221	0.0238263319540278	0.0439514861287891
Tb927.5.2580-1	Tb927.5.2580	hypothetical protein, conserved	367.250811466706	265.062317131385	469.439305802027	1.77105259956412	0.824607060200169	1.04041192913797e-16	7.79194538189022e-16
Tb927.8.6170-1	Tb927.8.6170	transketolase, putative (TK)	1365.0231187925	758.425396562201	1971.6208410228	2.59962397087411	1.37830295610428	6.37068586111322e-115	3.76214827203578e-113
Tb927.2.1700-1	Tb927.2.1700	hypothetical protein, conserved	929.458612320389	1155.44805865752	703.469165983257	0.608828030574213	-0.715893312525087	1.81753120677077e-26	2.08576884477075e-25
Tb927.7.4720-1	Tb927.7.4720	hypothetical protein	106.937324482272	74.2496280166491	139.625020947895	1.88048108357643	0.911101793872112	1.23846144872403e-06	4.55753813130444e-06
Tb927.6.1640-1	Tb927.6.1640	single strand-specific nuclease, putative	141.217454064667	89.042198858722	193.392709270613	2.17192198473734	1.11897228258336	1.38644673580541e-12	8.35932080751549e-12
Tb927.8.2580-1	Tb927.8.2580	hypothetical protein, conserved	957.824690258817	1049.85553191629	865.793848601341	0.824679036572787	-0.278095360307794	0.00120519117266131	0.00290335469929986
Tb927.5.1640-1	Tb927.5.1640	hypothetical protein, conserved	915.48459749395	959.559551627596	871.409643360304	0.908135031204918	-0.139021266131245	0.0186992984626432	0.0354111778154024
Tb927.10.2540-1	Tb927.10.2540	adenylate kinase, putative	363.798297250541	323.940727760194	403.655866740888	1.24607939709176	0.317395996244078	0.0169150175376814	0.0323000334890399
Tb927.4.4130-1	Tb927.4.4130	hypothetical protein, conserved	335.370034700303	429.927065059637	240.813004340969	0.56012524893627	-0.836178632332983	1.26970304715899e-09	6.23438462481438e-09
Tb927.11.11680-1	Tb927.11.11680	2-oxoglutarate dehydrogenase E2 component, putative	2770.6619454396	2148.56322955745	3392.76066132176	1.57908346128617	0.659087425790635	1.15604207421393e-25	1.27251986506672e-24
Tb927.4.5010-1	Tb927.4.5010	calreticulin, putative	657.856369083299	904.862596692614	410.850141473984	0.454046993406173	-1.13908647216093	1.91392841922378e-22	1.88163491383755e-21
Tb927.6.2740-1	Tb927.6.2740	pyridoxal kinase (pdxK)	1934.95390475785	2195.29595221928	1674.61185729643	0.762818268581748	-0.390588700008728	8.63593520288298e-15	5.84195616665613e-14
Tb927.10.12960-1	Tb927.10.12960	ras-related protein rab-5,small GTPase, putative (RAB5A)	953.712684325433	1207.64407808615	699.781290564713	0.579459878339081	-0.787219322050969	1.27437465423334e-30	1.65744560684514e-29
Tb927.8.5880-1	Tb927.8.5880	eukaryotic translation initiation factor 1A, putative	898.113650714614	1107.44169396881	688.785607460417	0.621961057825058	-0.685103841607778	6.48813132746627e-23	6.495563322114e-22
Tb927.10.1680-1	Tb927.10.1680	histone deacetylase 1 (DAC1)	224.549514057995	203.274954243639	245.824073872351	1.20931806275412	0.274193737729628	0.0314261035585418	0.0562951721872628
Tb927.11.3350-1	Tb927.11.3350	phospholipid-transporting ATPase 1-like protein, putative	742.043720566094	808.665604080302	675.421837051886	0.835230079830148	-0.259754425076849	0.0140970531945625	0.027385695692482
Tb927.8.6450-1	Tb927.8.6450	inhibitor of cysteine peptidase (ICP)	2389.20675751626	2020.55738282925	2757.85613220326	1.3648986936177	0.448793874486381	1.82051298520761e-10	9.51062970156275e-10
Tb927.5.3990-1	Tb927.5.3990	variant surface glycoprotein (VSG, atypical), putative	16.1454863032424	7.77092359051074	24.5200490159741	3.15535839857133	1.65780388174523	0.00158014972464442	0.00371849989052025
Tb927.7.1730-1	Tb927.7.1730	60S ribosomal protein L7, putative	130.104917074901	170.075442231454	90.1343919183477	0.529967117743457	-0.916025245664574	7.85461364426214e-08	3.31159301740719e-07
Tb927.7.3210-1	Tb927.7.3210	protein kinase, putative	546.278427409284	587.080759387659	505.476095430909	0.860999253251178	-0.215916108521096	0.0136229826752124	0.0265532713160921
Tb927.3.2870-1	Tb927.3.2870	hypothetical protein, conserved	847.39585848647	995.471914378184	699.319802594756	0.702500786304536	-0.50942825475377	1.33481478380552e-12	8.06239199064286e-12
Tb927.7.3380-1	Tb927.7.3380	hypothetical protein, conserved	498.122279459437	429.257966235034	566.986592683841	1.32085281411736	0.401469712479098	2.12468059387904e-05	6.68456025576055e-05
Tb927.6.2400-1	Tb927.6.2400	hypothetical protein, conserved	623.712554998054	583.424606508172	664.000503487936	1.13810849950607	0.186638100911438	0.040125217006997	0.0701809879209834
Tb927.8.7060-1	Tb927.8.7060	hypothetical protein, conserved	858.481838405188	796.835181405092	920.128495405283	1.15472875304374	0.207554000908373	0.00254050963567185	0.00574639084259108
Tb927.11.14230-1	Tb927.11.14230	hypothetical protein, conserved	440.375316674445	404.808729006611	475.941904342279	1.17572045817843	0.233545082674378	0.00685898638262685	0.0142630361608752
Tb927.9.15670-1	Tb927.9.15670	hypothetical protein, unlikely	5.06178027944594	8.15618581355416	1.96737474533772	0.241212594993641	-2.05162285489454	0.0491019128321527	0.0842463129471956
Tb927.11.5940-1	Tb927.11.5940	receptor-type adenylate cyclase GRESAG 4, putative	1089.01182210775	911.492311095444	1266.53133312005	1.38951400653936	0.474580377225074	6.90897136454752e-14	4.46300145795605e-13
Tb927.11.3230-1	Tb927.11.3230	60S ribosomal protein L44	2635.66826402981	3220.45576085791	2050.88076720172	0.636829355685783	-0.651021254096629	7.58487692775023e-22	7.31697840491579e-21
Tb927.11.1770-1	Tb927.11.1770	hypothetical protein, conserved	343.944617201092	274.129367085985	413.7598673162	1.5093598752826	0.59393682732622	3.6446911270384e-09	1.71888274390934e-08
Tb927.11.10020-1	Tb927.11.10020	short-chain dehydrogenase, putative	480.372363583173	387.792590099637	572.952137066709	1.47747056466318	0.563129388177785	7.46072056387512e-10	3.71548135203809e-09
Tb927.11.5170-1	Tb927.11.5170	ubiquitin activating enzyme, putative	232.552130155279	195.742927491599	269.361332818958	1.3760973960631	0.460582583299155	6.64666686357138e-05	0.000195595516456612
Tb927.10.10130-1	Tb927.10.10130	mitochondrial RNA binding complex 1 subunit (MRB10130)	666.70184843212	616.526426319837	716.877270544403	1.16276811494291	0.217563416005048	0.00315094018789406	0.00701814914429003
Tb927.3.3820-1	Tb927.3.3820	hypothetical protein, conserved	651.759994157786	710.16356093192	593.356427383652	0.835520801158839	-0.259252348761118	0.00108058804556123	0.00262780732281725
Tb927.4.1820-1	Tb927.4.1820	selenocysteine-tRNA-specific elongation factor, putative	550.213377664511	437.288613298658	663.138142030364	1.51647704025043	0.600723655451307	6.1419271416904e-14	3.98814585574845e-13
Tb927.10.14180-1	Tb927.10.14180	protein transport protein SEC13, putative,cytosolic coat protein, putative	1144.04369352192	1431.46475060183	856.622636442012	0.598423842488516	-0.740760438454091	2.08444379103715e-22	2.04697064423199e-21
Tb927.9.6730-1	Tb927.9.6730	hypothetical protein, conserved	150.844416093129	169.351071780526	132.337760405733	0.781440347642076	-0.355792347632522	0.0129756429026994	0.0254276051501329
Tb927.9.9690-1	Tb927.9.9690	hypothetical protein, conserved	254.379153218154	214.727008785075	294.031297651234	1.36932610068413	0.453466060778164	0.000161186734047366	0.000447797856190076
Tb927.10.220-1	Tb927.10.220	60S ribosomal protein L37a, putative	267.995922471225	327.6584014192	208.333443523251	0.635825123423933	-0.653298071926692	1.7523268784801e-07	7.09043375829449e-07
Tb927.2.2530-1	Tb927.2.2530	hypothetical protein, conserved	783.596501330187	692.978154287333	874.214848373042	1.26153305550028	0.335178009232588	8.9263517217385e-05	0.000257001948654437
Tb927.9.12070-1	Tb927.9.12070	hypothetical protein, conserved	1444.97156575935	1588.56979028714	1301.37334123157	0.819210681953323	-0.287693567659053	2.61944265059133e-06	9.2519423170906e-06
Tb927.8.6670-1	Tb927.8.6670	hypothetical protein, conserved	314.232129331879	291.561130497642	336.903128166116	1.1555145488395	0.208535424588281	0.0399192390664413	0.0698346976462563
Tb927.7.4460-1	Tb927.7.4460	hypothetical protein, conserved	833.0682523954	919.151977770476	746.984527020324	0.812688809996615	-0.299225065119367	1.43840859192841e-05	4.61008107570748e-05
Tb927.10.1270-1	Tb927.10.1270	mismatch repair protein, putative	864.385962523048	807.023626679222	921.748298366875	1.14215776080773	0.191761937054115	0.00664020681756288	0.0138509325979713
Tb927.11.11100-1	Tb927.11.11100	glucosamine 6-phosphate n-acetyltransferase (GNA1)	296.695304807841	241.627441927225	351.763167688457	1.45580801949807	0.541820116814391	3.10574696744094e-06	1.08838125482894e-05
Tb927.10.14570-1	Tb927.10.14570	hypothetical protein, conserved	808.100554922954	891.60067760939	724.600432236518	0.812696143501547	-0.299212046651127	1.87388392821965e-05	5.92323527401075e-05
Tb927.8.2720-1	Tb927.8.2720	hypothetical protein, conserved	406.655612027341	380.62766594839	432.683558106292	1.13676329078234	0.184931871849045	0.0191431018053698	0.0361596519945823
Tb927.7.3680-1	Tb927.7.3680	ubiquitin/ribosomal protein S27a, putative	2094.66688781967	2494.5791096598	1694.75466597955	0.679374993327303	-0.557719978917302	3.17607482817561e-17	2.4349907016013e-16
Tb927.4.4630-1	Tb927.4.4630	hypothetical protein, conserved	99.7053120557896	65.0605492695026	134.350074842077	2.06500062404259	1.04614221762681	4.61546735021015e-07	1.78967101334679e-06
Tb927.11.15520-1	Tb927.11.15520	hypothetical protein, conserved	639.03150067843	685.967203272757	592.095798084103	0.863154674537219	-0.212308986012813	0.0181297786547789	0.0344241289252155
Tb927.11.6960-1	Tb927.11.6960	ATG16/SAP18/CVT11/APG16, putative (ATG16)	611.11247893115	662.67496348887	559.549994373431	0.844380767650397	-0.244034375903126	0.0015251289195543	0.00359676922744321
Tb927.7.1510-1	Tb927.7.1510	pseudouridylate synthase I, putative	486.051738758336	425.807699441322	546.29577807535	1.28296359786851	0.359480236741217	8.49618739083513e-05	0.000245314429454572
Tb927.8.6710-1	Tb927.8.6710	hypothetical protein, conserved	621.658269774804	925.350348138521	317.966191411088	0.343617087355858	-1.54112631443367	2.83571993330378e-36	4.41785957523619e-35
Tb927.9.7580-1	Tb927.9.7580	hypothetical protein, conserved	431.904045071447	399.407591042075	464.400499100819	1.16272326694937	0.217507770150259	0.0133243857259575	0.0260526020682032
Tb927.11.320-1	Tb927.11.320	unspecified product	123.70196052846	139.111480936644	108.292440120275	0.778457963290576	-0.361308958973722	0.023271185433835	0.0430273240304036
Tb927.10.3430-1	Tb927.10.3430	hypothetical protein, conserved	539.15634416368	496.426156106586	581.886532220774	1.17215123551193	0.229158723895668	0.0107037738153515	0.0213245915537206
Tb927.11.13700-1	Tb927.11.13700	hypothetical protein, conserved	891.173058324587	829.799674366605	952.546442282569	1.1479233744092	0.199026343190107	0.00324168757624169	0.00719901920023055
Tb927.3.3040-1	Tb927.3.3040	hypothetical protein, conserved	472.351504635848	551.763058359937	392.939950911758	0.712153423391075	-0.489740011952544	1.1759902282726e-05	3.81378649168924e-05
Tb927.10.7030-1	Tb927.10.7030	hypothetical protein, conserved	484.739927311849	445.836659777528	523.643194846171	1.1745180288841	0.232068858928696	0.0380393661082596	0.0668941770193538
Tb927.7.490-1	Tb927.7.490	hypothetical protein, conserved	259.569813423572	189.442414382578	329.697212464566	1.74035584132044	0.799382316431295	1.18542398536711e-10	6.28296278478384e-10
Tb927.3.750-1	Tb927.3.750	hypothetical protein, conserved	478.569519288418	408.781433593356	548.35760498348	1.34144449801253	0.423787364625601	0.000250904714744228	0.000679339283415288
Tb927.3.2990-1	Tb927.3.2990	hypothetical protein, conserved	238.862900515609	188.912441020864	288.813360010354	1.52882128064004	0.612419765361666	4.51309196575039e-08	1.94211835453759e-07
Tb927.3.1410-1	Tb927.3.1410	cytochrome oxidase subunit VII (COXVII)	481.987702211381	402.622914425196	561.352489997565	1.39423880232694	0.479477684181152	1.43507267002445e-07	5.85826022233241e-07
Tb927.10.8050-1	Tb927.10.8050	TFIIF-stimulated CTD phosphatase, putative	300.287161480538	174.637565241034	425.936757720041	2.43897558427458	1.28627531589454	2.11097869733686e-10	1.09495274864832e-09
Tb927.3.3650-1	Tb927.3.3650	hypothetical protein, conserved	682.274204262224	752.580218247577	611.968190276871	0.813160079734585	-0.29838870383484	0.000163042780718493	0.000452522674969714
Tb927.9.12340-1	Tb927.9.12340	hypothetical protein, conserved	829.555901447708	768.835588362377	890.276214533039	1.15795396052013	0.211577893871448	0.00542349912571123	0.0115416075867339
Tb927.11.14530-1	Tb927.11.14530	hypothetical protein, conserved	503.016426431293	566.159815108814	439.873037753772	0.776941467788966	-0.36412218005281	5.1144172868775e-05	0.000152977436986
Tb927.9.13440-1	Tb927.9.13440	hypothetical protein, conserved	1556.03980974519	1896.98129845486	1215.09832103553	0.640543120812662	-0.642632400060376	3.39811760163345e-31	4.45939156730876e-30
Tb927.11.15010-1	Tb927.11.15010	serine/threonine-protein kinase, putative	660.198784239667	360.974558013729	959.423010465605	2.65786878650078	1.41026988349398	1.84099531769252e-68	5.60637598488941e-67
Tb927.8.5160-1	Tb927.8.5160	hypothetical protein, conserved	670.808188783252	502.16022532923	839.456152237274	1.67168985095724	0.7413072086681	1.39752985634869e-22	1.38328549767696e-21
Tb927.11.5010-1	Tb927.11.5010	TFIIF-stimulated CTD phosphatase, putative	379.241381109896	325.393202083014	433.089560136778	1.33097298088695	0.412481284445851	1.11657468903583e-05	3.63593993374557e-05
Tb927.6.4430-1	Tb927.6.4430	homoserine kinase, putative (HK)	492.008745439168	422.674207818448	561.343283059888	1.3280755548278	0.409337224602553	1.62543607412101e-06	5.89963093347909e-06
Tb927.11.12490-1	Tb927.11.12490	hypothetical protein, conserved	533.010609051055	420.763757143503	645.257460958608	1.53353859500437	0.616864475780501	4.04869003435933e-10	2.0537174057052e-09
Tb927.8.4370-1	Tb927.8.4370	hypothetical protein, conserved	1010.54398173335	1066.16258805995	954.925375406743	0.895665807542897	-0.158967563204313	0.0124936897506927	0.0245768283639555
Tb927.5.4430-1	Tb927.5.4430	protein kinase, putative	514.995151681289	575.541488875774	454.448814486804	0.789602180330207	-0.340802121370618	0.00011602892787536	0.00032818538175749
Tb927.9.11260-1	Tb927.9.11260	nucleoside diphosphate kinase, putative	478.66993233879	565.289223640148	392.050641037431	0.693539916633902	-0.527949175752292	3.22439519749813e-09	1.52743707458719e-08
Tb927.10.14490-1	Tb927.10.14490	hypothetical protein, conserved	1657.36966404784	2081.62627858685	1233.11304950882	0.592379651522242	-0.755406010560655	3.06427600479873e-42	5.73485487835994e-41
Tb927.8.5960-1	Tb927.8.5960	hypothetical protein, conserved	292.12100828693	338.728775878393	245.513240695466	0.724807746430166	-0.46432972052327	6.80059431986013e-06	2.2913336297447e-05
Tb927.10.1140-1	Tb927.10.1140	epsilon tubulin (TUBE1)	421.807418250457	355.450746320571	488.164090180344	1.37336633903163	0.457716508958018	2.11278272063788e-06	7.54935444741417e-06
Tb927.5.4040-1	Tb927.5.4040	hypothetical protein, conserved	880.025401479318	754.215874312047	1005.83492864659	1.33361675735618	0.415344137513432	1.14629477995992e-09	5.66023524115801e-09
Tb927.4.1900-1	Tb927.4.1900	hypothetical protein, conserved	446.416359249134	377.372639188883	515.460079309385	1.36591799664465	0.449870873536285	5.39312926236189e-07	2.07464567575013e-06
Tb927.11.9100-1	Tb927.11.9100	hypothetical protein, conserved	538.253554446564	641.368829170399	435.138279722728	0.67845249087888	-0.559680301458712	1.90293168016202e-08	8.41681320071664e-08
Tb927.10.13150-1	Tb927.10.13150	hypothetical protein, conserved	658.601277149381	586.666565665298	730.535988633464	1.24523201318796	0.316414572085025	6.62189970167936e-05	0.000194932311864862
Tb927.4.200-1	Tb927.4.200	retrotransposon hot spot protein 1 (RHS1), putative	402.573789262474	485.494463639786	319.653114885163	0.658407332781307	-0.602947691527097	7.8603101036358e-10	3.90557761829317e-09
Tb927.4.4690-1	Tb927.4.4690	hypothetical protein, conserved	663.773143002721	994.870509846211	332.675776159231	0.334391031663665	-1.58039193989638	1.26656480435154e-84	4.98638576127588e-83
Tb927.11.13390-1	Tb927.11.13390	hypothetical protein, conserved	258.651694751337	203.892936335377	313.410453167298	1.53713247158194	0.620241503258225	1.08763937899441e-05	3.55230499716411e-05
Tb927.11.4130-1	Tb927.11.4130	ubiquitin-like protein, putative	1116.34366651293	1236.65366170942	996.033671316436	0.805426533035631	-0.312175095352135	6.96089585674959e-06	2.34353735701046e-05
Tb927.8.650-1	Tb927.8.650	cation-transporting ATPase, putative	2781.87915724727	3521.63514078101	2042.12317371352	0.579879258377866	-0.786175559256405	1.88114386195539e-64	5.39055650934102e-63
Tb927.11.1700-1	Tb927.11.1700	hypothetical protein, conserved	997.81290110774	1096.33643104744	899.289371168039	0.820267707704338	-0.285833261320158	4.63591597244069e-05	0.000139476439239696
Tb927.9.10070-1	Tb927.9.10070	hypothetical protein, conserved	448.217995066176	472.198719046291	424.237271086061	0.898429525482198	-0.154522754452044	0.0550081508185056	0.0929925025442435
Tb927.5.4300-1	Tb927.5.4300	prolyl oligopeptidase, putative,Serine peptidase, Clan SC, Family S9A	586.175551604645	480.516489205278	691.834614004012	1.43977288926803	0.525841257940244	5.43777659242062e-10	2.72982006994579e-09
Tb927.10.3630-1	Tb927.10.3630	hypothetical protein, conserved	108.533743401375	125.683155680451	91.3843311222994	0.727100864292777	-0.459772584495696	0.00874073320043821	0.0176715262946634
Tb927.3.5160-1	Tb927.3.5160	hypothetical protein, conserved	856.595145280006	774.630169054713	938.560121505299	1.2116235062864	0.276941472742338	6.95352723997012e-05	0.000204076648449685
Tb927.2.380-1	Tb927.2.380	retrotransposon hot spot protein 2 (RHS2), putative	723.600201405371	777.33935855557	669.861044255172	0.861735658798866	-0.214682710754544	0.00672010528706672	0.0139908814218588
Tb927.1.5120-1	Tb927.1.5120	expression site-associated gene (ESAG) protein, putative,expression site-associated gene 1 (ESAG1) protein, putative	59.3943738288937	98.6324759092656	20.156271748522	0.204357353525873	-2.29083393714448	2.31154714652061e-17	1.77861608331867e-16
Tb927.8.3100-1	Tb927.8.3100	coronin, putative (CRN12)	1431.16916602643	1785.8653780363	1076.47295401655	0.602773852528692	-0.730311258650627	7.92963320761075e-37	1.25780388810377e-35
Tb927.8.4970-1	Tb927.8.4970	PFR2 (PFR2)	68.0486964189521	103.933326844306	32.1640659935978	0.309468261723018	-1.69213663699132	2.2187362325119e-08	9.75931286973024e-08
Tb927.10.2010-1	Tb927.10.2010	hexokinase (HK1)	2440.50886018431	3641.96790739937	1239.04981296924	0.340214368844895	-1.55548402083637	3.04351126617543e-116	1.83450265285333e-114
Tb927.9.15270-1	Tb927.9.15270	hypothetical protein, conserved	591.70903081112	523.814362043171	659.603699579068	1.25923179541363	0.332543874250959	0.000143880015803636	0.000401889210010795
Tb927.8.4610-1	Tb927.8.4610	small GTP-binding protein Rab1 (Trab1)	473.554954575525	432.763155365992	514.346753785057	1.18851789346546	0.24916362361654	0.0204557632074763	0.0382997794415901
Tb927.4.1330-1	Tb927.4.1330	DNA topoisomerase IB, large subunit	2706.6292086481	3030.58010618973	2382.67831110647	0.786211955341497	-0.34700979296617	4.58025395628738e-12	2.64758065991744e-11
Tb927.7.5310-1	Tb927.7.5310	hypothetical protein, conserved	530.296272960693	432.222557950709	628.369987970678	1.45381118225286	0.539839907416773	2.35925656726007e-09	1.13109722423768e-08
Tb927.10.13800-1	Tb927.10.13800	hypothetical protein, conserved	979.10169797528	1061.24742427712	896.955971673445	0.845190246077082	-0.242651976948893	0.000217644861047687	0.00059407123221636
Tb927.3.2020-1	Tb927.3.2020	kinesin, putative	511.878975969738	596.555530447847	427.202421491629	0.716115096897885	-0.481736613013758	1.27561628180031e-08	5.75872226391257e-08
Tb927.7.4630-1	Tb927.7.4630	hypothetical protein, conserved	348.56404016868	307.516875754027	389.611204583334	1.26695877625581	0.341369583469369	0.00120953066095425	0.00291059966319937
Tb927.2.5540-1	Tb927.2.5540	hypothetical protein, conserved	124.784570289776	111.021089782678	138.548050796873	1.24794353098207	0.31955265421996	0.0507005273165596	0.0865473845208458
Tb927.7.6910-1	Tb927.7.6910	hypothetical protein, conserved	2044.67143322887	2788.93860243497	1300.40426402278	0.466272101826629	-1.10075598251693	1.85224199171651e-101	9.19806534522857e-100
Tb927.3.3340-1	Tb927.3.3340	3', 5'-cyclic nucleotide phosphodiesterase, putative (PDED)	675.039389036608	511.050320697373	839.028457375842	1.6417726853804	0.715254389980197	1.39663981564782e-19	1.19438669165968e-18
Tb927.11.8090-1	Tb927.11.8090	protein phosphatase 1, putative	430.984152219415	468.629929960752	393.338374478077	0.839336861200948	-0.252678153772547	0.00765702760910488	0.0157390454618007
Tb927.8.1220-1	Tb927.8.1220	hypothetical protein, conserved (pseudogene)	345.893921655404	308.81077857622	382.977064734587	1.24016741416965	0.310534887780943	0.00114248079487059	0.00276907436138907
Tb927.9.5240-1	Tb927.9.5240	mismatch repair protein MSH3, putative,mismatch repair protein (MSH3)	1003.73542209509	890.06113513962	1117.40970905056	1.25543029004999	0.328181922682457	2.88037927510297e-07	1.13911831965611e-06
Tb927.11.11620-1	Tb927.11.11620	hypothetical protein, conserved	513.24695741654	315.779377743354	710.714537089725	2.25066798905199	1.17035325098309	2.07718648173321e-41	3.79803553354566e-40
Tb927.6.1670-1	Tb927.6.1670	ubiquitin hydrolase, pseudogene, putative,cysteine peptidase, Clan CA, family C19, frameshift,ubiquitin hydrolase, frameshift (PAN2)	1213.55274729075	1380.0149375686	1047.09055701291	0.758753060207987	-0.398297664819888	1.85750844008125e-10	9.69231269630453e-10
Tb927.10.12700-1	Tb927.10.12700	pyruvate dehydrogenase E1 alpha subunit, putative	2440.59246278761	1957.94983154288	2923.23509403233	1.49300816953456	0.578222059722118	5.02571946289928e-35	7.62583126835758e-34
Tb927.8.6020-1	Tb927.8.6020	hypothetical protein, conserved	588.916241327741	515.025915760092	662.806566895391	1.28693828138182	0.363942866861298	9.80629448139378e-07	3.65143497526044e-06
Tb927.10.15720-1	Tb927.10.15720	proteasome regulatory non-ATP-ase subunit 9,19S proteasome regulatory subunit (RPN9)	1000.69861815917	1225.73968539437	775.65755092397	0.632807732479028	-0.660160866219214	3.16548472728786e-18	2.54014525194871e-17
Tb927.3.2360-1	Tb927.3.2360	hypothetical protein, conserved	264.34064095598	175.424101407556	353.257180504403	2.01373230741935	1.00987191352005	3.52037273367694e-16	2.57043088490697e-15
Tb927.7.170-1	Tb927.7.170	expression site-associated gene (ESAG) protein, putative,expression site-associated gene 9 (ESAG9) protein, putative	1325.82922459728	891.976822201268	1759.68162699328	1.97278851108558	0.980236303065003	3.73681148693431e-29	4.63916653349516e-28
Tb927.10.210-1	Tb927.10.210	GPI transamidase component GAA1 (TbGAA1)	697.546653816596	864.491565543575	530.601742089617	0.613773185578722	-0.704222475928228	2.87518398931255e-20	2.55377114497883e-19
Tb927.10.190-1	Tb927.10.190	40S ribosomal protein S6, putative	2330.62931594678	2572.10948508155	2089.149146812	0.812231811643028	-0.300036562329776	1.32511571607417e-09	6.49187856417503e-09
Tb927.11.1090-1	Tb927.11.1090	calpain-like protein, putative,cytoskeleton assocociated protein, putative	1403.88829021285	1914.17868775192	893.59789267379	0.466830969538828	-1.09902782236388	9.12169519111931e-24	9.4347474521163e-23
Tb927.2.3910-1	Tb927.2.3910	beta-ketoacyl synthase family protein, putative	359.086678557264	322.160140550138	396.01321656439	1.22924336911493	0.297770572875985	0.00416822571525056	0.00907580786031139
Tb927.4.3520-1	Tb927.4.3520	hypothetical protein, conserved	459.184142524342	349.927579563489	568.440705485196	1.62445242582562	0.699953493110007	7.33188560896816e-15	4.98294558494415e-14
Tb927.10.4880-1	Tb927.10.4880	hypothetical protein, conserved	650.335587400271	420.832741308285	879.838433492257	2.09070812968833	1.06399167061138	7.44147740067858e-39	1.28789133627586e-37
Tb927.10.6400-1	Tb927.10.6400	chaperonin HSP60, mitochondrial precursor (HSP60)	1214.90159800086	1598.90222958044	830.900966421283	0.519669652746256	-0.944333282775572	1.10548458898298e-52	2.54932330018766e-51
Tb927.10.3520-1	Tb927.10.3520	protease regulatory ATPase subunit 4 (RPT4)	752.920670316661	929.435322407234	576.406018226088	0.620167971164684	-0.689269075604139	1.47363422548342e-19	1.25899932851663e-18
Tb927.5.1390-1	Tb927.5.1390	64 kDa invariant surface glycoprotein (ISG64)	114.675546724151	208.421111465852	20.929981982451	0.100421602376303	-3.31585844423616	4.16341428399867e-52	9.45149112783075e-51
Tb927.5.2440-1	Tb927.5.2440	hypothetical protein, conserved	776.742560279634	692.35658659813	861.128533961138	1.24376448585874	0.314713328514474	5.69801813130295e-06	1.94154691881434e-05
Tb927.8.7750-1	Tb927.8.7750	hypothetical protein, conserved	981.967323927284	1110.03990020319	853.894747651381	0.769246895985522	-0.378481377784933	3.74251997534109e-09	1.76332208002594e-08
Tb927.1.1060-1	Tb927.1.1060	hypothetical protein, conserved	290.899127398347	266.704939468541	315.093315328152	1.18143037004127	0.240534603703335	0.0370260987541922	0.065357065382976
Tb927.9.10190-1	Tb927.9.10190	hypothetical protein, conserved	619.307174379544	560.470613465842	678.143735293245	1.20995413318771	0.274952359006616	0.00059242173073829	0.00149949780673404
Tb927.9.3350-1	Tb927.9.3350	pseudouridylate synthase, putative	435.446860601118	354.621937403353	516.271783798883	1.455837130605	0.541848965418835	8.62314198272722e-09	3.93763118751494e-08
Tb927.8.3020-1	Tb927.8.3020	hypothetical protein, conserved	507.252348455504	466.461064226181	548.043632684828	1.17489684502175	0.232534094910647	0.0103004537612758	0.0206056227680363
Tb927.10.2310-1	Tb927.10.2310	hypothetical protein, conserved	334.202849123426	254.110165860356	414.295532386495	1.63037763949266	0.705206170297503	4.51802057022815e-11	2.46642721947496e-10
Tb927.11.14100-1	Tb927.11.14100	DRBD4 (DRBD4)	1375.65697682812	1643.29982815823	1108.01412549801	0.674261693765188	-0.568619457453919	3.05671840980675e-22	2.97171511698677e-21
Tb927.10.14910-1	Tb927.10.14910	sarcoplasmic reticulum glycoprotein, putative,sarcalumenin precursor, putative	1029.39781121675	1139.65525634547	919.140366088027	0.80650737226925	-0.310240373796989	1.43771874564864e-06	5.24224523861875e-06
Tb927.9.730-1	Tb927.9.730	hypothetical protein, conserved	34.1760005657334	45.7064247138443	22.6455764176226	0.495457182647746	-1.01316770962669	0.00131256991924485	0.00314211478887976
Tb927.11.11050-1	Tb927.11.11050	hypothetical protein, conserved	126.988684200545	146.238579420987	107.738788980104	0.736733011266124	-0.440786207057194	0.00812880814524655	0.0166111253657832
Tb927.10.12130-1	Tb927.10.12130	hypothetical protein, conserved	473.164496269804	424.642870781107	521.6861217585	1.22852909504612	0.29693202520655	0.000436443493219116	0.00113798213924077
Tb927.11.6690-1	Tb927.11.6690	protein kinase, putative	472.435355260631	422.25104428842	522.619666232841	1.23769893124495	0.307660423418741	0.000162346010175195	0.000450875160130666
Tb927.10.1880-1	Tb927.10.1880	hypothetical protein, conserved	205.913354744623	180.996510644685	230.830198844561	1.27532955205808	0.350870095465366	0.00837200692899714	0.0170403680855694
Tb927.10.8360-1	Tb927.10.8360	Poly(A)-specific ribonuclease PARN-2	613.325561770378	487.581991270021	739.069132270734	1.51578431013347	0.600064478549112	5.25887041825562e-09	2.43703751089895e-08
Tb927.10.5480-1	Tb927.10.5480	60S ribosomal protein L24, putative	2225.26118300259	2562.78041592852	1887.74195007667	0.736599178901061	-0.441048305844157	8.79326426937983e-14	5.6426673799104e-13
Tb927.6.1350-1	Tb927.6.1350	hypothetical protein, conserved	12.2094606259303	7.5411443832057	16.8777768686549	2.23809225907969	1.16226950859908	0.0494937798891484	0.0847522798258536
Tb927.1.3070-1	Tb927.1.3070	hypothetical protein, conserved	836.239675150411	743.457748843153	929.021601457669	1.24959569377447	0.321461386936867	7.66707030869104e-06	2.56155177744494e-05
Tb927.11.10540-1	Tb927.11.10540	hypothetical protein, conserved	2797.48118915849	3640.94198419513	1954.02039412184	0.536679903883115	-0.897866227851438	1.05668065263277e-81	3.91330038305526e-80
Tb927.8.480-1	Tb927.8.480	phosphatidic acid phosphatase protein, putative	176.214388745234	101.532458360535	250.896319129934	2.47109469406344	1.3051502968011	5.29499536237686e-07	2.03868984436889e-06
Tb927.1.1710-1	Tb927.1.1710	hypothetical protein, conserved	1997.02341840067	2114.7773374219	1879.26949937944	0.88863705229149	-0.170333798190866	0.00129041006840992	0.00309330334555751
Tb927.10.7100-1	Tb927.10.7100	delta-4 fatty acid desaturase	282.05727548679	223.341888070247	340.772662903332	1.5257892993013	0.609555749957052	8.12600051852851e-08	3.42271057985249e-07
Tb927.10.9960-1	Tb927.10.9960	hypothetical protein, conserved	239.211470559545	205.269384580647	273.153556538443	1.33070772875595	0.412193738359756	0.00207369399672964	0.00477829832096415
Tb927.3.5590-1	Tb927.3.5590	hypothetical protein, conserved	539.408883924333	509.584577306593	569.233190542073	1.11705341152739	0.159698169441145	0.0494339782104718	0.0846690592704226
Tb927.2.5280-1	Tb927.2.5280	trans-sialidase, putative	1820.47783919213	1549.52285096377	2091.43282742049	1.34972699894014	0.432667631643448	6.25473429019872e-16	4.47351699642691e-15
Tb927.11.14830-1	Tb927.11.14830	hypothetical protein, conserved	269.622620248359	340.474625906433	198.770614590285	0.583804487811993	-0.776442793743616	6.99195327869727e-08	2.96073990580495e-07
Tb927.9.2910-1	Tb927.9.2910	hypothetical protein, conserved	156.307827937485	127.277894136464	185.337761738506	1.45616615513603	0.542174982950201	0.0255501860352615	0.0467956047670129
Tb927.10.4200-1	Tb927.10.4200	hypothetical protein, conserved	906.325396000322	1021.0689777779	791.581814222747	0.775248128628321	-0.367269956567233	0.00114619111519586	0.00277575792374947
Tb927.1.580-1	Tb927.1.580	phosphate-repressible phosphate permease, putative	806.239512918345	485.484628889127	1126.99439694756	2.32138018360401	1.21498281914225	1.27382819896887e-61	3.4575336829155e-60
Tb927.11.10420-1	Tb927.11.10420	DNA-directed RNA polymerase I subunit, putative (RPA12)	256.936320966745	200.664617533292	313.208024400199	1.56085326975114	0.642334921074923	8.33050880304841e-08	3.50378474199438e-07
Tb927.10.11040-1	Tb927.10.11040	hypothetical protein, conserved	523.779894254857	376.064605812402	671.495182697313	1.78558463710431	0.836396519606814	9.17621258050304e-22	8.84234817569973e-21
Tb927.1.3450-1	Tb927.1.3450	hypothetical protein, conserved	799.803464278599	920.695178021129	678.911750536068	0.737390361916817	-0.439499535121869	1.56845112808786e-09	7.62841561462875e-09
Tb927.11.1420-1	Tb927.11.1420	hypothetical protein, conserved	966.280062181076	1047.18913082005	885.370993542104	0.845473818897238	-0.2421680143289	0.000448206094556155	0.00116482939828153
Tb927.6.3960-1	Tb927.6.3960	hypothetical protein, conserved	456.460970077165	526.037212988579	386.884727165752	0.735470262584164	-0.443261085004369	1.41131019062343e-06	5.15240228322841e-06
Tb927.3.3550-1	Tb927.3.3550	hypothetical protein, conserved	868.937974525747	823.504328917534	914.37162013396	1.11034221439475	0.151004392719532	0.0170280676884338	0.0325017059613259
Tb927.2.3580-1	Tb927.2.3580	transcription elongation factor s-II, putative (TFIIS2-1)	1298.02066517018	1868.0935992573	727.947731083054	0.389674120917958	-1.35965997262616	2.09116955124771e-109	1.12127741582239e-107
Tb927.10.12990-1	Tb927.10.12990	predicted ankyrin repeat family protein	502.630617200479	480.120109272753	525.141125128206	1.09377031910546	0.129309818316751	0.0584452562719832	0.0980218199215934
Tb927.2.4060-1	Tb927.2.4060	dynein intermediate chain IC 138, putative	889.08403697479	854.766484288437	923.401589661143	1.08029690755814	0.111427875530533	0.034584890197895	0.0614124218467295
Tb927.10.3730-1	Tb927.10.3730	hypothetical protein, conserved	688.548809138204	736.840319653124	640.257298623284	0.868922725244857	-0.202700213432393	0.0491228217979305	0.0842491095984914
Tb927.1.420-1	Tb927.1.420	retrotransposon hot spot protein 5 (RHS5), putative	527.321978695877	581.594059698576	473.049897693178	0.813367828994587	-0.298020165641091	0.000262566315919002	0.000708280741090148
Tb927.6.2140-1	Tb927.6.2140	hypothetical protein, conserved	480.916756505316	428.931431953618	532.902081057015	1.24239456789131	0.313123426971299	0.000171037999623805	0.000473810496580684
Tb927.1.4340-1	Tb927.1.4340	hypothetical protein, conserved	719.260309804808	660.564385682095	777.95623392752	1.17771446779439	0.235989805866914	0.00194712768220633	0.00451044154319729
Tb927.8.7180-1	Tb927.8.7180	hypothetical protein, conserved	206.285563789209	173.804309240023	238.766818338395	1.37376811531559	0.458138505526575	0.000142611597411395	0.000398601010993154
Tb927.4.2380-1	Tb927.4.2380	sarcoplasmic reticulum glycoprotein, putative	573.957424886798	609.755586375802	538.159263397794	0.882581931879371	-0.180197881965992	0.0449430094559139	0.0777209937959413
Tb927.5.4600-1	Tb927.5.4600	expression site-associated gene (ESAG) protein, putative,expression site-associated gene 3 (ESAG3) protein, putative	478.871386099447	801.100988048062	156.641784150832	0.195533130638748	-2.35451502004702	7.23212018042482e-124	4.89990157960565e-122
Tb927.1.4420-1	Tb927.1.4420	ABC transporter, putative	631.577393184683	483.726648385114	779.428137984252	1.61129873780226	0.688223997204278	4.19790811966788e-17	3.20714309142459e-16
Tb927.9.12440-1	Tb927.9.12440	hypothetical protein, conserved	69.5313641825736	56.7246916716825	82.3380366934648	1.45153784475428	0.537582186658037	0.00630830174702871	0.0132329400167894
Tb927.7.7520-1	Tb927.7.7520	receptor-type adenylate cyclase GRESAG 4, putative	595.213782483891	790.150346656101	400.27721831168	0.506583614125646	-0.981127682270409	3.53290234596032e-23	3.57379241940893e-22
Tb927.7.6050-1	Tb927.7.6050	receptor-type adenylate cyclase GRESAG 4, putative	178.785241361145	194.816844389692	162.753638332598	0.835418717731828	-0.259428627139149	0.0406854100295469	0.0710876837933551
Tb927.11.16870-1	Tb927.11.16870	NADH dehydrogenase subunit NI8M, putative	474.907623988334	572.805166488336	377.010081488331	0.658182054815682	-0.603441402641684	9.41009411670101e-12	5.3266983536248e-11
Tb927.3.5320-1	Tb927.3.5320	hypothetical protein, conserved	463.173612743585	511.807352611919	414.539872875251	0.809952945692787	-0.304089997985809	0.00371934194317306	0.00816760014656596
Tb927.11.720-1	Tb927.11.720	hypothetical protein, conserved	939.27718725188	1343.21182364878	535.342550854983	0.398554078686375	-1.32715260214133	1.14135440889447e-41	2.1089719944477e-40
Tb927.8.6560-1	Tb927.8.6560	hypothetical protein, conserved	97.4950444574635	118.968596672567	76.0214922423599	0.639004698454931	-0.646101555870478	7.1307442511366e-05	0.000208926264682983
Tb927.11.7450-1	Tb927.11.7450	zinc finger protein family member, putative (ZC3H43)	544.025490469721	498.012076035096	590.038904904346	1.18478834810978	0.244629357516162	0.000657152188334874	0.00165270996682359
Tb927.1.2580-1	Tb927.1.2580	RNasePH-like protein,exosome-associated protein 1,Rrp42 homologue (TbEAP1)	487.39717094125	526.098585944598	448.695755937902	0.852873906004288	-0.229595634269181	0.00793705355406954	0.0162649116207662
Tb927.7.6100-1	Tb927.7.6100	hypothetical protein	436.896820841138	476.852876397192	396.940765285084	0.832417680447112	-0.264620486826994	0.00126779619716493	0.00304243238968191
Tb927.1.4780-1	Tb927.1.4780	serine peptidase, putative,serine peptidase, Clan SC, Family S9D	668.570208950087	589.581914900926	747.558502999249	1.2679468011241	0.342494216010044	2.92514782887974e-06	1.02715114601884e-05
Tb927.2.1920-1	Tb927.2.1920	expression site-associated gene (ESAG) protein, putative,expression site-associated gene 5 (ESAG5) protein, putative	766.201105153553	968.84037252573	563.561837781376	0.581686987622318	-0.78168506354723	4.46244613446346e-28	5.37214589741194e-27
Tb927.7.1620-1	Tb927.7.1620	hypothetical protein, conserved	215.397532374118	178.685650969253	252.109413778982	1.41091023488149	0.496626203519248	0.0103595207780435	0.0207000941015318
Tb927.7.4940-1	Tb927.7.4940	oligopeptidase B protein, putative,serine peptidase, clan SC, family S9A-like protein	1203.93095840261	1066.67590822182	1341.18600858339	1.25735098941082	0.330387434165067	3.97246236844789e-07	1.55066195177466e-06
Tb927.7.4100-1	Tb927.7.4100	hypothetical protein, conserved	702.329733222156	812.171290323838	592.488176120475	0.729511352074796	-0.454997666498022	1.5621427569878e-09	7.61043907250468e-09
Tb927.3.1010-1	Tb927.3.1010	hypothetical protein, conserved	1584.40897206993	1950.57450203865	1218.24344210121	0.624556222194004	-0.679096646625685	1.50181758956476e-33	2.14259519003015e-32
Tb927.5.1060-1	Tb927.5.1060	mitochondrial processing peptidase, beta subunit, putative,metallo-peptidase, Clan ME, Family M16	885.032134796482	775.804039706012	994.260229886953	1.28158681703143	0.357931212736602	2.14807831413842e-06	7.6692011705759e-06
Tb927.8.4960-1	Tb927.8.4960	hypothetical protein, conserved	1183.69853353698	973.099436359593	1394.29763071436	1.43284188502923	0.518879416110949	5.94685717978747e-18	4.69516998657114e-17
Tb927.5.4570-1	Tb927.5.4570	hypothetical protein, conserved	688.67971860103	1143.25109922085	234.108337981211	0.204774207644114	-2.2878940829052	1.90917103194922e-135	1.48983525171752e-133
Tb927.3.4550-1	Tb927.3.4550	hypothetical protein, conserved	518.53725219133	404.048680790594	633.025823592067	1.56670681946897	0.647735231073233	3.50467775043031e-13	2.1785834664837e-12
Tb927.6.3050-1	Tb927.6.3050	aldehyde dehydrogenase family, putative	536.658580822122	622.600890185853	450.716271458391	0.723924874768244	-0.466088105345197	1.29183093518231e-07	5.30075228802508e-07
Tb927.3.5690-1	Tb927.3.5690	hypothetical protein, conserved	13.4256528841906	19.427703627732	7.42360214064929	0.382114236602442	-1.38792408505082	0.0290955561252734	0.052540322424564
Tb927.10.15250-1	Tb927.10.15250	paraflagellar rod component, putative (PFC15)	1800.53169265958	2424.44815213997	1176.61523317919	0.485312598720925	-1.04301378191842	2.45656860377029e-72	7.86461889998254e-71
Tb927.8.8280-1	Tb927.8.8280	hypothetical protein, conserved	671.493430026456	937.036405507474	405.950454545437	0.433228049795553	-1.20680144014319	4.55870300594273e-42	8.47724771743392e-41
Tb927.8.3410-1	Tb927.8.3410	hypothetical protein, conserved	1023.82035163393	1106.03789283005	941.60281043781	0.851329612250905	-0.232210281552366	0.00015751038527796	0.000438002153143293
Tb927.10.4280-1	Tb927.10.4280	hypothetical protein, conserved	329.037418777053	173.550193440692	484.524644113415	2.79184156760387	1.48121707331062	1.70209783106666e-41	3.11872852065463e-40
Tb927.4.3030-1	Tb927.4.3030	hypothetical protein, conserved	504.260303320911	458.29432999914	550.226276642682	1.20059586302042	0.26375060188787	0.0208789465010889	0.0390085490422226
Tb927.11.2130-1	Tb927.11.2130	proteasome regulatory non-ATP-ase subunit 3 (RPN3)	701.336577139941	776.97971934004	625.693434939841	0.805289275080822	-0.312420975314581	6.28794506045488e-05	0.000185727069376058
Tb927.8.2070-1	Tb927.8.2070	hypothetical protein, conserved	452.982102802994	734.911929362845	171.052276243144	0.232752074648513	-2.1031340675038	2.87220329920467e-97	1.34962671156177e-95
Tb927.2.2060-1	Tb927.2.2060	variant surface glycoprotein (VSG)-related, putative	426.865607568385	605.872890597397	247.858324539372	0.409092944057922	-1.28949944072284	1.22292277300125e-37	2.02814896319372e-36
Tb927.6.2610-1	Tb927.6.2610	hypothetical protein, conserved	201.842440212648	162.955237836381	240.729642588915	1.47727465397968	0.562938075999541	3.41911528723298e-06	1.19532270441665e-05
Tb927.11.3010-1	Tb927.11.3010	hypothetical protein, conserved	468.600794792199	436.817713710986	500.383875873413	1.14552102665984	0.196003940335708	0.00835490235600986	0.0170134777706259
Tb927.10.9770-1	Tb927.10.9770	gamma-tubulin complex subunit, putative,spindle pole body protein, putative (GCP2)	885.471905792098	797.717261870319	973.226549713876	1.2200144038905	0.286898180819897	2.84904632775952e-06	1.00244222643391e-05
Tb927.7.2670-1	Tb927.7.2670	zinc finger protein family member, putative (ZC3H21)	302.10302655963	277.990169821176	326.215883298084	1.17347992379705	0.23079316006629	0.032768292814058	0.0584240879630491
Tb927.11.3420-1	Tb927.11.3420	leucine-rich repeat protein (LRRP), putative	340.156532946096	311.664459208832	368.64860668336	1.18283813181389	0.242252658286844	0.0274652755378813	0.0498953457079781
Tb927.10.16050-1	Tb927.10.16050	hypothetical protein, conserved	177.968004886412	199.881886971151	156.054122801674	0.780731686929678	-0.357101270520598	0.00274110674152221	0.00616978442464696
Tb927.7.210-1	Tb927.7.210	proline dehydrogenase	1879.84903479838	1397.18174112044	2362.51632847632	1.69091554730866	0.757804606216509	3.5522768730112e-48	7.48118069159467e-47
Tb927.6.1180-1	Tb927.6.1180	hypothetical protein, conserved	1311.82709228441	1163.58099282896	1460.07319173986	1.25481010839654	0.32746905628556	6.28465966527438e-06	2.12688712004528e-05
Tb927.2.6320-1	Tb927.2.6320	adenosine transporter 2, putative (TbNT6)	29.6804289363845	48.9620207693457	10.3988371034233	0.212385782694938	-2.23524090088283	2.73233339034761e-07	1.08449563268111e-06
Tb927.10.8730-1	Tb927.10.8730	hypothetical protein, conserved	275.551071335538	228.043781478792	323.058361192284	1.41665060585012	0.502483984535024	8.21476193755164e-06	2.73721003942819e-05
Tb927.11.3760-1	Tb927.11.3760	hypothetical protein	779.668506469674	937.564948086866	621.772064852482	0.663177592252387	-0.592532833669655	1.1625906949623e-16	8.66983163308065e-16
Tb927.10.6100-1	Tb927.10.6100	hypothetical protein, conserved	434.164972066437	374.894313845239	493.435630287634	1.31619929154575	0.396377950438308	1.13920807556436e-05	3.70274398677295e-05
Tb927.9.5730-1	Tb927.9.5730	nucleosome assembly protein-like protein	1915.40880414547	2057.9654263231	1772.85218196784	0.861458681128249	-0.215146493980868	4.10237245102554e-05	0.000124236781780884
Tb927.10.2870-1	Tb927.10.2870	hypothetical protein, conserved	708.492274746457	599.621767791922	817.362781700993	1.36313060266456	0.44692379456416	2.73224404361902e-09	1.30490781099619e-08
Tb927.9.10490-1	Tb927.9.10490	hypothetical protein, conserved	576.884824695282	507.746051457819	646.023597932745	1.27233603506696	0.347479749316908	9.60276420529443e-05	0.000275264542978922
Tb927.11.15830-1	Tb927.11.15830	RNA methyltransferase, putative	1068.477175195	893.633874196375	1243.32047619362	1.39130857960338	0.476442432023018	3.84787381409639e-14	2.53050542778047e-13
Tb927.11.5590-1	Tb927.11.5590	hypothetical protein, conserved	455.198717722913	417.985879124862	492.411556320964	1.17805787447157	0.236410416216045	0.0200875017299113	0.0376775618953849
Tb927.9.8880-1	Tb927.9.8880	actin A	1060.31713344405	1597.12910229899	523.505164589123	0.327778865112134	-1.60920526113613	5.87147014314182e-126	4.17208528870402e-124
Tb927.10.6060-1	Tb927.10.6060	universal minicircle sequence binding protein (UMSBP), putative,DNA-binding protein HEXBP, putative,zinc finger protein	793.239983846275	1092.48158527511	493.99838241744	0.452180054177335	-1.14503073918467	2.24062102909469e-38	3.80992758643727e-37
Tb927.4.1460-1	Tb927.4.1460	hypothetical protein, conserved	652.258966863826	714.349388069459	590.168545658193	0.826162317088468	-0.275502837391733	9.42908838085408e-05	0.000270552306134815
Tb927.9.4630-1	Tb927.9.4630	hypothetical protein, conserved	1084.41614877576	996.065779884812	1172.76651766671	1.17739866317095	0.235602894715279	0.000283570971394758	0.00075954958320263
Tb927.10.9690-1	Tb927.10.9690	predicted C2 domain protein	1459.00488207693	1119.32343484247	1798.68632931139	1.60694065121985	0.68431664726321	8.5926804013076e-32	1.14831845118392e-30
Tb927.9.2020-1	Tb927.9.2020	60S ribosomal protein L38, putative	1400.76134070793	1591.35389546097	1210.16878595488	0.760464903128498	-0.395046428464056	7.15843271449943e-12	4.10529540188484e-11
Tb927.8.6050-1	Tb927.8.6050	hypothetical protein, conserved	313.488475089208	265.971599209946	361.00535096847	1.35730789317663	0.440748020369361	9.71388967140813e-05	0.000278085148143161
Tb927.11.5250-1	Tb927.11.5250	hypothetical protein, conserved	930.378219387534	780.574845095922	1080.18159367915	1.38382834197841	0.468664993888067	1.55968397619368e-09	7.60269824424582e-09
Tb927.11.15950-1	Tb927.11.15950	amino acid transporter, putative	1142.53885962207	1213.33614475043	1071.7415744937	0.883301448762281	-0.179022217131456	0.00497915375871408	0.0106870834605013
Tb927.3.4880-1	Tb927.3.4880	hypothetical protein, conserved	601.564998862369	639.641931524183	563.488066200554	0.880942975170242	-0.182879460647186	0.0109612796960376	0.0217928991226952
Tb927.11.11510-1	Tb927.11.11510	hypothetical protein	516.204787221353	445.319606194696	587.089968248011	1.31835643452746	0.398740474143434	5.50200662974452e-07	2.11373793160295e-06
Tb927.11.10920-1	Tb927.11.10920	hypothetical protein, conserved	724.336048992663	543.192033887945	905.48006409738	1.66696123581991	0.737220555709678	5.71009078772018e-23	5.72318732622413e-22
Tb927.2.3370-1	Tb927.2.3370	UDP-Gal or UDP-GlcNAc-dependent glycosyltransferase, putative	861.422522177698	1014.12965939916	708.715384956236	0.698840999656916	-0.516963844007377	7.26974422681496e-07	2.74578930606581e-06
Tb927.10.8440-1	Tb927.10.8440	glucose transporter 1B (THT1-)	881.848343528762	1503.04088888071	260.655798176812	0.173418966912416	-2.52766639947611	6.24532316205546e-141	5.14944570154384e-139
Tb927.4.2110-1	Tb927.4.2110	protein phosphatase 2C, putative	465.453736125337	537.57339847224	393.334073778434	0.731684407926941	-0.450706579295955	7.26581730640164e-07	2.74549257492219e-06
Tb927.10.10650-1	Tb927.10.10650	iron-containing hydrogenase, putative	545.994704258348	506.884801083899	585.104607432797	1.1543147598461	0.207036673334192	0.0072669644097953	0.0150417593257444
Tb927.11.6570-1	Tb927.11.6570	hypothetical protein, conserved	1819.95065802935	1732.92067356272	1906.98064249597	1.10044312563679	0.138084584137166	0.0016984416944956	0.00397333522748703
Tb927.2.4510-1	Tb927.2.4510	cdc2-related kinase, putative,protein kinase, putative (CRK9)	861.403735838401	772.748156223174	950.059315453628	1.22945529899038	0.298019281825202	5.42372329600878e-06	1.85096999637317e-05
Tb927.6.3660-1	Tb927.6.3660	hypothetical protein, conserved	358.534762333599	274.475293763057	442.59423090414	1.61251027309661	0.689308351790666	2.76669322728774e-12	1.62615324858741e-11
Tb927.3.3660-1	Tb927.3.3660	hypothetical protein, conserved	339.60787593681	314.434801658792	364.780950214829	1.16011633664733	0.214269486291188	0.0226937449520847	0.0420307969657174
Tb927.10.6870-1	Tb927.10.6870	short-chain dehydrogenase, putative	398.337822502285	431.428634039005	365.247010965566	0.846598909177976	-0.240249465107167	0.013424637398615	0.0262126548695873
Tb927.11.15530-1	Tb927.11.15530	C-14 sterol reductase, putative	304.143685398317	237.178157895608	371.109212901025	1.56468545077564	0.645872660853303	1.0584113924847e-08	4.81046051498504e-08
Tb927.7.540-1	Tb927.7.540	chaperone protein DNAj, putative	473.196414395278	442.657803462405	503.73502532815	1.13797841445019	0.186473192388768	0.0209576893890555	0.0391305715147074
Tb927.7.3790-1	Tb927.7.3790	ras-like small GTPase, putative (TbFRP)	504.761845779365	553.606106932585	455.917584626144	0.823541465523725	-0.280086803042119	0.01224299755193	0.0241380100617794
Tb927.6.4760-1	Tb927.6.4760	hypothetical protein, conserved	853.638173476335	788.50218882858	918.77415812409	1.16521446755785	0.220595519519478	0.00395399147718539	0.00864595584453348
Tb927.4.820-1	Tb927.4.820	TFIIF-stimulated CTD phosphatase, putative	279.400309254169	256.010561777727	302.790056730611	1.1827248634902	0.242114499506613	0.0554042034372718	0.0934992736130055
Tb927.9.720-1	Tb927.9.720	hypothetical protein, conserved	78.3020625437529	64.2605240281036	92.3436010594022	1.43701911019301	0.523079247597177	0.00839028893297103	0.0170696287882139
Tb927.10.6680-1	Tb927.10.6680	member of the NOL1/NOP2/sun family of proteins	832.315074314128	715.483285152039	949.146863476216	1.32658146342933	0.407713272081388	1.59886057037719e-08	7.11509235493721e-08
Tb927.9.4500-1	Tb927.9.4500	heat shock protein, putative,HSP70-like protein	7673.67388880472	5384.56318350711	9962.78459410233	1.85024936184578	0.887719718771253	9.4863324062762e-63	2.62375143135614e-61
Tb927.4.2070-1	Tb927.4.2070	antigenic protein, putative	1090.89010545292	1378.99165592208	802.788554983766	0.582156209238967	-0.780521773272524	2.54804122872383e-34	3.80032087697035e-33
Tb927.11.8220-1	Tb927.11.8220	aurora B kinase (AUK1)	436.838775950784	525.715053607538	347.962498294029	0.661884220180221	-0.595349218610519	1.22297317003623e-09	6.01507344182141e-09
Tb927.10.7140-1	Tb927.10.7140	membrane-bound acid phosphatase 2 (MBAP2)	1376.09677414218	1860.7115454853	891.482002799056	0.479108115904416	-1.06157684251938	1.78983929074986e-59	4.6418977451495e-58
Tb927.8.5150-1	Tb927.8.5150	hypothetical protein, conserved	162.296721341695	143.468236971027	181.125205712363	1.26247599842564	0.33625596031476	0.0502564817638231	0.0858396815743236
Tb927.4.1030-1	Tb927.4.1030	hypothetical protein, conserved	237.017068448765	199.480836491252	274.553300406278	1.37633922754438	0.460836096187832	0.000186060617324445	0.000512340830313688
Tb927.11.7650-1	Tb927.11.7650	hypothetical protein	548.603238617482	492.891538363732	604.314938871232	1.22606068847803	0.294030392404978	0.000654960453212841	0.00164871957404385
Tb927.11.710-1	Tb927.11.710	hypothetical protein, conserved	1170.67323523775	1332.71490953406	1008.63156094145	0.756824699510624	-0.401968922066272	8.66250012059405e-12	4.92584587208796e-11
Tb927.4.980-1	Tb927.4.980	actin, putative	458.672531615764	405.472789453426	511.872273778102	1.26240844538077	0.33617876197557	0.000559508340996167	0.00142361074244731
Tb927.11.11210-1	Tb927.11.11210	paraflagellar rod component, putative (PFC17)	919.883577280995	1166.43941619236	673.327738369632	0.577250501845689	-0.792730572648089	8.88641043006094e-21	8.12418694129002e-20
Tb927.6.4020-1	Tb927.6.4020	hypothetical protein, conserved	317.023000898335	385.257266700349	248.788735096322	0.64577298496443	-0.630901005860301	1.85358620125168e-09	8.98023470007745e-09
Tb927.11.11800-1	Tb927.11.11800	DNA repair and recombination helicase protein PIF3 (TbPIF3)	687.207198929036	589.884332597231	784.530065260841	1.32997271144089	0.411396644619108	1.5104868509972e-07	6.15461775184873e-07
Tb927.4.3730-1	Tb927.4.3730	hypothetical protein, conserved	249.475106686284	224.040267683247	274.909945689321	1.22705595977057	0.295201044471519	0.0283069594049995	0.0513070977187258
Tb927.10.14580-1	Tb927.10.14580	60S ribosomal protein L17, putative	3172.1538310368	3842.0713999864	2502.2362620872	0.651272712447786	-0.618666314153536	3.04102933309128e-42	5.70356145305103e-41
Tb927.10.13160-1	Tb927.10.13160	mannosyltransferase-II, putative (TbGPI18)	468.91650255905	494.041075879669	443.791929238431	0.898289536853253	-0.154747565225638	0.028926624815728	0.0522803646172779
Tb927.10.11560-1	Tb927.10.11560	hypothetical protein, conserved	339.181732617857	316.347475875633	362.015989360081	1.14436187093967	0.194543334333798	0.0243480407919006	0.0448381535021515
Tb927.10.2440-1	Tb927.10.2440	metacaspase MCA4,cysteine peptidase, Clan CD, family C13, putative (MCA4)	753.795018167994	1158.69295501937	348.897081316617	0.301112628505438	-1.73162487968391	9.87445220134484e-116	5.87093280542544e-114
Tb927.7.5550-1	Tb927.7.5550	hypothetical protein, conserved	506.797588802894	321.442512908316	692.152664697471	2.15327045086563	1.10652953344775	3.45201062816512e-32	4.71415201408799e-31
Tb927.3.1800-1	Tb927.3.1800	hypothetical protein, conserved	1357.13281461043	1474.1450091784	1240.12062004245	0.841247375476055	-0.249397996078032	8.93285568917112e-05	0.000257001948654437
Tb927.3.4230-1	Tb927.3.4230	subtilisin-like serine peptidase,serine peptidase, clan SB, family S8-like protein	2530.31766904249	3251.69133064023	1808.94400744475	0.556308647871746	-0.846042562287549	1.65699645240613e-71	5.28545583723708e-70
Tb927.8.5380-1	Tb927.8.5380	ubiquitin fold modifier protein, putative (UFM1)	318.010015677082	389.296234797403	246.723796556762	0.633768771704566	-0.657971520709827	2.77834375365178e-10	1.4309207075378e-09
Tb927.10.11980-1	Tb927.10.11980	QA-SNARE protein putative	155.727202248369	128.126668201998	183.32773629474	1.43083199514495	0.516854284223568	0.000274823318004377	0.000737928048957988
Tb927.11.7550-1	Tb927.11.7550	hypothetical protein, conserved	614.767923248489	884.095135351192	345.440711145785	0.390727985409132	-1.35576350441555	4.33280876460658e-64	1.22950482476174e-62
Tb927.5.287b-1	Tb927.5.287b	galactokinase (pseudogene)	107.438071429182	58.5530149393823	156.323127918982	2.66977077236444	1.41671587683047	8.6875184713379e-08	3.65042843459102e-07
Tb927.8.4940-1	Tb927.8.4940	hypothetical protein, conserved	796.186763629841	740.78065150992	851.592875749763	1.14958844296753	0.20111746329164	0.0431216056058218	0.0748377349076416
Tb927.11.9640-1	Tb927.11.9640	glycyl-tRNA synthetase, putative	1545.169028824	2000.32945249454	1090.00860515347	0.544914540849335	-0.875898105658869	6.01293975561347e-53	1.40141582570831e-51
Tb927.2.980-1	Tb927.2.980	retrotransposon hot spot protein (RHS, pseudogene), putative,retrotransposon hot spot protein 5 (RHS5), degenerate	99.1813694273166	134.626519139939	63.7362197146947	0.473429901641025	-1.07877726590213	2.21717761913534e-09	1.06707777484818e-08
Tb927.6.740-1	Tb927.6.740	ATP-dependent DEAH-box RNA helicase, putative	1512.90467458629	1404.90843861069	1620.90091056189	1.15374131581471	0.206319788778352	0.000953228975961257	0.00233891669003408
Tb927.8.2080-1	Tb927.8.2080	hypothetical protein, conserved	317.42539226567	472.279188750969	162.571595780371	0.344227735738943	-1.53856474939496	4.20668556108995e-43	7.99270256607091e-42
Tb927.6.4270-1	Tb927.6.4270	hypothetical protein, conserved	307.727358277934	261.391810234029	354.06290632184	1.35452945524514	0.437791766352069	7.37562903325678e-05	0.000215307273716314
Tb927.11.11960-1	Tb927.11.11960	hypothetical protein, conserved	179.073869962571	124.943786275578	233.203953649564	1.86647099948776	0.90031309277159	1.29623650242826e-10	6.84538189197763e-10
Tb927.1.4650-1	Tb927.1.4650	cyclin-like F-box protein (CFB2)	1795.74722747969	2568.23403268149	1023.26042227789	0.398429585955413	-1.32760331413209	4.24071952837434e-132	3.16785373316168e-130
Tb927.9.4170-1	Tb927.9.4170	hypothetical protein, unlikely	34.4035549615278	25.512791547317	43.2943183757386	1.69696515943555	0.762956945065876	0.0128174765708724	0.0251402031484346
Tb07.30D13.110-1	Tb07.30D13.110	hypothetical protein, conserved (pseudogene)	102.430406690005	82.9889830998444	121.871830280165	1.4685302280851	0.554372962264488	0.0244888169098416	0.0450594231141085
Tb927.5.4540-1	Tb927.5.4540	receptor-type adenylate cyclase GRESAG 4, putative,adenylyl cyclase, putative,ATP pyrophosphate-lyase, putative	93.4839083994302	66.8624602267785	120.105356572082	1.79630477497715	0.845032149658559	2.32915184419494e-05	7.27028111366564e-05
Tb927.4.690-1	Tb927.4.690	geranylgeranyl transferase type II beta subunit, putative	276.245582548427	309.99455961826	242.496605478595	0.782260842826454	-0.354278344254605	0.00481288428207955	0.010353090973511
Tb927.10.2610-1	Tb927.10.2610	hypothetical protein, conserved	678.379424563313	780.203515418252	576.555333708374	0.738980691979187	-0.436391424629302	2.74586969905558e-08	1.19814783673219e-07
Tb927.5.2980-1	Tb927.5.2980	hypothetical protein, conserved	1053.31967557026	1117.41787817848	989.221472962045	0.885274428018455	-0.175803346392778	0.00747973452343966	0.0154108627380629
Tb927.7.3180-1	Tb927.7.3180	Mu-adaptin 1, putative,adaptor complex AP-1 medium subunit, putative	1471.1423798436	2075.67945118716	866.605308500039	0.417504402235323	-1.26013668520586	1.12233739219473e-103	5.70304000452439e-102
Tb927.11.14780-1	Tb927.11.14780	phosphomannose isomerase, putative	819.834308705677	687.781024699089	951.887592712266	1.38399804375052	0.468841903759737	5.19572672989272e-11	2.82404549871035e-10
Tb927.9.1730-1	Tb927.9.1730	hypothetical protein, conserved	514.07692265778	402.229399513979	625.924445801581	1.55613798135566	0.63796998846795	9.33248838629801e-14	5.9667848205007e-13
Tb927.4.4040-1	Tb927.4.4040	hypothetical protein, conserved	1135.9914204161	1662.54096591243	609.441874919773	0.366572546129894	-1.44782935332323	5.59086391577203e-95	2.55833249339516e-93
Tb927.9.11350-1	Tb927.9.11350	hypothetical protein, conserved	512.639332971604	472.1017405086	553.176925434608	1.17173244233047	0.228643177106217	0.00745772016471374	0.0153763798630805
Tb927.5.2820-1	Tb927.5.2820	protein kinase, putative	853.615520353697	793.05563767749	914.175403029903	1.15272543261545	0.20504891873483	0.0121242542935384	0.0239362960301617
Tb927.10.5010-1	Tb927.10.5010	Mitochondrial elongation factor G, putative	2182.52752657709	2273.93292547219	2091.12212768199	0.919605897015524	-0.120912377452654	0.0238869377309176	0.044035400921371
Tb927.8.1910-1	Tb927.8.1910	acetylornithine deacetylase, putative,metallo-peptidase, Clan MH, Family M18 (ArgE)	722.496189611259	661.390329578006	783.602049644512	1.18478002262973	0.244619219696175	0.000244209454877527	0.000661826553683593
Tb927.10.790-1	Tb927.10.790	vesicle-associated membrane protein, putative,synaptobrevin, putative (VAMP)	330.982355426443	393.883782805581	268.080928047305	0.68060920441507	-0.555101432749613	1.54370504238529e-06	5.61230535376349e-06
Tb927.1.490-1	Tb927.1.490	hypothetical protein	14.7805283164244	19.5300663756247	10.0309902572241	0.513617827215563	-0.961232816903131	0.0213499582893883	0.0397864894348088
Tb927.11.14340-1	Tb927.11.14340	exportin 1 (XPO1)	1151.84345318518	1225.30453575521	1078.38237061516	0.880093347528912	-0.184271542870652	0.00153798695291915	0.00362513645321287
Tb927.9.11230-1	Tb927.9.11230	calmodulin-like protein, putative,EF hand containing protein	751.347249231166	924.34164743012	578.352851032212	0.62569165052788	-0.676476242603975	2.90242671957596e-07	1.14628149702186e-06
Tb927.9.6590-1	Tb927.9.6590	hypothetical protein, unlikely	132.594159167337	108.5882013147	156.600117019974	1.44214670768999	0.52821793551548	0.0500413239887512	0.0855390517625045
Tb927.1.3630-1	Tb927.1.3630	hypothetical protein, unlikely	19.370485994775	12.4659229097861	26.2750490797639	2.10775000534756	1.07570376287963	0.0406924121302238	0.0710876837933551
Tb927.8.5440-1	Tb927.8.5440	flagellar calcium-binding protein,24 kDa calflagin,24 kDa calcimedin (Tb-24)	23.0892986536076	29.6306507432288	16.5479465639864	0.558473950079139	-0.840438106870147	0.0120440018101464	0.0237993614787881
Tb927.9.15870-1	Tb927.9.15870	hypothetical protein	690.09013567942	604.180160837202	776.000110521639	1.28438528906071	0.361078046102281	0.000354804619432291	0.000935442646708363
Tb927.10.7880-1	Tb927.10.7880	hypothetical protein, conserved	1000.20447364045	1055.98425118548	944.424696095416	0.894354906368326	-0.161080645971515	0.00532750735978081	0.0113558053393068
Tb927.10.3840-1	Tb927.10.3840	60S ribosomal protein L18a, putative	2318.99357148269	2681.405111457	1956.58203150838	0.729685351589872	-0.454653602893607	3.65359368509347e-20	3.2320251829673e-19
Tb927.5.285b-1	Tb927.5.285b	receptor-type adenylate cyclase, putative,expression site associated gene (ESAG) 4 protein, putative	303.210704706305	265.105530465154	341.315878947457	1.28747174134234	0.364540766996687	0.00573195642364524	0.0121271602862889
Tb927.10.5950-1	Tb927.10.5950	protein kinase, putative	630.478770837293	840.072398406459	420.885143268128	0.501010560597526	-0.997087081165272	6.45546515792352e-37	1.03334735311816e-35
Tb927.9.7800-1	Tb927.9.7800	hypothetical protein, conserved	311.606118197087	256.586984781597	366.625251612578	1.42885365726809	0.514858163638034	1.15369587210838e-06	4.25635370292413e-06
Tb927.9.2010-1	Tb927.9.2010	kynureninase, putative	957.869522313835	1061.37908635474	854.359958272928	0.80495269716232	-0.313024088771238	1.35213022666153e-05	4.35271387882939e-05
Tb927.9.6920-1	Tb927.9.6920	hypothetical protein, conserved	1338.91232911594	1594.17565374746	1083.64900448441	0.679755083410703	-0.556913059694349	1.17409566693834e-19	1.00801533684097e-18
Tb927.7.5870-1	Tb927.7.5870	hypothetical protein, conserved	354.106875655368	303.022154846745	405.191596463992	1.33716822345521	0.419180976184994	2.34263965383984e-05	7.30716294595298e-05
Tb927.8.1450-1	Tb927.8.1450	hypothetical protein, conserved	422.921158201864	380.738850680451	465.103465723276	1.2215813145731	0.288749899812154	0.00597535120004334	0.0125903012267065
Tb927.6.410-1	Tb927.6.410	hypothetical protein, conserved	689.90603930517	512.242426611004	867.569651999337	1.69367004162302	0.760152838258761	4.28274857928476e-19	3.57851076318822e-18
Tb927.11.13360-1	Tb927.11.13360	AAA ATPase, putative	2230.5915253519	2055.70912461117	2405.47392609263	1.17014313809967	0.226685018693867	1.09336754799633e-05	3.56834666523076e-05
Tb927.10.11030-1	Tb927.10.11030	hypothetical protein, conserved	564.582829228171	620.179562897853	508.986095558488	0.82070762406326	-0.285059739436751	0.00863142780014691	0.0174871380762974
Tb927.10.9440-1	Tb927.10.9440	NADH dehydrogenase (54 NDH2)	983.255513727543	1251.25642691291	715.25460054218	0.571629112273056	-0.80684870213725	1.05412398429592e-33	1.52281712772667e-32
Tb927.6.2390-1	Tb927.6.2390	hypothetical protein, conserved	703.630539167898	611.204820933571	796.056257402225	1.30243779194396	0.381214467016487	9.4626825175992e-07	3.52832104111847e-06
Tb927.7.960-1	Tb927.7.960	protein kinase, putative	1111.1224583339	1061.79814863339	1160.44676803442	1.09290713072724	0.128170813881157	0.0593237869810835	0.0993085420828711
Tb927.10.12670-1	Tb927.10.12670	hypothetical protein, conserved	781.58849829261	1167.77507265467	395.40192393055	0.338594249174795	-1.56237062477685	1.43284379208675e-56	3.57801564081092e-55
Tb927.3.3230-1	Tb927.3.3230	hypothetical protein, conserved	523.312276345902	462.140061596969	584.484491094834	1.26473452458351	0.338834586294245	5.03415447615568e-05	0.000150679829183564
Tb927.8.4900-1	Tb927.8.4900	hypothetical protein, conserved	1156.85813272246	1035.70685836381	1278.00940708111	1.23394896611971	0.303282728483672	5.14045203783278e-07	1.98268097134415e-06
Tb927.11.5980-1	Tb927.11.5980	hypothetical protein, conserved	344.642365402914	315.541915143869	373.742815661959	1.18444744651928	0.244214188170363	0.0327088453432929	0.0583299955724098
Tb927.2.470-1	Tb927.2.470	retrotransposon hot spot protein 4 (RHS4), putative	986.99692432641	1142.08433920907	831.909509443749	0.728413376213417	-0.457170679410098	6.07964919663694e-10	3.04854469183057e-09
Tb927.3.5010-1	Tb927.3.5010	hypothetical protein, conserved	670.140335715902	843.914745872402	496.365925559402	0.588170698506139	-0.76569318106845	3.59871460201061e-23	3.63195907870355e-22
Tb927.10.6410-1	Tb927.10.6410	mismatch repair protein MSH8, putative,mismatch repair protein	1400.64343834223	1558.96804904522	1242.31882763923	0.796885368112626	-0.32755588729613	2.16347413657135e-09	1.04237949027749e-08
Tb927.7.660-1	Tb927.7.660	hypothetical protein, conserved	489.949756624783	425.184974618793	554.714538630773	1.3046428536853	0.383654922706264	3.70342168163951e-05	0.000113016429809809
Tb927.10.12750-1	Tb927.10.12750	hypothetical protein	19.6425163446281	12.4606108830015	26.8244218062546	2.15273729820484	1.10617227598399	0.0298666559575782	0.0537882903501408
Tb927.3.4950-1	Tb927.3.4950	hypothetical protein, conserved	518.289263501211	488.157996258061	548.420530744362	1.12344883203438	0.167934417841093	0.0243892538925439	0.0448951303750703
Tb927.9.15330-1	Tb927.9.15330	hypothetical protein, conserved	624.281745633444	489.767881491518	758.795609775369	1.54929638804522	0.631613165211828	1.43154387502185e-16	1.06391951255875e-15
Tb927.3.3310-1	Tb927.3.3310	60S ribosomal protein L13, putative	260.362817855214	283.426909910719	237.298725799708	0.837248396330676	-0.256272387297261	0.0418709096971166	0.0728987551300396
Tb927.7.4480-1	Tb927.7.4480	adenosine 5'-monophosphoramidase, putative	730.067471685189	859.097466035143	601.037477335236	0.699615004231254	-0.515366864664532	1.45834143984357e-06	5.31079341009702e-06
Tb927.9.5310-1	Tb927.9.5310	hypothetical protein, unlikely	114.8745874667	95.050767044844	134.698407888556	1.41712068272955	0.502962624142767	0.00198154242588055	0.00458044982866861
Tb927.3.730-1	Tb927.3.730	hypothetical protein, conserved	272.429229636639	302.803716812502	242.054742460776	0.799378372923533	-0.323049553525096	0.00599960858236984	0.0126322763213472
Tb927.4.4780-1	Tb927.4.4780	hypothetical protein	51.7378650470732	68.4322206113541	35.0435094827923	0.512090783694047	-0.965528500335884	0.000129935736930572	0.000365039646664481
Tb927.10.14700-1	Tb927.10.14700	hypothetical protein, conserved	1922.21572793395	2625.27141681397	1219.16003905392	0.464393902758251	-1.10657906436817	4.77948177769247e-98	2.28265960311651e-96
Tb927.10.6790-1	Tb927.10.6790	hypothetical protein, conserved	1364.85429030482	1187.47922859544	1542.22935201419	1.298742171548	0.377115052996343	1.62685397330786e-11	9.0680508461165e-11
Tb927.9.6140-1	Tb927.9.6140	hypothetical protein, unlikely	160.668439290044	225.480388066514	95.8564905135752	0.425121188301746	-1.23405392930931	1.16253513732858e-17	9.08003315482731e-17
Tb927.8.1040-1	Tb927.8.1040	hypothetical protein, conserved	251.304386444408	203.925673439076	298.68309944974	1.4646664856496	0.550572190738413	7.05682175466052e-07	2.67113997989316e-06
Tb927.11.11910-1	Tb927.11.11910	hypothetical protein, conserved	288.159032289053	227.549262418586	348.768802159519	1.53271778801877	0.616092084924673	5.13829748081149e-08	2.20356820325282e-07
Tb927.10.6570-1	Tb927.10.6570	hypothetical protein, conserved	618.608186073998	671.819250296427	565.39712185157	0.841591129760125	-0.248808595958808	0.00293049939515314	0.00655723622981015
Tb927.9.4900-1	Tb927.9.4900	condensin subunit 1, putative	1765.82366535742	1986.2786258794	1545.36870483543	0.778022118700107	-0.362116924142023	5.4485612442345e-11	2.95595439320978e-10
Tb927.11.4250-1	Tb927.11.4250	hypothetical protein, conserved	202.478909153047	156.926063022532	248.031755283562	1.58056444230012	0.660439857571736	8.34447255951542e-06	2.77831200648247e-05
Tb927.9.8480-1	Tb927.9.8480	hypothetical protein, unlikely	64.9634130276544	47.4241325454774	82.5026935098314	1.73967744018755	0.798819835625298	0.000360140782840703	0.000948367111186425
Tb927.8.7040-1	Tb927.8.7040	hypothetical protein, conserved	533.869313100799	640.756508394524	426.982117807073	0.666371877949265	-0.58560057713591	3.05167331871741e-13	1.89968837646654e-12
Tb927.5.2850-1	Tb927.5.2850	radial spoke protein RSP2, putative	1522.23776913564	1829.74950862873	1214.72602964256	0.663875587294412	-0.591015194295324	6.91594057195844e-26	7.70986232129041e-25
Tb927.5.1150-1	Tb927.5.1150	RNA helicase Prp43	624.960776275472	545.894184932698	704.027367618246	1.28967735332268	0.367010182716289	1.89611469590453e-06	6.81136146412068e-06
Tb927.10.2250-1	Tb927.10.2250	ubiquitin-conjugating enzyme variant Kua homologue, putative	574.1296454879	502.323961033142	645.935329942657	1.28589392513577	0.362771638006163	1.30505335435766e-05	4.20736492699592e-05
Tb927.3.3140-1	Tb927.3.3140	hypothetical protein, conserved	193.390437044912	154.19829242693	232.582581662894	1.50833435313889	0.592956266900935	1.40105404446258e-05	4.50191630463343e-05
Tb927.1.880-1	Tb927.1.880	hypothetical protein, conserved	3855.51383690429	3360.7581651202	4350.26950868837	1.2944309869832	0.372318049524454	0.000148068034279265	0.0004125325532677
Tb927.11.14480-1	Tb927.11.14480	ubiquitin carboxyl-terminal hydrolase, putative	381.203594418974	428.499298615923	333.907890222025	0.779249560735728	-0.359842658286082	0.00869856716660157	0.0175984900546523
Tb927.10.13410-1	Tb927.10.13410	hypothetical protein	122.667893339672	80.8640478185365	164.471738860808	2.0339290858886	1.02426937967706	7.69525859122309e-10	3.82792032369322e-09
Tb927.10.1510-1	Tb927.10.1510	NOT1 (NOT1)	3915.17712727208	4254.39957488525	3575.95467965891	0.840530988384033	-0.250627085700944	3.80857935609402e-07	1.4906844412119e-06
Tb927.5.340-1	Tb927.5.340	expression site-associated gene (ESAG) protein, putative,expression site-associated gene 5 (ESAG5) protein, putative	476.109245990814	409.0342629772	543.184229004427	1.32796755227986	0.409219896129987	1.33808473463365e-05	4.309086433566e-05
Tb927.10.1800-1	Tb927.10.1800	hypothetical protein, conserved	394.878880023288	430.811296883343	358.946463163233	0.833187211570338	-0.263287398986533	0.00747003248250355	0.0153965810301011
Tb927.9.16130-3	Tb927.9.16130	variant surface glycoprotein (VSG, pseudogene), putative,variant surface glycoprotein (VSG), degenerate and frameshifted	4.27275599133877	0	8.54551198267754	Inf	Inf	0.000562011328719282	0.00142956315861657
Tb927.9.2420-1	Tb927.9.2420	hypothetical protein, conserved	179.351977812252	144.192459598456	214.511496026048	1.48767485223163	0.573059243965065	0.000150950276961462	0.000420428751001649
Tb927.11.860-1	Tb927.11.860	leucine-rich repeat protein (LRRP), putative	1154.90337980649	1032.39117576777	1277.41558384521	1.23733679038395	0.307238240560186	1.68606763270118e-07	6.83181785341137e-07
Tb927.5.1810-1	Tb927.5.1810	lysosomal/endosomal membrane protein p67 (p67)	2183.85900741654	3030.70156222962	1337.01645260345	0.441157410305962	-1.18063457618429	5.00643158364958e-124	3.41845406571073e-122
Tb927.8.5250-1	Tb927.8.5250	coatomer delta subunit, putative,delta-COP, putative,delta-coat protein, putative	1251.65750498652	1416.34851049965	1086.96649947338	0.767442823157932	-0.38186882560228	5.48721908163246e-11	2.97508032093472e-10
Tb927.1.530-1	Tb927.1.530	hypothetical protein, conserved	296.115454838063	338.655420269899	253.575489406227	0.748771388936089	-0.417402785271362	0.000735767195005679	0.00183574230212664
Tb927.11.4560-1	Tb927.11.4560	hypothetical protein, conserved	312.304945189462	205.39292325226	419.216967126663	2.0410487395994	1.029310633884	8.67858560954403e-20	7.50998398291236e-19
Tb927.7.3510-1	Tb927.7.3510	hypothetical protein, conserved	468.500963342369	419.905447430972	517.096479253766	1.23145932594449	0.300368977632048	0.000155418606134115	0.000432322920945946
Tb927.6.310-1	Tb927.6.310	receptor-type adenylate cyclase GRESAG 4, putative	144.404922085737	162.864933381043	125.94491079043	0.773308951017503	-0.370883182610565	0.0520077293409488	0.0884505846351221
Tb927.11.5260-1	Tb927.11.5260	SNF2 DNA repair protein, putative,SNF2 family protein	586.74105565864	518.693975651971	654.78813566531	1.26237852452841	0.336144567672581	4.0247357411643e-05	0.00012209715507732
Tb927.11.980-1	Tb927.11.980	Nucleoporin (TbNup158)	2546.08281633051	2831.69723299982	2260.46839966119	0.798273337035583	-0.325045270163256	1.83205672012109e-11	1.01858624261185e-10
Tb927.10.13930-1	Tb927.10.13930	phosphatidic acid phosphatase, putative	219.927659268234	290.206719662421	149.648598874047	0.515662073738759	-0.955502153754166	2.42320840732778e-08	1.06212845938038e-07
Tb927.10.13640-1	Tb927.10.13640	hypothetical protein, conserved	581.342214119169	542.173642795721	620.510785442617	1.14448718355793	0.194701307086744	0.0105924367028226	0.0211268591471176
Tb927.4.2160-1	Tb927.4.2160	hypothetical protein, conserved	108.018077030299	86.7656583494742	129.270495711125	1.48988088340723	0.575196991232949	0.000610079520772736	0.00154106792241437
Tb927.8.3250-1	Tb927.8.3250	dynein heavy chain, putative	7881.65389018545	10060.7278388691	5702.57994150181	0.566815844025737	-0.819048008865229	2.77893648306657e-50	6.21174037391351e-49
Tb927.10.10190-1	Tb927.10.10190	hypothetical protein, conserved	990.230524583764	1093.38023984344	887.080809324089	0.811319591298916	-0.301657768659004	9.63113946953002e-06	3.17286690402158e-05
Tb927.11.14290-1	Tb927.11.14290	vacuolar sorting protein, putative	335.265077634395	444.863853384467	225.666301884323	0.507270483244441	-0.979172878663847	2.01476320517492e-19	1.71127603627102e-18
Tb927.3.4540-1	Tb927.3.4540	hypothetical protein, conserved	465.20081258889	333.525768424035	596.875856753745	1.78959442796304	0.83963266957706	1.11237263744849e-20	1.01272258867706e-19
Tb927.9.9010-1	Tb927.9.9010	hypothetical protein, conserved	728.065928507837	813.816431849888	642.315425165786	0.789263278582048	-0.341421467213124	4.28945280398653e-06	1.48005596158082e-05
Tb927.11.9220-1	Tb927.11.9220	proteasome regulatory non-ATP-ase subunit 2 (RPN2)	1883.87698605786	2291.16060486748	1476.59336724823	0.644473968394565	-0.633806008490555	1.87248300281102e-33	2.65243135244219e-32
Tb927.1.1510-1	Tb927.1.1510	hypothetical protein, unlikely	26.5810734945592	36.9026081897412	16.2595387993772	0.440606764588993	-1.18243645013436	0.00120781355833783	0.00290726810792415
Tb927.8.3820-1	Tb927.8.3820	hypothetical protein, conserved	679.69057628612	539.891000956778	819.490151615461	1.51788073919214	0.602058441784211	4.53105395149085e-16	3.2836991323408e-15
Tb927.11.12680-1	Tb927.11.12680	prefoldin subunit 2, putative	649.71191335216	728.5159475952	570.90787910912	0.783658725651323	-0.351702580855916	1.9015788876351e-05	6.00209443045533e-05
Tb927.4.2220-1	Tb927.4.2220	TPR-repeat-containing chaperone protein DNAJ, putative	1316.31397139051	1216.27640333075	1416.35153945028	1.16449808248489	0.21970826394396	7.62373285124756e-05	0.000222030740152961
Tb927.10.3060-1	Tb927.10.3060	hypothetical protein	7.37103690748984	2.35471448861288	12.3873593263668	5.2606629747558	2.39524462653665	0.00298531273750026	0.00666793593809156
Tb927.10.1590-1	Tb927.10.1590	ribosomal protein L36, putative	1218.04590194633	1369.84055066534	1066.25125322732	0.778376178679654	-0.361460536138591	1.36248655078825e-08	6.11928697527711e-08
Tb927.11.15200-1	Tb927.11.15200	hypothetical protein, conserved	117.286748958062	142.402754757234	92.1707431588907	0.64725393350727	-0.627596267154115	0.000136958344419162	0.000383781959032855
Tb927.10.2560-1	Tb927.10.2560	mitochondrial malate dehydrogenase (mMDH)	826.202880449092	436.019616364486	1216.3861445337	2.78975096275686	1.48013634039438	1.1269276793826e-54	2.73592997716776e-53
Tb927.7.6770-1	Tb927.7.6770	hypothetical protein, conserved	393.782014085518	435.546568874999	352.017459296038	0.808220026173749	-0.307179995650559	0.00117382126201236	0.00283403254972045
Tb927.7.5520-1	Tb927.7.5520	hypothetical protein, conserved	338.30696397138	386.02240347957	290.591524463191	0.752784091917531	-0.409691954007662	0.000181707665502662	0.000501302082226409
Tb927.3.4420-1	Tb927.3.4420	hypothetical protein, conserved	449.495340546543	497.967356278923	401.023324814163	0.805320508980393	-0.312365020119882	0.0437321177537031	0.0758220014218141
Tb927.10.3640-1	Tb927.10.3640	hypothetical protein, conserved	385.384626380812	578.762196469097	192.007056292528	0.331754661005714	-1.59181135992462	1.553733229297e-54	3.75127857018115e-53
Tb927.9.5060-1	Tb927.9.5060	hypothetical protein, unlikely	288.638548792768	322.388337694958	254.888759890578	0.790626490129902	-0.338931801077171	0.00362412409551747	0.00797654107147387
Tb927.7.7490-1	Tb927.7.7490	hypothetical protein, conserved	370.897242887045	393.620401551585	348.174084222505	0.884542779922132	-0.176996175952392	0.0560344146298708	0.0944533816518941
Tb927.5.3810-1	Tb927.5.3810	orotidine-5-phosphate decarboxylase/orotate phosphoribosyltransferase, putative,OMPDCase-OPRTase, putative	1415.51399508147	1838.38220170373	992.645788459212	0.539956156853167	-0.889085826237942	1.0905437472883e-52	2.52152178605813e-51
Tb927.5.1780-1	Tb927.5.1780	hypothetical protein, conserved	1256.3926919205	1132.71623015707	1380.06915368393	1.21837148346728	0.284954080406496	2.87464151815838e-06	1.01104092026979e-05
Tb927.9.4680-1	Tb927.9.4680	ATP-dependent DEAD box helicase, putative	3511.59106891533	5010.85302544766	2012.329112383	0.401594120235291	-1.31618994803265	4.94154696303206e-196	7.4464000787759e-194
Tb927.5.800-1	Tb927.5.800	casein kinase I, isoform 2 (CK1.2)	1621.84590476192	2110.18161236563	1133.51019715822	0.537162389490965	-0.896569799791412	6.55219400861296e-57	1.6455797596344e-55
Tb927.4.2790-1	Tb927.4.2790	hypothetical protein, conserved	470.609248573078	397.583714858167	543.634782287989	1.36734670453472	0.451379099193842	7.65444415079782e-07	2.88237147255377e-06
Tb927.11.1890-1	Tb927.11.1890	hypothetical protein, conserved	1140.0133251171	1339.78990051705	940.236749717149	0.701779248637636	-0.510910806494955	7.42864367705574e-16	5.28285970199082e-15
Tb927.5.350-1	Tb927.5.350	75 kDa invariant surface glycoprotein, putative (ISG75)	332.081982440234	514.817236836426	149.346728044041	0.29009659614698	-1.78539472713732	1.13764421608045e-49	2.48575261213579e-48
Tb927.10.5580-1	Tb927.10.5580	hypothetical protein, conserved	251.726544421373	289.20920884692	214.243879995827	0.740792040647738	-0.43285949707178	5.99103963207528e-05	0.000177617660733846
Tb927.7.4290-1	Tb927.7.4290	hypothetical protein, conserved	1103.57460629283	1419.30678087872	787.842431706938	0.555089598895013	-0.849207434328254	5.96716131281011e-21	5.54229435429972e-20
Tb927.6.920-1	Tb927.6.920	helicase, putative	578.063651574064	499.970111487521	656.157191660606	1.31239283426042	0.39219962179343	1.10409490369696e-06	4.08024924241499e-06
Tb927.10.9110-1	Tb927.10.9110	hypothetical protein, conserved	502.949323525696	458.886689083364	547.011957968029	1.1920414581227	0.2534344123	0.00225122680003891	0.00515206133342237
Tb927.10.2070-1	Tb927.10.2070	hypothetical protein, conserved	218.902329307546	137.782123812942	300.022534802149	2.17751422680543	1.12268214471374	1.38744369407824e-18	1.13118077297051e-17
Tb927.5.3930-1	Tb927.5.3930	hypothetical protein, conserved	338.719219653875	367.889319793524	309.549119514227	0.84141915206443	-0.249103438328181	0.0057623074012656	0.0121884236899955
Tb927.10.5710-1	Tb927.10.5710	hypothetical protein, conserved	27.342490852263	46.0431615763336	8.64182012819239	0.187689546771574	-2.41357979229855	4.84037004283935e-09	2.25505512656801e-08
Tb927.9.11520-1	Tb927.9.11520	hypothetical protein, conserved	377.14937318864	319.692587083562	434.606159293718	1.35945022453748	0.443023328907675	7.69396022534658e-05	0.000223852238247434
Tb927.9.1670-1	Tb927.9.1670	protein kinase, putative	296.20145689912	271.993879934525	320.409033863715	1.17800089450852	0.236340634671362	0.027430011481119	0.0498520067259263
Tb927.3.3800-1	Tb927.3.3800	hypothetical protein, conserved	799.58615496227	739.0449353362	860.127374588341	1.16383636970201	0.218888235897591	0.000975859194576237	0.00238907825226787
Tb927.11.7300-1	Tb927.11.7300	hypothetical protein, conserved	790.68668551868	944.414459122843	636.958911914518	0.674448496379561	-0.568219817547475	1.0203655393601e-15	7.22690017342569e-15
Tb927.5.3150-1	Tb927.5.3150	protein kinase , putative	1498.44913005913	1555.68460644031	1441.21365367795	0.926417634854473	-0.11026537882819	0.0385454429601699	0.0676888027871981
Tb927.11.10250-1	Tb927.11.10250	hypothetical protein, conserved	244.695298137032	214.675394939633	274.715201334432	1.2796771675286	0.35577989807736	0.00157521028253705	0.00370887334843045
Tb927.4.4030-1	Tb927.4.4030	hypothetical protein, conserved	400.073175262299	349.597019670776	450.549330853822	1.28876765390653	0.365992190176481	0.000328265814263739	0.000869143658486846
Tb927.10.16120-1	Tb927.10.16120	inosine-5'-monophosphate dehydrogenase,IMP dehydrogenase	2266.11544778168	3020.48233665802	1511.74855890534	0.500499056246094	-0.99856074620644	6.93614292201372e-88	2.88675662563809e-86
Tb927.8.6650-1	Tb927.8.6650	RNA-binding protein, putative (DRBD12)	246.032585041807	182.50109246886	309.564077614753	1.696231367314	0.762332968079599	7.38519251413605e-10	3.67996479894807e-09
Tb927.11.4040-1	Tb927.11.4040	hypothetical protein, conserved	301.421002881069	345.077097228475	257.764908533662	0.746977735132032	-0.420862853068718	0.000199034672235702	0.000547032401050327
Tb927.11.12320-1	Tb927.11.12320	hypothetical protein, conserved	1241.84491961563	892.591146512123	1591.09869271915	1.78256158929707	0.833951924096053	1.07742193157742e-43	2.06959729274431e-42
Tb927.11.6790-1	Tb927.11.6790	predicted WD40 repeat protein	1251.17380553397	1312.06718125987	1190.28042980806	0.907179485020825	-0.140540079379453	0.0313282822768025	0.0561314446697938
Tb927.7.7090-1	Tb927.7.7090	hypothetical protein, conserved	134.142584484177	95.1478177659522	173.137351202401	1.81966707453333	0.863674519734021	5.43944363415638e-08	2.32473043337539e-07
Tb927.9.12200-1	Tb927.9.12200	unspecified product	247.849226616235	309.419790860291	186.278662372179	0.602025687672599	-0.732103048621292	1.04690152128315e-08	4.76062398335833e-08
Tb927.2.2370-1	Tb927.2.2370	hypothetical protein, conserved	1414.42506113341	1325.64510820903	1503.2050140578	1.13394226309081	0.181347184483719	0.000924924747957131	0.00227393594856409
Tb927.5.2550-1	Tb927.5.2550	hypothetical protein, conserved	393.735108302697	362.918239448286	424.551977157109	1.16982816240517	0.226296626002816	0.023757439255417	0.0438470052836287
[truncated: 3,226 more rows]
