# Supplementary material for: Bromodomain Proteins Contribute to Maintenance of Bloodstream Form Stage Identity in the African Trypanosome
Source: PLoS Biol. 2015 Dec 8;13(12):e1002316. doi: 10.1371/journal.pbio.1002316 (PMC4672894; doi:10.1371/journal.pbio.1002316)
Supplement: S1 Data — (ZIP) [file pbio.1002316.s001.zip › S1_Data/Additional_File_3_clusters.xlsx]

## Sheet: mappable_clayton_clusters_GMT.t
cluster name		genes in cluster
1	na	Tb927.10.2250	Tb927.7.6000	Tb927.6.2390	Tb927.11.3440
2	na	Tb927.11.8170	Tb927.5.2090	Tb927.1.5060	Tb927.9.2290
3	na	Tb927.10.11540	Tb927.1.1270	Tb927.10.3840	Tb927.4.1100	Tb927.11.740	Tb927.11.2060	Tb927.7.3680	Tb927.9.15150	Tb927.11.16130	Tb927.7.5210	Tb927.5.1110	Tb927.10.5480	Tb927.11.9700	Tb927.11.680	Tb927.8.6030	Tb927.2.4710	Tb927.10.14710	Tb927.10.190	Tb927.11.11830	Tb927.6.5040	Tb927.10.9880	Tb927.10.14580	Tb927.10.8440	Tb927.9.15420	Tb927.9.14370	Tb927.7.2160	Tb927.11.14130	Tb927.10.560	Tb927.4.1860	Tb927.10.3940	Tb927.3.5050	Tb927.10.11390	Tb927.10.5030	Tb927.4.2180	Tb927.10.8430	Tb927.1.3180	Tb927.8.6110	Tb927.8.6180	Tb927.11.9730	Tb927.11.8200	Tb927.11.4820	Tb927.5.470	Tb927.3.1370	Tb927.3.4360	Tb927.11.11360	Tb927.9.15360	Tb927.10.5370	Tb927.10.1090
4	na	Tb927.3.2230	Tb927.7.5940	Tb927.8.7650	Tb927.4.3500	Tb927.8.7690	Tb927.10.14550	Tb927.11.9820	Tb927.5.700	Tb927.11.11680	Tb927.5.330	Tb927.7.6270	Tb927.8.6170	Tb927.10.11630	Tb927.10.12500	Tb927.10.9080	Tb927.1.1840	Tb927.7.5960	Tb927.8.7620	Tb927.11.4680	Tb927.10.8050	Tb927.7.3500	Tb927.8.2160	Tb927.2.4200	Tb927.11.2690	Tb927.1.1000	Tb927.11.1830	Tb927.5.320	Tb927.11.16730	Tb927.10.12700	Tb927.6.1520	Tb927.8.7120	Tb927.10.7410
5	na	Tb927.10.5670	Tb927.1.3090	Tb927.9.8200	Tb927.6.2030	Tb927.3.2470	Tb927.11.3030	Tb927.1.1480	Tb927.9.11110	Tb927.2.4550	Tb927.10.7500	Tb927.5.2320	Tb927.11.16480	Tb927.5.670	Tb927.1.880	Tb927.10.15530	Tb927.10.6630	Tb927.7.650	Tb927.9.9290	Tb927.11.13180	Tb927.1.5140	Tb927.2.1810	Tb927.10.1560	Tb927.7.640	Tb927.10.13000	Tb927.8.3750	Tb927.3.3030	Tb927.1.3050	Tb927.4.3840	Tb927.11.14960	Tb927.2.1860
6	na	Tb927.10.12710	Tb927.5.1160	Tb927.3.2960	Tb927.11.2850	Tb927.8.7410	Tb927.4.2080	Tb927.11.2860	Tb927.8.5440	Tb927.11.950	Tb927.10.6880	Tb927.8.5470
7	na	Tb927.7.2390	Tb927.5.4330	Tb927.5.450	Tb927.9.4960	Tb927.4.4910	Tb927.1.860	Tb927.10.7020	Tb927.10.11440	Tb927.5.1090	Tb927.10.4080	Tb927.10.8820
8	na	Tb927.10.2270	Tb927.8.1050	Tb927.5.3620	Tb927.6.870	Tb927.10.3750	Tb927.11.5350	Tb927.11.9250	Tb927.3.5420
9	na	Tb927.2.1850	Tb927.11.14620	Tb927.7.4920	Tb927.1.4630	Tb927.10.11090	Tb927.3.1480
10	na	Tb927.6.1860	Tb927.10.6700	Tb927.4.5080	Tb927.11.2080	Tb927.2.5360	Tb927.5.3330	Tb927.11.10780
11	na	Tb927.10.13690	Tb927.1.1300	Tb927.11.9020	Tb927.7.360	Tb927.11.15720	Tb927.11.12650
12	na	Tb927.11.7600	Tb927.9.11600	Tb927.4.1000	Tb927.11.780	Tb927.10.2020
13	na	Tb927.6.1250	Tb927.8.1510	Tb927.10.7230	Tb927.10.3510
14	na	Tb927.5.2390	Tb927.11.14220	Tb927.11.4990	Tb927.2.3720
15	na	Tb927.11.10290	Tb927.4.1220	Tb927.10.2410
16	na	Tb927.6.4390	Tb927.10.8040	Tb927.4.3380	Tb927.9.9860	Tb927.9.9380	Tb927.8.890	Tb927.11.11710	Tb927.1.4830	Tb927.10.13630	Tb927.11.15140	Tb927.8.7930	Tb927.11.5790	Tb927.4.4410	Tb927.6.3100	Tb927.3.4000	Tb927.3.3190	Tb927.4.2450	Tb927.11.14920	Tb927.9.1440	Tb927.8.7870	Tb927.8.7890	Tb927.3.5660	Tb927.4.4430	Tb927.5.1770	Tb927.9.8580
17	na	Tb927.10.12780	Tb927.11.11740	Tb927.10.10000	Tb927.1.600	Tb927.7.4900	Tb927.8.6580	Tb927.9.5900	Tb927.1.590	Tb927.10.1500	Tb927.10.5220	Tb927.10.7180	Tb927.8.7670	Tb927.7.3100	Tb927.10.7570	Tb927.4.600	Tb927.7.1360	Tb927.4.4730	Tb927.11.6280	Tb927.10.12840	Tb927.3.1940	Tb927.6.270	Tb927.8.4010
18	na	Tb927.11.3730	Tb927.8.1500	Tb927.5.2140	Tb927.1.3030	Tb927.10.6260	Tb927.10.510	Tb927.6.2170	Tb927.7.270	Tb927.6.590	Tb927.11.16080	Tb927.8.1410	Tb927.11.6680	Tb927.11.1660	Tb927.10.280	Tb927.11.3610	Tb927.11.5280	Tb927.5.2780	Tb927.10.12370	Tb927.7.3380	Tb927.11.13650	Tb927.6.4130	Tb927.9.7190
19	na	Tb927.11.12540	Tb927.7.5730	Tb927.6.730	Tb927.8.6520	Tb927.8.4890	Tb927.6.4060	Tb927.10.15960	Tb927.9.8610	Tb927.10.5950	Tb927.10.10330	Tb927.11.15840	Tb927.11.10180	Tb927.11.7620	Tb927.10.7080	Tb927.7.2310	Tb927.8.2510	Tb927.9.2560	Tb927.10.13860
20	na	Tb927.7.7040	Tb927.8.5460	Tb927.10.5840	Tb927.11.9590	Tb927.11.11520	Tb927.11.6300	Tb927.3.3490	Tb927.10.7930	Tb927.8.3530	Tb927.11.1840	Tb927.11.8970	Tb927.9.15910	Tb927.11.3240	Tb927.11.17000	Tb927.7.1780	Tb927.11.13190	Tb927.8.6750	Tb927.10.2010
21	na	Tb927.11.12100	Tb927.6.1880	Tb927.11.15150	Tb927.10.2530	Tb927.6.4690	Tb927.6.4470	Tb927.3.4080	Tb927.10.4280	Tb927.10.6200	Tb927.11.6180	Tb927.11.5290	Tb927.7.4060	Tb927.9.7770	Tb927.9.10100	Tb927.9.5960
22	na	Tb927.8.4700	Tb927.4.4800	Tb927.11.15670	Tb927.8.7190	Tb927.11.790	Tb927.8.5560	Tb927.11.6700	Tb927.11.11540	Tb927.3.4120	Tb927.10.7260	Tb927.2.5900	Tb927.1.4390	Tb927.10.9990
23	na	Tb927.11.13940	Tb927.1.1880	Tb927.2.6180	Tb927.6.640	Tb927.5.640	Tb927.4.2800	Tb927.5.3150	Tb927.7.6060	Tb927.2.2400	Tb927.7.1240	Tb927.11.4030	Tb927.10.11910	Tb927.11.14330
24	na	Tb927.1.1470	Tb927.5.1490	Tb927.2.2430	Tb927.1.1460	Tb927.5.2020	Tb927.5.1790	Tb927.10.6510	Tb927.3.2670	Tb927.11.2370	Tb927.9.4320	Tb927.5.3850	Tb927.3.3160	Tb927.10.12740
25	na	Tb927.8.1130	Tb927.2.1210	Tb927.8.7610	Tb927.8.6100	Tb927.10.1470	Tb927.11.15950	Tb927.8.2970
26	na	Tb927.7.5930	Tb927.11.7040	Tb927.4.2210	Tb927.10.15750	Tb927.10.2330	Tb927.2.3660	Tb927.10.9040
27	na	Tb927.3.3290	Tb927.7.2370	Tb927.6.4440	Tb927.7.240	Tb927.10.6070	Tb927.10.6060
28	na	Tb927.9.12400	Tb927.7.2090	Tb927.11.7570	Tb927.2.4280
29	na	Tb927.10.3350	Tb927.8.870	Tb927.9.13590	Tb927.8.1870
30	na	Tb927.11.6860	Tb927.8.1150	Tb927.10.540	Tb927.10.2190	Tb927.10.2890	Tb927.11.880	Tb927.3.930	Tb927.10.15250	Tb927.8.6660	Tb927.11.4180	Tb927.11.14880	Tb927.11.11480	Tb927.9.14290	Tb927.6.2850	Tb927.11.3250	Tb927.10.5770	Tb927.3.5060	Tb927.7.610	Tb927.4.870	Tb927.1.3850	Tb927.11.11010	Tb927.11.2610	Tb927.6.3840	Tb927.10.11300	Tb927.11.7560	Tb927.11.15100	Tb927.10.9730	Tb927.8.2310	Tb927.10.8940	Tb927.8.6240	Tb927.5.4480	Tb927.1.4310	Tb927.10.3410	Tb927.11.1430	Tb927.1.710	Tb927.10.7350	Tb927.11.14800	Tb927.11.2700	Tb927.2.2670	Tb927.11.15910	Tb927.11.12410	Tb927.11.14090	Tb927.3.3300	Tb927.11.13500	Tb927.11.16400
31	na	Tb927.1.4320	Tb927.3.5080	Tb927.3.4090	Tb927.3.3450	Tb927.6.1920	Tb927.10.14490	Tb927.9.8660	Tb927.11.6530	Tb927.10.8450	Tb927.11.9530	Tb927.10.14500	Tb927.10.3990	Tb927.10.14760	Tb927.9.12110	Tb927.11.6230	Tb927.4.4130	Tb927.4.2530	Tb927.11.15800	Tb927.10.3420	Tb927.10.11700	Tb927.5.4390	Tb927.10.8230	Tb927.10.13930	Tb927.10.12670	Tb927.10.14150	Tb927.9.2800	Tb927.1.4330	Tb927.7.4730	Tb927.9.9100	Tb927.10.200	Tb927.3.3000	Tb927.1.3830	Tb927.7.3370	Tb927.2.4610	Tb927.8.6980	Tb927.10.5620	Tb927.6.4730	Tb927.10.1430	Tb927.10.10140	Tb927.10.14140	Tb927.5.1880	Tb927.5.800	Tb927.10.4180	Tb927.9.5100	Tb927.3.3270	Tb927.11.7380
32	na	Tb927.10.7700	Tb927.9.7890	Tb927.7.4940	Tb927.10.810	Tb927.2.1760	Tb927.8.2770	Tb927.10.1570	Tb927.10.4130	Tb927.7.3050	Tb927.4.4620	Tb927.9.7980	Tb927.11.5820	Tb927.1.4430	Tb927.3.1410	Tb927.7.7060	Tb927.4.1360	Tb927.11.6660	Tb927.10.10800	Tb927.1.2240	Tb927.6.5090	Tb927.9.9410	Tb927.10.2560	Tb927.7.1700	Tb927.10.11220	Tb927.7.4970	Tb927.11.14780	Tb927.10.13360	Tb927.1.2230	Tb927.3.2080	Tb927.10.470	Tb927.7.2680	Tb927.8.4450	Tb927.11.5440
33	na	Tb927.1.2300	Tb927.8.490	Tb927.8.520	Tb927.10.10230	Tb927.11.15370	Tb927.1.2260	Tb927.7.1050	Tb927.1.2310	Tb927.10.10240	Tb927.7.7460	Tb927.9.14160	Tb927.8.1890	Tb927.9.5840	Tb927.11.16510	Tb927.11.11330	Tb927.10.8190	Tb927.5.1660	Tb927.1.2290	Tb927.10.10210	Tb927.2.5060	Tb927.8.510	Tb927.11.5520	Tb927.10.10220	Tb927.2.4210	Tb927.8.5120	Tb927.1.2280	Tb927.10.1390
34	na	Tb927.10.3210	Tb927.7.580	Tb927.11.15940	Tb927.3.3750	Tb927.1.1240	Tb927.1.3310	Tb927.3.1030	Tb927.8.760	Tb927.1.1420	Tb927.11.1700	Tb927.4.3300	Tb927.10.3650	Tb927.4.4050	Tb927.10.2370	Tb927.9.15290	Tb927.8.8330	Tb927.7.5980	Tb927.5.3800	Tb927.1.2120	Tb927.10.4750
35	na	Tb927.11.10060	Tb927.11.15080	Tb927.7.210	Tb927.6.2740	Tb927.11.3120	Tb927.9.1520	Tb927.6.3750	Tb927.11.6440	Tb927.7.7450	Tb927.7.7500	Tb927.1.1250	Tb927.10.14750	Tb927.7.6180	Tb927.10.15180	Tb927.11.7780	Tb927.7.2100	Tb927.5.2030
36	na	Tb927.7.2140	Tb927.2.450	Tb927.9.2260	Tb927.2.5970	Tb927.8.3400	Tb927.7.5590	Tb927.10.7290	Tb927.9.6310	Tb927.9.8160	Tb927.8.7680	Tb927.4.3920	Tb927.11.16820	Tb927.3.5650	Tb927.5.1130	Tb927.7.6330
37	na	Tb927.10.9630	Tb927.6.860	Tb927.4.3770	Tb927.3.3360	Tb927.11.12880	Tb927.7.5560	Tb927.8.990	Tb927.10.9600	Tb927.6.1530	Tb927.8.3620	Tb927.2.4370	Tb927.10.9610	Tb927.9.6100	Tb927.10.9620	Tb927.10.1000
38	na	Tb927.7.7210	Tb927.9.6060	Tb927.5.2580	Tb11.02.5400	Tb927.11.9980	Tb927.3.1790	Tb927.10.6190	Tb927.2.2970	Tb927.9.12320	Tb927.9.3120	Tb927.2.470	Tb927.10.9440	Tb927.6.630	Tb927.10.13490	Tb927.10.2360
39	na	Tb927.11.1450	Tb927.4.4880	Tb927.9.6090	Tb927.8.6350	Tb927.11.5720	Tb927.11.14170	Tb927.9.12790	Tb927.11.14550	Tb927.9.9280	Tb927.10.6730	Tb927.8.5350	Tb927.2.3370	Tb927.11.13220
40	na	Tb927.7.6340	Tb927.6.2590	Tb927.9.11770	Tb927.11.6570	Tb927.11.1250	Tb927.4.1120	Tb927.11.15730	Tb927.9.10340	Tb927.11.14990	Tb927.10.5780	Tb927.4.2410	Tb927.10.5900
41	na	Tb927.9.14130	Tb927.3.1500	Tb927.9.6560	Tb927.6.2830	Tb927.9.12960	Tb927.10.790	Tb927.9.14330	Tb927.10.13090	Tb927.7.4110	Tb927.7.3970	Tb927.9.2700
42	na	Tb927.11.14080	Tb927.11.1130	Tb927.11.5860	Tb927.9.6590	Tb927.10.930	Tb927.11.12420	Tb927.10.15980	Tb927.4.310	Tb927.10.16000	Tb927.7.5340
43	na	Tb927.7.2660	Tb927.11.2500	Tb927.10.1490	Tb927.7.2230	Tb927.8.4190	Tb927.11.1260	Tb927.11.16630	Tb927.11.6600	Tb927.10.5090
44	na	Tb927.9.14470	Tb927.8.7500	Tb927.5.4620	Tb927.8.6340	Tb927.4.1390
45	na	Tb927.8.6710	Tb927.7.2190	Tb927.8.4110	Tb927.10.3260	Tb927.9.13380	Tb927.11.6910	Tb927.7.1120	Tb927.8.7760	Tb927.10.2440	Tb927.7.2650	Tb927.9.15850	Tb927.9.11100	Tb927.9.5220	Tb927.8.2070	Tb927.10.14160	Tb927.7.4260	Tb927.1.1740	Tb927.11.8340	Tb927.8.6720	Tb927.7.7510	Tb927.1.700	Tb927.7.5790	Tb927.10.5810	Tb927.10.14890	Tb927.8.6730	Tb927.2.6000	Tb927.9.6130	Tb927.9.13070	Tb927.9.5230	Tb927.10.8830	Tb927.5.1810	Tb927.4.4580	Tb927.3.4070	Tb927.10.12800	Tb927.7.5060	Tb927.11.8330	Tb927.10.13790	Tb927.5.1460	Tb927.8.6430
46	na	Tb927.6.1790	Tb927.5.3220	Tb927.5.4010	Tb927.8.910	Tb927.1.4500	Tb927.11.4610	Tb927.7.1300	Tb927.9.13370	Tb927.9.7110	Tb927.3.3560	Tb927.11.11690	Tb927.7.4470	Tb927.6.1800	Tb927.11.4620	Tb927.6.3500	Tb927.9.13650	Tb927.9.13600	Tb927.7.4500	Tb927.8.6450	Tb927.11.2750	Tb927.8.3250	Tb927.4.4520	Tb927.9.10350	Tb927.11.5080	Tb927.10.390	Tb927.3.600	Tb927.7.3180	Tb927.10.3660	Tb927.11.4860	Tb927.11.16360	Tb927.9.8950	Tb927.4.710
47	na	Tb927.11.1340	Tb927.1.4090	Tb927.11.1990	Tb927.3.2900	Tb927.10.10670	Tb927.3.1380	Tb927.10.9780	Tb927.10.14860	Tb927.6.2790	Tb927.9.12360	Tb927.1.3070	Tb927.8.4820	Tb927.11.4190	Tb927.11.3130	Tb927.10.1720	Tb927.8.7730	Tb927.4.3670	Tb927.10.9830	Tb927.6.2010	Tb927.8.2540	Tb927.5.1710	Tb927.11.6630	Tb927.5.4420	Tb927.10.1630	Tb927.4.720	Tb927.11.8290	Tb927.5.1520	Tb927.10.13280	Tb927.5.930	Tb927.9.1920
48	na	Tb927.6.3180	Tb927.8.800	Tb927.10.1040	Tb927.7.4170	Tb927.8.8000	Tb927.4.3400	Tb927.10.12820	Tb927.3.3380	Tb927.8.4060	Tb927.11.15110	Tb927.11.13270	Tb927.2.4410	Tb927.11.5370	Tb927.8.3590	Tb927.8.7970	Tb927.5.4570	Tb927.7.1110	Tb927.10.830	Tb927.10.840	Tb927.4.2750	Tb927.9.12650	Tb927.10.3360	Tb927.8.5080	Tb927.8.3550	Tb927.10.530	Tb927.4.3630	Tb927.10.6050
49	na	Tb927.10.1060	Tb927.8.3150	Tb927.9.10310	Tb927.10.14790	Tb927.2.2230	Tb927.9.2470	Tb927.9.11270	Tb927.4.1300	Tb927.11.16760	Tb927.8.710	Tb927.1.2670	Tb927.10.4570	Tb927.9.6170	Tb927.11.1980	Tb927.11.14250	Tb927.10.15760	Tb927.11.7840	Tb927.1.680	Tb927.4.2000	Tb927.1.2600	Tb927.6.4590	Tb927.11.1900
50	na	Tb927.6.520	Tb927.5.3040	Tb927.11.4980	Tb927.6.510	Tb927.11.4700	Tb927.7.840	Tb927.7.4070	Tb927.10.10250	Tb927.9.7460	Tb927.5.2160	Tb927.5.2260	Tb927.11.7500	Tb927.3.2180	Tb927.7.7430	Tb927.2.2520	Tb927.2.2320	Tb927.9.9660
51	na	Tb927.10.2350	Tb927.4.4550	Tb927.5.4020	Tb927.8.3690	Tb927.11.6040	Tb927.9.13040	Tb927.10.310	Tb927.7.1790	Tb927.10.8730	Tb927.10.2040	Tb927.10.13740	Tb927.9.9590	Tb927.9.7170	Tb927.9.8540	Tb927.11.15010	Tb927.9.9300	Tb927.6.2890	Tb927.9.9730	Tb927.2.5870	Tb927.8.1720	Tb927.3.3900
52	na	Tb927.9.6380	Tb927.11.7800	Tb927.2.2120	Tb927.11.7000	Tb927.11.9920	Tb927.11.7510	Tb927.10.14780	Tb927.11.12120	Tb927.1.4490	Tb927.8.7780	Tb927.11.16550	Tb927.10.8900	Tb927.10.11710	Tb927.4.4860	Tb927.5.1990	Tb927.2.2770
53	na	Tb927.10.2570	Tb927.3.5250	Tb927.7.400	Tb927.10.9850	Tb927.11.1170	Tb927.8.3770	Tb927.10.14430	Tb927.3.4100	Tb927.5.1850	Tb927.11.8470	Tb927.9.13620	Tb927.1.1530	Tb927.10.13420	Tb927.10.2870
54	na	Tb927.1.4650	Tb927.10.7090	Tb927.7.180	Tb927.7.4650	Tb927.8.6620	Tb927.5.310	Tb927.7.6600	Tb927.11.13630	Tb927.10.6720	Tb927.9.10950	Tb927.2.2490	Tb927.10.5960	Tb927.2.2060	Tb927.8.1250	Tb927.11.7550	Tb11.01.6240	Tb927.11.2430	Tb927.8.7110	Tb927.3.2610	Tb927.11.2230	Tb927.8.5760	Tb927.7.7520	Tb927.6.3940	Tb927.11.5040	Tb927.7.3730	Tb927.11.3350	Tb927.9.12980	Tb927.4.1230	Tb927.4.4790	Tb927.7.470	Tb927.8.4340	Tb927.9.10650	Tb927.9.2250	Tb927.5.360	Tb927.9.11480	Tb927.4.1650	Tb927.7.1090	Tb927.11.14600	Tb927.8.2780	Tb927.6.1650	Tb927.10.14270	Tb927.8.8150	Tb927.4.4020	Tb927.10.3680	Tb927.11.4170	Tb927.9.10940	Tb927.5.630	Tb927.5.610
55	na	Tb927.9.7470	Tb927.3.4500	Tb927.11.8990	Tb927.3.830	Tb927.5.1060	Tb927.7.5970	Tb927.3.1690	Tb927.8.1420	Tb927.10.8320	Tb927.5.2930	Tb927.11.7490	Tb927.11.14000	Tb927.11.8870	Tb927.3.4160	Tb927.1.2210	Tb927.7.7090	Tb927.8.1790	Tb927.3.860	Tb927.9.5920	Tb927.5.2650	Tb927.5.440	Tb927.8.6160	Tb927.10.7100	Tb927.7.7470	Tb927.3.3310	Tb927.4.4940	Tb927.11.6250	Tb927.10.520	Tb927.9.8260	Tb927.9.6070	Tb927.7.6850	Tb927.7.2640	Tb927.11.12040	Tb927.7.3940	Tb927.11.7900	Tb927.1.4100	Tb927.5.950	Tb927.10.15410	Tb927.11.3590	Tb927.8.1190
56	na	Tb927.10.2610	Tb927.1.3540	Tb927.11.14540	Tb927.11.1480	Tb927.2.3080	Tb927.9.13360	Tb927.9.10630	Tb927.10.15910	Tb927.4.3480	Tb927.3.1640	Tb927.9.4500	Tb927.11.1280	Tb927.11.14610	Tb927.10.12040	Tb927.5.2010	Tb927.1.5120	Tb927.7.4770	Tb927.4.4450	Tb927.1.1500	Tb927.10.5510	Tb927.5.1410	Tb927.11.1380	Tb927.6.3480	Tb927.7.1130	Tb927.9.2630	Tb927.10.14290
57	na	Tb927.2.150	Tb927.11.13000	Tb927.3.3980	Tb927.6.5010	Tb927.8.3290	Tb927.10.12650	Tb927.11.16310	Tb927.4.4510	Tb927.2.1920	Tb927.7.6040	Tb927.5.1910	Tb927.11.3920	Tb927.5.1950	Tb927.3.3870	Tb927.7.7000	Tb927.8.3420
58	na	Tb927.11.12500	Tb927.5.1290	Tb927.10.9090	Tb927.10.5680	Tb927.11.15870	Tb927.6.2530	Tb927.11.2740	Tb927.1.1820	Tb927.4.2290	Tb927.11.14530	Tb927.10.7860	Tb927.1.5130	Tb927.5.810
59	na	Tb927.7.7530	Tb927.10.3670	Tb927.1.5170	Tb927.4.1240	Tb927.2.3280	Tb927.9.6530	Tb927.4.560	Tb927.5.350	Tb927.1.5110	Tb927.1.5180	Tb927.11.2490	Tb927.2.1700	Tb927.5.4600	Tb927.10.7140	Tb927.10.4780	Tb927.10.12660	Tb927.7.1190	Tb927.10.6740	Tb927.3.4230	Tb927.1.5160	Tb927.8.7580	Tb927.11.3850	Tb927.8.3460
60	na	Tb927.7.690	Tb927.3.1650	Tb927.7.3490	Tb927.1.5080	Tb927.11.6120	Tb927.2.3880	Tb927.4.5310	Tb927.7.2420	Tb927.10.5250	Tb927.8.2660	Tb927.11.14070	Tb927.11.3720
[truncated: 7 more columns]
