# Supplementary material for: Bromodomain Proteins Contribute to Maintenance of Bloodstream Form Stage Identity in the African Trypanosome
Source: PLoS Biol. 2015 Dec 8;13(12):e1002316. doi: 10.1371/journal.pbio.1002316 (PMC4672894; doi:10.1371/journal.pbio.1002316)
Supplement: S1 Data — (ZIP) [file pbio.1002316.s001.zip › S1_Data/Additional_File_4_classes.xlsx]

## Sheet: Classes_supplemental_GMT_file.t
Description	Abbreviation	Category	Genes
Amino acid synthesis or degradation	aminoacid	amino acid	Tb927.11.11740	Tb927.1.1270	Tb927.5.4330	Tb11.02.5400	Tb927.7.1110	Tb927.10.6190	Tb927.9.12320	Tb927.6.2790	Tb927.11.9590	Tb927.6.1530	Tb927.11.6630	Tb927.10.3660	Tb927.7.4970	Tb927.2.4610	Tb927.5.1460
proteases, peptidases	protease	proteases	Tb927.7.4940	Tb927.10.1040	Tb927.10.14790	Tb927.11.1130	Tb927.11.2500	Tb927.7.6270	Tb927.7.4060	Tb927.7.4070	Tb927.8.8330	Tb927.10.4080	Tb927.9.8260	Tb927.1.2120	Tb927.10.2440	Tb927.11.14530	Tb927.6.560	Tb927.8.5050	Tb927.11.4190	Tb927.3.4230
Mitochondrial RNA metabolism	mit RNA	mitochondria	Tb927.1.3030	Tb927.9.7170	Tb927.11.8870	Tb927.5.1710	Tb927.11.7900
RNA degradation	RNAdeg	RNA degradation	Tb927.7.4900	Tb927.5.2140	Tb927.6.2890	Tb927.11.8290	Tb927.5.3850
Major surface protease	MSP	protease	Tb927.10.2410	Tb927.11.7620
Amino acid transporter	AAT	amino acid	Tb927.8.7650	Tb927.8.4700	Tb927.8.7610	Tb927.11.6120	Tb927.10.9850	Tb927.9.10340	Tb927.11.6680	Tb927.8.7670	Tb927.11.15840	Tb927.4.4730	Tb927.8.7680	Tb927.11.15950	Tb927.4.4020	Tb927.4.4860	Tb927.10.5780	Tb927.8.7620
Chaperone or protein-folding-related function	chap	chaperone	Tb927.8.3150	Tb927.9.9860	Tb927.11.880	Tb927.9.10950	Tb927.9.11270	Tb927.7.5790	Tb927.9.8160	Tb927.6.2170	Tb927.9.4500	Tb927.11.16760	Tb927.11.7510	Tb927.10.6510	Tb927.10.12710	Tb927.10.8230	Tb927.11.11330	Tb927.10.8190	Tb927.7.4770	Tb927.10.8830	Tb927.11.3240	Tb927.10.1060	Tb927.11.14250	Tb927.5.1520	Tb927.11.1900
sterol metabolism	sterol	metabolism	Tb927.8.6110	Tb927.8.7120
Helicases	helicase	DNA interaction	Tb927.10.540	Tb927.10.14550	Tb927.10.15250	Tb927.11.4980	Tb927.10.3990	Tb927.10.6260	Tb927.8.1510	Tb927.1.3070	Tb927.10.7080
Leucine-rich repeat proteins	ESLRR	surface	Tb927.11.5040	Tb927.4.1220	Tb927.11.17000	Tb927.11.3920	Tb927.3.1480	Tb927.9.2630
Retroposon hotspot	ESRHS	surface	Tb927.2.450	Tb927.2.1210
fatty acid or lipid degradation	FA deg	FA	Tb927.11.16480	Tb927.8.2540	Tb927.8.1420	Tb927.1.4830	Tb927.3.3870	Tb927.3.2610
Protein kinase (or kinase binding)	signal K	signaling	Tb927.11.1340	Tb927.11.15940	Tb927.6.2030	Tb927.2.2120	Tb927.9.12400	Tb927.11.4610	Tb927.10.8730	Tb927.3.3290	Tb927.9.6560	Tb927.10.2040	Tb927.2.2430	Tb927.11.790	Tb927.8.3770	Tb927.10.14780	Tb927.10.9600	Tb927.5.3150	Tb927.4.5310	Tb927.8.870	Tb927.7.2420	Tb927.10.12040	Tb927.8.7110	Tb927.5.1850	Tb927.10.5950	Tb927.11.5860	Tb927.11.12420	Tb927.2.4200	Tb927.3.3190	Tb927.9.3120	Tb927.1.1000	Tb927.11.14070	Tb927.11.15010	Tb927.3.5650	Tb927.4.3770	Tb927.11.12410	Tb927.5.800	Tb927.11.11360	Tb927.8.3550	Tb927.10.13490	Tb927.9.11100
Invariant surface glycoprotein	ISG	surface	Tb927.2.3280	Tb927.5.350	Tb927.5.360	Tb927.5.1410	Tb927.11.1470	Tb927.2.3270
Nuclear protein, not nucleolus	nuc	DNA interaction	Tb927.9.8200	Tb927.1.3050	Tb927.9.11110	Tb927.6.2850
Nucleolus	nucleol	DNA interaction	Tb927.8.3750	Tb927.3.2470	Tb927.2.4550	Tb927.10.7500	Tb927.1.880	Tb927.4.3840	Tb927.11.14960
Glycosomal enzymes of pentose phosphate pathway	glycPPP	metabolism	Tb927.8.6170	Tb927.9.12110	Tb927.11.8970
ESAG5	ES5	surface	Tb927.2.1920
Ribosomal protein	ribprot	ribosome protein	Tb927.10.11540	Tb927.11.2060	Tb927.8.6030	Tb927.9.15150	Tb927.7.240	Tb927.7.1050	Tb927.11.6300	Tb927.5.1110	Tb927.10.5480	Tb927.11.680	Tb927.7.2370	Tb927.11.6180	Tb927.7.3680	Tb927.10.14710	Tb927.6.4690	Tb927.11.11830	Tb927.6.5040	Tb927.4.1000	Tb927.10.14580	Tb927.1.3180	Tb927.9.15420	Tb927.9.14370	Tb927.11.14130	Tb927.10.560	Tb927.10.9880	Tb927.10.5030	Tb927.4.1860	Tb927.8.6160	Tb927.10.11390	Tb927.3.3310	Tb927.10.190	Tb927.4.2180	Tb927.9.6070	Tb927.10.3840	Tb927.8.6180	Tb927.11.9730	Tb927.11.8200	Tb927.4.1100	Tb927.11.4820	Tb927.3.1370	Tb927.3.4360	Tb927.3.5050	Tb927.11.3590	Tb927.10.8430	Tb927.9.15360	Tb927.10.5370	Tb927.10.3940
ESAG3	ES3	surface	Tb927.5.4600
Other mitochondrial enzyme	mitenz	mitochondria	Tb927.10.7090	Tb927.10.14860	Tb927.4.3300	Tb927.6.2010	Tb927.10.470	Tb927.9.7190
ESAG1	ES1	surface	Tb927.1.5120
Ribosome biogenesis	rib	ribosome biogenesis	Tb927.7.270	Tb927.9.2470	Tb927.4.3670	Tb927.11.3120	Tb927.8.760	Tb927.11.6660	Tb927.10.9780	Tb927.11.14000	Tb927.10.6630	Tb927.10.14750	Tb927.5.4420	Tb927.10.1630	Tb927.7.580	Tb927.10.1720	Tb927.5.1770
ESAG9	ES9	surface	Tb927.1.5080	Tb927.5.4620
F1 ATPase	mit F1	mitochondria	Tb927.3.1380	Tb927.10.1570	Tb927.11.5280	Tb927.8.2310	Tb927.7.7430
Proline degradation	mit pro	noted metabolism	Tb927.10.3210	Tb927.9.5900
Glycosomal enzyme or membrane component not belonging to glycPPP or glcyBS categories	glyc	noted metabolism	Tb927.3.4500	Tb927.10.2530	Tb927.10.2010	Tb927.11.11520	Tb927.9.11600	Tb927.10.7930	Tb927.8.3530	Tb927.10.830	Tb927.10.2020	Tb927.9.6170	Tb927.11.5520	Tb927.10.6880	Tb927.11.6280	Tb927.5.930	Tb927.10.15410	Tb927.2.4210	Tb927.11.5440
Redox, thiol, trypanothione metabolism	redox	metabolism	Tb927.7.1120	Tb927.6.4470	Tb927.7.4260	Tb927.9.5840	Tb927.10.510	Tb927.9.7770	Tb927.7.3500	Tb927.11.14170	Tb927.7.7500	Tb927.10.12370	Tb927.4.2450	Tb927.11.15910	Tb927.5.950	Tb927.7.1130
Citric acid cycle	mit CAC	noted metabolism	Tb927.3.2230	Tb927.11.1450	Tb927.8.3690	Tb927.9.5960	Tb927.11.9980	Tb927.8.6580	Tb927.11.11680	Tb927.10.3650	Tb927.10.7570	Tb927.11.2690	Tb927.10.2560	Tb927.11.16730	Tb927.10.7410
Repiratory chain	mit resp	noted metabolism	Tb927.5.450	Tb927.10.8320	Tb927.10.4130	Tb927.9.14160	Tb927.8.1890	Tb927.4.4620	Tb927.3.1410	Tb927.11.4680	Tb927.10.280	Tb927.10.9440	Tb927.1.4100	Tb927.9.1440	Tb927.8.5120
Proteins with likely enzyme activity that do not fit into one of the other classes	enz	other enzymes	Tb927.10.2610	Tb927.10.5670	Tb927.6.1920	Tb927.10.10000	Tb927.11.1380	Tb927.1.2230	Tb927.6.2740	Tb927.1.2260	Tb927.7.5210	Tb927.2.6180	Tb927.8.5560	Tb927.11.1840	Tb927.11.6700	Tb927.5.2650	Tb927.2.4370	Tb927.8.5080	Tb927.10.9990
Cyclic nucelotide phosphodiesterase	signal PDE	metabolism	Tb927.10.13090	Tb927.10.13000	Tb927.9.5100
VSG	ESVSG	surface	Tb927.1.5170	Tb927.2.2060	Tb927.1.5060	Tb927.3.1500	Tb927.2.470
membrane channel	channel	na	Tb927.9.8540
Proteins required for high rate of glucose and glycerol metabolism in bloodstream forms (not all in glycosome)	glycBS	glycolysis	Tb927.10.2890	Tb927.10.8450	Tb927.11.9700	Tb927.10.14160	Tb927.1.700	Tb927.1.3830	Tb927.10.5620	Tb927.10.14140	Tb927.3.3270	Tb927.11.7380
DNA binding, replication, nucleases with unknown specificity	DNA	DNA interaction	Tb927.7.4650	Tb927.7.1090	Tb927.3.830	Tb927.9.2800	Tb927.11.16400	Tb927.8.3290	Tb927.7.610	Tb927.3.3490	Tb927.4.4520	Tb927.11.11540	Tb927.10.3750	Tb927.4.4940	Tb927.9.14330	Tb927.6.1650	Tb927.11.1980	Tb927.7.2310	Tb927.11.3440	Tb927.11.8330	Tb927.4.2000	Tb927.2.2670
kDNA replication	mit DNA	kDNA replication	Tb927.10.6070	Tb927.5.2780	Tb927.10.6060
Mitochondrial carrier proteins	mit MCP	mitochondria	Tb927.9.10310	Tb927.10.12840	Tb927.7.2230	Tb927.11.5290	Tb927.2.2970	Tb927.7.3940
Carbohydrate metabolism	CHO	metabolism	Tb927.10.2570	Tb927.7.400	Tb927.10.1490	Tb927.10.13630	Tb927.7.5560	Tb927.4.1360	Tb927.8.2660	Tb927.7.6850	Tb927.11.14780	Tb927.4.2410	Tb927.3.5660	Tb927.2.3370
Known or possible cell cycle regulator	cyc	cell cycle	Tb927.11.14080	Tb927.8.6350	Tb927.10.11440	Tb927.10.10330	Tb927.11.780	Tb927.8.6340	Tb927.9.9730
Flagellar components, biogenesis	flag	flagellum	Tb927.10.2190	Tb927.3.3750	Tb927.11.7600	Tb927.8.4110	Tb927.8.5460	Tb927.10.14490	Tb927.11.6250	Tb927.3.930	Tb927.8.6660	Tb927.11.2430	Tb927.8.4060	Tb927.4.1300	Tb927.1.3310	Tb927.11.3250	Tb927.5.2930	Tb927.4.870	Tb927.11.11010	Tb927.11.2610	Tb927.8.3250	Tb927.4.4130	Tb927.11.7560	Tb927.1.2670	Tb927.11.15730	Tb927.4.2080	Tb927.10.8940	Tb927.8.6240	Tb927.10.11300	Tb927.10.14150	Tb927.5.4480	Tb927.10.9830	Tb927.8.5440	Tb927.11.13500	Tb927.11.1430	Tb927.3.3000	Tb927.8.5470	Tb927.10.15760	Tb927.8.4010	Tb927.1.4310	Tb927.11.14880	Tb927.11.15100
ESAG4	ES4	surface	Tb927.7.7530	Tb927.7.6060	Tb927.11.1480	Tb927.5.330	Tb927.7.7520	Tb927.8.7930	Tb927.4.4410	Tb927.4.4450	Tb927.7.7470	Tb927.7.6040	Tb927.6.270	Tb927.10.16000	Tb927.5.320	Tb927.8.7870	Tb927.8.7890	Tb927.4.4430
Procyclin transcription unit and META genes	procyc	surface	Tb927.6.520	Tb927.11.14600	Tb927.10.10230	Tb927.6.510	Tb927.10.10240	Tb927.11.14610	Tb927.10.10250	Tb927.5.2160	Tb927.10.5680	Tb927.5.2260	Tb927.10.10210	Tb927.10.10220
Transporters, channels, p[ermeases (not lipid, amino acid)	transporter	transport channels	Tb927.10.3350	Tb927.3.4090	Tb927.10.7700	Tb927.11.8990	Tb927.9.7470	Tb927.7.5940	Tb927.11.6040	Tb927.7.5930	Tb927.1.600	Tb927.10.12500	Tb927.10.15910	Tb927.7.5970	Tb927.10.15530	Tb927.3.4080	Tb927.11.6570	Tb927.9.12960	Tb927.7.5960	Tb927.11.3130	Tb927.7.6000	Tb927.10.8440	Tb927.9.6310	Tb927.8.2160	Tb927.11.9020	Tb927.7.5980	Tb927.11.5350	Tb927.11.1260	Tb927.11.14550	Tb927.11.16630	Tb927.6.1520	Tb927.4.2290	Tb927.5.470	Tb927.2.2770	Tb927.10.530
Translation factors, aminoacyl tRNA synthases	translation	translation	Tb927.6.1860	Tb927.11.1990	Tb927.11.3730	Tb927.3.2900	Tb927.6.1880	Tb927.10.5840	Tb927.5.1490	Tb927.10.1500	Tb927.5.1090	Tb927.8.4820	Tb927.11.740	Tb927.10.4570	Tb927.11.13190	Tb927.10.13360	Tb927.6.4590
RNA binding	RBP	RNA binding	Tb927.7.2140	Tb927.11.12100	Tb927.7.2660	Tb927.10.12740	Tb927.2.3880	Tb927.9.12360	Tb927.3.1030	Tb927.8.990	Tb927.8.710	Tb927.7.3730	Tb927.10.2370	Tb927.1.2600	Tb927.11.12120	Tb927.11.14220	Tb927.10.12780	Tb927.10.5250	Tb927.11.16550	Tb927.8.2780	Tb927.11.8470	Tb927.7.4730	Tb927.11.950	Tb927.9.9290	Tb927.10.12800	Tb927.10.12660	Tb927.10.310	Tb927.5.810	Tb927.6.3480	Tb927.7.2680	Tb927.8.4450	Tb927.2.4710
Base, nucleotide, nuceloside, pteridine, folate metabolism	nucleotide	metabolism	Tb927.7.7040	Tb927.7.210	Tb927.11.7040	Tb927.7.1790	Tb927.9.12790	Tb927.1.1240	Tb927.11.16130	Tb927.10.1470	Tb927.10.9080	Tb927.10.11700	Tb927.11.3030	Tb927.8.3620	Tb927.7.1780	Tb927.11.3610	Tb927.3.2960	Tb927.5.3800	Tb927.7.2100	Tb927.11.7570	Tb927.11.7840	Tb927.11.3850	Tb927.10.1390
fatty acid or lipid sythesis, modification	FA ss	FA	Tb927.11.10060	Tb927.11.15150	Tb927.7.4170	Tb927.9.9380	Tb927.10.3260	Tb927.3.3360	Tb927.11.2230	Tb927.4.4910	Tb927.2.3080	Tb927.4.1120	Tb927.3.860	Tb927.10.13930	Tb927.9.9410	Tb927.8.7730	Tb927.7.1240	Tb927.10.7100	Tb927.11.13220	Tb927.11.13650	Tb927.8.1720	Tb927.3.3900
ESAG2	ES2	surface	Tb11.01.6240	Tb927.11.14620
Cytoskeleton, but not flagellum	cyskel	cytoskeleton	Tb927.6.4390	Tb927.4.3380	Tb927.11.8170	Tb927.5.2090	Tb927.4.560	Tb927.11.16310	Tb927.11.2490	Tb927.10.14890	Tb927.7.4110	Tb927.7.3370	Tb927.8.6980
fatty acid or lipid transport	FA	FA	Tb927.11.13000	Tb927.11.3350	Tb927.4.4050
Intracellular protein transport & vesicular transport pathway	vestrans	transport	Tb927.10.2270	Tb927.5.3220	Tb927.3.3450	Tb927.6.3840	Tb927.11.11690	Tb927.11.15370	Tb927.7.1300	Tb927.9.13650	Tb927.8.890	Tb927.11.9530	Tb927.2.4410	Tb927.5.630	Tb927.10.14760	Tb927.11.12880	Tb927.11.6230	Tb927.7.7060	Tb927.7.3490	Tb927.10.790	Tb927.10.5770	Tb927.6.3500	Tb927.8.7410	Tb927.8.4890	Tb927.3.4000	Tb927.6.2830	Tb927.9.10350	Tb927.11.1660	Tb927.10.1560	Tb927.5.1810	Tb927.7.3180	Tb927.10.200	Tb927.10.7140	Tb927.3.5420	Tb927.7.5060	Tb927.5.610	Tb927.10.8040	Tb927.9.8950	Tb927.8.1870	Tb927.10.6050
Signalling, regulation of protein activity	signal	signaling	Tb927.7.4500
Ubiquitination	ubiq	ubiquitination	Tb927.1.4650	Tb927.8.6620	Tb927.9.14470	Tb927.4.4880	Tb927.11.13940	Tb927.3.3560	Tb927.11.9920	Tb927.3.4160	Tb927.10.2250	Tb927.10.15750	Tb927.10.5810	Tb927.4.310	Tb927.9.12650	Tb927.10.9090	Tb927.1.4630	Tb927.11.3720	Tb927.5.700	Tb927.11.14330	Tb927.11.14990	Tb927.2.3720	Tb927.9.13360	Tb927.11.3310
ESAG11	ES 11	surface	Tb927.1.5110
Protein phosphatase	signal P	signaling	Tb927.10.10670	Tb927.6.1800	Tb927.5.3620	Tb927.6.640	Tb927.10.7020	Tb927.6.870	Tb927.9.6090	Tb927.10.10800	Tb927.10.8050	Tb927.4.4510	Tb927.5.1660	Tb927.8.1130	Tb927.3.3380	Tb927.10.14270	Tb927.11.4170	Tb927.7.3380	Tb927.10.11910	Tb927.2.4280	Tb927.9.6100	Tb927.11.4990	Tb927.4.3630
transcription control, mRNA modification	transcription	transcription	Tb927.2.1810	Tb927.10.15180	Tb927.9.10100	Tb927.3.3160	Tb927.10.4180
Iron metabolism	mit Fe	mitochondria	Tb927.9.6060
Pyruvate dehydrogenase complex	mit pyr	mitochondria	Tb927.10.2350	Tb927.3.1790	Tb927.10.12700
Glycosyl phosphatidylinosotol metabolism	GPI	metabolism	Tb927.2.6000	Tb927.10.8900	Tb927.10.4780	Tb927.10.13860
Import of mitochondrial proteins	mit imp	mitochondria	Tb927.5.1060	Tb927.6.3750	Tb927.9.7980
[truncated: 1 more columns]
