# Supplementary material for: Bromodomain Proteins Contribute to Maintenance of Bloodstream Form Stage Identity in the African Trypanosome
Source: PLoS Biol. 2015 Dec 8;13(12):e1002316. doi: 10.1371/journal.pbio.1002316 (PMC4672894; doi:10.1371/journal.pbio.1002316)
Supplement: S1 Data — (ZIP) [file pbio.1002316.s001.zip › S1_Data/Additional_File_5_annotated_L224_00h_vs_03h_sig_0.1_fdr.txt]

gene	annotation	id	baseMean	baseMeanA	baseMeanB	foldChange	log2FoldChange	pval	padj
Tb927.1.3210-1	Tb927.1.3210	"hypothetical protein, unlikely"	151.2179106	110.4214476	192.0143736	1.738922807	0.798193891	7.40E-06	0.004027233
Tb927.11.4700-1	Tb927.11.4700	prostaglandin f synthase	1897.127851	1636.201259	2158.054444	1.318941929	0.399381046	6.17E-05	0.022389808
Tb927.11.1280-1	Tb927.11.1280	"hypothetical protein, conserved"	963.9981163	815.2703127	1112.72592	1.364855193	0.448747894	4.39E-05	0.01662679
Tb927.9.4500-1	Tb927.9.4500	"heat shock protein, putative,HSP70-like protein"	7807.693868	9071.402406	6543.98533	0.72138629	-0.471156089	4.05E-07	0.000352518
Tb927.6.510-1	Tb927.6.510	"GPEET2 procyclin precursor,PARP A-alpha,procyclin A-alpha,procyclic form specific polypeptide A-alpha precursor"	284.8957152	168.467293	401.3241374	2.382208025	1.252299402	6.96E-16	6.06E-12
Tb927.8.5470-1	Tb927.8.5470	"flagellar calcium-binding protein,17 kDa calflagin,17 kDa calcimedin (Tb-17)"	162.9891245	108.2567985	217.7214505	2.011157299	1.008025924	2.69E-05	0.010656212
Tb927.8.6390-1	Tb927.8.6390	"lysophospholipase, putative,alpha/beta hydrolase, putative (TbLysoPLA)"	2110.066844	1736.628343	2483.505345	1.430073023	0.516088817	3.65E-07	0.000352518
Tb927.10.16100-1	Tb927.10.16100	"FK506-binding protein (FKBP)-type peptidyl-prolyl isomerase, putative"	2468.222037	1995.099518	2941.344556	1.474284631	0.560015083	0.00022623	0.072938241
Tb927.10.2010-1	Tb927.10.2010	hexokinase (HK1)	5207.17498	4088.224645	6326.125314	1.54740159	0.629847661	2.87E-11	8.34E-08
Tb927.10.2440-1	Tb927.10.2440	"metacaspase MCA4,cysteine peptidase, Clan CD, family C13, putative (MCA4)"	917.9610663	685.9502646	1149.971868	1.676465375	0.745422687	2.87E-06	0.001920297
Tb927.11.12100-1	Tb927.11.12100	"RNA-binding protein, putative (RBP5)"	940.6834244	695.447062	1185.919787	1.705262488	0.769993827	3.05E-12	1.33E-08
Tb927.9.11580-1	Tb927.9.11580	"Gim5A protein,glycosomal membrane protein (gim5A)"	492.3061674	389.2373209	595.375014	1.529593855	0.613148632	1.87E-06	0.001478043
Tb927.9.11600-1	Tb927.9.11600	unspecified product (gim5B)	1731.083177	1332.423149	2129.743205	1.598398532	0.676627163	6.64E-11	1.45E-07
Tb927.5.4140-1	Tb927.5.4140	"hypothetical protein, conserved"	224.3275572	279.4064095	169.2487048	0.605743816	-0.723220323	1.31E-05	0.006326195
Tb927.10.14750-1	Tb927.10.14750	"fibrillarin, putative"	171.6364984	123.6181187	219.654878	1.776882551	0.829348324	4.19E-06	0.002608227
Tb927.10.12510-1	Tb927.10.12510	"P-type H -ATPase, putative"	1002.749725	834.0325986	1171.466851	1.404581611	0.490140453	1.10E-05	0.005622543
Tb927.8.6760-1	Tb927.8.6760	"IgE-dependent histamine-releasing factor, putative"	1915.279365	1625.266153	2205.292578	1.356880886	0.44029408	1.77E-05	0.007692981
Tb927.3.4100-1	Tb927.3.4100	"hypothetical protein, conserved"	3644.694887	3094.088817	4195.300956	1.35590838	0.439259698	5.53E-06	0.003207701
Tb927.11.3220-1	Tb927.11.3220	"metacaspase,cysteine peptidase, Clan CD, family C13 (mca1)"	1139.10399	922.5769239	1355.631055	1.469396231	0.55522348	3.21E-07	0.000348858
Tb927.7.4570-1	Tb927.7.4570	inosine-guanine nucleoside hydrolase (IG-NH)	2602.299211	2223.122533	2981.475888	1.341120808	0.423439201	1.71E-05	0.007692981
Tb927.7.310-1	Tb927.7.310	"hypothetical protein, conserved"	129.7423467	163.9896186	95.49507479	0.582323903	-0.780106255	0.000176367	0.059049174
Tb927.10.2020-1	Tb927.10.2020	hexokinase (HK2)	3482.202062	2753.540372	4210.863753	1.529254409	0.612828435	1.90E-10	3.31E-07
Tb927.8.4890-1	Tb927.8.4890	"endoplasmic reticulum oxidoreductin, putative,pol-associated gene 1"	1955.73688	2280.893733	1630.580027	0.714886452	-0.484213984	0.000242895	0.075514276
Tb927.7.3440-1	Tb927.7.3440	I/6 autoantigen	1066.235042	864.6607033	1267.809382	1.466250723	0.55213182	2.86E-07	0.000348858
Tb927.8.3530-1	Tb927.8.3530	"glycerol-3-phosphate dehydrogenase [NAD ], glycosomal"	12980.24399	9240.619213	16719.86877	1.809388353	0.85550209	7.69E-05	0.026771165
Tb927.10.10260-1	Tb927.10.10260	EP1 procyclin (EP1)	187.3418559	143.6166647	231.0670471	1.608915285	0.686088366	2.28E-05	0.009457268
Tb927.11.2690-1	Tb927.11.2690	"succinyl-coA:3-ketoacid-coenzyme A transferase, mitochondrial precursor, putative"	2943.273579	3406.309311	2480.237847	0.728130543	-0.457730968	2.56E-06	0.001853846
Tb927.3.4070-1	Tb927.3.4070	"hypothetical protein, conserved"	9935.620397	8306.929458	11564.31134	1.39212827	0.477292147	3.09E-07	0.000348858
