# Supplementary material for: Bromodomain Proteins Contribute to Maintenance of Bloodstream Form Stage Identity in the African Trypanosome
Source: PLoS Biol. 2015 Dec 8;13(12):e1002316. doi: 10.1371/journal.pbio.1002316 (PMC4672894; doi:10.1371/journal.pbio.1002316)
Supplement: S1 Data — (ZIP) [file pbio.1002316.s001.zip › S1_Data/Additional_File_6_annotated_L224_00h_vs_06h_sig_0.1_fdr.txt]

id	gene	annotation	baseMean	baseMeanA	baseMeanB	foldChange	log2FoldChange	pval	padj
Tb927.1.3210-1	Tb927.1.3210	hypothetical protein, unlikely	151.217910601436	110.421447597805	192.014373605067	1.73892280695732	0.798193890958663	7.40215106638964e-06	0.00402723281455761
Tb927.11.4700-1	Tb927.11.4700	prostaglandin f synthase	1897.12785142381	1636.20125888973	2158.05444395788	1.31894192858785	0.399381045876301	6.17295107543675e-05	0.0223898079631987
Tb927.11.1280-1	Tb927.11.1280	hypothetical protein, conserved	963.998116286625	815.270312696726	1112.72591987652	1.36485519286957	0.448747893554602	4.39306349991718e-05	0.0166267903333822
Tb927.9.4500-1	Tb927.9.4500	heat shock protein, putative,HSP70-like protein	7807.69386799438	9071.40240583549	6543.98533015327	0.721386290386989	-0.471156089253764	4.04960169288244e-07	0.000352517827365417
Tb927.6.510-1	Tb927.6.510	GPEET2 procyclin precursor,PARP A-alpha,procyclin A-alpha,procyclic form specific polypeptide A-alpha precursor	284.895715171893	168.467292980632	401.324137363155	2.38220802544321	1.25229940151903	6.96456325382052e-16	6.06265231245076e-12
Tb927.8.5470-1	Tb927.8.5470	flagellar calcium-binding protein,17 kDa calflagin,17 kDa calcimedin (Tb-17)	162.989124530047	108.256798537197	217.721450522897	2.01115729880085	1.00802592367463	2.69312640735726e-05	0.0106562115345659
Tb927.8.6390-1	Tb927.8.6390	lysophospholipase, putative,alpha/beta hydrolase, putative (TbLysoPLA)	2110.06684383937	1736.62834299888	2483.50534467986	1.4300730232188	0.516088816616155	3.64942896210996e-07	0.000352517827365417
Tb927.10.16100-1	Tb927.10.16100	FK506-binding protein (FKBP)-type peptidyl-prolyl isomerase, putative	2468.22203698998	1995.09951806087	2941.34455591908	1.47428463056214	0.560015083088756	0.000226230039937666	0.0729382406539772
Tb927.10.2010-1	Tb927.10.2010	hexokinase (HK1)	5207.17497956283	4088.2246450623	6326.12531406337	1.5474015895149	0.629847660920389	2.87428361946984e-11	8.34021296916165e-08
Tb927.10.2440-1	Tb927.10.2440	metacaspase MCA4,cysteine peptidase, Clan CD, family C13, putative (MCA4)	917.961066283545	685.950264628848	1149.97186793824	1.67646537546052	0.74542268702836	2.86776085405357e-06	0.00192029678727203
Tb927.11.12100-1	Tb927.11.12100	RNA-binding protein, putative (RBP5)	940.683424399419	695.447061960321	1185.91978683852	1.70526248755103	0.769993827426122	3.05402206489194e-12	1.32926310374422e-08
Tb927.9.11580-1	Tb927.9.11580	Gim5A protein,glycosomal membrane protein (gim5A)	492.306167423271	389.237320872199	595.375013974343	1.52959385456726	0.613148632142634	1.86771625146093e-06	0.00147804272445158
Tb927.9.11600-1	Tb927.9.11600	unspecified product (gim5B)	1731.08317662433	1332.42314868688	2129.74320456178	1.59839853177323	0.676627163039984	6.64480978617483e-11	1.4460767297163e-07
Tb927.5.4140-1	Tb927.5.4140	hypothetical protein, conserved	224.327557163878	279.406409536789	169.248704790967	0.605743816226527	-0.723220322977741	1.3081161132085e-05	0.00632619486971109
Tb927.10.14750-1	Tb927.10.14750	fibrillarin, putative	171.636498366182	123.618118692551	219.654878039813	1.77688255057589	0.829348324415784	4.19473650912884e-06	0.00260822723656904
Tb927.10.12510-1	Tb927.10.12510	P-type H -ATPase, putative	1002.74972478388	834.032598560341	1171.46685100742	1.40458161111393	0.490140452537452	1.09802676110361e-05	0.00562254291494523
Tb927.8.6760-1	Tb927.8.6760	IgE-dependent histamine-releasing factor, putative	1915.27936520638	1625.26615262091	2205.29257779186	1.35688088639242	0.440294079523596	1.76748565426757e-05	0.00769298131019959
Tb927.3.4100-1	Tb927.3.4100	hypothetical protein, conserved	3644.69488670218	3094.08881708278	4195.30095632157	1.35590838025039	0.439259697778066	5.52734166355389e-06	0.00320770061208244
Tb927.11.3220-1	Tb927.11.3220	metacaspase,cysteine peptidase, Clan CD, family C13 (mca1)	1139.10398956741	922.576923917592	1355.63105521723	1.46939623143915	0.555223479660128	3.2060482086053e-07	0.000348858120698865
Tb927.7.4570-1	Tb927.7.4570	inosine-guanine nucleoside hydrolase (IG-NH)	2602.29921071424	2223.12253302375	2981.47588840472	1.34112080828469	0.423439201196881	1.7086120867063e-05	0.00769298131019959
Tb927.7.310-1	Tb927.7.310	hypothetical protein, conserved	129.742346680347	163.989618568029	95.495074792665	0.582323903345444	-0.780106254871036	0.000176367436449512	0.0590491743958848
Tb927.10.2020-1	Tb927.10.2020	hexokinase (HK2)	3482.20206228139	2753.54037174246	4210.86375282033	1.52925440862727	0.612828435170343	1.90008568482905e-10	3.30804917728737e-07
Tb927.8.4890-1	Tb927.8.4890	endoplasmic reticulum oxidoreductin, putative,pol-associated gene 1	1955.73688014501	2280.89373303844	1630.58002725158	0.714886451583798	-0.484213984109674	0.000242894856213065	0.0755142758333831
Tb927.7.3440-1	Tb927.7.3440	I/6 autoantigen	1066.2350424648	864.660703282604	1267.809381647	1.46625072335759	0.55213181999063	2.86481878671223e-07	0.000348858120698865
Tb927.8.3530-1	Tb927.8.3530	glycerol-3-phosphate dehydrogenase [NAD ], glycosomal	12980.2439939014	9240.61921315892	16719.8687746438	1.80938835255047	0.855502089644056	7.68844489661667e-05	0.0267711651300193
Tb927.10.10260-1	Tb927.10.10260	EP1 procyclin (EP1)	187.341855897037	143.616664706696	231.067047087378	1.60891528541816	0.686088365511559	2.28147757996756e-05	0.00945726777791314
Tb927.11.2690-1	Tb927.11.2690	succinyl-coA:3-ketoacid-coenzyme A transferase, mitochondrial precursor, putative	2943.2735791192	3406.3093110091	2480.2378472293	0.728130542700052	-0.457730968059083	2.55555996986197e-06	0.00185384579480404
Tb927.3.4070-1	Tb927.3.4070	hypothetical protein, conserved	9935.62039700453	8306.92945820889	11564.3113358002	1.39212827001586	0.47729214652436	3.09075443015869e-07	0.000348858120698865
