# Supplementary material for: Bromodomain Proteins Contribute to Maintenance of Bloodstream Form Stage Identity in the African Trypanosome
Source: PLoS Biol. 2015 Dec 8;13(12):e1002316. doi: 10.1371/journal.pbio.1002316 (PMC4672894; doi:10.1371/journal.pbio.1002316)
Supplement: S1 Data — (ZIP) [file pbio.1002316.s001.zip › S1_Data/Additional_File_7_annotated_L224_00h_vs_12h_sig_0.1_fdr.txt]

id	gene	annotation	baseMean	baseMeanA	baseMeanB	foldChange	log2FoldChange	pval	padj
Tb927.11.4700-1	Tb927.11.4700	prostaglandin f synthase	1903.92260082246	1636.20125888973	2171.6439427552	1.32724744645949	0.408437365809904	9.17340681089687e-05	0.0530467537851463
Tb927.11.1280-1	Tb927.11.1280	hypothetical protein, conserved	981.153314241899	815.270312696726	1147.03631578707	1.40693987984542	0.492560681877942	3.35653576277431e-05	0.0223958393894649
Tb927.9.4500-1	Tb927.9.4500	heat shock protein, putative,HSP70-like protein	7531.36281682867	9071.40240583549	5991.32322782184	0.660462733299949	-0.598450935383706	4.42214026772536e-09	1.91788223411249e-05
Tb927.11.6360-1	Tb927.11.6360	60S ribosomal protein L24, putative	802.92550849686	938.667103690092	667.183913303627	0.71077798580646	-0.492529095934496	0.00011779635551085	0.0601038581000654
Tb927.7.4060-1	Tb927.7.4060	calpain-like cysteine peptidase, putative,cysteine peptidase, Clan CA, family C2, putative	1457.58375144468	1222.70198093067	1692.46552195869	1.38420117768228	0.469053637304236	7.10315746990478e-05	0.0440091342099672
Tb927.10.2010-1	Tb927.10.2010	hexokinase (HK1)	4944.34264921417	4088.2246450623	5800.46065336605	1.41882140952596	0.504693005320815	3.63435772027052e-07	0.000788110471640663
Tb927.8.480-1	Tb927.8.480	phosphatidic acid phosphatase protein, putative	61.0190116120327	85.2274586049572	36.8105646191083	0.431909682884375	-1.21119843452979	8.37527753071003e-07	0.00103781653287684
Tb927.10.2440-1	Tb927.10.2440	metacaspase MCA4,cysteine peptidase, Clan CD, family C13, putative (MCA4)	941.43845834904	685.950264628848	1196.92665206923	1.74491754546791	0.803158864770114	7.26004257404518e-07	0.00103781653287684
Tb927.11.16430-1	Tb927.11.16430	18 kDa ER-associated protein (ERAP18)	896.683819030796	741.225632594161	1052.14200546743	1.41946252153358	0.505344757684037	2.41976663257549e-05	0.0223958393894649
Tb927.7.6770-1	Tb927.7.6770	hypothetical protein, conserved	664.309802747345	543.63736602944	784.98223946525	1.44394460078879	0.530015392017004	3.25462493338989e-05	0.0223958393894649
Tb927.11.12100-1	Tb927.11.12100	RNA-binding protein, putative (RBP5)	851.76373562647	695.447061960321	1008.08040929262	1.44954298383409	0.53559811480313	3.25234665041712e-05	0.0223958393894649
Tb927.9.11580-1	Tb927.9.11580	Gim5A protein,glycosomal membrane protein (gim5A)	475.960818022427	389.237320872199	562.684315172654	1.44560730690417	0.531675703517536	0.00013313861492234	0.0641580192131323
Tb927.9.11600-1	Tb927.9.11600	unspecified product (gim5B)	1665.20952479664	1332.42314868688	1997.99590090639	1.49952055612021	0.584501299472017	1.90240606989667e-07	0.000550049008342791
Tb927.11.3220-1	Tb927.11.3220	metacaspase,cysteine peptidase, Clan CD, family C13 (mca1)	1128.68964093522	922.576923917592	1334.80235795285	1.44681958040399	0.532885027823341	2.17563193806826e-06	0.00235892892885051
Tb927.10.13270-1	Tb927.10.13270	periodic tryptophan protein 2, putative,predicted WD40 repeat protein,predicted involvement in cytokinesis,predicted involvement in cell separation	1106.75146600315	1277.07821692632	936.424715079975	0.733255569368154	-0.447611971019959	0.000148468633762718	0.0655239768460166
Tb927.7.310-1	Tb927.7.310	hypothetical protein, conserved	126.458780482837	163.989618568029	88.9279423976444	0.542277878161866	-0.882895777046021	0.000151081339280647	0.0655239768460166
Tb927.10.2020-1	Tb927.10.2020	hexokinase (HK2)	3361.07230822694	2753.54037174246	3968.60424471142	1.4412733096047	0.527343940663984	6.33636097573168e-07	0.00103781653287684
Tb927.7.3440-1	Tb927.7.3440	I/6 autoantigen	1126.73829590208	864.660703282604	1388.81588852155	1.60619753303121	0.683649328969893	8.66468411277313e-10	7.51574699941941e-06
Tb927.7.4070-1	Tb927.7.4070	calpain-like cysteine peptidase, putative,cysteine peptidase, Clan CA, family C2, putative	720.482756099402	605.598056359023	835.367455839781	1.37940907680942	0.464050365165844	0.000105906417340416	0.0574145165006728
Tb927.11.2690-1	Tb927.11.2690	succinyl-coA:3-ketoacid-coenzyme A transferase, mitochondrial precursor, putative	2971.07388184782	3406.3093110091	2535.83845268655	0.744453372009049	-0.42574660481465	2.81002226556864e-05	0.0223958393894649
