# Supplementary material for: Bromodomain Proteins Contribute to Maintenance of Bloodstream Form Stage Identity in the African Trypanosome
Source: PLoS Biol. 2015 Dec 8;13(12):e1002316. doi: 10.1371/journal.pbio.1002316 (PMC4672894; doi:10.1371/journal.pbio.1002316)
Supplement: S1 Data — (ZIP) [file pbio.1002316.s001.zip › S1_Data/Additional_File_8_annotated_L224_00h_vs_24h_sig_0.1_fdr.txt]

id	gene	annotation	baseMean	baseMeanA	baseMeanB	foldChange	log2FoldChange	pval	padj
Tb927.7.510-1	Tb927.7.510	hypothetical protein, conserved	523.427558078936	604.790206821931	442.064909335941	0.730939265136114	-0.452176559471831	0.00197640071084128	0.0399115065590482
Tb927.10.12780-1	Tb927.10.12780	zinc finger protein family member, putative (ZC3H37)	368.820791657067	266.038599254722	471.602984059412	1.77268631461959	0.825937266986175	1.85390545754309e-08	4.02297484286851e-06
Tb927.6.190-1	Tb927.6.190	receptor-type adenylate cyclase GRESAG 4, putative	1630.02078371246	1827.86861661535	1432.17295080957	0.783520728892166	-0.351956651619837	0.000805439553717322	0.0213798633830775
Tb927.5.2950-1	Tb927.5.2950	hypothetical protein, conserved	1279.00312922957	1435.38592048161	1122.62033797754	0.782103490050165	-0.354568573411607	0.00164457398761272	0.0352466721295763
Tb927.4.5060-1	Tb927.4.5060	hypothetical protein	291.029875316286	215.349149490271	366.710601142301	1.70286533292702	0.76796434740613	4.03385184091626e-06	0.000348818901185245
Tb927.1.2100-1	Tb927.1.2100	calpain-like cysteine peptidase, putative,cysteine peptidase, Clan CA, family C2, putative	6948.23725678815	5641.89116372222	8254.58334985407	1.46308801611269	0.549016561403805	1.56172262044604e-05	0.00103479025537951
Tb927.9.3820-1	Tb927.9.3820	syntaxin, putative	832.213862985559	936.556351829548	727.87137414157	0.77717840759895	-0.363682275902667	0.00638485083873325	0.0864594466149838
Tb927.11.5670-1	Tb927.11.5670	hypothetical protein, conserved	351.934904744404	296.167768150715	407.702041338092	1.37659153081985	0.461100539224935	0.000565078686915069	0.0169133896635269
Tb927.11.20730-1	Tb927.11.20730	glycerophosphoryl diester phosphodiesterase, putative	632.327509122218	803.256891082574	461.398127161861	0.574409173807423	-0.79984930446458	0.0018897688477281	0.0389716036674109
Tb927.4.710-1	Tb927.4.710	hypothetical protein, conserved	480.468445950493	610.737287653082	350.199604247904	0.573404655860522	-0.802374476043811	4.11794389402008e-08	8.42087401283062e-06
Tb927.11.9870-1	Tb927.11.9870	hypothetical protein, conserved	811.385743514241	925.863813618613	696.90767340987	0.752710780094214	-0.409832461432813	0.000985268737959966	0.0246459154048775
Tb927.9.12000-1	Tb927.9.12000	unspecified product	1128.0502532226	1397.70906488855	858.391441556642	0.614141714552796	-0.703356495819626	1.3865848119288e-06	0.000145006700813758
Tb927.1.3190-1	Tb927.1.3190	hypothetical protein, unlikely	500.960317024465	603.317004539328	398.603629509603	0.660686880214759	-0.597961398631439	0.0052942388789996	0.07643366700925
Tb927.10.13790-1	Tb927.10.13790	hypothetical protein, conserved	3827.44383296372	4457.78050179717	3197.10716413026	0.717197081112751	-0.479558478226986	1.32772571547964e-06	0.000142068947332252
Tb927.5.3800-1	Tb927.5.3800	glutamine hydrolysing (not ammonia-dependent) carbomoyl phosphate synthase, putative	6803.09974442412	7495.24637734572	6110.95311150253	0.815310505332127	-0.294578490525345	0.00499212623441743	0.0741980406074371
Tb927.11.2500-1	Tb927.11.2500	carboxypeptidase, putative,metallo-peptidase, Clan MA(E) Family M32	3789.37259210442	4280.37915991925	3298.36602428958	0.770578002802864	-0.375987091994209	0.000144875561987886	0.00571599944570386
Tb927.4.3400-1	Tb927.4.3400	hypothetical protein, conserved	1465.36179642086	1693.72304811977	1237.00054472194	0.730344046563665	-0.453351853712631	1.20795201886471e-05	0.000825592403444544
Tb927.8.6580-1	Tb927.8.6580	succinate dehydrogenase flavoprotein, putative	1899.88779134484	1537.10166215042	2262.67392053926	1.47203921266585	0.557816102892928	3.81544057878454e-07	5.17469128497653e-05
Tb927.3.3330-1	Tb927.3.3330	heat shock protein 20, putative	778.24104265023	633.728132401912	922.753952898547	1.45607225830608	0.542081951768172	2.67752084767205e-06	0.000255394296239488
Tb927.11.14060-1	Tb927.11.14060	hypothetical protein, conserved	786.088743018459	675.386742765279	896.790743271638	1.32781810255832	0.409057525818245	0.00397038161475731	0.0650243630492329
Tb927.11.4650-1	Tb927.11.4650	hypothetical protein, conserved	2519.73794443625	2003.58045344374	3035.89543542876	1.51523510334246	0.599541659118152	1.95949659328663e-07	3.03721971959428e-05
Tb927.7.1780-1	Tb927.7.1780	Adenine phosphoribosyltransferase, putative	960.35572610438	1279.13654684321	641.574905365551	0.501568739435128	-0.995480660757203	3.62765903762564e-16	2.86255276787187e-13
Tb927.8.3990-1	Tb927.8.3990	hypothetical protein, conserved	983.23407963189	1158.02559562991	808.442563633873	0.698121498078046	-0.518449956130239	8.50525584346069e-06	0.000636747507275096
Tb927.8.3410-1	Tb927.8.3410	hypothetical protein, conserved	1513.4766870573	1688.16596375031	1338.7874103643	0.79304253202105	-0.334529853055983	0.0052047986358129	0.0759288271577411
Tb927.7.4230-1	Tb927.7.4230	hypothetical protein, conserved	815.071850876309	1009.43942005719	620.70428169543	0.614899982467759	-0.701576329203581	1.320672310285e-08	3.01669359296679e-06
Tb927.8.1460-1	Tb927.8.1460	hypothetical protein, conserved	436.703666340466	524.241847676558	349.165485004375	0.666038940904619	-0.586321565927713	0.000141416908559713	0.00560501719770917
Tb927.9.10080-1	Tb927.9.10080	phosphatidylserine decarboxylase, putative	329.138712999901	281.575949072988	376.701476926813	1.33783257471741	0.419897578805626	0.0078464827705481	0.0984212000698808
Tb927.11.16800-1	Tb927.11.16800	hypothetical protein, conserved	1293.76657823051	1128.91356195945	1458.61959450157	1.29205604720511	0.369668653058983	0.00385206962726524	0.0639310982115914
Tb927.5.1830-1	Tb927.5.1830	lysosomal/endosomal membrane protein p67,lysosomal membrane glycoprotein	911.872716752245	1122.60360759723	701.141825907263	0.624567586601611	-0.679070395625772	0.00450306804057832	0.0698962379548079
Tb927.3.4400-1	Tb927.3.4400	hypothetical protein, conserved	258.720463639517	308.5195943159	208.921332963134	0.677173627906482	-0.562402305394774	0.0010064350650808	0.024876690343351
Tb927.3.570-1	Tb927.3.570	expression site-associated gene (ESAG) protein, putative,expression site-associated gene 2 (ESAG2) protein, putative	36.6412445065106	55.9027989143304	17.3796900986909	0.31089123328735	-1.68551815968535	0.000782422832240972	0.0210260996404075
Tb927.5.2070-1	Tb927.5.2070	hypothetical protein, conserved	1394.57188574443	1200.86145197528	1588.28231951357	1.32261912221517	0.403397665091409	0.00140974964713741	0.0317011060547999
Tb927.10.12840-1	Tb927.10.12840	mitochondrial carrier protein (MCP12)	2231.20624446696	1863.84517262783	2598.56731630609	1.39419698291912	0.479434410706766	6.98579027260538e-05	0.00333168459155026
Tb927.4.1980-1	Tb927.4.1980	hypothetical protein, conserved	2226.85849154932	1981.32845248431	2472.38853061433	1.24784385320582	0.319437416331927	0.00664645031956925	0.0893052457799707
Tb927.8.4660-1	Tb927.8.4660	hypothetical protein, conserved	1460.76398425422	1304.40883017968	1617.11913832876	1.23973335729873	0.310029858137229	0.00323050375113053	0.0578160258965217
Tb927.3.1920-1	Tb927.3.1920	NOT5 protein (NOT5)	2269.08558733108	2615.28359500834	1922.88757965381	0.735250120990293	-0.443692978369948	6.70971541852987e-06	0.000534314952594856
Tb927.8.5520-1	Tb927.8.5520	hypothetical protein, conserved	448.832424561196	355.857792940157	541.807056182236	1.52253812318043	0.606478352555094	0.000301853688614543	0.0104803600686969
Tb927.11.6390-1	Tb927.11.6390	hypothetical protein, conserved	1512.23952344969	1789.73101771524	1234.74802918413	0.689907040198922	-0.535526112241409	3.1473463730286e-07	4.47851910129316e-05
Tb927.10.7560-1	Tb927.10.7560	hypothetical protein, conserved	362.441304349014	287.014484406297	437.868124291731	1.52559591268532	0.609372883558456	0.000415417826893229	0.0132081565473745
Tb927.3.970-1	Tb927.3.970	hypothetical protein, conserved	938.824563042419	798.677604454967	1078.97152162987	1.35094751074958	0.433971621775082	0.00151123652839749	0.0330416450037537
Tb927.11.7870-1	Tb927.11.7870	hypothetical protein, conserved	1234.16333706311	1099.00802910303	1369.31864502319	1.24595872710846	0.317256279291173	0.00438662183116036	0.0687290207481443
Tb927.8.800-1	Tb927.8.800	hypothetical protein, conserved	2945.11566807215	3258.35112136085	2631.88021478346	0.80773376372165	-0.308048248757515	0.0046862008740629	0.0711122789980175
Tb927.11.4700-1	Tb927.11.4700	prostaglandin f synthase	2355.83209670081	1636.20125888973	3075.46293451189	1.87963608865501	0.910453372587669	1.60620682572942e-18	1.54909724970349e-15
Tb927.11.1280-1	Tb927.11.1280	hypothetical protein, conserved	1077.39283539206	815.270312696726	1339.51535808739	1.64303217868511	0.716360735659147	5.97918306680307e-11	2.16247120916045e-08
Tb927.5.3890-1	Tb927.5.3890	hypothetical protein, conserved	333.964620546665	272.306415437627	395.622825655703	1.45285899717013	0.538894693366871	0.00326358927351221	0.0579303781065153
Tb927.11.14950-1	Tb927.11.14950	zinc finger protein 2 (ZFP2)	2802.21739023591	3114.91657825424	2489.51820221759	0.799224678952026	-0.323326962642926	0.00402267073393023	0.0656330488167563
Tb927.9.9400-1	Tb927.9.9400	ceramide phosphorylethanolamine synthase	147.353885820006	193.651366565623	101.05640507439	0.521847105272789	-0.938300917929827	3.06622400865652e-05	0.00175097528915385
Tb927.10.8030-1	Tb927.10.8030	hypothetical protein, conserved	1851.25777288604	1635.65554671981	2066.85999905227	1.26362790943191	0.337571706991943	0.00591850803833969	0.0810294160454077
Tb927.5.370-1	Tb927.5.370	75 kDa invariant surface glycoprotein, putative (ISG75)	1165.73630804838	1400.23073865916	931.241877437605	0.665063158325853	-0.588436740924963	9.28350881752234e-07	0.00010602744281065
Tb927.10.5400-1	Tb927.10.5400	hypothetical protein, conserved	1425.54791976152	1267.3598488007	1583.73599072234	1.24963402637462	0.321505642374207	0.0034806279164362	0.0604237006293324
Tb927.8.1130-1	Tb927.8.1130	protein phosphatase with EF-Hand domains, putative	2227.74145437403	1851.86370487179	2603.61920387628	1.405945371156	0.491540538725193	0.00318018701577946	0.0571511869502396
Tb927.10.14160-1	Tb927.10.14160	aquaporin 3, putative	2517.18536066271	2893.08282667518	2141.28789465025	0.740140543128203	-0.434128848980861	0.000261816004960296	0.00931378247153841
Tb927.9.6530-1	Tb927.9.6530	unspecified product	3012.84009937696	3300.15273747315	2725.52746128076	0.825879187448649	-0.275997340381124	0.00390230138033249	0.0644583132113296
Tb927.10.12010-1	Tb927.10.12010	hypothetical protein, conserved	641.552503442897	793.267333965756	489.837672920038	0.61749381569919	-0.69550340694274	2.14385954437551e-07	3.26468435880341e-05
Tb927.9.4640-1	Tb927.9.4640	hypothetical protein, conserved	2101.67139251464	1830.60105130968	2372.7417337196	1.29615446905925	0.374237661483382	0.00197947112016728	0.0399115065590482
Tb927.11.900-1	Tb927.11.900	isocitrate dehydrogenase, putative (IDH)	1996.06487459613	1650.18812566165	2341.94162353062	1.41919674921403	0.505074610144678	2.08200042877887e-06	0.000203053524964051
Tb927.11.15840-1	Tb927.11.15840	L-Lysine transport protein, putative	1088.54532848432	1289.4949318995	887.595725069144	0.688328199756216	-0.538831478709172	1.17285504951225e-05	0.000811801475883641
Tb927.11.4220-1	Tb927.11.4220	palmitoyl acyltransferase 6, putative	638.803717364915	558.212136575627	719.395298154204	1.28874893793489	0.365971238660928	0.00518125167349168	0.0757125665419322
Tb927.2.4590-1	Tb927.2.4590	branched-chain amino acid aminotransferase, putative	1093.42928074135	1421.78700462128	765.071556861424	0.538105605392853	-0.894038759604895	3.78771991708663e-14	2.19182725868747e-11
Tb927.11.8990-1	Tb927.11.8990	cation transporter, putative	1155.67575334186	930.843611321069	1380.50789536265	1.48307178410282	0.568588429257668	1.02414219320055e-06	0.000115448756324426
Tb927.10.7710-1	Tb927.10.7710	40S ribosomal protein S8, putative	904.521018271859	1008.57567071594	800.466365827781	0.793660197315259	-0.333406639885147	0.00458643093204187	0.0704605672391566
Tb927.10.11890-1	Tb927.10.11890	hypothetical protein, conserved	644.50719289827	536.740568753654	752.273817042886	1.40155945131875	0.487032941875661	0.000397115567353694	0.012672658546434
Tb927.11.15280-1	Tb927.11.15280	tRNA-sepcific adenosine deaminase (ADAT3)	552.70427723883	460.249694998463	645.158859479198	1.401758363971	0.487237678060683	0.00133714467776252	0.0304630336036187
Tb927.9.6060-1	Tb927.9.6060	2Fe-2S iron-sulfur cluster binding domain containing protein, putative	563.425779751177	452.327229025634	674.524330476719	1.49123087710135	0.576503637543006	4.14434303499057e-05	0.00222054923109371
Tb927.9.15660-1	Tb927.9.15660	expression site-associated gene 4 (ESAG4) protein, putative,receptor-type adenylate cyclase, putative	1142.89103264737	926.556825879849	1359.22523941489	1.46696371064364	0.552833182448233	1.73064933399757e-05	0.00112947640745104
Tb927.4.3340-1	Tb927.4.3340	hypothetical protein, conserved	442.509434111724	375.536892239983	509.481975983465	1.35667623211273	0.440076465740602	0.00365575629680136	0.0624644973547949
Tb927.7.5380-1	Tb927.7.5380	RNA-binding protein, putative	575.677043612094	407.446555149048	743.90753207514	1.82577941247536	0.868512471920306	3.79219886443885e-05	0.00207020667568108
Tb927.9.4500-1	Tb927.9.4500	heat shock protein, putative,HSP70-like protein	6871.1043796002	9071.40240583549	4670.80635336491	0.514893524110479	-0.95765396961983	4.62854765474954e-23	1.33919312144087e-19
Tb927.9.8210-1	Tb927.9.8210	Peptide deformylase 2	695.867829259519	601.303208317996	790.432450201041	1.31453223476404	0.394549519943044	0.002146071516428	0.0427245430334749
Tb927.11.14190-1	Tb927.11.14190	hypothetical protein, conserved	3439.85055830363	3891.95442926369	2987.74668734357	0.767672577273423	-0.381436981683023	0.000133281210046725	0.00545698539247914
Tb927.8.8000-1	Tb927.8.8000	hypothetical protein, conserved	1397.3663358642	1608.0195160276	1186.71315570081	0.737996736900573	-0.438313657555307	0.00415684464245397	0.0667776554533386
Tb927.4.2410-1	Tb927.4.2410	hypothetical protein, conserved	1612.35366292517	1354.34464868275	1870.36267716758	1.38100939002987	0.465723129084359	5.01427241688863e-05	0.0026062206334487
Tb927.9.9390-1	Tb927.9.9390	sphingomyelin/ceramide phosphorylethanolamine synthase, bifunctional (SLS3)	420.547005684132	509.783230650293	331.310780717971	0.649905216174612	-0.621698767709219	9.67175373698655e-05	0.00438719235551596
Tb927.1.4490-1	Tb927.1.4490	acetyltransferase, putative	806.960621893502	988.119868450415	625.801375336589	0.633325363974292	-0.658981235997204	9.02252251173553e-07	0.000104420660535819
Tb927.10.11060-1	Tb927.10.11060	hypothetical protein, conserved	234.118259183514	182.434646940393	285.801871426634	1.56659864899464	0.647635619331879	0.000509655424892371	0.015522137151108
Tb927.8.490-1	Tb927.8.490	hypothetical protein	54.2943094129901	72.6241901605378	35.9644286654425	0.495212801491378	-1.0138794854858	0.00623875206130077	0.0851452325347338
Tb927.2.3780-1	Tb927.2.3780	translation initiation factor IF-2, putative	2737.25972254335	3179.69804748631	2294.82139760039	0.721710477953889	-0.470507894602909	4.05883744466702e-06	0.000348818901185245
Tb927.6.3120-1	Tb927.6.3120	chaperone protein DNAj, putative	960.974376344774	1107.612899425	814.335853264543	0.735217018226575	-0.443757933501266	0.000156071805672193	0.00607490257055889
Tb927.8.5680-1	Tb927.8.5680	hypothetical protein, conserved	741.926951769433	592.305403309915	891.548500228952	1.50521757060937	0.589972035392101	0.000305865393304985	0.0105353635471717
Tb927.11.16860-1	Tb927.11.16860	mitochondrial RNA binding protein (MRB8620)	746.927204313929	585.651089988262	908.203318639596	1.55075835111619	0.632973894106165	9.56980170014417e-06	0.000680867858665995
Tb927.11.1470-1	Tb927.11.1470	65 kDa invariant surface glycoprotein-like protein	1229.46299514489	1484.41854657244	974.507443717336	0.656491018633189	-0.607152820954261	2.51025166216532e-07	3.69304820806695e-05
Tb927.6.2890-1	Tb927.6.2890	single strand-specific nuclease, putative	557.46534020295	668.00301485103	446.92766555487	0.669050371957585	-0.579813261243838	0.000118402658818237	0.00493699538267347
Tb927.2.2120-1	Tb927.2.2120	protein kinase, putative,NIMA/Nek Serine/threonine-protein kinase family, putative	953.114984275972	1099.98060788672	806.249360665227	0.732966885856464	-0.448180073458439	0.000228949567259587	0.00821191009840172
Tb927.11.9380-1	Tb927.11.9380	hypothetical protein	42.2930700817245	26.3026865688561	58.2834535945929	2.21587454353822	1.14787620244356	0.00154328231458557	0.0335520211263132
Tb927.11.11500-1	Tb927.11.11500	cyclin dependent kinase-binding protein, putative	1308.50868780517	1142.831048483	1474.18632712735	1.28994248894811	0.367306745680371	0.00326003692280473	0.0579303781065153
Tb927.9.8160-1	Tb927.9.8160	chaperone protein DNAj, putative	1420.25727248324	1612.34569237752	1228.16885258895	0.761727995674379	-0.392652175052686	0.00222988207701614	0.0439894918829548
Tb927.10.13710-1	Tb927.10.13710	hypothetical protein, conserved	1209.95044262675	1368.56721623014	1051.33366902336	0.768200243696742	-0.380445673351076	0.00104323176474809	0.0256522711558454
Tb927.8.4820-1	Tb927.8.4820	eukaryotic translation initation factor 4 gamma, putative	2629.11034267388	2869.05731195821	2389.16337338955	0.832734628001865	-0.264071277401926	0.00383449518888817	0.0637613376236577
Tb927.3.5300-1	Tb927.3.5300	hypothetical protein, conserved	477.121944289711	384.287422261461	569.956466317962	1.48315149885436	0.568665971685047	0.00188772061747653	0.0389716036674109
Tb927.10.2410-1	Tb927.10.2410	MSP-C, putative (MSP-C)	2057.22689754065	2396.45177944217	1718.00201563912	0.716894047431665	-0.480168181734289	4.3558722619978e-06	0.000370342103542146
Tb927.10.10270-1	Tb927.10.10270	hypothetical protein	13.2700908752996	4.03495639404476	22.5052253565544	5.57756346258664	2.47963502382363	0.000677731749134884	0.0189764889757768
Tb927.6.2300-1	Tb927.6.2300	adenosine kinase, putative	321.013276174213	426.903858950094	215.122693398333	0.503913677256033	-0.98875148033071	7.45887173752369e-05	0.003518641667484
Tb927.3.2000-1	Tb927.3.2000	RNA-binding protein, putative (RBP21)	395.104823297086	329.572928438723	460.636718155449	1.39767765616433	0.483031672962872	0.00506221709048891	0.0746010939650997
Tb927.8.6530-1	Tb927.8.6530	hypothetical protein, conserved	595.502289430439	510.970123126799	680.034455734079	1.33086931105231	0.41236890817409	0.00707226069556868	0.0921199452870156
Tb927.4.4790-1	Tb927.4.4790	hypothetical protein, conserved	919.364105308774	1025.01703683526	813.711173782289	0.793851364943769	-0.333059182143711	0.00189028282789652	0.0389716036674109
Tb927.6.510-1	Tb927.6.510	GPEET2 procyclin precursor,PARP A-alpha,procyclin A-alpha,procyclic form specific polypeptide A-alpha precursor	332.21662995389	168.467292980632	495.965966927149	2.94398965017006	1.55777259949459	2.43624915427341e-21	5.28666066477329e-18
Tb927.10.15910-1	Tb927.10.15910	glycerol uptake protein, putative	1611.95417790148	2231.33766224628	992.570693556687	0.44483213381406	-1.16866708555864	4.34574467294114e-24	1.88605318805646e-20
Tb927.3.2670-1	Tb927.3.2670	hypothetical protein, conserved	550.024466609391	464.374483124337	635.674450094446	1.36888324659355	0.452999402955586	0.00535336387476489	0.0765522214711026
Tb927.10.11590-1	Tb927.10.11590	nicotinate phosphoribosyltransferase, putative	1286.28696100481	1480.10281299919	1092.47110901042	0.738104879887842	-0.438102266483114	0.000200492440908606	0.0072511432795279
Tb927.3.2500-1	Tb927.3.2500	hypothetical protein	12.1874459091637	20.2796350738336	4.09525674449379	0.201939370683145	-2.30800588480225	0.00072795379714715	0.0201230540103097
Tb927.9.13380-1	Tb927.9.13380	phosphoinositide-binding protein, putative	2377.01843279051	2803.52312252942	1950.5137430516	0.695736634870978	-0.523386805294636	1.91791795448906e-06	0.000191350894769713
Tb927.10.1760-1	Tb927.10.1760	hypothetical protein	29.5112452827308	15.638796897861	43.3836936676006	2.77410685431528	1.47202335911852	0.000921962660999537	0.0235414988356689
Tb927.11.8440-1	Tb927.11.8440	haloacid dehalogenase-like hydrolase, putative	776.669248083862	1049.25125951894	504.087236648787	0.48042566742298	-1.05761486375508	3.44255745549855e-13	1.57270519545934e-10
Tb927.11.4180-1	Tb927.11.4180	hypothetical protein, conserved	1460.37612103767	1731.20970417358	1189.54253790176	0.687116375927208	-0.541373627933954	0.00334941683088348	0.0587332082668052
Tb927.9.15930-1	Tb927.9.15930	small GTPase, putative,GTP-binding protein, putative (RAB1B)	347.502645998862	432.278428807337	262.726863190386	0.607772319139897	-0.71839712576753	8.65624491456927e-06	0.000636747507275096
Tb927.9.7520-1	Tb927.9.7520	hypothetical protein, conserved	1575.57836388739	1830.65398094797	1320.50274682682	0.721328421738677	-0.471271824972387	0.000100048196926647	0.00447150168472871
Tb927.11.13590-1	Tb927.11.13590	hypothetical protein, conserved	302.879226240481	257.725441243883	348.033011237079	1.35040223253605	0.433389194277722	0.00537969297910807	0.0768021958201613
Tb927.11.15010-1	Tb927.11.15010	serine/threonine-protein kinase, putative	869.04578763227	779.019970218475	959.071605046064	1.23112582695036	0.299978219694314	0.00410131158975916	0.0662930811901481
Tb927.10.3210-1	Tb927.10.3210	delta-1-pyrroline-5-carboxylate dehydrogenase, putative	8684.66492159081	7711.31193316106	9658.01791002057	1.2524480910295	0.324750810712924	0.00414594166554023	0.0667658138346739
Tb927.5.286b-1	Tb927.5.286b	adenosine transporter 1 (AT1)	413.49493618615	473.024876166086	353.964996206213	0.748301017644431	-0.418309357791433	0.00295909844586854	0.054073630547661
Tb927.10.12800-1	Tb927.10.12800	zinc finger protein family member, putative (ZC3H38)	1076.01546907707	1427.74602494795	724.284913206185	0.507292544017127	-0.979110138417057	5.42101112948483e-16	3.61956743107141e-13
Tb927.5.1990-1	Tb927.5.1990	hypothetical protein, conserved	1334.15247968189	1528.94294654974	1139.36201281403	0.745195898503046	-0.424308361060844	0.00683103540203992	0.0905242554041321
Tb927.2.3320-1	Tb927.2.3320	65 kDa invariant surface glycoprotein	576.61482913062	782.379418415154	370.850239846085	0.474003061835787	-1.07703171660552	2.59948319063372e-05	0.00154544617086991
Tb927.11.9990-1	Tb927.11.9990	glycosyl transferase-like protein	562.103087571423	482.159174467159	642.047000675687	1.33160797237805	0.413169413076428	0.00761642330258836	0.0963710703592813
Tb927.11.10320-1	Tb927.11.10320	hypothetical protein, conserved	668.198772770573	586.049813947349	750.347731593797	1.28034804164482	0.356536036555388	0.00698066290688886	0.0915114018018938
Tb927.1.2670-1	Tb927.1.2670	flagellar protein PF16	1834.75248529101	2094.94706056652	1574.5579100155	0.751597947105021	-0.411966968663522	5.61030728689173e-05	0.00286455689707178
Tb927.3.5030-1	Tb927.3.5030	KU70 protein (KU70)	1344.92522335738	1162.95059554666	1526.89985116809	1.31295332494356	0.392815629810874	0.0029126839016499	0.0535637632761041
Tb927.10.7380-1	Tb927.10.7380	hypothetical protein, conserved	853.683832776844	660.258484774188	1047.1091807795	1.58590795109224	0.665309036895236	8.63969757790112e-06	0.000636747507275096
Tb927.5.3170-1	Tb927.5.3170	ribose-phosphate pyrophosphokinase, putative (PRPS5)	928.321666146005	1035.97397040083	820.669361891185	0.792171797109595	-0.336114755541331	0.00424977555482022	0.0675605344612445
Tb927.10.10140-1	Tb927.10.10140	paraflagellar rod component, putative (PFC19)	3633.7107101732	4002.33341146232	3265.08800888408	0.815796105225308	-0.293719475456788	0.00219051653194178	0.0433113519299651
Tb927.3.3610-1	Tb927.3.3610	peroxisomal targeting signal type 2 receptor, putative,peroxin 7 (PEX7)	1383.46438706887	901.459240622862	1865.46953351488	2.06938866390224	1.04920463158008	3.5843056126838e-06	0.000317467068551994
Tb927.11.15020-1	Tb927.11.15020	iron superoxide dismutase (TbSODB)	529.192500830157	443.249070572718	615.135931087596	1.38778842850767	0.472787642549933	0.00169495255642294	0.0360592847788017
Tb927.11.8720-1	Tb927.11.8720	major surface protease gp63, putative,surface protease homologue	1233.31424935118	1441.27739190552	1025.35110679683	0.711418296405252	-0.491230016476227	2.78891841667586e-05	0.00161385412378309
Tb927.4.3980-1	Tb927.4.3980	chaperone protein DNAj, putative	971.364413949986	1223.44832620022	719.28050169975	0.587912449015061	-0.766326767676445	3.14721745171442e-10	1.01177212892153e-07
Tb927.8.5470-1	Tb927.8.5470	flagellar calcium-binding protein,17 kDa calflagin,17 kDa calcimedin (Tb-17)	139.663705994618	108.256798537197	171.07061345204	1.58022974781819	0.66013432545414	0.00517105210092668	0.07569094812149
Tb927.1.600-1	Tb927.1.600	phosphate-repressible phosphate permease, putative	1265.83776776516	1156.8859884544	1374.78954707592	1.18835352903931	0.248964094318788	0.00674223770177214	0.0897290321953408
Tb927.2.3420-1	Tb927.2.3420	hypothetical protein, conserved	177.749564213623	213.172729141654	142.326399285592	0.667657630779854	-0.582819604459163	0.00406987473614807	0.0660308648780659
Tb927.2.4610-1	Tb927.2.4610	branched-chain amino acid aminotransferase, putative	89.2361051215108	117.350689277587	61.1215209654344	0.520845010299467	-0.941073966410833	0.00789765870526435	0.0989201696416949
Tb927.11.16930-1	Tb927.11.16930	ABC transporter, putative (ABCB7)	803.21412182617	638.046672815	968.381570837339	1.5177284234787	0.601913663512142	5.46468068282291e-07	6.87440990244969e-05
Tb927.7.2790-1	Tb927.7.2790	hypothetical protein, conserved	1032.57372309913	1144.85722439282	920.290221805444	0.803847154210452	-0.315006885554626	0.00631080657296685	0.085909215685721
Tb927.6.4390-1	Tb927.6.4390	kinesin, putative	2703.5721825511	2960.63930158808	2446.50506351413	0.826343507026278	-0.275186467159362	0.00794376404200979	0.0992113264527266
Tb927.7.4970-1	Tb927.7.4970	glutamine synthetase, putative	1657.63912270578	1501.47006735364	1813.80817805793	1.20802153668957	0.272646175356923	0.00273694636429958	0.0513103551665667
Tb927.10.3250-1	Tb927.10.3250	hypothetical protein, conserved	579.504096212255	474.909434407521	684.09875801699	1.44048256036532	0.52655219418277	0.000200083959895959	0.0072511432795279
Tb927.11.6360-1	Tb927.11.6360	60S ribosomal protein L24, putative	753.969459605533	938.667103690092	569.271815520973	0.606468271108095	-0.721495925736799	5.57158124927306e-08	1.00752760924354e-05
Tb927.2.4620-1	Tb927.2.4620	hypothetical protein, conserved	470.836722600375	547.586271216345	394.087173984405	0.719680522868159	-0.474571480500056	0.00525947060133522	0.0763414796314209
Tb927.11.9010-1	Tb927.11.9010	cation transporter, putative	329.910889490696	183.247518337653	476.57426064374	2.60071331370283	1.37890737440787	0.00288214639160073	0.05311471481761
Tb927.7.3060-1	Tb927.7.3060	hypothetical protein, conserved	463.964950244292	383.103078169333	544.826822319251	1.42214159417021	0.508065112663037	0.0012868172269154	0.029785529412335
Tb927.5.4600-1	Tb927.5.4600	expression site-associated gene (ESAG) protein, putative,expression site-associated gene 3 (ESAG3) protein, putative	831.017223018966	1130.69852592934	531.335920108587	0.469918292032681	-1.08951816772887	1.86035308776613e-05	0.00118734300013309
Tb927.5.770-1	Tb927.5.770	hypothetical protein, conserved	1066.03991540725	924.604412999372	1207.47541781513	1.3059373293473	0.385085665024256	0.00490933783945307	0.0735055434801544
Tb927.11.15910-1	Tb927.11.15910	iron superoxide dismutase	2037.03049036282	2300.38999675039	1773.67098397524	0.771030558505637	-0.375140054810764	0.00170266818987995	0.03613486525222
Tb927.9.1440-1	Tb927.9.1440	hypothetical protein, conserved	5351.07428102177	5989.64932039701	4712.49924164653	0.78677381421959	-0.345979152934629	0.00755361175281479	0.0957158394371276
Tb927.11.16290-1	Tb927.11.16290	AUT2/APG4/ATG4 cysteine peptidase, putative (ATG4.1)	553.326578566103	479.609359851235	627.043797280972	1.30740525471702	0.38670640077236	0.00173337033711814	0.0366074319371908
Tb927.7.4000-1	Tb927.7.4000	glutathione synthetase, putative	1058.13924025867	944.764335661125	1171.51414485622	1.24000674097887	0.310347963475337	0.00641891074224036	0.0867852729636236
Tb927.5.360-1	Tb927.5.360	75 kDa invariant surface glycoprotein (ISG75)	4618.00969252274	5642.47510037395	3593.54428467153	0.636873751455876	-0.650920681903601	3.6182557772092e-09	9.23719416063997e-07
Tb927.5.3820-1	Tb927.5.3820	aspartate carbamoyltransferase, putative	832.75220052247	931.226780395357	734.277620649582	0.788505696043064	-0.342806918028331	0.00324636293937131	0.0579303781065153
Tb927.11.3330-1	Tb927.11.3330	hypothetical protein, conserved	1272.12760883597	1086.24135992334	1458.0138577486	1.34225588487212	0.424659730141298	0.00062292073918292	0.0179038146228733
Tb927.11.6120-1	Tb927.11.6120	ABC transporter, putative	3035.7569738673	3439.03649574702	2632.47745198757	0.765469472406908	-0.385583251957034	0.00037287016833458	0.012076541272926
Tb927.7.5830-1	Tb927.7.5830	hypothetical protein, conserved	150.21851344625	183.415794209145	117.021232683355	0.638010664173872	-0.648347556442389	0.00551480316819648	0.0777085900973141
Tb927.11.1900-1	Tb927.11.1900	T-complex protein 1, beta subunit, putative	4659.89049569994	5439.38604034669	3880.3949510532	0.713388408594341	-0.487240320348856	1.04159512678747e-05	0.000735044365895547
Tb927.10.11500-1	Tb927.10.11500	hypothetical protein, conserved	516.471729796214	447.339761635512	585.603697956916	1.30908036391824	0.38855366647144	0.00764653843195931	0.0966112861563418
Tb927.5.2160-1	Tb927.5.2160	hypothetical protein, conserved	120.270331040866	87.7412011603392	152.799460921393	1.74147901898637	0.800313091709213	4.3533241997941e-05	0.00230407646672029
Tb927.10.13280-1	Tb927.10.13280	hypothetical protein, conserved	4798.73777682288	5343.844773327	4253.63078031876	0.795986964582153	-0.32918329010672	0.00121404776713346	0.0290301229165797
Tb927.11.7130-1	Tb927.11.7130	hypothetical protein, conserved	870.420942205449	748.737687423649	992.10419698725	1.3250357416908	0.40603127564913	0.00338551135151404	0.0591272405053156
Tb927.11.11490-1	Tb927.11.11490	2,3-bisphosphoglycerate-independent phosphoglycerate mutase-like protein, putative	1020.89527119718	901.340121271888	1140.45042112247	1.26528309814188	0.339460213845234	0.00698594144938313	0.0915114018018938
Tb927.9.12950-1	Tb927.9.12950	hypothetical protein, conserved	605.282952818617	518.467846016634	692.0980596206	1.33489099649662	0.416721940239231	0.00245244373577475	0.0474102708831288
Tb927.6.520-1	Tb927.6.520	EP3-2 procyclin,PARP A-beta,surface protein EP3-3 procyclin precursor,procyclic form specific polypeptide A-beta precursor	177.544273659071	126.20598829892	228.882559019222	1.81356338240552	0.858827167080572	0.00145311928421883	0.0321762127219884
Tb927.11.10690-1	Tb927.11.10690	hypothetical protein, conserved	1538.34520233404	1347.91224997719	1728.77815469089	1.28255986598545	0.359026168011347	0.00260216124951732	0.0495506509551965
Tb927.10.6300-1	Tb927.10.6300	hypothetical protein, conserved	603.167928753985	530.903294121892	675.432563386078	1.27223276039987	0.347362641970149	0.00428953652445763	0.0680679653241174
Tb927.3.4500-1	Tb927.3.4500	fumarate hydratase, class I (FHc)	1424.93741219123	1181.34340698468	1668.53141739777	1.4124016839918	0.498150446321431	0.000135064181484769	0.00550402392153895
Tb927.8.2980-1	Tb927.8.2980	Bis(5'-adenosyl)-triphosphatase, putative	560.434913659995	473.214601761547	647.655225558443	1.36862899654309	0.45273141855557	0.00268179368763527	0.0507834697877452
Tb927.5.310-1	Tb927.5.310	hypothetical protein	1225.56806796685	1451.67248810156	999.46364783214	0.688491141096984	-0.538490003748145	0.000135708164929869	0.00550442463360402
Tb927.10.880-1	Tb927.10.880	thymidine kinase, putative	1073.25505749976	1193.95338496191	952.556730037603	0.797817353705138	-0.325869590374225	0.00582988282356272	0.0806196492245836
Tb927.3.3630-1	Tb927.3.3630	elongation factor ts, putative (EF-TS)	363.665014613856	293.939075654486	433.390953573226	1.47442442828751	0.560151878873791	0.000734726453846551	0.0201817266436331
Tb927.7.6550-1	Tb927.7.6550	hypothetical protein, conserved	135.61577838676	167.102583725452	104.128973048068	0.623144003680701	-0.682362497626723	0.00282578362624826	0.0521868125017763
Tb927.7.3370-1	Tb927.7.3370	hypothetical protein, conserved	2400.81747130056	2629.48998088012	2172.14496172099	0.826070826477896	-0.275662612724663	0.00522181732519039	0.0760492858769339
Tb927.11.16340-1	Tb927.11.16340	hypothetical protein, conserved	2629.73145195616	2876.59783792496	2382.86506598735	0.828362252996142	-0.271666280894389	0.00271294178574316	0.0509973530401748
Tb927.9.4810-1	Tb927.9.4810	hypothetical protein, conserved	423.955459061917	348.953640908157	498.957277215676	1.42986694713124	0.515880906692748	0.000614964352910474	0.0177929686108764
Tb927.4.5100-1	Tb927.4.5100	hypothetical protein, conserved	1073.93020166006	1263.41891596564	884.441487354477	0.700038187000302	-0.514494471839331	2.76113074790839e-05	0.00160849764374797
Tb927.11.5350-1	Tb927.11.5350	myo-inositol/proton symporter (MIT)	691.089606458018	617.619048217721	764.560164698315	1.23791545436402	0.30791278649494	0.00431622454080845	0.0682195995462377
Tb927.6.1220-1	Tb927.6.1220	hypothetical protein, conserved	803.473310213937	916.374536178762	690.572084249112	0.753591525064374	-0.408145354480655	0.0014684729905147	0.0324334492561517
Tb927.2.6000-1	Tb927.2.6000	glycosylphosphatidylinositol-specific phospholipase C (GPI-PLC)	1868.64300403817	2579.05753055633	1158.22847752001	0.449089818198109	-1.15492408130163	0.0001006449414986	0.00447150168472871
Tb927.9.14200-1	Tb927.9.14200	hypothetical protein, conserved	582.195904200217	454.086161604352	710.305646796082	1.56425301375948	0.645473883600408	3.23179538502115e-06	0.000292208166062329
Tb927.9.10200-1	Tb927.9.10200	hypothetical protein, conserved	280.108476594138	334.390944314165	225.826008874112	0.675335300533572	-0.566324124115331	0.00332141879174142	0.0585973884396658
Tb927.2.2500-1	Tb927.2.2500	hypothetical protein, conserved	517.257764026383	435.460465404749	599.055062648018	1.37568185918144	0.460146870294997	0.000627410009636517	0.0179054249894681
Tb927.7.4400-1	Tb927.7.4400	inositol polyphosphate kinase-like protein, putative	765.708287151618	847.578849360921	683.837724942315	0.806813107073085	-0.309693573460357	0.00342518943596123	0.0597000889641435
Tb927.11.12620-1	Tb927.11.12620	hypothetical protein, conserved	1333.79657278659	1169.47888595863	1498.11425961455	1.28101009569449	0.357281845664709	0.00585311000519305	0.0806196492245836
Tb927.11.16680-1	Tb927.11.16680	hypothetical protein, conserved	722.632890154721	588.647346650313	856.61843365913	1.45523196279352	0.54124913588192	9.35083304241614e-05	0.00431729951107299
Tb927.4.2500-1	Tb927.4.2500	protein kinase, putative,eukaryotic translation initiation factor 2-alpha kinase precursor, putative	2307.2353273942	2540.42514471112	2074.04551007729	0.816416698754228	-0.29262240374219	0.00395966036884098	0.06497136484223
Tb927.3.4110-1	Tb927.3.4110	hypothetical protein, conserved	2217.90572438689	2889.88963640653	1545.92181236725	0.534941470737113	-0.902547043554013	3.16399923320777e-18	2.74635133442435e-15
Tb927.11.560-1	Tb927.11.560	hypothetical protein, conserved	924.286617198633	806.728313239279	1041.84492115799	1.29144459672506	0.368985752829131	0.00676068975296692	0.0897290321953408
Tb927.11.6590-1	Tb927.11.6590	aminopeptidase, putative,metallo-peptidase, Clan MF, Family M17	5364.78856636345	4336.99468712805	6392.58244559886	1.47396593880359	0.559703186246466	0.00158079206095771	0.0341105710992731
Tb927.7.270-1	Tb927.7.270	ribosome biogenesis protein, putative	671.690036001982	752.275258135288	591.104813868676	0.785756021451356	-0.347846672076223	0.00506159016708704	0.0746010939650997
Tb927.11.9660-1	Tb927.11.9660	hypothetical protein, conserved	476.012339200585	411.060698780833	540.963979620337	1.31601970517927	0.396181091164018	0.00468202688461001	0.0711122789980175
Tb927.3.3020-1	Tb927.3.3020	actin-like protein, putative	449.208119221073	376.072539206	522.343699236147	1.38894400622542	0.47398843980224	0.00310113217445223	0.0560788068213445
Tb927.2.3310-1	Tb927.2.3310	65 kDa invariant surface glycoprotein	205.45522746391	260.5337778377	150.37667709012	0.577186875107598	-0.792889600727805	9.70438862049613e-05	0.00438719235551596
Tb927.11.12370-1	Tb927.11.12370	hypothetical protein, conserved	468.726762458614	367.716634615366	569.736890301862	1.54939112530987	0.631701381259011	0.0037171340958574	0.0629169054661885
Tb927.7.3270-1	Tb927.7.3270	hypothetical protein, conserved	1187.35777889217	1013.51518611922	1361.20037166511	1.343048816937	0.425511744581407	0.000801280764856322	0.0213347148434137
Tb927.11.6980-1	Tb927.11.6980	hypothetical protein, conserved	1020.4587292416	867.934976323246	1172.98248215996	1.35146354756776	0.434522599218187	0.000824773575286815	0.0216285034244397
Tb927.6.1800-1	Tb927.6.1800	protein phosphatase 2C, putative	775.196417309727	930.571424089359	619.821410530096	0.666065381425872	-0.586264294724166	9.55625961396548e-06	0.000680867858665995
Tb927.7.1320-1	Tb927.7.1320	10 kDa heat shock protein, putative (HSP10)	712.116980824493	552.584886154638	871.649075494349	1.57740303315213	0.657551321917637	0.0029264058440609	0.0536148828926696
Tb927.5.293b-1	Tb927.5.293b	hypothetical protein	224.153678538674	276.637431910217	171.66992516713	0.620559278553619	-0.68835906536889	0.000813997333257212	0.0214105965232503
Tb927.10.890-1	Tb927.10.890	kinesin, putative	2619.21139400568	2961.13499038155	2277.2877976298	0.769059095592387	-0.378833633706294	0.00244192992906843	0.0473123923757009
Tb927.4.3360-1	Tb927.4.3360	hypothetical protein, conserved	680.812655461444	582.889919578134	778.735391344755	1.33599049355385	0.417909742129695	0.00496697076421895	0.0740410943991487
Tb927.7.7150-1	Tb927.7.7150	hypothetical protein, conserved	488.245285850232	570.227498173684	406.263073526781	0.712457878351981	-0.489123372637072	0.000125294857915569	0.00517885412717684
Tb927.11.1180-1	Tb927.11.1180	protein kinase, putative,cdc2-related kinase, putative (CRK6)	789.640126721007	903.548779731335	675.73147371068	0.747863855133095	-0.419152436273746	0.00556167432206105	0.0779892295888368
Tb927.9.9220-1	Tb927.9.9220	hypothetical protein, conserved	1183.38990519406	1005.70949433406	1361.07031605406	1.35334340952534	0.436527968180523	0.00100882430885479	0.024876690343351
Tb927.8.4340-1	Tb927.8.4340	hypothetical protein, conserved	330.826054616481	406.288280533751	255.363828699211	0.628528660397818	-0.669949563016337	0.00470821217636647	0.071321608535534
Tb927.7.4060-1	Tb927.7.4060	calpain-like cysteine peptidase, putative,cysteine peptidase, Clan CA, family C2, putative	1415.78267994536	1222.70198093067	1608.86337896005	1.31582626351472	0.3959690139118	0.000105202408058141	0.00458872815047568
Tb927.2.1700-1	Tb927.2.1700	hypothetical protein, conserved	997.201930296143	1183.58131011727	810.822550475011	0.685058595927534	-0.545700701794336	1.30295188833961e-05	0.000883564249280296
Tb927.11.3350-1	Tb927.11.3350	phospholipid-transporting ATPase 1-like protein, putative	1284.77615338953	1468.52454528212	1101.02776149695	0.749751010314526	-0.415516533712287	0.00027278730238098	0.00961721815123711
Tb927.11.5940-1	Tb927.11.5940	receptor-type adenylate cyclase GRESAG 4, putative	2953.80854900557	2293.26617582249	3614.35092218864	1.57607126477254	0.65633277020638	0.000362124708350881	0.0119062214715366
Tb927.11.3230-1	Tb927.11.3230	60S ribosomal protein L44	5094.30080419836	5574.48013611372	4614.12147228299	0.827722291517529	-0.272781283507716	0.00497303663994282	0.0740410943991487
Tb927.10.10130-1	Tb927.10.10130	mitochondrial RNA binding complex 1 subunit (MRB10130)	1128.48132470877	981.410788021795	1275.55186139575	1.29971249242822	0.378192522006244	0.00398777764504705	0.0651862711092436
Tb927.8.6710-1	Tb927.8.6710	hypothetical protein, conserved	1024.36456887646	1377.03310444397	671.696033308956	0.487784956760484	-1.03568282863867	5.43137634373021e-08	1.00307120560805e-05
Tb927.10.8050-1	Tb927.10.8050	TFIIF-stimulated CTD phosphatase, putative	738.708238183263	592.954131114758	884.462345251769	1.49162017572755	0.576880216319942	0.000384257106593516	0.0123531543897471
Tb927.9.14190-1	Tb927.9.14190	hypothetical protein, conserved	1138.14746832539	927.219920637902	1349.07501601289	1.45496767917234	0.540987105287722	1.71394563001826e-05	0.00112704909610292
Tb927.5.4300-1	Tb927.5.4300	prolyl oligopeptidase, putative,Serine peptidase, Clan SC, Family S9A	1183.40165241594	1026.92621385278	1339.8770909791	1.30474524158089	0.383768140444603	0.00361604396196349	0.062152993247214
Tb927.5.1390-1	Tb927.5.1390	64 kDa invariant surface glycoprotein (ISG64)	121.267212352217	172.546159330395	69.9882653740399	0.405620534503031	-1.3017974043908	4.50832851210208e-07	5.92913507349182e-05
Tb927.8.480-1	Tb927.8.480	phosphatidic acid phosphatase protein, putative	63.8204266412826	85.2274586049572	42.413394677608	0.497649412194734	-1.00679835542143	8.472624295108e-05	0.00397526372332635
Tb927.2.5280-1	Tb927.2.5280	trans-sialidase, putative	2162.12360273178	2510.75554655109	1813.49165891247	0.722289217444358	-0.46935146134294	7.6020872348416e-06	0.000583947939809071
Tb927.9.3640-1	Tb927.9.3640	hypothetical protein, conserved	767.340049535081	642.10299482926	892.577104240903	1.3900840074391	0.475172072483701	0.000772006022097371	0.0208754276380224
Tb927.10.11040-1	Tb927.10.11040	hypothetical protein, conserved	982.560168405736	823.742742235858	1141.37759457561	1.38559957624344	0.470510393959333	0.000516803417162722	0.0156687379475561
Tb927.6.4520-1	Tb927.6.4520	hypothetical protein, conserved	1149.29103317714	1285.78768804064	1012.79437831364	0.787683991481509	-0.344311139522494	0.00451748726873816	0.0698962379548079
Tb927.3.3550-1	Tb927.3.3550	hypothetical protein, conserved	1297.00568204516	1151.1377001821	1442.87366390821	1.25343272458192	0.325884564566998	0.0041925082678673	0.0671420143267309
Tb927.2.3580-1	Tb927.2.3580	transcription elongation factor s-II, putative (TFIIS2-1)	1619.32005539164	2042.68213140687	1195.95797937641	0.585484134309584	-0.772298018376096	2.66021380907848e-11	1.00394155925223e-08
Tb927.9.14260-1	Tb927.9.14260	hypothetical protein, conserved	1272.29169860779	1094.89253571727	1449.69086149831	1.32404853828747	0.404956010863457	0.0037184760949487	0.0629169054661885
Tb927.8.4960-1	Tb927.8.4960	hypothetical protein, conserved	1859.34487122741	1572.86421020637	2145.82553224845	1.36427894939952	0.448138657389867	0.00185503836554659	0.0385208923754651
Tb927.10.15250-1	Tb927.10.15250	paraflagellar rod component, putative (PFC15)	2800.51742410444	3115.94968581125	2485.08516239764	0.797536999301912	-0.326376645011492	0.0014275926315944	0.0317730872877934
Tb927.8.8280-1	Tb927.8.8280	hypothetical protein, conserved	1087.52237048612	1290.46501879593	884.579722176306	0.685473615551131	-0.544826958344716	0.00587923182713177	0.0806196492245836
Tb927.9.8880-1	Tb927.9.8880	actin A	1034.89996996163	1172.61151372426	897.188426198986	0.765119918829278	-0.38624221277909	0.000453865390770607	0.0140866222776645
Tb927.9.10340-1	Tb927.9.10340	amino acid transporter, putative	549.866595658492	439.577290373936	660.155900943048	1.50179710235138	0.586689913248821	7.18217988395e-06	0.000561633526060234
Tb927.9.2020-1	Tb927.9.2020	60S ribosomal protein L38, putative	2130.98645692024	2347.33623925487	1914.63667458561	0.815663577533904	-0.293953863159543	0.00260312175524995	0.0495506509551965
Tb927.8.8310-1	Tb927.8.8310	chaperone protein DNAj, putative	1050.62713459122	1178.42632198008	922.827947202358	0.783101947054064	-0.35272795986746	0.00508487166754663	0.0748079424988216
Tb927.11.8330-1	Tb927.11.8330	hypothetical protein, conserved	1152.71754563175	1384.79016093324	920.644930330266	0.664826308203856	-0.588950621978467	1.91478519436142e-07	3.02187917946492e-05
Tb927.10.8440-1	Tb927.10.8440	glucose transporter 1B (THT1-)	1324.63232675356	1534.16192903236	1115.10272447475	0.72684812689758	-0.460274146782378	2.04989031522084e-05	0.00128935129971862
Tb927.10.10650-1	Tb927.10.10650	iron-containing hydrogenase, putative	860.886685509807	745.186186879664	976.58718413995	1.31052775981965	0.390147913399237	0.00743006352144914	0.0947945657830328
Tb927.6.3660-1	Tb927.6.3660	hypothetical protein, conserved	485.264428883428	427.455843531957	543.073014234898	1.27047745972456	0.345370779931159	0.00432290936754682	0.0682195995462377
Tb927.11.15530-1	Tb927.11.15530	C-14 sterol reductase, putative	580.816707884025	512.433023233603	649.200392534447	1.26689803954827	0.341300420487279	0.00685180014567155	0.0906610141226052
Tb927.4.2290-1	Tb927.4.2290	glucose transporter, putative	1203.01725994362	1075.923394695	1330.11112519223	1.23625077003674	0.305971419611553	0.00666059908134077	0.0893570324977401
Tb927.9.9940-1	Tb927.9.9940	PACRGB	993.346595801546	1163.12144433707	823.571747266026	0.708070297625223	-0.498035495877523	8.54404814413776e-05	0.00398722246726429
Tb927.10.7140-1	Tb927.10.7140	membrane-bound acid phosphatase 2 (MBAP2)	2460.13624202542	2777.27967916855	2142.9928048823	0.771615772425144	-0.374045461392812	0.000111878100321289	0.00473708249165262
Tb927.4.1030-1	Tb927.4.1030	hypothetical protein, conserved	328.693504109654	263.899735418222	393.487272801086	1.49104837933049	0.576327068813736	0.000642600513605128	0.0181096508379627
Tb927.6.4020-1	Tb927.6.4020	hypothetical protein, conserved	364.73451468629	424.973550212157	304.495479160424	0.716504542478967	-0.480952244006214	0.00405032640166789	0.0658367662293583
Tb927.1.4650-1	Tb927.1.4650	cyclin-like F-box protein (CFB2)	3337.457875466	3881.13106915703	2793.78468177497	0.719837756569702	-0.474256319121947	1.5581851435756e-05	0.00103479025537951
Tb927.7.3180-1	Tb927.7.3180	Mu-adaptin 1, putative,adaptor complex AP-1 medium subunit, putative	2294.12122748953	2607.10287778035	1981.13957719872	0.75990080563504	-0.39611698759209	0.000580658286770515	0.0172017540244644
Tb927.4.4040-1	Tb927.4.4040	hypothetical protein, conserved	1501.67466649853	1750.32079313504	1253.02853986201	0.715885079338903	-0.482200083898778	0.000101164767522839	0.00447150168472871
Tb927.8.3720-1	Tb927.8.3720	hypothetical protein, conserved	1380.11801082286	1694.8653504036	1065.37067124212	0.628587203690501	-0.669815191761458	6.31308368069785e-08	1.09595132696915e-05
Tb927.9.15870-1	Tb927.9.15870	hypothetical protein	626.177293807698	731.481051318732	520.873536296664	0.712080696222575	-0.489887351668647	0.00128590031936284	0.029785529412335
Tb927.9.2390-1	Tb927.9.2390	hypothetical protein, conserved	507.993514647649	441.853301921997	574.133727373302	1.29937634250079	0.377819343660446	0.00565584469683357	0.0788005328547598
Tb927.3.3230-1	Tb927.3.3230	hypothetical protein, conserved	1040.91736952802	869.981687820269	1211.85305123578	1.39296386142571	0.478157829641805	0.000161041501293896	0.00617472329840219
Tb927.6.1730-1	Tb927.6.1730	hypothetical protein, conserved	2151.24074148979	2339.53639016771	1962.94509281187	0.839031656468977	-0.253202850647505	0.00688274518906667	0.0907936599408795
Tb927.5.1810-1	Tb927.5.1810	lysosomal/endosomal membrane protein p67 (p67)	3120.51350762261	3615.39706040139	2625.62995484382	0.726235572740195	-0.461490496394867	7.41141556904932e-05	0.00351535995296984
Tb927.11.14290-1	Tb927.11.14290	vacuolar sorting protein, putative	574.366750373936	663.054813108099	485.678687639773	0.732486482321322	-0.449125959336014	0.00534895434314699	0.0765522214711026
Tb927.4.1270-1	Tb927.4.1270	ruvB-like DNA helicase, putative	2111.83522255994	2368.13203430095	1855.53841081893	0.783545167221503	-0.351911654078084	0.000937112847185787	0.0237840336654171
Tb927.10.2560-1	Tb927.10.2560	mitochondrial malate dehydrogenase (mMDH)	989.47002789522	827.683534470033	1151.25652132041	1.39093804983998	0.476058165977254	2.15157484856602e-05	0.00134357335867288
Tb927.5.3810-1	Tb927.5.3810	orotidine-5-phosphate decarboxylase/orotate phosphoribosyltransferase, putative,OMPDCase-OPRTase, putative	2252.73599549354	2629.48542374745	1875.98656723963	0.713442466840543	-0.487131001767243	9.21197967199238e-06	0.000667188564183381
Tb927.5.800-1	Tb927.5.800	casein kinase I, isoform 2 (CK1.2)	1864.93025063902	2165.48716933689	1564.37333194115	0.722411729837305	-0.46910677676305	0.00335642857345622	0.0587375000354838
Tb927.5.350-1	Tb927.5.350	75 kDa invariant surface glycoprotein, putative (ISG75)	535.281025451876	621.559066916014	449.002983987738	0.722381842510243	-0.469166464595788	0.00327831372930552	0.0580729860619834
Tb927.7.4290-1	Tb927.7.4290	hypothetical protein, conserved	1151.18065015387	1290.34667605294	1012.01462425481	0.784296687887379	-0.350528587007525	0.00491155974526775	0.0735055434801544
Tb927.9.11520-1	Tb927.9.11520	hypothetical protein, conserved	596.647154226687	501.360092088357	691.934216365018	1.38011426773688	0.46478772111399	0.00097246461411362	0.0244954549711049
Tb927.4.4030-1	Tb927.4.4030	hypothetical protein, conserved	541.761754890518	617.401450690303	466.122059090733	0.754974026331768	-0.405501083200544	0.000611136696417344	0.0177929686108764
Tb927.8.6380-1	Tb927.8.6380	hypothetical protein, conserved	396.651423020338	337.248908300196	456.053937740479	1.35227698746034	0.435390689716732	0.000634279824253267	0.0179466929746997
Tb927.5.2300-1	Tb927.5.2300	formin, putative	1550.89549140172	1308.25747007437	1793.53351272906	1.37093313338933	0.455158206069603	0.00297635243416862	0.0542746620348395
Tb927.7.3340-1	Tb927.7.3340	hypothetical protein, conserved	701.698004990304	604.134529440281	799.261480540327	1.32298592712591	0.403797715453597	0.00488977854698789	0.0735055434801544
Tb927.11.290-1	Tb927.11.290	phosphatase and tensin homologue, putative	615.754977621079	721.310199562736	510.199755679422	0.707323639661146	-0.499557616064081	0.0024943902117766	0.0481140156404909
Tb927.5.2260-1	Tb927.5.2260	hypothetical protein, conserved	99.439991537394	59.2049469590298	139.675036115758	2.35917846886029	1.23828456075651	1.22708602508601e-07	2.04828974956664e-05
Tb927.8.5160-1	Tb927.8.5160	hypothetical protein, conserved	1410.76632887635	1156.28428930447	1665.24836844822	1.44017209595566	0.526241219408383	0.000157414885240495	0.00609982680306919
Tb927.11.11620-1	Tb927.11.11620	hypothetical protein, conserved	558.775484463806	482.311901598051	635.239067329561	1.3170711011377	0.397333230552609	0.00197249586102052	0.0399115065590482
Tb927.9.4850-1	Tb927.9.4850	leucine-rich repeat protein (LRRP), putative	382.228995632403	457.480246500195	306.977744764611	0.67101857864475	-0.575575383681592	6.3023577928108e-05	0.00309064777636145
Tb927.10.6720-1	Tb927.10.6720	hypothetical protein, conserved	1171.55496569596	1594.13625795171	748.973673440217	0.469830398564905	-1.08978803449586	0.0012925076934347	0.0298376776037585
Tb927.11.4290-1	Tb927.11.4290	40S ribosomal protein S12 (RPS12)	4502.21487165021	4961.45462055013	4042.9751227503	0.814876972975721	-0.295345831709986	0.00181136025034021	0.0377947283003677
Tb927.5.4570-1	Tb927.5.4570	hypothetical protein, conserved	908.663812083607	1093.45932840902	723.868295758196	0.661998372460202	-0.595100424752878	0.000454407170247243	0.0140866222776645
Tb927.8.2080-1	Tb927.8.2080	hypothetical protein, conserved	446.904741741437	562.69183200379	331.117651479084	0.58845291978017	-0.765001100382735	2.20147546492066e-05	0.00136491478825081
Tb927.10.6170-1	Tb927.10.6170	hypothetical protein, conserved	2498.55423905985	2203.67251214243	2793.43596597726	1.26762754020172	0.342130908853645	0.00270598821642214	0.0509973530401748
Tb927.10.11700-1	Tb927.10.11700	guanylate kinase, putative	1051.72349423721	1264.56471144934	838.882277025077	0.663376313944123	-0.592100593713193	0.00124071822580859	0.0292751245793726
Tb927.8.5530-1	Tb927.8.5530	Mov34/MPN/PAD-1 metallopeptidase, putative,metallopeptidase, putative	824.085880285303	700.24253350026	947.929227070346	1.35371557956068	0.436924655411868	0.000835485246455714	0.0217692976485005
Tb927.11.12670-1	Tb927.11.12670	hypothetical protein, conserved	487.417669790498	418.172230268207	556.66310931279	1.33118143439549	0.412707217879247	0.0027479183164044	0.0514050236775651
Tb927.11.6040-1	Tb927.11.6040	hypothetical protein, conserved	665.533436230667	568.71225101068	762.354621450654	1.34049270100274	0.422763363851753	0.00381610930198114	0.0635774064130447
Tb927.8.4190-1	Tb927.8.4190	hypothetical protein, conserved	1097.17867068478	1343.02060860119	851.336732768366	0.633896998539039	-0.657679657944143	0.00532186368709081	0.076479762920444
Tb927.5.580-1	Tb927.5.580	prefoldin subunit, putative	718.038582674901	833.95904182417	602.118123525633	0.721999634668608	-0.469929987777577	0.000191798343418582	0.00702451316824173
Tb927.10.10310-1	Tb927.10.10310	hypothetical protein, conserved	774.981128440506	622.067668910979	927.894587970034	1.49162966401139	0.576889393358936	2.30759959507109e-05	0.00141811573172605
Tb927.11.8730-1	Tb927.11.8730	ATPase, putative,S. cerevisiae cell division control protein 48 homolog, putative	857.646173467784	750.959486840193	964.332860095375	1.2841343334685	0.36079613088049	0.00781232023348543	0.0981345001832903
Tb927.8.8030-1	Tb927.8.8030	hypothetical protein, conserved	779.880236723937	942.549048700523	617.211424747351	0.654832154993196	-0.610802928985134	5.14544193526488e-07	6.66603522359689e-05
Tb927.8.3130-1	Tb927.8.3130	S-adenosyl-methyltransferase mraW-like protein, putative	526.763066071714	436.85662389551	616.669508247917	1.41160617584092	0.497337647100197	0.000438979861096387	0.0138319207979843
Tb927.4.5200-1	Tb927.4.5200	nucleoporin (NUP54/57), putative (TbNup62)	1178.89396728854	1000.26554730054	1357.52238727653	1.35716199657195	0.440592937191577	0.00104647911236407	0.0256594313427122
Tb927.4.4420-1	Tb927.4.4420	adenylyl cyclase, pseudogene, putative,adenylyl cyclase, frameshift	1300.09018264777	1475.15810138403	1125.02226391152	0.76264521264263	-0.390916032585753	0.00315156438023084	0.0567543129054019
Tb927.11.16430-1	Tb927.11.16430	18 kDa ER-associated protein (ERAP18)	839.293181191258	741.225632594161	937.360729788354	1.26460916699245	0.338691582576953	0.00741981704762912	0.0947945657830328
Tb927.3.4190-1	Tb927.3.4190	endosomal integral membrane protein, putative	1876.37056846506	2186.34687336192	1566.3942635682	0.716443617731884	-0.481074922317932	3.545105236349e-05	0.00195595139901713
Tb927.1.3550-1	Tb927.1.3550	hypothetical protein	487.445560682412	554.652373282868	420.238748081956	0.757661498128375	-0.400374658162398	0.00633743975162504	0.0859515266314146
Tb927.10.5260-1	Tb927.10.5260	hypothetical protein, conserved	1131.06679323515	1284.01056503803	978.12302143228	0.761771786047033	-0.392569239493072	0.00268543924338422	0.0507834697877452
Tb927.1.700-1	Tb927.1.700	phosphoglycerate kinase (PGKC)	2547.26478227577	3098.26782041228	1996.26174413926	0.644315423924077	-0.634160963805753	3.70571987305181e-10	1.14877316064606e-07
Tb927.10.8090-1	Tb927.10.8090	hypothetical protein, conserved	422.174177538362	364.012188380056	480.336166696669	1.31956066865311	0.400057682117668	0.00251071256940631	0.0483214747282633
Tb927.11.17720-1	Tb927.11.17720	variant surface glycoprotein (VSG, atypical), putative	33.1685013963182	49.5097438366497	16.8272589559866	0.33987772208044	-1.55691229404748	0.000765802034668131	0.0207723801903731
Tb927.11.4390-1	Tb927.11.4390	hypothetical protein, conserved	840.034602628842	711.800842068006	968.268363189679	1.36030797656344	0.443933317622613	0.000732940910537612	0.0201817266436331
Tb927.9.7040-1	Tb927.9.7040	hypothetical protein, conserved	789.928254653888	690.351887345925	889.50462196185	1.28848003209142	0.365670179552285	0.00351830764363259	0.0608276446622042
Tb927.8.6750-1	Tb927.8.6750	translationally controlled tumor protein (TCTP), putative	1014.01487370457	871.109274468602	1156.92047294054	1.32810028184615	0.409364085434766	0.00017892530793452	0.00658939949064637
Tb927.7.1340-1	Tb927.7.1340	10 kDa heat shock protein, putative (HSP10)	377.136283215765	300.357610219989	453.914956211541	1.51124839446912	0.595740806774538	0.0001760553820533	0.00653060135137881
Tb927.10.13540-1	Tb927.10.13540	RNA-binding protein, putative (RBP12)	747.888603831243	833.014992463106	662.76221519938	0.795618591737091	-0.329851105928482	0.00667808425863372	0.0894533508718221
Tb927.10.9580-1	Tb927.10.9580	hypothetical protein	200.092659047219	167.368426708728	232.816891385711	1.39104427259081	0.476168337084163	0.00526941308868249	0.0763581061932622
Tb927.4.4670-1	Tb927.4.4670	hypothetical protein, conserved	611.142586080085	715.733356214042	506.551815946129	0.707738170295145	-0.498712364919763	8.6810937596697e-05	0.00402951303924776
Tb927.7.6770-1	Tb927.7.6770	hypothetical protein, conserved	639.224241650542	543.63736602944	734.811117271645	1.35165675354231	0.434728832956069	0.000179158787994533	0.00658939949064637
Tb927.5.309b-1	Tb927.5.309b	hypothetical protein	2041.17031489053	2470.66912434139	1611.67150543966	0.652321870849169	-0.616344095314973	3.70006799403771e-07	5.09787145845195e-05
Tb927.10.12480-1	Tb927.10.12480	hypothetical protein, conserved	468.84498465266	409.521222681784	528.168746623536	1.2897225280897	0.367060716495736	0.00416206354841661	0.0667776554533386
Tb927.5.3830-1	Tb927.5.3830	dihydroorotate oxidase	1433.96605866589	1664.10589951002	1203.82621782176	0.723407217158604	-0.467120103602289	5.16774767584662e-05	0.00267000296585409
Tb927.11.3010-1	Tb927.11.3010	hypothetical protein, conserved	994.678471001298	811.185614127982	1178.17132787461	1.45240658531788	0.538445376550618	2.7062168859692e-05	0.00159795663742943
Tb927.9.10650-1	Tb927.9.10650	hypothetical protein	331.986232019613	402.346118630486	261.626345408741	0.65025194302674	-0.620929289775838	0.000118874658407691	0.00493699538267347
Tb927.11.13560-1	Tb927.11.13560	hypothetical protein, conserved	762.091246007439	628.918313582955	895.264178431922	1.42349834485116	0.509440815611682	0.00441816581974639	0.0690894961218748
Tb927.9.17600-1	Tb927.9.17600	variant surface glycoprotein (VSG), putative	103.758193868475	157.746795661885	49.7695920750651	0.315503030449768	-1.66427423232976	0.000114977496607212	0.00483222562647451
Tb927.6.1880-1	Tb927.6.1880	aspartyl-tRNA synthetase, putative	971.437771652696	743.821396592829	1199.05414671256	1.61201889620948	0.688868655347221	6.03600164998025e-08	1.0692345779965e-05
Tb927.4.4870-1	Tb927.4.4870	amino acid transporter, putative	1672.7255594326	2124.80773865174	1220.64338021346	0.574472390141046	-0.799690538071291	1.79663037752743e-13	8.66375093163227e-11
Tb927.11.7170-1	Tb927.11.7170	seryl-tRNA synthetase	2324.38070812612	2554.65856328669	2094.10285296556	0.81971927014442	-0.286798181393444	0.00631452530040208	0.085909215685721
Tb927.7.1110-1	Tb927.7.1110	asparagine synthetase a, putative	3164.07482377373	3524.98302077181	2803.16662677564	0.795228405429843	-0.330558804233574	0.000361454726916954	0.0119062214715366
Tb927.11.10670-1	Tb927.11.10670	glycosyl hydrolase, putative	1728.33685815524	1548.3612124592	1908.31250385128	1.23247242858815	0.301555372701311	0.00705235567829197	0.0921199452870156
Tb927.11.7800-1	Tb927.11.7800	hypothetical protein, conserved	1409.75671013482	1741.49767086708	1078.01574940256	0.619016474978013	-0.691950287947369	1.02140385331113e-08	2.39615822884882e-06
Tb927.4.1220-1	Tb927.4.1220	leucine-rich repeat protein (LRRP), putative	664.295590890755	842.433645247005	486.157536534505	0.577087037391488	-0.793139169528981	0.00131074264500127	0.029940121470029
Tb927.1.4890-1	Tb927.1.4890	expression site-associated gene 2 (ESAG2) protein, putative	169.963317042767	238.791392453107	101.135241632427	0.423529678324932	-1.23946502669471	0.000834375985750493	0.0217692976485005
Tb927.11.3050-1	Tb927.11.3050	hypothetical protein	509.921108414957	437.628925668779	582.213291161135	1.33038119057465	0.411839676521565	0.00330458284819485	0.0584191020821411
Tb927.5.4330-1	Tb927.5.4330	dihydrolipoamide branched chain transacylase, putative	890.545445263925	777.286807524501	1003.80408300335	1.29142045546901	0.368958783963415	0.000969081334678401	0.0244954549711049
Tb927.5.2760-1	Tb927.5.2760	UDP-Gal or UDP-GlcNAc-dependent glycosyltransferase, putative	341.637074562175	423.079769067092	260.194380057257	0.615000761277233	-0.701339898597746	0.000170985984832848	0.0063972342601255
Tb927.10.4180-1	Tb927.10.4180	TFIIF-stimulated CTD phosphatase, putative	1932.82914474289	2327.14555986176	1538.51272962401	0.661115813363819	-0.597025071671675	1.59130525544334e-07	2.55787585504596e-05
Tb927.3.580-2	Tb927.3.580	leucine-rich repeat protein (LRRP), putative	315.533058355361	452.913601067498	178.152515643224	0.393347683141611	-1.34612300888079	6.22981571118739e-14	3.37967502331916e-11
Tb927.5.900-1	Tb927.5.900	oligosaccharyl transferase subunit, putative	872.050986345364	750.320552253797	993.781420436932	1.32447580897502	0.405421493695841	0.00179981065647017	0.037703877094132
Tb927.9.1340-1	Tb927.9.1340	Myosin-like protein (TbMlp-2)	1725.71774087408	1926.42983752949	1525.00564421867	0.791622728484303	-0.337115060317928	0.0025463753690317	0.0487914750622409
Tb927.11.12100-1	Tb927.11.12100	RNA-binding protein, putative (RBP5)	909.214391187896	695.447061960321	1122.98172041547	1.61476233323931	0.691321839291322	1.66389097900682e-08	3.70322402507158e-06
Tb927.7.5100-1	Tb927.7.5100	hypothetical protein, conserved	727.302545247986	625.237341159274	829.367749336698	1.32648467188306	0.407608004683791	0.000894953424897925	0.023051025899448
Tb927.3.4700-1	Tb927.3.4700	hypothetical protein, conserved	681.307741871497	583.004064349763	779.611419393231	1.3372315341622	0.419249281637656	0.00279726310213239	0.0519805119412015
Tb927.4.560-1	Tb927.4.560	Cytoplasmic dynein 2 heavy chain (DYNC2H1), putative	9618.25509847914	10792.5959013377	8443.91429562056	0.782380288561898	-0.354058071673169	0.0011399479097421	0.0277163805505923
Tb927.10.12100-1	Tb927.10.12100	RNA-binding protein, putative (RBP7B)	221.864995776691	266.259216038214	177.470775515169	0.666533831789313	-0.585249989691751	0.00464144256245042	0.0709290870458973
Tb927.2.2670-1	Tb927.2.2670	histone H4 variant	1465.51211466721	1608.82439666154	1322.19983267287	0.821842231766595	-0.283066627128478	0.00505631436077591	0.0746010939650997
Tb927.11.7690-1	Tb927.11.7690	hypothetical protein	1604.15691689149	1412.34051184688	1795.97332193611	1.27162911979885	0.346677959106907	0.00565482262226303	0.0788005328547598
Tb927.9.12700-1	Tb927.9.12700	phospholipase A1, putative	1573.17177955949	1849.3898271689	1296.95373195007	0.701287372135858	-0.511922344804554	6.560072516488e-05	0.00318108544374949
Tb927.10.12030-1	Tb927.10.12030	hypothetical protein, conserved	815.576959641378	973.246948045733	657.906971237023	0.675991815394943	-0.564922315777254	1.97227823346918e-05	0.00124958942091332
Tb927.1.220-1	Tb927.1.220	retrotransposon hot spot protein 1 (RHS1), putative	102.083182559246	126.379759974375	77.7866051441173	0.615498915015264	-0.700171781318942	0.00698986859385433	0.0915114018018938
Tb927.4.1640-1	Tb927.4.1640	UDP-galactose transporter, putative	1096.95558375771	1330.14759267115	863.763574844265	0.649374234561211	-0.622877951421653	5.69468938492529e-07	7.06141483730735e-05
Tb927.11.6230-1	Tb927.11.6230	pretranslocation protein, alpha subunit, putative,SEC61-like (pretranslocation process) protein, putative	4875.65820281044	5421.84746059341	4329.46894502747	0.798522823907262	-0.324594450598091	0.00451485864418381	0.0698962379548079
Tb927.6.3950-1	Tb927.6.3950	hypothetical protein, conserved	534.202581233929	451.680843312004	616.724319155854	1.36539844070793	0.449322009426537	0.000599407098029649	0.0175772081449235
Tb927.9.5900-1	Tb927.9.5900	glutamate dehydrogenase (GDH)	3991.60262627592	3430.41050599302	4552.79474655881	1.32718656808127	0.408371190547008	0.00135365768212477	0.0306781949891463
Tb927.11.8420-1	Tb927.11.8420	hypothetical protein, conserved	279.946779256234	236.107823882369	323.785734630099	1.37134690967044	0.455593575896133	0.00656653174709599	0.0883682101779739
Tb927.9.11480-1	Tb927.9.11480	hypothetical protein, conserved	2288.13804791494	2722.50734555775	1853.76875027212	0.68090495818014	-0.554474656314049	3.00717407836118e-06	0.000277683734044415
Tb927.8.4840-1	Tb927.8.4840	kinesin, putative	1538.36046503014	1712.26070277541	1364.46022728488	0.796876448237833	-0.327572036081975	0.00458082514421558	0.0704605672391566
Tb927.1.3670-1	Tb927.1.3670	expression site-associated gene (ESAG) protein, putative,expression site-associated gene 8 (ESAG8) protein, putative	477.239103705683	580.280849486959	374.197357924407	0.64485560441163	-0.632951945391504	0.000109851161901538	0.00471537273527887
Tb927.7.2640-1	Tb927.7.2640	hypothetical protein, conserved	1917.46854073291	1563.92923797716	2271.00784348866	1.45211675077196	0.538157451259554	7.2040670628801e-07	8.6849030702499e-05
Tb927.11.13520-1	Tb927.11.13520	hypothetical protein, conserved	4189.19794519661	4592.52228283388	3785.87360755935	0.824356067189993	-0.278660474212053	0.00459666269134099	0.0704929896834626
Tb927.4.1110-1	Tb927.4.1110	hypothetical protein, conserved	783.872345599873	700.308987791481	867.435703408265	1.23864710939073	0.308765222144924	0.00455191062773847	0.0701786576354706
Tb927.9.10310-1	Tb927.9.10310	mitochondrial carrier protein (MCP11)	2288.85565927391	2560.34644497509	2017.36487357273	0.78792652358902	-0.343866994388681	0.00154617608877019	0.0335520211263132
Tb927.9.2100-1	Tb927.9.2100	hypothetical protein, conserved	703.385211178561	575.296734695828	831.473687661293	1.44529533632919	0.531364327827161	0.000478530742662579	0.0147292441358553
Tb927.11.2410-1	Tb927.11.2410	hypothetical protein, conserved	946.403673346048	744.042265687584	1148.76508100451	1.54395137747036	0.62662731958337	5.98653150687243e-07	7.31874556051447e-05
Tb927.10.4090-1	Tb927.10.4090	hypothetical protein, conserved	191.922134215173	154.548100372975	229.296168057372	1.48365568715504	0.569156323718372	0.00115661983544796	0.0279650701161234
Tb927.7.5950-1	Tb927.7.5950	protein associated with differentiation 3, putative	331.152541988279	387.598858902079	274.706225074478	0.708738477333541	-0.496674719970262	0.0014938649202651	0.0328723324266321
Tb927.3.2610-1	Tb927.3.2610	GPI inositol deacylase 2 (GPIdeAc2)	1152.27732254322	1350.46309351236	954.091551574083	0.70649213307461	-0.501254598924662	1.17842149725045e-05	0.000811801475883641
Tb927.7.1360-1	Tb927.7.1360	hypothetical protein, conserved	732.92610870675	842.0142174932	623.837999920299	0.740887727261372	-0.432673159097608	0.000164409142608994	0.00623175265434963
Tb927.4.4440-1	Tb927.4.4440	adenylyl cyclase (GRESAG 4.4)	1550.74758735785	1831.17829681894	1270.31687789676	0.693715560141531	-0.527583850081545	0.00565527859114904	0.0788005328547598
Tb927.7.1020-1	Tb927.7.1020	hypothetical protein, conserved	654.689082115356	519.493898409518	789.884265821195	1.52048805239004	0.604534480081064	3.28771901838842e-06	0.000294200011130015
Tb927.11.4980-1	Tb927.11.4980	ATP-dependent DEAD/H RNA helicase, putative,ATP- dependent RNA helicase, putative	903.494230349878	777.287568793118	1029.70089190664	1.32473608642093	0.405704974969903	0.00124898974917005	0.0293006243859352
Tb927.11.6280-1	Tb927.11.6280	pyruvate phosphate dikinase (PPDK)	4792.30590608186	3646.55227861817	5938.05953354555	1.62840378523127	0.703458480144995	2.13079684044625e-11	8.40696207957884e-09
Tb927.11.9680-1	Tb927.11.9680	hypothetical protein, conserved	713.750787900492	627.758825238811	799.742750562173	1.2739649661762	0.349325604267042	0.00724875974633957	0.0937441729625131
Tb06.3A7.960-1	Tb06.3A7.960	hypothetical protein	606.260386585233	721.988424351989	490.532348818477	0.679418578294725	-0.557627426497727	0.000700136752175302	0.0194281876173934
Tb927.3.870-1	Tb927.3.870	hypothetical protein, conserved	607.947213189294	694.16846960457	521.725956774018	0.751584060093103	-0.41199362508055	0.00692189303500799	0.0911715197934284
Tb927.7.3870-1	Tb927.7.3870	hypothetical protein, conserved	528.756696836257	686.568136259217	370.945257413297	0.540289066478385	-0.888196607623135	0.00010010621396836	0.00447150168472871
Tb927.8.6730-1	Tb927.8.6730	hypothetical protein, conserved	1388.50821772122	1931.06809664235	845.948338800083	0.43807276412001	-1.19075757274062	2.68816289645904e-10	8.97432843894786e-08
Tb927.9.9270-1	Tb927.9.9270	hypothetical protein, conserved	814.587592356835	694.592202179783	934.582982533887	1.34551320847104	0.428156553521725	0.000485730499318175	0.0148455659650766
Tb927.10.5500-1	Tb927.10.5500	hypothetical protein, conserved	594.840203620519	527.399886165622	662.280521075416	1.25574642400935	0.328545166651129	0.00706979337481578	0.0921199452870156
Tb927.6.2360-1	Tb927.6.2360	adenosine kinase, putative	961.858395714382	1168.073588668	755.643202760768	0.646914038714341	-0.628354073797428	0.00150502894373137	0.0329890182615865
Tb927.8.7770-1	Tb927.8.7770	hypothetical protein, conserved	521.663811053832	442.81824295948	600.509379148184	1.35610803912416	0.43947212043562	0.00229744807484152	0.045117306085123
Tb927.10.530-1	Tb927.10.530	hypothetical protein, conserved	1535.66834621243	1951.30398689588	1120.03270552898	0.57399191158868	-0.800897687591134	1.54682106637582e-05	0.00103479025537951
Tb927.11.14520-1	Tb927.11.14520	Polypeptide deformylase 1	887.06925000968	767.933651949067	1006.20484807029	1.3102757582201	0.389870470655757	0.00478970939677039	0.0721782596596649
Tb927.3.3640-1	Tb927.3.3640	intergrin alpha chain protein, putative	859.088793204993	760.39930202324	957.778284386745	1.259572808442	0.332934518135879	0.00390259326534237	0.0644583132113296
Tb927.4.3540-1	Tb927.4.3540	hypothetical protein, conserved	716.935941203726	594.853461488809	839.018420918643	1.41046236634269	0.496168172754324	0.00751083773551193	0.0953129700939234
Tb927.10.990-1	Tb927.10.990	hypothetical protein, conserved	610.661985649402	787.62025580115	433.703715497653	0.550650789264554	-0.860790411868503	9.22076353949338e-10	2.7598699145794e-07
Tb927.6.2640-1	Tb927.6.2640	importin alpha subunit, putative (TbKap60)	1778.92649821156	2007.25396733326	1550.59902908985	0.772497678084002	-0.37239749820916	0.000345291033103101	0.0115274083359035
Tb927.11.1110-1	Tb927.11.1110	calpain, putative	2595.16889989766	3010.14624165699	2180.19155813833	0.724280942888078	-0.46537867894352	3.5603723622662e-05	0.00195595139901713
Tb927.10.7220-1	Tb927.10.7220	hypothetical protein, conserved	571.336609220382	482.156020754408	660.517197686357	1.36992419311259	0.454096061619045	0.00333353785939822	0.0586111675176425
Tb927.7.6600-1	Tb927.7.6600	hypothetical protein, conserved	747.21923833337	881.311794020611	613.126682646128	0.695697807298138	-0.523467321264491	2.74852548218345e-05	0.00160849764374797
Tb927.11.8210-1	Tb927.11.8210	RAD50 DNA repair-like protein	3284.74088452871	3848.12373405185	2721.35803500557	0.707190886541514	-0.499828411823855	1.8908986632698e-06	0.000190848841827696
Tb927.8.7740-1	Tb927.8.7740	amino acid transporter, putative	1721.34253164587	1910.67153144062	1532.01353185112	0.801819416179822	-0.318650741894581	0.00224063035290393	0.0441012958349344
Tb927.5.410-1	Tb927.5.410	hypothetical protein	398.1055808092	464.865677426451	331.345484191949	0.71277683055956	-0.488477653341915	0.000539220315262231	0.01625150116832
Tb927.7.5400-1	Tb927.7.5400	hypothetical protein, conserved	200.090306540827	156.543784129964	243.636828951689	1.55634942840923	0.638166007648699	0.00214047408574139	0.0427110691131846
Tb927.11.6680-1	Tb927.11.6680	amino acid permease/transporter, putative	1008.98972823352	798.346333027615	1219.63312343942	1.52769928661679	0.611360590230772	4.21593247344366e-07	5.62989136453707e-05
Tb927.10.1040-1	Tb927.10.1040	serine carboxypeptidase III precursor, putative,serine carboxypeptidase (CBP1) precursor, putative,serine peptidase, Clan SC, Family S10 (CBP1)	783.103998365973	1040.58841802432	525.619578707629	0.505117652285215	-0.98530863454897	8.51982780864727e-07	0.000101304253943915
Tb927.10.8460-1	Tb927.10.8460	glucose transporter, putative	239.197643918664	282.354286286304	196.041001551024	0.694308572855312	-0.526351109910721	0.00772049869604795	0.0972625960547115
Tb927.2.2940-1	Tb927.2.2940	hypothetical protein, conserved	388.224365912958	311.015916911167	465.432814914749	1.49649194657676	0.581584514943579	3.39472699615338e-05	0.00191204478670996
Tb927.11.9610-1	Tb927.11.9610	eukaryotic translation initiation factor 3 subunit 2, putative (eIF-3 beta)	1929.66264430185	2277.51329677319	1581.81199183051	0.694534690125253	-0.525881340174162	1.14740599748893e-06	0.000127685693053896
Tb927.9.7580-1	Tb927.9.7580	hypothetical protein, conserved	784.689271333363	689.083282234519	880.295260432206	1.27748747230906	0.353309143432006	0.00493112914723197	0.0736698812357547
Tb927.11.10200-1	Tb927.11.10200	hypothetical protein, conserved	1003.86132364007	1149.8642045951	857.858442685043	0.746051959228626	-0.422651983560946	0.00176619386832327	0.0372101038277816
Tb927.4.790-1	Tb927.4.790	hypothetical protein, conserved	323.663997317385	388.013483356148	259.314511278622	0.668313144779567	-0.581403844638942	0.00037261541998841	0.012076541272926
Tb927.10.11170-1	Tb927.10.11170	hypothetical protein, conserved	1946.43624246419	1726.99246104404	2165.88002388435	1.25413403517406	0.326691543951179	0.00515273602561492	0.0755502511863809
Tb927.11.6330-1	Tb927.11.6330	6-phosphogluconolactonase (6PGL)	219.606780038805	259.082412047008	180.131148030603	0.695265829152154	-0.524363409030826	0.00350071660343972	0.0606511379597939
Tb927.9.7700-1	Tb927.9.7700	palmitoyl acyltransferase 1, putative	905.415446599082	766.446735322451	1044.38415787571	1.36263109978064	0.446395039360825	0.000244029058514578	0.00871675813953306
Tb927.4.990-1	Tb927.4.990	hypothetical protein, conserved	587.611803084927	502.643877583886	672.579728585968	1.33808399660398	0.420168682257719	0.000887346466160727	0.0229231170424854
Tb927.7.5680-1	Tb927.7.5680	deoxyribose-phosphate aldolase, putative	681.581967921149	535.088413923085	828.075521919212	1.54754896643724	0.629985058886088	1.19747177718716e-06	0.000131570316784614
Tb927.10.9360-1	Tb927.10.9360	hypothetical protein, conserved	815.23929036323	718.895355702571	911.583225023889	1.26803326491518	0.342592592873747	0.00436183873921297	0.0684643042610644
Tb927.8.5140-1	Tb927.8.5140	diacylglycerol kinase, putative	1203.66116450221	1351.02637851054	1056.29595049387	0.781847021860821	-0.355041741053948	0.00314260784368789	0.0567106779276733
Tb927.5.2140-1	Tb927.5.2140	regulator of nonsense transcripts UPF1	1436.42522183818	1647.05006778435	1225.80037589201	0.744239898876291	-0.426160359129428	0.000810106714685807	0.0214105965232503
Tb927.11.400-1	Tb927.11.400	hypothetical protein, conserved	807.381602080158	696.180172973853	918.583031186463	1.31946163772889	0.399949406092119	0.00749854307095489	0.0952962721169669
Tb927.11.5860-1	Tb927.11.5860	protein kinase, putative	268.882153337007	211.265560872427	326.498745801588	1.54544235441546	0.628019842128869	0.000273669687022531	0.00961721815123711
Tb927.7.5490-1	Tb927.7.5490	arginine N-methyltransferase, type III (PRMT7)	636.110145015928	729.787297944926	542.432992086929	0.743275463432174	-0.428031111476196	0.00345005268668401	0.0600129405218781
Tb927.7.6490-1	Tb927.7.6490	hypothetical protein, conserved	475.898396310875	625.514194161942	326.282598459807	0.521623012723089	-0.938920575761033	2.34513433392547e-10	8.14230640738923e-08
Tb927.4.2360-1	Tb927.4.2360	hypothetical protein, conserved	883.826928632342	776.444963439549	991.208893825135	1.27659903856445	0.352305466380542	0.00649557097609694	0.0876851571889913
Tb927.3.5000-1	Tb927.3.5000	hypothetical protein, conserved	1104.48132063752	925.349915968652	1283.61272530639	1.38716468565592	0.472139076107808	0.00123341684346079	0.0292751245793726
Tb927.11.3240-1	Tb927.11.3240	T-complex protein 1, zeta subunit, putative (TCP-1-zeta)	6156.8870166486	6905.37411826315	5408.39991503406	0.783216060767812	-0.352517745481376	0.00013701400225358	0.00553154204447012
Tb927.8.7050-1	Tb927.8.7050	mu-adaptin 4, putative,adaptor complex AP-4 medium subunit, putative	803.80085556641	694.121609157167	913.480101975653	1.31602314338671	0.396184860316044	0.00650837667249302	0.0877215986292538
Tb927.11.10630-1	Tb927.11.10630	hypothetical protein, conserved	978.60776719648	815.410224280998	1141.80531011196	1.40028328822927	0.485718725155435	0.000148665021935648	0.00581266842523164
Tb927.10.1050-1	Tb927.10.1050	serine carboxypeptidase III precursor, putative,serine peptidase, Clan SC, Family S10 (CBP1)	589.387875510863	749.398710813219	429.377040208507	0.572962074811369	-0.803488446816766	0.000607866379544032	0.0177652531126
Tb927.11.8820-1	Tb927.11.8820	glutathionylspermidine synthetase, putative	879.98023541194	999.628537358681	760.331933465199	0.760614473326486	-0.394762703384435	0.000918979934654991	0.0235414988356689
Tb927.7.6570-1	Tb927.7.6570	hypothetical protein, conserved	328.779663187396	400.989690535545	256.569635839247	0.639840978197179	-0.644214703014123	0.000163818306839625	0.00623175265434963
Tb927.11.11410-1	Tb927.11.11410	trans-sialidase, putative	439.402401885586	383.335547272488	495.469256498683	1.29252103026722	0.370187754439933	0.0033357046951285	0.0586111675176425
Tb927.8.4010-1	Tb927.8.4010	flagellum-adhesion glycoprotein (fla1)	602.208579402727	491.702239184928	712.714919620526	1.44948479551763	0.535540200217963	3.41436569055351e-05	0.00191204478670996
Tb927.7.3490-1	Tb927.7.3490	synaptojanin (N-terminal domain), putative	1612.67278807337	1767.08903256139	1458.25654358536	0.825230940102446	-0.277130182175362	0.00587929008746099	0.0806196492245836
Tb927.5.4290-1	Tb927.5.4290	hypothetical protein, conserved	400.988210877699	325.797998148339	476.17842360706	1.46157565827108	0.547524511995374	0.00106428230653844	0.0260224518894468
Tb927.10.1390-1	Tb927.10.1390	hypoxanthine-guanine phosphoribosyltransferase, putative	1579.67361942121	1892.83464590974	1266.51259293268	0.669108944972827	-0.579686963877591	5.41698565389609e-07	6.87440990244969e-05
Tb927.1.1200-1	Tb927.1.1200	hypothetical protein, conserved	802.794343850153	694.237556383923	911.351131316383	1.31273671805274	0.392577598906382	0.00743722342145683	0.0947945657830328
Tb927.11.8460-1	Tb927.11.8460	amastin-like protein	584.310357640103	663.144644839928	505.476070440279	0.762241050083865	-0.391680789075661	0.00475911313251079	0.0718419165046846
Tb927.11.11180-1	Tb927.11.11180	hypothetical protein, conserved	343.740103844319	287.860897891187	399.619309797451	1.38823755753207	0.473254465429214	0.00491166073945732	0.0735055434801544
Tb927.7.6920-1	Tb927.7.6920	hypothetical protein, conserved	854.417804207278	706.723189928944	1002.11241848561	1.41797019365725	0.503827206826491	9.60800261298972e-05	0.00438719235551596
Tb927.11.12120-1	Tb927.11.12120	RNA-binding protein, putative (RBP9)	628.175372924937	839.060099010471	417.290646839403	0.497331058086931	-1.00772156531743	1.46127322979395e-07	2.39317955370029e-05
Tb927.8.6490-1	Tb927.8.6490	protein kinase, putative	1167.14587241769	945.503821601822	1388.78792323355	1.46883374927109	0.554671112929353	2.98178408312477e-06	0.000277683734044415
Tb927.1.3820-1	Tb927.1.3820	ATP synthase subunit, putative	528.312842679919	616.394671065586	440.231014294252	0.714203147689787	-0.485593602595366	0.00114333615952487	0.0277211113538432
Tb927.7.2140-1	Tb927.7.2140	hypothetical protein,zinc finger protein family member, putative (ZC3H18)	2218.26400854098	2493.57426042117	1942.95375666079	0.7791842366598	-0.359963603712964	0.000760115844043057	0.0207241660078598
Tb927.1.1580-1	Tb927.1.1580	cytochrome c oxidase assembly factor, putative,electron transport protein SCO1/2, putative	310.181982033919	261.647416242222	358.716547825616	1.37099212741138	0.45522028681578	0.00190562027147678	0.0390112829160813
Tb927.5.2750-1	Tb927.5.2750	hypothetical protein, conserved	937.815963316818	1092.9893941398	782.642532493838	0.71605684070685	-0.481853981488516	0.00357329237690528	0.0615400353800353
Tb927.5.930-1	Tb927.5.930	NADH-dependent fumarate reductase (FRDg)	1207.66772346191	1036.9908993332	1378.34454759062	1.32917709159927	0.410533333471403	0.000577649017863571	0.017171210531013
Tb927.10.7370-1	Tb927.10.7370	hypothetical protein, conserved	646.931331502146	516.289941216442	777.572721787851	1.50607761204062	0.590796117699749	0.000110278878486361	0.00471537273527887
Tb927.5.4160-1	Tb927.5.4160	hypothetical protein, conserved	279.559336010608	350.735669725728	208.383002295488	0.594131194179484	-0.751146557307042	0.00141890372777099	0.0317568243240159
Tb927.10.1060-1	Tb927.10.1060	T-complex protein 1, delta subunit, putative (TCP-1-delta)	5237.05217302434	5845.71253181113	4628.39181423755	0.791758368043386	-0.336867884802008	0.000323898280135575	0.0109394438582755
Tb927.7.6090-1	Tb927.7.6090	hypothetical protein, conserved	5826.97081044203	6483.6246863306	5170.31693455346	0.797442354344479	-0.326547862037697	0.00124115735543884	0.0292751245793726
Tb927.7.4050-1	Tb927.7.4050	hypothetical protein, conserved	1561.21015546434	1345.0525019475	1777.36780898119	1.32141147383298	0.402079776821984	0.00380807760151832	0.0635656030407289
Tb927.5.3370-1	Tb927.5.3370	hypothetical protein	922.028372033959	797.421235359066	1046.63550870885	1.31252525302711	0.392345180543714	0.000991318583015378	0.0246933920284393
Tb927.2.2230-1	Tb927.2.2230	hypothetical protein, conserved	911.668110737057	1009.80649155963	813.529729914486	0.805629332663533	-0.311811882598011	0.00607762829733587	0.0830768718438982
Tb927.1.1150-1	Tb927.1.1150	zeta tubulin	725.062574162533	609.496320573836	840.628827751229	1.37921887200202	0.46385142022806	0.00123720963323161	0.0292751245793726
Tb927.9.6050-1	Tb927.9.6050	hypothetical protein, unlikely	357.736313391737	292.909698269242	422.562928514231	1.44263891230331	0.528710243267365	0.00128174823497004	0.029785529412335
Tb927.7.5960-1	Tb927.7.5960	protein associated with differentiation 4, putative	1364.50828791985	1554.15054429929	1174.86603154042	0.755953814030371	-0.40363000105582	0.000132329119104608	0.00544368129776302
Tb927.8.7270-1	Tb927.8.7270	hypothetical protein, conserved	1148.96555080017	1331.43656823436	966.494533365992	0.725903551415655	-0.462150220409959	0.000111858446151343	0.00473708249165262
Tb927.7.1130-1	Tb927.7.1130	trypanothione/tryparedoxin dependent peroxidase 2,glutathione peroxidase-like 2 (TDPX2)	1112.27569712476	1274.65904063811	949.892353611403	0.745212894842744	-0.424275456618646	0.000866043736489376	0.0224395809932173
Tb927.11.4610-1	Tb927.11.4610	protein kinase A regulatory subunit (PKA-R)	2355.17753931702	2838.59989396304	1871.75518467099	0.659393804900693	-0.60078776214208	3.54990801938939e-07	4.96987122714515e-05
Tb927.11.16620-1	Tb927.11.16620	hypothetical protein, conserved	741.327865471948	617.145270803622	865.510460140275	1.40244201987198	0.487941127787918	0.000449261923139235	0.0140779548478287
Tb927.7.5770-1	Tb927.7.5770	Nuclear Dbf2-related kinase (PK53)	576.254042744968	654.787975908578	497.720109581358	0.76012408274713	-0.39569315139423	0.00584043310924366	0.0806196492245836
Tb927.3.4100-1	Tb927.3.4100	hypothetical protein, conserved	2307.97010577025	3094.08881708278	1521.85139445772	0.491857695246311	-1.02368712090561	6.92775482373294e-21	1.20265823740004e-17
Tb927.10.7860-1	Tb927.10.7860	hypothetical protein, conserved	1010.56165043525	1235.97122586044	785.152075010056	0.63525109531855	-0.65460113706953	4.1392159172207e-08	8.42087401283062e-06
Tb927.5.1770-1	Tb927.5.1770	hypothetical protein, conserved	3129.86362373899	3599.36211987028	2660.36512760771	0.739121277328881	-0.436116989182157	3.07477155151304e-06	0.000280937021759296
Tb927.9.15650-1	Tb927.9.15650	hypothetical protein	536.001249094122	613.551968495333	458.450529692911	0.747207332440329	-0.420419482420895	0.00672061913953042	0.0897290321953408
Tb927.11.12710-1	Tb927.11.12710	variant surface glycoprotein (VSG)-related, putative	108.274894170736	78.4884103202315	138.061378021241	1.75900336696784	0.814758244323894	0.000312151195942314	0.0106672140975562
Tb927.11.2400-1	Tb927.11.2400	hypothetical protein, conserved	497.697614504772	688.311448260847	307.083780748696	0.446140742718436	-1.16442919014324	2.43657106410848e-15	1.51067405974726e-12
Tb927.2.2770-1	Tb927.2.2770	hypothetical protein, conserved	714.950633346017	827.73425954588	602.167007146153	0.727488321525462	-0.459004006471302	0.00237028926108617	0.0462339568229841
Tb927.10.7410-1	Tb927.10.7410	succinyl-CoA ligase [GDP-forming] beta-chain, putative	8596.44098845397	7310.93059483226	9881.95138207567	1.3516680611167	0.434740902080288	0.000593131550452936	0.0174521418912932
Tb927.10.14000-1	Tb927.10.14000	aconitase (ACO)	2380.15965170845	1944.12300027268	2816.19630314422	1.4485689962771	0.534628402741685	8.67153578323414e-07	0.000101714771079017
Tb927.10.14780-1	Tb927.10.14780	protein kinase, putative,mitogen-activated protein kinase kinase kinase, putative	1521.33261963955	1768.42771962056	1274.23751965853	0.720548261894433	-0.472833030394465	1.74629544219163e-05	0.00113118242076293
Tb927.3.3490-1	Tb927.3.3490	high mobility group protein, putative (TDP1)	2769.81645469243	3066.30077324748	2473.33213613738	0.806617588762472	-0.310043230001828	0.00423387127657242	0.0674311975791717
Tb927.10.14890-1	Tb927.10.14890	C-terminal motor kinesin, putative (TBKIFC1)	11980.390228408	14414.5209170199	9546.25953979611	0.662266862336325	-0.594515422582707	5.28132573925597e-09	1.30976878333548e-06
Tb927.11.7840-1	Tb927.11.7840	ribonucleoside-diphosphate reductase large chain (RNR1)	2479.85436659966	2814.5003577824	2145.20837541691	0.762198650813874	-0.391761040484141	0.00118560380002296	0.0285070387373942
Tb927.10.13270-1	Tb927.10.13270	periodic tryptophan protein 2, putative,predicted WD40 repeat protein,predicted involvement in cytokinesis,predicted involvement in cell separation	1118.67747697478	1277.07821692632	960.276737023247	0.751932594492487	-0.411324754726446	0.000310888882862268	0.0106660691827845
Tb927.4.1050-1	Tb927.4.1050	hypothetical protein, conserved	806.429317537348	699.932795900632	912.925839174064	1.30430499116614	0.383281260515523	0.00530104464741573	0.07643366700925
Tb927.10.1370-1	Tb927.10.1370	hypothetical protein, conserved	535.313685357027	449.254284660953	621.373086053101	1.38312111262789	0.467927491222597	0.00280263589729059	0.0519805119412015
Tb927.11.1560-1	Tb927.11.1560	1,2-Dihydroxy-3-keto-5-methylthiopentene dioxygenase, putative	1198.16807804944	1083.74087310754	1312.59528299133	1.21117078405244	0.276402310063901	0.00767208051555546	0.0967931088299729
Tb927.10.11220-1	Tb927.10.11220	procyclic form surface phosphoprotein (PSSA-2)	1691.62299791539	1378.95266774104	2004.29332808974	1.45348957580474	0.539520724732671	8.64780682150485e-06	0.000636747507275096
Tb927.2.3080-1	Tb927.2.3080	fatty acid desaturase, putative,oleate desaturase, putative	2896.07322604634	3461.37655358979	2330.7698985029	0.67336502181066	-0.570539313090579	0.000304385512431164	0.0105261603502092
Tb927.10.540-1	Tb927.10.540	ATP-dependent DEAD/H RNA helicase, putative,DEAD box RNA helicase, putative	4498.55242246456	5075.69324525593	3921.41159967318	0.772586405480353	-0.372231802922788	0.000761636976556139	0.0207241660078598
Tb927.3.4720-1	Tb927.3.4720	dynamin, putative,vacuolar sortin protein 1, putative	1477.6079699005	1797.04086781767	1158.17507198333	0.644490113009965	-0.633769868218051	2.46015001678094e-07	3.68174174925148e-05
Tb927.5.296b-1	Tb927.5.296b	hypothetical protein	142.776157834117	182.613374783727	102.938940884507	0.563698803586651	-0.827003589429592	0.00391934832650322	0.064493535641288
Tb927.11.14590-1	Tb927.11.14590	hypothetical protein, conserved	1660.04505013341	1923.41056566024	1396.67953460658	0.72614737567855	-0.461665713907233	0.00015884858983985	0.00612802559915509
Tb927.4.4580-1	Tb927.4.4580	hypothetical protein, conserved	5265.45129937423	6152.97115695246	4377.931441796	0.711515027475665	-0.491033867530304	0.00404426448901914	0.0658367662293583
Tb927.4.4860-1	Tb927.4.4860	amino acid transporter 8, putative (AATP8)	2083.5315716065	2462.83726975934	1704.22587345365	0.691976645952	-0.531204746819857	0.00194223337933873	0.0395741449123478
Tb927.5.3730-1	Tb927.5.3730	hypothetical protein, conserved	837.204032792981	997.656495620829	676.751569965132	0.678341265691854	-0.559916835604491	1.34212600014339e-06	0.000142068947332252
Tb927.10.3630-1	Tb927.10.3630	hypothetical protein, conserved	229.701529200176	266.843732199927	192.559326200426	0.721618321753028	-0.470692126074182	0.00431096157951483	0.0682195995462377
Tb927.8.7780-1	Tb927.8.7780	hypothetical protein, conserved	1768.82918451425	2099.20180678315	1438.45656224535	0.685239769514898	-0.545319210807928	0.000329781512555263	0.0110949749185259
Tb927.4.3760-1	Tb927.4.3760	hypothetical protein	102.677192060995	137.694133887243	67.6602502347462	0.491380775089175	-1.02508668046378	0.000101484542844649	0.00447150168472871
Tb927.7.2120-1	Tb927.7.2120	hypothetical protein, conserved	991.945668188077	1111.72943706937	872.161899306784	0.78450913524957	-0.350137848073189	0.00180266232650516	0.037703877094132
Tb927.9.11670-1	Tb927.9.11670	hypothetical protein, conserved	1757.67702615668	1494.70614183736	2020.647910476	1.35186967787001	0.434956080501146	4.06793690670015e-05	0.00219314859317747
Tb927.11.10810-1	Tb927.11.10810	pumillio/PUF RNA binding protein 11 (puf11)	1879.48596599399	2333.70252155996	1425.26941042801	0.610733114979576	-0.711386022226955	2.31313682697762e-09	6.27438364317679e-07
Tb927.7.5210-1	Tb927.7.5210	hypothetical protein, conserved	3723.43039965371	4034.73606193347	3412.12473737395	0.845687223401385	-0.241803912254916	0.00712167302093411	0.0924609599224036
Tb927.10.12090-1	Tb927.10.12090	RNA-binding protein, putative (RBP7A)	642.675553607013	787.675463101081	497.675644112945	0.631828294045867	-0.662395550702753	0.00319609859085368	0.0573184623318387
Tb927.3.4670-1	Tb927.3.4670	cdc2-related kinase, putative,cell division control protein, putative (CRK10)	872.925741613878	1030.21182106057	715.63966216719	0.694652932083874	-0.525635747591833	6.63692034552375e-05	0.00320047047773034
Tb927.7.470-1	Tb927.7.470	hypothetical protein	810.510598580089	1050.25185390756	570.769343252615	0.543459496052317	-0.879755579454419	0.00162708784078644	0.0349582239060056
Tb927.9.14540-3	Tb927.9.14540	leucine-rich repeat protein (LRRP, pseudogene), putative,leucine-rich repeat protein (LRRP), point mutation	63.0287638217842	84.6827538707193	41.3747737728491	0.488585596023646	-1.03331676270169	0.00408002834317756	0.0660721007813083
Tb927.5.4020-1	Tb927.5.4020	hypothetical protein	371.925549954442	209.359942747065	534.491157161818	2.55297718440607	1.35218064464229	4.43413359679166e-19	4.81103495251895e-16
Tb927.3.2160-1	Tb927.3.2160	hypothetical protein, conserved	553.590981526544	478.769608618331	628.412354434758	1.31255690236537	0.392379968287984	0.00687968637474055	0.0907936599408795
Tb927.1.4100-1	Tb927.1.4100	cytochrome oxidase subunit IV (COXIV)	1380.40112653733	1148.92177414229	1611.88047893236	1.40295058829021	0.488464198349112	0.000138007199003269	0.00554584484883507
Tb927.11.1430-1	Tb927.11.1430	hypothetical protein, conserved	3164.63934507143	3470.09036327636	2859.18832686651	0.82395212445331	-0.279367582503618	0.00525100541243619	0.0763414796314209
Tb927.9.8820-1	Tb927.9.8820	hypothetical protein, conserved	2493.69611760926	2773.55047355628	2213.84176166224	0.798197755104714	-0.325181873547387	0.00140547972045766	0.0316871791521364
Tb927.8.4330-1	Tb927.8.4330	small GTP-binding protein Rab11 (RAB11)	1558.57402315463	1822.54019321772	1294.60785309154	0.710331578918923	-0.493435470840467	9.22380503479329e-06	0.000667188564183381
Tb927.9.11220-1	Tb927.9.11220	hypothetical protein, conserved	645.485457443418	526.014572558843	764.956342327992	1.45424933496955	0.540274644419362	4.55472607978598e-06	0.00038014444588983
Tb927.9.12390-1	Tb927.9.12390	hypothetical protein, conserved	440.049651468777	512.474135565779	367.625167371774	0.717353602569445	-0.479243658077611	0.0012993885586003	0.0298516722350219
Tb927.7.5940-1	Tb927.7.5940	Protein Associated with Differentiation (TbPAD2)	2226.62251896907	1956.44114069839	2496.80389723975	1.27619678675765	0.351850806680851	0.00233415675866305	0.0457347193345266
Tb927.10.9570-1	Tb927.10.9570	paraflagellar rod component, putative (PFC14)	5983.74256484189	7120.34969174861	4847.13543793517	0.680744015080081	-0.554815701352764	0.000992856430636555	0.0246933920284393
Tb927.9.11930-1	Tb927.9.11930	DNA-repair protein, putative	910.826644506311	797.143761688659	1024.50952732396	1.28522554721329	0.362021563537587	0.00698838222774897	0.0915114018018938
Tb927.10.6740-1	Tb927.10.6740	hypothetical protein, conserved	836.938473561919	1085.81500100419	588.061946119645	0.541585763298341	-0.884738279698303	0.00502492782254711	0.0745579034183059
Tb927.7.310-1	Tb927.7.310	hypothetical protein, conserved	134.421103440852	163.989618568029	104.852588313675	0.639385524701241	-0.645242012136034	0.00586339255452846	0.0806196492245836
Tb927.8.4640-1	Tb927.8.4640	flagellar protofilament ribbon protein, putative	1346.01776615897	1104.72643669508	1587.30909562286	1.43683453468489	0.522893931152071	0.000628922782906886	0.0179054249894681
Tb927.10.4260-1	Tb927.10.4260	hypothetical protein, conserved	1443.00579240674	1644.34149059748	1241.670094216	0.755116927545767	-0.405228036238889	0.00083766652241926	0.0217692976485005
Tb927.11.950-1	Tb927.11.950	RNA-binding protein, putative (DRBD14)	1617.10273276891	1869.11197571271	1365.09348982511	0.730343343557356	-0.453353242406369	2.49447055481697e-05	0.00150361141776467
Tb927.9.8540-1	Tb927.9.8540	chloride channel protein, putative	1597.89825734901	1351.8089855317	1843.98752916631	1.36408882386665	0.447937589801726	6.17551870451746e-05	0.00304565354290975
Tb927.9.1970-1	Tb927.9.1970	syntaxin binding protein 1, putative	682.913498168139	825.558765601289	540.268230734989	0.65442734454099	-0.611695063891494	2.67186616967968e-06	0.000255394296239488
Tb927.8.820-1	Tb927.8.820	hypothetical protein, conserved	902.406688029632	1050.80459975804	754.008776301221	0.717553745458326	-0.4788411998206	0.000264882473355491	0.00938440762745166
Tb927.6.3240-1	Tb927.6.3240	hypothetical protein, conserved	1189.68164247268	1359.76205229564	1019.60123264971	0.749837981526512	-0.41534919061087	0.000356143386725197	0.0117989488426516
Tb927.5.1750-1	Tb927.5.1750	RNA-binding protein, putative (RBP30)	792.852891058773	685.994549085241	899.711233032304	1.31154283110857	0.391264922523937	0.0025221629442976	0.0484344565409361
Tb927.9.9290-1	Tb927.9.9290	Polyadenylate-binding protein 1 (Poly(A)-binding protein 1) (PABP 1) (PABP1)	3036.75868086186	3311.88742257672	2761.629939147	0.833853808049547	-0.262133623554774	0.00633040834851083	0.0859515266314146
Tb927.9.6130-1	Tb927.9.6130	calmodulin, putative	1027.81191409924	1136.42470879638	919.199119402096	0.808851754354801	-0.306052783894925	0.00422501934702364	0.0674139116400096
Tb927.10.5040-1	Tb927.10.5040	chaperone protein DNAj, putative	693.617547376994	776.567404710783	610.667690043206	0.786367913897489	-0.3467236381699	0.00540026599341965	0.0769693084119582
Tb927.3.3970-1	Tb927.3.3970	hypothetical Zinc-finger containing protein	538.666534550902	608.756937148359	468.576131953446	0.769726147431567	-0.37758283871064	0.00801675672124384	0.0999790924430985
Tb927.8.6720-1	Tb927.8.6720	hypothetical protein, conserved	1630.96316675416	2348.23324154956	913.69309195877	0.38909809970829	-1.36179416044686	1.58070720487532e-09	4.57351284610592e-07
Tb927.2.5830-1	Tb927.2.5830	hypothetical protein, conserved	601.167124135983	516.113540124954	686.220708147012	1.32959253109475	0.410984182991937	0.00707880224728565	0.0921199452870156
Tb927.11.12650-1	Tb927.11.12650	palmitoyl acyltransferase 5, putative	743.469974391262	653.462679045667	833.477269736857	1.27547799815299	0.351038012833493	0.00510336242761394	0.0749529371771387
Tb927.11.2300-1	Tb927.11.2300	eukaryotic peptide chain release factor subunit 1, putative (ERF1)	1969.56866566487	2270.02936925903	1669.10796207071	0.735280338075772	-0.443633688147012	0.000172140600741091	0.00641279147825179
Tb927.7.2180-1	Tb927.7.2180	hypothetical protein, conserved	853.860447717599	1054.56489237249	653.156003062709	0.619360655552721	-0.691148355145406	4.34112360166384e-05	0.00230407646672029
Tb927.6.4700-1	Tb927.6.4700	hypothetical protein, conserved	726.778196078299	618.729991513921	834.826400642677	1.34925801576227	0.432166258195207	0.00165139855975616	0.0353057623120283
Tb927.7.2270-1	Tb927.7.2270	hypothetical protein, conserved	559.7699435508	636.013522793847	483.526364307753	0.760245414568771	-0.395462885241082	0.00433591770814312	0.0682195995462377
Tb927.11.9920-1	Tb927.11.9920	polyubiquitin, putative	7297.94328358831	8020.31072885853	6575.5758383181	0.819865471627924	-0.28654089166586	0.00278668105284607	0.0519064196109525
Tb927.5.3600-1	Tb927.5.3600	ATP-dependent DEAD/H RNA helicase, putative	1111.40101441078	962.532926359998	1260.26910246156	1.30932570507224	0.388824023671901	0.000541526852036168	0.0162645435144427
Tb927.7.3410-1	Tb927.7.3410	centrin, putative	1433.35843867716	1634.25031512146	1232.46656223287	0.754147972822184	-0.407080469653695	0.000456344241118815	0.014096327448083
Tb927.8.7760-1	Tb927.8.7760	hypothetical protein, conserved	954.905687122776	1175.77133625699	734.040037988562	0.624305096878226	-0.679676850763751	8.53538389840121e-09	2.0579758955034e-06
Tb927.7.5580-1	Tb927.7.5580	cell cycle associated protein MOB1-B (MOB1B)	89.6266265580184	70.8163761188577	108.436876997179	1.53124013032211	0.614700545188683	0.00575150440222067	0.0800049009796081
Tb927.7.180-1	Tb927.7.180	hypothetical protein	1789.72570805946	2553.19274336693	1026.25867275198	0.401951116075412	-1.31490803846796	1.4897269867707e-20	1.84726146359566e-17
Tb927.10.10740-1	Tb927.10.10740	hypothetical protein, conserved	686.340614734582	576.956241210511	795.724988258652	1.37917736462846	0.463808001895905	0.00369955184548964	0.0629169054661885
Tb927.9.8950-1	Tb927.9.8950	CAAX prenyl protease 1, putative,metallo- peptidase, Clan M- Family M48	4419.31744736254	5177.36563194447	3661.26926278061	0.70716837926039	-0.49987432822381	2.72775929927512e-06	0.000257358159975088
Tb927.10.14140-1	Tb927.10.14140	pyruvate kinase 1 (PYK1)	17012.2690004473	21790.3131527916	12234.224848103	0.561452456525878	-0.832764233683343	5.15583426378621e-08	9.94503142436984e-06
Tb927.8.6410-1	Tb927.8.6410	short-chain dehydrogenase, putative	778.729226277936	660.705082760556	896.753369795316	1.35726724857103	0.440704818197474	0.00154054156123015	0.0335520211263132
Tb927.10.4780-1	Tb927.10.4780	GPI inositol deacylase precursor (GPIdeAc)	1930.70189703909	2254.33501330685	1607.06878077134	0.712879306440772	-0.488270252073049	4.57773785410111e-05	0.00240816754991501
Tb927.5.470-1	Tb927.5.470	monocarboxylate transporter-like protein	881.408029919547	1080.78611554561	682.029944293486	0.631049876088739	-0.664174059343204	2.78430661886769e-07	4.02796357529525e-05
Tb927.9.12650-1	Tb927.9.12650	ubiquitin-activating enzyme E1, putative (UBA2)	12107.4000493539	13986.441001261	10228.3590974469	0.731305347552297	-0.451454183348391	2.31995891595736e-05	0.00141811573172605
Tb927.11.15620-1	Tb927.11.15620	hypothetical protein, conserved	860.668370762167	695.708251439905	1025.62849008443	1.4742221153216	0.559953906069137	5.99141930811647e-06	0.000490618109381613
Tb927.11.2180-1	Tb927.11.2180	hypothetical protein, conserved	1325.55011334607	1081.65124682321	1569.44897986893	1.45097505732866	0.537022719282297	0.000345083812206723	0.0115274083359035
Tb927.1.1160-1	Tb927.1.1160	hypothetical protein, conserved	729.134877472647	594.949409692341	863.320345252953	1.45108194274769	0.537128990843501	6.79514680413022e-05	0.00325866708617957
Tb927.6.3780-1	Tb927.6.3780	RING finger protein, putative	799.166725541238	888.016373813682	710.317077268795	0.799891869356262	-0.322123107496295	0.00504360924060528	0.0746010939650997
Tb927.6.350-1	Tb927.6.350	hypothetical protein, conserved	261.892424254621	317.857338679513	205.927509829728	0.647861429549562	-0.626242825419343	5.9521520662835e-05	0.00298266754269508
Tb927.10.13220-1	Tb927.10.13220	cyclophilin type peptidyl-prolyl cis-trans isomerase, putative (PPIase)	1052.8342087936	935.002846455033	1170.66557113216	1.25204492753217	0.324286331891078	0.00534320523693556	0.0765522214711026
Tb927.9.7470-1	Tb927.9.7470	purine nucleoside transporter (NT10)	1790.98038092029	1579.83457955769	2002.12618228289	1.26730115177212	0.341759396256166	0.000147469612524668	0.00579201917065213
Tb927.8.1830-1	Tb927.8.1830	tRNA-methyl transferase, putative	1139.34534355328	958.870690140499	1319.81999696606	1.37643168212042	0.460933004912012	0.00292781733768726	0.0536148828926696
Tb927.7.4880-1	Tb927.7.4880	hypothetical protein, conserved	585.046517882795	506.850060341106	663.242975424483	1.30855854091864	0.387978467606288	0.000973609673390692	0.0244954549711049
Tb927.5.4150-1	Tb927.5.4150	hypothetical protein, conserved	997.487223922178	1109.98686485279	884.987582991564	0.797295545572904	-0.326813485984201	0.00583760242929066	0.0806196492245836
Tb927.11.14730-1	Tb927.11.14730	metalloprotease, putative,cell division protein FtsH homologue, putative	1799.67200248503	1561.43894774984	2037.90505722022	1.3051455262833	0.384210679087793	0.000168774170089523	0.00636939041903069
Tb927.5.300-1	Tb927.5.300	thymine-7-hydroxylase, putative (TLP5)	92.2436286034753	126.946687968464	57.5405692384865	0.453265620074946	-1.14157135706604	0.00243710047415455	0.0473123923757009
Tb927.3.2960-1	Tb927.3.2960	inosine-adenosine-guanosine-nucleosidehydrolase,IAG-nucleoside hydrolase (IAGNH)	4808.91099666938	5299.86674429414	4317.95524904463	0.814729021950101	-0.295607794677978	0.00134212958473141	0.0304965570562007
Tb927.11.3130-1	Tb927.11.3130	glycosomal transporter (GAT2) (GAT2)	1161.25856822379	1013.82247784969	1308.6946585979	1.29085188698284	0.368323474561554	0.00528588609889034	0.07643366700925
Tb927.7.4650-1	Tb927.7.4650	SNF2 DNA repair protein, putative	1521.94709416027	1772.6029240139	1271.29126430664	0.717188969443829	-0.479574795542011	3.03541892305746e-05	0.00174486332795621
Tb927.10.13860-1	Tb927.10.13860	GPI-anchor transamidase subunit 8 (GPI8)	1358.42666001112	1574.68828390434	1142.1650361179	0.72532770313498	-0.463295142695545	3.73141885435454e-06	0.000327158743997954
Tb927.6.3100-1	Tb927.6.3100	hypothetical protein, conserved	2443.10754176891	2703.66018720228	2182.55489633553	0.807259324476723	-0.308895894695508	0.00326108630683236	0.0579303781065153
Tb927.3.2660-1	Tb927.3.2660	hypothetical protein, conserved	1199.37797947573	989.636497549773	1409.11946140169	1.42387580176207	0.509823312037272	0.000785889829361774	0.0210440513420709
Tb927.6.4130-1	Tb927.6.4130	hypothetical protein, conserved	638.578281026557	548.267596293327	728.888965759787	1.32944016879273	0.410818850434881	0.00193967604394241	0.0395741449123478
Tb927.4.970-1	Tb927.4.970	hypothetical protein, conserved	233.852917095223	185.61614082962	282.089693360826	1.51974764748374	0.603831785544764	0.00259114805001836	0.0495400111765624
Tb927.5.1160-1	Tb927.5.1160	hypothetical protein, conserved	2493.26605080414	2713.13009550295	2273.40200610534	0.8379259106939	-0.255105408241826	0.00460483380048577	0.0704937520074365
Tb927.11.7080-1	Tb927.11.7080	acidocalcisomal pyrophosphatase	1143.15235851762	1306.57696936805	979.72774766718	0.749843117272334	-0.415339309423417	0.000315411145580469	0.0107363480142685
Tb927.10.13670-1	Tb927.10.13670	serine/threonine protein phosphatase 5	1638.594552438	1819.77330844319	1457.41579643281	0.800877664086423	-0.320346210424466	0.00281028419943145	0.0520112299596269
Tb927.7.3280-1	Tb927.7.3280	translation initiation factor IF-2, putative	1100.71778223128	959.053450819786	1242.38211364278	1.2954253097998	0.373425836600375	0.0074667256522263	0.0950310537556074
Tb927.4.3890-1	Tb927.4.3890	ATP-dependent RNA helicase, putative	2758.40397259781	3011.76564634728	2505.04229884833	0.831752066063472	-0.26577455013531	0.00673177296238898	0.0897290321953408
Tb927.3.2130-1	Tb927.3.2130	hypothetical protein, conserved	1097.58096183577	947.641593898887	1247.52032977266	1.31644741831137	0.396649898249603	0.00198178102845043	0.0399115065590482
Tb927.9.12240-1	Tb927.9.12240	unspecified product	1969.86269616893	2195.79095835281	1743.93443398505	0.794216966488137	-0.332394914071766	0.00352491996141575	0.0608276446622042
Tb927.6.3470-1	Tb927.6.3470	hypothetical protein, conserved	345.415763994014	400.05786799482	290.773659993208	0.726828999641053	-0.4603121122943	0.00454980024659316	0.0701786576354706
Tb927.4.2000-1	Tb927.4.2000	ruvB-like DNA helicase, putative,ATP-dependent DNA helicase, putative	2448.01016849079	2795.84768230403	2100.17265467754	0.751175633769436	-0.412777828501281	0.000394002309077344	0.0126197049549496
Tb927.7.5480-1	Tb927.7.5480	dihydrofolate reductase-thymidylate synthase (DHFR-TS)	818.31872341271	923.327305095196	713.310141730225	0.77254310339786	-0.372312665658668	0.0021592300635387	0.0428881394771532
Tb927.11.11990-1	Tb927.11.11990	hypothetical protein	19.6882882445962	9.73756293423362	29.6390135549588	3.0437814630968	1.60586478018689	0.00379077987845	0.0633987848650213
Tb927.11.16070-1	Tb927.11.16070	TFIIH basal transcription factor subunit (p34)	634.918894531354	494.228277325037	775.609511737671	1.56933455110174	0.650152939154618	1.27504518848252e-06	0.000138342402950354
Tb927.11.570-1	Tb927.11.570	hypothetical protein, conserved	666.604968318847	554.938789939011	778.271146698684	1.4024450278277	0.487944222074935	0.000518079238588548	0.0156687379475561
Tb927.6.2010-1	Tb927.6.2010	hypothetical protein, conserved	1565.64238867202	1365.49639539623	1765.78838194781	1.29314759665507	0.370886950175095	0.0015738388165876	0.0340671344837416
Tb927.11.4150-1	Tb927.11.4150	hypothetical protein, conserved	693.122114917394	596.045868180744	790.198361654044	1.32573414872566	0.40679149885271	0.0021731337553613	0.0430657556998541
Tb927.5.390-1	Tb927.5.390	75 kDa invariant surface glycoprotein, putative	1186.36541223053	1397.00073166345	975.730092797618	0.698446372061515	-0.517778747657899	6.2230368771471e-06	0.000500147778644786
Tb927.8.1520-1	Tb927.8.1520	hypothetical protein, conserved	898.413383631141	740.255024473107	1056.57174278917	1.42730776267437	0.51329644890699	0.0003669709982643	0.0120200311884306
Tb927.11.5970-1	Tb927.11.5970	phosphoinositide-specific phospholipase C, putative	925.585518160197	832.377175234536	1018.79386108586	1.22395698896813	0.291552861222843	0.00731756463174028	0.0941238727086742
Tb927.10.3350-1	Tb927.10.3350	hypothetical protein, conserved	2407.31121167428	2740.68669608225	2073.93572726631	0.756721200650536	-0.402166229980624	0.000614685520749614	0.0177929686108764
Tb927.4.3530-1	Tb927.4.3530	hypothetical protein, conserved	1357.01961164496	1149.4454159205	1564.59380736941	1.36117277575677	0.444850201968406	0.000932118260984734	0.0237266466432478
Tb927.9.5630-1	Tb927.9.5630	KREPB7 (KREPB7)	749.554711542563	654.884535584683	844.224887500443	1.28912020612415	0.366386796433069	0.00541688272211367	0.0770795770949945
Tb927.11.7410-1	Tb927.11.7410	MSP-A, putative	1570.16405161618	1817.55198297044	1322.77612026193	0.727778975597771	-0.458427720320793	3.19827881616786e-05	0.00181444837413967
Tb927.6.1120-1	Tb927.6.1120	hypothetical protein, conserved	1069.82672738446	902.700039494599	1236.95341527432	1.3702817781717	0.454472592580449	0.000621777656887372	0.0179038146228733
Tb927.7.6240-1	Tb927.7.6240	hypothetical protein, conserved	621.590311977068	501.99261980613	741.188004148007	1.47649183454979	0.562173377950294	0.00140416050391184	0.0316871791521364
Tb927.10.2820-1	Tb927.10.2820	hypothetical protein, conserved	425.915021962601	357.808097629219	494.021946295983	1.3806896757488	0.465389095434151	0.00442554836909705	0.0690894961218748
Tb927.5.1860-1	Tb927.5.1860	hypothetical protein, conserved	779.553889747495	688.145268313503	870.962511181487	1.26566664232979	0.339897470494982	0.00730301742826396	0.0941238727086742
Tb927.7.6400-1	Tb927.7.6400	hypothetical protein, conserved	615.369068832528	736.799861972694	493.938275692362	0.670383235916876	-0.576942022464037	0.000575779904209616	0.017171210531013
Tb927.9.14130-1	Tb927.9.14130	hypothetical protein, conserved	1053.14548819713	1219.89227773986	886.398698654399	0.726620468732419	-0.460726088172195	0.00124728397589106	0.0293006243859352
Tb927.9.13580-1	Tb927.9.13580	hypothetical protein, conserved	766.14344083561	665.289565600041	866.997316071179	1.30318790629042	0.382045120688933	0.00189470239028196	0.0389716036674109
Tb927.10.3540-1	Tb927.10.3540	hypothetical protein, conserved	809.397421177128	906.586638008722	712.208204345533	0.785593096661856	-0.348145842749349	0.00554998647679805	0.0779892295888368
Tb927.9.8380-1	Tb927.9.8380	hypothetical protein, conserved	784.786182557865	885.078259603882	684.494105511849	0.773371278849618	-0.370766907697866	0.00548567345282828	0.0774238139358527
Tb927.10.11110-1	Tb927.10.11110	hypothetical protein, conserved	1475.29499208467	1288.19511145231	1662.39487271704	1.29048376130139	0.367911987509102	0.00390611437202297	0.0644583132113296
Tb927.4.1060-1	Tb927.4.1060	hypothetical protein, conserved	1412.83487388191	1195.37897167269	1630.29077609114	1.36382755153361	0.447661235069051	0.000140359548058699	0.00558862787683259
Tb927.11.12220-1	Tb927.11.12220	catalytic subunit of the vacuolar transporter chaperone 4	1260.5745969995	1085.61969550102	1435.52949849798	1.32231342563795	0.403064176860651	0.000482929147033049	0.0148121024602363
Tb927.10.15350-1	Tb927.10.15350	histone H3 variant (h3vaR)	431.38261929375	518.651380231804	344.113858355697	0.663478150201587	-0.591879139638334	0.000746136088569957	0.0204304771255118
Tb927.9.4190-1	Tb927.9.4190	fatty acyl CoA syntetase 1 (ACS1)	2700.83038518057	3005.76519568488	2395.89557467625	0.797100045644229	-0.32716728372494	0.00305723298892153	0.0554003806760729
Tb927.10.12850-1	Tb927.10.12850	ttaggg binding factor	17386.130728802	14739.7984314376	20032.4630261664	1.35907306462485	0.442623018385236	6.13689880954893e-05	0.00304390180953627
Tb927.7.6850-1	Tb927.7.6850	trans-sialidase (TbTS)	927.298639423437	708.475304315433	1146.12197453144	1.61773031120525	0.693971118820887	5.37191043831042e-08	1.00307120560805e-05
Tb927.8.4890-1	Tb927.8.4890	endoplasmic reticulum oxidoreductin, putative,pol-associated gene 1	1737.81419216704	2280.89373303844	1194.73465129563	0.523801102168883	-0.932908999513652	2.78010612101966e-09	7.31252155468201e-07
Tb927.7.2110-1	Tb927.7.2110	hypothetical protein, conserved	582.078446099562	694.888511497492	469.268380701632	0.675314633840116	-0.566368274320952	0.00183664007263678	0.0382303017517679
Tb927.7.3110-1	Tb927.7.3110	transporter protein, putative	1060.44627114396	1178.91689868655	941.975643601364	0.799017848205274	-0.323700364913531	0.00585476545498365	0.0806196492245836
Tb927.6.2970-1	Tb927.6.2970	pseudouridine synthase A-like protein, putative	323.259363388607	372.396136182256	274.122590594958	0.736104819467833	-0.442016877845473	0.00547303199200915	0.0774238139358527
Tb927.3.4860-1	Tb927.3.4860	mitogen-activated protein kinase kinase, putative (MKK1)	593.035623296861	695.361955568673	490.709291025049	0.70568901144979	-0.502895549470938	0.00740805336139218	0.0947945657830328
Tb927.7.3440-1	Tb927.7.3440	I/6 autoantigen	1094.87882447541	864.660703282604	1325.09694566822	1.53250510938871	0.615891883885038	4.86548232196856e-08	9.5982696715198e-06
Tb927.6.2380-1	Tb927.6.2380	hypothetical protein, conserved	984.531734578377	865.050063737183	1104.01340541957	1.27624221036413	0.351902155537285	0.00548360552267908	0.0774238139358527
Tb927.5.630-1	Tb927.5.630	acidic phosphatase, putative	4188.55911491025	4867.34643252622	3509.77179729428	0.72108526605793	-0.471758231196992	7.32616800038342e-06	0.000567778020029715
Tb927.11.1230-1	Tb927.11.1230	hypothetical protein, conserved	1560.12907887614	1826.53257431157	1293.72558344071	0.708295927286335	-0.497575848096898	1.76799533032899e-05	0.00113675551609301
Tb927.10.12550-1	Tb927.10.12550	hypothetical protein, conserved	272.97660611291	327.470301798175	218.482910427645	0.667183891876399	-0.583843637325666	0.00144455059641444	0.0320682843398397
Tb927.3.600-1	Tb927.3.600	hypothetical protein	67.0036948559694	88.4768758976152	45.5305138143237	0.514603543043397	-0.958466704831697	0.00304797165880398	0.055348104599202
Tb927.8.6820-1	Tb927.8.6820	hypothetical protein, conserved	899.958678138874	758.387277578304	1041.53007869944	1.37334856410735	0.45769783661959	0.00119326870585292	0.0286120783613352
Tb927.11.13220-1	Tb927.11.13220	phospholipid:diacylglycerol acyltransferase-like protein	1469.24276694321	1187.22182896218	1751.26370492425	1.4750939228056	0.560806817289325	1.66112970964419e-06	0.000169630657408372
Tb927.10.15330-1	Tb927.10.15330	hypothetical protein, conserved	1004.73947803264	1154.26228375939	855.216672305897	0.740920572679971	-0.432609202211231	0.00363167998747236	0.0622983839748224
Tb927.4.2310-1	Tb927.4.2310	asparaginyl-tRNA synthetase, putative	4011.42625656745	5034.03909565422	2988.81341748068	0.593720740083418	-0.752143584117193	1.62061855614233e-13	8.27468768665615e-11
Tb927.10.7280-1	Tb927.10.7280	pre-mRNA splicing factor ATP-dependent RNA helicase, putative,RNA helicase, putative	2115.24596320743	1728.84021177471	2501.65171464016	1.44701152691962	0.533076414449832	6.12621127526032e-06	0.000496967419338875
Tb927.9.7210-1	Tb927.9.7210	mitochondrial exoribonuclease DSS-1	987.900448230406	812.880530877711	1162.9203655831	1.43061658067691	0.516637067399896	0.000211463289973482	0.00761618820319428
Tb927.9.13570-1	Tb927.9.13570	hypothetical protein, conserved	843.130807279992	719.372068268989	966.889546290994	1.34407435170176	0.426612947539628	0.000634750546455394	0.0179466929746997
Tb927.8.5240-1	Tb927.8.5240	hypothetical protein, conserved	2523.36819835627	2763.7295041703	2283.00689254223	0.826060180309725	-0.275681205891865	0.00675597678021257	0.0897290321953408
Tb927.9.8570-1	Tb927.9.8570	hypothetical protein, conserved	457.278848987724	546.024958625386	368.532739350062	0.674937534499962	-0.567174108038332	0.00734783606360261	0.0943479541894536
Tb927.2.3480-1	Tb927.2.3480	transcription elongation factor s-II, putative (TFIIS2-2)	789.586691829041	905.868620203459	673.304763454622	0.743269772722006	-0.428042157166754	0.000586856027274071	0.0173262255671392
Tb927.10.12590-1	Tb927.10.12590	hypothetical protein, conserved	1596.23834668094	1823.36460507529	1369.11208828659	0.750871265393496	-0.41336251164643	5.97908009710765e-05	0.00298266754269508
Tb927.5.4480-1	Tb927.5.4480	paraflagellar rod component par4, putative	3389.01074989125	3876.08516893887	2901.93633084363	0.748677132819057	-0.417584404647011	5.92549693685408e-05	0.00298266754269508
Tb927.7.6000-1	Tb927.7.6000	protein associated with differentiation 8, putative	908.500895219264	1010.99268845981	806.009101978722	0.797245233500782	-0.326904527841422	0.00725761339064617	0.0937441729625131
Tb927.3.5210-1	Tb927.3.5210	hypothetical protein, conserved	306.748180944131	373.819224861585	239.677137026678	0.641157867456989	-0.641248470405488	0.0047550779879804	0.0718419165046846
Tb927.2.3270-1	Tb927.2.3270	65 kDa invariant surface glycoprotein	310.381884834987	416.428390897758	204.335378772216	0.490685513376499	-1.02712941587657	0.000980452131175987	0.0245963135797906
Tb927.2.3880-1	Tb927.2.3880	heterogeneous nuclear ribonucleoprotein H/F, putative (HNRNPH)	1103.01518459484	1280.78731359322	925.243055596453	0.722401795970873	-0.469126615364479	5.92163913885416e-05	0.00298266754269508
Tb927.8.4060-1	Tb927.8.4060	flagellum-adhesion glycoprotein, putative	472.53952725915	544.344373815311	400.73468070299	0.736178603067466	-0.441872276294237	0.0067168396897472	0.0897290321953408
Tb927.6.3500-1	Tb927.6.3500	endosomal trafficking protein RME-8, putative	5611.14933611024	6396.80993281257	4825.48873940791	0.754358624078458	-0.406677547286126	0.000138823654543259	0.00555294618173035
Tb927.9.5150-1	Tb927.9.5150	ribosomal protein S6, putative,NHP2/RS6-like protein (NHP2)	1803.17180353427	1959.34378510392	1646.99982196463	0.840587463254834	-0.250530154974864	0.00731954079243722	0.0941238727086742
Tb927.11.5840-1	Tb927.11.5840	Protein translation factor SUI1 homolog, putative	589.360612320706	681.7011167314	497.020107910012	0.729088006035707	-0.45583512641452	0.00141970187141027	0.0317568243240159
Tb927.5.3130-1	Tb927.5.3130	hypothetical protein	356.946092830191	286.161342977132	427.730842683251	1.49471916169136	0.579874446232532	0.000700578654866836	0.0194281876173934
Tb927.5.1410-1	Tb927.5.1410	64 kDa invariant surface glycoprotein (ISG64)	291.941155148333	396.299443527792	187.582866768875	0.473336185130728	-1.0790628788893	1.96545495911265e-09	5.50327388551541e-07
Tb927.10.5690-1	Tb927.10.5690	procyclin-associated gene 2 (PAG2) protein, putative	759.846823417409	939.882279422162	579.811367412655	0.616897860622633	-0.696896451819557	0.00376506790082287	0.0633348631378731
Tb927.11.11750-1	Tb927.11.11750	membrane-bound acid phosphatase, putative	121.11590081143	93.4530993685473	148.778702254313	1.59201463899641	0.670853601905696	0.00275710910819904	0.0514660366863822
Tb927.9.15040-1	Tb927.9.15040	hypothetical protein, conserved	321.245029853367	265.934825423281	376.555234283452	1.4159681180684	0.501788782071739	0.00413723364730547	0.0667494201832927
Tb927.6.480-1	Tb927.6.480	EP3-2 procyclin,PARP A-beta,surface protein EP3-2,surface protein EP3-2 procyclin precursor,procyclic form specific polypeptide A-beta precursor	16.5636402540064	7.25208215085032	25.8751983571626	3.56796818057676	1.83510274924678	0.00149591835351609	0.0328723324266321
Tb927.2.4580-1	Tb927.2.4580	UNC119	1269.45889407368	1462.70072653891	1076.21706160845	0.735773929746404	-0.442665535852775	0.000301636199201771	0.0104803600686969
Tb927.5.4180-1	Tb927.5.4180	histone H4, putative	3312.23027673217	3657.33080360668	2967.12974985766	0.811282847844014	-0.301723107646427	0.00445868214478639	0.069481797157533
Tb927.3.1900-1	Tb927.3.1900	hypothetical protein, conserved	1698.68438093399	1909.97916133068	1487.3896005373	0.778746507109026	-0.360774307617866	0.000348024224489063	0.0115741389600194
Tb927.5.1760-1	Tb927.5.1760	hypothetical protein, conserved	2680.36024072395	2989.01538365433	2371.70509779356	0.793473700658557	-0.333745688535482	0.00208351028541338	0.0417664417491643
Tb927.10.6500-1	Tb927.10.6500	amino acid transporter, putative,amino acid permease, putative	596.667483567673	696.242447705177	497.092519430169	0.713964684383423	-0.486075380471881	0.00122614522703801	0.0292388477216755
Tb927.11.10150-1	Tb927.11.10150	hypothetical protein, conserved	3169.95976104402	2759.30603576615	3580.61348632188	1.29765000326529	0.375901318127244	0.0037803792312983	0.0633468952271606
Tb927.11.5910-1	Tb927.11.5910	hypothetical protein, conserved	1487.89244153503	1715.00173048933	1260.78315258073	0.735149784496716	-0.443889870332995	0.000161481818978951	0.00617472329840219
Tb927.10.14790-1	Tb927.10.14790	aminopeptidase, putative,metallo-peptidase, Clan MG, Family M24	5245.91169478523	6062.32024088309	4429.50314868736	0.730661359460304	-0.452725181494032	5.12903715956983e-06	0.000424000405191106
Tb927.7.5420-1	Tb927.7.5420	hypothetical protein, conserved	589.653928501963	519.361017433707	659.946839570218	1.27068997752504	0.34561208506759	0.00468014250089052	0.0711122789980175
Tb927.3.1790-1	Tb927.3.1790	pyruvate dehydrogenase E1 beta subunit, putative	2359.02863892026	2114.76461767778	2603.29266016274	1.23100823533799	0.299840413358954	0.00267631702250125	0.0507834697877452
Tb927.11.9000-1	Tb927.11.9000	cation transporter, putative	818.928753969249	442.108689861331	1195.74881807717	2.70464898224964	1.43544136875519	1.30354127108909e-12	5.38797058716825e-10
Tb927.3.3380-1	Tb927.3.3380	TFIIF-stimulated CTD phosphatase, putative	823.889716282519	961.371516443414	686.407916121624	0.713988197467077	-0.486027868807291	2.42399053556383e-05	0.00147134530410448
Tb927.11.1260-1	Tb927.11.1260	copper-transporting ATPase-like protein, putative	4203.91917912506	4673.50500702222	3734.3333512279	0.799043404386396	-0.323654221781391	0.000686911360049395	0.0191716739717966
Tb927.11.2720-1	Tb927.11.2720	hypothetical protein, conserved	705.873887602662	616.477687677286	795.270087528038	1.29002249947503	0.367396228127579	0.0056366848091997	0.0788005328547598
Tb927.10.8230-1	Tb927.10.8230	protein disulfide isomerase,bloodstream- specific protein 2 precursor	16579.0429906559	18908.3126146008	14249.7733667109	0.753624802866194	-0.408081648005646	4.06414661591818e-05	0.00219314859317747
Tb927.8.780-1	Tb927.8.780	hypothetical protein, conserved	1525.9805556967	1717.71085345648	1334.25025793691	0.77676068428633	-0.364457914239129	0.000198054108641097	0.00722314984455765
Tb927.11.4270-1	Tb927.11.4270	hypothetical protein, conserved	383.727666166739	320.60208737004	446.853244963438	1.39379393512082	0.479017282329381	0.00300952427430728	0.054764508807101
Tb927.7.6830-1	Tb927.7.6830	trans-sialidase, putative	71.1904919328345	50.9399656396599	91.4410182260091	1.79507420308931	0.844043482051845	0.00190425324815972	0.0390112829160813
Tb927.11.8140-1	Tb927.11.8140	ER lumen retaining receptor protein, putative	819.930478339631	927.72482928403	712.136127395233	0.767615681844823	-0.381543909814909	0.00774289091074098	0.0974033233409156
Tb927.10.3520-1	Tb927.10.3520	protease regulatory ATPase subunit 4 (RPT4)	1042.50131242072	1175.96740302879	909.035221812656	0.773010560897668	-0.371439970451839	0.00371235223607306	0.0629169054661885
Tb927.11.14200-1	Tb927.11.14200	ubiquitin-conjugating enzyme E2, putative,ubiquitin carrier protein, putative,ubiquitin-protein ligase, putative	979.224662781587	1122.45424840469	835.995077158482	0.744792118116756	-0.425090289463853	0.000424365938943711	0.0134434173358811
Tb927.6.4590-1	Tb927.6.4590	glutamyl-tRNA synthetase, putative	2464.53711032362	2869.00104379758	2060.07317684967	0.718045460911663	-0.477852908003983	0.00712631131199171	0.0924609599224036
Tb927.5.4070-1	Tb927.5.4070	hypothetical protein, conserved	810.116798769633	714.626751490082	905.606846049183	1.26724453592156	0.341694943358552	0.00465648595032908	0.0710339157273398
Tb927.5.2570-1	Tb927.5.2570	translation initiation factor, putative (EIF3B)	2748.26524778256	3214.91503316839	2281.61546239674	0.70969697141518	-0.494724945139129	8.26513205319329e-06	0.000629310054576472
Tb927.5.440-1	Tb927.5.440	trans-sialidase, putative	1004.83083009935	844.560017684636	1165.10164251407	1.3795368216793	0.464183964661578	5.50962836258478e-05	0.00282979728918555
Tb927.10.7300-1	Tb927.10.7300	hypothetical protein, conserved	690.873204894897	841.930913556679	539.815496233116	0.641163648395689	-0.641235462542029	0.00166068783992499	0.0354171264141252
Tb927.8.2990-1	Tb927.8.2990	hypothetical protein, conserved	447.969512585976	375.980146822526	519.958878349425	1.38294237805823	0.467741046133025	0.000629165279007808	0.0179054249894681
Tb927.9.9620-1	Tb927.9.9620	RAD51/dmc1 protein, putative	762.84130213677	652.810947324116	872.871656949425	1.33709714968375	0.419104291366293	0.00130964428381841	0.029940121470029
Tb927.8.610-1	Tb927.8.610	hypothetical protein, conserved	1192.23257663034	1348.18615556027	1036.27899770041	0.768646817374975	-0.37960724294973	0.00195804412110598	0.0398028641011708
Tb927.11.7700-1	Tb927.11.7700	hypothetical protein	869.456313125441	735.861767020024	1003.05085923086	1.36309685349309	0.446888075048378	0.000813238053335095	0.0214105965232503
Tb927.11.9720-1	Tb927.11.9720	40S ribosomal protein S27, putative	2150.68083636776	2451.9268633194	1849.43480941613	0.754278130022356	-0.406831498693386	6.37091659305261e-05	0.00310671663076948
Tb927.10.3740-1	Tb927.10.3740	hypothetical protein, conserved	446.792714483393	375.137850277344	518.447578689441	1.38201884535551	0.466777288602844	0.00108844918038247	0.0265385923756174
Tb927.5.610-1	Tb927.5.610	acidic phosphatase, putative	2388.43299826021	3265.16039526632	1511.70560125411	0.462980502717633	-1.1109766556672	8.5573958585578e-21	1.2379699342047e-17
Tb927.11.14090-1	Tb927.11.14090	hypothetical protein, conserved	4264.06134619	4728.94579059416	3799.17690178584	0.803387704156469	-0.31583171377313	0.00203074901227469	0.0408030125614451
Tb927.3.5650-1	Tb927.3.5650	protein kinase, putative,serine/threonine protein kinase, putative	1178.33284695599	1359.24924925722	997.416444654764	0.733799518520844	-0.446542136918267	0.0072004703826963	0.0932837058534387
Tb927.10.14150-1	Tb927.10.14150	hypothetical protein, conserved	4404.69912186018	5475.75884250764	3333.63940121271	0.608799528447835	-0.715960853500296	9.70097629928487e-13	4.21022371388963e-10
Tb927.6.4140-1	Tb927.6.4140	paraflagellar rod component, putative (PFC4)	2533.31350882377	2229.08841141655	2837.538606231	1.27295920237986	0.348186182422746	0.000319000762444758	0.0108161196016426
Tb927.11.7030-1	Tb927.11.7030	hypothetical protein, conserved	984.877311179587	842.728529682361	1127.02609267681	1.33735367082162	0.41938104483791	0.000439816836433603	0.0138319207979843
Tb927.11.7380-1	Tb927.11.7380	glycerol-3-phosphate dehydrogenase (FAD-dependent), mitochondrial	4500.85286292454	5365.49259244442	3636.21313340467	0.677703504525403	-0.56127386298317	4.17163113538844e-08	8.42087401283062e-06
Tb927.10.9510-1	Tb927.10.9510	hypothetical protein	177.919655186252	232.950325029389	122.888985343114	0.527533006565284	-0.922666732028048	0.00129999217797676	0.0298516722350219
Tb927.5.510-1	Tb927.5.510	hypothetical protein, conserved	343.549914586415	288.009342946962	399.090486225868	1.38568590220825	0.47060027429995	0.00171153491111777	0.036234446410981
Tb927.10.4100-1	Tb927.10.4100	hypothetical protein, conserved	1007.24329924584	874.736670767871	1139.7499277238	1.30296346982149	0.3817966367486	0.00555815261239865	0.0779892295888368
Tb927.2.6050-1	Tb927.2.6050	beta prime COP protein	2730.66409669391	3096.26408939484	2365.06410399298	0.763844438235637	-0.388649240706912	0.00433838927989899	0.0682195995462377
Tb927.7.1910-1	Tb927.7.1910	pyridoxal phosphate containing glycine decarboxylase, putative (GCVP)	1899.88260178943	1689.18614891065	2110.57905466821	1.24946504920687	0.321310546049547	0.00392310908048388	0.064493535641288
Tb927.1.1560-1	Tb927.1.1560	vesicular-fusion protein nsf, putative,N-ethylmaleimide sensitive factor (NsF)	1631.00284161419	1883.64944205804	1378.35624117034	0.731747750082614	-0.45058169012576	0.000381197768557856	0.0123003592233539
Tb927.9.12320-1	Tb927.9.12320	cystathione gamma lyase, putative	2535.05192243586	2838.16886620084	2231.93497867089	0.786399641420403	-0.346665431043463	0.00177416181942785	0.0372874687472973
Tb927.9.13650-1	Tb927.9.13650	ADP-ribosylation factor, putative	434.94918230669	562.174312841482	307.724051771897	0.547381914724139	-0.869380325454534	4.3946125189909e-06	0.000370342103542146
Tb927.10.6630-1	Tb927.10.6630	ATP-dependent DEAD/H RNA helicase HEL64, putative (HEL64)	1405.98025731381	1559.75295123956	1252.20756338806	0.802824294958324	-0.31684381888745	0.00241819765764652	0.0470626808707887
Tb927.11.9670-1	Tb927.11.9670	glycine synthase, putative (GCVT1)	782.663862712828	646.417505478494	918.910219947162	1.42154290711382	0.507457645231487	0.00036841948937572	0.012022109653313
Tb927.1.3000-1	Tb927.1.3000	aminoacylase, putative,N-acyl-L-amino acid amidohydrolase, putative	785.762078219249	874.824877447248	696.69927899125	0.796387136388061	-0.328458176715727	0.00531916336988869	0.076479762920444
Tb927.10.5840-1	Tb927.10.5840	translation elongation factor 1-beta, putative	4893.84481060125	5417.38115538265	4370.30846581985	0.806719767442902	-0.309860487471047	0.00142320330207859	0.0317568243240159
Tb927.3.1330-1	Tb927.3.1330	hypothetical protein, conserved	1959.28493510222	1672.92192673997	2245.64794346447	1.34235071438186	0.424761652012103	0.000295067393370863	0.0103273587679802
Tb927.7.6440-1	Tb927.7.6440	hypothetical protein, conserved	728.628170714357	888.15004366474	569.106297763974	0.640777199554809	-0.642105280902329	1.94253267161488e-06	0.000191604358972922
Tb927.9.9280-1	Tb927.9.9280	hypothetical protein, conserved	1078.64734392971	859.321606280596	1297.97308157883	1.5104625231022	0.594990389027557	1.51119420016977e-06	0.000156156734017543
Tb927.10.14810-1	Tb927.10.14810	hypothetical protein, conserved	1232.56671103483	1076.67703210058	1388.45638996909	1.28957556311965	0.366896310811541	0.00234436573376125	0.0458312940744317
Tb927.10.10260-1	Tb927.10.10260	EP1 procyclin (EP1)	287.49989170918	143.616664706696	431.383118711664	3.00371213600221	1.58674655723907	5.0104760125289e-16	3.61956743107141e-13
Tb927.4.4690-1	Tb927.4.4690	hypothetical protein, conserved	1109.05651263092	1233.93363782393	984.179387437914	0.797595070974432	-0.326271600776525	0.00213600495924208	0.0427110691131846
Tb927.10.10250-1	Tb927.10.10250	EP2 procyclin (EP2)	28.4385856211996	16.9763236532111	39.9008475891882	2.35038212066845	1.23289532648289	0.000778667149291876	0.0209901579374332
Tb927.9.12400-1	Tb927.9.12400	protein kinase, putative	1195.64473077095	1351.19985978907	1040.08960175282	0.769752597454523	-0.377533264376364	0.00126444277076246	0.0295831893536876
Tb927.5.3040-1	Tb927.5.3040	MIX protein	295.884608372929	210.301512488139	381.46770425772	1.8139085151812	0.859101695104205	9.36171370508307e-08	1.59332696000237e-05
Tb927.11.4480-1	Tb927.11.4480	radial spoke protein RSP4/6, putative	1735.81140191153	2000.54149622	1471.08130760306	0.735341561463559	-0.443513566614718	0.000169935684109188	0.00638546206955737
Tb927.4.810-1	Tb927.4.810	expression site-associated gene (ESAG) protein, putative,expression site-associated gene 5 (ESAG5) protein, putative	1482.58715783443	1726.34336181062	1238.83095385825	0.717604030150143	-0.478740102259371	9.61401511229354e-05	0.00438719235551596
Tb927.7.4260-1	Tb927.7.4260	hypothetical protein, conserved	811.647048715627	1081.06123485754	542.232862573717	0.501574605665305	-0.995463787433513	0.00011523856044703	0.00483222562647451
Tb927.7.4190-1	Tb927.7.4190	hypothetical protein, conserved	247.776209669279	294.190835937273	201.361583401284	0.684459061274833	-0.546963841003966	0.00364329254019253	0.0623743180451108
Tb927.5.1380-1	Tb927.5.1380	hypothetical protein	472.450468219881	570.10460137012	374.796335069641	0.657416786619335	-0.605119799918376	6.80995799128058e-06	0.00053736759422105
Tb927.11.3980-1	Tb927.11.3980	mitochondrial processing peptidase alpha subunit, putative,metallo-peptidase, Clan ME, Family M16	1932.56351238853	1605.49204993304	2259.63497484401	1.40744077489406	0.493074214977373	0.000108197981415842	0.00467243024223636
Tb927.7.4070-1	Tb927.7.4070	calpain-like cysteine peptidase, putative,cysteine peptidase, Clan CA, family C2, putative	731.275592506142	605.598056359023	856.953128653261	1.41505264036915	0.500855722729904	1.1443240537322e-05	0.000801026837612539
Tb927.6.1770-1	Tb927.6.1770	kinesin, putative	2176.8419679519	2449.19381100829	1904.49012489552	0.777598782234173	-0.362902135287927	0.00547362530842433	0.0774238139358527
Tb927.10.2210-1	Tb927.10.2210	ubiquitin carboxyl-terminal hydrolase, putative,cysteine peptidase, Clan CA, family C19, putative	1078.86462146487	900.327324618589	1257.40191831116	1.3966053055691	0.48192435850477	0.000107442970229494	0.00466302490796005
Tb927.3.3450-1	Tb927.3.3450	ADP-ribosylation factor-like protein 3A, putative	2800.58847876923	3123.97580035401	2477.20115718445	0.792964259487456	-0.33467225269355	0.00793586103634513	0.0992113264527266
Tb927.9.12800-1	Tb927.9.12800	hypothetical protein, conserved	1126.74772556988	1265.99339537575	987.502055764017	0.780021490926437	-0.358414221648537	0.0037763834338814	0.0633468952271606
Tb927.5.4580-1	Tb927.5.4580	hypothetical protein, conserved	1782.63431758604	2152.96464417735	1412.30399099473	0.655981042147757	-0.608273973328496	0.00271437524246092	0.0509973530401748
Tb927.10.10000-1	Tb927.10.10000	hypothetical protein, conserved	3995.96688713732	3566.78465527444	4425.1491190002	1.24065497266745	0.311101956378606	0.00117566957068429	0.0283466996487211
Tb927.10.8900-1	Tb927.10.8900	choline/ethanolamine phosphotransferase (CEPT)	1143.49041632018	1353.3661400252	933.614692615169	0.689846350521069	-0.535653028685922	2.55939557501086e-05	0.0015321071442134
Tb927.10.8860-1	Tb927.10.8860	hypothetical protein, conserved	927.629850555661	1089.28225279617	765.977448315155	0.70319464615246	-0.508004008477006	0.00376447224516879	0.0633348631378731
Tb927.11.8980-1	Tb927.11.8980	elongation factor G2-like protein	949.287575860904	829.931116038587	1068.64403568322	1.28762979846334	0.364717869313941	0.00420734729653195	0.0672555700440098
Tb927.10.7020-1	Tb927.10.7020	acid phosphatase, putative	627.029490208963	516.19748314068	737.861497277247	1.42941707655742	0.51542692867177	4.66703383050255e-05	0.0024403526294435
Tb927.6.3550-1	Tb927.6.3550	phospholipid-translocating P-type ATPase (flippase), putative	2004.1785723663	2398.10416510044	1610.25297963216	0.671469155954999	-0.574606964144209	3.45807468091649e-05	0.00192410821989456
Tb927.10.390-1	Tb927.10.390	hypothetical protein, conserved	724.290336017453	856.13616673127	592.444505303637	0.691997988550808	-0.531160250539802	0.00158370508675196	0.0341105710992731
Tb927.7.4700-1	Tb927.7.4700	hypothetical protein, conserved	2224.03435254655	2452.74004964811	1995.32865544498	0.813510039814962	-0.297767944070225	0.00371620696163718	0.0629169054661885
Tb927.9.9580-1	Tb927.9.9580	tubulin tyrosine ligase protein, putative	1243.78282245044	1110.49796180711	1377.06768309377	1.24004521435849	0.310392724919847	0.00742038100650038	0.0947945657830328
Tb927.4.3790-1	Tb927.4.3790	ubiquitin carboxyl-terminal hydrolase, putative,cysteine peptidase, Clan CA, family C19, putative	1520.00387952245	1737.01800918975	1302.98974985515	0.75013024790857	-0.414786977015842	0.000787939710388598	0.0210440513420709
Tb927.11.10510-1	Tb927.11.10510	ubiquinone biosynthesis methyltransferase, putative	632.134270530755	714.729209077457	549.539331984053	0.768877674236059	-0.379174006207213	0.00446750769019402	0.0694945640696848
Tb927.10.730-1	Tb927.10.730	ATP synthase, putative	1007.94975978213	1152.56916946479	863.33035009948	0.749048623693778	-0.41686872215126	0.000451651497647312	0.0140866222776645
Tb927.11.2080-1	Tb927.11.2080	hypothetical protein, conserved	386.326018126985	308.87535006266	463.77668619131	1.50150112690192	0.586405557662434	0.000102318534332889	0.00448547918186605
Tb927.10.10240-1	Tb927.10.10240	procyclin-associated gene 1 (PAG1) protein (PAG1)	36.0563630504523	24.4635073953491	47.6492187055555	1.94776725738903	0.961821297198921	0.00126893714744376	0.0296085334403543
Tb927.7.240-1	Tb927.7.240	40S ribosomal protein S33, putative	135.018546884551	163.526296197872	106.510797571231	0.651337430417609	-0.61852295845389	0.00547619986892121	0.0774238139358527
Tb927.11.11950-1	Tb927.11.11950	cytochrome oxidase assembly protein, putative	393.330750018313	317.015884434602	469.645615602024	1.48145767660708	0.567017410895031	0.000922132442871822	0.0235414988356689
Tb927.10.2940-1	Tb927.10.2940	hypothetical protein, conserved	671.716790442024	780.628835761065	562.804745122983	0.72096330463412	-0.472002263395776	0.000996363082134913	0.0247098044369458
Tb927.10.1630-1	Tb927.10.1630	unspecified product (RLI)	1290.73399568196	1548.56789633824	1032.90009502568	0.667003427791632	-0.58423391931666	0.00374250640339026	0.063200302687602
Tb927.4.2020-1	Tb927.4.2020	mu-adaptin 3, putative,adaptor complex AP-3 medium subunit, putative	827.669484008445	734.458796481232	920.880171535658	1.25382142054471	0.326331882397555	0.00585526326597174	0.0806196492245836
Tb927.10.3300-1	Tb927.10.3300	hypothetical protein, conserved	523.816767829649	434.440448451913	613.193087207384	1.41145487118531	0.497183001860236	0.000650006725232551	0.018259088592293
Tb927.3.4070-1	Tb927.3.4070	hypothetical protein, conserved	5646.47187735897	8306.92945820889	2986.01429650904	0.359460654087807	-1.47609423036726	5.16112908743683e-46	4.47986004789517e-42
