# Supplementary material for: Bromodomain Proteins Contribute to Maintenance of Bloodstream Form Stage Identity in the African Trypanosome
Source: PLoS Biol. 2015 Dec 8;13(12):e1002316. doi: 10.1371/journal.pbio.1002316 (PMC4672894; doi:10.1371/journal.pbio.1002316)
Supplement: S1 Data — (ZIP) [file pbio.1002316.s001.zip › S1_Data/Additional_File_9_annotated_L224_00h_vs_48h_sig_0.1_fdr.txt]

id	gene	annotation	baseMean	baseMeanA	baseMeanB	foldChange	log2FoldChange	pval	padj
Tb927.7.4790-1	Tb927.7.4790	proteasome beta 6 subunit,20S proteasome beta 6 subunit, putative (BETA6)	1842.31834901668	2102.11140998179	1582.52528805157	0.752826553596071	-0.409610579379692	0.000255285385737115	0.00153700258566421
Tb927.7.510-1	Tb927.7.510	hypothetical protein, conserved	521.982796485093	604.790206821931	439.175386148255	0.726161536999824	-0.46163757875252	0.00035649272908786	0.00205546202481974
Tb927.4.870-1	Tb927.4.870	dynein heavy chain, putative	5906.52500352151	7492.41419424897	4320.63581279404	0.576668040604386	-0.794187025568798	7.23157339184392e-09	1.16076024187033e-07
Tb927.7.6420-1	Tb927.7.6420	hypothetical protein, conserved	1315.05050532502	1536.92301841084	1093.17799223921	0.711276999006461	-0.491516583892109	0.000394622644167318	0.00223704583019559
Tb927.6.4770-1	Tb927.6.4770	protein mkt1, putative	2270.19176853	2633.74700654664	1906.63653051335	0.723925466559266	-0.466086925977486	1.3138938404185e-05	0.00011104113420856
Tb927.4.3060-1	Tb927.4.3060	hypothetical protein, conserved	1848.938983662	2342.7737869332	1355.10418039079	0.578418705189923	-0.789813887258783	1.30726854280555e-09	2.40186614447543e-08
Tb927.11.13800-1	Tb927.11.13800	hypothetical protein, conserved	241.377866102608	193.220503938827	289.53522826639	1.49847051614178	0.583490697709011	0.00079336850944737	0.00408232668954171
Tb927.10.2570-1	Tb927.10.2570	lysosomal alpha-mannosidase precursor, putative	2785.28169281458	3048.99828105874	2521.56510457043	0.827014275552443	-0.274015862116011	0.0117822878901798	0.0395935471892392
Tb927.5.1670-1	Tb927.5.1670	hypothetical protein, conserved	452.821027072812	521.159221803816	384.482832341808	0.737745426457294	-0.438805022975025	0.00426711450968333	0.0170762518551893
Tb927.7.5460-1	Tb927.7.5460	exosome-associated protein 3 (EAP3)	453.809154594168	500.445233975417	407.173075212918	0.81362164642559	-0.297570032241334	0.025517351405585	0.0731786870806763
Tb927.10.10390-1	Tb927.10.10390	trypanothione reductase	3333.69037390808	3996.25235504383	2671.12839277232	0.668408337476732	-0.581198365735246	3.23276137801108e-08	4.6369755674123e-07
Tb927.11.4370-1	Tb927.11.4370	hypothetical protein, conserved	421.382389135361	342.284911543097	500.479866727624	1.46217332359568	0.548114336099471	0.000161873478232759	0.00102875936420007
Tb927.4.4750-1	Tb927.4.4750	hypothetical protein, conserved	567.973022726016	463.790671734117	672.155373717915	1.44926453825542	0.535320958038711	4.3328228326033e-05	0.000326788806410803
Tb927.10.12780-1	Tb927.10.12780	zinc finger protein family member, putative (ZC3H37)	501.111078597148	266.038599254722	736.183557939574	2.76720581149469	1.46842994867523	4.32212715043387e-24	3.07960344279695e-22
Tb927.11.3280-1	Tb927.11.3280	kinesin, putative,MCAK-like kinesin, putative (Kif13-5)	1786.75658919897	1979.7775231008	1593.73565529715	0.805007449928504	-0.312925960200264	0.00677538531858547	0.0252571148158584
Tb927.11.7570-1	Tb927.11.7570	hypothetical protein, conserved	1342.86645511551	1488.08351779529	1197.64939243572	0.80482673056559	-0.313249872977025	0.00487768292218685	0.0191437586789277
Tb927.5.1460-1	Tb927.5.1460	hypothetical protein, conserved	1876.718567817	2790.27882359559	963.158312038412	0.345183536460085	-1.53456443811616	6.46285256682832e-29	7.08005498696042e-27
Tb927.4.2990-1	Tb927.4.2990	hypothetical protein, conserved	1637.72027668848	1786.01240774779	1489.42814562917	0.833940536565129	-0.261983577717468	0.0152195491202782	0.048822887441478
Tb927.7.3120-1	Tb927.7.3120	small nuclear ribonucleoprotein SmD1,SmD-1 like small nuclear ribonucleoprotein (Sm-D1)	648.495649467422	578.857913675774	718.133385259071	1.24060390001217	0.311042565343413	0.0170625022834452	0.0533294472225798
Tb927.9.1600-1	Tb927.9.1600	hypothetical protein, conserved	1587.56675803239	1918.37216382901	1256.76135223577	0.65511863439851	-0.610171909213553	7.26377213347554e-08	9.58730406291862e-07
Tb927.9.15890-1	Tb927.9.15890	expression site-associated gene (ESAG) protein, putative,expression site-associated gene 5 (ESAG5) protein, putative	1049.67378072754	1534.50616580238	564.841395652702	0.368093272116213	-1.44185671401428	8.94954675193133e-20	4.75356531720765e-18
Tb927.4.3470-1	Tb927.4.3470	hypothetical protein, conserved	1009.58824339672	823.381253713237	1195.7952330802	1.45229834622476	0.538337857193823	0.00251195445967002	0.0108984004378951
Tb927.11.2570-1	Tb927.11.2570	hypothetical protein, conserved	1334.25955939591	1573.01585499299	1095.50326379883	0.696434978911072	-0.521939429758447	5.139623018432e-06	4.75645788104942e-05
Tb927.6.190-1	Tb927.6.190	receptor-type adenylate cyclase GRESAG 4, putative	1387.31465330438	1827.86861661535	946.76068999342	0.51795882996587	-0.949090665246869	8.73036422887036e-16	3.20137707538995e-14
Tb927.10.2640-1	Tb927.10.2640	intraflagellar transport protein IFT81, putative	3341.30544863468	4305.70757083661	2376.90332643275	0.552035475546917	-0.857167112755172	4.71685711611356e-16	1.76660409254783e-14
Tb927.5.2950-1	Tb927.5.2950	hypothetical protein, conserved	1175.6300034629	1435.38592048161	915.874086444181	0.638068183180228	-0.648217498044423	2.28104014872474e-08	3.33740164664835e-07
Tb927.10.2810-1	Tb927.10.2810	hypothetical protein, conserved	1147.13504762402	1345.10780869055	949.162286557496	0.705640306617131	-0.502995123992167	1.8817304945883e-05	0.000153124290200296
Tb927.8.5570-1	Tb927.8.5570	transporter, putative	1802.13667429177	1656.99118670327	1947.28216188026	1.17519162292864	0.232896017138225	0.0285943448642033	0.0801922682847608
Tb927.4.5060-1	Tb927.4.5060	hypothetical protein	334.976153895077	215.349149490271	454.603158299882	2.11100512528572	1.07793008139247	1.43027765207585e-11	3.40623732141108e-10
Tb927.4.5310-1	Tb927.4.5310	serine/threonine-protein kinase a, putative,protein kinase, putative	518.784796353535	594.928499604456	442.641093102614	0.744024018679401	-0.426578899534781	0.00154311118864191	0.00720886271708832
Tb927.7.1190-1	Tb927.7.1190	regulator of chromosome condensation, putative	1993.56520280905	2315.06188194814	1672.06852366996	0.722256513619802	-0.469416785194581	3.10504467517106e-05	0.000241675058021307
Tb927.11.15340-1	Tb927.11.15340	hypothetical protein, conserved	739.848099781878	620.002392489382	859.693807074374	1.38659756395875	0.471549131045571	0.00026519727180858	0.00158973248298933
Tb927.1.2100-1	Tb927.1.2100	calpain-like cysteine peptidase, putative,cysteine peptidase, Clan CA, family C2, putative	7140.5925122225	5641.89116372222	8639.29386072279	1.53127623522306	0.614734561896081	2.48605052911295e-07	2.98658503156531e-06
Tb927.11.2380-1	Tb927.11.2380	phosphoglycerate kinase, putative	1499.24765758765	1360.5256523899	1637.9696627854	1.20392413028607	0.267744478219805	0.020737583899521	0.0619995960704264
Tb927.10.13310-1	Tb927.10.13310	DNA-directed RNA polymerase I subunit, putative,RNA polymerase subunit, putative (RPB5z)	520.479541147098	404.308026400048	636.651055894148	1.57466835759576	0.655048013226686	2.93747090851896e-06	2.87642402706818e-05
Tb927.7.630-1	Tb927.7.630	hypothetical protein, conserved	553.498669395768	496.184536422493	610.812802369043	1.23101942429126	0.299853526328936	0.0221118125181942	0.0654026071243518
Tb927.9.3820-1	Tb927.9.3820	syntaxin, putative	763.570303466743	936.556351829548	590.584255103938	0.630591265491117	-0.665222907929739	5.06514137626585e-08	6.91447025258472e-07
Tb927.4.1390-1	Tb927.4.1390	hypothetical protein, conserved	1954.60397017793	2176.95346616604	1732.25447418982	0.795724162740415	-0.329659686747728	0.00261572152328359	0.011303837983263
Tb927.3.3560-1	Tb927.3.3560	hypothetical protein, conserved	2233.27856436325	2937.46373776459	1529.09339096192	0.520548856928376	-0.941894518604922	2.60494837507625e-13	7.55952568184381e-12
Tb927.10.10230-1	Tb927.10.10230	procyclin-associated gene 5 (PAG5) protein (PAG5)	363.804859084232	38.7625348897682	688.847183278695	17.7709529378721	4.1514491404566	6.02101458869477e-81	6.59602148191512e-78
Tb927.5.680-1	Tb927.5.680	hypothetical protein, conserved	908.490412858034	825.793702057167	991.1871236589	1.20028418864144	0.263376030002749	0.0272957550700386	0.0772924062791012
Tb927.3.5740-1	Tb927.3.5740	hypothetical protein	8.96474959493877	12.9233235592123	5.00617563066528	0.387375245054256	-1.36819633242418	0.0333343645088164	0.0908402893517621
Tb927.11.5670-1	Tb927.11.5670	hypothetical protein, conserved	377.155012175631	296.167768150715	458.142256200546	1.5469011333043	0.62938099313499	4.50939338561019e-05	0.000337492089081876
Tb927.4.320-1	Tb927.4.320	hypothetical protein, conserved	1028.09841288607	840.763278508973	1215.43354726317	1.44563110489155	0.531699453366902	8.44614796446243e-06	7.47697381419684e-05
Tb927.11.20730-1	Tb927.11.20730	glycerophosphoryl diester phosphodiesterase, putative	639.007920986002	803.256891082574	474.758950889429	0.591042487353681	-0.758666251978214	0.000864981986565606	0.00437684880500056
Tb927.9.3370-1	Tb927.9.3370	thioredoxin (trx)	374.29774181987	320.073873119792	428.521610519948	1.3388209613709	0.420963043998682	0.0082599008303383	0.029765530788275
Tb927.11.4100-1	Tb927.11.4100	variant surface glycoprotein (VSG), putative	364.277729070639	550.262809178621	178.292648962656	0.324013627649658	-1.62587360236658	1.93419532703565e-25	1.50011396868499e-23
Tb927.2.4530-1	Tb927.2.4530	hypothetical protein, conserved	421.035486396377	512.287971934577	329.783000858177	0.643745352077666	-0.635437984106023	0.000124035419761757	0.000813657499095836
Tb927.9.8240-1	Tb927.9.8240	hypothetical protein, conserved	411.871157720158	485.385844203247	338.356471237069	0.697087637140459	-0.520588053255573	0.00243639776574039	0.0106457655019306
Tb927.9.13980-1	Tb927.9.13980	hypothetical protein, unlikely	142.496148397405	115.746695799122	169.245600995688	1.46220675957275	0.548147326283328	0.00673048610506885	0.02511110269256
Tb927.7.4490-1	Tb927.7.4490	hypothetical protein, conserved	2379.62034027717	2641.12766920785	2118.11301134649	0.80197297390844	-0.318374475495496	0.00247126386146868	0.0107431331755513
Tb927.9.15530-1	Tb927.9.15530	BARP protein (BARP)	298.932476860113	197.862961023052	400.001992697174	2.02161127392898	1.0155056149019	4.67975673733229e-10	9.13438486547443e-09
Tb927.3.3030-1	Tb927.3.3030	hypothetical protein, conserved	1282.7694516849	1042.36640173867	1523.17250163113	1.46126400379989	0.547216850670259	2.37033402319496e-06	2.35795770479916e-05
Tb927.6.3720-1	Tb927.6.3720	hypothetical protein, conserved	1454.36805318552	1606.07646357953	1302.65964279151	0.811081958008533	-0.30208039198821	0.00935582120688726	0.0328206211265824
Tb927.4.710-1	Tb927.4.710	hypothetical protein, conserved	420.832358843624	610.737287653082	230.927430034165	0.378112544792483	-1.40311237989262	9.97249046900425e-23	6.62112927805706e-21
Tb927.4.1300-1	Tb927.4.1300	amidinotransferase, putative	6914.24567340859	8210.01993046992	5618.47141634726	0.684343212797252	-0.547208045777241	0.00959004112270722	0.0334849085256598
Tb927.7.5570-1	Tb927.7.5570	cell cycle associated protein MOB1-A (MOB1A)	82.8643064556689	60.5928089501863	105.135803961152	1.73512015340936	0.795035569850116	0.0314015935482643	0.0865692248685085
Tb927.10.2970-1	Tb927.10.2970	hypothetical protein, conserved	447.238060557224	383.788333567048	510.6877875474	1.33064958697652	0.412130702211727	0.00585995454651952	0.0223386871012166
Tb927.11.14540-1	Tb927.11.14540	hypothetical protein, conserved	661.69263958544	800.160725217527	523.224553953354	0.653899319803672	-0.612859572316057	1.63569932071527e-06	1.69247566077315e-05
Tb927.2.1920-1	Tb927.2.1920	expression site-associated gene (ESAG) protein, putative,expression site-associated gene 5 (ESAG5) protein, putative	938.691623030731	1092.54721882942	784.836027232039	0.718354331699208	-0.477232459069603	7.0609279518817e-05	0.000498244545654519
Tb927.11.4450-1	Tb927.11.4450	ALBA-Domain Protein (ALBA2)	1176.1752407544	1423.32951838787	929.020963120928	0.652709686069872	-0.615486646145728	0.00102952337661413	0.00508896947131768
Tb927.10.3290-1	Tb927.10.3290	hypothetical protein, conserved	365.31851839519	304.603352093422	426.033684696959	1.3986506772463	0.484035684351323	0.00155229056286866	0.00724016737252844
Tb927.4.2050-1	Tb927.4.2050	hypothetical protein	532.019155393494	640.351585214265	423.686725572722	0.661647031655204	-0.595866306079344	5.98732455114059e-05	0.00043330233167792
Tb927.10.5900-1	Tb927.10.5900	hypothetical protein, conserved	1680.08732033878	1414.68112487811	1945.49351579945	1.3752169881867	0.459659271788213	4.49846510758687e-05	0.000337250198484956
Tb927.9.15600-1	Tb927.9.15600	BARP protein (BARP)	172.031900155184	112.715499773721	231.348300536648	2.0524976689194	1.03738058349378	2.82136885101891e-07	3.34141575815266e-06
Tb927.8.6240-1	Tb927.8.6240	STOP axonemal protein	2280.81402698163	2946.20467652597	1615.4233774373	0.548306568891247	-0.866945337192724	0.00300285105291564	0.0126877527997171
Tb927.11.9870-1	Tb927.11.9870	hypothetical protein, conserved	751.380101579233	925.863813618613	576.896389539853	0.623089898378393	-0.682487766970214	9.31531209901091e-08	1.19666176653894e-06
Tb927.10.15540-1	Tb927.10.15540	predicted VPS53-like domain protein	1732.35813873437	1890.48088272624	1574.2353947425	0.83271690770674	-0.264101977763183	0.0172192706187127	0.053723633927518
Tb927.3.4610-1	Tb927.3.4610	hypothetical protein, conserved	3609.45715697978	3929.18652433907	3289.7277896205	0.837254166795726	-0.25626244402038	0.0223692288961969	0.0661027130029479
Tb927.9.12000-1	Tb927.9.12000	unspecified product	1102.99494337414	1397.70906488855	808.280821859726	0.578289747247346	-0.790135570712583	1.30301376148655e-09	2.3990782785017e-08
Tb927.11.6870-1	Tb927.11.6870	14-3-3 protein	2234.05034722388	2665.42780040247	1802.67289404529	0.676316534919121	-0.564229468977769	2.67784909435373e-07	3.19301625345797e-06
Tb927.4.4060-1	Tb927.4.4060	hypothetical protein, conserved	888.728279944173	969.783186381529	807.673373506816	0.832839117906777	-0.263890262219372	0.0250768885755578	0.0721321031029729
Tb927.11.7960-1	Tb927.11.7960	kinetoplast poly(A) polymerase 1	679.80156225346	554.253147773354	805.349976733565	1.45303636067555	0.539070805317593	2.67094482555628e-05	0.000210127113565308
Tb927.9.4730-1	Tb927.9.4730	hypothetical protein, unlikely	281.264656579049	336.616467758277	225.912845399821	0.67112832270003	-0.575339452421737	0.00342079021213662	0.0141614574488263
Tb927.11.15550-1	Tb927.11.15550	NADH-cytochrome b5 reductase, putative (B5R)	401.599922101774	281.029931166783	522.169913036764	1.85805800424465	0.893795540003614	2.55783632523644e-09	4.43898565433113e-08
Tb927.9.6370-1	Tb927.9.6370	hypothetical protein, conserved	100.609702028528	127.413182462838	73.8062215942188	0.579266761629987	-0.787700209451831	0.00112841126536932	0.00550022042808493
Tb927.10.6380-1	Tb927.10.6380	ring finger containing protein	397.48294757659	345.586064419382	449.379830733798	1.30034129555773	0.378890331550435	0.00978681045878899	0.0340363519288995
Tb927.7.5410-1	Tb927.7.5410	hypothetical protein, conserved	252.103728858691	327.518310282135	176.689147435246	0.53947868527729	-0.890362134714794	3.54277851939771e-08	5.03273390507664e-07
Tb927.9.2450-1	Tb927.9.2450	electon transport protein SCO1/SCO2, putative	513.644098032189	443.549753476224	583.738442588154	1.31606079817029	0.396226138915624	0.00796816441293725	0.028844689349435
Tb927.11.4920-1	Tb927.11.4920	hypothetical protein, conserved	814.235465642636	921.050432835398	707.420498449875	0.768058374688696	-0.380712130720295	0.0021740177110497	0.00969129767021339
Tb927.5.400-1	Tb927.5.400	75 kDa invariant surface glycoprotein, putative (ISG75)	41.0814429766507	61.4976859629789	20.6651999903225	0.336032155791402	-1.57332880003486	0.000309489334992735	0.00181672105283076
Tb927.1.3190-1	Tb927.1.3190	hypothetical protein, unlikely	488.660061494221	603.317004539328	374.003118449113	0.619911448931709	-0.689865946018522	8.36122228286559e-05	0.000577900253052319
Tb927.10.13790-1	Tb927.10.13790	hypothetical protein, conserved	3092.64102587264	4457.78050179717	1727.50154994811	0.387525036114196	-1.36763857595593	1.26404707349602e-32	1.75842992890779e-30
Tb927.10.9020-1	Tb927.10.9020	hypothetical protein, conserved	797.894828351917	670.868480317218	924.921176386616	1.37869225268904	0.463300458977921	0.000269086089680608	0.00160864289901831
Tb927.2.1720-1	Tb927.2.1720	hypothetical protein, conserved	197.648067723619	167.348764100521	227.947371346717	1.36210967898034	0.445842875853853	0.0226804587003173	0.066802529557356
Tb927.6.4820-1	Tb927.6.4820	chromosomal passenger protein (CPC1)	383.359573223656	433.200270247915	333.518876199397	0.769895355809745	-0.377265726889917	0.00814438775342783	0.0294177550006727
Tb927.1.3210-1	Tb927.1.3210	hypothetical protein, unlikely	266.04055786779	110.421447597805	421.659668137775	3.81863919837033	1.93305861430138	3.48065213942134e-26	2.93311878364314e-24
Tb927.11.10720-1	Tb927.11.10720	hypothetical protein, conserved	2192.84230710304	1983.33344324868	2402.3511709574	1.21126943083376	0.276519809122432	0.0117685767915237	0.039577823100888
Tb927.11.7050-1	Tb927.11.7050	hypothetical protein, conserved	415.674101145772	495.000731966449	336.347470325095	0.6794888342668	-0.557478250856092	9.11406173311641e-05	0.000621116928686098
Tb927.11.2500-1	Tb927.11.2500	carboxypeptidase, putative,metallo-peptidase, Clan MA(E) Family M32	3432.13388005108	4280.37915991925	2583.88860018291	0.60365881237298	-0.72819472542855	9.57759171340633e-12	2.31872966232854e-10
Tb927.4.3400-1	Tb927.4.3400	hypothetical protein, conserved	1399.79294519267	1693.72304811977	1105.86284226557	0.652918340748335	-0.61502552695059	7.20890413006587e-08	9.5292361683103e-07
Tb927.9.7400-1	Tb927.9.7400	expression site-associated gene 11 (ESAG11) protein, putative	6.9722775557163	12.8139010556645	1.13065405576812	0.0882365214821375	-3.5024802725919	4.72698661783386e-05	0.000351078904395728
Tb927.8.6580-1	Tb927.8.6580	succinate dehydrogenase flavoprotein, putative	1853.78273219615	1537.10166215042	2170.46380224188	1.41204960978663	0.497790775957444	7.88620470469309e-06	7.03815662239616e-05
Tb927.8.6270-1	Tb927.8.6270	hypothetical protein, conserved	1287.7972480437	1392.07413251263	1183.52036357477	0.850184868702766	-0.234151512270826	0.0298713770720193	0.0832674136956669
Tb927.9.10690-1	Tb927.9.10690	hypothetical protein, conserved	759.863082104025	607.276548317051	912.449615890998	1.50252733852423	0.58739124104928	4.82679981791477e-06	4.50501316338712e-05
Tb927.3.3330-1	Tb927.3.3330	heat shock protein 20, putative	793.143228802171	633.728132401912	952.55832520243	1.50310247643908	0.587943370671888	1.84728683568397e-06	1.89131096120727e-05
Tb927.11.6610-1	Tb927.11.6610	hypothetical protein, conserved	1078.7554261913	984.741737474577	1172.76911490803	1.1909408023221	0.252101703446457	0.0262514493440816	0.0747701339133998
Tb927.10.14500-1	Tb927.10.14500	hypothetical protein, conserved	1930.13670440388	2700.34283116683	1159.93057764092	0.429549375824887	-1.21910411913845	4.75596119358321e-07	5.3712943170829e-06
Tb927.11.4650-1	Tb927.11.4650	hypothetical protein, conserved	2554.01857169424	2003.58045344374	3104.45668994473	1.54945447017553	0.631760362786646	1.70773488926293e-09	3.06692388719268e-08
Tb927.6.630-1	Tb927.6.630	hypothetical protein, conserved	1549.7978631817	1378.0866757517	1721.50905061169	1.24920230410955	0.321007135473651	0.00387303591123247	0.0157436394833216
Tb927.1.4730-1	Tb927.1.4730	hypothetical protein, conserved	353.527283529383	311.655490576768	395.399076481999	1.26870563310228	0.343357371836732	0.0205672271053663	0.0615611947921553
Tb927.1.4660-1	Tb927.1.4660	hypothetical protein, unlikely	140.356058037613	205.357817524957	75.3542985502693	0.366941465674233	-1.44637815148273	0.00873323488492541	0.0311130368014172
Tb927.8.7790-1	Tb927.8.7790	hypothetical protein, conserved	598.601952482606	728.564608465433	468.639296499779	0.64323642825153	-0.636578982261008	8.13347420750264e-06	7.24408210920256e-05
Tb927.11.11530-1	Tb927.11.11530	histone acetyltransferase, putative (HAT2)	1300.35015242265	1163.5958485631	1437.10445628219	1.23505464380681	0.304574873878865	0.00840778752046065	0.0301743856794911
Tb927.11.140-1	Tb927.11.140	expression site-associated gene 4 (ESAG4) protein, putative,receptor-type adenylate cyclase	747.711882678515	871.342226710719	624.081538646311	0.716230109726455	-0.481504925237648	0.0072627785564799	0.0267778675931804
Tb927.11.14880-1	Tb927.11.14880	paraflagellar rod component, putative (PFC9)	1915.32048836161	2598.85054506282	1231.7904316604	0.473975094104776	-1.07711684284307	3.70511869419452e-22	2.35301885767542e-20
Tb927.7.6360-1	Tb927.7.6360	histone H2A variant (h2aZ)	1176.90983181917	1528.44112592408	825.37853771426	0.540013300947556	-0.888933152472824	3.19231877850771e-12	8.25294447635445e-11
Tb927.2.1780-1	Tb927.2.1780	UDP-GlcNAc:PI a1-6 GlcNAc-transferase (TbGPI3)	563.43838734153	482.356737957795	644.520036725266	1.33618955848744	0.418124690215109	0.00154084710013118	0.00720212479229315
Tb927.7.1780-1	Tb927.7.1780	Adenine phosphoribosyltransferase, putative	937.510509965979	1279.13654684321	595.88447308875	0.465848993650708	-1.10206571815546	1.18706843621043e-19	6.22962142212469e-18
Tb927.10.12330-1	Tb927.10.12330	zinc finger protein family member, putative (ZC3H34)	1210.73255758198	1330.65359285671	1090.81152230725	0.819756192117167	-0.286733200674651	0.0184888161640362	0.0567551610723688
Tb927.3.1270-1	Tb927.3.1270	hypothetical protein, conserved	924.593139236175	847.620501329182	1001.56577714317	1.181620519528	0.240766784671873	0.0372775334713906	0.0994687651389045
Tb927.8.4780-1	Tb927.8.4780	hypothetical protein, conserved	5371.06315184732	6176.59303448846	4565.53326920619	0.739166923207253	-0.436027895482617	2.06513021388649e-05	0.000166196521528937
Tb927.11.15770-1	Tb927.11.15770	hypothetical protein, conserved	461.131297316406	362.313341309594	559.949253323219	1.5454833964967	0.628058155056347	6.11695352047084e-06	5.5495839185721e-05
Tb927.8.3990-1	Tb927.8.3990	hypothetical protein, conserved	847.060727491164	1158.02559562991	536.095859352421	0.462939559691521	-1.11110424400483	1.31821940685614e-19	6.87671123909954e-18
Tb927.8.730-1	Tb927.8.730	nucleolar RNA-binding protein, putative	2920.6133712655	3189.68869309159	2651.5380494394	0.831284273973898	-0.26658617562941	0.0146692113589822	0.0473359429815039
Tb927.9.4350-1	Tb927.9.4350	hypothetical protein, conserved	2008.06569122914	1640.84036951916	2375.29101293911	1.44760639551742	0.533669386656253	2.30829693978938e-06	2.30409047611778e-05
Tb927.8.3410-1	Tb927.8.3410	hypothetical protein, conserved	1396.58965478403	1688.16596375031	1105.01334581775	0.654564402757496	-0.611392948602536	3.7725197166938e-08	5.32405198021006e-07
Tb927.7.4230-1	Tb927.7.4230	hypothetical protein, conserved	721.55798331361	1009.43942005719	433.676546570031	0.429621171863351	-1.21886300335727	1.12739791539524e-20	6.54338763610855e-19
Tb927.8.1460-1	Tb927.8.1460	hypothetical protein, conserved	431.828549635522	524.241847676558	339.415251594487	0.647440209320902	-0.627181127878314	8.42196034577675e-06	7.46310014867416e-05
Tb927.9.10080-1	Tb927.9.10080	phosphatidylserine decarboxylase, putative	440.100922888163	281.575949072988	598.625896703338	2.12598376627745	1.08813058068819	6.23826326877639e-13	1.75231215665244e-11
Tb927.4.3650-1	Tb927.4.3650	hypothetical protein	349.832545896602	287.605509951854	412.059581841351	1.43272492210018	0.518761644061537	0.00101870642633177	0.00504118753267737
Tb927.1.110-1	Tb927.1.110	hypothetical protein, conserved	640.989319027051	535.804563580932	746.17407447317	1.39262358925478	0.477805366124018	0.000343523900300797	0.00199116631100277
Tb927.10.1320-1	Tb927.10.1320	hypothetical protein, conserved	1042.99455910136	1138.94423755265	947.044880650073	0.831511192053682	-0.266192412719765	0.0164084642926614	0.0517465926811387
Tb927.8.1320-1	Tb927.8.1320	hypothetical protein, conserved	532.609971221888	597.033069301009	468.186873142767	0.784189180158662	-0.350726358464037	0.00707182545299975	0.0261398052594221
Tb927.11.16800-1	Tb927.11.16800	hypothetical protein, conserved	1247.67614530846	1128.91356195945	1366.43872865746	1.21040155305224	0.275485743773802	0.0168464008252096	0.0528046698255138
Tb927.9.4230-1	Tb927.9.4230	fatty acyl CoA synthetase 4 (ACS4)	961.179388244493	1120.11991392961	802.238862559379	0.716208017180021	-0.481549426716048	0.0001967911337867	0.0012223086438743
Tb927.5.1830-1	Tb927.5.1830	lysosomal/endosomal membrane protein p67,lysosomal membrane glycoprotein	756.5972908344	1122.60360759723	390.590974071572	0.34793311853645	-1.52311808429914	7.65458911394706e-12	1.87387762554838e-10
Tb927.10.1490-1	Tb927.10.1490	hypothetical protein, conserved	5845.41067975432	6796.91775539833	4893.90360411031	0.720018069988182	-0.4738949811724	0.0053819059744351	0.0207967477777554
Tb927.8.5460-1	Tb927.8.5460	flagellar calcium-binding protein,44 kDa calflagin,44 kDa calcimedin (Tb-44)	232.649918883465	311.930862199961	153.36897556697	0.491676182617205	-1.02421962391082	1.98241878791852e-08	2.94973145285533e-07
Tb927.4.2040-1	Tb927.4.2040	ALBA-Domain Protein (ALBA3)	2851.09298119808	3330.74702940619	2371.43893298997	0.711984102080772	-0.490083067326723	6.17102850970275e-06	5.58707581188377e-05
Tb927.9.11510-1	Tb927.9.11510	hypothetical protein, conserved	724.365990833276	574.318978111726	874.413003554826	1.52252152006149	0.606462620030833	1.70720540813205e-06	1.75609720620531e-05
Tb927.11.9590-1	Tb927.11.9590	S-adenosylhomocysteine hydrolase, putative	21295.0745609688	27238.5137157381	15351.6354061995	0.56360033320502	-0.827255630306727	1.32961254708027e-07	1.67665098742612e-06
Tb927.3.4400-1	Tb927.3.4400	hypothetical protein, conserved	266.427891844154	308.5195943159	224.336189372408	0.7271375740975	-0.459699747673565	0.00383136203840083	0.0156009028113728
Tb927.11.3140-1	Tb927.11.3140	protein kinase, putative,dual-specificity protein kinase, putative	978.886159368552	1105.8567368632	851.915581873907	0.770367040752852	-0.376382114394964	0.00141827384658442	0.00672790979061932
Tb927.10.9550-1	Tb927.10.9550	hypothetical protein	15.2517297732951	6.6328789370496	23.8705806095405	3.59882651803057	1.84752655860904	0.0110922478136627	0.0377524115879378
Tb927.3.570-1	Tb927.3.570	expression site-associated gene (ESAG) protein, putative,expression site-associated gene 2 (ESAG2) protein, putative	34.1171158564682	55.9027989143304	12.331432798606	0.220587037466651	-2.18058007971527	2.45600639749855e-07	2.96072077959798e-06
Tb927.7.1590-1	Tb927.7.1590	mitotic cyclin,cyclin CycB3 (CYC8)	552.048349826931	623.06641968672	481.030279967141	0.772036920572617	-0.373258252765287	0.00420886763162444	0.0169073929310049
Tb927.1.4850-1	Tb927.1.4850	hypothetical protein, unlikely	7.03511477346561	10.7286256108431	3.34160393608809	0.311466170719092	-1.68285261859203	0.0241145308261169	0.069933735327627
Tb927.2.5660-1	Tb927.2.5660	adenylate kinase, putative (ADKA)	552.453105005996	820.247615439827	284.658594572166	0.347039831892139	-1.52682683561319	5.28185770434188e-32	7.23284389388317e-30
Tb927.11.13200-1	Tb927.11.13200	hypothetical protein, conserved	1575.88300430943	1759.95721472597	1391.80879389289	0.790819675755355	-0.338579328825871	0.00225421779553621	0.00998280179892841
Tb927.8.4870-1	Tb927.8.4870	DIGIT	2804.60023419389	3044.40872907826	2564.79173930952	0.84245972454758	-0.247320377832475	0.0161670496457673	0.0511431463731445
Tb927.3.4660-1	Tb927.3.4660	hypothetical protein, conserved	979.850768102096	1074.15655852882	885.544977675372	0.824409598995725	-0.278566791923211	0.0139763905709541	0.0455349765664838
Tb927.6.3180-1	Tb927.6.3180	hypothetical protein, conserved	1690.31530673061	2600.78810477902	779.842508682204	0.299848537160418	-1.73769416039135	3.94822695423455e-52	1.73011305134558e-49
Tb927.10.3990-1	Tb927.10.3990	DHH1 (DHH1)	7347.56945763517	9032.95477712946	5662.18413814087	0.626836320765931	-0.673839318601501	3.40859580920561e-06	3.28997066870903e-05
Tb927.7.4510-1	Tb927.7.4510	hypothetical protein, conserved	730.716994350695	807.835775602875	653.598213098515	0.80907312208443	-0.30565799902896	0.0131799588651439	0.0434244960504215
Tb927.10.6750-1	Tb927.10.6750	hypothetical protein, conserved	756.943977834875	1143.46605274867	370.421902921083	0.323946567570293	-1.62617222331583	1.43920974778569e-06	1.49800881586625e-05
Tb927.5.2070-1	Tb927.5.2070	hypothetical protein, conserved	1451.49708660105	1200.86145197528	1702.13272122682	1.41742639704772	0.503273822030868	5.15702210365734e-06	4.76752549751614e-05
Tb927.10.12840-1	Tb927.10.12840	mitochondrial carrier protein (MCP12)	2148.28623963184	1863.84517262783	2432.72730663585	1.30521963002214	0.384292590307227	0.000406398723004266	0.00229046842984527
Tb927.9.6410-1	Tb927.9.6410	hypothetical protein, conserved	1110.8573817514	983.705130594631	1238.00963290818	1.25851700311843	0.331724708075313	0.0041803464094612	0.0168289186644547
Tb927.3.5400-1	Tb927.3.5400	hypothetical protein, conserved	747.704823015893	645.172149474085	850.2374965577	1.31784593809695	0.39818172289919	0.00279580882562628	0.0119291472968786
Tb927.11.3950-1	Tb927.11.3950	hypothetical protein, conserved	544.201043948025	598.4412833325	489.96080456355	0.818728283308159	-0.288543360194663	0.0325556759047326	0.0891340030081463
Tb927.3.3400-1	Tb927.3.3400	kinesin, putative	330.342064009509	373.950789593329	286.73333842569	0.766767570507103	-0.383138773606315	0.0192113468722909	0.058537570215998
Tb927.7.720-1	Tb927.7.720	hypothetical protein, conserved	1365.86915974318	1156.87863369819	1574.85968578816	1.36130069301549	0.444985773974563	0.000241779947074886	0.00146336979016871
Tb927.9.14400-1	Tb927.9.14400	leucine-rich repeat protein (LRRP), putative	650.758170368054	570.160111334238	731.356229401871	1.28272079169203	0.359207174887493	0.00578439133071852	0.0220986946915506
Tb927.10.14930-1	Tb927.10.14930	zinc finger protein family member, putative (ZC3H39)	666.883500199914	806.105326428688	527.661673971141	0.654581549918366	-0.611355155835576	1.68805325942822e-06	1.74048220772105e-05
Tb927.10.2950-1	Tb927.10.2950	hypothetical protein, conserved	3055.19727591087	3314.40403459213	2795.9905172296	0.843587712315127	-0.245390013875172	0.0176726168791716	0.0547627524299997
Tb927.10.7720-1	Tb927.10.7720	hypothetical protein, conserved	401.846456239975	338.986169522413	464.706742957538	1.37087227957485	0.455094165422545	0.0129148777959699	0.0426633957798265
Tb927.7.680-1	Tb927.7.680	chaperone protein DNAj, putative	1441.59238241254	1318.703912014	1564.48085281109	1.18637765351111	0.246563328703964	0.0346249352281343	0.0936872282616144
Tb927.8.5260-1	Tb927.8.5260	60S ribosomal protein L39, putative	3858.02363734801	4263.45375841876	3452.59351627727	0.809811413917569	-0.304342117609931	0.00485026695545098	0.0190446861996292
Tb927.11.170-1	Tb927.11.170	hypothetical protein, conserved	973.848221714033	813.385214819207	1134.31122860886	1.3945559962766	0.479805864756066	0.000678126774793274	0.00356728874807218
Tb927.4.5110-1	Tb927.4.5110	hypothetical protein, conserved	1486.07530247487	1859.18654920737	1112.96405574237	0.598629576045968	-0.740264536130255	4.81313875902523e-06	4.49705203455194e-05
Tb927.11.14010-1	Tb927.11.14010	hypothetical protein, conserved	476.209194870033	365.37558139117	587.042808348895	1.60668320010255	0.684085491740242	8.37235555423188e-07	9.05868198485039e-06
Tb927.10.14720-1	Tb927.10.14720	peroxin 13 (PEX13)	843.762150255267	757.435945297515	930.088355213019	1.22794324851811	0.296243885648281	0.00961629542369217	0.0335632071259411
Tb927.9.14210-1	Tb927.9.14210	hypothetical protein, unlikely	139.710731209489	113.629128818449	165.79233360053	1.45906542912447	0.54504457973072	0.0330863787414825	0.0902767818463115
Tb927.11.13010-1	Tb927.11.13010	hypothetical protein	656.767941783949	736.324297442833	577.211586125065	0.783909465068113	-0.351241050035903	0.0060910332852668	0.0231390618604587
Tb927.3.4090-1	Tb927.3.4090	hypothetical protein, conserved	284.818899674989	238.691330381967	330.94646896801	1.38650393559922	0.471451711481191	0.00349364549341088	0.0144086160490602
Tb927.8.5520-1	Tb927.8.5520	hypothetical protein, conserved	484.795620422616	355.857792940157	613.733447905075	1.72465928829127	0.786311381228619	4.19991075931358e-08	5.82405346433927e-07
Tb927.3.2050-1	Tb927.3.2050	hypothetical protein, conserved	1932.84681361563	2466.11473640777	1399.57889082349	0.567523834216313	-0.817247112556713	0.00142883665795435	0.00677248484062301
Tb927.1.5110-1	Tb927.1.5110	expression site-associated gene 11 (ESAG11) protein, putative	319.264353329074	477.508133558507	161.020573099641	0.337210115982058	-1.5682802784821	0.000140356870978462	0.000907144260512714
Tb927.11.13130-1	Tb927.11.13130	membrane-bound acid phosphatase 1 precursor (MBAP1)	1648.42171997616	1885.54320786374	1411.30023208858	0.748484694597658	-0.417955279276775	0.000119519411974469	0.00078757001995808
Tb927.11.6390-1	Tb927.11.6390	hypothetical protein, conserved	1343.49784279403	1789.73101771524	897.264667872826	0.501340513737236	-0.996137270689148	4.16641945539845e-18	1.81664179637373e-16
Tb927.9.4390-1	Tb927.9.4390	DNA-damage inducible protein DDI1-like protein	945.033000754294	1078.50561870136	811.560382807224	0.752486003535549	-0.410263347324187	0.000813655678777674	0.00414827130238949
Tb927.10.7560-1	Tb927.10.7560	hypothetical protein, conserved	421.525471699562	287.014484406297	556.036458992827	1.93731149193747	0.954055937288591	4.10673128504977e-11	9.32419507310264e-10
Tb927.11.11760-1	Tb927.11.11760	hypothetical protein, conserved	1053.37910072027	966.938447456351	1139.81975398419	1.17879246293559	0.237309741176679	0.0373658826868625	0.0996271967957599
Tb927.11.2100-1	Tb927.11.2100	hypothetical protein, conserved	1084.87230185466	889.25811750091	1280.48648620842	1.43994916774781	0.526017883381085	7.07943993539748e-06	6.35698889280978e-05
Tb927.7.2320-1	Tb927.7.2320	hypothetical protein, conserved	947.286261615399	1155.27688593992	739.295637290883	0.639929393800174	-0.644015359827294	8.39498497767793e-08	1.08836757905872e-06
Tb927.5.2720-1	Tb927.5.2720	zinc-finger protein ZPR1, putative	1083.28480436323	1174.12127427847	992.448334447998	0.845269016233339	-0.24251752672413	0.030323383458747	0.0841793261426856
Tb927.10.3620-1	Tb927.10.3620	Laminin-like protein, putative	859.849316465888	715.901460805924	1003.79717212585	1.40214432723161	0.487634858239092	8.98924799217037e-05	0.000613565182269324
Tb927.3.970-1	Tb927.3.970	hypothetical protein, conserved	949.965877518259	798.677604454967	1101.25415058155	1.37884691449821	0.463462291548061	0.000141010289408505	0.00090935553817229
Tb927.8.800-1	Tb927.8.800	hypothetical protein, conserved	2849.7009308893	3258.35112136085	2441.05074041776	0.749167492850878	-0.416639793972035	8.25591007452618e-05	0.000571522874353456
Tb927.8.5730-1	Tb927.8.5730	protein kinase, putative	982.012916316994	1171.61758465972	792.408247974263	0.676336936513636	-0.564185949658364	2.91282331606548e-06	2.85867676842081e-05
Tb927.11.4700-1	Tb927.11.4700	prostaglandin f synthase	3076.86863356657	1636.20125888973	4517.53600824342	2.76099042443524	1.46518588443313	3.60473572857385e-43	1.01909367500714e-40
Tb927.11.410-1	Tb927.11.410	hypothetical protein, conserved	236.574830208094	170.832896216525	302.316764199662	1.76966363560613	0.823475169710306	0.00192927584634927	0.00873356070113896
Tb927.9.10520-1	Tb927.9.10520	hypothetical protein, conserved	484.617330293672	387.368869418914	581.865791168431	1.50209745052895	0.586978412608656	4.48409972016631e-05	0.000336461044071383
Tb927.11.9710-1	Tb927.11.9710	60S ribosomal protein L10a, putative (RPL10A)	2212.66020447594	2521.50855089402	1903.81185805787	0.755028912110116	-0.405396204675799	0.000159278706867696	0.00101373898837218
Tb927.11.1280-1	Tb927.11.1280	hypothetical protein, conserved	1006.62414643078	815.270312696726	1197.97798016484	1.46942426518906	0.555251003731112	4.36034781860113e-06	4.09144414156534e-05
Tb927.3.4870-1	Tb927.3.4870	hypothetical protein, conserved	374.067807954197	316.765992299232	431.369623609161	1.36179272426969	0.445507130350812	0.0016915012653828	0.00778588082448261
Tb927.11.8870-1	Tb927.11.8870	mitochondrial DEAD box protein,KREH1 (KREH1)	1162.82730098509	974.704252905453	1350.95034906472	1.38601052066586	0.470938208452661	4.36790804979244e-05	0.000328868953164784
Tb927.7.5340-1	Tb927.7.5340	hypothetical protein, conserved	1243.7227977911	1064.85049730059	1422.59509828161	1.33595758455099	0.41787420427204	0.00252182509062331	0.0109358115260874
Tb927.10.7960-1	Tb927.10.7960	hypothetical protein, conserved	570.52633997663	647.196481771015	493.856198182245	0.763069967300868	-0.390112748377899	0.00347052653828801	0.014347025746017
Tb927.11.8790-1	Tb927.11.8790	target SNARE, putative	650.508785230438	721.726967221777	579.290603239099	0.80264508539708	-0.317165898834315	0.0127769347813295	0.042383443006651
Tb927.9.10570-1	Tb927.9.10570	predicted zinc finger protein	1965.24933453554	2174.57395584409	1755.924713227	0.807479878303522	-0.308501785338899	0.00760002041847874	0.0277874755726106
Tb927.11.9630-1	Tb927.11.9630	hypothetical protein, conserved	655.996775935687	720.540377409457	591.453174461917	0.820846677029198	-0.284815323489346	0.0312528484929238	0.0862133976052831
Tb927.9.13510-1	Tb927.9.13510	Poly(A)-specific ribonuclease PARN-3	1058.01525693626	1192.69400275413	923.336511118381	0.774160437619573	-0.369295512274484	0.00240384673506308	0.0105283921969479
Tb927.9.2520-1	Tb927.9.2520	microtubule- associated protein (GB4)	460.66659531632	542.339011622361	378.994179010279	0.698814156622351	-0.51701926012727	0.00267577697614712	0.01154498265837
Tb927.1.2160-1	Tb927.1.2160	calpain-like protein fragment, putative	189.822650267572	148.895913172347	230.749387362797	1.54973620461769	0.632022661513193	0.0139387133022199	0.0454329217503915
Tb927.4.1680-1	Tb927.4.1680	ZFP family member, putative (ZC3H10)	1411.35226120352	1587.24401166439	1235.46051074264	0.778368355251898	-0.361475036681463	0.00148554779206437	0.00698087981214592
Tb927.11.14950-1	Tb927.11.14950	zinc finger protein 2 (ZFP2)	2800.83362948567	3114.91657825424	2486.7506807171	0.798336205238217	-0.324931654853044	0.00198716326648346	0.00896320065232167
Tb927.8.7470-1	Tb927.8.7470	hypothetical protein, conserved	877.766974783544	716.649714117922	1038.88423544917	1.44964020076093	0.535694869212462	1.0099624861587e-05	8.81604704053275e-05
Tb927.7.3990-1	Tb927.7.3990	mitochondrial DNA polymerase I protein C (TbPOL1C)	2314.33393748523	2081.76137188454	2546.90650308591	1.22343825641279	0.290941294376207	0.00926319647810606	0.0325903869667288
Tb927.3.4280-1	Tb927.3.4280	mismatch repair protein MSH5, putative	1389.32353983737	1636.12431580373	1142.52276387101	0.698310484622163	-0.518059460989718	5.85416654046694e-06	5.34436620423461e-05
Tb927.5.288b-1	Tb927.5.288b	ribulose-phosphate 3-epimerase, putative	864.279222963226	955.279462272793	773.278983653659	0.809479334784274	-0.304933844482807	0.0159880012898707	0.0507720902187727
Tb927.9.9400-1	Tb927.9.9400	ceramide phosphorylethanolamine synthase	135.631232453116	193.651366565623	77.6110983406092	0.400777436880669	-1.31912680545766	6.71342412753273e-10	1.28183984866442e-08
Tb927.10.12410-1	Tb927.10.12410	hypothetical protein, conserved	632.888579629704	735.118113786695	530.659045472713	0.721869092218684	-0.470190860448529	0.00236308273781332	0.0103757801173326
Tb927.2.4840-1	Tb927.2.4840	hypothetical protein, conserved	364.3538038834	297.830696028778	430.876911738022	1.44671760662436	0.532783341163234	0.0157474412434105	0.050149471524979
Tb927.5.370-1	Tb927.5.370	75 kDa invariant surface glycoprotein, putative (ISG75)	922.455926097363	1400.23073865916	444.681113535561	0.317577025884591	-1.65482154588638	1.80929131765329e-42	4.66371444350395e-40
Tb927.3.4140-1	Tb927.3.4140	hypothetical protein, conserved	1295.30523748149	1419.69390662065	1170.91656834234	0.824766918334893	-0.277941627980747	0.0117621144813867	0.0395712749769186
Tb927.6.5100-1	Tb927.6.5100	serine/threonine-protein kinase, putative	1268.67314643761	1100.55209301348	1436.79419986174	1.30552130061157	0.384625996552314	0.000968368463702895	0.00481929654508358
Tb927.7.3140-1	Tb927.7.3140	hypothetical protein, conserved	521.597621302183	468.062501495845	575.13274110852	1.22875201339671	0.297193780525219	0.0280158118153378	0.0789233605752556
Tb927.3.990-1	Tb927.3.990	hypothetical protein, conserved	833.782301618908	704.734636223537	962.82996701428	1.36623051787805	0.450200923556009	0.000219061707526911	0.00134632314499709
Tb927.4.4520-1	Tb927.4.4520	hypothetical protein, conserved	635.85114586278	814.46231336359	457.239978361971	0.561401026001618	-0.832896394403343	0.00384462996420711	0.0156354232047848
Tb927.1.3040-1	Tb927.1.3040	hypothetical protein, conserved	448.051203689738	340.700901748492	555.401505630984	1.63017327744259	0.705025322260422	2.06775580880535e-06	2.08776634889057e-05
Tb927.10.14160-1	Tb927.10.14160	aquaporin 3, putative	1994.68702516547	2893.08282667518	1096.29122365577	0.378935305117295	-1.39997653396711	1.16769692661419e-36	2.08850936017281e-34
Tb927.11.15810-1	Tb927.11.15810	NADH dehydrogenase subunit NI2M, putative	670.057455828708	598.738575551357	741.376336106059	1.23823045044885	0.308279843453131	0.014191872252188	0.0461512313239985
Tb927.11.16500-1	Tb927.11.16500	hypothetical protein, conserved	469.100254290796	418.039957692869	520.160550888723	1.24428428746249	0.315316142426267	0.0219112228602212	0.0649565340185018
Tb927.8.4770-1	Tb927.8.4770	small GTP-binding protein Rab18 (TbRAB18)	335.679738628342	430.756207532994	240.603269723689	0.558560191393782	-0.840215338536427	4.03198380499403e-09	6.74356986010834e-08
Tb927.9.6530-1	Tb927.9.6530	unspecified product	2602.54327795133	3300.15273747315	1904.9338184295	0.577225955877443	-0.792791920536875	1.83892451899419e-13	5.50045545544882e-12
Tb927.1.3120-1	Tb927.1.3120	separase, putative,cysteine peptidase, Clan CD, family C50, putative	1038.24269861687	944.597597666232	1131.8877995675	1.1982751198648	0.260959183999863	0.0153556919061144	0.0491933934110469
Tb927.7.3600-1	Tb927.7.3600	hypothetical protein, conserved	480.70987945241	409.941243496696	551.478515408123	1.34526233736364	0.427887537769623	0.00283063965886904	0.0120601487459058
Tb927.10.12010-1	Tb927.10.12010	hypothetical protein, conserved	565.632834639289	793.267333965756	337.998335312822	0.426083768788357	-1.23079100026998	1.57612730570991e-21	9.72759134312793e-20
Tb927.5.1730-1	Tb927.5.1730	inhibitor of serine peptidase (ISP), putative,ecotin family (I11), putative	640.59608526002	749.883551671734	531.308618848307	0.708521499990028	-0.497116462692028	0.000154568459974883	0.000988065633274888
Tb927.8.2500-1	Tb927.8.2500	ribosomal RNA methyltransferase, putative	388.075821272437	330.728153119216	445.423489425657	1.34679641035911	0.429531781042071	0.00481495478914454	0.0189229882385932
Tb927.9.4640-1	Tb927.9.4640	hypothetical protein, conserved	2005.98742520268	1830.60105130968	2181.37379909567	1.1916161620988	0.252919596358404	0.0157150992345524	0.0501372878382298
Tb927.7.970-1	Tb927.7.970	hypothetical protein, conserved	1348.35953131419	991.838781082055	1704.88028154632	1.7189086715145	0.781492894057772	8.65956755315989e-12	2.10228393451228e-10
Tb927.11.14620-1	Tb927.11.14620	expression site-associated gene 2 (ESAG2) protein, putative	1448.00841920724	2301.30037263925	594.716465775231	0.258426267533768	-1.9521753758049	4.86379151655556e-10	9.40977237330969e-09
Tb927.11.5510-1	Tb927.11.5510	dynein light chain p28, axonemal, putative	586.639178972311	684.107598399671	489.170759544951	0.715049446445654	-0.483885085618164	0.000131947427437934	0.000859767475142047
Tb927.11.3800-1	Tb927.11.3800	hypothetical protein, conserved	385.208373362338	450.37716130847	320.039585416205	0.710603496159535	-0.49288330816079	0.00170427799743372	0.00783235048217571
Tb927.10.5390-1	Tb927.10.5390	hypothetical protein, conserved	3341.03515040674	3596.51808264449	3085.55221816898	0.857927625349293	-0.221072147574821	0.0361579746451247	0.0970561990168063
Tb927.10.4920-1	Tb927.10.4920	hypothetical protein, conserved	553.145489739971	616.863492311806	489.427487168137	0.793412956461274	-0.333856137951428	0.0300386793920033	0.0835742813306402
Tb927.7.6180-1	Tb927.7.6180	hypothetical protein, conserved	613.379869502679	531.735777774436	695.023961230922	1.30708519208529	0.386353174946314	0.00505046964380448	0.0197159536562594
Tb927.1.4700-1	Tb927.1.4700	hypothetical protein, conserved	376.373110221141	311.916764160106	440.829456282177	1.41329196418536	0.499059534865813	0.00127148221900736	0.00611931365589263
Tb927.5.2000-1	Tb927.5.2000	hypothetical protein	1982.14315017428	2519.86895929881	1444.41734104976	0.573211291690219	-0.802861065355295	0.00171270607117656	0.00786283709156173
Tb927.11.900-1	Tb927.11.900	isocitrate dehydrogenase, putative (IDH)	1974.66982340056	1650.18812566165	2299.15152113946	1.39326631029878	0.478471042452033	1.33427481125138e-05	0.000112330302073075
Tb927.11.13310-1	Tb927.11.13310	hypothetical protein, conserved	461.453815936895	394.076097039483	528.831534834307	1.34195283298627	0.424333964524196	0.0318366159664858	0.0876306854052393
Tb927.4.1460-1	Tb927.4.1460	hypothetical protein, conserved	891.682746001376	1035.08907707189	748.27641493086	0.722910164454269	-0.468111719286305	8.58805162536283e-05	0.000591711355697168
Tb927.7.1920-1	Tb927.7.1920	paraflagellar rod component, putative (PFC5)	1057.55760301737	1277.56911470845	837.54609132629	0.65557791095899	-0.609160849795312	1.43085990602141e-07	1.79143660233881e-06
Tb927.2.5260-1	Tb927.2.5260	hypothetical protein, conserved	539.320880019849	477.235697087634	601.406062952065	1.26018666797599	0.33363745199231	0.018398829388559	0.0565581693305264
Tb927.2.5190-1	Tb927.2.5190	hypothetical protein, conserved	579.152751121546	479.478169620166	678.827332622927	1.41576275132752	0.501579523782144	0.000178128358694586	0.00111908024057301
Tb927.11.17000-1	Tb927.11.17000	leucine-rich repeat protein (LRRP), putative	9104.35190825351	11065.8969076865	7142.80690882052	0.64547925653085	-0.631557361835045	3.98123800201882e-10	7.82322193939304e-09
Tb927.1.1370-1	Tb927.1.1370	rRNA biogenesis protein, putative	1033.23599263294	869.073569918871	1197.39841534701	1.3777871710663	0.462353049899226	7.31155924899235e-05	0.000511809147429464
Tb927.11.14890-1	Tb927.11.14890	hypothetical protein, conserved	1023.2575883356	896.092945781658	1150.42223088955	1.28382020671532	0.360443173611045	0.00239532715195967	0.0105015743670708
Tb927.11.16740-1	Tb927.11.16740	chaperone protein DNAj, putative	1034.70989400477	1189.34668193467	880.073106074867	0.739963476959702	-0.434474030780191	0.000383642802455433	0.0021889619275517
Tb927.10.12380-1	Tb927.10.12380	chaperone protein DNAj, putative	925.988655333168	812.895099789261	1039.08221087708	1.27824883081034	0.354168706420006	0.0053022456801671	0.020561451832294
Tb927.5.1400-1	Tb927.5.1400	hypothetical protein	6.45335488799701	10.3770524960802	2.52965727991383	0.243774162351919	-2.03638287221931	0.026018234277818	0.07425066923178
Tb927.10.2700-1	Tb927.10.2700	predicted WD40 repeat protein	1468.72877425027	1249.89154809319	1687.56600040735	1.35016994312976	0.433141007779793	0.00010981512331937	0.000731878129863846
Tb927.11.11480-1	Tb927.11.11480	Trichohyalin, putative	2435.20971314226	2967.80324275184	1902.61618353268	0.641085687934121	-0.641410893588458	1.48983026097079e-09	2.70889469027967e-08
Tb927.3.4240-1	Tb927.3.4240	thioredoxin, putative	297.016822681788	256.602813835529	337.430831528047	1.31499271767271	0.395054810006885	0.0166201353494846	0.0522261979931455
Tb927.7.7230-1	Tb927.7.7230	nitroreductase (NTR)	607.358574592936	528.175597035005	686.541552150867	1.29983580461664	0.378329393387358	0.0235497073040237	0.0687647974954573
Tb927.3.1180-1	Tb927.3.1180	hypothetical protein, conserved	1118.13677825945	1024.37684250192	1211.89671401697	1.18305750748627	0.242520203642847	0.030603775442268	0.0848233674813526
Tb927.9.14140-1	Tb927.9.14140	hypothetical protein, conserved	612.647081688505	488.849755663495	736.444407713514	1.50648414810798	0.591185492337403	5.31144163478247e-06	4.89994468286669e-05
Tb927.11.15840-1	Tb927.11.15840	L-Lysine transport protein, putative	996.614658471307	1289.4949318995	703.734385043118	0.545744203900421	-0.873703191794106	9.2802706523303e-14	2.8739325794001e-12
Tb927.11.9860-1	Tb927.11.9860	hypothetical protein, conserved	2262.57091326776	2851.14617106387	1673.99565547165	0.587130773041715	-0.768246220842953	3.49735799422252e-07	4.07591030071358e-06
Tb927.2.1810-1	Tb927.2.1810	transcription silencer (ISWI)	2755.43737115177	2484.82419514832	3026.05054715522	1.21781273422227	0.284292303868283	0.00747614326762805	0.0274375710207254
Tb927.2.4650-1	Tb927.2.4650	hypothetical protein, conserved	382.416180121985	320.020047756216	444.812312487754	1.3899513971281	0.47503443665512	0.00124983821244201	0.00603170820145474
Tb927.4.3380-1	Tb927.4.3380	myosin IB heavy chain, putative	2019.76928086247	2538.06522823299	1501.47333349195	0.591581854079173	-0.757350294362971	7.74012510719723e-12	1.88953917658709e-10
Tb927.6.2090-1	Tb927.6.2090	hypothetical protein, conserved	1317.92469281782	1181.00483729824	1454.84454833739	1.23187010111289	0.300850133986819	0.0119549423730308	0.0400968675687874
Tb927.5.1940-1	Tb927.5.1940	hypothetical protein, conserved	670.31057441241	804.591991642958	536.029157181863	0.66621239429354	-0.585945900557637	6.03552857409505e-06	5.48707182815031e-05
Tb927.11.4220-1	Tb927.11.4220	palmitoyl acyltransferase 6, putative	618.233040529813	558.212136575627	678.253944483999	1.21504693295415	0.281012041100598	0.033294130507431	0.0907588677347201
Tb927.10.13940-1	Tb927.10.13940	hypothetical protein, unlikely	92.5636131254641	69.4483449434171	115.678881307511	1.66568233414	0.73611328746258	0.00368279935546174	0.0150822680146106
Tb927.10.8940-1	Tb927.10.8940	hypothetical protein, conserved	10838.4489404765	14441.5307961842	7235.36708476884	0.501011089951806	-0.99708555685331	0.000413358465621184	0.00232371622367162
Tb927.2.4590-1	Tb927.2.4590	branched-chain amino acid aminotransferase, putative	930.596073358671	1421.78700462128	439.405142096063	0.309051314063112	-1.69408169559874	4.66386682927021e-43	1.27731652786638e-40
Tb927.10.10800-1	Tb927.10.10800	palmitoyl acyltransferase 2, putative	718.456160080683	582.12884945679	854.783470704577	1.46837503673321	0.554220493067309	5.44725710865431e-06	4.99369888077891e-05
Tb927.3.560-1	Tb927.3.560	expression site-associated gene (ESAG) protein, putative,expression site-associated gene 11 (ESAG11) protein, putative	95.4010173599046	155.132601195322	35.6694335244868	0.22992867553079	-2.12074169204907	1.32362530980332e-06	1.38427830729311e-05
Tb927.9.13240-1	Tb927.9.13240	hypothetical protein, conserved	346.043555399173	389.707829791061	302.379281007284	0.775912768212541	-0.366033627966161	0.0174996992993164	0.0544048828163212
Tb927.11.2050-1	Tb927.11.2050	60S acidic ribosomal subunit protein, putative	350.518936153667	390.64756206345	310.390310243885	0.794553301713605	-0.331784090494789	0.0133230371418248	0.0438118505327852
Tb927.3.480-1	Tb927.3.480	variant surface glycoprotein (VSG, pseudogene), putative,variant surface glycoprotein, degenerate	5.19094302609408	10.1928257766832	0.189060275504933	0.0185483672189729	-5.75256399531504	5.79723493182261e-05	0.000421284966355666
Tb927.7.2290-1	Tb927.7.2290	hypothetical protein, conserved	682.394404768139	928.735941336788	436.05286819949	0.469512214173441	-1.09076540538266	3.51234988534635e-17	1.41853614724311e-15
Tb927.10.12660-1	Tb927.10.12660	pumilio/PUF RNA binding protein 2 (PUF2)	1275.31939572604	1464.5104179443	1086.12837350777	0.741632398240189	-0.431223825358245	0.0337228553758961	0.0916510140110215
Tb927.3.1480-1	Tb927.3.1480	hypothetical protein, conserved	59.539335344119	95.4898266933241	23.5888439949139	0.247029917340535	-2.01724232034417	2.90199562413115e-13	8.39375896035822e-12
Tb927.11.8990-1	Tb927.11.8990	cation transporter, putative	1219.54720659106	930.843611321069	1508.25080186105	1.62030526236358	0.696265639659407	5.40744228201509e-09	8.89133661530586e-08
Tb927.9.6230-1	Tb927.9.6230	unspecified product (AK)	89.3266913425042	122.067495045332	56.5858876396763	0.463562290834772	-1.10916488194753	3.70976316353421e-06	3.55715146227722e-05
Tb927.7.1070-1	Tb927.7.1070	KREX1 (KREX1)	1556.87613845364	1421.04863477568	1692.7036421316	1.19116517247054	0.252373477838413	0.0300979988987496	0.0837127459056305
Tb927.8.6620-1	Tb927.8.6620	hypothetical protein, conserved	659.983178879466	749.060764866615	570.905592892316	0.762161922863464	-0.391830561085557	0.00245247068352794	0.0106932602340492
Tb927.11.11690-1	Tb927.11.11690	vacuolar ATP synthase subunit b, putative,v- ATPase B subunit,vacuolar proton pump B subunit	3579.53907438002	4753.64387528407	2405.43427347596	0.506019032259166	-0.982736446668285	3.53254856977128e-20	1.97192711245067e-18
Tb927.11.7850-1	Tb927.11.7850	hypothetical protein, conserved	306.004209788972	227.788627359383	384.219792218561	1.68673825674526	0.754236117672457	4.98935137450428e-06	4.63697512684576e-05
Tb927.8.5300-1	Tb927.8.5300	hypothetical protein, conserved	1508.99659224722	1734.15996109996	1283.83322339449	0.740319954440746	-0.433779179654896	0.02244981406368	0.0662458486377413
Tb927.10.7710-1	Tb927.10.7710	40S ribosomal protein S8, putative	1111.3708101924	1008.57567071594	1214.16594966885	1.20384219540709	0.267646290083888	0.0169952447369098	0.0531571466360733
Tb927.10.11890-1	Tb927.10.11890	hypothetical protein, conserved	744.909118627133	536.740568753654	953.077668500613	1.77567660054786	0.828368851242885	8.6047236324187e-11	1.86662866125043e-09
Tb927.11.12350-1	Tb927.11.12350	DNA photolyase, putative	912.29424237816	803.40921303406	1021.17927172226	1.27105745758851	0.346029248206282	0.00590340877544962	0.022475010646412
Tb927.9.10020-1	Tb927.9.10020	hypothetical protein, unlikely	64.3983652342714	50.3270348378046	78.4696956307382	1.55919568644631	0.640802004462211	0.0288601256505415	0.0808858782223683
Tb927.11.7860-1	Tb927.11.7860	DNA replication licensing factor MCM2, putative	1358.5810002558	1167.06417655515	1550.09782395645	1.32820272877531	0.40947536767639	0.000425285648336328	0.00238312239259564
Tb927.10.2160-1	Tb927.10.2160	hypothetical protein, conserved	522.187416430535	462.668886626034	581.705946235036	1.25728347647724	0.330309967180651	0.0244033603613698	0.0706149557463718
Tb927.10.15480-1	Tb927.10.15480	transporter, putative	1331.88813921299	1457.33088202184	1206.44539640414	0.827845900534519	-0.272565852796969	0.0175460854102375	0.0544718004021684
Tb927.11.13100-1	Tb927.11.13100	hypothetical protein, conserved	633.552195557457	576.489830819891	690.614560295022	1.19796486143185	0.260585591781553	0.0327616759692343	0.0896420006850983
Tb927.11.16220-1	Tb927.11.16220	hypothetical protein, conserved	296.881426010095	238.901894228823	354.860957791367	1.48538360876903	0.570835563348792	0.000237597531260735	0.0014420393102279
Tb927.11.9360-1	Tb927.11.9360	prenyltransferase, putative	950.853777092056	829.704379711293	1072.00317447282	1.29203027088496	0.3696398712269	0.00256062325055995	0.0110766545744854
Tb927.5.1080-1	Tb927.5.1080	RNA-binding protein, putative (RBP22)	287.064343918187	228.354391977549	345.774295858825	1.51420033074214	0.598556088447003	0.000159253665924639	0.00101373898837218
Tb927.9.6060-1	Tb927.9.6060	2Fe-2S iron-sulfur cluster binding domain containing protein, putative	654.732763440135	452.327229025634	857.138297854636	1.89495180226274	0.922161154190127	7.36032670527341e-13	2.05432812882217e-11
Tb927.8.1260-1	Tb927.8.1260	hypothetical protein, conserved	1565.33020661509	1157.57525827661	1973.08515495358	1.70449838215366	0.769347230126142	2.56860052815443e-08	3.73940448982482e-07
Tb927.11.500-1	Tb927.11.500	RNA-binding protein, UBP1 (UBP1)	1120.62427800204	1278.55646562476	962.692090379318	0.752952346073278	-0.40936953445137	0.000733473363951868	0.00381691311941965
Tb927.10.14330-1	Tb927.10.14330	hypothetical protein, conserved	2271.92313718407	2024.48094131836	2519.36533304978	1.24445001265813	0.315508280991027	0.00220457400448255	0.00979627291243848
Tb927.7.6700-1	Tb927.7.6700	hypothetical protein	447.431931049499	505.201698302494	389.662163796503	0.771300185858024	-0.374635636352452	0.0056398900051034	0.0216220454963807
Tb927.11.5330-1	Tb927.11.5330	hypothetical protein, conserved	928.231681854476	820.437425139041	1036.02593856991	1.26277264642618	0.336594915135798	0.00689809687507985	0.0256164919547457
Tb927.3.2150-1	Tb927.3.2150	protein phosphatase 2C, putative	488.485208132393	429.13470999066	547.835706274127	1.27660544234711	0.352312703329691	0.00958899076417769	0.0334849085256598
Tb927.10.14690-1	Tb927.10.14690	syntaxin, putative	532.931869120972	626.320712115602	439.543026126342	0.701785870439511	-0.510897193673437	0.000568997006691429	0.00306873216408842
Tb927.10.14560-1	Tb927.10.14560	hypothetical protein, conserved	1369.60552524926	1491.42638833212	1247.7846621664	0.83663845023006	-0.25732379200281	0.0171242855004526	0.0534844041788904
Tb927.6.4670-1	Tb927.6.4670	MORN repeat-containing protein (TbMORN1)	1870.02596273236	2175.87625283917	1564.17567262554	0.718871613486538	-0.476193958611066	2.36631173453436e-05	0.000188359273764388
Tb927.11.5160-1	Tb927.11.5160	hypothetical protein, conserved	1188.85170217543	1354.03379498802	1023.66960936283	0.756014815251995	-0.403513588375995	0.000503597420712968	0.00276017998444556
Tb927.10.9120-1	Tb927.10.9120	hypothetical protein, conserved	501.85851955981	436.827045879445	566.889993240174	1.29774472205328	0.376006620279887	0.00856360472521605	0.0306457459419328
Tb927.7.3560-1	Tb927.7.3560	hypothetical protein, conserved	3765.06032426794	4188.00310567007	3342.11754286582	0.798021744143642	-0.32550003798759	0.00147766455328668	0.00695506127907646
Tb927.10.13090-1	Tb927.10.13090	hypothetical protein, conserved	1599.19929472471	1757.98421590536	1440.41437354407	0.819355691883876	-0.287438216259714	0.00963611208976627	0.0336189834214616
Tb927.8.7650-1	Tb927.8.7650	amino acid transporter, putative	1496.04938306431	1676.69461745436	1315.40414867427	0.784522199201298	-0.350113823953392	0.00128219196153317	0.00615733169911052
Tb927.11.9340-1	Tb927.11.9340	hypothetical protein, conserved	440.102050669748	382.186027761225	498.018073578271	1.30307765696085	0.381923063932041	0.00903599561374339	0.0319063116675452
Tb927.3.5670-1	Tb927.3.5670	hypothetical protein	7.15687153075687	11.5337585560482	2.7799845054655	0.241030232422171	-2.05271397984276	0.0108422726155486	0.0371033491615258
Tb927.11.5000-1	Tb927.11.5000	dynein intermediate chain IC78, putative	1676.26445870853	2002.43649109391	1350.09242632314	0.674224841750464	-0.568698310623753	2.0547890390109e-07	2.5046135101379e-06
Tb927.10.15440-1	Tb927.10.15440	hypothetical protein, conserved	533.534088771166	612.456979119139	454.611198423193	0.742274500777236	-0.429975285838186	0.00141866468428395	0.00672790979061932
Tb927.6.3210-1	Tb927.6.3210	hypothetical protein, conserved	219.578391303202	173.171787824284	265.98499478212	1.53596032081168	0.619140946718166	0.000959350108285884	0.00478800931037442
Tb927.11.4820-1	Tb927.11.4820	60S ribosomal protein L17, putative	4133.0594362439	4617.39667838846	3648.72219409934	0.790211984856539	-0.339688367577126	0.0027094621387921	0.0116343587380568
Tb927.5.2520-1	Tb927.5.2520	hypothetical protein, conserved	1018.36958527264	851.509411255786	1185.2297592895	1.39191621797996	0.477072375308408	6.09619312281475e-05	0.000439367076713392
Tb927.10.15470-1	Tb927.10.15470	hypothetical protein, conserved	1135.861581847	988.07656382307	1283.64659987094	1.29913677428422	0.377553327009038	0.00110068993152323	0.00538907629042995
Tb927.10.3800-1	Tb927.10.3800	predicted RING finger protein	1331.59537503003	1469.69911456726	1193.49163549279	0.812065288509208	-0.300332372868592	0.00884442445409459	0.031432496316174
Tb927.3.2290-1	Tb927.3.2290	chaperone protein DNAj, putative	685.06541387188	610.514026114191	759.616801629569	1.2442249795052	0.315247375717602	0.0135139218860033	0.0443580567074654
Tb927.5.910-1	Tb927.5.910	oligosaccharyl transferase subunit, putative	429.607476827275	372.080482259893	487.134471394657	1.30921801766103	0.388705362224423	0.00754105859012487	0.0276295307206749
Tb927.8.7210-1	Tb927.8.7210	hypothetical protein, conserved	215.431777638446	249.049493805722	181.81406147117	0.73003184504763	-0.453968697072468	0.0117607491739081	0.0395712749769186
Tb927.1.2880-1	Tb927.1.2880	pteridine transporter, putative	568.425320107199	478.799033766253	658.051606448145	1.37437956228083	0.458780488143635	0.00076414908163982	0.00395753108304912
Tb927.8.1810-1	Tb927.8.1810	rhomboid-like protein,serine peptidase, Clan S-, family S54, putative	536.609113270084	449.855291306656	623.362935233513	1.38569657238639	0.470611383422	0.0217390971005105	0.0645616560450268
Tb927.4.1560-1	Tb927.4.1560	hypothetical protein, conserved	705.427217421944	774.951169072614	635.903265771273	0.820572045245457	-0.285298088686055	0.0195521922046491	0.0593952902882305
Tb927.8.2490-1	Tb927.8.2490	hypothetical protein, conserved	589.925178667472	495.82862780759	684.021729527355	1.379552714719	0.46420058522373	0.00057173068304288	0.0030759040553639
Tb927.7.5220-1	Tb927.7.5220	protein kinase, putative	2807.39887696636	3035.11765854308	2579.68009538964	0.849944017204245	-0.234560275709541	0.0302935233900987	0.0841230795281448
Tb927.4.3340-1	Tb927.4.3340	hypothetical protein, conserved	528.007393940054	375.536892239983	680.477895640126	1.81201343916239	0.857593655461978	1.42802753372612e-09	2.60734027199495e-08
Tb927.11.3250-1	Tb927.11.3250	dynein heavy chain, putative	17275.381610867	23354.511324044	11196.25189769	0.479404246243561	-1.0606854074118	2.85863173684847e-15	9.94168592926191e-14
Tb927.11.5960-1	Tb927.11.5960	hypothetical protein, conserved	1209.52330795981	1328.81652187462	1090.23009404501	0.820451940578652	-0.285509267083194	0.0138536175375791	0.0452696137581445
Tb927.7.5620-1	Tb927.7.5620	hypothetical protein, conserved	766.427410779053	663.602842834697	869.251978723409	1.3098979127489	0.389454379312399	0.00175489034289055	0.00803965445117241
Tb927.7.5380-1	Tb927.7.5380	RNA-binding protein, putative	623.350663556627	407.446555149048	839.254771964205	2.05979106059001	1.04249800190436	1.39845000230838e-07	1.7533642089028e-06
Tb927.9.5920-1	Tb927.9.5920	hypothetical protein, unlikely	58.5693343509649	34.2595338574853	82.8791348444444	2.41915535655592	1.27450342121359	6.48288151263848e-05	0.0004634255593537
Tb927.11.15680-1	Tb927.11.15680	hypothetical protein, conserved	537.410878738718	480.862098218489	593.959659258947	1.23519749520593	0.304741732153829	0.0249128345231901	0.0717974619405584
Tb927.11.11590-1	Tb927.11.11590	eukaryotic translation initiation factor, putative	3030.97365672753	3336.75037099105	2725.19694246402	0.816721851942017	-0.292083266391388	0.00706020419366432	0.0261188811959789
Tb927.9.2700-1	Tb927.9.2700	hypothetical protein, conserved	865.85304422191	969.324115407758	762.381973036063	0.786508827045284	-0.346465137685059	0.00453061617094694	0.0179813191559021
Tb927.5.1300-1	Tb927.5.1300	vacuolar proton translocating ATPase subunit A, putative	1654.50361329373	2232.16641879915	1076.8408077883	0.482419589650314	-1.0516396028286	1.48864339933567e-20	8.58320444195911e-19
Tb927.10.12820-1	Tb927.10.12820	hypothetical protein, conserved	4239.13894733661	6463.83472609375	2014.44316857948	0.311648310011301	-1.68200920548182	8.10474523436015e-28	7.5563816206311e-26
Tb927.6.1700-1	Tb927.6.1700	hypothetical protein, conserved	585.79535987363	502.134099945732	669.456619801527	1.33322277828548	0.414917871404761	0.00171777979739733	0.00787375635166854
Tb927.10.410-1	Tb927.10.410	hypothetical protein, conserved	724.713358698262	840.210295686596	609.216421709928	0.725076120630126	-0.463795633427601	0.0104616724395211	0.0360049509083622
Tb927.4.3630-1	Tb927.4.3630	protein phosphatase 1, putative	186.636713887688	239.001485428267	134.271942347109	0.561803798442953	-0.83186171610428	2.30516647173486e-05	0.000184329187575587
Tb927.11.2730-1	Tb927.11.2730	UDP-galactose 4-epimerase (galE)	1122.28483942123	1285.29930670144	959.27037214103	0.74634006813781	-0.422094953917183	0.000332945161492374	0.00194269733376775
Tb927.8.790-1	Tb927.8.790	hypothetical protein, conserved	1727.76094016515	1896.11813265884	1559.40374767146	0.822419089197138	-0.282054343523825	0.0109462984424679	0.0373572272390142
Tb927.8.6470-1	Tb927.8.6470	hypothetical protein, conserved	843.373147210446	727.270455101816	959.475839319076	1.31928340081511	0.399754509269388	0.00110194233209599	0.00539219575571704
Tb927.9.8210-1	Tb927.9.8210	Peptide deformylase 2	700.646408077299	601.303208317996	799.989607836602	1.33042630867443	0.411888602765818	0.000792251659847867	0.00407949092062674
Tb927.10.9810-1	Tb927.10.9810	hypothetical protein, conserved	630.115243980226	565.833682673051	694.396805287402	1.22721009114729	0.295382251046945	0.0185329993638239	0.0568509647968333
Tb927.10.8930-1	Tb927.10.8930	paraflagellar rod component, putative (PFC18)	1879.03166906963	2313.93085859706	1444.13247954221	0.624103557017165	-0.680142660672569	5.04000664176411e-09	8.36564738795846e-08
Tb927.6.290-1	Tb927.6.290	receptor-type adenylate cyclase GRESAG 4, pseudogene, putative,receptor-type adenylate cyclase GRESAG 4, degenerate	348.74027774263	306.003135168631	391.477420316628	1.27932486737724	0.355382663782471	0.0155713988648745	0.0497512722026102
Tb927.9.10100-1	Tb927.9.10100	hypothetical protein, conserved	3306.9857423126	2586.72217932276	4027.24930530245	1.55689286522329	0.638669671373324	7.54649312422065e-10	1.42845498359978e-08
Tb927.9.13360-1	Tb927.9.13360	ubiquitin-protein ligase, putative (upl3)	3245.9879747873	3692.96844484805	2799.00750472655	0.757928898263772	-0.399865580176431	0.0018259308200193	0.00833461338887975
Tb927.11.5500-1	Tb927.11.5500	mitochondrial RNA binding protein 1,mitochondrial edited mRNA stability factor 1,Mitochondrial poly(A) polymerase 1	1410.53864874196	1251.65268830644	1569.42460917748	1.25388186662308	0.326401432298429	0.00319024609354622	0.0133768432456616
Tb927.10.12210-1	Tb927.10.12210	ribulose-5-phosphate 3-epimerase, putative	706.235094545017	626.502240654578	785.967948435457	1.25453333991953	0.327150811677681	0.0101920933106078	0.0352917841857633
Tb927.9.13280-1	Tb927.9.13280	RNA-binding protein, putative (DRBD10)	723.605701746118	597.663264122736	849.5481393695	1.42144948563383	0.507362830552218	4.92278312719145e-05	0.000363735588310675
Tb927.2.5250-1	Tb927.2.5250	tubulin-tyrosine ligase, putative	1132.33539264025	998.500935370983	1266.16984990951	1.26807076994783	0.342635263303566	0.00186023397852226	0.00846913796767225
Tb927.11.7212-1	Tb927.11.7212	hypothetical protein, conserved	765.0522906449	657.587934971136	872.516646318663	1.32684406132993	0.407998826498985	0.00117764431481004	0.00572745548001954
Tb927.5.130-1	Tb927.5.130	variant surface glycoprotein (VSG)-related, putative	279.604509892269	365.563769110032	193.645250674506	0.529716747220156	-0.916706974114001	9.19913984965256e-08	1.18560678885816e-06
Tb927.10.200-1	Tb927.10.200	vacuolar ATP synthase, putative	1730.27229213381	2286.27962172347	1174.26496254416	0.513613886677153	-0.96124388547733	1.82424490036421e-11	4.26338194847784e-10
Tb927.11.5680-1	Tb927.11.5680	dynein light chain, putative	656.629179753631	759.880685177298	553.377674329964	0.728242848021395	-0.457508466973139	0.0337658317264202	0.0917308584161025
Tb927.7.1240-1	Tb927.7.1240	sphingosine kinase A, B, putative	1535.25135789611	1681.96263734018	1388.54007845204	0.825547516708126	-0.276576838990162	0.00901223633582506	0.0318480803416011
Tb927.8.8000-1	Tb927.8.8000	hypothetical protein, conserved	1202.81192994875	1608.0195160276	797.604343869908	0.496016581838686	-1.01153974416116	2.38584687633701e-13	6.94938918294751e-12
Tb927.4.2410-1	Tb927.4.2410	hypothetical protein, conserved	1732.80956456864	1354.34464868275	2111.27448045453	1.55889011154434	0.640519233925624	1.19026812264472e-08	1.85284366374037e-07
Tb927.5.4520-1	Tb927.5.4520	hypothetical protein, conserved	1259.66715906396	1458.64479743679	1060.68952069114	0.727174650439261	-0.459626187328679	0.00877893153983871	0.0312383519560621
Tb927.8.710-1	Tb927.8.710	RNA-binding protein, putative (DRBD17)	6746.74570977483	8708.88252301483	4784.60889653482	0.549394125353122	-0.86408661106484	1.23089899505138e-08	1.90257474296831e-07
Tb927.11.10340-1	Tb927.11.10340	phosphoglycerate mutase family member 5, putative	875.743626665733	952.699502398087	798.78775093338	0.838446696909898	-0.254209025526019	0.0370059059846188	0.0989081305426043
Tb927.6.1820-1	Tb927.6.1820	dolichyl pyrophosphate phosphatase, putative	387.292965147079	456.482671367642	318.103258926517	0.696857249747214	-0.521064942630283	0.00208331884542809	0.00934879998020061
Tb927.10.4560-1	Tb927.10.4560	elongation factor 2	2811.14055757878	3465.6393378717	2156.64177728587	0.622292618195608	-0.684334962201773	0.00266249016979473	0.0114946127330448
Tb927.9.9390-1	Tb927.9.9390	sphingomyelin/ceramide phosphorylethanolamine synthase, bifunctional (SLS3)	408.696572766439	509.783230650293	307.609914882585	0.603413169339034	-0.728781911606613	2.16267545345039e-07	2.62153356487402e-06
Tb927.1.4490-1	Tb927.1.4490	acetyltransferase, putative	798.663389231101	988.119868450415	609.206910011787	0.616531383957652	-0.697753759338494	2.26068234589705e-08	3.31869683072726e-07
Tb927.10.11060-1	Tb927.10.11060	hypothetical protein, conserved	292.119256204551	182.434646940393	401.803865468709	2.20245371264369	1.13911169939944	4.32507564712213e-12	1.09869457888053e-10
Tb927.7.4210-1	Tb927.7.4210	hypothetical protein, conserved	205.30775728463	173.680558026757	236.934956542503	1.36419965040647	0.448054798008264	0.0147820639647629	0.047646196611689
Tb927.8.490-1	Tb927.8.490	hypothetical protein	207.491933706328	72.6241901605378	342.359677252117	4.71412729691473	2.23699071661693	1.74497098470615e-20	9.93047124023684e-19
Tb927.8.4280-1	Tb927.8.4280	nuclear transport factor 2, putative	456.402458794278	355.628658024528	557.176259564027	1.56673610799273	0.647762201028618	0.00208781058668094	0.00936416171016977
Tb927.10.30-1	Tb927.10.30	variant surface glycoprotein (VSG, pseudogene), putative	21.4110703948188	32.5091040715391	10.3130367180985	0.317235341072574	-1.65637459386436	7.09299202570217e-05	0.000499702428563133
Tb927.6.3120-1	Tb927.6.3120	chaperone protein DNAj, putative	777.267108230401	1107.612899425	446.921317035798	0.403499559519222	-1.30936099630322	4.64799874691614e-26	3.77176490907158e-24
Tb927.9.7540-1	Tb927.9.7540	calpain-like cysteine peptidase, putative,cysteine peptidase, Clan CA, family C2, putative	1184.74506139633	1301.21077396997	1068.2793488227	0.820988705437321	-0.284565720291895	0.0252212848528281	0.0724244234764696
Tb927.11.10780-1	Tb927.11.10780	hypothetical protein, conserved	612.348145048799	516.902263617824	707.794026479774	1.36929952971358	0.453438065854715	0.000439211518853541	0.00245019080282141
Tb927.11.7930-1	Tb927.11.7930	RNA polymerase B subunit RPB8, putative (RPB8)	472.261015493013	385.180527986245	559.341502999782	1.45215415203895	0.538194609378907	0.000120772522301065	0.000794632421506407
Tb927.8.5680-1	Tb927.8.5680	hypothetical protein, conserved	666.360394817697	592.305403309915	740.415386325479	1.25005678183568	0.321993628497129	0.026627626796205	0.0756321843398524
Tb927.8.1650-1	Tb927.8.1650	protein associated with differentiation 4, putative	429.149459238952	535.717517205378	322.581401272525	0.602148316813126	-0.731809209935421	2.16807702275316e-07	2.62445124687965e-06
Tb927.7.7110-1	Tb927.7.7110	leucine-rich repeat protein (LRRP), putative,leucine-rich repeat protein 1 (LRRP1), putative	312.922143656667	184.235174990248	441.609112323085	2.39698587604924	1.26122140810522	5.08823338770951e-14	1.59832535519305e-12
Tb927.8.5940-1	Tb927.8.5940	hypothetical protein, conserved	632.370148699376	720.581355284955	544.158942113796	0.755166558394516	-0.405133216716518	0.010979495476062	0.0374267982700145
Tb927.1.1700-1	Tb927.1.1700	hypothetical protein, conserved	677.911010151035	521.075041816193	834.746978485878	1.6019707556447	0.679847811247578	1.04690641955904e-07	1.33942888481977e-06
Tb927.11.7450-1	Tb927.11.7450	zinc finger protein family member, putative (ZC3H43)	963.822043032221	814.94707011835	1112.69701594609	1.36536108508802	0.449282538526888	0.000201484886995989	0.00124817113277937
Tb11.02.5370-1	Tb11.02.5370	hypothetical protein, conserved	545.529504877227	480.932470563178	610.126539191276	1.26863245161386	0.343274151889747	0.0128693706200142	0.0425927372477824
Tb927.7.6300-1	Tb927.7.6300	hypothetical protein, conserved	323.189023569572	267.994012979806	378.384034159338	1.41191226606935	0.497650444672046	0.00179751643691797	0.00821775380967613
Tb927.3.2470-1	Tb927.3.2470	pumilio RNA binding protein, putative (PUF8)	832.091854921848	602.143262215086	1062.04044762861	1.76376705390959	0.818660032345908	1.01322564814668e-10	2.18049252986108e-09
Tb927.11.16330-1	Tb927.11.16330	hypothetical protein, conserved	1696.71046960725	1509.47026347833	1883.95067573617	1.24808730673164	0.319718857744365	0.0157475291689573	0.050149471524979
Tb927.9.7150-1	Tb927.9.7150	RNA pseudouridylate synthase protein, putative	2180.96615123222	1991.60362385203	2370.32867861242	1.19016085842819	0.251156576871892	0.0246758251187923	0.0712080774913058
Tb927.4.4540-1	Tb927.4.4540	hypothetical protein, conserved	578.476757742783	667.464027553287	489.489487932278	0.733357106489457	-0.447412208527769	0.000695760389058885	0.00364691629767468
Tb927.11.16860-1	Tb927.11.16860	mitochondrial RNA binding protein (MRB8620)	750.464435929526	585.651089988262	915.277781870789	1.56283800631044	0.644168245641175	2.7262898745916e-07	3.24635930175554e-06
Tb927.8.4470-1	Tb927.8.4470	chaperone protein DNAj, putative	362.390867909295	312.905737056767	411.875998761823	1.31629417420078	0.396481948216628	0.0119206680858984	0.0399972186465596
Tb927.11.16570-1	Tb927.11.16570	ATP-dependent DEAD/H RNA helicase, putative	881.123001205767	783.432893351865	978.813109059668	1.24938985504155	0.321223720480551	0.0068510783066618	0.0254879892229876
Tb927.8.3520-1	Tb927.8.3520	hypothetical protein, conserved	478.82026097892	566.476440730135	391.164081227706	0.690521358176046	-0.534242056424132	0.000152633302399325	0.000977120717478219
Tb927.11.1470-1	Tb927.11.1470	65 kDa invariant surface glycoprotein-like protein	1042.17132971499	1484.41854657244	599.924112857552	0.404147546015774	-1.30704600724594	2.74560651794171e-27	2.40624955232411e-25
Tb927.7.740-1	Tb927.7.740	chaperone protein DNAj, putative	1249.0868385907	1051.39685744391	1446.77681973748	1.37605206777467	0.460535060519016	6.52099058196796e-05	0.000465497483167695
Tb927.1.4670-1	Tb927.1.4670	hypothetical protein, unlikely	46.4352835110137	66.5234680617355	26.347098960292	0.396057206997103	-1.33621926485973	0.0111750797547484	0.0379753388796492
Tb927.10.8760-1	Tb927.10.8760	hypothetical protein, conserved	476.753016668362	535.796737953023	417.709295383702	0.77960402853428	-0.359186549274357	0.0102770364503954	0.0355017530355797
Tb927.11.14640-1	Tb927.11.14640	hypothetical protein, conserved	1070.55739252466	966.816629924955	1174.29815512437	1.21460276827832	0.280484562442276	0.0174650721997531	0.0543743846389472
Tb927.8.3120-1	Tb927.8.3120	hypothetical protein, conserved	120.875313336698	93.9971115985577	147.753515074839	1.57189420570563	0.652504122151247	0.00244468552992644	0.0106646211967523
Tb927.10.12970-1	Tb927.10.12970	hypothetical protein, conserved	435.657206796364	345.570113571476	525.744300021252	1.52138243260585	0.605382851466742	6.0448170188864e-05	0.000436382012796708
Tb927.4.1070-1	Tb927.4.1070	50S ribosomal protein L13, putative	292.610202182885	234.632612851473	350.587791514297	1.49419889781574	0.579372202874939	0.000717526480303243	0.00374702847502377
Tb927.11.2040-1	Tb927.11.2040	protein kinase, putative	958.387003320481	1057.49927948262	859.274727158341	0.81255348710851	-0.299465311955653	0.0257643873377083	0.073742354875139
Tb927.1.4760-1	Tb927.1.4760	hypothetical protein, conserved	1488.74048627599	1612.89876544786	1364.58220710412	0.846043308071612	-0.241196579602461	0.0282668687386731	0.0794518401621973
Tb927.2.4460-1	Tb927.2.4460	hypothetical protein, conserved	1033.96484727804	931.406375094627	1136.52331946145	1.22022282631036	0.287144624066113	0.0197592277456563	0.0598996444008757
Tb927.7.200-1	Tb927.7.200	hypothetical protein, conserved	275.177138057053	316.891518518828	233.462757595278	0.736727693712025	-0.440796620105742	0.00780436754759354	0.028416068627798
Tb927.10.2190-1	Tb927.10.2190	hypothetical protein, conserved	1611.71550779723	2107.26168811817	1116.16932747628	0.529677606616122	-0.916813578335855	4.15337705625569e-08	5.79620963710587e-07
Tb927.5.1290-1	Tb927.5.1290	hypothetical protein, conserved	924.883557556743	1029.23615425641	820.530960857073	0.797223219825462	-0.326944364340103	0.00864827945409615	0.0308982964271091
Tb927.8.2330-1	Tb927.8.2330	hypothetical protein, conserved	571.699581052767	485.376855199415	658.02230690612	1.35569362209448	0.439031175652096	0.000672975372598476	0.00354871008751687
Tb927.11.3890-1	Tb927.11.3890	N(2), N(2)-dimethylguanosine tRNA methyltransferase, putative	908.409257794015	828.971942790523	987.846572797507	1.1916526022246	0.252963713907858	0.0274874541231589	0.0776846333232392
Tb927.11.2340-1	Tb927.11.2340	hypothetical protein, conserved	986.697396865807	1123.06770350327	850.327090228348	0.757146775368806	-0.401355096432026	0.000583547551412758	0.00313178857353424
Tb927.10.2890-1	Tb927.10.2890	enolase	22249.5407951463	32037.7916333698	12461.2899569227	0.388955958623044	-1.36232128639364	5.22198180567641e-29	5.79309475252507e-27
Tb927.6.2890-1	Tb927.6.2890	single strand-specific nuclease, putative	843.144432531699	668.00301485103	1018.28585021237	1.52437313541085	0.608216088340748	2.83557571542339e-06	2.79538645331503e-05
Tb927.10.6110-1	Tb927.10.6110	hypothetical protein, conserved	975.900184600619	1083.54091410067	868.259455100567	0.801316723532507	-0.319555508738988	0.00397896515416026	0.0161122953567001
Tb927.8.2690-1	Tb927.8.2690	hypothetical protein, conserved	542.995761087618	429.726593175853	656.264928999382	1.52716852859703	0.610859277560602	7.31751905845668e-06	6.56404677874251e-05
Tb927.11.11330-1	Tb927.11.11330	heat shock protein 70	38548.7799386321	31655.190536669	45442.3693405951	1.43554243617505	0.521595978789181	0.00918950704227082	0.0323571071588837
Tb927.8.6970-1	Tb927.8.6970	3-methylcrotonyl-CoA carboxylase alpha subunit, putative	716.875079524176	602.978986756236	830.771172292115	1.37777798321182	0.46234342917074	0.000188987340730706	0.00117801212956181
Tb927.2.2120-1	Tb927.2.2120	protein kinase, putative,NIMA/Nek Serine/threonine-protein kinase family, putative	824.816896679984	1099.98060788672	549.65318547325	0.4996935232606	-1.00088457607385	4.46857595996282e-16	1.68079827094911e-14
Tb927.8.5090-1	Tb927.8.5090	DNA-directed RNA polymerase I largest subunit (RPA190)	4590.38855940313	3581.15817817633	5599.61894062993	1.56363351240785	0.644902410478199	6.21687689187669e-09	1.00688419353967e-07
Tb927.8.2770-1	Tb927.8.2770	insulin receptor,Ryanodine receptor	5268.63596111464	4647.29659325152	5889.97532897777	1.26739819824084	0.341869869681128	0.0234145170354277	0.0684700791786747
Tb927.5.3520-1	Tb927.5.3520	queuine tRNA-ribosyltransferase, putative	326.079826178112	279.556962783979	372.602689572245	1.33283280037695	0.414495810287051	0.00894599678771763	0.0317548464348146
Tb927.5.2390-1	Tb927.5.2390	hypothetical protein, conserved	709.365861725745	843.45855267543	575.273170776059	0.682040829334537	-0.552069988313403	5.37427138037594e-06	4.95269341510144e-05
Tb927.4.2710-1	Tb927.4.2710	ubiquitin-conjugating enzyme E2, putative,ubiquitin carrier protein, putative,ubiquitin-protein ligase, putative	308.839455304171	265.629255116284	352.049655492058	1.32534217790861	0.406364883932302	0.0327123621041635	0.0895350223238255
Tb927.5.1510-1	Tb927.5.1510	hypothetical protein, conserved	604.973446138632	509.387342400406	700.559549876858	1.37529830752288	0.459744578714708	0.000575179989808706	0.00309066672635408
Tb927.10.2610-1	Tb927.10.2610	hypothetical protein, conserved	988.774635398945	1123.29164527912	854.257625518771	0.76049495169752	-0.394989423775362	0.000722115876030604	0.00376703781995965
Tb927.10.13780-1	Tb927.10.13780	glycogen synthase kinase 3 (GSK3)	1164.3364795227	1494.7147090597	833.958249985712	0.557938076698492	-0.841823082864018	1.25834275069087e-12	3.43555011434728e-11
Tb927.11.9380-1	Tb927.11.9380	hypothetical protein	38.6950870590878	26.3026865688561	51.0874875493195	1.94229161403649	0.957759822044535	0.0202929377035315	0.0610589669377424
Tb927.4.3830-1	Tb927.4.3830	hypothetical protein, conserved	292.905310244949	251.646574048456	334.164046441442	1.32791017602766	0.409157561607847	0.00576047039375117	0.0220265107028077
Tb927.11.2930-1	Tb927.11.2930	hypothetical protein, conserved	745.027220064605	603.20139065549	886.85304947372	1.47024370834091	0.556055316743823	1.7170645276033e-05	0.000141142939199747
Tb927.8.2290-1	Tb927.8.2290	hypothetical protein, conserved	280.099582379829	222.194127078675	338.005037680983	1.52121499395572	0.605224064169855	0.000141794172540897	0.000913738329520897
Tb927.1.2990-1	Tb927.1.2990	hypothetical protein, conserved	2086.27748618948	1832.8869813377	2339.66799104125	1.27649332166334	0.352185989896704	0.00180769345291225	0.00825566723362322
Tb927.11.1330-1	Tb927.11.1330	hypothetical protein, conserved	303.952804382468	367.422071255662	240.483537509275	0.654515763539801	-0.611500156029552	6.39492792764412e-05	0.000458634601946588
Tb927.11.11500-1	Tb927.11.11500	cyclin dependent kinase-binding protein, putative	1420.95854837469	1142.831048483	1699.08604826638	1.48673423820761	0.572146780889665	5.06213445971125e-07	5.68417157145481e-06
Tb927.7.3970-1	Tb927.7.3970	hypothetical protein, conserved	1408.53622079782	1706.5281909993	1110.54425059633	0.650762323443377	-0.619797367778059	0.0273766158106259	0.0774713144863822
Tb927.4.960-1	Tb927.4.960	hypothetical protein, conserved	1638.80554448644	2026.36028800855	1251.25080096433	0.617486835075129	-0.695519716367036	4.81106281504459e-10	9.3490364769514e-09
Tb927.8.8300-1	Tb927.8.8300	amino acid transporter, putative	1627.81846850991	1180.20710639007	2075.42983062975	1.75853019304206	0.814370105493846	4.6058064339966e-08	6.31448445544583e-07
Tb927.1.5240-1	Tb927.1.5240	expression site-associated gene 1 (ESAG1) protein, putative	44.68791273271	69.3259877759376	20.0498376894825	0.28921099190514	-1.78980570972946	0.000224634940847832	0.00137575165729588
Tb927.7.4950-1	Tb927.7.4950	NAD(p)-dependent steroid dehydrogenase-like protein	773.164103217371	690.344229925524	855.983976509218	1.23993790257588	0.310267870701578	0.013783617801652	0.0450913125844263
Tb927.9.760-1	Tb927.9.760	hypothetical protein	16.2452517070997	23.0867241879736	9.40377922622568	0.407324103223112	-1.29575090718101	0.00781594914731141	0.0284464195710287
Tb927.11.9960-1	Tb927.11.9960	hypothetical protein, conserved	609.411508026101	551.309232023305	667.513784028898	1.21077926008807	0.275935868001586	0.0315088320278527	0.086810249573122
Tb927.11.550-1	Tb927.11.550	hypothetical protein SCD6.10	2780.60547172006	3158.95959067787	2402.25135276225	0.760456499618205	-0.395062371040187	0.000227462434144436	0.00138918520755529
Tb927.11.6560-1	Tb927.11.6560	hypothetical protein, conserved	610.486308250487	718.53128811684	502.441328384134	0.69926158636871	-0.516095841347575	0.0029138228661221	0.0123724532939409
Tb927.11.10370-1	Tb927.11.10370	glycosyl hydrolase-like protein	2505.84193300353	2234.69791772967	2776.98594827738	1.24266726444112	0.313440053267302	0.00259877001695045	0.0112361225597207
Tb927.3.3670-1	Tb927.3.3670	RNA-binding protein, putative (TRRM3)	1162.49587681577	846.44760744941	1478.54414618214	1.74676392628413	0.804684642374389	4.17232243781707e-12	1.06607095758102e-10
Tb927.7.550-1	Tb927.7.550	hypothetical protein, conserved	891.887711030071	797.263267807573	986.512154252569	1.23737314145354	0.307280624119686	0.0100331053943147	0.0348100299587386
Tb927.8.4820-1	Tb927.8.4820	eukaryotic translation initation factor 4 gamma, putative	3190.63937657039	2869.05731195821	3512.22144118258	1.22417263208499	0.291807020360031	0.00320371707127242	0.0134148955626524
Tb927.7.4520-1	Tb927.7.4520	hypothetical protein, conserved	3776.18742455273	4496.25231342114	3056.12253568432	0.679704412174982	-0.557020607055284	8.85692063244671e-08	1.14486802983426e-06
Tb927.8.5490-1	Tb927.8.5490	hypothetical protein, conserved	1614.58362292132	1273.45044919848	1955.71679664417	1.53576199048429	0.618954647208523	3.96889219458528e-08	5.55644907241939e-07
Tb927.11.16300-1	Tb927.11.16300	hypothetical protein, conserved	813.395577679667	674.701001156503	952.09015420283	1.41112900762094	0.496849887401568	4.14716566672195e-05	0.000313595857663082
Tb927.3.5300-1	Tb927.3.5300	hypothetical protein, conserved	501.436811124586	384.287422261461	618.586199987712	1.60969671176706	0.686788891043383	5.2769650402802e-06	4.87326887386888e-05
Tb927.8.2860-1	Tb927.8.2860	hypothetical protein, conserved	1576.95557153056	1827.24577040564	1326.66537265549	0.726046487091322	-0.461866171254482	3.26222538527676e-05	0.000252340187789634
Tb927.9.8850-1	Tb927.9.8850	actin A	17.4650426582796	25.6973444230126	9.23274089354667	0.359287743572388	-1.47678837354375	0.00134298879194178	0.00640716046411417
Tb927.10.8670-1	Tb927.10.8670	hypothetical protein, conserved	317.481465974701	260.119929991614	374.843001957788	1.44103914671157	0.527109527739952	0.000550666721429472	0.00298087902817041
Tb927.9.2940-1	Tb927.9.2940	hypothetical protein, conserved	878.809577648496	998.997802900869	758.621352396123	0.759382403237779	-0.397101526343484	0.00083974708278146	0.00426887670156422
Tb927.11.13260.1-1	Tb927.11.13260.1	unspecified product	777.068295190974	851.525293339303	702.611297042645	0.825120877252297	-0.277322610391771	0.0203087533017219	0.0610589669377424
Tb927.5.4100-1	Tb927.5.4100	hypothetical protein, conserved	541.195888229283	449.609413595774	632.782362862793	1.40740461326662	0.493037147079578	0.00016154876127696	0.00102744074298351
Tb927.10.13170-1	Tb927.10.13170	hypothetical protein, conserved	495.397832441056	421.874583651468	568.921081230644	1.34855500491743	0.431414367478747	0.0073148021981199	0.0269470056596565
Tb927.10.2410-1	Tb927.10.2410	MSP-C, putative (MSP-C)	1838.20122796767	2396.45177944217	1279.95067649317	0.53410241235528	-0.904811694489669	3.82007082381046e-16	1.4493117186093e-14
Tb927.11.4680-1	Tb927.11.4680	hypothetical protein, conserved	1195.657592338	1012.71308776946	1378.60209690655	1.36129582362067	0.444980613421592	0.000169514305110523	0.00107265225269936
Tb927.3.3260-1	Tb927.3.3260	hypothetical protein, conserved	583.846494984521	463.269578340285	704.423411628757	1.52054752689014	0.604590910572671	1.15773408908063e-05	9.90820003489496e-05
Tb927.10.3920-1	Tb927.10.3920	hypothetical protein, conserved	876.742486316336	1016.94785030223	736.537122330443	0.724262431069154	-0.465415553102541	0.000170810440901568	0.00107929538865274
Tb927.7.7380-1	Tb927.7.7380	U6 snRNA-associated Sm-like protein LSm3p (TbLSm3)	149.442151413506	115.140814017195	183.743488809817	1.59581544023458	0.674293810172588	0.000813138430978822	0.00414804726955669
Tb927.11.9310-1	Tb927.11.9310	tRNA pseudouridine synthase, putative	1356.69068873529	1128.00436478589	1585.37701268469	1.40547063661905	0.491053312952265	1.12703106015991e-05	9.68362765807983e-05
Tb927.4.5350-1	Tb927.4.5350	3-methylcrotonyl-CoA carboxylase, pseudogene, putative,3-methylcrotonyl-CoA carboxylase, point mutation	383.895623528036	326.356192521958	441.435054534115	1.35261736914771	0.435753784840032	0.00661446141368079	0.0247519811398371
Tb927.11.14790-1	Tb927.11.14790	DNA repair and recombination helicase protein PIF4 (TbPIF4)	1164.63778108681	948.902847326179	1380.37271484744	1.4547039443891	0.540725571400636	4.14348728127394e-06	3.89985911301547e-05
Tb927.10.10270-1	Tb927.10.10270	hypothetical protein	13.4230658586895	4.03495639404476	22.8111753233342	5.65338831344039	2.49911579457594	0.000152265942679726	0.000975791855276691
Tb927.11.10940-1	Tb927.11.10940	hypothetical protein, conserved	469.048881987208	651.323659268924	286.774104705492	0.440294315467337	-1.18345987677659	9.52738161679607e-05	0.000647271104570548
Tb927.4.5330-1	Tb927.4.5330	hypothetical protein	493.45618478651	602.808689869185	384.103679703835	0.637190017594452	-0.650204429530399	3.32923488577193e-06	3.22402370595637e-05
Tb927.1.780-1	Tb927.1.780	hypothetical protein, conserved	527.320343865173	603.24258709142	451.398100638925	0.748286195799562	-0.418337934010578	0.00159714279788142	0.00741508010337947
Tb927.7.2650-1	Tb927.7.2650	hypothetical protein, conserved	3548.15930559443	5012.3336553303	2083.98495585857	0.415771394955398	-1.26613759060063	3.75046662459717e-33	5.66708439620166e-31
Tb927.6.2300-1	Tb927.6.2300	adenosine kinase, putative	266.013806610073	426.903858950094	105.123754270052	0.246246905634884	-2.02182249926558	5.54608394720759e-18	2.37101852260133e-16
Tb927.8.3730-1	Tb927.8.3730	hypothetical protein, conserved	212.675107333863	271.515311767888	153.834902899838	0.566579107079412	-0.81965069237479	0.0330487374381824	0.0902583779707792
Tb927.3.2000-1	Tb927.3.2000	RNA-binding protein, putative (RBP21)	410.58630193339	329.572928438723	491.599675428057	1.49162638374729	0.576886220704174	3.53827618478489e-05	0.000272251558239287
Tb927.3.3930-1	Tb927.3.3930	RNA-binding protein (DRBD6B)	544.217856728314	671.879292777889	416.55642067874	0.61998699045551	-0.689690151972102	1.47821126173563e-08	2.23748592363576e-07
Tb927.10.13560-1	Tb927.10.13560	mevalonate-diphosphate decarboxylase	133.90488963067	111.093852435343	156.715926825996	1.41066245692763	0.496372821405618	0.0307916872126269	0.085182558943012
Tb927.4.1380-1	Tb927.4.1380	hypothetical protein, conserved	151.424856558242	102.510668809231	200.339044307253	1.95432384389254	0.966669550861052	4.8897986432255e-06	4.55411214763319e-05
Tb927.8.2000-1	Tb927.8.2000	cyclophilin, putative (NCP1)	1454.60696215487	1106.75402521998	1802.45989908976	1.62860026529518	0.703632542448738	5.03157300009891e-10	9.69158368634437e-09
Tb927.11.13780-1	Tb927.11.13780	profilin	1067.93883146924	1429.51790752996	706.35975540852	0.494124453907	-1.01705363926918	2.71095548912357e-10	5.52530555969279e-09
Tb927.10.11020-1	Tb927.10.11020	DNA mismatch repair protein, putative,MSH2 (MSH2)	1763.48302498915	1427.4409666704	2099.52508330789	1.47083146156662	0.556631941703266	3.32852962620439e-06	3.22402370595637e-05
Tb927.11.16540-1	Tb927.11.16540	hypothetical protein, conserved	166.463382944816	213.72245880816	119.204307081472	0.557752833961506	-0.842302156015752	1.44086346174162e-05	0.000120035431356497
Tb927.4.2010-1	Tb927.4.2010	acyl-CoA binding protein, putative (ACBP)	412.30691707478	364.078948407564	460.534885741996	1.26493137753863	0.339059120911627	0.0159850058008341	0.0507720902187727
Tb927.9.8560-1	Tb927.9.8560	hypothetical protein, unlikely	69.8412345827754	97.1363297796859	42.5461393858648	0.438004395290241	-1.19098274781977	0.003533191951995	0.0145443373730785
Tb927.9.2000-1	Tb927.9.2000	hypothetical protein, unlikely	156.262561776424	114.700797251157	197.824326301691	1.72469879061538	0.7863444249462	0.0251438138345283	0.072249306375674
Tb927.4.3130-1	Tb927.4.3130	Spef1	544.916694013336	608.836245071857	480.997142954816	0.79002711623722	-0.340025922876625	0.0160055917052716	0.0507763293403057
Tb927.11.12160-1	Tb927.11.12160	hypothetical protein, conserved	247.428827586723	209.688210257708	285.169444915738	1.35996890128092	0.443573661416226	0.0122273858621479	0.0408231655984245
Tb927.2.4410-1	Tb927.2.4410	hypothetical protein, conserved	859.699537087764	1048.93253598758	670.466538187951	0.639189380808655	-0.645684654678344	1.8714156793457e-07	2.29385832360639e-06
Tb927.8.6530-1	Tb927.8.6530	hypothetical protein, conserved	611.655208039102	510.970123126799	712.340292951405	1.3940938241014	0.479327659492407	0.000286627794827558	0.0016961552963327
Tb927.10.10790-1	Tb927.10.10790	hypothetical protein	140.285888892678	115.936961030667	164.63481675469	1.42003736591941	0.505928892347833	0.0285687571374464	0.0801461547863574
Tb927.9.14980-1	Tb927.9.14980	hypothetical protein, unlikely	283.460857195792	312.524585925939	254.397128465646	0.81400676913762	-0.29688730314686	0.0336958081998961	0.091625834025408
Tb927.10.8840-1	Tb927.10.8840	hypothetical protein, conserved	468.499712385425	404.913674282178	532.085750488672	1.31407207087274	0.394044403087434	0.00491116095886618	0.0192492909854665
Tb927.10.3940-1	Tb927.10.3940	40S ribosomal protein S3A, putative	1874.15743483551	2049.10480258627	1699.21006708474	0.829245075674063	-0.270129555039218	0.0179097258493408	0.0553458523778641
Tb927.5.2840-1	Tb927.5.2840	hypothetical protein, conserved	173.259529224068	133.695027921209	212.824030526926	1.59186197000797	0.670715245543476	0.000574235423664597	0.00308748420429235
Tb927.6.3640-1	Tb927.6.3640	hypothetical protein, conserved	635.322525297457	789.472687642141	481.172362952772	0.609485762439551	-0.714335574940586	0.000146832462238732	0.000943202366759167
Tb927.6.2850-1	Tb927.6.2850	ESAG8-associated protein, putative (PIE8)	653.479383197369	764.392216608984	542.566549785755	0.709801248621686	-0.494512982620472	0.00010862544804104	0.000725052114723283
Tb927.4.4790-1	Tb927.4.4790	hypothetical protein, conserved	823.63124569315	1025.01703683526	622.245454551039	0.607058646041848	-0.720092197406841	4.44228163049483e-08	6.10221884163898e-07
Tb927.10.5150-1	Tb927.10.5150	zinc finger protein family member, putative (ZC3H31)	387.679983170134	499.749925641067	275.610040699201	0.551495911371384	-0.858577904748118	1.52938815493262e-08	2.29906651626578e-07
Tb927.6.510-1	Tb927.6.510	GPEET2 procyclin precursor,PARP A-alpha,procyclin A-alpha,procyclic form specific polypeptide A-alpha precursor	2812.94409186319	168.467292980632	5457.42089074574	32.3945425500079	5.01767888024374	4.22137722634574e-184	3.6996150011694e-180
Tb927.8.8330-1	Tb927.8.8330	calpain, putative,cysteine peptidase, putative	4683.60725433107	7284.50243725708	2082.71207140507	0.285909997195265	-1.80636702842702	7.64352682878078e-64	4.78484779481677e-61
Tb927.11.6140-1	Tb927.11.6140	40S ribosomal protein S15A, putative	3601.95109855968	3990.05721340179	3213.84498371756	0.805463383563249	-0.31210908950914	0.00829164532435221	0.0298553737151285
Tb927.9.2490-1	Tb927.9.2490	nucleolar protein (NOP66)	226.851604314424	306.070197860325	147.633010768523	0.482350166074957	-1.05184723174206	1.01510834343145e-10	2.18049252986108e-09
Tb927.10.7690-1	Tb927.10.7690	rib72 protein- like protein	1721.62733596481	1975.12826011274	1468.12641181687	0.743306873515679	-0.427970145903572	0.000116899263473071	0.000772628314538457
Tb927.9.6290-1	Tb927.9.6290	arginine kinase (AK)	1305.28854861498	1686.06945665356	924.507640576401	0.548321207603941	-0.866906820571747	1.8968643944185e-12	5.00726492550716e-11
Tb927.10.15910-1	Tb927.10.15910	glycerol uptake protein, putative	1451.39371888692	2231.33766224628	671.449775527565	0.300918048795726	-1.73255745406132	1.44754741593032e-48	4.87934828969743e-46
Tb927.6.1490-1	Tb927.6.1490	leucine-rich repeat protein (LRRP), putative	784.888900480208	706.702869830067	863.074931130348	1.22126988296776	0.288382050280033	0.0229783661380116	0.0674196186252205
Tb927.11.4200-1	Tb927.11.4200	lectin, putative,mannose-specific lectin, putative	2370.4088614101	2699.40799551423	2041.40972730597	0.75624349142416	-0.403077274049786	0.000164578986807098	0.00104217502917443
Tb927.11.7920-1	Tb927.11.7920	hypothetical protein, conserved	681.022012590865	567.497540027239	794.546485154492	1.40008798120315	0.485517488639717	0.000193328204657412	0.00120250417715937
Tb927.5.3840-1	Tb927.5.3840	hypothetical protein, conserved	541.029767683444	477.850651977149	604.208883389739	1.26443038403269	0.338487608471635	0.0156987210241793	0.0501215267963231
Tb927.10.8140-1	Tb927.10.8140	hypothetical protein, conserved	373.973352926109	272.322384696998	475.624321155219	1.74654875207716	0.804506913788211	5.60559689385565e-07	6.24236990822756e-06
Tb927.8.2970-1	Tb927.8.2970	hypothetical protein, conserved	1032.55905786591	1138.60279840617	926.51531732564	0.813730054609547	-0.297377818167979	0.0118092561775157	0.0396689617247021
Tb927.7.5450-1	Tb927.7.5450	lipin, putative	793.939094165934	891.573769196838	696.30441913503	0.780983518349005	-0.356635992419028	0.00341448775074447	0.0141487331666783
Tb927.9.6560-1	Tb927.9.6560	protein kinase, putative	2795.03989476175	3820.30172020321	1769.77806932028	0.463256098323602	-1.11011812680901	4.70674424553369e-13	1.33928268077459e-11
Tb927.9.3530-1	Tb927.9.3530	U6 snRNA-associated Sm-like protein LSm6p,Sm- like protein (Lsm6)	110.028145353144	83.9049562934874	136.1513344128	1.62268524324788	0.698383183469463	0.00313901370948512	0.0131943962349773
Tb927.1.1050-1	Tb927.1.1050	hypothetical protein, conserved	1697.29720637618	1920.69955613421	1473.89485661814	0.767373976794501	-0.381998253827427	0.00103892314096135	0.00512675811226646
Tb927.9.13070-1	Tb927.9.13070	predicted heat shock factor binding protein	895.231180152459	1427.42674644114	363.035613863782	0.254328717581412	-1.97523372144321	5.22161329252679e-16	1.9390770718519e-14
Tb927.2.3720-1	Tb927.2.3720	ubiquitin-conjugating enzyme, putative	235.06167907389	277.141177180422	192.982180967357	0.696331678066458	-0.522153437777338	0.00321775678350834	0.0134608212175022
Tb927.7.2440-1	Tb927.7.2440	pyrroline-5-carboxylate reductase, putative (P5CR)	585.363888519026	698.455947550017	472.271829488034	0.676165520738462	-0.564551643175252	1.13033595316137e-05	9.69301789971257e-05
Tb927.10.11590-1	Tb927.10.11590	nicotinate phosphoribosyltransferase, putative	1133.24662718637	1480.10281299919	786.390441373542	0.531307983787997	-0.912379703015942	3.85547281339075e-15	1.33554797377694e-13
Tb927.3.2500-1	Tb927.3.2500	hypothetical protein	12.66000039576	20.2796350738336	5.04036571768638	0.248543215858448	-2.00843137032722	0.00244329356345497	0.0106646211967523
Tb927.10.660-1	Tb927.10.660	2-oxoisovalerate dehydrogenase alpha subunit, putative	777.854693209242	686.899575894077	868.809810524407	1.26482799089452	0.338941200289854	0.00517896352818122	0.0201547230732594
Tb927.11.2540-1	Tb927.11.2540	hypothetical protein, conserved	959.349631049559	1117.14208773545	801.557174363667	0.717506916231665	-0.478935356527562	5.47474012861224e-05	0.000400840622282019
Tb927.9.13380-1	Tb927.9.13380	phosphoinositide-binding protein, putative	1897.7622745471	2803.52312252942	992.001426564771	0.353841000487186	-1.498826868305	2.11077536140585e-41	4.62470881684022e-39
Tb927.7.230-1	Tb927.7.230	40S ribosomal protein S33, putative	202.810693622145	242.383007088754	163.238380155536	0.673472873021015	-0.570308258696783	0.00693096279488138	0.0257276399552479
Tb927.8.6030-1	Tb927.8.6030	60S ribosomal protein L12, putative	5319.43728778631	5967.05659554162	4671.817980031	0.782935087882629	-0.35303539435936	0.015042150282072	0.0483955231542139
Tb927.11.7090-1	Tb927.11.7090	hypothetical protein, conserved	410.156473605175	365.275534659396	455.037412550955	1.24573744851337	0.317000038152504	0.0244138881688164	0.0706149557463718
Tb927.9.3000-1	Tb927.9.3000	cytidine deaminase, putative	339.336857921411	292.825655810397	385.848060032425	1.31767163285125	0.397990891833062	0.00863701517479756	0.0308832317388518
Tb927.1.4160-1	Tb927.1.4160	hypothetical protein, conserved	566.85262620711	476.68719956144	657.01805285278	1.37830017977669	0.462890126585667	0.000955496066265409	0.00477421181570698
Tb927.9.2120-1	Tb927.9.2120	hypothetical protein, conserved	540.504102090701	456.587608575007	624.420595606394	1.36758112546065	0.451626416804517	0.00072711537231166	0.00378860827760963
Tb927.11.15370-1	Tb927.11.15370	hypothetical protein, conserved (TbKap123)	3426.62419266065	2861.11060170997	3992.13778361132	1.39531054172648	0.480586245459141	2.87490299404326e-06	2.83097189211182e-05
Tb927.11.7310-1	Tb927.11.7310	RNA binding protein, putative	610.427304636838	521.166205131454	699.688404142222	1.34254369767844	0.424969046421493	0.00163886956255995	0.00757145642924373
Tb927.2.2130-1	Tb927.2.2130	small GTP-binding protein RAB6, putative	420.251575626693	373.627478250565	466.875673002821	1.2495753127925	0.321437856300868	0.0296398919076869	0.0827273925729198
Tb927.10.5240-1	Tb927.10.5240	predicted nucleotide-binding protein	3248.45336482894	3527.4842583772	2969.42247128068	0.841796094264285	-0.248457278958238	0.0192676834499023	0.0586733765653035
Tb927.5.810-1	Tb927.5.810	zinc finger protein family member, putative (ZC3H11)	6675.09362286162	5849.41126980511	7500.77597591813	1.28231297645926	0.358748426136359	0.000524607342620356	0.00285746348708813
Tb927.7.6450-1	Tb927.7.6450	tRNA-dihydrouridine synthase 3, putative	1140.84986986356	932.949880957529	1348.74985876959	1.44568308148055	0.531751323459432	8.65688335482396e-06	7.65579472468993e-05
Tb927.6.4190-1	Tb927.6.4190	hypothetical protein, conserved	732.589872611399	653.418382322008	811.761362900789	1.24233015914871	0.313048632228404	0.0123009438843288	0.0410531120343706
Tb927.6.3840-1	Tb927.6.3840	reticulon domain protein	2222.9508926987	2902.79461665257	1543.10716874482	0.531593644239389	-0.911604239105346	0.00146658371154118	0.00691772855110167
Tb927.3.3210-1	Tb927.3.3210	hypothetical protein	95.7177467291885	115.248533508735	76.1869599496421	0.661066632521339	-0.597132398701778	0.0128846060555975	0.0426115801778328
Tb927.11.4880-1	Tb927.11.4880	hypothetical protein, conserved	854.403800203526	939.361500959783	769.446099447269	0.81911606837314	-0.287860199306929	0.0272594953996304	0.0772396436089106
Tb927.10.1760-1	Tb927.10.1760	hypothetical protein	33.2676412377356	15.638796897861	50.8964855776103	3.25450134751554	1.70243651157005	2.31934679120171e-05	0.000185294031705486
Tb927.11.12330-1	Tb927.11.12330	hypothetical protein, conserved	168.980401179224	143.243794736108	194.71700762234	1.35933991403299	0.442906258880372	0.0191432532785671	0.0583755990721509
Tb927.11.8440-1	Tb927.11.8440	haloacid dehalogenase-like hydrolase, putative	693.334565873321	1049.25125951894	337.417872227705	0.321579668517535	-1.63675189812223	5.39416343196426e-32	7.27299204888227e-30
Tb927.10.2060-1	Tb927.10.2060	hypothetical protein, conserved	1412.9962110482	1259.69626089497	1566.29616120144	1.24339192694645	0.314281116936256	0.00586389354529548	0.0223439839265085
Tb927.10.7000-1	Tb927.10.7000	hypothetical protein, conserved	635.916579111408	565.081751351583	706.751406871233	1.25070647774556	0.322743250105465	0.00782663672187599	0.0284734928312666
Tb927.11.4180-1	Tb927.11.4180	hypothetical protein, conserved	1162.93202830085	1731.20970417358	594.654352428125	0.343490653382164	-1.54165725203804	1.508340520644e-12	4.04253710181162e-11
Tb927.3.940-1	Tb927.3.940	hypothetical protein, conserved	426.634030573061	377.5599923966	475.708068749522	1.25995359235473	0.333370596175438	0.0226310674464396	0.0666941154439096
Tb927.9.15930-1	Tb927.9.15930	small GTPase, putative,GTP-binding protein, putative (RAB1B)	331.515879414041	432.278428807337	230.753330020746	0.533807182230669	-0.905609378206918	1.35650916709789e-08	2.06755588529494e-07
Tb927.5.3140-1	Tb927.5.3140	hypothetical protein, conserved	577.889730195895	510.904844478767	644.874615913024	1.26222059329058	0.335964066449792	0.00796017972981591	0.0288276922116143
Tb927.9.7520-1	Tb927.9.7520	hypothetical protein, conserved	1276.7652490084	1830.65398094797	722.876517068831	0.39487337563077	-1.3405379976395	1.4005440928544e-31	1.8050541808494e-29
Tb927.6.1090-1	Tb927.6.1090	proteasome regulatory ATPase subunit 3 (RPT3)	1498.29345142896	1663.40764068399	1333.17926217394	0.801474773571279	-0.319270982637745	0.00612660530744438	0.0232339112567904
Tb927.11.13590-1	Tb927.11.13590	hypothetical protein, conserved	305.82264151033	257.725441243883	353.919841776778	1.37324371264483	0.457587686535538	0.00275766832421974	0.0118066464061855
Tb927.11.8130-1	Tb927.11.8130	hypothetical protein, conserved	214.660582717376	266.209504542246	163.111660892507	0.612719148300063	-0.706702156701097	0.000224352989675592	0.0013749857353265
Tb927.4.800-1	Tb927.4.800	TOR-like 1 (TOR-like 1)	5241.1879659531	5736.02819610022	4746.34773580599	0.827462413631947	-0.273234313962481	0.00609581495139457	0.0231471933422972
Tb927.11.15010-1	Tb927.11.15010	serine/threonine-protein kinase, putative	1192.77783440085	779.019970218475	1606.53569858322	2.06225226566742	1.04422082163269	1.95272727970262e-15	6.95678938183488e-14
Tb927.10.3400-1	Tb927.10.3400	hypothetical protein, conserved	248.183937800957	333.02817504289	163.339700559024	0.490468112909628	-1.02776875017075	1.94320611382753e-11	4.51730991553964e-10
Tb927.10.5770-1	Tb927.10.5770	valosin-containing protein homolog,Transitional endoplasmic reticulum ATPase, putative (VCP)	3811.97729252814	4802.96662545652	2820.98795959977	0.587342819466633	-0.767725275406727	2.91256434030944e-13	8.39661640739209e-12
Tb927.3.1420-1	Tb927.3.1420	hypothetical protein, conserved	4090.34366123392	4400.01096363672	3780.67635883112	0.859242486001965	-0.218862764472625	0.0355638294779755	0.0956958555557192
Tb927.6.1840-1	Tb927.6.1840	hypothetical protein, conserved	632.453174909554	562.325605873723	702.580743945386	1.24941979630065	0.321258293827107	0.00793700170439854	0.0287675280965049
Tb927.10.4610-1	Tb927.10.4610	dolicholphosphate-mannose synthase, putative (DPMS)	575.265591055926	678.653343046155	471.877839065697	0.695314985037369	-0.524261412870464	0.0024537059138873	0.0106933260215357
Tb927.9.9660-1	Tb927.9.9660	hypothetical protein, conserved	1693.51213289344	1552.80682923574	1834.21743655114	1.18122705414291	0.240286304617728	0.0175333001447606	0.0544513970477257
Tb927.7.7510-1	Tb927.7.7510	hypothetical protein	7514.59117240211	12722.8478882408	2306.33445656343	0.181275016161679	-2.4637479924384	4.28337893391344e-26	3.54146537517145e-24
Tb927.3.4620-1	Tb927.3.4620	hypothetical protein, conserved	3122.94885051308	2737.83530717235	3508.06239385381	1.28132703404901	0.357638742803156	0.000710676021232967	0.00371620802511081
Tb927.5.600-1	Tb927.5.600	hypothetical protein, conserved	296.852596759902	251.859839147834	341.84535437197	1.35728409709385	0.440722727072442	0.00614266587938171	0.0232746752126681
Tb927.6.2520-1	Tb927.6.2520	hypothetical protein, conserved	1086.25219807574	1191.17744241916	981.326953732322	0.823829363104243	-0.279582546916286	0.00807381347272999	0.0291909658725271
Tb927.7.4680-1	Tb927.7.4680	hypothetical protein, conserved	258.932841876204	307.960641745764	209.905042006644	0.681596975563946	-0.553009160950045	0.000705720387289235	0.00369470338960744
Tb927.10.12800-1	Tb927.10.12800	zinc finger protein family member, putative (ZC3H38)	849.032233396164	1427.74602494795	270.318441844381	0.189332302188855	-2.40100752308495	3.7533773117818e-78	3.28945987604557e-75
Tb927.3.4560-1	Tb927.3.4560	serine/threonine protein kinase, putative,protein kinase, putative	1078.59312414071	1197.5560967928	959.630151488613	0.801323757658297	-0.319542844515772	0.00545016600620315	0.0209957164300503
Tb927.7.4270-1	Tb927.7.4270	hypothetical protein, conserved	614.882469471473	499.288696122958	730.476242819989	1.46303380888098	0.548963108739111	6.02538753938918e-05	0.000435337975228415
Tb927.8.3350-1	Tb927.8.3350	DNA polymerase theta (helicase domain only), putative	1004.01630879417	1115.07009997167	892.962517616675	0.800812897448655	-0.32046288527967	0.00897705944958404	0.0317750197965083
Tb927.5.1990-1	Tb927.5.1990	hypothetical protein, conserved	1137.21690778962	1528.94294654974	745.490869029502	0.487585799530191	-1.03627198542985	7.60552295979417e-08	9.96334876227744e-07
Tb927.8.2100-1	Tb927.8.2100	vacuolar ATP synthase 16 kDa proteolipid subunit, putative	727.577005659886	904.530385604516	550.623625715255	0.608739777544634	-0.716102454402018	3.36594445791252e-07	3.93846959000606e-06
Tb927.10.11440-1	Tb927.10.11440	CYC2-like cyclin, putative,G1 cyclin CycE4, putative (CYC5)	2020.64699645277	1652.3411532303	2388.95283967525	1.44579878979888	0.531866788002922	0.00149184386406702	0.00700670933798678
Tb927.7.4170-1	Tb927.7.4170	fatty acid elongase, putative	2554.67197983166	2888.60565995721	2220.73829970611	0.768792476761611	-0.379333876611055	0.00618192978412621	0.0234133243855152
Tb927.2.3320-1	Tb927.2.3320	65 kDa invariant surface glycoprotein	460.483921327026	782.379418415154	138.588424238899	0.177137103784803	-2.49706165897086	8.23481593470678e-23	5.50915472150918e-21
Tb927.11.2490-1	Tb927.11.2490	Unc104-like kinesin, putative	2464.42187897292	2974.20251374435	1954.6412442015	0.657198437284864	-0.60559904509855	1.99613474664826e-08	2.96510591858056e-07
Tb927.4.3590-1	Tb927.4.3590	translation elongation factor 1-beta, putative	914.475383990806	1063.59798056586	765.352787415749	0.719588417240657	-0.4747561302601	8.13367494334526e-05	0.000564398473503388
Tb927.8.5560-1	Tb927.8.5560	hypothetical protein, conserved	984.932340678718	898.572543993137	1071.2921373643	1.19221552508562	0.25364506538514	0.0366766799282617	0.098266438004264
Tb927.10.7570-1	Tb927.10.7570	dihydrolipoamide acetyltransferase E2 subunit, putative	4844.98421988821	4417.38515055842	5272.583289218	1.19359827352873	0.255317353931882	0.0337259835903177	0.0916510140110215
Tb927.10.16060-1	Tb927.10.16060	hypothetical protein, conserved	426.789430853452	350.473775474651	503.105086232254	1.43549994732385	0.521553277604922	0.000349117699339061	0.00201825034103399
Tb927.9.2800-1	Tb927.9.2800	hypothetical protein, conserved	375.943472378317	527.057302054691	224.829642701943	0.426575330282802	-1.22912756077894	0.000345335294568557	0.00199981487646542
Tb927.11.9990-1	Tb927.11.9990	glycosyl transferase-like protein	567.645308766703	482.159174467159	653.131443066247	1.35459714893537	0.437863864386224	0.000542941734849288	0.0029445181709277
Tb927.11.3100-1	Tb927.11.3100	hypothetical protein, conserved	523.845547453254	368.970770258341	678.720324648167	1.83949618603379	0.879310685065523	3.67509658941727e-10	7.30352528563559e-09
Tb927.9.11000-1	Tb927.9.11000	small GTPase, putative,GTP-binding protein, putative (RAB7)	733.190181774078	911.549746340948	554.830617207208	0.608667403435033	-0.716273989071379	5.31563051457681e-09	8.75680184769759e-08
Tb927.6.2250-1	Tb927.6.2250	rac serine-threonine kinase, putative,protein kinase, putative	973.699941764655	1125.83868680603	821.561196723277	0.729732604103363	-0.454560180763721	0.000353329815200161	0.00203856649138526
Tb927.9.12160-1	Tb927.9.12160	hypothetical protein, conserved	1126.15209836521	997.167204479688	1255.13699225073	1.25870263944916	0.331937495715867	0.00428580386249197	0.0171353946399998
Tb927.3.5010-1	Tb927.3.5010	hypothetical protein, conserved	763.515651352318	883.952310275268	643.078992429368	0.727504170704762	-0.458972576024062	0.00049183481289134	0.0027058633397236
Tb927.11.3060-1	Tb927.11.3060	hypothetical protein, conserved	774.965295328122	689.469788568433	860.46080208781	1.2480036346109	0.319622135824744	0.00653887687564208	0.0245424911940588
Tb927.11.10320-1	Tb927.11.10320	hypothetical protein, conserved	688.931082253197	586.049813947349	791.812350559046	1.35110076262252	0.434135272232044	0.000503152795416342	0.00275946877285909
Tb927.11.4740-1	Tb927.11.4740	paraflagellar rod component, putative (PFC12)	1215.91690107154	1328.36202030079	1103.4717818423	0.83070109275816	-0.267598642645374	0.0160238958769878	0.0507896649063006
Tb927.7.5640-1	Tb927.7.5640	hypothetical protein, conserved	559.471956331538	468.838680164824	650.105232498251	1.38662883418599	0.471581666003269	0.000666183710933962	0.00352137155767506
Tb927.7.4390-1	Tb927.7.4390	threonine synthase, putative	2201.17191121288	1738.69733425288	2663.64648817288	1.53197824353797	0.615395808905984	1.21976042323593e-08	1.89203192021941e-07
Tb927.1.2670-1	Tb927.1.2670	flagellar protein PF16	1676.66683242876	2094.94706056652	1258.386604291	0.600677042383452	-0.735338569149281	7.48327508724496e-11	1.65197538701801e-09
Tb927.3.5030-1	Tb927.3.5030	KU70 protein (KU70)	1262.27758468667	1162.95059554666	1361.60457382667	1.17081893163881	0.227517978806528	0.0322992025842993	0.0886256141041951
Tb927.10.7380-1	Tb927.10.7380	hypothetical protein, conserved	821.319301950814	660.258484774188	982.38011912744	1.48787201040426	0.573250428397016	1.03907373105048e-05	9.01690202553729e-05
Tb927.10.9320-1	Tb927.10.9320	hypothetical protein, conserved	429.846031898396	301.854034002957	557.838029793834	1.84803900877591	0.885995209769981	1.27211345646599e-09	2.34711628051957e-08
Tb927.2.5800-1	Tb927.2.5800	sedoheptulose-1,7-bisphosphatase (SBPase)	747.390110350453	900.293005922977	594.487214777928	0.660326372488546	-0.598748828614684	2.1830460899572e-06	2.19154821676803e-05
Tb927.5.3170-1	Tb927.5.3170	ribose-phosphate pyrophosphokinase, putative (PRPS5)	936.651951800427	1035.97397040083	837.329933200027	0.808253833709796	-0.307119649528276	0.00849003796202162	0.0304197435401298
Tb927.11.3680-1	Tb927.11.3680	calmodulin, putative	298.024757979644	368.393540088453	227.655975870836	0.61796951112708	-0.694392433506615	7.58696404628793e-06	6.79184401447063e-05
Tb927.5.150-1	Tb927.5.150	hypothetical protein, conserved	438.590982560011	356.154239786644	521.027725333377	1.46292720155599	0.548857979614973	0.000180171137997277	0.0011294848736825
Tb927.4.3040-1	Tb927.4.3040	hypothetical protein, conserved	411.980811070894	458.20438384926	365.757238292528	0.798240373040286	-0.325104846216064	0.0315735951541285	0.0869613412730302
Tb927.2.2140-1	Tb927.2.2140	hypothetical protein, conserved	82.1661866322082	50.4545010413064	113.87787222311	2.25704089571473	1.17443255920778	7.09188063167097e-05	0.000499702428563133
Tb927.10.10140-1	Tb927.10.10140	paraflagellar rod component, putative (PFC19)	2791.40121719057	4002.33341146232	1580.46902291881	0.394886897326567	-1.34048859610807	2.19369401741843e-35	3.56028414234353e-33
Tb927.4.2240-1	Tb927.4.2240	hypothetical protein, conserved	1366.44860421246	1661.92234910982	1070.97485931509	0.644419313506875	-0.633928362042374	1.24989264388944e-08	1.92514220229298e-07
Tb927.11.3620-1	Tb927.11.3620	nucleobase/nucleoside transporter 8.1 (NT8.1)	334.368579826407	197.076342649497	471.660817003317	2.39328988280533	1.25899515122537	2.75626473123781e-14	8.78396512893387e-13
Tb927.10.15530-1	Tb927.10.15530	ABC transport system ATP-binding protein, putative	1542.63223708665	1391.68122543316	1693.58324874014	1.21693331618597	0.283250115427491	0.0104250110845434	0.0359138353557146
Tb927.7.2240-1	Tb927.7.2240	hypothetical protein, conserved	3366.87463615178	4171.19799304067	2562.5512792629	0.614344196448676	-0.702880919132772	5.03497427806709e-11	1.13144909161487e-09
Tb927.8.960-1	Tb927.8.960	hypothetical protein, conserved	33.0089111953248	43.0391022589438	22.9787201317057	0.533903332682331	-0.905349540398394	0.0196422688703403	0.0596275872461596
Tb927.2.4800-1	Tb927.2.4800	hypothetical protein, conserved	1027.87808396577	944.726143141903	1111.03002478964	1.17603395741188	0.233929717897435	0.0275600772579862	0.077814599577639
Tb927.4.3690-1	Tb927.4.3690	hypothetical protein, conserved	886.835947776398	803.921542128691	969.750353424104	1.20627486963009	0.270558686564868	0.0265022661971277	0.0753620574145447
Tb927.11.2790-1	Tb927.11.2790	hypothetical protein, conserved	1480.23976906762	1699.49155397573	1260.98798415951	0.741979553360887	-0.430548663662966	0.000176183816784435	0.00110845295785986
Tb927.11.11140-1	Tb927.11.11140	hypothetical protein	1702.39334042424	2068.31733862734	1336.46934222115	0.646162615988178	-0.630030809602274	2.27481291988009e-08	3.33385625916874e-07
Tb927.3.3610-1	Tb927.3.3610	peroxisomal targeting signal type 2 receptor, putative,peroxin 7 (PEX7)	1269.64190715488	901.459240622862	1637.82457368691	1.81685926537871	0.861446672184205	2.28144738003171e-05	0.000182766040572193
Tb927.10.9950-1	Tb927.10.9950	hypothetical protein, conserved	644.191625913985	544.37938194305	744.003869884919	1.36670104446159	0.450697698802591	0.00112932612888481	0.00550161989635714
Tb927.6.4320-1	Tb927.6.4320	hypothetical protein, conserved	2544.62218396235	2752.02180880339	2337.22255912131	0.849274722912738	-0.235696783426166	0.0228905909337651	0.0672521417846187
Tb927.1.5060-1	Tb927.1.5060	variant surface glycoprotein (VSG)-related, putative	178.020686589215	222.01214607947	134.02922709896	0.603702227404188	-0.728090970796444	1.67609850669745e-05	0.000138317582982076
Tb927.7.3100-1	Tb927.7.3100	hypothetical protein, conserved	1339.91893398245	1216.32696648085	1463.51090148406	1.20322161870536	0.26690239376949	0.0160894502346823	0.0509421755262847
Tb927.9.15540-1	Tb927.9.15540	BARP protein (BARP)	204.06796602676	148.365914878437	259.770017175083	1.75087396177164	0.808075233816231	1.03183896070641e-05	8.97126651947521e-05
Tb927.7.5540-1	Tb927.7.5540	2,4-dienoyl-coa reductase-like protein	1188.46738127258	1019.1147082601	1357.82005428507	1.33235252448003	0.413975852702272	0.000270445776317679	0.00161456865371127
Tb927.9.4200-1	Tb927.9.4200	fatty acyl CoA synthetase 2 (ACS2)	3577.59085818985	4180.97482776629	2974.20688861341	0.711366848913176	-0.491334351332353	0.0016241316389747	0.0075192232878892
Tb927.8.6880-1	Tb927.8.6880	translation initiation factor IF-2, putative	1041.99413996882	860.273718241467	1223.71456169617	1.42247116905725	0.508399411983777	2.45293847027874e-05	0.000194547988719664
Tb927.11.15020-1	Tb927.11.15020	iron superoxide dismutase (TbSODB)	594.953251861979	443.249070572718	746.657433151241	1.68450986752548	0.752328879506497	1.33421480851334e-05	0.000112330302073075
Tb927.4.730-1	Tb927.4.730	hypothetical protein, conserved	1022.0630200648	855.070116291936	1189.05592383765	1.39059464385689	0.475701937835516	6.38445585437949e-05	0.000458258567631301
Tb927.10.1450-1	Tb927.10.1450	hypothetical protein, conserved	2649.46483847222	3151.67823931934	2147.2514376251	0.681304141659092	-0.553629117927847	5.45098451762996e-07	6.09342197863635e-06
Tb927.8.4180-1	Tb927.8.4180	tRNA-specific adenosine deaminase (ADAT2)	295.705277111004	245.970526268259	345.440027953749	1.40439601928976	0.489949812069654	0.00480286046380325	0.0188839251255144
Tb927.7.1550-1	Tb927.7.1550	KRET2 (KRET2)	1087.72273595836	928.779245964132	1246.66622595258	1.34226322494799	0.424667619443351	0.000391897000688577	0.00222303256571825
Tb927.3.5040-1	Tb927.3.5040	hypothetical protein, conserved	1306.00773314823	1175.11490067882	1436.90056561764	1.22277452595282	0.290158402001932	0.0123841710741927	0.0412680134198573
Tb927.10.10720-1	Tb927.10.10720	hypothetical protein, conserved	1026.9865404667	1126.40887717229	927.564203761117	0.823470253616652	-0.280211558760679	0.0162830785032192	0.051438088040514
Tb927.11.9160-1	Tb927.11.9160	ATPase-like protein, putative	408.657952548601	450.797955659264	366.517949437937	0.813042616623952	-0.298597119978622	0.0212361413922176	0.0632824016189716
Tb927.4.1360-1	Tb927.4.1360	hypothetical protein, conserved	636.065600021484	540.461589576708	731.669610466259	1.35378651245005	0.437000248725753	0.00102876592992198	0.00508809515227777
Tb927.10.13110-1	Tb927.10.13110	dynein light chain, putative,dynein light chain 2B, cytoplasmic, putative,predicted dynein modulator,roadblock/LC7 family member	493.562324358095	569.791121331459	417.33352738473	0.732432485802036	-0.449232314038669	0.000642588048627375	0.00340280462729324
Tb927.7.3530-1	Tb927.7.3530	hypothetical protein, conserved	1206.94194986236	1356.4303796599	1057.45352006482	0.779585547420399	-0.359220749876718	0.00249955812482695	0.0108499888093033
Tb927.6.2050-1	Tb927.6.2050	ribosome biogenesis regulatory protein (RRS1), putative	826.456030264851	616.348047590081	1036.56401293962	1.68178355880672	0.74999204642019	1.67026055843989e-09	3.0181780482819e-08
Tb927.10.5330-1	Tb927.10.5330	40S ribosomal protein S18, putative	1138.00665120898	1329.06351387123	946.949788546732	0.712494006993319	-0.489050215624209	0.0343855906211772	0.0932122846285175
Tb927.8.2890-1	Tb927.8.2890	hypothetical protein, conserved	384.0767764766	430.241317786719	337.912235166481	0.785401636701922	-0.348497490441384	0.0095849434770348	0.0334849085256598
Tb927.10.3870-1	Tb927.10.3870	hypothetical protein, conserved	1771.35352556582	2088.24278650974	1454.46426462191	0.696501515062279	-0.521801603840505	0.00123062181235207	0.00594224218372096
Tb927.5.2970-1	Tb927.5.2970	suppressive immunomodulating factor (TSIF)	1171.51514307432	1033.65189035271	1309.37839579593	1.26674986812933	0.341131678673621	0.00322660585854435	0.0134849660201634
Tb927.4.3980-1	Tb927.4.3980	chaperone protein DNAj, putative	762.761133133214	1223.44832620022	302.073940066206	0.246903717629322	-2.01797953558363	6.40260424964469e-57	3.50702647774288e-54
Tb927.10.6570-1	Tb927.10.6570	hypothetical protein, conserved	984.062380257177	1083.95197659048	884.172783923873	0.815693686638217	-0.293900609030067	0.0163407418170379	0.0515887108373631
Tb927.10.5520-1	Tb927.10.5520	hypothetical protein, conserved	876.013268179434	1050.32798663474	701.698549724124	0.668075647467387	-0.581916623854246	1.05949016780975e-06	1.12549961584057e-05
Tb927.4.4730-1	Tb927.4.4730	amino acid transporter, putative (AATP11)	3581.89420063169	2950.99324576992	4212.79515549347	1.42758549567413	0.513577148734581	7.2195554060168e-07	7.86967457441931e-06
Tb927.10.2960-1	Tb927.10.2960	GTP-binding protein, putative,elongation factor, putative	1570.26716666622	1341.28564959629	1799.24868373616	1.34143587108213	0.42377808651552	0.00791834736703224	0.0287598495435254
Tb927.11.13230-1	Tb927.11.13230	hypothetical protein, conserved	990.303277110197	1174.26002555892	806.346528661474	0.686684815211752	-0.542280033501991	7.63011603690278e-06	6.81654810880897e-05
Tb927.11.9130-1	Tb927.11.9130	replication factor A, 51kDa subunit, putative	950.027685322636	843.907306134037	1056.14806451123	1.25149771406706	0.323655655862734	0.00974727384768448	0.0339392562578891
Tb927.8.8270-2	Tb927.8.8270	hypothetical protein, conserved	799.785432211386	961.176513604423	638.39435081835	0.66418013942555	-0.590353511433457	4.53634196257032e-06	4.24748941879982e-05
Tb927.10.15320-1	Tb927.10.15320	hypothetical protein, conserved	403.736454891725	501.28948584387	306.18342393958	0.610791633549128	-0.711247794245475	0.00329754835628658	0.0137290801874088
Tb927.11.11310-1	Tb927.11.11310	hypothetical protein, conserved	920.954666935374	770.765578399726	1071.14375547102	1.38971405248136	0.474788064599296	8.281930799981e-05	0.00057287167743515
Tb927.11.15360-1	Tb927.11.15360	hypothetical protein, conserved	387.432699860228	325.646839572776	449.21856014768	1.3794654378867	0.464109310831018	0.00157474330166355	0.00732928852670172
Tb927.11.11110-1	Tb927.11.11110	protein kinase, putative,serine/threonine kinase, putative	415.541537445737	322.844640934226	508.238433957248	1.57425079904236	0.654665399620019	1.93367068168931e-05	0.000157059220151299
Tb927.4.2140-1	Tb927.4.2140	MBO2	1832.69241052498	2051.91949569579	1613.46532535416	0.786319993907485	-0.346811556353305	0.00154517293544372	0.00721464869804411
Tb927.11.3790-1	Tb927.11.3790	hypothetical protein, conserved	851.663307446319	967.022780312117	736.303834580521	0.761413122390841	-0.393248660993158	0.000608154303085081	0.00324485715468005
Tb927.8.6420-1	Tb927.8.6420	beta-ketoacyl-ACP reductase 2 (KAR2)	1182.33320094831	963.618252639597	1401.04814925702	1.4539452168109	0.539972910987767	3.86167091810294e-06	3.66273635565521e-05
Tb927.1.600-1	Tb927.1.600	phosphate-repressible phosphate permease, putative	1375.25082971768	1156.8859884544	1593.61567098095	1.37750451374212	0.462057046159557	6.52248869614251e-05	0.000465497483167695
Tb927.11.3570-1	Tb927.11.3570	aminopeptidase, putative,metallo-peptidase, Clan MA(E) Family M1	3525.081075372	3939.45529929606	3110.70685144794	0.789628670746384	-0.340753721110419	0.00131102034670057	0.00627222824891225
Tb927.8.5510-1	Tb927.8.5510	apurinic/apyrimidinic endonuclease, putative	755.013346216742	676.358043390561	833.668649042922	1.23258480798686	0.301686914637876	0.012130766293722	0.0405469244081539
Tb927.10.3950-1	Tb927.10.3950	hypothetical protein, conserved	607.535860644068	539.410965688562	675.660755599574	1.25258995196193	0.324914211076846	0.0130689665717951	0.0430749992610804
Tb927.10.15760-1	Tb927.10.15760	hypothetical protein, conserved	4160.06612662701	5128.78079303433	3191.35146021968	0.622243685000933	-0.684448411166095	0.000140303339205084	0.000907144260512714
Tb927.11.840.2-1	Tb927.11.840.2	unspecified product	1992.87934578015	1800.81030844829	2184.94838311202	1.2133140136202	0.278952977716905	0.0153247276791349	0.0491243282296776
Tb927.7.7350-1	Tb927.7.7350	hypothetical protein	240.519918489275	209.357379023321	271.682457955229	1.29769707293176	0.375953648064175	0.0232080709039024	0.0679570776484466
Tb927.10.12500-1	Tb927.10.12500	P-type H -ATPase, putative	1749.91515796318	1518.66616241797	1981.16415350839	1.30454223748164	0.383543655400147	0.000670942103592743	0.00354225096137759
Tb927.8.3580-1	Tb927.8.3580	ATP-dependent chaperone, putative,mitochondrial chaperone BCS1, putative	718.194892791364	559.640640027264	876.749145555463	1.5666288022127	0.647663387439266	6.41852113300612e-05	0.000459950279719261
Tb927.10.3610-1	Tb927.10.3610	hypothetical protein, conserved	627.93801117973	455.410379195095	800.465643164365	1.75767984159503	0.813672309954054	7.02851644266753e-10	1.33618043608543e-08
Tb927.3.2320-1	Tb927.3.2320	COP9 signalosome complex subunit 2, putative	554.566404547819	612.042123837372	497.090685258266	0.812183779347759	-0.300121880341487	0.0200225358342072	0.0604886260086149
Tb927.11.1350-1	Tb927.11.1350	calcium uniporter protein, mitochondrial	581.637326503411	644.61358674399	518.661066262832	0.804607716822481	-0.313642520274382	0.0150685438788571	0.0484301581330022
Tb927.10.900-1	Tb927.10.900	hypothetical protein, conserved	163.983111711715	128.38751768356	199.57870573987	1.55450241067654	0.636452853969676	0.00156378258287696	0.00728601305493552
Tb927.8.690-1	Tb927.8.690	peptidyl-prolyl cis-trans isomerase/rotamase, putative,PPIase, putative (PIN1)	289.933701838984	359.528019922975	220.339383754994	0.612857333907379	-0.706376824591456	7.43481466456269e-06	6.6624453701664e-05
Tb927.11.2460-1	Tb927.11.2460	hypothetical protein, conserved	643.460619951292	536.296078958699	750.625160943886	1.39964693085458	0.485062944780444	0.000215908339918587	0.00132974047157167
Tb927.10.5920-1	Tb927.10.5920	hypothetical protein, conserved	1102.73643120949	823.8605300034	1381.61233241557	1.67699784380965	0.745880833966582	3.27331511113547e-10	6.54961955113955e-09
Tb927.1.880-1	Tb927.1.880	hypothetical protein, conserved	6166.93659811441	4908.2054806358	7425.66771559303	1.51290889203586	0.597325110511895	1.23480576240431e-05	0.000104862768427436
Tb927.9.2790-1	Tb927.9.2790	hypothetical protein, unlikely	114.01156168913	160.234603197115	67.7885201811449	0.423057933982924	-1.24107285389021	0.0116400878182431	0.0392662546724721
Tb927.7.530-1	Tb927.7.530	hypothetical protein, conserved	1327.41529544854	1456.2736646461	1198.55692625099	0.823030008265829	-0.280983061583056	0.0103885978226835	0.0358165504791495
Tb927.11.5080-1	Tb927.11.5080	hypothetical protein, conserved	115.880761288723	164.605568625958	67.155953951488	0.407981057457966	-1.29342592540106	0.000971191980407418	0.00482786529568384
Tb927.9.15010-1	Tb927.9.15010	hypothetical protein, conserved	678.801216223888	752.019701988446	605.58273045933	0.805275086354898	-0.312446394981148	0.0137237793901833	0.0449458903496139
Tb927.7.6350-1	Tb927.7.6350	NADH-ubiquinone oxidoreductase, mitochondrial, putative	787.045922191022	907.443640994232	666.648203387812	0.734644195266392	-0.444882405496601	0.00767277705942476	0.0280301034384321
Tb927.11.12180-1	Tb927.11.12180	kinesin, putative	664.741121450344	585.965022487153	743.517220413535	1.26887645487378	0.343551606911269	0.0176763683982002	0.0547627524299997
Tb927.2.4610-1	Tb927.2.4610	branched-chain amino acid aminotransferase, putative	89.9247217074047	117.350689277587	62.4987541372222	0.532581057017778	-0.90892697958053	0.00080124458813174	0.00410649565519683
Tb927.10.13900-1	Tb927.10.13900	UDP-galactose transporter	571.277758409171	641.335127999251	501.22038881909	0.781526485821426	-0.355633328104219	0.00870456703279354	0.0310437958745215
Tb927.8.4800-1	Tb927.8.4800	hypothetical protein, conserved	1228.4951799005	1080.51567555576	1376.47468424524	1.27390533555864	0.349258074301964	0.00277462234557006	0.0118560654493301
Tb927.11.16930-1	Tb927.11.16930	ABC transporter, putative (ABCB7)	942.790363386529	638.046672815	1247.53405395806	1.95523949439946	0.967345331942139	5.30959915498305e-15	1.81832701415164e-13
Tb927.11.4120-1	Tb927.11.4120	leucine-rich repeat protein (LRRP), putative	145.900240571195	191.923549879568	99.8769312628224	0.520399561833318	-0.94230834755334	8.52676751732903e-07	9.20302838939306e-06
Tb927.11.11010-1	Tb927.11.11010	hypothetical protein, conserved	3010.05632224286	4133.06022900515	1887.05241548057	0.456575106802833	-1.13107589119665	1.52502613044804e-15	5.52286322613496e-14
Tb927.9.1780-1	Tb927.9.1780	sec1 family transport protein, putative (SLY1)	1155.84935231235	1331.01367795941	980.685026665296	0.736795603910541	-0.440663641269436	0.000188669933501277	0.0011777089011433
Tb927.11.8050-1	Tb927.11.8050	hypothetical protein, conserved	2008.91728403928	1824.94412650161	2192.89044157696	1.2016205919579	0.264981441384424	0.0129007286856523	0.0426388188637795
Tb927.7.1330-1	Tb927.7.1330	hypothetical protein, conserved	698.77469405841	631.066013555144	766.483374561677	1.2145850958502	0.280463571126794	0.0168267349424025	0.0527618980447999
Tb927.9.13340-1	Tb927.9.13340	hypothetical protein, conserved	609.633430539811	471.289776560307	747.977084519315	1.58708531718723	0.666379685434891	4.07206497689527e-07	4.66504280490328e-06
Tb927.5.4120-1	Tb927.5.4120	hypothetical protein, conserved	500.805233040014	409.936976760945	591.673489319083	1.44332793297668	0.529399126252315	0.000714799893903217	0.00373554339306368
Tb927.7.3050-1	Tb927.7.3050	hypothetical protein, conserved	2613.63388485057	2319.85141749115	2907.41635221	1.25327696864064	0.325705279087735	0.00436887012244597	0.017427755008246
Tb927.9.6270-1	Tb927.9.6270	hypothetical protein, conserved	883.192153887917	650.25585546466	1116.12845231117	1.71644506224955	0.779423682119803	3.73006730879282e-10	7.39599771363355e-09
Tb927.10.1650-1	Tb927.10.1650	hypothetical protein, conserved	120.141911293914	159.627171271323	80.6566513165061	0.505281467272335	-0.984840829169816	5.6738517712633e-05	0.000413003628931492
Tb927.9.6580-1	Tb927.9.6580	unspecified product	460.219326299754	402.818717329297	517.619935270212	1.28499474578056	0.361762460390499	0.00540213221162127	0.0208473301200567
Tb927.11.7480-1	Tb927.11.7480	vacuolar type h ATPase subunit, putative	871.758782277594	1039.27687971414	704.240684841045	0.677625663177218	-0.561439581141979	3.5076787160011e-06	3.37816442494875e-05
Tb927.8.1680-1	Tb927.8.1680	hypothetical protein, conserved	488.101011294483	587.491501302081	388.710521286884	0.66164450111256	-0.595871823837498	1.342697058769e-05	0.00011261712053837
Tb927.5.1560-1	Tb927.5.1560	ATP-dependent DEAD/H RNA helicase, putative	1257.45670329661	902.342817707729	1612.57058888549	1.7870930617944	0.837614763810555	1.86880194966663e-12	4.94809072111128e-11
Tb927.11.5040-1	Tb927.11.5040	leucine-rich repeat protein (LRRP), putative	1087.53314902025	1292.6879815884	882.378316452104	0.682591877560334	-0.550904847566238	6.84522042345037e-07	7.50832437936409e-06
Tb927.7.640-1	Tb927.7.640	hypothetical protein, conserved	800.481725257004	726.549499072134	874.413951441874	1.20351600621647	0.267255329129046	0.0291946405630647	0.081588593716422
Tb927.6.4390-1	Tb927.6.4390	kinesin, putative	2427.63849078006	2960.63930158808	1894.63767997203	0.639942082426506	-0.643986754113947	2.38690565906193e-09	4.17541740439496e-08
Tb927.10.14990-1	Tb927.10.14990	intraflagellar transport protein IFT80/CHE2, putative (IFT80)	2044.46716348009	2459.12728784617	1629.80703911401	0.6627583074569	-0.59344524597475	4.4092698036954e-08	6.07591832697901e-07
Tb927.10.16190-1	Tb927.10.16190	expression site-associated gene 4 (ESAG4) protein, putative,expression site-associated gene (ESAG) protein, putative,receptor-type adenylate cyclase	1730.99832961657	1935.59805854194	1526.39860069121	0.788592752485517	-0.342647643383112	0.017687928222191	0.0547627524299997
Tb927.10.6140-1	Tb927.10.6140	phosphatidylinositolN- acetylglucosaminyltransferase subunit c, putative	393.975146996486	476.476177110154	311.474116882818	0.653703441737466	-0.613291801927618	0.000269551724704077	0.00161032809496014
Tb927.10.10450-1	Tb927.10.10450	hypothetical protein	39.3093030068407	55.1012248612834	23.5173811523981	0.426803237343685	-1.22835697570261	6.84215084787317e-05	0.000484758367265647
Tb927.5.3950-1	Tb927.5.3950	hypothetical protein, conserved	923.666122574898	786.394409536805	1060.93783561299	1.34911670625672	0.432015154998596	0.00040217317077507	0.00226957222709125
Tb927.7.4280-1	Tb927.7.4280	hypothetical protein, conserved	328.352189586539	391.623294559893	265.081084613185	0.676877724832696	-0.563032854454921	9.9979512431358e-05	0.000674762459377527
Tb927.6.1520-1	Tb927.6.1520	aquaporin 3, putative (AQP1)	2436.83569595019	2128.66561986154	2745.00577203884	1.28954296364188	0.366859840130248	0.0042213734090009	0.0169163770262843
Tb927.7.4970-1	Tb927.7.4970	glutamine synthetase, putative	2069.78732574173	1501.47006735364	2638.10458412982	1.75701443637802	0.813126045191146	9.41672513295067e-14	2.90592179806971e-12
Tb927.8.1040-1	Tb927.8.1040	hypothetical protein, conserved	301.33210116216	240.253974556358	362.410227767961	1.5084463365785	0.593063373097685	0.000349710618003612	0.00202034532378619
Tb927.7.2580-1	Tb927.7.2580	zinc finger protein family member, putative (ZC3H19)	827.171567114597	736.573428309587	917.769705919608	1.24599893323041	0.317302833190275	0.0243519528251916	0.0705056209316086
Tb927.10.600-1	Tb927.10.600	hypothetical protein, conserved	1059.78947061306	935.490095097048	1184.08884612908	1.26574172440195	0.339983051734748	0.00269140439827263	0.011579513081228
Tb927.7.5060-1	Tb927.7.5060	hypothetical protein, conserved	1453.84418844409	1815.99488802504	1091.69348886314	0.601154494465783	-0.734192289048352	1.67726281728275e-10	3.52506746538753e-09
Tb927.8.6390-1	Tb927.8.6390	lysophospholipase, putative,alpha/beta hydrolase, putative (TbLysoPLA)	1378.25788701509	1736.62834299888	1019.88743103131	0.587280194488893	-0.767879109860562	7.44271107087395e-12	1.82711260014396e-10
Tb927.11.16400-1	Tb927.11.16400	kinetoplast DNA-associated protein, putative	958.64335355535	1316.71155324937	600.575153861334	0.456117478713726	-1.13252263863502	2.97271741410872e-21	1.79675140808613e-19
Tb927.10.3250-1	Tb927.10.3250	hypothetical protein, conserved	610.452448424208	474.909434407521	745.995462440895	1.57081626178173	0.651514438608679	3.73053654793239e-07	4.31894614347152e-06
Tb927.9.13200-1	Tb927.9.13200	unspecified product	499.117243324795	292.746129326467	705.488357323122	2.40989815628398	1.26897217860102	4.84044466378087e-18	2.07949299183213e-16
Tb927.3.5430-1	Tb927.3.5430	hypothetical protein, conserved	575.074937427726	482.017322898981	668.132551956472	1.38611730370631	0.471049354382968	0.0206248941381966	0.0617127252397252
Tb927.3.2740-1	Tb927.3.2740	hypothetical protein, conserved	900.700550376094	1081.20581835697	720.195282395219	0.666103779842444	-0.586181126299626	1.99625641013913e-06	2.02725274373805e-05
Tb927.8.4920-1	Tb927.8.4920	hypothetical protein, conserved	738.608462620428	640.630344450007	836.586580790849	1.30588035368364	0.38502272149802	0.00189561354784409	0.00860339571895682
Tb927.11.12280-1	Tb927.11.12280	hypothetical protein, conserved	567.535879089517	483.937107828587	651.134650350446	1.34549436242257	0.428136346145893	0.0015769910776332	0.00733585446092216
Tb927.9.1660-1	Tb927.9.1660	hypothetical protein, conserved	389.742623792171	343.017719892442	436.4675276919	1.27243434487513	0.347591217977425	0.0164075384673029	0.0517465926811387
Tb927.7.820-1	Tb927.7.820	dynein arm light chain, axonemal, putative	494.054945830289	553.615376562881	434.494515097698	0.784831009924715	-0.349546049022411	0.00496500831563134	0.0193996134098052
Tb927.8.1490-1	Tb927.8.1490	hypothetical protein, conserved	388.405388061995	345.111360601258	431.699415522733	1.25089888310434	0.322965173404672	0.0330181727715747	0.0902311400592705
Tb927.10.3180-1	Tb927.10.3180	hypothetical protein, conserved	286.460227047325	254.988518181265	317.931935913384	1.24684804704569	0.318285655118397	0.0332021718608525	0.0905363516454608
Tb927.5.2080-1	Tb927.5.2080	guanosine monophosphate reductase, putative	1334.04121311454	1147.73518740207	1520.34723882701	1.32464984563935	0.40561105196197	0.0154134937325647	0.0493186780110247
Tb927.8.6170-1	Tb927.8.6170	transketolase, putative (TK)	3335.12833117859	2861.83884373148	3808.4178186257	1.33075900726122	0.412249331198297	0.00112226378395389	0.00548245250979479
Tb927.7.6430-1	Tb927.7.6430	hypothetical protein	123.64791864956	153.807400703431	93.488436595688	0.607827946952637	-0.718265085701615	0.000966599579101074	0.0048132265404783
Tb927.2.4620-1	Tb927.2.4620	hypothetical protein, conserved	452.861348218245	547.586271216345	358.136425220144	0.654027399964979	-0.612577017320657	2.85490554000106e-05	0.000223819003843412
Tb927.7.1350-1	Tb927.7.1350	hypothetical protein, conserved	696.058518049468	612.900994970299	779.216041128637	1.27135711562419	0.346369330558383	0.00611578862751288	0.0232058608083979
Tb927.10.9000-1	Tb927.10.9000	hypothetical protein, conserved	2080.54345161386	2290.89155597614	1870.19534725158	0.816361360437554	-0.292720195741069	0.00774285648258583	0.0282272854464984
Tb927.10.10610-1	Tb927.10.10610	protein tyrosine phosphatase, putative	1211.49432236216	1638.97771653403	784.010928190302	0.478353622676618	-1.06385057068955	6.92155386463899e-20	3.72150294906111e-18
Tb927.10.9730-1	Tb927.10.9730	hypothetical protein, conserved	712.8501746372	974.617848681204	451.082500593196	0.462830124857219	-1.11144532472095	1.17252591703042e-19	6.1903717691895e-18
Tb927.11.3460-1	Tb927.11.3460	hypothetical protein, conserved	567.485152516513	664.335345447756	470.63495958527	0.708429805534532	-0.497303183486018	0.000113340188797992	0.000752510162595156
Tb927.10.14320-1	Tb927.10.14320	hypothetical protein, conserved	1922.71859671582	2110.7528858562	1734.68430757545	0.821832019844331	-0.283084553660568	0.0109220044534517	0.0373179130721444
Tb927.10.12790-1	Tb927.10.12790	hypothetical protein	12.5736262520594	22.1026264275371	3.04462607658162	0.137749515269751	-2.85988085281803	2.66039850136944e-06	2.63454604135613e-05
Tb927.4.3300-1	Tb927.4.3300	mitochondrial ATP-dependent zinc metallopeptidase, putative,metallo-peptidase, Clan MA(E) Family M41	1209.70539581623	1343.46964938462	1075.94114224784	0.800867472324872	-0.320364569904402	0.00899022427144023	0.0318010166873926
Tb927.8.1220-1	Tb927.8.1220	hypothetical protein, conserved (pseudogene)	618.259347528923	553.029226153549	683.489468904297	1.23590117227281	0.305563384041367	0.0194777536689903	0.0592513131395456
Tb927.7.500-1	Tb927.7.500	hypothetical protein, conserved	1001.34081675684	1154.01239162402	848.669241889665	0.735407390812633	-0.443384419250214	0.000178847950143239	0.00112279615691644
Tb927.11.3720-1	Tb927.11.3720	hypothetical protein, conserved	1061.42321301504	1312.5641520236	810.282274006478	0.617327749472095	-0.69589145154852	2.60427041206318e-07	3.11800900154669e-06
Tb927.11.15870-1	Tb927.11.15870	hypothetical protein, conserved	1576.61601852997	1944.90260644924	1208.32943061071	0.621280174443658	-0.686684077446945	2.83062703702438e-10	5.72924142089646e-09
Tb927.6.4230-1	Tb927.6.4230	hypothetical protein, conserved	904.117200573209	813.449482959459	994.784918186959	1.22292156922612	0.290331881120507	0.0204707101200424	0.0613997444038262
Tb927.10.9370-1	Tb927.10.9370	hypothetical protein, conserved	953.344037708948	852.129306973814	1054.55876844408	1.23755721087585	0.30749522090055	0.0143561528554384	0.0465990087500231
Tb927.7.3060-1	Tb927.7.3060	hypothetical protein, conserved	511.010791288795	383.103078169333	638.918504408257	1.66774568207947	0.737899306063004	7.88084965965172e-08	1.02932587805049e-06
Tb927.10.7100-1	Tb927.10.7100	delta-4 fatty acid desaturase	612.052453415566	480.83862747896	743.266279352172	1.54577073653405	0.628326359500424	0.000139104627137031	0.000901044310590496
Tb927.1.3450-1	Tb927.1.3450	hypothetical protein, conserved	1174.46639340076	1295.59023922599	1053.34254757553	0.813021367160667	-0.298634826361164	0.0106676975767449	0.0366059912147973
Tb927.11.14140-1	Tb927.11.14140	ethanolamine-phosphate cytidylyltransferase (TbECT)	1288.06764727205	1461.26246669175	1114.87282785234	0.762951799053852	-0.39033617998033	0.000532877339498377	0.00289531122341214
Tb927.10.15710-1	Tb927.10.15710	mitochondrial carrier protein (MCP7)	411.140341167911	351.453453631193	470.827228704629	1.33965742501624	0.42186412425259	0.00269884572293767	0.0115978041410339
Tb927.11.5370-1	Tb927.11.5370	hypothetical protein, conserved	1309.53154952293	1831.82310170997	787.239997335886	0.429757653236829	-1.21840476306418	9.32645001700046e-22	5.79695091836823e-20
Tb927.5.4600-1	Tb927.5.4600	expression site-associated gene (ESAG) protein, putative,expression site-associated gene 3 (ESAG3) protein, putative	689.232392364021	1130.69852592934	247.766258798697	0.219126719560418	-2.1901626825492	1.11986503880389e-18	5.24839422464028e-17
Tb927.5.770-1	Tb927.5.770	hypothetical protein, conserved	1029.78924677238	924.604412999372	1134.9740805454	1.22752397088782	0.295751197528421	0.010911550434891	0.0372967347938319
Tb927.8.4460-1	Tb927.8.4460	hypothetical protein, conserved	1742.18914329557	1885.29038672025	1599.08789987088	0.848191828237527	-0.237537511290419	0.0313530418032137	0.0864625734308888
Tb927.11.15910-1	Tb927.11.15910	iron superoxide dismutase	1817.13382489801	2300.38999675039	1333.87765304562	0.579848484356956	-0.786252124687634	1.35601927540152e-12	3.65666243988274e-11
Tb927.6.3290-1	Tb927.6.3290	intraflagellar transport protein 20, putative (IFT20)	339.832276258714	429.439063496711	250.225489020717	0.582679849809782	-0.77922467450958	3.5303881554132e-07	4.10894047729632e-06
Tb927.8.1790-1	Tb927.8.1790	hypothetical protein, conserved	759.731698264871	602.07891304318	917.384483486562	1.52369475763515	0.607573916116664	1.68448366060114e-05	0.000138878784586156
Tb927.10.4280-1	Tb927.10.4280	hypothetical protein, conserved	627.62241517147	287.311776625154	967.933053717786	3.36892926940692	1.75229013942819	1.86054436975114e-34	2.91175193866053e-32
Tb927.10.450-1	Tb927.10.450	hypothetical protein, conserved	1640.90863349392	1929.27082789257	1352.54643909527	0.701066133142495	-0.512377551569499	2.64636440010832e-06	2.62658409994896e-05
Tb927.11.5250-1	Tb927.11.5250	hypothetical protein, conserved	2002.11309830176	1637.04324050346	2367.18295610006	1.44601125830498	0.532078784818442	1.12387653477734e-06	1.1881367853786e-05
Tb927.11.7218-1	Tb927.11.7218	mitochondrial edited mRNA stability factor 1 subunit	1776.76930706553	1624.54312522274	1928.99548890832	1.18740799118142	0.247815727499171	0.0304085500646487	0.0843623085680853
Tb927.9.1440-1	Tb927.9.1440	hypothetical protein, conserved	4495.66610695673	5989.64932039701	3001.68289351646	0.501145014165453	-0.996699964630221	2.90216197935223e-18	1.28457311045672e-16
Tb927.7.6890-1	Tb927.7.6890	hypothetical protein, conserved	885.486424570389	1066.95233199379	704.020517146993	0.659842521578643	-0.599806343819958	8.90591098503342e-05	0.000609470006998187
Tb927.11.15470-1	Tb927.11.15470	methionyl-tRNA formyltransferase	1097.96573479859	957.093398930375	1238.83807066681	1.29437531598411	0.372256000637885	0.0120383426668602	0.04033028865916
Tb927.10.4670-1	Tb927.10.4670	hypothetical protein, conserved	606.879305077277	683.266677646645	530.491932507908	0.776405391720646	-0.365117958054708	0.00725632207036289	0.0267653226534766
Tb927.11.16290-1	Tb927.11.16290	AUT2/APG4/ATG4 cysteine peptidase, putative (ATG4.1)	596.453082434761	479.609359851235	713.296805018288	1.48724538078143	0.572642697444702	1.79406444791486e-05	0.000146808411031987
Tb927.3.5200-1	Tb927.3.5200	hypothetical protein, conserved	516.979235198223	577.231544069315	456.726926327132	0.7912369499202	-0.337818294900155	0.0145823853020113	0.0471760888840261
Tb927.5.4460-1	Tb927.5.4460	major vault protein, putative (MVP)	2178.87774901145	2454.78770288852	1902.96779513437	0.775206667727383	-0.367347115135581	0.00131112758466536	0.00627222824891225
Tb927.9.11100-1	Tb927.9.11100	protein kinase A catalytic subunit isoform 1,protein kinase A catalytic subunit (PKAC1)	419.267046300877	520.791947080311	317.742145521444	0.610113399991658	-0.712850677784652	3.18318856632875e-07	3.73460034743041e-06
Tb927.5.1550-1	Tb927.5.1550	mitochondrial carrier protein (MCP23)	616.271290571751	754.171584592631	478.370996550871	0.634299947550086	-0.656762872012234	3.71765001234443e-07	4.30972019949558e-06
Tb927.11.1500-2	Tb927.11.1500	leucine-rich repeat protein (LRRP), putative	86.2604629548516	124.465389817078	48.0555360926255	0.38609557374344	-1.37297007978136	5.32487677161575e-08	7.21286244612681e-07
Tb927.8.7590-1	Tb927.8.7590	receptor-type adenylate cyclase GRESAG 4, putative	874.552357758511	1050.53637967	698.568335847024	0.664963488524275	-0.588652966861597	2.181214521568e-06	2.19154821676803e-05
Tb927.5.360-1	Tb927.5.360	75 kDa invariant surface glycoprotein (ISG75)	3771.45331557657	5642.47510037395	1900.43153077918	0.336808137736086	-1.57000109861588	7.6639639776385e-48	2.48766593703792e-45
Tb927.7.5430-1	Tb927.7.5430	hypothetical protein, conserved	217.29504440378	251.448788925289	183.141299882272	0.728344330728464	-0.457307437332624	0.00739744866789323	0.0271943121331444
Tb927.3.1780-1	Tb927.3.1780	U6 snRNA-associated Sm-like protein LSm8p (TbLSm8)	353.872138149805	314.178138032228	393.566138267382	1.25268467351796	0.325023304361731	0.030273169883473	0.0840932047095902
Tb927.11.4900-1	Tb927.11.4900	guanine nucleotide-binding beta subunit-like protein,G-protein (beta)-like protein,beta transducin-like protein	2200.20830383488	2460.49881222148	1939.91779544827	0.788424601472089	-0.342955300915864	0.00248981868496401	0.0108130678667119
Tb927.3.1840-1	Tb927.3.1840	3-oxo-5-alpha-steroid 4-dehydrogenase, putative	3469.54147738425	3744.71037130869	3194.3725834598	0.85303595384426	-0.229321545208182	0.0319269082658001	0.0878516245028169
Tb927.10.15900-1	Tb927.10.15900	hypothetical protein, conserved	104.321422957312	66.8933218483502	141.749524066274	2.11903849516736	1.0834097964324	0.00238827871597751	0.0104759132466601
Tb927.5.830-1	Tb927.5.830	hypothetical protein, conserved	633.625809907248	473.702932747831	793.548687066666	1.67520323858561	0.744336136473337	1.22222277537268e-05	0.000103995732071516
Tb927.11.3330-1	Tb927.11.3330	hypothetical protein, conserved	1302.65860170537	1086.24135992334	1519.0758434874	1.39846989769807	0.483849199892676	2.17990848634544e-05	0.000175111988765641
Tb927.11.6120-1	Tb927.11.6120	ABC transporter, putative	2515.97845764543	3439.03649574702	1592.92041954384	0.463187995100888	-1.11033023282286	1.04771849166772e-24	7.84803834271446e-23
Tb927.8.4580-1	Tb927.8.4580	hypothetical protein, conserved	2011.00062591548	2385.56397562309	1636.43727620787	0.685975011749765	-0.543772071085918	4.19497140376916e-07	4.79957302645339e-06
Tb927.7.3330-1	Tb927.7.3330	hypothetical protein, conserved	3126.89408737677	3737.57663497294	2516.2115397806	0.673220052864233	-0.570849944754086	5.95149945846106e-06	5.42192736527575e-05
Tb927.11.11940-1	Tb927.11.11940	protein phosphatase 2A, putative	629.66135542259	561.527690155954	697.795020689227	1.24267250381798	0.313446135995401	0.0151830914434657	0.0487237690994265
Tb927.7.5740-1	Tb927.7.5740	hypothetical protein, conserved	739.19836820374	978.007969505482	500.388766901998	0.511640786685013	-0.966796818152674	6.7080178993908e-12	1.66070816017686e-10
Tb927.11.1900-1	Tb927.11.1900	T-complex protein 1, beta subunit, putative	4523.68201194877	5439.38604034669	3607.97798355086	0.663306107856411	-0.592253284324017	2.75750498550414e-08	3.98791645098322e-07
Tb927.6.1070-1	Tb927.6.1070	hypothetical protein, conserved	1027.42722881753	922.404687046636	1132.44977058842	1.22771467501353	0.295975312522253	0.0114170960303767	0.0386628398803018
Tb927.11.14040-1	Tb927.11.14040	hypothetical protein, conserved	1950.57338748103	2192.62344157675	1708.5233333853	0.779214205680786	-0.359908115775107	0.000802348817445379	0.00410975162834091
Tb927.3.3580-1	Tb927.3.3580	lipophosphoglycan biosynthetic protein, putative (LPG3)	4829.4567218641	4434.2644559311	5224.64898779711	1.17824478889815	0.23663930066375	0.017149065501973	0.0535427182256114
Tb927.9.7500-1	Tb927.9.7500	hypothetical protein	48.8067555142896	72.3311646774318	25.2823463511474	0.349536005176975	-1.51648702179076	0.0102306696687324	0.0353834210642349
Tb927.10.12940-1	Tb927.10.12940	predicted zinc finger protein	1039.1361649911	1243.23988259904	835.032447383158	0.671658349342441	-0.574200527134231	1.94342923643508e-06	1.98048998001361e-05
Tb927.10.4430-1	Tb927.10.4430	pumillo RNA binding protein PUF1 (PUF1)	1668.75386244371	1895.81791755493	1441.68980733248	0.760457950092515	-0.395059619285025	0.000252248409148388	0.00152042988842949
Tb927.11.14300-1	Tb927.11.14300	dynein intermediate chain IC70, putative	2648.45421783523	3194.42935943891	2102.47907623155	0.658170471048025	-0.603466793779431	1.71994753920534e-08	2.56790804660913e-07
Tb927.11.9890-1	Tb927.11.9890	signal recognition particle receptor alpha subunit, putative	1326.54835126492	1180.9179131121	1472.17878941774	1.24663939218102	0.318044205865847	0.00494613991745488	0.0193622157447302
Tb927.10.13320-1	Tb927.10.13320	DNA-directed RNA polymerase II/III subunit, putative (RPB5)	496.019019653633	432.754133938076	559.283905369189	1.29238258287608	0.370033212998775	0.0107400122715386	0.0367821287799002
Tb927.11.6710-1	Tb927.11.6710	predicted tetratricopeptide repeat (TPR) protein	496.551522794748	573.428903910282	419.674141679213	0.731867784859473	-0.450345052055772	0.00133305172535932	0.00636668409866437
Tb927.10.5450-1	Tb927.10.5450	nucleoplasmin-like protein (NLP)	2001.86805872196	2170.28665837342	1833.4494590705	0.844795986740586	-0.243325113793276	0.0270916368431869	0.0768429402833067
Tb927.10.11500-1	Tb927.10.11500	hypothetical protein, conserved	498.300579064354	447.339761635512	549.261396493197	1.22783942675932	0.29612190161594	0.0262762917346642	0.0748037977566199
Tb927.10.13720-1	Tb927.10.13720	RNA-binding protein, putative (RBP29)	2850.14242738415	3246.94394683414	2453.34090793417	0.755584619908899	-0.404334759237029	0.0281570257865794	0.0791684870046781
Tb927.11.8290-1	Tb927.11.8290	exosome complex exonuclease RRP44, putative	1745.49901329099	1535.32639195585	1955.67163462613	1.27378233375823	0.349118768303236	0.00147740043706963	0.00695506127907646
Tb927.5.1930-1	Tb927.5.1930	hypothetical protein, conserved	1533.46846647755	1976.85297343897	1090.08395951612	0.551423891489406	-0.858766318677132	1.92920480291271e-14	6.21601135762023e-13
Tb927.6.1860-1	Tb927.6.1860	hypothetical protein, conserved	467.259216567413	399.142535938085	535.37589719674	1.34131506665525	0.423648157236407	0.00294669570217537	0.0124938757299782
Tb927.9.6710-1	Tb927.9.6710	flavoprotein monooxygenase, putative	664.19749857802	767.565111334419	560.829885821622	0.730660992194673	-0.452725906662306	0.000467096505007815	0.00259419123567078
Tb927.9.15610-1	Tb927.9.15610	BARP protein (BARP)	133.829598418179	105.721993025787	161.93720381057	1.53172674082177	0.615158944244334	0.0103286623922189	0.0356519878713693
Tb927.5.2160-1	Tb927.5.2160	hypothetical protein, conserved	158.935910297781	87.7412011603392	230.130619435223	2.62283415763457	1.3911265885704	9.02099646462879e-11	1.95209908681498e-09
Tb927.7.3880-1	Tb927.7.3880	protein kinase, putative	1160.84920637054	1339.72766504865	981.970747692428	0.732962954569403	-0.448187811411772	0.000377181418877117	0.00215750343813466
Tb927.11.8970-1	Tb927.11.8970	ribose 5-phosphate isomerase, putative	2035.39840774414	2305.88328080034	1764.91353468794	0.765395867771489	-0.385721982699445	0.000454827127746487	0.00252925440835673
Tb927.11.7560-1	Tb927.11.7560	predicted WD40 repeat protein	1870.79503163097	2356.17670171402	1385.41336154792	0.587992131719192	-0.766131245277514	1.16290345981875e-11	2.79991371479438e-10
Tb927.11.10220-1	Tb927.11.10220	hypothetical protein, conserved	363.488414413744	317.185626346203	409.791202481285	1.29196019126669	0.36956161744133	0.0130670710272965	0.0430749992610804
Tb927.1.4310-1	Tb927.1.4310	hypothetical protein, conserved	5673.55845510523	6880.09624453994	4467.02066567051	0.64926717692584	-0.623115817731202	0.0353209692486666	0.0952177712996967
Tb927.10.9990-1	Tb927.10.9990	hypothetical protein, conserved	463.166807293361	388.995475997271	537.338138589452	1.38134804064719	0.466076862864953	0.00138198903024684	0.00657175901306747
Tb927.9.13530-1	Tb927.9.13530	hypothetical protein, conserved	311.669625528058	269.465736955033	353.873514101084	1.31324122354055	0.393131942918793	0.0128678321108565	0.0425927372477824
Tb927.9.10880-1	Tb927.9.10880	hypothetical protein, conserved	501.506870025402	402.878107261225	600.135632789579	1.48962086043671	0.574945181445078	1.99447857661214e-05	0.00016154907805387
Tb927.8.3150-1	Tb927.8.3150	T-complex protein 1, gamma subunit, putative (TCP-1-gamma)	4592.07389264077	5391.08814110555	3793.059644176	0.70357960116715	-0.507214439424857	0.000669903188328873	0.00353889785564451
Tb927.8.1820-1	Tb927.8.1820	nonspecific lipid-transfer protein, putative,sterol carrier protein, putative	765.735492616471	673.827960147233	857.64302508571	1.27279227905341	0.347996989206225	0.00338062206743638	0.0140150292332131
Tb927.7.1800-1	Tb927.7.1800	hypothetical protein, conserved	588.537625740132	477.783807845887	699.291443634377	1.46361478172977	0.549535891314747	3.68984022157774e-05	0.000283167773221605
Tb927.5.990-1	Tb927.5.990	hypothetical protein, conserved	410.471495653324	326.202386118898	494.74060518775	1.51666764634708	0.600904976488826	5.85213810173084e-05	0.000424922438471989
Tb927.11.15480-1	Tb927.11.15480	heat shock protein Hsp20, putative	718.281449118627	601.109387266393	835.453510970861	1.38985271012015	0.474932001194542	0.000136329356429597	0.000883720769045109
Tb927.6.520-1	Tb927.6.520	EP3-2 procyclin,PARP A-beta,surface protein EP3-3 procyclin precursor,procyclic form specific polypeptide A-beta precursor	990.416660835848	126.20598829892	1854.62733337278	14.695240363556	3.87727705159517	3.10256240065133e-53	1.43109773048991e-50
Tb927.7.850-1	Tb927.7.850	hypothetical protein, conserved	601.293967418813	476.562128874173	726.025805963452	1.52346517269136	0.607356519545382	5.78663858870295e-06	5.28822738179277e-05
Tb927.5.270-1	Tb927.5.270	variant surface glycoprotein (VSG, pseudogene), putative,variant surface glycoprotein, interrupted	3.23432563337494	5.90239733955045	0.566253927199431	0.0959362602387184	-3.38177998788608	0.0330684176461857	0.0902767818463115
Tb927.3.4810-1	Tb927.3.4810	DNA replication complex GINS protein SLD5, putative	318.661073422979	264.994487822519	372.327659023438	1.40503925980833	0.490610443000972	0.00295151626308056	0.0125082633122041
Tb927.1.3200-1	Tb927.1.3200	SGT1-like protein, putative	1135.45300266182	677.927988896143	1592.97801642749	2.34977467005205	1.2325224172223	1.78760112246297e-06	1.83234341956321e-05
Tb927.6.950-1	Tb927.6.950	cysteinyl-tRNA synthetase, putative	3072.4075041563	3350.40273771428	2794.41227059832	0.834052646609501	-0.261789643345403	0.00950113047498401	0.0332141633357638
Tb927.8.2370-1	Tb927.8.2370	dicer-like protein (DclI)	3446.00998669384	3005.68837964864	3886.33159373905	1.29299218776411	0.370713558436621	0.000381364940427372	0.00217738263055732
Tb927.11.9700-1	Tb927.11.9700	nascent polypeptide associated complex alpha subunit, putative	3140.68590865651	3539.32991307721	2742.04190423581	0.774734758154201	-0.368225627846638	0.0010315353811593	0.00509604063161225
Tb927.8.900-1	Tb927.8.900	splicing factor TSR1 (TSR1)	1383.56231543634	1548.25969661521	1218.86493425747	0.787248377595916	-0.345109215707673	0.0146597767833919	0.0473359429815039
Tb927.11.8300-1	Tb927.11.8300	hypothetical protein, conserved	586.053089347864	647.378147838767	524.72803085696	0.8105433163117	-0.303038807900594	0.0112712146766539	0.038227912316639
Tb927.7.7130-1	Tb927.7.7130	hypothetical protein, conserved	1902.07799270083	1543.75716645462	2260.39881894704	1.46421915833968	0.550131506481576	4.47856574118624e-07	5.0842163414192e-06
Tb927.5.4320-1	Tb927.5.4320	zinc finger protein family member, putative (FIP1)	927.277959359188	787.968285363121	1066.58763335526	1.35359208380289	0.436793036298256	0.000260253082143149	0.00156437449376033
Tb927.9.5100-1	Tb927.9.5100	cAMP-specific phosphodiesterase (PDEB2)	1618.44902789711	1930.19871396836	1306.69934182585	0.676976589182033	-0.562822150680836	9.37775604164545e-07	1.0022762676705e-05
Tb927.10.6300-1	Tb927.10.6300	hypothetical protein, conserved	628.119495896488	530.903294121892	725.335697671084	1.36622941635874	0.450199760386936	0.000398590050392811	0.00225225222543043
Tb927.3.5420-1	Tb927.3.5420	protein transport protein Sec24 (SEC24.2)	1399.47738568689	1540.05621034708	1258.8985610267	0.817436761443259	-0.290820969758152	0.00915040480927787	0.0322453348405755
Tb927.3.4500-1	Tb927.3.4500	fumarate hydratase, class I (FHc)	1788.18875772794	1181.34340698468	2395.0341084712	2.02738178781088	1.01961779650867	7.19556671716406e-19	3.48408545354839e-17
Tb927.11.8740-1	Tb927.11.8740	hypothetical protein, conserved	483.865398974704	604.035561980676	363.695235968732	0.602108979769584	-0.731903461152038	1.19241302753546e-05	0.000101656690401953
Tb927.8.2980-1	Tb927.8.2980	Bis(5'-adenosyl)-triphosphatase, putative	562.626958541377	473.214601761547	652.039315321208	1.37789348192973	0.462464364797327	0.000360991001670149	0.00207866303458422
Tb927.4.2750-1	Tb927.4.2750	hypothetical protein, conserved	625.72711313776	696.966872379064	554.487353896455	0.795572036306028	-0.329935527352737	0.0138913991377689	0.0453423545785501
Tb927.11.1850-1	Tb927.11.1850	hypothetical protein, conserved	1370.22347158246	1200.40528114027	1540.04166202465	1.28293476063498	0.359447808852036	0.00168095114223553	0.00774758544361745
Tb927.5.310-1	Tb927.5.310	hypothetical protein	997.146639755469	1451.67248810156	542.62079140938	0.373790090986017	-1.41969977052023	3.95813506313064e-28	3.94194269241783e-26
Tb927.9.7720-1	Tb927.9.7720	predicted tetratricopeptide repeat protein	2764.31486481921	3200.50354857498	2328.12618106345	0.727424964768448	-0.459129655855453	2.98717326071052e-05	0.000233329647565659
Tb927.11.5530-1	Tb927.11.5530	hypothetical protein, conserved	395.586044661367	332.250293361904	458.92179596083	1.3812532453085	0.46597785417645	0.00129810488741406	0.0062235181801405
Tb927.8.3040-1	Tb927.8.3040	hypothetical protein, conserved	360.656230346294	313.764221421752	407.548239270835	1.29889965600323	0.377289982457709	0.00870671499995137	0.0310437958745215
Tb927.3.590-1	Tb927.3.590	adenosine transporter, putative	526.93997774319	240.5338468151	813.34610867128	3.38142061685192	1.75762948505807	1.21971534086501e-30	1.50557538694943e-28
Tb927.2.4980-1	Tb927.2.4980	hypothetical protein, conserved	694.457180380253	555.830058195109	833.084302565397	1.49881117489505	0.583818639321946	0.00129927672337049	0.00622573056512791
Tb927.9.3620-1	Tb927.9.3620	hypothetical protein, conserved	350.682670060912	310.946914235568	390.418425886256	1.25557903298723	0.328352842556149	0.0263508682082865	0.0749801977199425
Tb927.3.4460-1	Tb927.3.4460	hypothetical protein, conserved	609.233499254194	530.365017739843	688.101980768545	1.29741207989339	0.375636776579711	0.00471799293930011	0.018608681422154
Tb927.9.5020-1	Tb927.9.5020	hypothetical protein, conserved	448.266956407055	515.074082196444	381.459830617666	0.740592166841315	-0.433248804517642	0.00330109265950782	0.0137373105735644
Tb927.2.2160-1	Tb927.2.2160	paraflagellar rod component, putative (PFC11)	989.187257330323	1156.92069084586	821.453823814791	0.710034689771348	-0.49403858359607	2.19767095201349e-05	0.000176215811742418
Tb927.10.16000-1	Tb927.10.16000	receptor-type adenylate cyclase GRESAG 4, putative,expression site-associated gene 4 (ESAG4) protein, putative	1144.00603822885	1365.14288229757	922.869194160142	0.676023884479354	-0.564853875878134	3.65904680065473e-06	3.51236431116518e-05
Tb04.3I12.100-1	Tb04.3I12.100	hypothetical protein	117.49626989282	149.159513507531	85.8330262781086	0.575444530889912	-0.797251226246396	0.00337102080871614	0.0139818392653044
Tb927.10.880-1	Tb927.10.880	thymidine kinase, putative	943.431207533093	1193.95338496191	692.909030104276	0.580348478283665	-0.785008648232476	1.06662042201923e-10	2.27996618989672e-09
Tb927.3.3630-1	Tb927.3.3630	elongation factor ts, putative (EF-TS)	457.626524058908	293.939075654486	621.313972463331	2.11375085493451	1.07980533815248	2.38677104526153e-13	6.94938918294751e-12
Tb927.4.450-1	Tb927.4.450	coatomer alpha subunit, putative (TbCoatomerAlpha)	2807.24271340003	3146.74165599627	2467.74377080378	0.784221916057638	-0.350666134560709	0.00112725658822143	0.00550022042808493
Tb927.11.760-1	Tb927.11.760	protein phosphatase 2C, putative	3557.07065108287	4461.51911693204	2652.62218523369	0.594555826325308	-0.750115815477657	4.88702517331837e-12	1.23074392583225e-10
Tb927.4.2080-1	Tb927.4.2080	C2 domain containing protein (CC2D)	2992.55161094125	3872.62500604072	2112.47821584177	0.545490000334817	-0.87437534490053	3.24020155658303e-06	3.14475375879221e-05
Tb927.7.6550-1	Tb927.7.6550	hypothetical protein, conserved	136.834712614306	167.102583725452	106.56684150316	0.637733056708737	-0.648975430070972	0.00275172528204366	0.011786960103534
Tb927.5.3430-1	Tb927.5.3430	ubiquitin-activating enzyme E1, putative	1051.01463701111	1155.22428964455	946.804984377678	0.819585419788046	-0.287033775480347	0.0185882169374165	0.0570003965148771
Tb927.11.7580-1	Tb927.11.7580	hypothetical protein, conserved	1835.56939307534	2235.13527747304	1436.00350867764	0.642468276148874	-0.638302876335932	9.64808136407546e-09	1.52078750134456e-07
Tb927.5.3660-1	Tb927.5.3660	hypothetical protein, conserved	539.129404638671	643.190326785053	435.068482492289	0.676422614542342	-0.564003201338906	1.6627093236147e-05	0.000137341984091981
Tb927.6.5150-1	Tb927.6.5150	hypothetical protein, conserved	4591.73441803268	4983.53061330909	4199.93822275627	0.842763604489526	-0.246800083480423	0.0279306425913885	0.0787340468545928
Tb927.1.2400-1	Tb927.1.2400	alpha tubulin	1867.41374828645	2464.38795911998	1270.43953745291	0.515519292630601	-0.955901675321769	0.0209052048803919	0.0624023213800254
Tb927.9.15070-1	Tb927.9.15070	hypothetical protein, conserved	1933.97185283063	2153.7793561154	1714.16434954586	0.795886702451066	-0.329365022718415	0.00413585243000489	0.0166804467080363
Tb927.7.4770-1	Tb927.7.4770	cyclophilin-type peptidyl-prolyl cis-trans isomerase, putative (PPIase)	3867.70343925198	4239.03800414514	3496.36887435881	0.824802436529207	-0.277879500344033	0.0184532679680977	0.0567041955326151
Tb927.9.15940-1	Tb927.9.15940	expression site-associated gene (ESAG) protein, putative,expression site-associated gene 3 (ESAG3) protein, putative	120.640626920349	183.332708833056	57.9485450076426	0.31608404946665	-1.66161986045474	2.42631447875006e-16	9.40894694325907e-15
Tb927.11.670-1	Tb927.11.670	epsinR	1859.02627714559	2368.36616833045	1349.68638596073	0.569880791242752	-0.811267929766838	2.29462900430152e-06	2.29305913269082e-05
Tb927.7.3370-1	Tb927.7.3370	hypothetical protein, conserved	2041.67911083122	2629.48998088012	1453.86824078233	0.552908834547337	-0.854886471188529	1.54913879128886e-14	5.02838976550207e-13
Tb927.9.680-1	Tb927.9.680	expression site-associated gene (ESAG, pseudogene), putative,expression site-associated gene 9 (ESAG9), pseudogene	53.5912498525043	75.7474574937602	31.4350422112485	0.414997984768506	-1.26882376414236	1.24983683247129e-05	0.000106036495641611
Tb927.9.4930-1	Tb927.9.4930	hypothetical protein, conserved	903.742648065356	722.398071154614	1085.0872249761	1.50206273840377	0.58694507283467	2.0053060556935e-06	2.03173436671652e-05
Tb927.1.1470-1	Tb927.1.1470	hypothetical protein, conserved	858.921657358072	657.827368990464	1060.01594572568	1.61138924236678	0.688305029241664	7.87449772406657e-07	8.53054364075642e-06
Tb927.1.5170-1	Tb927.1.5170	variant surface glycoprotein (VSG)-related, putative	312.952468180831	498.891812704656	127.013123657006	0.254590515263071	-1.97374942206529	1.44477325521706e-27	1.33284134828656e-25
Tb927.11.260-1	Tb927.11.260	predicted WD40 repeat protein (PIFTF6)	2481.86098991542	2715.43788348531	2248.28409634553	0.827963736537336	-0.272360513471259	0.00928069456563061	0.0326388471802515
Tb927.8.4490-1	Tb927.8.4490	hypothetical protein	466.103398919756	361.664407211585	570.542390627926	1.57754641941899	0.657682457239696	2.94639017757921e-06	2.88193789244466e-05
Tb927.11.16340-1	Tb927.11.16340	hypothetical protein, conserved	2640.67984437484	2876.59783792496	2404.76185082473	0.835974295440409	-0.258469511924233	0.0158912724521641	0.0505521276844887
Tb927.6.3890-1	Tb927.6.3890	replication factor C, subunit 2, putative	822.457197789181	730.506937730542	914.40745784782	1.25174370100933	0.323939195549115	0.00899190453135924	0.0318010166873926
Tb927.9.4810-1	Tb927.9.4810	hypothetical protein, conserved	480.341040089487	348.953640908157	611.728439270817	1.75303641388806	0.809855963918385	5.09798052096945e-09	8.44587926007113e-08
Tb927.10.11760-1	Tb927.10.11760	pumilio/PUF RNA binding protein 6 (PUF6)	2270.31535031033	2488.29918232025	2052.3315183004	0.824792907895697	-0.277896167355561	0.0125622295723951	0.0418136650104332
Tb927.8.4860-1	Tb927.8.4860	hypothetical protein, conserved	1057.28989565647	846.325808329481	1268.25398298345	1.49854107070986	0.583558624523806	1.30481873703769e-06	1.36787457074143e-05
Tb927.9.7160-1	Tb927.9.7160	hypothetical protein, conserved	511.31761150392	444.075722006281	578.559501001559	1.30283974631105	0.381659638456495	0.00836120461779524	0.0300318021599826
Tb927.8.8150-1	Tb927.8.8150	hypothetical protein, conserved	492.021612793145	683.638168752978	300.405056833313	0.439421130305349	-1.18632384903656	5.67403498405464e-19	2.76262458890305e-17
Tb927.4.5100-1	Tb927.4.5100	hypothetical protein, conserved	881.127519162428	1263.41891596564	498.836122359211	0.394830341746107	-1.34069523324746	3.90698149643022e-28	3.93572250973729e-26
Tb927.7.5000-1	Tb927.7.5000	60S ribosomal protein L19, putative	604.056677676072	680.267641772518	527.845713579627	0.775938294234108	-0.365986166884847	0.0299694621611852	0.0834652459541352
Tb927.11.5350-1	Tb927.11.5350	myo-inositol/proton symporter (MIT)	816.741201966175	617.619048217721	1015.86335571463	1.64480574011784	0.717917204435952	6.66828293290347e-08	8.85467145817667e-07
Tb927.5.550-1	Tb927.5.550	vacuolar ATP synthase, putative	785.395914048489	864.882498781385	705.909329315593	0.816191020526159	-0.293021256275716	0.0182994141205529	0.0563316000535741
Tb927.11.8470-1	Tb927.11.8470	zinc finger protein family member, putative (ZC3H45)	160.229923657827	199.576461108819	120.883386206835	0.605699617756641	-0.723325593948814	0.000297939743560279	0.00175480101650691
Tb927.10.11470-1	Tb927.10.11470	hypothetical protein, conserved	1726.99994555562	1558.83760077136	1895.16229033988	1.2157535136451	0.281850761110678	0.00928769973010017	0.0326503812413148
Tb927.2.6000-1	Tb927.2.6000	glycosylphosphatidylinositol-specific phospholipase C (GPI-PLC)	1551.39996095094	2579.05753055633	523.742391345541	0.203075109857113	-2.29991467005501	1.00314986956351e-15	3.66316894035608e-14
Tb927.9.14200-1	Tb927.9.14200	hypothetical protein, conserved	627.237532605381	454.086161604352	800.388903606411	1.76263663437468	0.817735095295498	5.00313432803529e-10	9.65803287464786e-09
Tb927.4.3170-1	Tb927.4.3170	hypothetical protein, conserved	881.035661510179	1006.25049038009	755.820832640265	0.751125927257702	-0.41287329713403	0.000889027539664761	0.0044778375618517
Tb927.11.7390-1	Tb927.11.7390	hypothetical protein, conserved	456.30007106364	342.487266066203	570.112876061078	1.66462503149205	0.73519723667765	5.01582373444333e-07	5.65021583658886e-06
Tb927.9.1360-1	Tb927.9.1360	hypothetical protein, conserved	392.120449395849	467.891998315628	316.34890047607	0.676115218073615	-0.564658975037742	0.00091564633345554	0.00458817865431924
Tb927.10.8750-1	Tb927.10.8750	GTPase activating protein, putative	454.276412001089	501.973041301677	406.5797827005	0.809963382986045	-0.304071407110519	0.0363292970661665	0.0974265481909068
Tb927.11.13500-1	Tb927.11.13500	par1	4230.00057757547	5831.78164894712	2628.21950620382	0.450671795415785	-1.14985093080487	4.77283741807328e-20	2.61432169574964e-18
Tb927.10.9490-1	Tb927.10.9490	expression site-associated gene 3 (ESAG3)-like protein	336.385648938474	481.672711628292	191.098586248655	0.396739490602754	-1.33373608746926	4.26758026633549e-12	1.08724050738849e-10
Tb927.10.9500-1	Tb927.10.9500	expression site-associated gene (ESAG) protein, putative,expression site-associated gene 3 (ESAG3) protein, putative	382.982526235169	572.983475444036	192.981577026302	0.336801295843218	-1.57003040570221	6.5118982523217e-08	8.66013297167638e-07
Tb927.11.13000-1	Tb927.11.13000	phospholipid-transporting ATPase, putative	2924.75664838314	3222.23511670335	2627.27818006292	0.815358930961832	-0.294492803734027	0.00536009285621028	0.0207307386548221
Tb927.11.7270-1	Tb927.11.7270	proteasome beta 3 subunit, putative (PSB3)	952.908636328296	1045.56492882007	860.252343836523	0.822763197315088	-0.281450832184557	0.0178837995926019	0.0552852273825619
Tb927.7.690-1	Tb927.7.690	zinc finger protein, putative	766.393390783161	933.374702000078	599.412079566244	0.642198763563868	-0.638908207466147	1.60032800570683e-07	1.9894006584418e-06
Tb927.7.4860-1	Tb927.7.4860	hypothetical protein, conserved	531.189695984928	595.788387389362	466.591004580493	0.783148873755346	-0.352641510215404	0.0117383063936753	0.0395215202589976
Tb927.8.5280-1	Tb927.8.5280	hypothetical protein, conserved	883.62410481533	995.296204642024	771.952004988635	0.775600269938014	-0.366614789330529	0.00393004887035994	0.0159531951365607
Tb927.4.5230-1	Tb927.4.5230	hypothetical protein, conserved	935.179850008698	837.796431655479	1032.56326836192	1.23247513279757	0.301558538163795	0.0110735438328901	0.0377033947752326
Tb927.10.2750-1	Tb927.10.2750	deoxyhypusine synthase, putative	918.050746682002	780.11772653948	1055.98376682452	1.35362103808198	0.43682389622171	0.000268444593161421	0.00160683617668862
Tb927.5.1450-1	Tb927.5.1450	receptor-type adenylate cyclase GRESAG 4, putative	2499.5192450877	1997.14684408144	3001.89164609397	1.50309009825197	0.587931489896636	1.73456913024694e-06	1.78215285550811e-05
Tb927.8.6230-1	Tb927.8.6230	hypothetical protein, conserved	1037.98413658449	1155.58534411841	920.382929050562	0.796464695346859	-0.328317681632515	0.0320258688351238	0.0880570793752935
Tb927.1.2350-1	Tb927.1.2350	beta tubulin	8.16051253373527	13.5257993171252	2.79522575034532	0.206658821767837	-2.27467714468054	0.00159740657635559	0.00741508010337947
Tb927.10.6370-1	Tb927.10.6370	60S ribosomal proteins L37, putative	1952.59922076865	2142.45546277891	1762.74297875838	0.822767618455874	-0.281443079843701	0.0374707969868188	0.0998765403870074
Tb927.2.2500-1	Tb927.2.2500	hypothetical protein, conserved	558.882456227136	435.460465404749	682.304447049523	1.56685738719206	0.64787387403266	1.02508970633309e-06	1.09293019298093e-05
Tb927.10.9900-1	Tb927.10.9900	ABC1 protein, putative	1069.53469074027	942.504143576391	1196.56523790416	1.26955965770475	0.344328190064241	0.00426670056104566	0.0170762518551893
Tb927.1.1350-1	Tb927.1.1350	kinesin heavy chain, putative	823.714657768886	923.063857628155	724.365457909618	0.784740353469045	-0.349712705502283	0.00316222638580633	0.0132855954195622
Tb927.10.12890-1	Tb927.10.12890	bifunctional aminoacyl-tRNA synthetase, putative	4703.64055286787	5390.67747152788	4016.60363420785	0.745101827260577	-0.424490493949909	3.34415904625783e-05	0.000257994805294046
Tb927.7.480-1	Tb927.7.480	hypothetical protein, conserved	1598.07592032715	1738.05677461403	1458.09506604027	0.838922575681724	-0.253390424668336	0.0258433822375214	0.0739399763734144
Tb927.11.2900-1	Tb927.11.2900	hypothetical protein, conserved	256.574219325764	220.39258852104	292.755850130487	1.32833799945382	0.409622291331776	0.0120450368682031	0.0403372958016553
Tb927.7.2970-1	Tb927.7.2970	ATP-dependent DEAD/H RNA helicase, putative	1369.76523616923	1719.89152212939	1019.63895020907	0.59285073336873	-0.754259182925736	1.10452828785167e-10	2.35525204738005e-09
Tb927.5.710-1	Tb927.5.710	hypothetical protein, conserved	1433.20717789696	1292.73877235654	1573.67558343739	1.21731908803875	0.283707382013817	0.0132251811663359	0.0435407542230534
Tb927.11.16760-1	Tb927.11.16760	T-complex protein 1, alpha subunit, putative (TCP-1-alpha)	4624.01142986367	5518.33371566659	3729.68914406074	0.675872344123032	-0.56517731271722	1.71504567108294e-05	0.000141132960200666
Tb927.11.1290-1	Tb927.11.1290	hypothetical protein, conserved	820.852339116895	728.511425253161	913.19325298063	1.25350573968458	0.325968602151524	0.016008101091655	0.0507763293403057
Tb927.1.1230-1	Tb927.1.1230	chaperone protein DNAj, putative	547.336887461148	492.294550295819	602.379224626476	1.22361546408447	0.291150244941904	0.0328265640521934	0.0897634968341414
Tb927.10.10670-1	Tb927.10.10670	kinetoplastid-specific dual specificity phosphatase, putative	506.349551103788	440.778598893849	571.920503313726	1.29752330251283	0.375760448500552	0.00445920315987807	0.0177396534240451
Tb927.4.4140-1	Tb927.4.4140	hypothetical protein, conserved	487.883752002275	406.342576769022	569.424927235527	1.40134201973919	0.486809111344735	0.000280194530148378	0.00166293969234854
Tb927.11.12620-1	Tb927.11.12620	hypothetical protein, conserved	1382.46561854132	1169.47888595863	1595.452351124	1.36424211696322	0.448099707371229	5.67329500074021e-05	0.000413003628931492
Tb927.7.1490-1	Tb927.7.1490	hypothetical protein, conserved	552.611519601724	486.788022794691	618.435016408757	1.27044008366983	0.345328336799583	0.00895839017323457	0.0317746336933265
Tb927.6.3410-1	Tb927.6.3410	hypothetical protein, conserved	289.399712162761	342.534734914078	236.264689411444	0.689753958735625	-0.53584626316113	0.000497406972028851	0.00273137512710579
Tb927.11.16680-1	Tb927.11.16680	hypothetical protein, conserved	683.218867918843	588.647346650313	777.790389187374	1.32131809242559	0.401977820953973	0.0009116466510898	0.00457705005151558
Tb927.4.2500-1	Tb927.4.2500	protein kinase, putative,eukaryotic translation initiation factor 2-alpha kinase precursor, putative	2153.51973181405	2540.42514471112	1766.61431891698	0.695401052298225	-0.524082844698034	1.90901277183684e-06	1.95222729666022e-05
Tb927.11.16010-1	Tb927.11.16010	hypothetical protein, conserved	2172.69704091253	2353.27845235672	1992.11562946833	0.846527799323239	-0.240370648990609	0.0368210794743464	0.0985042553459009
Tb927.3.4110-1	Tb927.3.4110	hypothetical protein, conserved	1969.02990249792	2889.88963640653	1048.1701685893	0.362702490567307	-1.46314144299862	6.29779741260886e-40	1.31414039343105e-37
Tb927.11.560-1	Tb927.11.560	hypothetical protein, conserved	923.447314514078	806.728313239279	1040.16631578888	1.28936383999251	0.366659429009762	0.00278830969655561	0.0119029450465725
Tb927.8.8070-1	Tb927.8.8070	hypothetical protein, conserved	647.242482695776	716.629493462165	577.855471929387	0.806351785966362	-0.310518716251328	0.0144499895323521	0.0468342116351825
Tb927.10.6960-1	Tb927.10.6960	hypothetical protein, conserved	422.629154729915	506.024790843899	339.233518615931	0.670389128663421	-0.576929341062716	0.000569402250053086	0.00306902910176214
Tb927.6.3600-1	Tb927.6.3600	hypothetical protein, conserved	1076.88258093746	977.401008451386	1176.36415342354	1.20356347420532	0.267312229478768	0.026280339262053	0.0748037977566199
Tb927.11.9400-1	Tb927.11.9400	hypothetical protein, conserved	2887.84838611137	3294.89052219968	2480.80625002306	0.752925243891524	-0.409421464546456	9.20505421374515e-05	0.000626830575984946
Tb927.7.270-1	Tb927.7.270	ribosome biogenesis protein, putative	958.361808511083	752.275258135288	1164.44835888688	1.54790197642984	0.630314113216015	1.10221194673371e-07	1.40813199725572e-06
Tb927.10.10210-1	Tb927.10.10210	procyclin-associated gene 4 (PAG4) protein (PAG4)	173.876646684604	30.514281026286	317.239012342922	10.3964111777578	3.37801369348511	4.05217759320637e-37	7.55601796316183e-35
Tb927.8.7150-1	Tb927.8.7150	UDP-Gal or UDP-GlcNAc-dependent glycosyltransferase, putative	741.156412063315	634.27238160382	848.04044252281	1.33702880200846	0.41903054401557	0.00754818034968998	0.0276440671060104
Tb927.7.4810-1	Tb927.7.4810	hypothetical protein, conserved	914.704195205248	809.438218937475	1019.97017147302	1.26009638241681	0.333534086992474	0.00897456765967877	0.0317750197965083
Tb927.6.4000-1	Tb927.6.4000	small glutamine-rich tetratricopeptide repeat protein, putative (SGT)	2418.80266881264	2920.13659919314	1917.46873843214	0.656636658354256	-0.606832800734013	2.00544945793679e-08	2.97386142247977e-07
Tb927.10.2300-1	Tb927.10.2300	hypothetical protein, conserved	521.471726141231	583.328925836391	459.614526446072	0.787916570033048	-0.343885219484693	0.0170849311802996	0.0533805122510323
Tb927.7.2400-1	Tb927.7.2400	tyrosyl-tRNA synthetase, putative	1430.3207639745	1588.26814248484	1272.37338546416	0.801107414692293	-0.319932398752444	0.00574596905651797	0.0219806515981333
Tb927.10.12370-1	Tb927.10.12370	gamma-glutamylcysteine synthetase (GCS)	2069.62184285389	1654.29570317154	2484.94798253624	1.50211838051214	0.586998514748223	8.17899776237567e-08	1.06351240933917e-06
Tb927.11.7350-1	Tb927.11.7350	histone H2B variant, putative (H2BVAR)	1132.53316731825	1401.00821208864	864.058122547854	0.616740226853991	-0.697265145782306	5.70173427463671e-09	9.28810393734501e-08
Tb927.8.1430-1	Tb927.8.1430	hypothetical protein, conserved	295.611286727862	229.659711300801	361.562862154923	1.57434170802975	0.654748709190904	7.78893346562245e-05	0.000543056586258672
Tb927.10.6160-1	Tb927.10.6160	hypothetical protein, conserved	1224.1810238739	1350.04467626634	1098.31737148147	0.813541500359058	-0.297712152388357	0.0129025727552194	0.0426388188637795
Tb927.9.4650-1	Tb927.9.4650	hypothetical protein, unlikely	89.904952046954	72.0358124424796	107.774091651428	1.49611822227292	0.581224180538366	0.0372638083108756	0.0994687651389045
Tb927.11.9660-1	Tb927.11.9660	hypothetical protein, conserved	470.405662881707	411.060698780833	529.750626982582	1.28874063746248	0.365961946634686	0.00566253249074311	0.0216898753273045
Tb927.10.4590-1	Tb927.10.4590	mitochondrial inner membrane signal peptidase, putative,serine peptidase clan SF, family S26B, putative	315.314962298006	266.046019703225	364.583904892787	1.37037909944859	0.454575053213027	0.0041412326147688	0.0166944630339622
Tb927.1.5190-1	Tb927.1.5190	hypothetical protein, unlikely	57.3993838494329	90.3233226514818	24.4754450473839	0.270975915509928	-1.88376346514766	0.000327879196970691	0.00191696683272257
Tb927.11.680-1	Tb927.11.680	ribosomal protein L21E (60S), putative	4454.72353322206	5057.88886803309	3851.55819841103	0.761495220417687	-0.393093113330855	0.0079316015913625	0.0287598495435254
Tb927.10.13960-1	Tb927.10.13960	flagellar protein PF20	1108.67121220503	1216.01335198551	1001.32907242455	0.823452366530007	-0.280242896737198	0.0224186935284897	0.0661871153120816
Tb927.3.3020-1	Tb927.3.3020	actin-like protein, putative	447.124603529748	376.072539206	518.176667853497	1.37786361361965	0.462433091458397	0.00105969909993961	0.00522046256991048
Tb927.10.620-1	Tb927.10.620	hypothetical protein, conserved	1056.68072244693	1299.88362122691	813.477823666953	0.625808195736127	-0.676207542300152	1.23348755768777e-08	1.90321918231965e-07
Tb927.8.6070-1	Tb927.8.6070	basal body component,ML protein (TBBC)	2703.27730364779	2320.06979469865	3086.48481259693	1.33034136285449	0.411796485806847	0.00010472369016605	0.000701680749705855
Tb927.11.4360-1	Tb927.11.4360	hypothetical protein, conserved	1091.35864245334	982.290878050992	1200.42640685568	1.22206816094791	0.289324753830245	0.0176849666495619	0.0547627524299997
Tb927.1.3130-1	Tb927.1.3130	protein kinase, putative	795.671289182726	942.748150067757	648.594428297695	0.687982711237438	-0.539555783921334	0.00445312769346878	0.0177235291124253
Tb927.3.1070-1	Tb927.3.1070	peptide chain release factor 1, putative	698.175471410234	618.629470838351	777.721471982117	1.25716848071943	0.330178006966293	0.00908543837915594	0.0320550651992442
Tb927.10.4500-1	Tb927.10.4500	mRNA capping methyltransferase, putative	701.258173500953	820.168850224513	582.347496777393	0.710033667601472	-0.494040660509345	7.94021447228173e-05	0.000551848054203625
Tb927.2.3310-1	Tb927.2.3310	65 kDa invariant surface glycoprotein	161.359542000347	260.5337778377	62.1853061629931	0.238684237718041	-2.06682479833302	3.55804268741177e-26	2.96977962975969e-24
Tb927.10.4450-1	Tb927.10.4450	stress-inducible protein STI1-like, putative	1207.13773748279	1380.91464120289	1033.36083376269	0.748316226745588	-0.418280035538333	0.000391427236290712	0.00222303256571825
Tb927.11.12370-1	Tb927.11.12370	hypothetical protein, conserved	478.638999220062	367.716634615366	589.561363824758	1.60330349058438	0.681047540226383	0.000193716950855432	0.00120406762928866
Tb927.10.16100-1	Tb927.10.16100	FK506-binding protein (FKBP)-type peptidyl-prolyl isomerase, putative	2452.78996160213	1995.09951806087	2910.48040514338	1.4588146499941	0.54479659297402	0.000879558784234401	0.00443779688257357
Tb927.9.2890-1	Tb927.9.2890	hypothetical protein	143.53147960263	106.334063115906	180.728896089354	1.6996331259566	0.765223367255008	0.0117358713000239	0.0395215202589976
Tb927.3.3250-1	Tb927.3.3250	hypothetical protein, conserved	577.307736886468	506.725292318026	647.89018145491	1.27858267838008	0.354545454151941	0.00444930063284808	0.0177163429106227
Tb927.6.1540-1	Tb927.6.1540	hypothetical protein, conserved	1334.4090749832	1616.15778933999	1052.66036062641	0.651335140398822	-0.61852803079336	6.33783253596874e-08	8.50608948625268e-07
Tb927.9.2260-1	Tb927.9.2260	hypothetical protein, conserved	1681.50877805609	1543.43780077196	1819.57975534022	1.17891356193955	0.237457943650423	0.0242248452092985	0.0702071902825041
Tb927.9.11810-1	Tb927.9.11810	membrane transporter protein, putative	701.732645143842	791.082077481449	612.383212806235	0.774108313458278	-0.369392652088211	0.0235015926978504	0.0686784935075554
Tb927.10.11240-1	Tb927.10.11240	hypothetical protein, conserved	945.617047739264	826.934709580493	1064.29938589803	1.28704161715253	0.364058704598889	0.00354920488299294	0.014596542278062
Tb927.11.6980-1	Tb927.11.6980	hypothetical protein, conserved	1145.45679395147	867.934976323246	1422.9786115797	1.63949909889302	0.713255108792319	1.34989229117451e-09	2.47499080331662e-08
Tb927.3.2420-1	Tb927.3.2420	hypothetical protein, conserved	690.540869840416	779.018722738798	602.063016942034	0.772847942377251	-0.371743502674655	0.0037418834770462	0.0152742742397917
Tb927.3.5190-1	Tb927.3.5190	hypothetical protein, conserved	543.09312862177	439.764923117348	646.421334126192	1.46992472601936	0.555742277388759	5.99351070234544e-05	0.000433392143526035
Tb927.10.7040-1	Tb927.10.7040	hypothetical protein, conserved	575.907041390346	511.427931281528	640.386151499165	1.25215326017587	0.324411155052998	0.0127115291863529	0.0422062969210744
Tb927.10.5970-1	Tb927.10.5970	predicted zinc finger protein	404.241336221599	451.920835378881	356.561837064316	0.788991808189994	-0.34191777353966	0.0123820173984034	0.0412680134198573
Tb927.6.1800-1	Tb927.6.1800	protein phosphatase 2C, putative	646.366436381106	930.571424089359	362.161448672854	0.389181785833644	-1.36148390301699	1.03319735124799e-25	8.23176507848854e-24
Tb927.11.7500-1	Tb927.11.7500	hypothetical protein, conserved	195.486512674269	149.34930479528	241.623720553258	1.61784295470583	0.694071571016763	0.00106789995467953	0.00525495519528994
Tb927.7.5850-1	Tb927.7.5850	hypothetical protein, conserved	701.032433188932	633.484905590628	768.579960787236	1.21325694425292	0.278885117601045	0.0296801941154489	0.0827608085357282
Tb927.7.1320-1	Tb927.7.1320	10 kDa heat shock protein, putative (HSP10)	687.272162786514	552.584886154638	821.95943941839	1.48748085590667	0.572871100846639	0.0283860145805419	0.0797355871102144
Tb927.10.6890-1	Tb927.10.6890	hypothetical protein	115.283473165158	89.9764030404113	140.590543289905	1.56252682413589	0.643880956952737	0.00428290472433181	0.0171316188973272
Tb927.3.680-1	Tb927.3.680	cytochrome P450, putative	695.472397705911	475.070424287187	915.874371124635	1.92787074147764	0.947008326007409	2.17026561721808e-12	5.67767399083561e-11
Tb927.10.13430-1	Tb927.10.13430	citrate synthase, putative	1593.90313854258	1309.25589977446	1878.55037731069	1.4348229231843	0.520872699543936	4.5208819682875e-06	4.23754113048895e-05
Tb927.9.11940-1	Tb927.9.11940	hypothetical protein, conserved	630.247072857835	536.154430611588	724.339715104083	1.35099082232303	0.434017874046255	0.00215201360785606	0.0096127661871817
Tb927.8.7340-1	Tb927.8.7340	trans-sialidase, putative,neuraminidase, putative	319.575555532609	170.209510370728	468.941600694491	2.75508459940402	1.46209661980069	1.77941752135229e-18	8.03856451398531e-17
Tb927.5.3480-1	Tb927.5.3480	hypothetical protein, conserved	682.412279690667	503.041384742026	861.783174639308	1.71314567902053	0.77664783762402	2.91403498802307e-09	5.00756914412436e-08
Tb927.8.5130-1	Tb927.8.5130	hypothetical protein, conserved	880.511714700698	710.395410320691	1050.62801908071	1.47893413135429	0.564557799235719	0.0014977335736716	0.00703060366344825
Tb927.10.8540-1	Tb927.10.8540	chaperone protein DNAj, putative	1006.84595855191	1099.85886219181	913.833054912004	0.830863928387054	-0.267315870497372	0.0221039310104442	0.065401367783772
Tb927.10.14920-1	Tb927.10.14920	hypothetical protein, conserved	3305.49002641468	3689.66950394112	2921.31054888824	0.791753989284906	-0.336875863537526	0.00159979326747926	0.00742222773752686
Tb927.5.293b-1	Tb927.5.293b	hypothetical protein	210.148912170549	276.637431910217	143.660392430881	0.519309304741906	-0.945334019693232	2.09704135581539e-07	2.54902502668045e-06
Tb927.8.2610-1	Tb927.8.2610	5-methyltetrahydropteroyltriglutamate-homocysteine S-methyltransferase, putative	850.041512620702	1033.91268999225	666.170335249151	0.644319720318108	-0.634151343726105	4.29817246040249e-07	4.89515316041237e-06
Tb927.10.890-1	Tb927.10.890	kinesin, putative	2694.91283960216	2961.13499038155	2428.69068882278	0.820189115562691	-0.285971496586684	0.0242487533056	0.0702532475934806
Tb927.11.15850-1	Tb927.11.15850	kinteoplast poly(A) polymerase complex 1 subunit	2406.70085405471	2184.40555767669	2628.99615043274	1.20352932686589	0.267271296950339	0.0114754548041	0.0388154712092369
Tb927.9.8190-1	Tb927.9.8190	hypothetical protein, conserved	700.735340607827	800.573712351877	600.896968863776	0.750582937701636	-0.41391659972378	0.00038935691784223	0.00221435692924679
Tb927.9.12530-1	Tb927.9.12530	hypothetical protein, conserved	464.058977130579	393.606043652951	534.511910608207	1.35798705133577	0.44146972327724	0.00235004813752124	0.0103288976315126
Tb927.3.4250-1	Tb927.3.4250	hypothetical protein, conserved	538.649895493354	469.27009776707	608.029693219638	1.29569238720478	0.373723245899475	0.0251077460891824	0.0721930074559038
Tb927.11.4190-1	Tb927.11.4190	hypothetical protein, conserved	1092.61925130314	852.810376667433	1332.42812593885	1.56239670903823	0.643760815512952	3.88723392388345e-08	5.46571193532766e-07
Tb927.4.3360-1	Tb927.4.3360	hypothetical protein, conserved	691.161866536363	582.889919578134	799.433813494592	1.37150049545064	0.455755143355747	0.000363255960950493	0.00209033174114913
Tb927.10.4810-1	Tb927.10.4810	hypothetical protein, conserved	264.062359229938	235.445250348935	292.679468110941	1.24308928584112	0.313929922789493	0.0328017842341372	0.0897237319063604
Tb927.7.7150-1	Tb927.7.7150	hypothetical protein, conserved	511.249827559115	570.227498173684	452.272156944546	0.793143365399032	-0.334346429644132	0.0111927347214464	0.0380058609448881
Tb927.4.4460-1	Tb927.4.4460	adenylyl cyclase (GRESAG 4.4)	880.027127193364	1116.59713376205	643.457120624678	0.576266140373061	-0.795192840998191	1.46776279340514e-05	0.000122157005688544
Tb927.4.1740-1	Tb927.4.1740	hypothetical protein, conserved	1338.38612216328	1600.43727980722	1076.33496451933	0.672525551672338	-0.572339012986614	2.87035201136524e-07	3.39026482851818e-06
Tb927.11.2290-1	Tb927.11.2290	hypothetical protein, conserved	1574.36027013702	1793.39591095741	1355.32462931662	0.755730857328141	-0.404055564054595	0.000333712145073776	0.00194458327089533
Tb927.11.7910-1	Tb927.11.7910	hypothetical protein	288.04236200796	230.588583349841	345.496140666079	1.49832283822094	0.583348509590556	0.00038580678373758	0.00219987680720635
Tb927.8.1280-1	Tb927.8.1280	hypothetical protein, conserved	1478.68743211273	1726.26970563133	1231.10515859413	0.713159221052245	-0.487703883886994	1.08218757167989e-05	9.34412992926363e-05
Tb927.9.7290-1	Tb927.9.7290	variant surface glycoprotein (VSG)-related, putative	32.0886702092966	45.3688550668265	18.8084853517667	0.414568216986357	-1.27031857890747	0.000158284946766505	0.00100961373614385
Tb927.11.11380-1	Tb927.11.11380	hypothetical protein, conserved	1048.24316853654	929.004513179217	1167.48182389387	1.25670199372718	0.329642578840673	0.00396409405748612	0.0160616367636655
Tb927.11.14760-1	Tb927.11.14760	hypothetical protein, conserved	845.843267688417	695.133899925213	996.552635451621	1.433612481795	0.519655103435439	1.41193405347745e-05	0.000117849428996918
Tb927.6.160-1	Tb927.6.160	retrotransposon hot spot protein 1 (RHS1), putative	321.086137417123	417.058504687831	225.113770146415	0.539765446852385	-0.889595469416876	0.0034799059881992	0.0143654715405454
Tb927.9.11040-1	Tb927.9.11040	mitochondrial carrier protein (MCP3)	269.157031092123	211.470697679709	326.843364504538	1.54557282919439	0.628141637270879	0.0142845741535208	0.0464010407270038
Tb927.5.1950-1	Tb927.5.1950	hypothetical protein, conserved	1012.99526201945	1202.17198284977	823.818541189132	0.685275112830574	-0.545244801362365	3.80798630552154e-06	3.62358219126936e-05
Tb927.9.12380-1	Tb927.9.12380	hypothetical protein, conserved	616.328465896652	685.163172311497	547.493759481808	0.799070617929972	-0.323605087809952	0.0188096883794474	0.0574984684190712
Tb927.11.6660-1	Tb927.11.6660	hypothetical protein, conserved	1650.27967124561	1331.4649828745	1969.09435961671	1.47889308764669	0.564517760687801	2.88050969068597e-07	3.39768330136902e-06
Tb927.11.1180-1	Tb927.11.1180	protein kinase, putative,cdc2-related kinase, putative (CRK6)	660.720623669365	903.548779731335	417.892467607396	0.4625012804861	-1.11247073499162	1.21848591995693e-17	5.01352610446127e-16
Tb927.11.7280-1	Tb927.11.7280	DNA-direcetd RNA polymerase II, subunit 9, putative (RPB9)	408.545801738942	364.896239408718	452.195364069166	1.23924369514443	0.309459918879246	0.0275908732696789	0.0778513887107103
Tb11.01.6240-1	Tb11.01.6240	expression site-associated gene 2 (ESAG2) protein, putative	473.767752274245	745.812052345451	201.723452203039	0.27047491599077	-1.88643329105245	2.22916364011804e-09	3.93086320764478e-08
Tb927.7.3900-1	Tb927.7.3900	vacuolar transporter chaperone, putative	589.16866598259	487.253740681083	691.083591284097	1.41832382921904	0.50418696379796	0.0157894688933833	0.050251355022949
Tb927.1.1840-1	Tb927.1.1840	hypothetical protein, conserved	984.540975245213	893.774452232331	1075.30749825809	1.20310834078146	0.266766564101965	0.0258592961519826	0.0739399763734144
Tb927.7.2280-1	Tb927.7.2280	hypothetical protein, conserved	423.635941232035	488.119511037893	359.152371426176	0.73578778005105	-0.442638378628317	0.00239981896286976	0.0105160066952953
Tb927.9.9220-1	Tb927.9.9220	hypothetical protein, conserved	1233.09579696987	1005.70949433406	1460.48209960568	1.45219082432224	0.538231042324492	2.21317597287798e-06	2.21925334397055e-05
Tb927.8.4340-1	Tb927.8.4340	hypothetical protein, conserved	288.542627613458	406.288280533751	170.796974693166	0.420383709982443	-1.25022132944761	1.97903810788413e-09	3.5038969651508e-08
Tb927.7.4130-1	Tb927.7.4130	hypothetical protein, conserved	977.159987679294	1066.67395645389	887.646018904703	0.832162455578878	-0.265062894671024	0.0261450173306697	0.0745154250035738
Tb927.2.1700-1	Tb927.2.1700	hypothetical protein, conserved	941.264862750793	1183.58131011727	698.948415384312	0.5905368810826	-0.759900931127051	2.49360573934164e-10	5.11802358304218e-09
Tb927.6.1640-1	Tb927.6.1640	single strand-specific nuclease, putative	156.643159699188	110.875241328046	202.41107807033	1.82557508462559	0.868351007030431	0.00010506876171534	0.000703455024960461
Tb927.10.3200-1	Tb927.10.3200	U2 splicing auxiliary factor, putative (U2AF35)	981.474191012931	1070.40093475743	892.547447268431	0.833844046923123	-0.262150511900159	0.0273957218073444	0.0775003569785559
Tb927.4.4130-1	Tb927.4.4130	hypothetical protein, conserved	513.759926176178	647.434602618376	380.08524973398	0.587063540003619	-0.768411435015212	5.50814946928108e-08	7.42668029981222e-07
Tb927.11.11680-1	Tb927.11.11680	2-oxoglutarate dehydrogenase E2 component, putative	6623.67387060328	5854.47146211016	7392.8762790964	1.26277433017527	0.336596838787572	0.015731305708176	0.050149471524979
Tb927.4.5010-1	Tb927.4.5010	calreticulin, putative	784.57716056154	914.390723152902	654.763597970178	0.716065442694447	-0.481836650503597	5.63824321791525e-05	0.000411094538783771
Tb927.10.8830-1	Tb927.10.8830	hypothetical protein, conserved	1748.60263625357	2152.89882896533	1344.30644354182	0.624416914281048	-0.679418477144122	8.56346385737042e-10	1.613982736473e-08
Tb927.8.5880-1	Tb927.8.5880	eukaryotic translation initiation factor 1A, putative	1312.35360013261	1446.28367040842	1178.4235298568	0.814794188697452	-0.295492404185015	0.00935859564072676	0.0328206211265824
Tb927.11.3350-1	Tb927.11.3350	phospholipid-transporting ATPase 1-like protein, putative	1095.61518595545	1468.52454528212	722.705826628787	0.492130573472947	-1.02288694861303	3.04317798113566e-19	1.55060533876005e-17
Tb927.2.3020-1	Tb927.2.3020	hypothetical protein, conserved	1091.56318471834	1223.00127575362	960.125093683052	0.785056493985597	-0.349131618385999	0.00221520232370258	0.00983486989104832
Tb927.3.2870-1	Tb927.3.2870	hypothetical protein, conserved	1198.02785979175	1328.12188763303	1067.93383195046	0.804093240157139	-0.31456529334271	0.00452049060053149	0.0179508743194644
Tb927.7.3380-1	Tb927.7.3380	hypothetical protein, conserved	763.896672852326	652.059876714384	875.733468990267	1.34302615490304	0.425487400954096	0.000604797661665627	0.00323395162101132
Tb927.6.4170-1	Tb927.6.4170	hypothetical protein, conserved	637.58110099982	737.601420686375	537.560781313265	0.728795750980302	-0.456413546913036	0.000596651403817649	0.0031962426057811
Tb927.4.4370-1	Tb927.4.4370	hypothetical protein, conserved	779.677438270363	876.943221035904	682.411655504822	0.778170854321346	-0.361841148389865	0.00363740651144671	0.0149269084087411
Tb927.11.2510-1	Tb927.11.2510	hypothetical protein, conserved	2268.66751138233	1546.26842939002	2991.06659337464	1.93437732836243	0.9518692408645	1.13862147309254e-18	5.30791414371438e-17
Tb927.11.5940-1	Tb927.11.5940	receptor-type adenylate cyclase GRESAG 4, putative	2940.51097279802	2293.26617582249	3587.75576977354	1.56447420172967	0.645677868650077	6.07090122561864e-05	0.000437904348488245
Tb927.11.3230-1	Tb927.11.3230	60S ribosomal protein L44	4985.06197605206	5574.48013611372	4395.6438159904	0.788529819581498	-0.342762780900251	0.00119940110965178	0.00580962905424889
Tb927.11.1770-1	Tb927.11.1770	hypothetical protein, conserved	565.485037281785	481.645379332418	649.324695231152	1.34813853323195	0.430968753891892	0.00120165365201258	0.00581518089797806
Tb927.10.10130-1	Tb927.10.10130	mitochondrial RNA binding complex 1 subunit (MRB10130)	1148.19187688575	981.410788021795	1314.97296574971	1.3398802843815	0.422104104530298	0.000216954759121663	0.00133524684616731
Tb927.4.1820-1	Tb927.4.1820	selenocysteine-tRNA-specific elongation factor, putative	910.809872882429	820.397916375753	1001.22182938911	1.22041001007435	0.287365918383348	0.0193482850454623	0.0588983571165097
Tb927.9.6730-1	Tb927.9.6730	hypothetical protein, conserved	175.74455460701	218.190149048516	133.298960165503	0.610930240190923	-0.710920441318581	0.000153509799613391	0.000982014513731212
Tb927.2.2530-1	Tb927.2.2530	hypothetical protein, conserved	1325.32099161855	1165.86960212371	1484.7723811134	1.2735321157776	0.348835341778473	0.0334548338226744	0.0911402435877895
Tb927.11.11100-1	Tb927.11.11100	glucosamine 6-phosphate n-acetyltransferase (GNA1)	383.540810068577	313.642877834152	453.438742303001	1.44571668718959	0.531784859320032	0.000298629444025327	0.00175768196604296
Tb927.7.3680-1	Tb927.7.3680	ubiquitin/ribosomal protein S27a, putative	4037.91745509728	4434.11987550376	3641.7150346908	0.821293771241822	-0.28402973828562	0.00582790699476988	0.0222358628220127
Tb927.4.4630-1	Tb927.4.4630	hypothetical protein, conserved	152.275273839282	120.759393437904	183.791154240661	1.52196155519089	0.605931916767899	0.00318122409470994	0.0133538273926282
Tb927.7.1510-1	Tb927.7.1510	pseudouridylate synthase I, putative	843.278165147053	745.838056129992	940.718274164115	1.26129025789502	0.334900318044091	0.00590292515496624	0.022475010646412
Tb927.8.6710-1	Tb927.8.6710	hypothetical protein, conserved	895.37210723982	1377.03310444397	413.711110035672	0.300436575344879	-1.73486763670696	1.89525578579702e-21	1.16153997949127e-19
Tb927.10.3430-1	Tb927.10.3430	hypothetical protein, conserved	913.977636177605	825.99489320435	1001.96037915086	1.21303459306373	0.278620693516848	0.036739171293623	0.0983451732490261
Tb927.5.2530-1	Tb927.5.2530	hypothetical protein, conserved	1923.37403612513	1553.76181985181	2292.98625239845	1.47576431799382	0.561462339006199	4.2902360150461e-07	4.89515316041237e-06
Tb927.7.3570-1	Tb927.7.3570	hypothetical protein, conserved	1137.35022444702	1245.21455375292	1029.48589514111	0.826753824903805	-0.274470279953904	0.0245200604914687	0.0708518991583355
Tb927.10.7030-1	Tb927.10.7030	hypothetical protein, conserved	694.458379873561	623.483739249111	765.433020498011	1.2276711842074	0.295924205304127	0.0136917487944776	0.0448577519382436
Tb927.7.490-1	Tb927.7.490	hypothetical protein, conserved	435.349069582243	324.951989842855	545.746149321631	1.67946701783716	0.748003463527161	1.13200659365311e-06	1.19528985382841e-05
Tb927.3.750-1	Tb927.3.750	hypothetical protein, conserved	662.3011392456	576.562308283894	748.039970207306	1.29741392987309	0.375638833716893	0.02084331081632	0.0622508502323705
Tb927.3.2990-1	Tb927.3.2990	hypothetical protein, conserved	388.757538371186	332.156905810016	445.358170932356	1.34080659815361	0.423101153717374	0.00342306584546723	0.0141641874738786
Tb927.10.8050-1	Tb927.10.8050	TFIIF-stimulated CTD phosphatase, putative	775.350025806961	592.954131114758	957.745920499164	1.61521080677623	0.691722468351558	1.10749808694824e-06	1.17365335356884e-05
Tb927.11.14530-1	Tb927.11.14530	hypothetical protein, conserved	839.454627643357	935.479658464571	743.429596822142	0.794704182068858	-0.331510158368415	0.00391406722870917	0.0158956835924037
Tb927.10.10050-1	Tb927.10.10050	hypothetical protein, conserved	3807.39633600486	3388.57020195527	4226.22247005445	1.24719932543107	0.318692052842441	0.00247736995137053	0.0107643382517656
Tb927.10.9700-1	Tb927.10.9700	predicted C2 domain protein	1723.59776109739	1874.16481812188	1573.03070407289	0.839323569017393	-0.252701001237052	0.0223356797413165	0.0660424754564433
Tb927.9.13440-1	Tb927.9.13440	hypothetical protein, conserved	2213.6989136381	2721.2563040583	1706.14152321791	0.626968331014421	-0.673535522421967	1.69761277565375e-09	3.05758320467983e-08
Tb927.7.4690-1	Tb927.7.4690	hypothetical protein	449.913894649513	543.677314985693	356.150474313333	0.655076944534104	-0.610263721095109	1.53096503207841e-05	0.000126938292725972
Tb927.11.16810-1	Tb927.11.16810	dynein light intermediate chain D1bLIC, putative	992.07172784074	1201.61372278386	782.529732897616	0.651232353675751	-0.618755719410843	8.12449742770513e-08	1.05799547483518e-06
Tb927.6.4430-1	Tb927.6.4430	homoserine kinase, putative (HK)	958.825481089064	753.330111936255	1164.32085024187	1.54556525989551	0.628134571789083	7.41850116985509e-08	9.74748789394453e-07
Tb927.11.12490-1	Tb927.11.12490	hypothetical protein, conserved	881.872096293291	659.4449208727	1104.29927171388	1.6745890926758	0.743807133370598	2.82173337021927e-09	4.85848158282941e-08
Tb927.11.7240-1	Tb927.11.7240	dynein regulatory complex subunit (CMF70)	1373.76554037129	1505.73078024593	1241.80030049665	0.824716022803113	-0.278030657978565	0.0144426985305866	0.0468278986023164
Tb927.9.11260-1	Tb927.9.11260	nucleoside diphosphate kinase, putative	548.411851237637	645.957451603574	450.8662508717	0.697981344982452	-0.518739616992492	0.000100220732842111	0.000675641925098659
Tb927.9.14190-1	Tb927.9.14190	hypothetical protein, conserved	1085.5735855349	927.219920637902	1243.92725043191	1.34156657201251	0.423918646644146	0.000449505122861785	0.00250442650779446
Tb927.8.5960-1	Tb927.8.5960	hypothetical protein, conserved	313.540868377869	365.015508555735	262.066228200002	0.717959160795454	-0.478026312389944	0.0235662343670414	0.0687760499476359
Tb927.4.1900-1	Tb927.4.1900	hypothetical protein, conserved	776.117972275956	611.160633460354	941.075311091558	1.53981663668886	0.622758563199559	6.6989076584929e-07	7.36627687817212e-06
Tb927.11.9100-1	Tb927.11.9100	hypothetical protein, conserved	698.416079153525	786.146205074077	610.685953232974	0.776809643411597	-0.36436698422329	0.00661046465829302	0.0247475917408287
Tb927.11.13390-1	Tb927.11.13390	hypothetical protein, conserved	373.307487758672	330.217140268651	416.397835248694	1.26098189485237	0.334547561634239	0.018077101460191	0.0557647719806808
Tb927.4.2800-1	Tb927.4.2800	hypothetical protein, conserved	1188.7760462706	1299.79006546751	1077.7620270737	0.82918161609894	-0.270239964278077	0.0250783338834731	0.0721321031029729
Tb927.9.10070-1	Tb927.9.10070	hypothetical protein, conserved	672.608201027896	601.365854477895	743.850547577897	1.23693512366728	0.306769834010338	0.012739898623771	0.042276588996111
Tb927.5.3870-1	Tb927.5.3870	hypothetical protein, conserved	1127.40734566078	967.148390635468	1287.6663006861	1.33140510096908	0.412949600729916	0.000671491727768544	0.00354301836373481
Tb927.5.4300-1	Tb927.5.4300	prolyl oligopeptidase, putative,Serine peptidase, Clan SC, Family S9A	1254.14048412257	1026.92621385278	1481.35475439236	1.44251333193129	0.528584652543048	5.05848202953297e-06	4.68631464131363e-05
Tb927.8.2250-1	Tb927.8.2250	hypothetical protein, conserved	1024.68853943718	1175.55389159772	873.823187276641	0.743328905226975	-0.427927384870793	0.000367981148776661	0.00211407579604455
Tb927.4.3460-1	Tb927.4.3460	ubiquitin-conjugating enzyme E2, putative,ubiquitin carrier protein, putative,ubiquitin-protein ligase, putative	428.439028767123	334.660043525413	522.218014008833	1.56044327403901	0.641955912688011	3.17790269046915e-05	0.000247126345867539
Tb927.6.2780-1	Tb927.6.2780	U3 small nuclear ribonucleoprotein (snRNP), putative	670.119896196332	553.773110214576	786.466682178089	1.4201965889484	0.506090646821733	4.87011865175087e-05	0.000360792222011366
Tb927.1.5120-1	Tb927.1.5120	expression site-associated gene (ESAG) protein, putative,expression site-associated gene 1 (ESAG1) protein, putative	101.731716970449	169.467949989448	33.9954839514495	0.200601257958017	-2.317597441858	5.92777059430188e-06	5.40592939526136e-05
Tb927.8.6460-1	Tb927.8.6460	hypothetical protein, conserved	285.124660451588	244.248897890395	326.000423012781	1.33470580964124	0.416521784052572	0.0186963746557166	0.057211950936697
Tb927.11.14070-1	Tb927.11.14070	protein kinase, putative	820.150058069972	995.121032618749	645.179083521194	0.648342324574679	-0.625172338009399	7.40509981620503e-08	9.74448870709022e-07
Tb927.10.2010-1	Tb927.10.2010	hexokinase (HK1)	2791.68511429829	4088.2246450623	1495.14558353429	0.365720016227607	-1.45118850588364	4.76592726273301e-42	1.12888071704303e-39
Tb927.9.15270-1	Tb927.9.15270	hypothetical protein, conserved	871.034785919058	768.197165108397	973.872406729718	1.26773756915947	0.342256128082397	0.0038194779358068	0.0155620198184151
Tb927.3.2020-1	Tb927.3.2020	kinesin, putative	715.703599677307	827.081364448407	604.325834906207	0.730672774025373	-0.452702643545945	0.000263399515288126	0.00158111873423639
Tb927.7.4630-1	Tb927.7.4630	hypothetical protein, conserved	475.228434193722	379.381349502685	571.07551888476	1.50528095182686	0.59003278265206	8.82342640594548e-05	0.000604601321514513
Tb927.9.2420-1	Tb927.9.2420	hypothetical protein, conserved	320.753094384861	284.586387878648	356.919800891075	1.2541703190782	0.326733282593039	0.0300015510120216	0.0834974890661662
Tb927.3.3340-1	Tb927.3.3340	3', 5'-cyclic nucleotide phosphodiesterase, putative (PDED)	1383.66008143813	1145.78543461636	1621.5347282599	1.41521674064816	0.501023018931873	1.32744756547407e-05	0.000111970649314868
Tb927.11.2200-1	Tb927.11.2200	DNA-directed RNA polymerase II, putative (RPB11)	418.000125027544	370.115237230705	465.885012824383	1.25875664106739	0.331999389759146	0.0202463386881543	0.0609755712243933
Tb927.9.5240-1	Tb927.9.5240	mismatch repair protein MSH3, putative,mismatch repair protein (MSH3)	1705.70573621168	1539.66349422141	1871.74797820195	1.21568640500142	0.28177112327408	0.0113862204459957	0.0385731874714753
Tb927.11.16900-1	Tb927.11.16900	hypothetical protein	143.661215576689	181.602565395156	105.719865758223	0.582149627281878	-0.780538084720175	0.000201524663724648	0.00124817113277937
Tb927.10.12700-1	Tb927.10.12700	pyruvate dehydrogenase E1 alpha subunit, putative	3903.50476895688	3362.51989021388	4444.48964769989	1.32177348917249	0.402474965010176	0.00011479108896165	0.000760415044338547
Tb927.8.6020-1	Tb927.8.6020	hypothetical protein, conserved	953.129865316574	770.983497002796	1135.27623363035	1.47250393561438	0.558271490003959	3.14977703454665e-06	3.06377868266003e-05
Tb927.4.2230-1	Tb927.4.2230	dolichyl-P-Man:GDP-Man1GlcNAc2-PP-dolichyl alpha-1,3-mannosyltransferase, putative	893.59284722762	804.376334099445	982.809360355794	1.22182779215666	0.289040961990587	0.0217883539705656	0.0646651766965738
Tb927.10.15720-1	Tb927.10.15720	proteasome regulatory non-ATP-ase subunit 9,19S proteasome regulatory subunit (RPN9)	1587.25455393217	1773.47625542009	1401.03285244426	0.789992450230125	-0.340089229024969	0.00145324863724971	0.00686961761426993
Tb927.7.170-1	Tb927.7.170	expression site-associated gene (ESAG) protein, putative,expression site-associated gene 9 (ESAG9) protein, putative	2288.23256294853	1702.05710087913	2874.40802501792	1.68878472028539	0.755985430701887	4.19937025333147e-08	5.82405346433927e-07
Tb927.5.120-1	Tb927.5.120	expression site-associated gene 9 (ESAG9) protein, putative	321.958387738818	461.382084946531	182.534690531104	0.395625873840026	-1.33779131378517	2.294284110789e-18	1.02066527649517e-16
Tb927.11.2420-1	Tb927.11.2420	hypothetical protein, conserved	1177.66895218552	1068.2668588813	1287.07104548974	1.20482165555297	0.268819606462205	0.0174003873987628	0.0541922513016193
Tb927.10.4880-1	Tb927.10.4880	hypothetical protein, conserved	1065.44912293471	800.709069875578	1330.18917599385	1.66126402964381	0.732281383346192	9.13912586887022e-10	1.71510276477042e-08
Tb927.10.6400-1	Tb927.10.6400	chaperonin HSP60, mitochondrial precursor (HSP60)	1489.43439665444	1625.98866186655	1352.88013144234	0.832035402934052	-0.265283178839811	0.0161704311501579	0.0511431463731445
Tb927.9.4550-1	Tb927.9.4550	hypothetical protein, conserved	146.51460971732	101.089822777995	191.939396656645	1.8987014852936	0.925013102149068	1.81792204037848e-05	0.000148621910092136
Tb927.6.1960-1	Tb927.6.1960	glycosyltransferase family 28 protein, putative	825.179341478918	703.264048017601	947.094634940235	1.34671271425001	0.429442122566091	0.000493534056573591	0.00271350845157525
Tb927.5.1390-1	Tb927.5.1390	64 kDa invariant surface glycoprotein (ISG64)	95.354087481387	172.546159330395	18.1620156323793	0.10525888088649	-3.2479861336111	4.83863347765899e-37	8.83453829129238e-35
Tb927.1.1060-1	Tb927.1.1060	hypothetical protein, conserved	517.372618741472	451.749291012153	582.995946470792	1.29052985377039	0.367963515618884	0.00522422869561828	0.0203128395245779
Tb927.9.3350-1	Tb927.9.3350	pseudouridylate synthase, putative	638.822049847147	482.308882341978	795.335217352316	1.64901631811207	0.721605675271971	1.32854016621407e-07	1.67665098742612e-06
Tb927.10.2310-1	Tb927.10.2310	hypothetical protein, conserved	759.185613398566	497.995450751901	1020.37577604523	2.0489660588357	1.0348960862745	1.61845343794942e-15	5.83708886015997e-14
Tb927.9.7550-1	Tb927.9.7550	adenylosuccinate lyase, putative (ASL)	811.647363471124	890.823088427147	732.4716385151	0.822241416989276	-0.282366051396932	0.0170343653824856	0.053260498827008
Tb927.10.14910-1	Tb927.10.14910	sarcoplasmic reticulum glycoprotein, putative,sarcalumenin precursor, putative	1099.05505856796	1310.11074421564	887.999372920276	0.677804816761442	-0.561058205641209	1.55858986667781e-06	1.61842198952184e-05
Tb927.9.730-1	Tb927.9.730	hypothetical protein, conserved	136.421066788092	176.302796681662	96.5393368945233	0.547576888804765	-0.868866537828392	1.34282166776126e-05	0.00011261712053837
Tb927.10.12130-1	Tb927.10.12130	hypothetical protein, conserved	835.864991270827	721.441374454439	950.288608087215	1.31720835779045	0.397483571088243	0.000964531552874938	0.00480839279260293
Tb927.1.3070-1	Tb927.1.3070	hypothetical protein, conserved	1654.48536336611	1420.60699602929	1888.36373070292	1.32926540273351	0.410629183606016	0.0366408351722223	0.098201920320904
Tb927.8.480-1	Tb927.8.480	phosphatidic acid phosphatase protein, putative	328.473145117736	85.2274586049572	571.718831630515	6.70815299421895	2.7459155931187	1.53936528421524e-41	3.55026246075325e-39
Tb927.11.10540-1	Tb927.11.10540	hypothetical protein, conserved	3496.13454362705	4166.40945881027	2825.85962844384	0.678248179008977	-0.560114825787144	1.13072313421559e-07	1.44245379159613e-06
Tb11.02.5360-1	Tb11.02.5360	hypothetical protein, conserved	403.847702329156	356.752448808805	450.942955849507	1.26402203364042	0.338021611890582	0.0242833684880971	0.0703302846760354
Tb927.10.1180-1	Tb927.10.1180	hypothetical protein, conserved	869.536002292721	737.739108034022	1001.33289655142	1.3572994648743	0.440739061821501	0.000464433290688885	0.00258103573848915
Tb927.11.870-1	Tb927.11.870	hypothetical protein, conserved	591.849321983589	510.074927622067	673.623716345111	1.32063679249144	0.401233744615846	0.00473475057632733	0.0186663760912878
Tb927.3.5590-1	Tb927.3.5590	hypothetical protein, conserved	1035.95638552362	927.734897560031	1144.17787348721	1.23330261316722	0.302526834574532	0.0138096042056193	0.0451594668873312
Tb927.9.3640-1	Tb927.9.3640	hypothetical protein, conserved	805.079534929293	642.10299482926	968.056075029327	1.50763363950162	0.592285891014832	1.15850044840642e-06	1.22032427041272e-05
Tb927.11.11600-1	Tb927.11.11600	hypothetical protein, conserved	851.807952587871	1171.03556038527	532.580344790476	0.454794339990204	-1.13671379518419	3.99148277466063e-20	2.21400981247631e-18
Tb927.10.4200-1	Tb927.10.4200	hypothetical protein, conserved	906.678307821473	1058.34532153894	755.01129410401	0.713388417502665	-0.487240302333432	0.011620919052409	0.0392166863978869
Tb927.1.580-1	Tb927.1.580	phosphate-repressible phosphate permease, putative	1030.85803138046	798.101450485147	1263.61461227577	1.58327567442416	0.662912474362228	3.87560661445415e-08	5.46074218152351e-07
Tb927.11.10420-1	Tb927.11.10420	DNA-directed RNA polymerase I subunit, putative (RPA12)	373.342904629007	251.179069046302	495.506740211711	1.97272305408684	0.980188433740118	3.83963710011304e-10	7.57895935706997e-09
Tb927.10.11040-1	Tb927.10.11040	hypothetical protein, conserved	999.251577686819	823.742742235858	1174.76041313778	1.42612535795965	0.512100801808375	1.37192130963156e-05	0.000114837806662951
Tb927.6.4520-1	Tb927.6.4520	hypothetical protein, conserved	1155.76400535074	1285.78768804064	1025.74032266083	0.797752484489808	-0.325986898301554	0.00646615511384612	0.024332066731536
Tb927.11.1420-1	Tb927.11.1420	hypothetical protein, conserved	1358.10478193433	1529.43957096353	1186.76999290512	0.775950887786606	-0.36596275199679	0.00118292981391192	0.00574678319796232
Tb927.6.3960-1	Tb927.6.3960	hypothetical protein, conserved	669.384106742712	776.635075802951	562.133137682473	0.723806012883583	-0.466325002206899	0.00832422375255737	0.0299112328689679
Tb927.3.3550-1	Tb927.3.3550	hypothetical protein, conserved	1274.94244751616	1151.1377001821	1398.74719485022	1.21509980485302	0.28107481757835	0.0128740484903441	0.0425927372477824
Tb927.2.3580-1	Tb927.2.3580	transcription elongation factor s-II, putative (TFIIS2-1)	1415.57822108082	2042.68213140687	788.474310754765	0.385999514379515	-1.37332906242692	4.48034629819373e-33	6.65521270463896e-31
Tb927.2.4060-1	Tb927.2.4060	dynein intermediate chain IC 138, putative	1453.40033739725	1306.43253873677	1600.36813605774	1.22499102602358	0.29277118044523	0.00784309177215368	0.0285215171332593
Tb927.6.2140-1	Tb927.6.2140	hypothetical protein, conserved	622.280020913373	561.905906134462	682.654135692284	1.21489047941939	0.280826262867883	0.0370558936524343	0.099011540234736
Tb927.4.2380-1	Tb927.4.2380	sarcoplasmic reticulum glycoprotein, putative	859.431749327011	1053.2050705208	665.658428133224	0.632031165406433	-0.66193239555342	9.29569495545661e-08	1.196291785457e-06
Tb927.7.7520-1	Tb927.7.7520	receptor-type adenylate cyclase GRESAG 4, putative	637.552409124592	780.171108637992	494.933709611191	0.63439123050229	-0.656555266781004	0.00535545435136941	0.0207219434593384
Tb927.11.720-1	Tb927.11.720	hypothetical protein, conserved	1218.89887640574	1666.59200710535	771.205745706131	0.462744176390006	-1.11171326091496	1.46939800406969e-07	1.83444502958216e-06
Tb927.8.6560-1	Tb927.8.6560	hypothetical protein, conserved	289.870690470821	328.641948198269	251.099432743373	0.764051680316493	-0.388257869696126	0.030160553044372	0.0838601163962172
Tb927.9.14260-1	Tb927.9.14260	hypothetical protein, conserved	1217.91328678632	1094.89253571727	1340.93403785537	1.22471748971867	0.292448995605935	0.0174993074127497	0.0544048828163212
Tb927.7.7060-1	Tb927.7.7060	hypothetical protein, conserved	399.266072541464	312.907203096877	485.624941986052	1.55197751020037	0.634107651495733	0.00177330331350598	0.00811552492927749
Tb927.7.5020-1	Tb927.7.5020	60S ribosomal protein L19, putative	561.829192168176	624.46118090176	499.197203434591	0.799404700727305	-0.32300203864635	0.0250684306331475	0.0721321031029729
Tb927.1.4780-1	Tb927.1.4780	serine peptidase, putative,serine peptidase, Clan SC, Family S9D	1034.52162742868	855.066185971203	1213.97706888616	1.41974631765761	0.505633169904004	2.51806414928396e-05	0.000199532678158451
Tb927.7.1620-1	Tb927.7.1620	hypothetical protein, conserved	341.181702885009	290.604785869978	391.758619900041	1.3480804134978	0.430906556382049	0.00468475058157182	0.0185192395565608
Tb927.7.4100-1	Tb927.7.4100	hypothetical protein, conserved	1018.93493126028	1177.88565008179	859.984212438759	0.730108404308212	-0.453817407953871	0.000119610157576577	0.000787575823441863
Tb927.8.4960-1	Tb927.8.4960	hypothetical protein, conserved	1976.22145694721	1572.86421020637	2379.57870368806	1.51289519352458	0.597312047687123	1.32782574879649e-06	1.3870160741898e-05
Tb927.3.5690-1	Tb927.3.5690	hypothetical protein, conserved	16.2188839400038	22.5271478779986	9.91062000200912	0.439941179224399	-1.18461744866922	0.0292445733734374	0.0816760487714485
Tb927.10.15250-1	Tb927.10.15250	paraflagellar rod component, putative (PFC15)	2406.42006901258	3115.94968581125	1696.89045221391	0.54458210924934	-0.876778507513407	4.15322822616721e-16	1.56891776612627e-14
Tb927.8.8280-1	Tb927.8.8280	hypothetical protein, conserved	939.060420295644	1290.46501879593	587.655821795356	0.455382992360125	-1.13484768416799	8.58074949377204e-11	1.86662866125043e-09
Tb927.4.3030-1	Tb927.4.3030	hypothetical protein, conserved	912.339927308303	820.21276325233	1004.46709136428	1.22464211283586	0.292360200269437	0.0229635428963281	0.067398690536979
Tb927.2.2060-1	Tb927.2.2060	variant surface glycoprotein (VSG)-related, putative	375.458152816404	488.850379403334	262.065926229474	0.53608616720179	-0.899463185615656	3.09270263136618e-06	3.01495504575007e-05
Tb927.7.3390-1	Tb927.7.3390	hypothetical protein, conserved	688.661301216211	613.456238852234	763.866363580188	1.24518476657662	0.316359832290109	0.00930360229036933	0.0326800683257703
Tb927.10.9770-1	Tb927.10.9770	gamma-tubulin complex subunit, putative,spindle pole body protein, putative (GCP2)	1524.37097403112	1271.70148852474	1777.04045953751	1.39737232013387	0.482716468023831	2.809978368447e-05	0.00022066891058306
Tb927.2.6320-1	Tb927.2.6320	adenosine transporter 2, putative (TbNT6)	23.9353608436757	38.5291363104879	9.34158537686358	0.242455094284601	-2.04421052800848	0.000123711266486187	0.000812747780723346
Tb927.7.3220-1	Tb927.7.3220	hypothetical protein, conserved	397.517942181242	295.325537297822	499.710347064662	1.69206615735614	0.758785976864312	6.61442508600431e-07	7.3008591251564e-06
Tb927.10.8730-1	Tb927.10.8730	hypothetical protein, conserved	544.925195676063	459.396098036967	630.454293315158	1.37235448017329	0.456653178838736	0.0010820395171834	0.00531325797574884
Tb927.11.4310-1	Tb927.11.4310	hypothetical protein	158.217514114358	122.296324224674	194.138704004041	1.5874451275198	0.666706723775657	0.00517056359901945	0.0201335724433089
Tb927.11.3760-1	Tb927.11.3760	hypothetical protein	1012.86122939729	1193.40728602405	832.315172770536	0.697427594516766	-0.519884647771726	2.00595572956072e-05	0.000162268658197131
Tb927.8.2570-1	Tb927.8.2570	hypothetical protein, conserved	1125.99066531746	1021.24972895172	1230.73160168321	1.20512306323598	0.269180477289192	0.0168755518327802	0.0528771313058584
Tb927.10.6100-1	Tb927.10.6100	hypothetical protein, conserved	874.645155659586	780.937107320583	968.353203998589	1.23998871986124	0.310326996519996	0.00938771589205115	0.032896418263869
Tb927.11.15830-1	Tb927.11.15830	RNA methyltransferase, putative	1725.72124376849	1531.79866481558	1919.6438227214	1.2531959106731	0.325611967144241	0.00253749372978387	0.01099287941069
Tb927.9.8880-1	Tb927.9.8880	actin A	808.547828367025	1172.61151372426	444.484143009785	0.379054902503971	-1.39952127067648	5.94981318831418e-30	6.9525550376514e-28
Tb927.9.10340-1	Tb927.9.10340	amino acid transporter, putative	752.543232206598	439.577290373936	1065.50917403926	2.42394044772619	1.27735425457592	1.35740591912918e-22	8.94459058289334e-21
Tb927.8.6050-1	Tb927.8.6050	hypothetical protein, conserved	571.339510769058	496.62601922864	646.053002309476	1.3008843219953	0.379492679577957	0.00372818966483038	0.015225467950873
Tb927.11.8330-1	Tb927.11.8330	hypothetical protein, conserved	947.448851583066	1384.79016093324	510.107542232897	0.368364505051889	-1.44079404228741	6.09777273603134e-32	8.09710306948162e-30
Tb927.11.11510-1	Tb927.11.11510	hypothetical protein	714.941700418863	594.343848986065	835.539551851662	1.40581845555745	0.491410299831714	0.000139452421316336	0.000902630000307509
Tb927.11.10920-1	Tb927.11.10920	hypothetical protein, conserved	1300.10168146508	997.513683897795	1602.68967903236	1.60668440433803	0.684086573063489	2.57414310817482e-05	0.000203424618575691
Tb927.10.8440-1	Tb927.10.8440	glucose transporter 1B (THT1-)	963.916237034683	1534.16192903236	393.670545037002	0.25660299449961	-1.96239008843276	3.5024031631135e-59	2.04633742143511e-56
Tb927.11.270-1	Tb927.11.270	mitochondrial carrier protein (MCP10)	472.172885250626	383.78910710293	560.556663398321	1.46058513132313	0.546546449203281	0.00140537736073136	0.0066721165706661
Tb927.11.6570-1	Tb927.11.6570	hypothetical protein, conserved	3288.97899065561	3017.96142218704	3559.99655912418	1.17960307012286	0.2383014823828	0.0239968316305469	0.0696615542928496
Tb927.6.3660-1	Tb927.6.3660	hypothetical protein, conserved	538.068888320491	427.455843531957	648.681933109026	1.51754138567655	0.601735861519619	9.02152690953669e-06	7.94619716936477e-05
Tb927.10.6870-1	Tb927.10.6870	short-chain dehydrogenase, putative	687.813896125298	759.695532053875	615.932260196722	0.810761988465982	-0.30264964340018	0.0228214690362975	0.0670940471768235
Tb927.11.15530-1	Tb927.11.15530	C-14 sterol reductase, putative	680.599110456872	512.433023233603	848.765197680141	1.65634367653393	0.728002050245722	3.55598733643294e-08	5.04282734894795e-07
Tb927.7.540-1	Tb927.7.540	chaperone protein DNAj, putative	926.2191857831	776.907275301926	1075.53109626427	1.38437511200586	0.469234910392022	9.25028045164872e-05	0.000629421256818706
Tb927.4.2290-1	Tb927.4.2290	glucose transporter, putative	1207.53435780654	1075.923394695	1339.14532091807	1.2446474605171	0.315737164793799	0.00658926393567158	0.0246787645864212
Tb927.7.3790-1	Tb927.7.3790	ras-like small GTPase, putative (TbFRP)	720.448525690686	787.539007893747	653.358043487626	0.829619913348819	-0.269477571342785	0.0232065582665931	0.0679570776484466
Tb927.9.9940-1	Tb927.9.9940	PACRGB	860.583053607795	1163.12144433707	558.044662878524	0.479781939878675	-1.05954924267047	6.83265701918052e-18	2.87891375558164e-16
Tb927.10.6680-1	Tb927.10.6680	member of the NOL1/NOP2/sun family of proteins	1553.72346223977	1352.59730691727	1754.84961756227	1.29739251186429	0.375615017177379	0.000796338187543815	0.00409331840213137
Tb927.11.6320-1	Tb927.11.6320	MRB1-associated protein	1016.93685219235	902.823797009899	1131.0499073748	1.25279142078529	0.325146238085701	0.00855479108529096	0.0306267112220139
Tb927.4.2070-1	Tb927.4.2070	antigenic protein, putative	1736.9585742327	2199.13657616027	1274.78057230514	0.579673216354273	-0.786688267073012	0.000479397356002729	0.002652423250005
Tb927.9.15280-1	Tb927.9.15280	hypothetical protein, unlikely	95.7680294594137	73.7740000687216	117.762058850106	1.59625421883602	0.674690432918298	0.00370423972814441	0.0151347118776026
Tb927.11.8220-1	Tb927.11.8220	aurora B kinase (AUK1)	630.823683928812	807.250129816069	454.397238041554	0.562895218295087	-0.829061702093368	1.27083641351733e-08	1.95396672422209e-07
Tb927.10.7140-1	Tb927.10.7140	membrane-bound acid phosphatase 2 (MBAP2)	2187.64006203439	2777.27967916855	1598.00044490023	0.575383335314156	-0.797404657626263	5.49791298093867e-13	1.55431320532085e-11
Tb927.8.5150-1	Tb927.8.5150	hypothetical protein, conserved	260.179211838776	210.423953759373	309.93446991818	1.47290488739985	0.558664271577495	0.0101152221052434	0.0350533042824646
Tb927.4.1030-1	Tb927.4.1030	hypothetical protein, conserved	327.037301678464	263.899735418222	390.174867938706	1.47849662418329	0.564130949390209	0.000369858955637701	0.00212275303680996
Tb927.11.710-1	Tb927.11.710	hypothetical protein, conserved	1641.31723745641	1829.98509817966	1452.64937673317	0.793803937626686	-0.333145376111719	0.00324030922461008	0.0135228904973727
Tb927.4.980-1	Tb927.4.980	actin, putative	814.508786466835	708.871264401808	920.146308531861	1.29804430612424	0.376339627662801	0.00205164830422956	0.00921139638230936
Tb927.11.490-1	Tb927.11.490	hypothetical protein, conserved	196.16585200647	226.585768695605	165.745935317336	0.731493139536042	-0.451083761082374	0.0354947158610726	0.0955979378630731
Tb927.6.4020-1	Tb927.6.4020	hypothetical protein, conserved	342.997052259097	424.973550212157	261.020554306038	0.614204235006462	-0.703209634996634	3.4548007673899e-06	3.33089922171673e-05
Tb927.11.2630-1	Tb927.11.2630	hypothetical protein, conserved	1135.79317796948	816.482903221487	1455.10345271747	1.78216034527639	0.833627145461479	1.80571690561802e-12	4.81012248049737e-11
Tb927.10.14580-1	Tb927.10.14580	60S ribosomal protein L17, putative	5835.33493621751	6498.45102443867	5172.21884799635	0.795915646443319	-0.329312557217128	0.0211306244667527	0.0629893853151771
Tb927.10.2440-1	Tb927.10.2440	metacaspase MCA4,cysteine peptidase, Clan CD, family C13, putative (MCA4)	551.092844159577	685.950264628848	416.235423690307	0.606801170804303	-0.720704225663766	3.80016680430749e-05	0.000290616595750008
Tb927.7.5550-1	Tb927.7.5550	hypothetical protein, conserved	1015.11780578192	754.255611712111	1275.97999985173	1.69170766519766	0.758480285711013	4.85675120305047e-10	9.40977237330969e-09
Tb927.3.4230-1	Tb927.3.4230	subtilisin-like serine peptidase,serine peptidase, clan SB, family S8-like protein	3920.64276727685	4737.17298150161	3104.11255305209	0.65526687861589	-0.609845484362176	5.4376801665117e-09	8.90763158491748e-08
Tb927.8.5380-1	Tb927.8.5380	ubiquitin fold modifier protein, putative (UFM1)	388.062158830415	445.12408483487	331.000232825961	0.743613397034568	-0.427375332616484	0.00323391031354646	0.0135090514718404
Tb927.5.287b-1	Tb927.5.287b	galactokinase (pseudogene)	166.186131447058	125.086296042886	207.285966851229	1.65714369526268	0.728698707842697	0.000542197986423298	0.00294230535790327
Tb927.11.9640-1	Tb927.11.9640	glycyl-tRNA synthetase, putative	2466.52535382523	2744.00880632724	2189.04190132321	0.797753234711067	-0.32598554156497	0.00465785992318478	0.0184295640482128
Tb927.2.980-1	Tb927.2.980	retrotransposon hot spot protein (RHS, pseudogene), putative,retrotransposon hot spot protein 5 (RHS5), degenerate	97.8797389292986	129.925306109967	65.8341717486302	0.50670784406626	-0.980773932283273	0.00838060006434412	0.0300891351757115
Tb927.11.11960-1	Tb927.11.11960	hypothetical protein, conserved	408.999483855295	332.404789197093	485.594178513497	1.46085193202669	0.546809957911255	0.00023842824100936	0.00144607965688999
Tb927.1.4650-1	Tb927.1.4650	cyclin-like F-box protein (CFB2)	2579.45149059875	3881.13106915703	1277.77191204047	0.32922668399292	-1.60284682321008	2.32994611724399e-42	5.83418507757896e-40
Tb927.4.690-1	Tb927.4.690	geranylgeranyl transferase type II beta subunit, putative	406.602020314449	453.19337388312	360.010666745777	0.794386430810052	-0.33208711498462	0.0275746370953898	0.0778306343008038
Tb927.5.2980-1	Tb927.5.2980	hypothetical protein, conserved	1538.59099647294	1746.95372867572	1330.22826427017	0.761455923207849	-0.393167566001257	0.000378750543374433	0.00216386555549774
Tb927.7.3180-1	Tb927.7.3180	Mu-adaptin 1, putative,adaptor complex AP-1 medium subunit, putative	1915.55250726159	2607.10287778035	1224.00213674284	0.469487471006491	-1.09084143702533	1.55095262246708e-22	1.01436931218668e-20
Tb927.11.14780-1	Tb927.11.14780	phosphomannose isomerase, putative	1215.96947947056	987.550766572622	1444.3881923685	1.46259639631629	0.548531712493964	8.4680906807284e-05	0.000583905167001603
Tb927.9.1730-1	Tb927.9.1730	hypothetical protein, conserved	847.471668437757	755.409975680867	939.533361194648	1.24373967969886	0.314684554513337	0.009297683150711	0.0326723717453213
Tb927.4.4040-1	Tb927.4.4040	hypothetical protein, conserved	1246.87414857561	1750.32079313504	743.427504016182	0.424737857729845	-1.23535539019318	2.93852763898519e-26	2.5003161386472e-24
Tb927.9.11350-1	Tb927.9.11350	hypothetical protein, conserved	669.166749711557	588.805251581616	749.528247841498	1.27296461067247	0.348192311841772	0.00896124185465925	0.0317746336933265
Tb927.8.3720-1	Tb927.8.3720	hypothetical protein, conserved	1190.36505257637	1694.8653504036	685.864754749134	0.404672120169198	-1.30517463673536	1.23726745097972e-28	1.29088237385551e-26
Tb927.11.16550-1	Tb927.11.16550	zinc finger protein family member, putative (ZC3H46)	659.081095617521	820.909262569235	497.252928665807	0.605734337933443	-0.72324289752666	0.019877821638225	0.0601764332408091
Tb927.10.790-1	Tb927.10.790	vesicle-associated membrane protein, putative,synaptobrevin, putative (VAMP)	523.763533573974	636.08599718575	411.441069962197	0.646832459419866	-0.628536016772973	0.00857215385510124	0.030663818933105
Tb927.10.7880-1	Tb927.10.7880	hypothetical protein, conserved	1359.44221839469	1528.68074656238	1190.20369022701	0.778582246753272	-0.361078646186009	0.00137642614344209	0.00654885924056812
Tb927.10.5950-1	Tb927.10.5950	protein kinase, putative	876.342600530827	958.966725519885	793.71847554177	0.827680934509455	-0.272853369328897	0.0265528046500956	0.0754568028383391
Tb927.9.7800-1	Tb927.9.7800	hypothetical protein, conserved	478.412640095074	358.43652374665	598.388756443497	1.66944135655787	0.739365415899323	5.06542446064149e-07	5.68417157145481e-06
Tb927.9.2390-1	Tb927.9.2390	hypothetical protein, conserved	592.960985279539	441.853301921997	744.06866863708	1.6839721812658	0.751868305695653	3.54312736128741e-08	5.03273390507664e-07
Tb927.11.310-1	Tb927.11.310	hypothetical protein, conserved	585.650038551085	672.431664127694	498.868412974477	0.741887153130466	-0.430728336613094	0.000811533950507927	0.00414710410626908
Tb927.10.12310-1	Tb927.10.12310	helicase-like protein	1866.71331679714	1711.71893012139	2021.70770347289	1.18109794072881	0.240128602961237	0.0310533864299489	0.0857441331670044
Tb927.10.12670-1	Tb927.10.12670	hypothetical protein, conserved	1068.19404100019	1547.52651990939	588.861562090987	0.380517913273283	-1.39396372320264	7.8691347992173e-18	3.28405225620669e-16
Tb927.3.3230-1	Tb927.3.3230	hypothetical protein, conserved	1031.12387462572	869.981687820269	1192.26606143117	1.3704496061502	0.454649278697146	8.90838748248149e-05	0.000609470006998187
Tb927.9.15330-1	Tb927.9.15330	hypothetical protein, conserved	1144.79101172863	870.277813591104	1419.30420986616	1.63086337224841	0.705635923413317	8.69223463471828e-10	1.63473700297577e-08
Tb927.7.4480-1	Tb927.7.4480	adenosine 5'-monophosphoramidase, putative	857.786331392527	999.639444862853	715.933217922201	0.716191444426669	-0.4815828104609	5.16677334069228e-05	0.000380021546481198
Tb927.9.2470-1	Tb927.9.2470	nucleolar protein (NOP86)	6298.68758446256	7809.41862489474	4787.95654403039	0.613100254194009	-0.705805092092973	4.56697917116939e-12	1.15345837049362e-10
Tb927.10.14700-1	Tb927.10.14700	hypothetical protein, conserved	2748.6290457756	3322.96572428555	2174.29236726566	0.654322839196043	-0.611925465911826	8.17946072136258e-09	1.30811667448945e-07
Tb927.11.9120-1	Tb927.11.9120	hypothetical protein, conserved	1790.6817867655	1297.97187741354	2283.39169611746	1.75919966822976	0.81491923722541	2.27126493342155e-13	6.67965297869346e-12
Tb927.9.6140-1	Tb927.9.6140	hypothetical protein, unlikely	325.044362358638	446.76198875744	203.326735959837	0.45511198597119	-1.13570651281442	0.000180941673063849	0.00113350451946503
Tb927.11.11910-1	Tb927.11.11910	hypothetical protein, conserved	488.245830728084	412.735937582989	563.755723873178	1.36589928944538	0.449851114686556	0.00200248107245662	0.00902300468843695
Tb927.10.4650-1	Tb927.10.4650	hypothetical protein, conserved	1143.51784716752	1025.12637830715	1261.90931602788	1.23097926531921	0.299806461194353	0.00976768643365044	0.0339968244259382
Tb927.8.7040-1	Tb927.8.7040	hypothetical protein, conserved	587.711475068463	670.942205260899	504.480744876027	0.75189895779452	-0.411389293201228	0.00146387157476153	0.00691163018841469
Tb927.5.2850-1	Tb927.5.2850	radial spoke protein RSP2, putative	2068.53039088341	2424.62275232891	1712.43802943791	0.706269883755346	-0.50170851542237	4.67676058064476e-05	0.000347938282926746
Tb927.6.1730-1	Tb927.6.1730	hypothetical protein, conserved	1936.57363020253	2339.53639016771	1533.61087023734	0.655519134766443	-0.609290201198923	4.18657405727273e-08	5.82405346433927e-07
Tb927.5.1150-1	Tb927.5.1150	RNA helicase Prp43	1312.57974631486	932.238201256501	1692.92129137322	1.81597502557978	0.860744361924007	4.5205228870425e-14	1.43024774664406e-12
Tb927.3.3140-1	Tb927.3.3140	hypothetical protein, conserved	353.664969093009	295.062947470418	412.266990715601	1.39721708282919	0.482556186810705	0.00234060618463827	0.0102977272099246
Tb927.6.2840-1	Tb927.6.2840	hypothetical protein, conserved	1035.91606869635	906.939137527511	1164.89299986518	1.28442246195363	0.361119800218168	0.00306068992584984	0.0129023023136835
Tb927.11.14480-1	Tb927.11.14480	ubiquitin carboxyl-terminal hydrolase, putative	560.886508614187	632.55817367446	489.214843553914	0.773391071230839	-0.370729986227372	0.006689326838115	0.024978807162011
Tb927.4.5190-1	Tb927.4.5190	hypothetical protein, conserved	449.314179228402	348.325616898033	550.30274155877	1.57985148051819	0.659788939167515	6.17065997846049e-06	5.58707581188377e-05
Tb927.11.860-1	Tb927.11.860	leucine-rich repeat protein (LRRP), putative	1798.6844264916	1586.15539721537	2011.21345576783	1.26798008524177	0.342532086842807	0.00366332488174975	0.0150165478314569
Tb927.8.1860-1	Tb927.8.1860	pitrilysin-like metalloprotease,metallo-peptidase, Clan ME, Family M16C	2070.74070244014	1840.92250359369	2300.55890128658	1.24967721172164	0.321555498738662	0.00681945026555906	0.0253997714098426
Tb927.10.1780-1	Tb927.10.1780	hypothetical protein	63.0744463530845	78.9201336587636	47.2287590474054	0.598437393068973	-0.740727770748517	0.00369401123393303	0.015107006278203
Tb927.5.1810-1	Tb927.5.1810	lysosomal/endosomal membrane protein p67 (p67)	2591.46889026697	3615.39706040139	1567.54072013255	0.433573600338801	-1.20565117910838	7.57499775870912e-29	8.19596053794157e-27
Tb927.1.530-1	Tb927.1.530	hypothetical protein, conserved	417.745334487671	495.815624379269	339.675044596072	0.68508338159235	-0.545648505516423	0.00233364379872272	0.0102722522611783
Tb927.11.4560-1	Tb927.11.4560	hypothetical protein, conserved	661.895421364545	525.706369763714	798.084472965375	1.51811832396873	0.602284240522971	0.00204580183845863	0.0091898551062283
Tb927.6.310-1	Tb927.6.310	receptor-type adenylate cyclase GRESAG 4, putative	184.48369012825	211.4078833123	157.5594969442	0.745286762610675	-0.424132459386771	0.0237564138828346	0.069169837630951
Tb927.3.1610-1	Tb927.3.1610	protein kinase, putative	1765.38209532685	1919.53954656545	1611.22464408825	0.839380802011164	-0.252602628041932	0.0261029205908325	0.0744196473838828
Tb927.8.3250-1	Tb927.8.3250	dynein heavy chain, putative	12552.4310174604	15437.1712613725	9667.69077354825	0.626260511712994	-0.67516518090058	0.000162047048968211	0.00102911618634594
Tb927.10.10190-1	Tb927.10.10190	hypothetical protein, conserved	1687.92340378883	1840.51619712279	1535.33061045486	0.834184786232788	-0.261561094128287	0.0183123997252915	0.0563320011205528
Tb927.11.14290-1	Tb927.11.14290	vacuolar sorting protein, putative	494.555381091114	663.054813108099	326.05594907413	0.491748106835585	-1.02400859655574	1.55402065501493e-13	4.6802189074058e-12
Tb927.3.4540-1	Tb927.3.4540	hypothetical protein, conserved	795.569940587567	679.694656854816	911.445224320318	1.34096276192297	0.423269174651039	0.0026996257927555	0.0115978041410339
Tb927.11.15540-1	Tb927.11.15540	hypothetical protein, conserved	145.954183781817	111.358918810637	180.549448752996	1.62132903840433	0.697176906340988	0.000518239058996336	0.00282453178671883
Tb927.1.1510-1	Tb927.1.1510	hypothetical protein, unlikely	26.6083090493078	44.1530617391171	9.06355635949839	0.205275829183746	-2.2843643318815	0.000241997722207557	0.0014636770444631
Tb927.8.3820-1	Tb927.8.3820	hypothetical protein, conserved	1441.34615350327	1173.43865136889	1709.25365563766	1.4566195289747	0.542624092678775	0.00647403904909724	0.0243408314999092
Tb927.10.2560-1	Tb927.10.2560	mitochondrial malate dehydrogenase (mMDH)	1268.1183206082	827.683534470033	1708.55310674636	2.06425890523526	1.04562392903342	8.18592659356459e-19	3.90980636144237e-17
Tb927.7.2450-1	Tb927.7.2450	hypothetical protein, conserved	980.687379331212	1096.2792374046	865.09552125782	0.78911968022481	-0.341683974657571	0.00422105120674593	0.0169163770262843
Tb927.7.7490-1	Tb927.7.7490	hypothetical protein, conserved	432.035071892736	499.013462028543	365.056681756929	0.731556780598534	-0.450958249787034	0.00158303625355853	0.00735616634474388
Tb927.10.11380-1	Tb927.10.11380	hypothetical protein, conserved	618.636208104472	522.171431540207	715.100984668736	1.36947550454735	0.453623461162591	0.000890693551781358	0.00448365208949559
Tb927.5.3810-1	Tb927.5.3810	orotidine-5-phosphate decarboxylase/orotate phosphoribosyltransferase, putative,OMPDCase-OPRTase, putative	2412.31013943649	2629.48542374745	2195.13485512552	0.834815373114748	-0.260470926933698	0.0166741457168054	0.0523771372982373
Tb927.5.1780-1	Tb927.5.1780	hypothetical protein, conserved	2381.64308158717	2153.25183744148	2610.03432573286	1.21213611912397	0.27755171808344	0.00755167633048932	0.0276453180285749
Tb927.9.4680-1	Tb927.9.4680	ATP-dependent DEAD box helicase, putative	8885.13391641209	10926.2878376408	6843.97999518334	0.626377420847908	-0.674895886437623	0.000557772530364244	0.00301561903523272
Tb927.5.800-1	Tb927.5.800	casein kinase I, isoform 2 (CK1.2)	1726.74935677837	2165.48716933689	1288.01154421985	0.594790660715046	-0.749546100230503	5.42382223283587e-08	7.32424931410995e-07
Tb927.4.2790-1	Tb927.4.2790	hypothetical protein, conserved	926.227836342744	804.502010115085	1047.9536625704	1.30261161488023	0.381406995793761	0.00119984351759362	0.00580962905424889
Tb927.5.350-1	Tb927.5.350	75 kDa invariant surface glycoprotein, putative (ISG75)	407.391163551751	621.559066916014	193.223260187488	0.310868701740934	-1.68562272142521	2.66463379853621e-31	3.38447110295237e-29
Tb927.10.5580-1	Tb927.10.5580	hypothetical protein, conserved	494.360239236118	548.572545932585	440.147932539652	0.802351367750989	-0.317693931149074	0.0229181288048021	0.0673104828569992
Tb927.5.1370-1	Tb927.5.1370	cyclophilin-type peptidyl-prolyl cis-trans isomerase, putative,PPIase, putative,rotamase, putative,cyclosporin A-binding protein, putative,peptidyl-prolyl cis-trans isomerase, putative (PPIase)	312.033667414757	272.82440854373	351.242926285783	1.28743219186521	0.364496448578591	0.0198032660681589	0.0600123872134663
Tb927.10.2070-1	Tb927.10.2070	hypothetical protein, conserved	435.41517056439	301.526153260255	569.304187868525	1.88807565019789	0.916916570832609	6.75023904556824e-10	1.28606728250783e-08
Tb927.10.5710-1	Tb927.10.5710	hypothetical protein, conserved	36.5776658400528	55.5530816797181	17.6022500003874	0.316854609468296	-1.65810709147906	0.000974432412850083	0.00484122770193771
Tb927.9.11520-1	Tb927.9.11520	hypothetical protein, conserved	581.691749430067	501.360092088357	662.023406771778	1.32045493292894	0.401035063224471	0.0023246581737556	0.0102378413240171
Tb927.4.4030-1	Tb927.4.4030	hypothetical protein, conserved	710.018789712857	617.401450690303	802.63612873541	1.3000230690064	0.378537224212064	0.00293215230654569	0.0124382298231202
Tb927.8.7900-1	Tb927.8.7900	receptor-type adenylate cyclase GRESAG 4, putative	77.4451341615675	90.4914456548298	64.3988226683052	0.711656468766648	-0.49074710426911	0.0361814991078535	0.0970598892504523
Tb927.10.16120-1	Tb927.10.16120	inosine-5'-monophosphate dehydrogenase,IMP dehydrogenase	2790.27325954937	3184.22540886035	2396.3211102384	0.752560137096593	-0.410121222617071	0.000123996557424143	0.000813657499095836
Tb927.11.12320-1	Tb927.11.12320	hypothetical protein, conserved	2305.68754116779	2042.91397677019	2568.4611055654	1.25725367527521	0.330275770790777	0.00246523328851105	0.010727559354772
Tb927.7.7090-1	Tb927.7.7090	hypothetical protein, conserved	284.285605704295	226.319841608575	342.251369800015	1.51224641802262	0.596693243456535	0.000228596351025227	0.00139513817575563
Tb927.9.12200-1	Tb927.9.12200	unspecified product	494.341052408529	565.428383637833	423.253721179226	0.748554075860344	-0.417821553944265	0.00190492351944465	0.00864117480559673
Tb927.10.12420-1	Tb927.10.12420	predicted S. cerevisiae Got1 homologue	223.260208747082	185.421543170036	261.098874324129	1.40813666988359	0.493787364795128	0.00737107472840015	0.0271201086984462
Tb927.11.14330-1	Tb927.11.14330	hypothetical protein, conserved	3644.96378278842	4192.96829456594	3096.9592710109	0.73860784376179	-0.437119511336323	0.00171745766275364	0.00787375635166854
Tb927.10.11300-1	Tb927.10.11300	paraflagellar rod component, putative (PFC16)	3553.78755451862	5192.13638823079	1915.43872080644	0.36891148028165	-1.43865340943909	2.0764358230461e-27	1.87607046939959e-25
Tb927.8.3460-1	Tb927.8.3460	hypothetical protein, conserved	1203.76046810851	1339.21508978696	1068.30584643006	0.797710430965953	-0.326062951978194	0.00558716536181237	0.0214386677893711
Tb927.1.990-1	Tb927.1.990	hypothetical protein, conserved	641.243704150795	794.14495664223	488.34245165936	0.614928606641474	-0.70150917195282	2.13743709326217e-07	2.59452890378804e-06
Tb927.10.14650-1	Tb927.10.14650	hypothetical protein, conserved	397.544767934936	350.788484581524	444.301051288347	1.26657821113592	0.340936166141682	0.0150644373296205	0.0484301581330022
Tb927.4.2630-1	Tb927.4.2630	ATP-dependent DEAD/H RNA helicase, putative	1476.7186953385	1107.9121101442	1845.5252805328	1.66576866850259	0.736188062181878	6.85518997028983e-11	1.5248447944066e-09
Tb927.2.3340-1	Tb927.2.3340	hypothetical protein	139.210925117577	188.509583815086	89.9122664200684	0.476963900722764	-1.06804801569863	6.57937067914915e-09	1.0580110941663e-07
Tb927.8.6380-1	Tb927.8.6380	hypothetical protein, conserved	497.708238076656	337.248908300196	658.167567853116	1.95157805304817	0.964641164285263	1.59114428690446e-11	3.75870310793279e-10
Tb927.11.2230-1	Tb927.11.2230	carnitine O-acetyltransferase, putative (CAT)	2942.33667671652	3534.78808837894	2349.88526505409	0.66478815880919	-0.589033409799867	2.06448061864866e-08	3.04597780165603e-07
Tb927.4.3330-1	Tb927.4.3330	hypothetical protein, conserved	467.189246265769	587.265688306713	347.112804224825	0.591066038994496	-0.758608765149119	0.000606815910165932	0.0032407889315626
Tb927.8.2580-1	Tb927.8.2580	hypothetical protein, conserved	1523.41445334432	1704.46475819059	1342.36414849806	0.787557584894318	-0.344542680080593	0.00193724663292141	0.00876511589619164
Tb927.11.290-1	Tb927.11.290	phosphatase and tensin homologue, putative	608.360814950246	721.310199562736	495.411430337756	0.686821606900996	-0.54199266871187	0.000218555733518	0.00134415610424685
Tb927.9.14050-1	Tb927.9.14050	hypothetical protein, conserved	1040.66423396067	914.744121469084	1166.58434645226	1.27531220925336	0.350850476576707	0.00384422920668067	0.0156354232047848
Tb927.2.4000-1	Tb927.2.4000	hypothetical protein, conserved	1435.7226898246	1257.07744360345	1614.36793604576	1.28422313538466	0.360895894317379	0.00106213659307503	0.00522953095601662
Tb927.4.1920-1	Tb927.4.1920	GPI transamidase, putative (TbGPI16)	2288.59128778668	2526.81986006782	2050.36271550555	0.811440003265809	-0.301443667015852	0.00439735294798819	0.0175254212078983
Tb927.10.3360-1	Tb927.10.3360	PTP1-interacting protein, 39 kDa	1565.59355736045	1743.5177044868	1387.66941023409	0.795902104500025	-0.32933710386441	0.0149605607985837	0.0481506995368297
Tb927.5.2260-1	Tb927.5.2260	hypothetical protein, conserved	191.313256361512	59.2049469590298	323.421565763995	5.46274563826237	2.44962624841375	1.69052629107189e-28	1.74303204881812e-26
Tb927.8.5160-1	Tb927.8.5160	hypothetical protein, conserved	1545.34187852535	1156.28428930447	1934.39946774624	1.67294452206889	0.742389603736591	5.21663747679404e-09	8.62615298992887e-08
Tb927.1.20-1	Tb927.1.20	expression site-associated gene (ESAG, pseudogene), putative,expression site-associated gene 3 (ESAG3), pseudogene	101.419224015404	155.286863130713	47.5515849000946	0.30621769247839	-1.70737045439636	0.00301574133220024	0.0127250635702469
Tb927.7.2300-1	Tb927.7.2300	Nucleoporin (TbNup132)	2444.68933679991	2670.71383330952	2218.66484029031	0.830738513658336	-0.267533654490632	0.0160217412537233	0.0507896649063006
Tb927.11.15420-1	Tb927.11.15420	hypothetical protein, conserved	1454.09790624963	1577.51589326632	1330.67991923293	0.843528692745971	-0.245490952067126	0.0274748823716063	0.0776741513241154
Tb927.11.16420-1	Tb927.11.16420	hypothetical protein, conserved	430.993947395357	350.921449661089	511.066445129624	1.45635567624378	0.542362738564414	0.000129420293679979	0.000844852154776315
Tb927.11.11620-1	Tb927.11.11620	hypothetical protein, conserved	691.693092950746	482.311901598051	901.074284303441	1.86823978698825	0.901679635613606	6.50914284151143e-12	1.62062863247177e-10
Tb927.11.3170-1	Tb927.11.3170	hypothetical protein, conserved	387.944130984458	329.745842474541	446.142419494376	1.35298876294042	0.436149857261639	0.00470176481243418	0.0185560598075863
Tb927.9.4850-1	Tb927.9.4850	leucine-rich repeat protein (LRRP), putative	379.256110134849	457.480246500195	301.031973769504	0.658021796727732	-0.603792721397693	2.91482766351207e-05	0.00022808526466982
Tb927.9.13130-1	Tb927.9.13130	hypothetical protein, conserved	710.793198385136	587.127161730895	834.459235039377	1.42125810119111	0.507168572522925	0.000127961279907073	0.000836280877781945
Tb927.1.3540-1	Tb927.1.3540	hypothetical protein, unlikely	195.725383014503	248.556206651559	142.894559377447	0.574898375311003	-0.79862114125209	4.9737642645306e-06	4.62739596755268e-05
Tb927.9.12990-1	Tb927.9.12990	hypothetical protein, conserved	1499.05522145202	1675.37289175087	1322.73755115317	0.78951829629452	-0.340955395404106	0.00195106931531822	0.00882310189858045
Tb927.10.8570-1	Tb927.10.8570	hypothetical protein, conserved	880.363310877842	1004.66182400969	756.064797745989	0.75255651173095	-0.410128172639234	0.000487704360666189	0.00269158754211491
Tb927.7.890-1	Tb927.7.890	electron transfer protein, putative	335.601621173288	252.007354727484	419.195887619093	1.66342719668799	0.734158725087228	3.55156625124449e-06	3.41293055108626e-05
Tb927.11.4110-1	Tb927.11.4110	hypothetical protein, unlikely	26.4127007953771	34.5325099644431	18.2928916263111	0.52972956918413	-0.916672053639875	0.0186159206408924	0.0570454295443291
Tb927.1.1810-1	Tb927.1.1810	hypothetical protein, unlikely	48.4453810495225	65.734675804477	31.156086294568	0.4739672921981	-1.07714059064089	0.0350724895694454	0.0946643974704709
Tb927.7.5040-1	Tb927.7.5040	kinesin, putative (KIN-B)	960.588547766242	1041.72675930868	879.450336223805	0.844223620412165	-0.244302900068458	0.0273635577305622	0.0774593733690719
Tb927.10.6720-1	Tb927.10.6720	hypothetical protein, conserved	1057.39996051561	1594.13625795171	520.663663079512	0.326611768901429	-1.61435131798095	1.18407614853879e-07	1.50613111259709e-06
Tb927.7.4160-1	Tb927.7.4160	fatty acid elongase, putative	2364.89068278155	2795.09524202521	1934.68612353789	0.692171806688096	-0.530797915562023	0.000858021312642865	0.00434683015669074
Tb927.10.13840-1	Tb927.10.13840	hypothetical protein, conserved	550.189925640243	454.735023865872	645.644827414614	1.4198264781229	0.505714623780409	0.000130107833500489	0.000848411497617771
Tb927.11.2480-1	Tb927.11.2480	hypothetical protein	154.30187768131	197.360463232525	111.243292130095	0.56365540649867	-0.827114661465496	0.0233924138484576	0.0684282760239929
Tb927.11.4290-1	Tb927.11.4290	40S ribosomal protein S12 (RPS12)	4160.02336632288	4961.45462055013	3358.59211209564	0.676936980978218	-0.562906561621826	8.80359297835873e-08	1.13965567004927e-06
Tb927.2.5860-1	Tb927.2.5860	hypothetical protein, conserved	523.019692971498	440.681805317947	605.357580625049	1.37368408071282	0.458050251903893	0.00153254557957029	0.00717097141449762
Tb927.7.4940-1	Tb927.7.4940	oligopeptidase B protein, putative,serine peptidase, clan SC, family S9A-like protein	2137.82344620922	1887.52610675284	2388.1207856656	1.26521205567532	0.339379207869731	0.00143544178401472	0.00680011448384056
Tb927.10.1470-1	Tb927.10.1470	hypoxanthine-guanine phosphoribosyltransferase (HGPRT)	477.871952408615	656.280441764181	299.46346305305	0.456304110249037	-1.13193244568588	2.129826489966e-16	8.29591082580533e-15
Tb927.5.4570-1	Tb927.5.4570	hypothetical protein, conserved	690.956872403687	1093.45932840902	288.454416398356	0.263799858763889	-1.92248430270386	6.0546759035148e-33	8.84386326973395e-31
Tb927.8.1250-1	Tb927.8.1250	hypothetical protein, conserved	1714.84960090584	1934.18618617517	1495.51301563652	0.773200132606613	-0.371086209910787	0.00230456065366417	0.0101684014517609
Tb927.8.6940-1	Tb927.8.6940	hypothetical protein, conserved	401.050641408571	446.292172342805	355.809110474337	0.797255996237893	-0.326885051722914	0.0237091319653767	0.0691010417507686
Tb927.5.3470-1	Tb927.5.3470	hypothetical protein, conserved	876.05804355556	713.4574471812	1038.65863992992	1.45581021549857	0.541822293033094	0.0009140724513313	0.00458291245049629
Tb927.9.9020-1	Tb927.9.9020	ribosome-interacting GTPase 2, putative	638.404889552911	550.544147477473	726.265631628349	1.31917782607628	0.399639053980003	0.00326115163848801	0.0135969233871118
Tb927.6.1780-1	Tb927.6.1780	mitogen-activated protein kinase, putative,protein kinase, putative	445.232502664162	512.966427551528	377.498577776796	0.735912834644283	-0.442393198813713	0.00228655567580406	0.0101020174672217
Tb927.9.9640-1	Tb927.9.9640	hypothetical protein, conserved	2351.55619614837	2559.06099021838	2144.05140207836	0.837827394608285	-0.255275037826179	0.013741890700136	0.0449715945093324
Tb927.9.4790-1	Tb927.9.4790	hypothetical protein, unlikely	138.581425101777	102.599265328649	174.563584874905	1.70141164574364	0.766732234137394	0.000422489982978976	0.00237161059858055
Tb927.7.4920-1	Tb927.7.4920	hypothetical protein, conserved	2981.26427861991	3418.19452484646	2544.33403239336	0.744350274362355	-0.42594641419074	0.00107047862400819	0.00526468836184502
Tb927.7.6930-1	Tb927.7.6930	ATPase, putative	743.042261973335	646.969490060358	839.115033886312	1.29699320721914	0.375170923740014	0.00255373285827634	0.0110523035900908
Tb927.8.2080-1	Tb927.8.2080	hypothetical protein, conserved	373.669045005136	562.69183200379	184.646258006482	0.32814810435215	-1.60758099593119	1.98890724151509e-20	1.1245666493315e-18
Tb927.10.6290-1	Tb927.10.6290	ATP-dependent DEAD/H RNA helicase, putative	1301.8612674015	1187.54305052499	1416.17948427802	1.19252896444634	0.254024307199869	0.0203352747891147	0.0610964512347621
Tb927.11.3070-1	Tb927.11.3070	hypothetical protein, conserved	1836.80815197491	1333.67377886272	2339.9425250871	1.75450890777988	0.811067272435001	1.66892663534541e-13	5.00906610690657e-12
Tb927.7.2220-1	Tb927.7.2220	hypothetical protein, conserved	1306.744018799	1195.95415014829	1417.53388744972	1.18527444156112	0.24522114320601	0.0268707160609936	0.0762860238284898
Tb927.8.7030-1	Tb927.8.7030	hypothetical protein, conserved	585.43000242143	657.100212385325	513.759792457535	0.781859117945719	-0.355019421052444	0.00555038035945975	0.0213068477749913
Tb927.9.12680-1	Tb927.9.12680	hypothetical protein, conserved	399.798254273136	338.992831774399	460.603676771872	1.35874164170647	0.442271160547367	0.00244423993137039	0.0106646211967523
Tb927.10.6170-1	Tb927.10.6170	hypothetical protein, conserved	2382.31943319551	2203.67251214243	2560.96635424858	1.16213563500812	0.216778458186552	0.0356294534220603	0.095813602267854
Tb927.3.4530-1	Tb927.3.4530	hypothetical protein, conserved	424.483182746421	366.25351287603	482.712852616811	1.31797466958413	0.398322643171051	0.00843292593070257	0.0302522156597124
Tb927.10.11700-1	Tb927.10.11700	guanylate kinase, putative	1028.99190050584	1264.56471144934	793.419089562344	0.627424664296533	-0.672485851713348	2.1297937382168e-05	0.000171243232309468
Tb927.10.3640-1	Tb927.10.3640	hypothetical protein, conserved	810.422982533486	1066.20552811981	554.640436947166	0.520200301273286	-0.942860860071375	6.49319742210274e-15	2.1887070079734e-13
Tb927.9.14410-1	Tb927.9.14410	RNA 3'-terminal phosphate cyclase-like protein	431.319759873966	315.819226346281	546.820293401651	1.73143446562081	0.791967782907294	6.48060424617455e-08	8.63161331511759e-07
Tb927.6.2240-1	Tb927.6.2240	hypothetical protein, conserved	649.97515648185	582.777561922267	717.172751041434	1.23061146808033	0.299375342203423	0.0151749331049142	0.0487154262752632
Tb927.10.12930-1	Tb927.10.12930	hypothetical protein, conserved	494.096388272731	567.604872750838	420.587903794624	0.740987126760008	-0.432479616217014	0.00134117518908524	0.00640199311391231
Tb927.3.5530-1	Tb927.3.5530	Tb-292 membrane associated protein (Tb-292)	3617.53477567836	4110.04826480317	3125.02128655355	0.760336882978967	-0.395289318809118	0.0001168136704926	0.000772628314538457
Tb927.9.10140-1	Tb927.9.10140	hypothetical protein, conserved	747.62747505531	856.298997151721	638.955952958898	0.746183231656509	-0.422398154831591	0.000827946217861792	0.00421622350571804
Tb927.5.2690-1	Tb927.5.2690	inositol-1(or 4)-monophosphatase 1, putative (IMPase 1)	338.311900368155	295.009745846681	381.614054889629	1.29356423054565	0.371351691277428	0.0126782188738622	0.0421517110055115
Tb927.10.3790-1	Tb927.10.3790	hypothetical protein, conserved	5180.88239713629	4741.44811043731	5620.31668383527	1.18535868218473	0.245323675756292	0.0142643758103656	0.0463526101601945
Tb927.10.6330-1	Tb927.10.6330	hypothetical protein, conserved	2324.16810997725	2621.7094002263	2026.62681972821	0.773017337296524	-0.371427323491152	0.000630112798910184	0.00334077953396785
Tb927.8.2700-1	Tb927.8.2700	hypothetical protein, conserved	533.665508702117	438.899389732434	628.4316276718	1.43183527335253	0.51786552613065	0.000140719468449535	0.00090837533146568
Tb927.5.4550-1	Tb927.5.4550	receptor-type adenylate cyclase GRESAG 4, putative,adenylyl cyclase, putative,ATP pyrophosphate-lyase, putative	277.299098010471	219.743957087218	334.854238933724	1.52383821322021	0.607709739199323	0.000145661874481925	0.000936596234746581
Tb927.10.920-1	Tb927.10.920	hypothetical protein, conserved	415.020481384989	347.161559153951	482.879403616027	1.39093569228352	0.476055720693734	0.000969370659323613	0.00482154623059713
Tb927.8.5530-1	Tb927.8.5530	Mov34/MPN/PAD-1 metallopeptidase, putative,metallopeptidase, putative	918.66062686898	700.24253350026	1137.0787202377	1.62383555102523	0.699405535396646	2.80871511767538e-09	4.84558647466674e-08
Tb927.6.1160-1	Tb927.6.1160	leucine-rich repeat protein (LRRP), putative	1573.4635035945	1432.47033526795	1714.45667192106	1.19685317713778	0.259246181849386	0.0165464324377777	0.052013247447878
Tb927.10.14040-1	Tb927.10.14040	vacuolar ATP synthase subunit c, putative	1222.18061891605	1526.89979701698	917.461440815129	0.600865520191649	-0.734885957631547	4.6542688501676e-05	0.00034685384526249
Tb927.11.13120-1	Tb927.11.13120	hypothetical protein, conserved	251.034662878835	316.128274513781	185.941051243888	0.588182286225024	-0.765664758401465	6.57992609237596e-05	0.000469214583186191
Tb927.11.12670-1	Tb927.11.12670	hypothetical protein, conserved	491.214822188555	418.172230268207	564.257414108903	1.34934214485501	0.432256210479876	0.000863034447779009	0.00436951698459574
Tb927.9.6760-1	Tb927.9.6760	hypothetical protein, conserved	112.670079794477	148.166594950771	77.1735646381833	0.520856706356953	-0.941041569720178	2.59060983431326e-05	0.000204541482774066
Tb927.3.2300-1	Tb927.3.2300	hypothetical protein, conserved	378.49990465027	328.448127146666	428.551682153874	1.30477736584111	0.383803660743052	0.0154322199301808	0.0493425667523183
Tb927.5.140-1	Tb927.5.140	hypothetical protein, conserved	117.725636814397	137.966333386219	97.4849402425754	0.706584989612494	-0.501064993325984	0.0223882138312016	0.066130874963482
Tb927.4.3050-1	Tb927.4.3050	hypothetical protein	260.620949120605	198.257904457449	322.983993783762	1.62911029785994	0.704084283905583	0.000134939542349697	0.000877307232309155
Tb927.9.6320-1	Tb927.9.6320	unspecified product	557.36605101734	620.979594098034	493.752507936645	0.795118732772233	-0.330757784941251	0.0140598958716163	0.0457560072108596
Tb927.11.6040-1	Tb927.11.6040	hypothetical protein, conserved	832.787395742557	568.71225101068	1096.86254047443	1.92867753160787	0.947611949794529	2.52788614647042e-07	3.03069687929778e-06
Tb927.11.2650-1	Tb927.11.2650	heat shock protein 84, putative	6139.73477984665	6642.4814117088	5636.98814798449	0.848626860746359	-0.236797751337345	0.0215158515280516	0.0639636780162293
Tb927.4.500-1	Tb927.4.500	hypothetical protein, conserved	646.758009060655	756.880398751394	536.635619369917	0.709009798979061	-0.496122528295905	6.71165935897938e-05	0.00047744304076376
Tb927.7.2250-1	Tb927.7.2250	carnitine O-palmitoyltransferase II, putative	1468.99849413328	1601.09922652872	1336.89776173783	0.834987450862934	-0.260173579592719	0.0199951236469203	0.0604474865959328
Tb927.6.4640-1	Tb927.6.4640	hypothetical protein, conserved	1521.18929505352	1675.20019934758	1367.17839075945	0.81612835963839	-0.293132019589791	0.00822380536656742	0.029647647154503
Tb927.6.1900-1	Tb927.6.1900	U3/U14 snoRNA-associated small subunit rRNA processing protein, putative	1139.08096816852	989.112228959625	1289.04970737741	1.3032390760483	0.382101767091415	0.000525804884976515	0.00286220746082868
Tb927.9.8030-1	Tb927.9.8030	hypothetical protein, conserved	862.986543583097	762.539547796095	963.433539370098	1.26345386564491	0.33737298599187	0.00430412802914768	0.017200810783151
Tb927.8.7730-1	Tb927.8.7730	dihydroceramide synthase, putative	714.798740719354	487.938456442713	941.659024995994	1.92987253323115	0.948505561613427	1.52424011148821e-13	4.60635873692507e-12
Tb927.7.6080-1	Tb927.7.6080	receptor-type adenylate cyclase GRESAG 4, putative	87.0334633169816	125.36492082195	48.702005812013	0.388481925348017	-1.36408061804945	5.17524519678428e-08	7.04283368084121e-07
Tb927.6.690-1	Tb927.6.690	hypothetical protein, conserved	369.534433646204	453.876467664398	285.19239962801	0.628348063726635	-0.670364155662868	0.000422690067889413	0.00237161059858055
Tb927.8.4190-1	Tb927.8.4190	hypothetical protein, conserved	1067.34202876291	1343.02060860119	791.663448924629	0.58946485545682	-0.762522294183784	0.000171007985209695	0.00107975027104785
Tb927.10.13100-1	Tb927.10.13100	hypothetical protein, conserved	499.585683691254	622.022239490128	377.149127892381	0.606327401093457	-0.721831072830578	1.36392118877057e-07	1.71744328999789e-06
Tb927.11.5920-1	Tb927.11.5920	hypothetical protein, conserved	251.919157097549	301.755690283191	202.082623911908	0.669689521752707	-0.578435699681358	0.000388905689660305	0.0022132269247941
Tb927.11.9560-1	Tb927.11.9560	oxidoreductase, putative	801.442157535237	726.202177353756	876.682137716719	1.2072149672028	0.27168259780245	0.0260713801789338	0.0743582651889698
Tb927.3.3070-1	Tb927.3.3070	3', 5'-cyclic nucleotide phosphodiesterase, putative (PDEC)	622.68966964835	691.85738423648	553.521955060219	0.800052102748134	-0.321834137476541	0.0190763212886603	0.0582322813562587
Tb927.10.10310-1	Tb927.10.10310	hypothetical protein, conserved	857.457365981004	622.067668910979	1092.84706305103	1.75679772100071	0.812948087926202	2.27305072499885e-11	5.25620489548546e-10
Tb927.11.5600-1	Tb927.11.5600	hypothetical protein, conserved	347.352106401923	290.72009401753	403.984118786315	1.38959819805904	0.474667788368652	0.00169348484024119	0.00779091923352953
Tb927.7.3980-1	Tb927.7.3980	immunodominant antigen, putative,tc40 antigen-like	3023.52034366904	3358.77518621393	2688.26550112416	0.800370775679815	-0.321259604494696	0.0109626841568085	0.0373985846439352
Tb927.3.1030-1	Tb927.3.1030	RNA-binding protein (RPB28)	1687.86568068937	1828.45080602522	1547.28055535353	0.846224875317861	-0.240886999632422	0.0372837623780581	0.0994687651389045
Tb927.11.8730-1	Tb927.11.8730	ATPase, putative,S. cerevisiae cell division control protein 48 homolog, putative	850.703690920928	750.959486840193	950.447895001663	1.2656447007559	0.3398724597432	0.00469830303242697	0.0185560598075863
Tb927.5.4540-1	Tb927.5.4540	receptor-type adenylate cyclase GRESAG 4, putative,adenylyl cyclase, putative,ATP pyrophosphate-lyase, putative	131.92926511679	111.572115145626	152.286415087954	1.36491465532572	0.448810745879442	0.0319966643076903	0.0880159340843055
Tb927.6.4660-1	Tb927.6.4660	cationic amino acid transporter, putative	620.925694333116	555.797124507953	686.05426415828	1.23436094558	0.303764321760922	0.0152259394497199	0.0488255153082127
Tb927.8.8030-1	Tb927.8.8030	hypothetical protein, conserved	726.314736047464	942.549048700523	510.080423394405	0.541171225091834	-0.885842963852585	1.27942255580295e-12	3.47147346100839e-11
Tb927.10.13770-1	Tb927.10.13770	hypothetical protein, conserved	313.369591463567	259.776569272701	366.962613654432	1.41260859161325	0.498361776242952	0.00175821328788568	0.00805066941224141
Tb927.10.1930-1	Tb927.10.1930	hypothetical protein, conserved	1275.69128827598	1171.08821010565	1380.2943664463	1.17864252627202	0.237126225718339	0.0299709184182637	0.0834652459541352
Tb927.2.4970-1	Tb927.2.4970	hypothetical protein, conserved	677.950574093627	753.533548803629	602.367599383625	0.799390551807538	-0.323027573593805	0.0171793659310232	0.0536182204485352
Tb927.10.13180-1	Tb927.10.13180	hypothetical protein, conserved	2326.8326565154	2035.5177850637	2618.1475279671	1.28623171321747	0.363150565991533	0.000562149393539656	0.00303366827892952
Tb927.6.3750-1	Tb927.6.3750	heat shock 70 kDa protein, mitochondrial precursor, putative	1348.81544355758	1688.77724803728	1008.85363907789	0.597387038610568	-0.743262158770485	6.81872686890785e-08	9.04074467157464e-07
Tb927.10.6900-1	Tb927.10.6900	hypothetical protein	1002.69455050954	1282.0867350052	723.302366013883	0.564160244596047	-0.825823089624876	2.86691676622851e-12	7.43362678675345e-11
Tb927.8.3130-1	Tb927.8.3130	S-adenosyl-methyltransferase mraW-like protein, putative	574.458843795871	436.85662389551	712.061063696231	1.62996512985584	0.704841100945826	4.67048463025296e-07	5.28838853999186e-06
Tb927.10.430-1	Tb927.10.430	hypothetical protein, conserved	700.797058626196	602.711509525342	798.882607727051	1.32548092263279	0.40651590594932	0.00163608380600025	0.00756656383946502
Tb927.7.5810-1	Tb927.7.5810	hypothetical protein, conserved	413.06830362155	340.622841304671	485.513765938429	1.42537054790216	0.511337019717751	0.00032172503122009	0.00188349911396985
Tb927.11.3780-1	Tb927.11.3780	subtilisin-like serine peptidase,serine peptidase, clan SB, family S8-like protein	2630.59742689838	2420.28017086148	2840.91468293528	1.17379579320525	0.231181442727947	0.0186546284526706	0.0571220636061658
Tb927.7.3610-1	Tb927.7.3610	hypothetical protein, conserved	927.349673870079	1151.67520302827	703.02414471189	0.610436121975473	-0.712087760085524	3.90157314517784e-09	6.53793251325786e-08
Tb927.8.7300-1	Tb927.8.7300	variant surface glycoprotein (VSG)-related, putative	43.8788655130887	57.0786279464212	30.6791030797563	0.537488446788775	-0.89569435030559	0.00268136200780613	0.0115590047399965
Tb927.4.1830-1	Tb927.4.1830	hypothetical protein, conserved	279.683151569619	210.886568285937	348.479734853301	1.65245106734728	0.724607551042715	1.1359104300582e-05	9.73129912906165e-05
Tb927.10.8330-1	Tb927.10.8330	S. cerevisiae PSP1 homologue, putative	286.59059129749	369.446556420734	203.734626174245	0.551458993549874	-0.858674483779218	0.000113843049021658	0.000755098368771718
Tb927.2.6150-1	Tb927.2.6150	adenosine transporter 2 (TbNT2/927)	120.402648681388	165.250706859911	75.5545905028651	0.457211905101958	-1.12906512526336	0.00209741736970672	0.00939763079146713
Tb927.11.6270-1	Tb927.11.6270	inositol-1,4,5-trisphosphate (IP3) 5-phosphatase, putative	900.718567350453	786.939803703171	1014.49733099773	1.28916764182435	0.366439882243101	0.00253419739976143	0.0109840286901628
Tb927.10.6040-1	Tb927.10.6040	hypothetical protein	772.550828299357	1152.79499779952	392.306658799193	0.340309126555924	-1.55508225225205	0.000475448516470087	0.00263390063106438
Tb927.10.5380-1	Tb927.10.5380	intraflagellar transport protein IFT122, putative	2750.26477524976	3216.00669142915	2284.52285907038	0.710360107508098	-0.493377529973318	3.8422243452171e-06	3.65219676371829e-05
Tb927.11.1860-1	Tb927.11.1860	histone H1, putative	586.806995170563	734.000277410811	439.613712930315	0.59892853784886	-0.739544219154563	2.80784511299409e-07	3.32989912994319e-06
Tb927.9.13490-1	Tb927.9.13490	aminopeptidase P, putative,metallo-peptidase, Clan MG, Family M24	1261.87671304994	1386.94233086224	1136.81109523764	0.819652749751248	-0.28691526115354	0.0112622188693009	0.0382121897679261
Tb927.9.7980-1	Tb927.9.7980	hypothetical protein, conserved	84.3005012548358	61.8006268539428	106.800375655729	1.72814388935142	0.789223344707019	0.00698570324681807	0.0258869781205554
Tb927.7.520-1	Tb927.7.520	hypothetical protein, conserved	215.712766215722	250.973629574834	180.451902856611	0.719007423856874	-0.47592142810846	0.00220012718108356	0.00978777391625196
Tb927.5.1210-1	Tb927.5.1210	short-chain dehydrogenase, putative	4903.32743296005	5358.71809097865	4447.93677494146	0.830037464077373	-0.268751640332797	0.00909802123550111	0.0320865424981617
Tb927.4.4420-1	Tb927.4.4420	adenylyl cyclase, pseudogene, putative,adenylyl cyclase, frameshift	1143.30743722395	1475.15810138403	811.45677306388	0.550081223363484	-0.862283436446409	8.68507289138777e-13	2.4087335069659e-11
Tb927.2.3280-1	Tb927.2.3280	65 kDa invariant surface glycoprotein	30.6660019021568	49.5677518322224	11.7642519720912	0.237336807445112	-2.07499223624065	0.00119038704715172	0.00577980724722308
Tb927.5.3230-1	Tb927.5.3230	hypothetical protein, conserved	4246.28745425193	3780.5487905854	4712.02611791846	1.24638680226868	0.317751862194559	0.00210857231396052	0.00943796106207865
Tb927.11.10620-1	Tb927.11.10620	hypothetical protein, conserved	169.461976674388	204.846720570637	134.077232778138	0.654524672909782	-0.611480517974789	0.00946315337642088	0.0330946034281535
Tb927.11.14720-1	Tb927.11.14720	hypothetical protein, conserved	586.078013612112	675.647764037354	496.508263186871	0.734862586120276	-0.444453593043084	0.000687337244174649	0.00361140504073539
Tb927.6.3930-1	Tb927.6.3930	hypothetical protein, conserved	634.699963587252	553.230180328834	716.16974684567	1.2945240016009	0.372421714306841	0.00567425917764725	0.0217252981358237
Tb927.11.13930-1	Tb927.11.13930	U3 small nucleolar ribonucleoprotein protein IMP3, putative	379.66069234834	284.728338889946	474.593045806734	1.66682757205343	0.737104869885373	3.72828693985841e-06	3.57100620119335e-05
Tb927.8.680-1	Tb927.8.680	KREPA5 (KREPA5)	229.512704306548	185.539093965679	273.486314647417	1.47400910935787	0.559745440297851	0.00230288289578521	0.010167489016958
Tb927.5.3350-1	Tb927.5.3350	iron superoxide dismutase, putative	1075.88777742917	1215.86544656582	935.910108292524	0.769748092550849	-0.377541707636224	0.00153895228529	0.00719710663195388
Tb927.7.4370-1	Tb927.7.4370	hypothetical protein, conserved	933.287722905064	1010.52916286858	856.046282941545	0.84712674744734	-0.23935025256318	0.0356961148745646	0.0959634204787373
Tb927.1.1020-1	Tb927.1.1020	hypothetical protein, conserved	681.435171167853	804.977508952657	557.892833383048	0.693053938996275	-0.528960456097504	1.79293735844035e-05	0.000146808411031987
Tb927.5.450-1	Tb927.5.450	NADH-ubiquinone oxidoreductase, mitochondrial, putative (NUBM)	1093.61720636988	940.466627376367	1246.7677853634	1.32569061896595	0.406744127968024	0.000911858670692173	0.00457705005151558
Tb927.1.1800-1	Tb927.1.1800	hypothetical protein, unlikely	94.4735673631605	117.948511531808	70.9986231945133	0.601945902262334	-0.732294259139636	0.00168100345040182	0.00774758544361745
Tb927.6.4210-1	Tb927.6.4210	aldehyde dehydrogenase, putative (ALDH)	1800.27595499235	1580.36067334926	2020.19123663543	1.2783102431637	0.354238017783518	0.00187771811857242	0.00853986590096973
Tb927.5.1570-1	Tb927.5.1570	CCCH zinc-finger protein (ZC3H12)	586.148302793505	521.815759897202	650.480845689808	1.24657186631916	0.317966058275493	0.00945345434418494	0.0330738817854039
Tb927.3.4190-1	Tb927.3.4190	endosomal integral membrane protein, putative	1836.01550966332	2186.34687336192	1485.68414596472	0.67952810419337	-0.557394875105972	5.98608530998778e-07	6.64290383447083e-06
Tb927.9.8550-1	Tb927.9.8550	hypothetical protein, conserved	705.958016014319	614.851845439645	797.064186588993	1.29635162112762	0.374457086473718	0.0129263336373643	0.0426851499615151
Tb927.11.8040-1	Tb927.11.8040	hypothetical protein, conserved	318.807304865421	268.978956112614	368.635653618228	1.37049997868194	0.45470230572264	0.00246492652629135	0.010727559354772
Tb927.7.1120-1	Tb927.7.1120	trypanothione/tryparedoxin dependent peroxidase 1, cytosolic,glutathione peroxidase-like protein 1 (TDPX1)	618.332137854969	781.535499889619	455.128775820319	0.582352018410679	-0.780036602078462	1.78866602506852e-09	3.19264135309582e-08
Tb927.1.3550-1	Tb927.1.3550	hypothetical protein	440.194387977831	554.652373282868	325.736402672794	0.587280282864077	-0.767878892760733	1.75782725242356e-08	2.6199996667075e-07
Tb927.10.11090-1	Tb927.10.11090	hypothetical protein, conserved	1298.96742543415	1145.47216087087	1452.46268999743	1.26800348329127	0.342558708663546	0.00516076227112832	0.0201283140538043
Tb927.9.3100-1	Tb927.9.3100	hypothetical protein, conserved	1411.52913203611	1579.48594466735	1243.57231940487	0.787327246312899	-0.344964689772887	0.00281847955147995	0.0120141803449272
Tb927.10.6880-1	Tb927.10.6880	glyceraldehyde 3-phosphate dehydrogenase, cytosolic (GAP)	2002.02727387654	2677.54404183741	1326.51050591568	0.495420611272333	-1.01327420377217	1.73822489674185e-06	1.78381768091868e-05
Tb927.5.1680-1	Tb927.5.1680	hypothetical protein, conserved	2357.09344715205	2567.62633336561	2146.56056093849	0.836009715683516	-0.258408386209219	0.0244068191811253	0.0706149557463718
Tb927.10.2580-1	Tb927.10.2580	hypothetical protein, conserved	593.821840118473	509.222475625029	678.421204611917	1.3322687765877	0.413885166142845	0.00146450219761365	0.00691163018841469
Tb927.10.13920-1	Tb927.10.13920	hypothetical protein, conserved	509.737110620168	430.423619861577	589.050601378759	1.36853688830598	0.452634322433127	0.00109770407976708	0.00537746146175445
Tb927.4.5050-1	Tb927.4.5050	dihydrolipoamide dehydrogenase, pseudogene, putative,acetoin dehydrogenase e3 component, point mutation,dihydrolipoamide dehydrogenase, point mutation	311.593785912917	260.244227142998	362.943344682836	1.3946259199187	0.479878200297273	0.00245549641621165	0.01069581043324
Tb927.10.13660-1	Tb927.10.13660	hypothetical protein, conserved,hypothetical protein	1171.22336007138	976.359442331461	1366.0872778113	1.39916430218486	0.484565386397748	5.54914758534537e-05	0.00040527274531639
Tb927.10.5260-1	Tb927.10.5260	hypothetical protein, conserved	1128.94271475372	1284.01056503803	973.874864469404	0.758463279809976	-0.398848759264647	0.00071785267110508	0.00374702847502377
Tb927.1.700-1	Tb927.1.700	phosphoglycerate kinase (PGKC)	1785.77528587083	3098.26782041228	473.282751329387	0.152757211049111	-2.71068760944736	4.66854711324238e-117	1.02287867251141e-113
Tb927.10.8090-1	Tb927.10.8090	hypothetical protein, conserved	476.998073316444	364.012188380056	589.983958252831	1.62078077901294	0.696688970301082	4.37250099280252e-07	4.97024626471093e-06
Tb927.11.3270-1	Tb927.11.3270	squalene monooxygenase, putative	1714.33735897649	1353.34080113825	2075.33391681474	1.53348950616817	0.616818294123068	2.73495152981141e-08	3.96183722434168e-07
Tb927.11.9080-1	Tb927.11.9080	hypothetical protein, conserved	2624.14024306888	2410.42835937767	2837.85212676008	1.17732274254057	0.235509864332391	0.0252162899275736	0.0724244234764696
Tb927.5.3220-1	Tb927.5.3220	signal peptidase type I, putative	706.05719549052	889.907117291207	522.207273689832	0.586810986835774	-0.769032212108678	0.000866525657315376	0.00437960257249824
Tb927.11.17720-1	Tb927.11.17720	variant surface glycoprotein (VSG, atypical), putative	25.8315671820922	49.5097438366497	2.15339052753471	0.0434942773010402	-4.52303059691748	1.19556263127207e-17	4.94241080210776e-16
Tb927.11.4390-1	Tb927.11.4390	hypothetical protein, conserved	889.852221939733	711.800842068006	1067.90360181146	1.50028426309368	0.585235878121981	1.08759341943465e-06	1.15395505180694e-05
Tb927.7.3940-1	Tb927.7.3940	mitochondrial carrier protein,adenine nucleotide mitochondrial translocator, putative (MCP16)	2193.38014304798	2002.16611679635	2384.59416929961	1.191007154349	0.252182079459644	0.0149480956147926	0.0481282549478481
Tb927.7.6460-1	Tb927.7.6460	FG-GAP repeat protein, putative,intergrin alpha chain protein, putative	1930.94656777701	1785.42382499929	2076.46931055473	1.16301198711491	0.21786596668397	0.0351559366481066	0.0948604152660117
Tb927.11.13510-1	Tb927.11.13510	hypothetical protein, conserved	284.973729746556	236.770768844379	333.176690648732	1.4071698642315	0.492796491682237	0.00183449393906988	0.00836498693132591
Tb927.4.880-1	Tb927.4.880	TPR-repeat-containing chaperone protein DNAJ, putative	812.502763365672	895.325687352123	729.679839379222	0.814988165409629	-0.295148985026842	0.0175734787968326	0.054537524141445
Tb927.5.2090-1	Tb927.5.2090	kinesin, putative	2500.28229843465	2976.37040062146	2024.19419624784	0.680088135477086	-0.556206371500501	1.78785884527082e-07	2.20376862446603e-06
Tb927.8.2070-1	Tb927.8.2070	hypothetical protein, conserved	745.698339469233	1232.80590445165	258.590774486815	0.209757897454129	-2.25320296525483	2.34852903041634e-30	2.81952170172175e-28
Tb927.9.7040-1	Tb927.9.7040	hypothetical protein, conserved	1008.58143727009	690.351887345925	1326.81098719425	1.92193432293668	0.942559036635868	2.42503661920355e-15	8.53534977136543e-14
Tb927.8.2310-1	Tb927.8.2310	(H )-ATPase G subunit, putative	1213.99090341186	1496.07723216391	931.904574659811	0.6228987077839	-0.682930515360273	1.69904498023628e-09	3.05758320467983e-08
Tb927.10.9800-1	Tb927.10.9800	60S ribosomal protein L22	3581.78249961756	3967.88430794962	3195.6806912855	0.805386559503004	-0.312246698466819	0.00230975008568493	0.0101824193918223
Tb927.8.6750-1	Tb927.8.6750	translationally controlled tumor protein (TCTP), putative	1309.34538106158	871.109274468602	1747.58148765456	2.00615644773227	1.00443411719962	4.54471774568031e-18	1.96206435089371e-16
Tb927.7.1340-1	Tb927.7.1340	10 kDa heat shock protein, putative (HSP10)	385.035616995127	300.357610219989	469.713623770264	1.56384791923945	0.645100220556328	8.77858539130776e-05	0.000601999392561981
Tb927.3.3000-1	Tb927.3.3000	flagellar transport protein, putative (PIFTC3)	1730.90118871359	2160.57193936678	1301.2304380604	0.602262028100653	-0.731536793293056	6.70545060723089e-11	1.49533254762777e-09
Tb927.5.4630-1	Tb927.5.4630	expression site-associated gene (ESAG) protein, putative,expression site-associated gene 1 (ESAG1) protein, putative	215.777125815242	282.639726185498	148.914525444986	0.52687047024399	-0.92447977231473	0.00216793375345529	0.00967401803222104
Tb927.11.7880-1	Tb927.11.7880	hypothetical protein, conserved	246.866341784084	207.740148216738	285.99253535143	1.37668398625118	0.46119743108447	0.00529426821666628	0.0205396045377881
Tb927.10.7070-1	Tb927.10.7070	small nuclear RNA-activating protein (SNAP3)	498.201499688679	428.158992833583	568.244006543775	1.32717989357902	0.408363935127357	0.0041961941493702	0.0168772122648373
Tb927.3.710-1	Tb927.3.710	hypothetical protein, conserved	621.189867749175	478.25672454825	764.123010950101	1.59772559742233	0.676019652801967	0.00646551498987774	0.024332066731536
Tb927.10.2390-1	Tb927.10.2390	protein kinase, putative,casein kinase I, putative	558.198832206182	651.698013691088	464.699650721275	0.713059792969613	-0.487905037287082	0.000171128836887889	0.00107975027104785
Tb927.10.13540-1	Tb927.10.13540	RNA-binding protein, putative (RBP12)	668.102359304415	833.014992463106	503.189726145723	0.604058427157311	-0.727239994851242	3.76975262330441e-09	6.34128828995006e-08
Tb927.10.11130-1	Tb927.10.11130	hypothetical protein, conserved	1491.552971168	1297.64607418352	1685.45986815248	1.29885945149795	0.377245326399937	0.000903238006211957	0.00453897814589541
Tb927.1.650-1	Tb927.1.650	hypothetical protein, conserved	261.484452415226	295.915012699514	227.053892130938	0.767294264862119	-0.382148123364736	0.0175282572838509	0.0544513970477257
Tb927.10.9580-1	Tb927.10.9580	hypothetical protein	219.823175117804	167.368426708728	272.27792352688	1.6268177271017	0.702052616752594	8.74412223208152e-05	0.000600575918824157
Tb927.11.6370-1	Tb927.11.6370	leucine-rich repeat protein (LRRP), putative	1503.51764288469	1793.17007342751	1213.86521234186	0.676938138958372	-0.562904093724749	3.47513899507911e-07	4.06081575371644e-06
Tb927.11.15140-1	Tb927.11.15140	hypothetical protein, conserved	1311.90899426418	1705.93246466923	917.885523859124	0.538055018512762	-0.894174392594011	5.33215475395905e-15	1.81832701415164e-13
Tb927.11.4460-1	Tb927.11.4460	ALBA-Domain Protein (ALBA1)	1737.6845799022	2187.99199758402	1287.37716222038	0.588382939079257	-0.765172680488022	1.55823273406127e-11	3.69090585981433e-10
Tb927.10.12880-1	Tb927.10.12880	hypothetical protein, conserved	848.680741033012	718.917887770808	978.443594295217	1.36099492158852	0.444661683584946	0.000377390777117804	0.00215750343813466
Tb927.11.14570-1	Tb927.11.14570	hypothetical protein, conserved	552.399946388129	476.612230210182	628.187662566076	1.31802673693256	0.398379636543817	0.00334141643836847	0.0138721807986079
Tb927.10.10010-1	Tb927.10.10010	60S acidic ribosomal protein, putative	831.248739538364	686.76195731082	975.735521765908	1.42077689566066	0.506680026224359	2.35333109254277e-05	0.000187496306318589
Tb927.11.11730-1	Tb927.11.11730	MRP protein, putative	561.069581239039	472.787906427382	649.351256050696	1.37345149320234	0.457805959010648	0.0008540867391913	0.00433172232770402
Tb927.7.4470-1	Tb927.7.4470	hypothetical protein, conserved	1930.34573422507	2595.2990371119	1265.39243133823	0.487570955502062	-1.0363159074058	1.66117117175029e-06	1.71478258530265e-05
Tb927.10.14760-1	Tb927.10.14760	hypothetical protein, conserved	2075.69885547109	3069.74487537557	1081.6528355666	0.352359195789605	-1.50488122919997	2.38942282673933e-24	1.75973963475156e-22
Tb927.6.2560-1	Tb927.6.2560	hypothetical protein, conserved	767.014096382618	599.303123368577	934.725069396659	1.55968663093684	0.641256194851974	5.48236124298397e-05	0.000401063555371549
Tb927.7.6770-1	Tb927.7.6770	hypothetical protein, conserved	618.782238560586	543.63736602944	693.927111091732	1.27645219856752	0.35213951175141	0.00701800692025376	0.0259956942726559
Tb927.9.12030-1	Tb927.9.12030	hypothetical protein, conserved	386.427757211847	332.08124395453	440.774270469163	1.32730853817662	0.408503769922586	0.0168820101973474	0.0528784622478746
Tb927.4.130-1	Tb927.4.130	receptor-type adenylate cyclase GRESAG 4, pseudogene, putative,receptor-type adenylate cyclase GRESAG 4, degenerate	116.053169428462	145.28144846491	86.8248903920145	0.59763232889976	-0.742669902111914	0.000745329050233352	0.00386970604042956
Tb927.11.1520-1	Tb927.11.1520	expression site-associated gene (ESAG) protein, putative,expression site-associated gene 3 (ESAG3) protein, putative	272.400003270393	311.990723003584	232.809283537201	0.74620578873599	-0.422354542896282	0.00636804347017158	0.0240041002032618
Tb927.5.309b-1	Tb927.5.309b	hypothetical protein	1701.59747665025	2470.66912434139	932.525828959105	0.377438573126496	-1.40568622516942	7.08795889850329e-35	1.12943403248151e-32
Tb927.10.3680-1	Tb927.10.3680	hypothetical protein, conserved	494.214683299553	571.553961484619	416.875405114487	0.729371910976957	-0.455273454131009	0.000518125095240618	0.00282453178671883
Tb927.8.1990-1	Tb927.8.1990	peroxidoxin (TRYP2)	3363.42930670038	3980.5242126252	2746.33440077556	0.689942895477158	-0.535451135635946	0.000841943090447683	0.00427755898242521
Tb927.8.1800-1	Tb927.8.1800	hypothetical protein, conserved	775.4310612206	702.561609631669	848.300512809531	1.2074393208793	0.271950689130488	0.0201092243583291	0.0606752937441228
Tb927.11.5750-1	Tb927.11.5750	hypothetical protein, conserved	1259.33691000531	1366.81294329931	1151.8608767113	0.842734832413025	-0.246849338147385	0.0331795178145511	0.0905027370453551
Tb927.6.3540-1	Tb927.6.3540	zinc-finger protein, conserved	525.646716754168	433.816522970031	617.476910538305	1.42335959522907	0.509300188017264	0.00027356557334638	0.00162875590000521
Tb927.11.16790-1	Tb927.11.16790	mitogen-activated protein kinase (ECK1)	604.312391723514	718.188719345276	490.436064101753	0.682879096943838	-0.550297921466634	1.05101981293907e-05	9.11091754757465e-05
Tb927.10.14230-1	Tb927.10.14230	hypothetical protein, conserved	1731.5631303148	1982.69534176739	1480.4309188622	0.746675945454401	-0.421445840253623	0.000135823883484963	0.000881095865923181
Tb927.4.3350-1	Tb927.4.3350	hypothetical protein, conserved	1227.15980763549	1467.5681267116	986.751488559375	0.672371844685947	-0.572668781351966	2.10198110911906e-06	2.1198806030287e-05
Tb927.10.12480-1	Tb927.10.12480	hypothetical protein, conserved	474.416104706126	409.521222681784	539.310986730467	1.31693049556442	0.397179205616755	0.0145610149327175	0.0471243481795923
Tb927.5.860-1	Tb927.5.860	selenoprotein, putative (SelT)	2355.07838560358	2672.79625463367	2037.36051657349	0.762258070753218	-0.391648574383068	0.000333523964387444	0.00194458327089533
Tb927.11.8830-1	Tb927.11.8830	hypothetical protein	907.975189550195	1183.8643207494	632.086058350988	0.533917651940781	-0.905310847914441	7.33561991842656e-08	9.66757488196848e-07
Tb927.5.3830-1	Tb927.5.3830	dihydroorotate oxidase	1528.17258842227	1664.10589951002	1392.23927733452	0.836629013660997	-0.257340064465741	0.0246303263301544	0.0711236177784095
Tb927.1.3830-1	Tb927.1.3830	glucose-6-phosphate isomerase, glycosomal (PGI)	3877.90421984282	5770.62058963571	1985.18785004994	0.344016353044493	-1.53945094886858	1.7426927706208e-25	1.36365709301077e-23
Tb927.9.9210-1	Tb927.9.9210	60S ribosomal protein L37, putative	1700.03141711752	2005.88100580834	1394.18182842669	0.695047126120456	-0.524817295014789	0.0138624028342465	0.0452705773402619
Tb927.5.2490-1	Tb927.5.2490	hypothetical protein, conserved (pseudogene),hypothetical protein, conserved, frameshift	477.26782730924	589.253243771606	365.282410846874	0.619907339854131	-0.689875508941584	0.000616939150340794	0.00328140598608009
Tb927.4.4950-1	Tb927.4.4950	hypothetical protein, conserved	161.877585172674	130.212598817212	193.542571528137	1.4863582578505	0.571781891468774	0.00440540693568057	0.017549539265593
Tb927.11.2370-1	Tb927.11.2370	hypothetical protein, conserved	1917.92218152859	1717.28331274995	2118.56105030723	1.23367008494056	0.302956632366282	0.00799373256881596	0.0289252981969872
Tb927.4.2920-1	Tb927.4.2920	hypothetical protein, conserved	1697.42972791861	1958.7076358738	1436.15181996342	0.733213979289327	-0.447693802655052	0.000765092207395321	0.00395824563495431
Tb927.1.1910-1	Tb927.1.1910	hypothetical protein, conserved	1538.8477763254	1667.00110200462	1410.69445064618	0.846246861474641	-0.240849516797504	0.0330786126133079	0.0902767818463115
Tb927.8.3880-1	Tb927.8.3880	hypothetical protein, conserved	129.448447075279	167.831749078885	91.0651450716725	0.542597843205875	-0.882044781883088	0.0001701233995713	0.00107572977910741
Tb927.7.4710-1	Tb927.7.4710	hypothetical protein, conserved	736.058571062086	615.501484309147	856.615657815025	1.39173613655296	0.476885712213331	0.00308343571689459	0.0129856946770131
Tb927.3.3590-1	Tb927.3.3590	U3 small nucleolar ribonucleoprotein protein MPP10, putative	1205.31766186585	925.802262070248	1484.83306166145	1.60383390978233	0.681524746568312	3.49524613671713e-09	5.92501685535569e-08
Tb927.10.2350-1	Tb927.10.2350	pyruvate dehydrogenase complex E3 binding protein, putative	1088.60789731819	896.61560773082	1280.60018690556	1.42825997658745	0.514258607375369	2.60377563430795e-05	0.000205395946526326
Tb927.5.1050-1	Tb927.5.1050	hypothetical protein	368.799264182477	314.559220398667	423.039307966287	1.34486379839743	0.427460070680469	0.00515538254981618	0.0201165506084546
Tb927.4.950-1	Tb927.4.950	hypothetical protein, conserved	638.359011602912	545.519192339621	731.198830866202	1.34037232994542	0.422633809602977	0.000695328762197127	0.00364683499215776
Tb927.9.4430-1	Tb927.9.4430	hypothetical protein, unlikely	210.798465075453	288.82013990364	132.776790247267	0.45972136947086	-1.12116836561955	2.78818234582915e-10	5.66951973987161e-09
Tb927.7.6200-1	Tb927.7.6200	chaperone protein DNAj, putative	394.58802079935	330.031834277085	459.144207321615	1.39121187605233	0.476342153347037	0.00163864656763833	0.00757145642924373
Tb927.1.5140-1	Tb927.1.5140	hypothetical protein, unlikely	80.2283654377347	111.745347184996	48.7113836904731	0.435914200613924	-1.19788389229299	1.41083219268142e-06	1.47196825436428e-05
Tb927.10.14950-1	Tb927.10.14950	RNA binding protein, putative,zinc finger protein family member, putative (ZC3H40)	1359.65669258478	1121.32038014925	1597.99300502031	1.42509940362238	0.511062553741518	0.0239669410358055	0.0696439891372015
Tb927.11.8430-1	Tb927.11.8430	hypothetical protein, conserved	507.659721265058	616.902514864034	398.416927666082	0.645834500697236	-0.630763582620334	2.71909221715762e-06	2.68659799224007e-05
Tb927.11.4060-1	Tb927.11.4060	leucine-rich repeat protein (LRRP), putative	45.225059290631	79.6933618360574	10.7567567452045	0.134976822377413	-2.88921639955151	7.78405773648502e-10	1.47024745695161e-08
Tb927.11.7780-1	Tb927.11.7780	hypothetical protein, conserved	1538.06925099883	1356.45035719956	1719.6881447981	1.26778553720791	0.342310715055342	0.00155109307584443	0.00723843435394065
Tb927.5.330-1	Tb927.5.330	receptor-type adenylate cyclase GRESAG 4, putative,adenylyl cyclase, putative,ATP pyrophosphate-lyase, putative	974.610949882666	872.233851056027	1076.9880487093	1.23474690578149	0.304215353393993	0.0106379843965181	0.0365326392049706
Tb927.4.4640-1	Tb927.4.4640	hypothetical protein, conserved	124.945982003602	98.8602008056408	151.031763201562	1.52773069415963	0.611390249890189	0.00687891810998361	0.0255669373689128
Tb927.3.930-1	Tb927.3.930	dynein heavy chain, putative	15831.2268744099	21145.7696791573	10516.6840696625	0.497342221599453	-1.00768918173082	2.96088464537692e-08	4.25396607083333e-07
Tb927.5.2360-1	Tb927.5.2360	hypothetical protein, conserved	872.910936626782	758.779441800624	987.04243145294	1.30082916995041	0.37943151405614	0.00328886817413626	0.0137059632325869
Tb927.10.3260-1	Tb927.10.3260	Long-chain-fatty-acid--CoA ligase 5 (EC 6.2.1.3) (Long-chain acyl-CoA synthetase 5) (LACS 5), putative	2380.1928729708	2865.5384455093	1894.84730043231	0.661253490910862	-0.596724661318175	4.19373063921721e-08	5.82405346433927e-07
Tb927.9.6700-1	Tb927.9.6700	hypothetical protein, unlikely	52.4099109443752	33.647379663612	71.1724422251385	2.11524472148148	1.080824584406	0.000606813339862881	0.0032407889315626
Tb927.10.9920-1	Tb927.10.9920	hypothetical protein, conserved	463.846471736659	329.903507361847	597.789436111471	1.81201297582993	0.857593286564315	1.29187864524689e-08	1.97592049684882e-07
Tb927.11.3010-1	Tb927.11.3010	hypothetical protein, conserved	953.827071471682	811.185614127982	1096.46852881538	1.35168635848415	0.434760431536798	0.000289428131784844	0.00171041682195709
Tb927.10.300-1	Tb927.10.300	hypothetical protein, conserved	242.534086374359	280.494200097012	204.573972651705	0.729334056037347	-0.455348333009818	0.00568069840369973	0.0217404545021941
Tb927.9.10650-1	Tb927.9.10650	hypothetical protein	295.056701011585	402.346118630486	187.767283392684	0.466680986091801	-1.09949140587944	3.47105688318732e-12	8.94715956595697e-11
Tb927.9.13250-1	Tb927.9.13250	NADPH--cytochrome p450 reductase, putative (CPR)	979.323743947916	825.969123319606	1132.67836457623	1.37133257478674	0.455578495121488	0.000155383325122329	0.000992550627822225
Tb927.10.14680-1	Tb927.10.14680	ribosome biogenesis protein, putative	709.97987090891	528.510826389722	891.448915428099	1.68671836207712	0.754219101334437	4.86644566037517e-09	8.10827562120304e-08
Tb927.3.3510-1	Tb927.3.3510	hypothetical protein, conserved	598.242585076602	492.429988851174	704.05518130203	1.42975691416473	0.515769882290321	0.000116623790919259	0.000771971981583371
Tb927.10.550-1	Tb927.10.550	hypothetical protein, conserved	422.981871751672	472.840112882705	373.123630620639	0.789111626646611	-0.341698698554225	0.0114732095285697	0.0388154712092369
Tb927.8.4290-1	Tb927.8.4290	hypothetical protein, conserved	293.517401163136	228.470863501024	358.563938825248	1.56940772810464	0.650220209474912	0.000104578478261154	0.000701243904728962
Tb927.9.17600-1	Tb927.9.17600	variant surface glycoprotein (VSG), putative	84.1581729651077	157.746795661885	10.5695502683303	0.0670032644655748	-3.89962480295707	5.15436482836941e-16	1.92224907897147e-14
Tb927.6.1880-1	Tb927.6.1880	aspartyl-tRNA synthetase, putative	1193.64900584437	743.821396592829	1643.4766150959	2.20950435497562	1.14372277467742	2.12145331961893e-22	1.36708947743678e-20
Tb927.11.16830-1	Tb927.11.16830	Rab-like 5, small G protein (RABL5)	798.527415694697	904.872058650787	692.182772738608	0.764950985193078	-0.386560785885126	0.00235932204448269	0.0103644603497976
Tb927.9.6780-1	Tb927.9.6780	hypothetical protein, unlikely	5.05353117316133	8.16260783574955	1.94445451057312	0.238214863399053	-2.06966466202492	0.0104743155119955	0.0360270412665341
Tb927.8.7090-1	Tb927.8.7090	hypothetical protein, conserved	1346.84525113287	1120.48524559711	1573.20525666863	1.40403924357814	0.489583260232456	1.06092542080994e-05	9.17862822110397e-05
Tb927.10.1500-1	Tb927.10.1500	methionyl-tRNA synthetase, putative (MetRS)	3588.23616572182	2607.57422285528	4568.89810858836	1.75216416412701	0.809137950553588	7.46031481311613e-15	2.50506509663409e-13
Tb927.4.4870-1	Tb927.4.4870	amino acid transporter, putative	1529.78534719536	2124.80773865174	934.762955738982	0.439928252676696	-1.18465983920035	4.67800611441613e-24	3.27984364693944e-22
Tb927.4.2730-1	Tb927.4.2730	kinesin, putative	1192.28337914876	1307.73787032728	1076.82888797024	0.823428695003489	-0.280284370034473	0.0184657432736289	0.0567041955326151
Tb927.11.1830-1	Tb927.11.1830	hypothetical protein, conserved	2030.04447003886	1567.30478681779	2492.78415325993	1.59049099717306	0.669472205658914	1.17049299290948e-09	2.16875276741198e-08
Tb927.11.7170-1	Tb927.11.7170	seryl-tRNA synthetase	2007.27787055291	2554.65856328669	1459.89717781913	0.57146469543895	-0.807263722061667	1.43297107123955e-13	4.36061057928591e-12
Tb927.11.3910-1	Tb927.11.3910	hypothetical protein, conserved	1863.16727165961	2118.41596173247	1607.91858158675	0.759019291127211	-0.397791541447041	0.00470234905690481	0.0185560598075863
Tb927.8.1270-1	Tb927.8.1270	hypothetical protein, conserved	1041.43839382061	669.495103133858	1413.38168450736	2.11111579142465	1.07800571043911	6.08216162924928e-18	2.57507558061549e-16
Tb927.7.1110-1	Tb927.7.1110	asparagine synthetase a, putative	2862.39353974029	3524.98302077181	2199.80405870878	0.624060894973367	-0.680241282803569	2.61214133334585e-10	5.34878659940258e-09
Tb927.11.7800-1	Tb927.11.7800	hypothetical protein, conserved	1218.52799079019	1741.49767086708	695.558310713297	0.399402377820571	-1.32408517307259	2.62750469713865e-29	2.95223732893886e-27
Tb927.4.1220-1	Tb927.4.1220	leucine-rich repeat protein (LRRP), putative	611.230166086635	842.433645247005	380.026686926266	0.451105780342902	-1.14846232242218	1.75890125586749e-07	2.17419049455891e-06
Tb927.8.910-1	Tb927.8.910	hypothetical protein, conserved	714.701640099463	892.537430813185	536.86584938574	0.601505136761161	-0.733351037040108	0.00383258144145203	0.0156009028113728
Tb927.5.980-1	Tb927.5.980	hypothetical protein, conserved	682.192476853922	563.386379069525	800.998574638319	1.42175708252164	0.507674991132698	0.00023082237990116	0.00140676449057981
Tb927.1.4890-1	Tb927.1.4890	expression site-associated gene 2 (ESAG2) protein, putative	133.495447256819	238.791392453107	28.1995020605312	0.118092623736716	-3.08200924048931	7.9329882118203e-16	2.92120624741148e-14
Tb927.8.8170-1	Tb927.8.8170	mitochondrial RNA binding protein 1, putative (MRB8170)	1515.85768228688	1386.67810678722	1645.03725778654	1.18631515831595	0.246487329394051	0.0240943066900134	0.0698982137806282
Tb927.11.3050-1	Tb927.11.3050	hypothetical protein	673.704046688128	437.628925668779	909.779167707478	2.0788826202865	1.0558083017695	2.6480275764407e-15	9.28292547197052e-14
Tb927.1.2570-1	Tb927.1.2570	coatomer beta subunit (beta-coP)	3745.65215630699	4349.18224877413	3142.12206383984	0.722462726119488	-0.469004938041857	8.2316835644141e-06	7.31668100999241e-05
Tb927.5.3720-1	Tb927.5.3720	hypothetical protein, conserved	282.881644816965	244.908134164204	320.855155469726	1.31010411950876	0.389681473388502	0.0186604824400334	0.0571220636061658
Tb927.10.1230-1	Tb927.10.1230	hypothetical protein, conserved	1028.98423957502	1370.71448522566	687.253993924378	0.501383768342709	-0.996012803363552	9.4565333222435e-18	3.92782265574133e-16
Tb927.5.4330-1	Tb927.5.4330	dihydrolipoamide branched chain transacylase, putative	924.862992429688	777.286807524501	1072.43917733487	1.37972131644736	0.46437689310396	0.000146995877858282	0.000943202366759167
Tb927.10.2910-1	Tb927.10.2910	splicing factor PTSR1 interacting protein (TSR1IP)	850.061395234975	741.593783368769	958.529007101181	1.29252567726089	0.370192941344064	0.0120203144136836	0.0402852908304104
Tb927.1.2985-1	Tb927.1.2985	hypothetical protein, conserved	304.811322343308	269.109591368233	340.513053318383	1.26533228186745	0.339516292787567	0.033537808097226	0.0913095216415312
Tb927.11.11450-1	Tb927.11.11450	hypothetical protein, conserved	848.159665632707	673.603397703642	1022.71593356177	1.51827609101777	0.602434161586154	7.25365564733924e-07	7.89702336562498e-06
Tb927.3.4510-1	Tb927.3.4510	hypothetical protein, conserved	2159.97645768533	2468.91670729072	1851.03620807993	0.749736191024111	-0.415545049750001	9.295761940432e-05	0.000632025272660559
Tb927.9.15240-1	Tb927.9.15240	hypothetical protein, conserved	488.774136521898	423.626632345667	553.921640698129	1.30757038959285	0.386888612233688	0.00611656075620712	0.0232058608083979
Tb927.10.2830-1	Tb927.10.2830	hypothetical protein, conserved	242.855298552794	210.106914828554	275.603682277033	1.31173066103952	0.391471520357662	0.025526443326244	0.0731808142987252
Tb927.5.2760-1	Tb927.5.2760	UDP-Gal or UDP-GlcNAc-dependent glycosyltransferase, putative	350.742129739048	423.079769067092	278.404490411004	0.658042550757974	-0.603747219463738	0.000143906374759179	0.000926582900992805
Tb927.10.4180-1	Tb927.10.4180	TFIIF-stimulated CTD phosphatase, putative	1563.44549425984	2327.14555986176	799.745428657923	0.343659392197809	-1.54094870618552	1.85308064554371e-41	4.16420481475515e-39
Tb927.1.2820-1	Tb927.1.2820	pteridine transporter, putative	781.120713609669	604.770999746054	957.470427473285	1.58319500749099	0.662838968054307	3.48514312894226e-07	4.06708314008655e-06
Tb927.6.3270-1	Tb927.6.3270	hypothetical protein, conserved	241.807321827373	306.696147429867	176.918496224879	0.576852685328678	-0.793725159519324	4.19096020435881e-05	0.000316634269232764
Tb927.3.580-2	Tb927.3.580	leucine-rich repeat protein (LRRP), putative	327.776540020206	452.913601067498	202.639478972914	0.447413101517158	-1.16032059169309	3.08202549050231e-13	8.85602340943023e-12
Tb927.10.5530-1	Tb927.10.5530	hypothetical protein, conserved	882.177328747388	775.131063363971	989.223594130805	1.27620171721373	0.351856380375183	0.0063677690662056	0.0240041002032618
Tb927.9.1340-1	Tb927.9.1340	Myosin-like protein (TbMlp-2)	1453.04591287625	1926.42983752949	979.661988223002	0.508537590696451	-0.975573673986665	7.17565117298766e-18	3.00896683636669e-16
Tb927.11.12100-1	Tb927.11.12100	RNA-binding protein, putative (RBP5)	995.417142271261	695.447061960321	1295.3872225822	1.86266833730057	0.897370813985153	2.11267781043741e-14	6.78223748376317e-13
Tb927.11.7100-1	Tb927.11.7100	cytoplasmic translation machinery associated protein, putative	548.175361589204	485.139966492365	611.210756686043	1.25986477903519	0.333268897944189	0.0137311289445651	0.0449531617744372
Tb927.6.1140-1	Tb927.6.1140	dolichyl-P-Man:GDP-Man5GlcNAc2-PP-dolichyl alpha-1,2-mannosyltransferase, putative	1169.28754101888	1050.37542173179	1288.19966030596	1.22641832020599	0.294451153212494	0.0121295260706255	0.0405469244081539
Tb927.7.5100-1	Tb927.7.5100	hypothetical protein, conserved	707.477901119887	625.237341159274	789.718461080501	1.26306989217288	0.336934473093279	0.00641638102054967	0.0241655192368274
Tb927.5.5580-1	Tb927.5.5580	Variant Surface Glycoprotein, putative	11.0044318672878	20.0445334825458	1.96433025202977	0.0979983023172004	-3.35109943299352	2.00117202997115e-06	2.02989255447537e-05
Tb927.11.13690.2-1	Tb927.11.13690.2	unspecified product	560.200394089262	661.061141171503	459.339647007021	0.694851986297364	-0.525222399607475	0.0061967599464494	0.0234289923083186
Tb927.8.5700-1	Tb927.8.5700	hypothetical protein, conserved	544.754288591575	480.395828428747	609.112748754403	1.26793929653106	0.342485677109844	0.016489520549525	0.051871557105541
Tb927.11.9390-1	Tb927.11.9390	lipoate-protein ligase, putative,lipoyltransferase, putative	429.902744654857	385.517616293212	474.287873016503	1.23026251712393	0.298966195029931	0.034155714855151	0.092703835549874
Tb927.8.6010-1	Tb927.8.6010	hypothetical predicted multi-pass transmembrane protein	325.227224679623	260.088109327457	390.366340031789	1.50090037195937	0.585828215699137	8.40083114229859e-05	0.000579723497095314
Tb927.3.4470-1	Tb927.3.4470	hypothetical protein, conserved	753.195865842893	683.183595342656	823.20813634313	1.20495887482521	0.268983908199473	0.0269699490342329	0.07654295120985
Tb927.11.2010-1	Tb927.11.2010	hypothetical protein, conserved	614.589479066871	519.418806868848	709.760151264895	1.36645062111528	0.450433326703962	0.00128375305314389	0.00616145222220871
Tb927.4.560-1	Tb927.4.560	Cytoplasmic dynein 2 heavy chain (DYNC2H1), putative	8441.26560024277	10792.5959013377	6089.93529914783	0.564269741480176	-0.825543106614553	1.8912936292754e-15	6.76542749672229e-14
Tb927.10.12100-1	Tb927.10.12100	RNA-binding protein, putative (RBP7B)	172.661691715723	266.259216038214	79.0641673932326	0.29694434081818	-1.75173555696151	4.5953458613767e-20	2.5329315175538e-18
Tb927.8.2630-1	Tb927.8.2630	kinesin, putative	1980.27982923267	1816.96491842435	2143.59474004099	1.17976671883125	0.238501616487708	0.0308598199102476	0.0853171803449243
Tb927.8.2760-1	Tb927.8.2760	hypothetical protein, conserved	617.530022481066	523.688141671221	711.371903290911	1.35838841227289	0.441896057151602	0.000676349329294416	0.0035601471566403
Tb927.7.4310-1	Tb927.7.4310	hypothetical protein, conserved	752.283740438658	625.435968582712	879.131512294604	1.40562992289488	0.491216808718856	6.88554375814325e-05	0.000487045242101432
Tb927.2.2670-1	Tb927.2.2670	histone H4 variant	1126.31830810756	1608.82439666154	643.812219553576	0.40017556974493	-1.32129499981677	2.24675585364683e-29	2.5572166625144e-27
Tb927.10.13120-1	Tb927.10.13120	mitochondrial carrier protein (MCP14)	543.731906648561	413.35126082898	674.112552468143	1.63084673097695	0.705621202129664	2.47520843467667e-07	2.97977015405307e-06
Tb927.6.5140-1	Tb927.6.5140	ribosomal P protein AGP2beta-1, putative	351.254757577625	304.538463285431	397.971051869818	1.30680061748659	0.386039041587901	0.0115196929470887	0.0389299023818906
Tb927.10.6230-1	Tb927.10.6230	MORN repeat containing protein	1173.3194973992	1279.46124319443	1067.17775160397	0.83408368739607	-0.261735951823984	0.0307031531748619	0.0849750742027482
Tb927.10.4770-1	Tb927.10.4770	phosphatidylinositol-4-phosphate 5-kinase, putative	1273.27910456258	1502.77794425643	1043.78026486872	0.694567197274893	-0.525813817548193	0.000435775358461945	0.00243412061284926
Tb927.5.3670-1	Tb927.5.3670	DNA repair protein, putative	2793.68593110229	2338.35265140396	3249.01921080062	1.38944791276452	0.474511752203229	1.43480320351988e-05	0.000119644293774008
Tb927.9.11410-1	Tb927.9.11410	unspecified product	629.720139885547	689.742902204169	569.697377566926	0.82595612908285	-0.275862940404238	0.034462806173453	0.0933638433706776
Tb927.9.11660-1	Tb927.9.11660	hypothetical protein, conserved	607.606859140045	679.086382628753	536.127335651337	0.789483266585291	-0.341019406978237	0.0102077722315255	0.0353321152595139
Tb927.11.7790-1	Tb927.11.7790	hypothetical protein, conserved	842.126237362102	656.114813720188	1028.13766100402	1.56700876051624	0.64801324536123	1.79260251073061e-07	2.20651241629818e-06
Tb927.11.7690-1	Tb927.11.7690	hypothetical protein	1538.13133579244	1412.34051184688	1663.922159738	1.17813101428502	0.236499983267908	0.0232040823249808	0.0679570776484466
Tb927.11.10800-1	Tb927.11.10800	hypothetical protein, conserved	826.952430360947	979.932860399011	673.972000322882	0.687773650174822	-0.539994250162975	6.28152904642468e-06	5.6753938724604e-05
Tb927.9.12700-1	Tb927.9.12700	phospholipase A1, putative	1397.61013876844	1849.3898271689	945.830450367969	0.511428383823152	-0.967395863786567	4.26324968026797e-17	1.7139045962325e-15
Tb927.11.540-1	Tb927.11.540	ABC transporter, putative (ABCB10)	839.46841483502	726.467564804702	952.469264865337	1.31109675229808	0.390774153073172	0.00127985209324796	0.00614946477260151
Tb927.11.13060-1	Tb927.11.13060	translation-associated element 2, putative	2136.15670736163	1861.37048944761	2410.94292527565	1.29525150363329	0.373232258386709	0.000447932321182123	0.0024972511850128
Tb927.10.12030-1	Tb927.10.12030	hypothetical protein, conserved	839.854215507958	973.246948045733	706.461482970182	0.725881015490208	-0.462195010069016	0.000182949838480334	0.00114444852565428
Tb927.8.1920-1	Tb927.8.1920	unspecified product	472.822132900681	557.371387102209	388.272878699152	0.696614300059058	-0.521568006096326	0.000277916425632978	0.0016512946130491
Tb927.9.11270-1	Tb927.9.11270	T-complex protein 1, eta subunit, putative,t- complex protein 1 (eta subunit), putative (TCP-1-eta)	6476.75454316799	7451.05308060939	5502.4560057266	0.738480312272394	-0.437368635326675	2.00706555780111e-05	0.000162268658197131
Tb927.11.600-1	Tb927.11.600	hypothetical protein, conserved	945.661474078245	838.087286326982	1053.23566182951	1.25671356553497	0.329655863225464	0.00347568128336248	0.0143547930100795
Tb927.4.1640-1	Tb927.4.1640	UDP-galactose transporter, putative	1034.32032009829	1330.14759267115	738.493047525436	0.555196319261401	-0.848930091454124	1.31870794011333e-12	3.56702357628186e-11
Tb927.11.6230-1	Tb927.11.6230	pretranslocation protein, alpha subunit, putative,SEC61-like (pretranslocation process) protein, putative	4139.52418177844	5421.84746059341	2857.20090296346	0.526979212109879	-0.924182042280098	1.47363231584455e-18	6.7617348775192e-17
Tb927.6.3950-1	Tb927.6.3950	hypothetical protein, conserved	584.722484927522	451.680843312004	717.76412654304	1.5890957900272	0.668206092359138	5.12495306506133e-07	5.74361747598433e-06
Tb927.5.3710-1	Tb927.5.3710	essential neutral sphingomyelinase (TbnSMase)	1367.00362627474	1659.91344336408	1074.0938091854	0.647078203673426	-0.627988012911015	4.34375546001576e-08	5.99506659079971e-07
Tb927.8.4950-1	Tb927.8.4950	kinesin, putative	1859.05244537978	1692.44609920681	2025.65879155276	1.19688230691785	0.259281294659085	0.0146242739478004	0.0472895985278626
Tb927.8.4170-1	Tb927.8.4170	RNA-binding protein, putative (MRD1)	1045.37057122477	923.196432867679	1167.54470958186	1.26467636573852	0.338768242405566	0.0039518854511709	0.0160195763617307
Tb927.9.5900-1	Tb927.9.5900	glutamate dehydrogenase (GDH)	4765.92479738199	3430.41050599302	6101.43908877095	1.77863234680268	0.830768328333989	1.04201158579237e-13	3.20427703083661e-12
Tb927.10.5850-1	Tb927.10.5850	hypothetical protein, conserved	4501.81521382983	4117.51846263396	4886.11196502571	1.18666425162793	0.246911804373927	0.0263833037116977	0.0750481251961437
Tb927.10.2400-1	Tb927.10.2400	hypothetical protein	68.6889115419097	86.0069591941965	51.3708638896229	0.597287293620413	-0.743503063926146	0.0309379394023358	0.0854792247547511
Tb927.8.2950-1	Tb927.8.2950	hypothetical protein, conserved	582.960976587008	661.386236557929	504.535716616087	0.762845805866563	-0.390536620517689	0.00319157681728417	0.0133768432456616
Tb927.6.3870-1	Tb927.6.3870	RNA-binding protein, putative (SGN1)	763.877281264341	876.027202619141	651.727359909542	0.743957902175882	-0.426707108016986	0.000233299908081184	0.00141890381292401
Tb927.11.7220-1	Tb927.11.7220	neurobeachin/beige protein, putative	3081.15596845065	3441.31752303218	2720.99441386912	0.790683915581153	-0.338827017837298	0.0013738137925725	0.00653998048783563
Tb927.3.1350-1	Tb927.3.1350	hypothetical protein, conserved	1579.68736446716	1249.77470514114	1909.60002379318	1.52795541143356	0.611602443476883	1.18629174658571e-07	1.50676244450393e-06
Tb927.11.8420-1	Tb927.11.8420	hypothetical protein, conserved	314.283330034837	236.107823882369	392.458836187304	1.66220174212791	0.733095493241944	8.28050260449584e-06	7.3526164970417e-05
Tb927.9.11480-1	Tb927.9.11480	hypothetical protein, conserved	1885.16954290671	2722.50734555775	1047.83174025566	0.384877470382361	-1.37752887247581	6.1360867768781e-36	1.05444440220705e-33
Tb927.7.6960-1	Tb927.7.6960	ubiquitin-conjugating enzyme, putative,non-canonical ubiquiting-conjugating enzyme 1, putative	752.887039595182	842.840038893758	662.934040296607	0.786547873504822	-0.346393516447843	0.0070312981303736	0.0260339234535675
Tb927.5.4030-1	Tb927.5.4030	U6 snRNA-associated Sm-like protein LSm7p (TbLSm7)	220.30965303859	174.351412720431	266.267893356749	1.52719091404039	0.610880424625142	0.000620049755765183	0.00329140887917993
Tb927.10.13040-1	Tb927.10.13040	receptor-type adenylate cyclase GRESAG 4, putative,ESAG 4 (expression site-associated gene 4) protein, putative	3199.2129685577	2752.04867944387	3646.37725767153	1.32496829903764	0.405957842416739	0.000186779002626331	0.00116673640699726
Tb927.8.4840-1	Tb927.8.4840	kinesin, putative	1361.41803966745	1712.26070277541	1010.5753765595	0.590199480091701	-0.7607254449908	2.8789111734656e-11	6.5876703718675e-10
Tb927.5.1440-1	Tb927.5.1440	hypothetical protein	49.7878288201726	79.4922547926295	20.0834028477157	0.252646033253265	-1.9848105662308	1.7436679050044e-05	0.000143085257672833
Tb927.1.3670-1	Tb927.1.3670	expression site-associated gene (ESAG) protein, putative,expression site-associated gene 8 (ESAG8) protein, putative	479.918573340634	580.280849486959	379.556297194309	0.654090683037161	-0.612437430267062	5.44583786507053e-06	4.99369888077891e-05
Tb927.10.12710-1	Tb927.10.12710	heat shock protein 110, putative	9393.31314893472	10542.7100193982	8243.91627847121	0.781954190459822	-0.354844002869143	0.00536839796119018	0.0207537008080594
Tb927.7.2640-1	Tb927.7.2640	hypothetical protein, conserved	1783.45329818729	1563.92923797716	2002.97735839742	1.28073400621894	0.356970875557698	0.00100450122239689	0.00497703452534158
Tb927.11.13520-1	Tb927.11.13520	hypothetical protein, conserved	3943.28469220745	4592.52228283388	3294.04710158102	0.717263172329865	-0.479425536974672	8.02580437083754e-06	7.15545773204681e-05
Tb927.9.3460-1	Tb927.9.3460	zinc finger protein family member, putative (ZC3H27)	949.494516655863	816.561200637205	1082.42783267452	1.32559302576445	0.406637917357039	0.000848659046746148	0.00430668667381774
Tb927.3.3920-1	Tb927.3.3920	serine/threonine-protein kinase, putative,protein kinase, putative	507.203386080951	620.230597928886	394.176174233017	0.635531648308348	-0.653964124306028	0.00749648905158923	0.0275007241725107
Tb927.10.13890-1	Tb927.10.13890	hypothetical protein, conserved	645.048837970949	580.155476135506	709.942199806393	1.22371024494229	0.291261991304976	0.0259093903972515	0.0740364843304572
Tb927.7.5660-1	Tb927.7.5660	hypothetical protein, conserved	1009.88127546533	1157.95745366604	861.805097264616	0.744245908635225	-0.426148709371846	0.000240554397313004	0.00145695835387088
Tb927.9.5960-1	Tb927.9.5960	succinate dehydrogenase, putative	356.095789397151	280.729232923911	431.462345870391	1.53693415315723	0.620055356994549	7.16674893366703e-05	0.00050408818342422
Tb927.9.10310-1	Tb927.9.10310	mitochondrial carrier protein (MCP11)	2108.4698113289	2560.34644497509	1656.59317768272	0.647019148886642	-0.628119684686597	1.19346597618842e-08	1.85452762682896e-07
Tb927.10.9880-1	Tb927.10.9880	60S ribosomal protein L18, putative (TbL18LP)	3269.31429539648	3608.4591139705	2930.16947682246	0.812027900074584	-0.300398797762937	0.00576882497594532	0.022048836497682
Tb927.8.3600-1	Tb927.8.3600	hypothetical protein, conserved	208.397027759529	166.862675762329	249.93137975673	1.49782675253704	0.582870762842022	0.00188849217906542	0.00857996135683221
Tb927.7.2960-1	Tb927.7.2960	hypothetical protein, conserved	599.072783504982	697.179058206273	500.966508803691	0.718562187012036	-0.476815076671633	0.000189542866906309	0.0011806351709786
Tb927.5.700-1	Tb927.5.700	hypothetical protein, conserved	3371.12578382676	3779.39961489608	2962.85195275744	0.783947783949516	-0.351170530273701	0.0203241450779919	0.0610839531767906
Tb927.9.2100-1	Tb927.9.2100	hypothetical protein, conserved	777.298634632712	575.296734695828	979.300534569595	1.70225289925793	0.767445390373483	3.52461628523516e-09	5.95177979263988e-08
Tb927.9.14220-1	Tb927.9.14220	metacaspase 5, putative (MCA5)	1932.11224802784	1667.24179577089	2196.9827002848	1.31773489955545	0.398060159750013	0.000753024173669804	0.003905031868664
Tb927.11.2410-1	Tb927.11.2410	hypothetical protein, conserved	1233.5828211728	744.042265687584	1723.12337665802	2.31589448089437	1.2115695213071	2.9779068757555e-24	2.15689056686952e-22
Tb927.10.4090-1	Tb927.10.4090	hypothetical protein, conserved	254.917573058361	154.548100372975	355.287045743748	2.2988768214318	1.200929165547	4.39236415410778e-12	1.11256298978614e-10
Tb927.1.4860-1	Tb927.1.4860	expression site-associated gene (ESAG, pseudogene), putative,expression site-associated gene 11 (ESAG11), pseudogene	10.3476014576592	17.1303486167042	3.56485429861412	0.208101678394213	-2.2646394940561	0.00548974243269532	0.021129601528389
Tb927.7.6660-1	Tb927.7.6660	chaperone protein DNAj, putative	433.556524770222	304.42703203359	562.686017506855	1.84834445794147	0.88623364282292	1.24043848248215e-09	2.29350271318008e-08
Tb927.8.2130-1	Tb927.8.2130	hypothetical protein, conserved	469.877150128393	418.388901391599	521.365398865187	1.2461262646573	0.317450257901082	0.01199491372108	0.0402155408766431
Tb927.7.1480-1	Tb927.7.1480	hypothetical protein, conserved	463.944307387558	414.850554071978	513.038060703138	1.23668163310232	0.306474145859571	0.020359351881309	0.0611478272405045
Tb927.7.5950-1	Tb927.7.5950	protein associated with differentiation 3, putative	606.990525337633	387.598858902079	826.382191773187	2.13205527517293	1.09224484156057	4.05548037731179e-15	1.39930039475435e-13
Tb927.3.2610-1	Tb927.3.2610	GPI inositol deacylase 2 (GPIdeAc2)	944.894528897493	1350.46309351236	539.325964282627	0.399363719655542	-1.32422481831591	2.39121803284045e-27	2.11683180200138e-25
Tb927.11.10450-1	Tb927.11.10450	UDP-N-acetylglucosamine-dolichyl-phosphate N-acetylglucosaminephosphotransferase, putative	657.085646605174	748.765799399604	565.405493810743	0.755116612249267	-0.405228638631415	0.000965150949854282	0.00480874526692605
Tb927.3.960-1	Tb927.3.960	protein transport protein Sec61 gamma subunit, putative	465.458426787899	551.210903642904	379.705949932894	0.688857835401026	-0.537721820701598	7.39307979262823e-05	0.000516910811130987
Tb927.11.14250-1	Tb927.11.14250	T-complex protein 1, epsilon subunit, putative (TCP-1-epsilon)	4739.51478607253	5458.81492950759	4020.21464263747	0.736462894337418	-0.441315255985974	3.87410464703233e-05	0.00029524046197036
Tb927.4.400-1	Tb927.4.400	RNA-binding protein, putative (DRBD7)	932.342117498208	1033.22411267428	831.46012232214	0.804723885285725	-0.313434240432116	0.0055227896854486	0.0212381433976619
Tb927.11.15500-1	Tb927.11.15500	hypothetical protein, conserved	626.133945507593	531.431742271938	720.836148743248	1.35640401467474	0.439786959560592	0.000797570229620768	0.00409724823704362
Tb927.5.3330-1	Tb927.5.3330	hypothetical protein, conserved	5755.76295088239	5336.35099302516	6175.17490873962	1.15719054402734	0.210626439458094	0.0372436138426351	0.0994524776711925
Tb927.7.7170-1	Tb927.7.7170	CYC2-like cyclin, putative (CYC4)	1419.3470252035	1189.55144424128	1649.14260616572	1.38635669281002	0.471298493220013	4.4063818084259e-05	0.000331196656681343
Tb927.4.4440-1	Tb927.4.4440	adenylyl cyclase (GRESAG 4.4)	1380.2138285724	1831.17829681894	929.249360325853	0.507459793478393	-0.978634574160383	2.16655534225733e-09	3.82816351200468e-08
Tb927.9.5680-1	Tb927.9.5680	inositol/phosphatidylinositol phosphatase, putative	1981.59759331393	2234.98148948145	1728.21369714641	0.773256380547197	-0.370981262084209	0.000637891476727918	0.00337997636157405
Tb927.11.4210-1	Tb927.11.4210	hypothetical protein, conserved	1430.43518228988	1742.76391728518	1118.10644729459	0.641570803827714	-0.640319604795536	1.70155136634261e-06	1.75233797586682e-05
Tb927.7.1020-1	Tb927.7.1020	hypothetical protein, conserved	582.590664306246	519.493898409518	645.687430202973	1.24291629252973	0.31372913756598	0.0180338171545628	0.0556900541023919
Tb927.10.5200-1	Tb927.10.5200	hypothetical protein, conserved	794.916993642628	644.885075327273	944.948911957984	1.46529815638613	0.551194251660317	0.000179234364766303	0.00112441658755324
Tb927.5.3850-1	Tb927.5.3850	hypothetical protein, conserved	1450.96162734491	1307.21443177014	1594.70882291967	1.21992902171392	0.286797210902745	0.0056537605323154	0.0216657443398392
Tb927.11.4980-1	Tb927.11.4980	ATP-dependent DEAD/H RNA helicase, putative,ATP- dependent RNA helicase, putative	1019.21315234401	777.287568793118	1261.1387358949	1.62248669157678	0.698206644588093	3.00382785560784e-09	5.15177051400139e-08
Tb927.9.5750-1	Tb927.9.5750	unspecified product (TRYP1)	211.740485929553	250.788542143701	172.692429715405	0.688597765429222	-0.538266595666159	0.00127364043399862	0.0061263363137014
Tb927.4.1230-1	Tb927.4.1230	hypothetical protein	1515.75849709545	2351.82068889257	679.696305298331	0.289008557713805	-1.79081588247809	8.28755561341259e-11	1.8158034348987e-09
Tb927.7.7530-1	Tb927.7.7530	receptor-type adenylate cyclase GRESAG 4, putative	1149.13583143906	1489.09037845166	809.181284426461	0.543406428606327	-0.87989646185672	5.33773945858326e-05	0.00039212027338662
Tb927.6.200-1	Tb927.6.200	receptor-type adenylate cyclase GRESAG 4, putative	1113.6496002195	792.410324836046	1434.88887560295	1.81079023156322	0.85661942899831	1.13020243180493e-12	3.09534191010576e-11
Tb927.3.1060-1	Tb927.3.1060	hypothetical protein, conserved (pseudogene),hypothetical protein, conserved, interrupted	552.647559547257	668.034916546841	437.260202547673	0.654546928187418	-0.611431464006077	0.000107058189553581	0.000715681139014178
Tb927.9.9730-1	Tb927.9.9730	hypothetical protein, conserved	939.251764156076	662.657393125813	1215.84613518634	1.83480354674847	0.875625601322291	2.46026421407704e-12	6.41718915838427e-11
Tb927.1.2060-1	Tb927.1.2060	expression site-associated gene (ESAG, pseudogene), putative,expression site-associated gene 11 (ESAG11), fragment	6.72685391664229	11.334507392771	2.11920044051361	0.186968905403442	-2.41912973787796	0.00400248692546481	0.0161872613819906
Tb927.11.2680-1	Tb927.11.2680	hypothetical protein, conserved	710.52544940207	578.10466611024	842.9462326939	1.45812044446145	0.544109894870843	3.23656050812474e-05	0.000250797668374936
Tb927.9.11580-1	Tb927.9.11580	Gim5A protein,glycosomal membrane protein (gim5A)	324.740405223856	389.237320872199	260.243489575513	0.668598501788991	-0.580787972752888	3.20515538915545e-05	0.000248583910004942
Tb927.11.5120-1	Tb927.11.5120	hypothetical protein, conserved	886.940543806137	1081.93374849799	691.947339114284	0.639546866963795	-0.644878009027153	2.17473423419243e-07	2.62887873496034e-06
Tb927.10.12690-1	Tb927.10.12690	hypothetical protein, conserved	783.989574249131	699.804400221005	868.174748277257	1.24059629805568	0.311033725020954	0.0124077863989705	0.0413309920184636
Tb927.6.450-1	Tb927.6.450	EP3-2 procyclin,PARP,procyclin PARP A,procyclin B1- alpha,procyclic acidic repetitive protein A.beta,procyclic form specific polypeptide B1-alpha precursor	15.3471421516631	0.547957890109643	30.1463264132165	55.0157721192489	5.78177336982034	6.38489083136123e-08	8.55614422722475e-07
Tb927.1.1120-1	Tb927.1.1120	hypothetical protein, conserved	645.968648870973	479.139459332846	812.797838409099	1.69637007050273	0.762450934428619	1.4042560772725e-08	2.13661462868336e-07
Tb927.8.1600-1	Tb927.8.1600	lysyl-tRNA synthetase, putative	3312.67196639378	3811.90334714131	2813.44058564626	0.738067135872205	-0.438176042579143	4.50455173479745e-05	0.000337417875245854
Tb927.10.4130-1	Tb927.10.4130	NDUFA5/B13 subunit, putative	760.555230900156	638.264828389968	882.845633410344	1.38319643217273	0.468006052799203	0.000232127290302216	0.00141283130158698
Tb927.3.5350-1	Tb927.3.5350	hypothetical protein, conserved	342.170610975559	409.351009898488	274.990212052631	0.671771182684571	-0.573958186021964	0.000271797732868401	0.00162043219786304
Tb927.10.15120-1	Tb927.10.15120	40S ribosomal protein S13, putative	2198.67110306525	2530.28511537877	1867.05709075173	0.737884074566927	-0.438533915707725	3.40126952345148e-05	0.000262169974525319
Tb927.11.6280-1	Tb927.11.6280	pyruvate phosphate dikinase (PPDK)	6255.03338598356	3646.55227861817	8863.51449334896	2.43065608720896	1.28134578132332	4.28432140243971e-36	7.50955855419632e-34
Tb927.8.5910-1	Tb927.8.5910	hypothetical protein	333.214396522069	372.11184739172	294.316945652419	0.790936778055856	-0.338365714513618	0.0260729060846308	0.0743582651889698
Tb927.10.8820-1	Tb927.10.8820	hypothetical protein, conserved	1570.5525774277	1384.74611652084	1756.35903833455	1.26836177215458	0.342966301039007	0.00267679196278044	0.01154498265837
Tb927.11.3750-1	Tb927.11.3750	NADH-cytochrome b5 reductase, putative (B5R)	594.15191282297	502.90988877467	685.39393687127	1.36285635293674	0.446633507978002	0.00120708959635142	0.00583504314529719
Tb927.11.9680-1	Tb927.11.9680	hypothetical protein, conserved	706.705165464569	627.758825238811	785.651505690328	1.2515180577373	0.323679107342752	0.00792783435018016	0.0287598495435254
Tb927.6.3250-1	Tb927.6.3250	hypothetical protein, conserved	360.780932485331	318.314220430216	403.247644540446	1.26682258805604	0.341214496654538	0.0174842587689791	0.0543954717257127
Tb927.5.1580-1	Tb927.5.1580	CCCH zinc-finger protein (ZC3H13)	954.448668557077	1046.11018545766	862.787151656495	0.824757433442863	-0.277958219195881	0.0226868809869502	0.066802529557356
Tb927.7.3230-1	Tb927.7.3230	hypothetical protein, conserved	1608.34533800795	1358.30881528543	1858.38186073047	1.36815858059491	0.4522354598864	0.00830574884649223	0.0298658114821403
Tb927.9.14480-1	Tb927.9.14480	dynein-associated protein, putative	567.708193915784	695.443029124368	439.973358707199	0.632651907175156	-0.660516165412064	0.000125150493167027	0.000819745083793594
Tb927.2.5160-1	Tb927.2.5160	chaperone protein DNAj, putative	3938.26962039233	4259.35463027661	3617.18461050804	0.849233023424756	-0.235767621660092	0.0247060192830758	0.0712717422636196
Tb927.8.7520-1	Tb927.8.7520	aminopeptidase, putative	1241.8382398435	1111.37520078774	1372.30127889925	1.23477766817774	0.30425129614749	0.0084799889572554	0.0303961649167224
Tb927.8.1720-1	Tb927.8.1720	phosphatidylglycerophosphate synthase, putative	1316.96781715781	975.362176007295	1658.57345830833	1.70046932217303	0.765932978907813	1.28682977164378e-08	1.97163918158848e-07
Tb927.8.2600-1	Tb927.8.2600	hypothetical protein, conserved	1251.15277927406	983.317416654937	1518.98814189319	1.54475870778381	0.627381505916142	8.23512924748477e-08	1.06922478111047e-06
Tb927.9.3780-1	Tb927.9.3780	hypothetical protein, conserved	474.051483946799	411.485223303394	536.617744590204	1.30409967162915	0.383054138180829	0.00792235402921966	0.0287598495435254
Tb927.6.4050-1	Tb927.6.4050	zinc finger protein family member, putative (ZC3H14)	343.913725563874	303.426122713511	384.401328414237	1.26686959242854	0.341268025631449	0.032498436321534	0.0890050924756013
Tb927.11.12200-1	Tb927.11.12200	hypothetical protein, conserved	277.382824459903	230.828812388616	323.93683653119	1.40336396127975	0.488889219248113	0.00394744732989397	0.0160164020366624
Tb06.3A7.960-1	Tb06.3A7.960	hypothetical protein	605.434259268747	721.988424351989	488.880094185505	0.677130100284215	-0.562495042472138	0.000110053335001672	0.000732351881514541
Tb927.10.6760-1	Tb927.10.6760	hypothetical protein, conserved	100.063255932632	128.459689411276	71.6668224539882	0.55789347446217	-0.841938418239005	0.0296652165199748	0.0827541083327861
Tb927.10.5680-1	Tb927.10.5680	procyclin-associated gene 1 (PAG1) protein, putative	488.470210486348	648.850423717345	328.089997255351	0.505648120526273	-0.983794329273559	0.000950116575269749	0.00475004088172509
Tb927.3.870-1	Tb927.3.870	hypothetical protein, conserved	532.074433766622	694.16846960457	369.980397928675	0.532983582702097	-0.907837000024954	2.6757456881897e-11	6.15491737829252e-10
Tb927.9.7670-1	Tb927.9.7670	hypothetical protein, conserved	1063.93434501022	872.259264851561	1255.60942516888	1.43949107308428	0.525558842144157	1.05937832927615e-05	9.17430007685389e-05
Tb927.8.6730-1	Tb927.8.6730	hypothetical protein, conserved	1184.1824753572	1931.06809664235	437.296854072038	0.22645335751359	-2.14271416520436	1.29058401224551e-31	1.68816093780891e-29
Tb927.10.3410-1	Tb927.10.3410	hypothetical protein	25.4049278331011	34.3059234331925	16.5039322330097	0.481081124813605	-1.05564789840218	0.0358774529206673	0.0963917833834238
Tb927.5.2510-1	Tb927.5.2510	hypothetical protein, conserved	2080.31746821862	1925.57869870442	2235.05623773281	1.16071923689051	0.215019044959162	0.0355336903029492	0.0956545263831757
Tb927.9.8500-1	Tb927.9.8500	hypothetical protein	936.745096179456	716.935984050121	1156.55420830879	1.61319034619405	0.689916677370414	3.95357965899137e-05	0.000300774063640628
Tb927.6.2060-1	Tb927.6.2060	histidyl-tRNA synthetase	1021.67425464313	919.119047897392	1124.22946138886	1.22315978975813	0.29061288533158	0.0164276528503667	0.0517782634713339
Tb927.2.6200-1	Tb927.2.6200	adenosine transporter 2, putative (TbNT3)	27.9369824118284	36.3471360541529	19.5268287695039	0.537231564556043	-0.896384023385835	0.0138969839730807	0.0453436960313028
Tb927.10.5960-1	Tb927.10.5960	engulfment and cell motility domain 2, putative	417.772585460073	488.602109248316	346.943061671829	0.710072787458039	-0.493961176294788	0.0007986776109636	0.00410053344023725
Tb927.10.10070-1	Tb927.10.10070	hypothetical protein, conserved	519.32027592238	449.26087507645	589.37967676831	1.31188738985565	0.391643886823878	0.00489628729094995	0.0192081744932343
Tb927.3.1430-1	Tb927.3.1430	chaperone protein DNAj, putative	568.526110888398	687.173091637119	449.879130139678	0.654680946641678	-0.611136102497601	2.72647384153283e-06	2.69085774180109e-05
Tb927.10.13420-1	Tb927.10.13420	hypothetical protein	273.98429961341	235.351862797048	312.616736429771	1.32829514376673	0.409575745434084	0.0352806585231843	0.0951383665529806
Tb927.11.6460-1	Tb927.11.6460	hypothetical protein, conserved	2473.53727803382	2795.82532151541	2151.24923455223	0.76945051537991	-0.378099547426271	0.00431437342033972	0.017233896379151
Tb927.10.8220-1	Tb927.10.8220	hypothetical protein, conserved	294.443624717555	256.074063021297	332.813186413814	1.29967550202902	0.378151461675425	0.0172608281536101	0.0538341273801562
Tb927.11.850-1	Tb927.11.850	protein kinase, putative	631.988723121238	527.159426299148	736.818019943328	1.39771382846373	0.483069009841988	0.000173213346951765	0.00109054725049229
Tb927.9.9270-1	Tb927.9.9270	hypothetical protein, conserved	815.06560959718	694.592202179783	935.539017014578	1.34688960526572	0.429631608437605	0.000505519116741129	0.00276725142980591
Tb927.7.2260-1	Tb927.7.2260	hypothetical protein, conserved	757.73308395567	651.379409277039	864.086758634301	1.32654908387931	0.407678057970803	0.000881077930460647	0.00444290390250697
Tb927.5.2470-1	Tb927.5.2470	hypothetical protein, conserved	363.815674513854	404.372693575507	323.2586554522	0.79940772606061	-0.322996578802178	0.0280153533121049	0.0789233605752556
Tb927.3.1510-1	Tb927.3.1510	variant surface glycoprotein (VSG)-related, putative	41.9126318640409	28.1972259104374	55.6280378176444	1.97281952467009	0.980258983039385	0.00655390802390909	0.0245883775349055
Tb927.6.3480-1	Tb927.6.3480	RNA-binding protein, putative (DRBD5)	1119.75820801995	1425.75407136272	813.762344677185	0.570759264183196	-0.809045723384936	1.7070273868111e-11	4.00010374813168e-10
Tb927.8.4350-1	Tb927.8.4350	hypothetical protein, conserved	714.100500449242	814.649001291511	613.551999606973	0.753148900488766	-0.408992975328606	0.0015788809428117	0.00734074938079666
Tb927.9.12090-1	Tb927.9.12090	hypothetical protein, conserved	2606.55326406026	2321.90932688926	2891.19720123126	1.24518092405645	0.316355380265405	0.00280216231412522	0.0119504382097292
Tb927.9.7490-1	Tb927.9.7490	hypothetical protein, unlikely	36.0827298801964	55.1120666731668	17.053393087226	0.3094312029407	-1.69230940987153	0.00685631768130755	0.0254937497492488
Tb927.7.7240-1	Tb927.7.7240	leucine-rich repeat protein (LRRP), putative	1348.77676828363	1613.05735673919	1084.49617982807	0.672323383478682	-0.572772767358552	0.00331389279488059	0.0137709608602814
Tb927.3.4570-1	Tb927.3.4570	UDP-GlcNAc:PI a1-6 GlcNAc-transferase, putative (TbGPI1)	1772.1068284635	2019.66400778719	1524.54964913981	0.754853105893667	-0.405732171002637	0.000214781579724423	0.0013237311988079
Tb927.11.6500-1	Tb927.11.6500	40S ribosomal protein S21, putative	1248.92451284931	1412.14595101023	1085.70307468839	0.768832055859163	-0.37925960546545	0.0283419389027031	0.0796373044383743
Tb927.6.4710-1	Tb927.6.4710	calmodulin, putative	1172.03264575027	1328.58160816503	1015.48368333551	0.764336700955877	-0.387719789358961	0.000733854245347115	0.00381691311941965
Tb927.9.9060-1	Tb927.9.9060	Lsm12 protein, putative	1109.4167133981	1261.26146879311	957.571958003084	0.759217641778416	-0.397414578541876	0.000816123900170384	0.00415843596575188
Tb927.11.7290-1	Tb927.11.7290	pantothenate kinase subunit, putative	9658.9592913919	11652.0202936883	7665.89828909553	0.657902929781889	-0.604053357512064	1.37932570264398e-07	1.73186396246015e-06
Tb927.2.820-1	Tb927.2.820	retrotransposon hot spot protein (RHS, pseudogene), putative,retrotransposon hot spot protein 1 (RHS1), interrupted	6354.34288317853	7554.44305543291	5154.24271092415	0.682279642999941	-0.551564923262662	0.0320317171438197	0.0880570793752935
Tb927.8.670-1	Tb927.8.670	hypothetical protein, conserved	440.298916483614	530.499074358842	350.098758608385	0.659942261033184	-0.599588287635924	4.17306732634452e-06	3.91991018736156e-05
Tb927.3.1740-1	Tb927.3.1740	hypothetical protein, conserved	928.977247145354	1022.03447303366	835.920021257051	0.817898068326236	-0.290007038374882	0.016766577382618	0.0526297579445788
Tb927.8.5040-1	Tb927.8.5040	hypothetical protein, conserved	573.454402145311	419.349980872737	727.558823417885	1.73496806153112	0.794909104939111	9.80117207750042e-09	1.53938122020096e-07
Tb927.10.14250-1	Tb927.10.14250	hypothetical protein, conserved	781.244831403588	706.668269953834	855.821392853342	1.21106526108672	0.276276610126655	0.0302055952289531	0.0839320978397415
Tb927.8.1080-1	Tb927.8.1080	centrin, putative,caltractin, putative	670.976918235723	732.98800198213	608.965834489315	0.830799184765048	-0.267428294371629	0.0292849743023192	0.08176282726522
Tb927.3.5060-1	Tb927.3.5060	hypothetical protein, conserved	1266.04531390687	1574.60218234428	957.488445469469	0.608082762875353	-0.717660400389688	3.56476209975938e-10	7.10035796415709e-09
Tb927.10.16070-1	Tb927.10.16070	eukaryotic translation initiation factor 4e, putative	267.955290393855	334.768233888648	201.142346899061	0.6008406011604	-0.734945790168259	0.00010082631042991	0.000678680326119609
Tb927.9.1700-1	Tb927.9.1700	hypothetical protein, conserved	970.901066168813	1096.40415522373	845.397977113898	0.771064185671012	-0.375077135531755	0.00195427999148699	0.00883306335502425
Tb927.10.70-1	Tb927.10.70	retrotransposon hot spot (RHS), putative, (fragment)	456.134313634912	558.252808714839	354.015818554986	0.634149641575419	-0.657104778678675	0.0348822034662693	0.0942669229658909
Tb927.8.5450-1	Tb927.8.5450	amino acid permease, putative (AAT6)	2651.47527001164	3266.30935673003	2036.64118329324	0.623529788780374	-0.681469609252427	1.57039325871204e-10	3.31636783598851e-09
Tb927.10.5500-1	Tb927.10.5500	hypothetical protein, conserved	640.661334263311	527.399886165622	753.922782361	1.42950880752417	0.515519508763902	5.46855137553862e-05	0.000400722276381442
Tb927.9.6720-1	Tb927.9.6720	hypothetical protein, conserved	434.61039734162	488.316435449325	380.904359233916	0.780035918478614	-0.358387537299804	0.020178154209044	0.06082845818008
Tb927.11.740-1	Tb927.11.740	eukaryotic translation initiation factor 5a, putative (eIF-5A)	6669.04364071627	7360.97678370535	5977.1104977272	0.811999639906277	-0.300449007262063	0.00304839850679294	0.0128566720469362
Tb927.6.2200-1	Tb927.6.2200	hypothetical protein, conserved	561.296180749523	620.858787074419	501.733574424626	0.808128329452936	-0.307343686112536	0.0123180212008171	0.0410944567201982
Tb927.11.9930-1	Tb927.11.9930	NADH-ubiquinone oxidoreductase complex I subunit, putative	886.258656589456	789.099409420046	983.417903758865	1.24625350370194	0.317597560604462	0.0055183260443759	0.0212302938774848
Tb927.10.2380-1	Tb927.10.2380	hypothetical protein, conserved	1711.6387496586	1881.6315350412	1541.645964276	0.819313417938778	-0.28751265277725	0.00882166504094138	0.031365121559259
Tb927.6.2360-1	Tb927.6.2360	adenosine kinase, putative	870.842513856482	1168.073588668	573.611439044968	0.491074744442327	-1.02598546702881	1.60651922945474e-08	2.41087919981872e-07
Tb927.1.1740-1	Tb927.1.1740	hypothetical protein	815.258929494782	1104.97615755084	525.541701438726	0.475613611974742	-1.07213808954425	2.32409030091461e-10	4.79254762287428e-09
Tb927.7.5730-1	Tb927.7.5730	hypothetical protein, conserved	840.572046160822	702.089229493291	979.054862828353	1.3944877968502	0.479735309410519	8.72767769106344e-05	0.000600020944554569
Tb927.8.7770-1	Tb927.8.7770	hypothetical protein, conserved	528.682089124801	442.81824295948	614.545935290123	1.38780627280154	0.472806192718131	0.000247722728173074	0.00149727033773022
Tb927.11.13710-1	Tb927.11.13710	hypothetical protein, conserved	482.002930854656	383.366357428865	580.639504280448	1.51458126940152	0.598918992340535	1.9701867406795e-05	0.000159729108189779
Tb927.3.2220-1	Tb927.3.2220	hypothetical protein, conserved	682.939340548266	571.608782016609	794.269899079923	1.38953410806212	0.474601247944834	0.00022601042694661	0.00138320906547492
Tb927.9.11600-1	Tb927.9.11600	unspecified product (gim5B)	1074.39072282818	1332.42314868688	816.358296969482	0.612686966429556	-0.706777933416163	1.89006810499634e-10	3.9345740789045e-09
Tb927.10.3310-1	Tb927.10.3310	hypothetical protein, conserved	1363.66284755709	1587.32834759226	1139.99734752191	0.718186221049425	-0.477570120824304	2.70868113170937e-05	0.000212904766262788
Tb927.10.15810-1	Tb927.10.15810	hypothetical protein, conserved	453.483409864622	368.459508168613	538.507311560632	1.46151015137925	0.547459849871736	0.000105579813756458	0.000706337013558471
Tb927.11.16750-1	Tb927.11.16750	hypothetical protein, conserved	889.710164323393	787.415268789912	992.005059856874	1.25982451595252	0.333222791188232	0.00547675494837017	0.0210888753811583
Tb927.2.2430-1	Tb927.2.2430	casein kinase II, alpha chain (CK2A2)	637.723527704837	558.599341557968	716.847713851706	1.28329494956505	0.359852794254983	0.00917080797008589	0.0323042447949489
Tb927.3.5800-1	Tb927.3.5800	expression site-associated gene (ESAG, pseudogene), putative,expression site-associated gene 1 (ESAG1), degenerate	8.61997540364885	14.6969060811348	2.54304472616291	0.173032658174716	-2.53088373714032	0.00204027146548049	0.00917441720034427
Tb927.7.700-1	Tb927.7.700	hypothetical protein, conserved	1002.66611922244	808.68155000856	1196.65068843632	1.4797551501251	0.56535847793283	2.67727724978366e-06	2.64826837664831e-05
Tb927.4.4620-1	Tb927.4.4620	cytochrome oxidase subunit VIII (COXVIII)	310.007567747953	270.844846914255	349.170288581651	1.28918933684639	0.366464160728175	0.0197553417542711	0.0598996444008757
Tb927.7.190-1	Tb927.7.190	thimet oligopeptidase A, putative,metallo- peptidase, Clan MA(E) Family M3, putative (OPA)	3040.29308094678	3868.74193574002	2211.84422615353	0.571721831771764	-0.806614712806206	0.00216365791778276	0.00965985633797664
Tb927.11.6380-1	Tb927.11.6380	hypothetical protein, conserved	419.44018592546	346.090888961756	492.789482889163	1.42387303048483	0.509820504129574	0.000390407025678189	0.00221888921727863
Tb927.4.1700-1	Tb927.4.1700	protein kinase, putative	1347.82381598521	1222.0650366811	1473.58259528931	1.20581356233812	0.270006861232316	0.0127139004874072	0.0422062969210744
Tb927.10.530-1	Tb927.10.530	hypothetical protein, conserved	1228.66959406893	1951.30398689588	506.035201241978	0.259331813310634	-1.94712889644706	2.25213365628287e-27	2.01405095547583e-25
Tb927.11.2610-1	Tb927.11.2610	hypothetical protein, conserved	7813.1804547967	9571.27192784342	6055.08898174997	0.632631590388247	-0.660562496416586	2.29883129942312e-09	4.04557379681611e-08
Tb927.11.2780-1	Tb927.11.2780	hypothetical protein, conserved	1152.59779201156	1049.25397611082	1255.94160791229	1.19698532148296	0.259405460757958	0.0281031797573203	0.0790424478155182
Tb927.9.14230-1	Tb927.9.14230	hypothetical protein, conserved	482.368906520822	423.42591514228	541.311897899363	1.27840993794032	0.354350528461039	0.0118642301475769	0.0398383574763848
Tb927.1.4500-1	Tb927.1.4500	hypothetical protein, conserved	981.390558387847	1130.64060203753	832.140514738169	0.735990298984991	-0.442241344499751	0.0184604728789587	0.0567041955326151
Tb927.6.1250-1	Tb927.6.1250	hypothetical protein, conserved	960.831973344765	872.231626819401	1049.43231987013	1.2031578397322	0.266825919040626	0.0321724354928748	0.0883607723784252
Tb927.2.3460-1	Tb927.2.3460	D-alanyl-glycyl endopeptidase-like protein,cysteine peptidase, Clan CA, family C51, putative	881.687335525196	517.79265889492	1245.58201215547	2.40556135889182	1.26637359885475	3.5371530844389e-22	2.26274522861478e-20
Tb927.10.1250-1	Tb927.10.1250	hypothetical protein, conserved	1110.09294257025	1005.44410688311	1214.74177825739	1.20816440211988	0.272816784120728	0.0134914669011765	0.0443009426459015
Tb927.10.10220-1	Tb927.10.10220	procyclin-associated gene 2 (PAG2) protein (PAG2)	231.433609962217	39.6309377347115	423.236282189722	10.6794415267904	3.41676429925398	9.87251183667992e-46	3.09009620488081e-43
Tb927.4.3540-1	Tb927.4.3540	hypothetical protein, conserved	747.96763493604	594.853461488809	901.08180838327	1.51479627625941	0.599123779841254	4.9303091587238e-05	0.000363735588310675
Tb927.8.6890-1	Tb927.8.6890	hypothetical protein, conserved	327.168640134961	281.05207339498	373.285206874943	1.32817097687923	0.409440878325049	0.0205235163870384	0.0614513486901279
Tb927.1.5100-1	Tb927.1.5100	expression site-associated gene 2 (ESAG2) protein, putative	560.024362272627	889.047026285235	231.001698260019	0.259830685475918	-1.94435627468761	3.15632412203772e-09	5.37126691369681e-08
Tb927.10.990-1	Tb927.10.990	hypothetical protein, conserved	511.878424958304	787.62025580115	236.136594115458	0.299810209775858	-1.73787858104057	3.49695316424079e-37	6.66245598508833e-35
Tb927.11.14160-1	Tb927.11.14160	hypothetical protein, conserved	683.111264588892	578.544667536911	787.677861640873	1.3614814997679	0.445177378728057	0.000706449013875588	0.00369630994483919
Tb927.11.7670-1	Tb927.11.7670	hypothetical protein	740.431907251107	624.094733139161	856.769081363053	1.37281895819494	0.457141381249174	0.000220039018389226	0.00135138189009333
Tb927.8.2380-1	Tb927.8.2380	ABC transporter, putative	2486.45526010835	2829.26019734826	2143.65032286844	0.757671678581416	-0.400355273264948	0.000181549062910218	0.00113649713381797
Tb927.10.1400-1	Tb927.10.1400	hypoxanthine-guanine phosphoribosyltransferase (HGPRT)	347.003467605531	417.761719681746	276.245215529316	0.661250666384086	-0.596730823764998	3.97028816408442e-05	0.00030152171117882
Tb927.6.2640-1	Tb927.6.2640	importin alpha subunit, putative (TbKap60)	1828.04314607208	2007.25396733326	1648.8323248109	0.821436824459963	-0.28377847107302	0.0105448267338787	0.0362411221551817
Tb927.1.4910-1	Tb927.1.4910	expression site-associated gene (ESAG) protein, putative,expression site-associated gene 1 (ESAG1) protein, putative	99.8321353888795	174.005032745445	25.6592380323144	0.147462620060259	-2.7615787993155	3.05680119214612e-18	1.34622138934515e-16
Tb927.10.1560-1	Tb927.10.1560	hypothetical protein, conserved	2233.19492466485	1518.907770321	2947.48207900871	1.94052735564438	0.95644877096119	5.32715528474209e-15	1.81832701415164e-13
Tb927.11.1110-1	Tb927.11.1110	calpain, putative	2476.63044337052	3010.14624165699	1943.11464508405	0.64552167539024	-0.631462555585737	3.82332703519715e-09	6.41908776560687e-08
Tb927.10.7220-1	Tb927.10.7220	hypothetical protein, conserved	670.459646814061	482.156020754408	858.763272873714	1.78109001217084	0.832760428753416	2.44506328332002e-10	5.03017244483959e-09
Tb927.11.7300-1	Tb927.11.7300	hypothetical protein, conserved	1193.26156977328	1418.51026730001	968.012872246556	0.682415132665248	-0.551278455882031	3.0991040671731e-06	3.0178386716339e-05
Tb927.7.1600-1	Tb927.7.1600	C-1-tetrahydrofolate synthase, cytoplasmic, putative	685.840148738486	805.26594969646	566.414347780512	0.703387927918744	-0.507607520346685	0.000301690560288973	0.00177331728395209
Tb927.5.3560-1	Tb927.5.3560	vesicle-associated membrane protein, putative,synaptobrevin, putative (VAMP)	850.859690249434	1039.01074633395	662.708634164922	0.637826544627406	-0.648763954955663	6.85390575010942e-06	6.16078256348297e-05
Tb927.7.6600-1	Tb927.7.6600	hypothetical protein, conserved	655.517423445144	881.311794020611	429.723052869677	0.487594805590026	-1.0362453380626	1.36325719867894e-15	4.95750460133704e-14
Tb927.10.11150-1	Tb927.10.11150	hypothetical protein, conserved	1193.80637239859	1081.73295026295	1305.87979453423	1.20721088713882	0.271677721870513	0.0220615824608343	0.0652981116807673
Tb927.3.4680-1	Tb927.3.4680	RAB GDP dissociation inhibitor alpha, putative	2532.49076319317	3359.38393745589	1705.59758893045	0.507711419916512	-0.977919384018907	4.41568780830471e-19	2.18638914982952e-17
Tb927.11.890-1	Tb927.11.890	hypothetical protein, conserved	5073.66695912979	6881.40319632257	3265.93072193702	0.474602436270896	-1.07520858856764	5.99039475851357e-24	4.16665235425499e-22
Tb927.11.15630-1	Tb927.11.15630	hypothetical protein, conserved	703.563230149136	620.79164027897	786.334820019302	1.26666464075763	0.341034610384074	0.0069547342429622	0.0257831179802541
Tb927.11.9210-1	Tb927.11.9210	hypothetical protein, conserved	1154.26204056611	919.002794934349	1389.52128619788	1.51198809607226	0.596446781222269	2.61106332559707e-07	3.12187707851743e-06
Tb927.4.5240-1	Tb927.4.5240	UDP-Gal or UDP-GlcNAc-dependent glycosyltransferase, putative	194.556251382025	143.477817055227	245.634685708823	1.71200462029803	0.775686595239093	9.55459083609949e-05	0.000648616840337536
Tb927.11.8210-1	Tb927.11.8210	RAD50 DNA repair-like protein	3361.72505315549	3848.12373405185	2875.32637225913	0.747202161618534	-0.420429466189054	6.13011079110614e-05	0.000441448570034956
Tb927.10.9740-1	Tb927.10.9740	proteasome regulatory ATPase subunit 6,19S proteasome regulatory subunit (RPT6)	1285.93497403338	1498.34286662758	1073.52708143917	0.716476252098045	-0.481009208331795	2.00963311483585e-05	0.000162326494178999
Tb927.10.5670-1	Tb927.10.5670	N-acetyltransferase subunit Nat1, putative (NAT1)	1469.70702143076	1144.15208168226	1795.26196117926	1.56907634039319	0.649915545567585	4.98815183536716e-09	8.29528703703183e-08
Tb927.6.3350-1	Tb927.6.3350	hypothetical protein, conserved (YCF45)	543.716531933018	444.540108309241	642.892955556796	1.44619786502948	0.532264951575359	6.72791104873399e-05	0.000478210968622098
Tb927.5.2350-1	Tb927.5.2350	hypothetical protein, conserved	646.527236768907	531.628513815226	761.425959722587	1.43225192015797	0.51828527193002	7.19966618639489e-05	0.000505997389395067
Tb927.6.4540-1	Tb927.6.4540	3-hydroxy-3-methylglutaryl-CoA reductase, putative	669.745913882392	574.765336054098	764.726491710687	1.33050210884449	0.411970797032115	0.000995033688618564	0.00493518689703062
Tb927.8.8340-1	Tb927.8.8340	hypothetical protein, conserved	696.208389307685	1006.90848836939	385.508290245981	0.382863283703449	-1.38509878141849	5.44703415665827e-06	4.99369888077891e-05
Tb927.9.720-1	Tb927.9.720	hypothetical protein, conserved	192.004553300587	160.249240873054	223.75986572812	1.39632402942475	0.481633770629982	0.0128478978387993	0.0425649030956458
Tb927.11.8060-1	Tb927.11.8060	hypothetical protein, conserved	1618.85806418352	2054.77287187042	1182.94325649662	0.57570511694551	-0.796598059705861	2.01408788579836e-12	5.30074060995101e-11
Tb927.10.100-1	Tb927.10.100	expression site-associated gene (ESAG, pseudogene), putative,expression site-associated gene 2 (ESAG2), degenerate	53.6982604969003	66.5689312334173	40.8275897603834	0.613312982556765	-0.705304604740283	0.0248000997308297	0.0714965631466381
Tb927.5.410-1	Tb927.5.410	hypothetical protein	361.282090289799	464.865677426451	257.698503153146	0.554350462223397	-0.851129753533805	1.62897614151463e-08	2.43623667307751e-07
Tb927.4.1530-1	Tb927.4.1530	hypothetical protein, conserved	2114.84329677684	1768.73405734037	2460.95253621331	1.39136379830545	0.476499689031273	6.95869975738914e-05	0.000491822940917407
Tb927.5.1000-1	Tb927.5.1000	ubiquitin-conjugating enzyme E2, putative,ubiquitin carrier protein, putative,ubiquitin-protein ligase, putative	2434.86786963407	2936.67597442658	1933.05976484156	0.658247549840431	-0.603297848672444	0.0014406807948629	0.00682124607573119
Tb927.11.15970-1	Tb927.11.15970	hypothetical protein, conserved	2188.91639669535	2396.99610048057	1980.83669291014	0.82638294343199	-0.275117617644736	0.0107022410748878	0.0366751422692915
Tb927.7.5400-1	Tb927.7.5400	hypothetical protein, conserved	215.171827818459	156.543784129964	273.799871506953	1.74903061803873	0.806555544894785	2.55752877908745e-05	0.000202476804154674
Tb927.9.2900-1	Tb927.9.2900	hypothetical protein, conserved	3322.68960271365	2460.59189096498	4184.78731446231	1.70072385015507	0.76614890681284	2.879089139998e-06	2.83191214623372e-05
Tb927.8.3590-1	Tb927.8.3590	hypothetical protein, conserved	1356.0482969151	1653.44427089859	1058.65232293161	0.640270943245198	-0.64324555577712	1.50008239202917e-08	2.26277488532593e-07
Tb927.6.2860-1	Tb927.6.2860	hypothetical protein, conserved	783.703476235626	657.522170112043	909.884782359208	1.38380852193039	0.468644330566685	0.000221495988105029	0.00135937733876224
Tb927.9.3650-1	Tb927.9.3650	kinesin (Kif-13-1)	1315.82352499046	1481.66979267372	1149.97725730721	0.776135993993665	-0.365618632332662	0.00104158997192502	0.00513702561280298
Tb927.11.6680-1	Tb927.11.6680	amino acid permease/transporter, putative	1444.59537059949	798.346333027615	2090.84440817136	2.6189691386721	1.38899905940327	1.00884387341465e-32	1.42604963009773e-30
Tb927.4.1860-1	Tb927.4.1860	ribosomal protein S19, putative	6583.74598472559	7462.62083066233	5704.87113878886	0.764459466485119	-0.387488086501009	0.0010164053244116	0.0050326419565781
Tb927.10.1040-1	Tb927.10.1040	serine carboxypeptidase III precursor, putative,serine carboxypeptidase (CBP1) precursor, putative,serine peptidase, Clan SC, Family S10 (CBP1)	709.619192793906	1040.58841802432	378.649967563496	0.36388062850287	-1.45846284477051	1.73416027469291e-14	5.60818474074119e-13
Tb927.10.11330-1	Tb927.10.11330	hypothetical protein, conserved	1048.69709468398	1223.0059980217	874.388191346265	0.714950043385435	-0.484085656741831	4.75760579116199e-05	0.000353053828566839
Tb927.10.8460-1	Tb927.10.8460	glucose transporter, putative	174.993861103006	282.354286286304	67.6334359197071	0.239533944425861	-2.06169797969914	4.07808749185363e-31	5.10576553980075e-29
Tb927.8.7970-1	Tb927.8.7970	hypothetical protein	1858.4082921788	2606.9156790857	1109.9009052719	0.425752514427763	-1.23191304462711	7.38059355835243e-28	7.03081760276095e-26
Tb927.8.3470-1	Tb927.8.3470	hypothetical protein, conserved	813.157195939868	910.050483776681	716.263908103054	0.787059532269662	-0.345455331248706	0.00521154446801329	0.0202725147437499
Tb927.5.2620-1	Tb927.5.2620	hypothetical protein, conserved	886.93096101933	780.368029977323	993.493892061338	1.27310942260181	0.34835642290045	0.0139398820842997	0.0454329217503915
Tb927.3.4760-1	Tb927.3.4760	dynamin, putative,vacuolar sortin protein 1, putative	1145.53378086689	1469.79499707851	821.272564655268	0.558766743857274	-0.839681936523541	7.30848115332189e-13	2.04637472293013e-11
Tb927.5.4090-1	Tb927.5.4090	hypothetical protein, conserved	517.277884918558	464.684232991231	569.871536845886	1.22636297164109	0.294386042555963	0.0196716570092829	0.0596754593386484
Tb927.10.830-1	Tb927.10.830	adenylate kinase, putative	809.306180782855	1123.67668557292	494.935675992787	0.440460928261084	-1.18291404646592	2.00881556607488e-08	2.97386142247977e-07
Tb927.2.2940-1	Tb927.2.2940	hypothetical protein, conserved	415.239205489722	311.015916911167	519.462494068277	1.67021192750288	0.740031172974199	3.23245306033403e-07	3.78732869261597e-06
Tb927.10.1720-1	Tb927.10.1720	ATP-dependent DEAD/H RNA helicase, putative	867.447773562302	571.310479289972	1163.58506783463	2.03669477458342	1.02622978973477	3.12470208059792e-16	1.19064734932001e-14
Tb927.9.3380-1	Tb927.9.3380	hypothetical protein, unlikely	20.4802831053858	11.2737171130222	29.6868490977493	2.63327958295656	1.39686070464702	0.00619647554369037	0.0234289923083186
Tb927.10.7230-1	Tb927.10.7230	hypothetical protein, conserved	5897.18359922146	6582.12412179658	5212.24307664633	0.791878576003465	-0.336648865627359	0.00718475824382604	0.0265348593547793
Tb927.7.400-1	Tb927.7.400	hypothetical protein, conserved	137.529556492721	114.056045785145	161.003067200296	1.41161361584977	0.497345250945924	0.013434879645406	0.044131666121566
Tb927.9.7580-1	Tb927.9.7580	hypothetical protein, conserved	773.764206685944	689.083282234519	858.445131137368	1.24577849045133	0.317047568252102	0.0178475736589113	0.0551927083792162
Tb927.7.6480-1	Tb927.7.6480	hypothetical protein, conserved	773.948899072331	641.251403543959	906.646394600704	1.41387042521857	0.499649909779361	9.60576859587522e-05	0.000651082412793894
Tb927.8.3190-1	Tb927.8.3190	hypothetical protein, conserved	366.596477725823	321.289363783315	411.903591668331	1.28203307703061	0.358433484618452	0.0239810204378463	0.0696615542928496
Tb927.11.10200-1	Tb927.11.10200	hypothetical protein, conserved	894.468856505763	1149.8642045951	639.073508416422	0.555781722626504	-0.847409703871156	1.27472195909912e-12	3.46946063650457e-11
Tb927.10.15180-1	Tb927.10.15180	nucleosome assembly protein, putative	2951.21075835962	2663.93460216874	3238.4869145505	1.21567808455734	0.281761249095635	0.00773544922053691	0.028212017049016
Tb927.10.13830-1	Tb927.10.13830	chaperone protein DNAj, putative	884.237861325773	789.585497758238	978.890224893308	1.23975203150582	0.310051589409432	0.00933590022978933	0.0327803804542763
Tb927.11.8160-1	Tb927.11.8160	dynein heavy chain, putative	8744.81908308211	9767.68737718294	7721.95078898128	0.790560804292278	-0.339051666234935	0.0115221697068548	0.0389299023818906
Tb927.1.4420-1	Tb927.1.4420	ABC transporter, putative	1334.75159852926	1149.0546551181	1520.44854194042	1.32321690284101	0.404049568800445	0.00126231725609598	0.00608523016084994
Tb927.5.4010-1	Tb927.5.4010	hypothetical protein	231.29063921839	340.124139378199	122.45713905858	0.360036600996481	-1.47378451779903	8.06584573561981e-09	1.29230479025543e-07
Tb927.10.1110-1	Tb927.10.1110	kinesin, putative	2519.99407128058	2007.68299249137	3032.30515006979	1.51035056899443	0.594883453820883	5.59513039269572e-07	6.23864157272078e-06
Tb927.11.18440-1	Tb927.11.18440	variant surface glycoprotein (VSG), pseudogene	3.83244466768351	6.47296832955216	1.19192100581486	0.184138241550353	-2.4411388203682	0.0115558443804775	0.0390121032937228
Tb927.8.6790-1	Tb927.8.6790	hypothetical protein, conserved	2238.01204077467	2528.19625036306	1947.82783118629	0.770441705586175	-0.376242293557234	0.00062293189440305	0.00330470649064669
Tb927.10.1290-1	Tb927.10.1290	hypothetical protein, conserved	185.187603628782	161.000698250727	209.374509006836	1.30045714883036	0.379018862034875	0.0287054087198785	0.0804779916893843
Tb927.5.4390-1	Tb927.5.4390	hypothetical protein, conserved	739.539272882437	888.245757968474	590.832787796399	0.665168150251238	-0.588209004095399	3.40478501188889e-06	3.28991574908426e-05
Tb927.3.4000-1	Tb927.3.4000	clathrin coat assembly protein ap19, putative	608.458650974132	791.593744750584	425.323557197679	0.537300300840162	-0.896199449061785	0.00045098611945746	0.00250948720693662
Tb927.10.5030-1	Tb927.10.5030	ubiquitin/ribosomal protein S27a, putative	5025.97417936842	5541.09439045748	4510.85396827936	0.814072753578727	-0.296770361161306	0.00830457791961121	0.0298658114821403
Tb927.11.11210-1	Tb927.11.11210	paraflagellar rod component, putative (PFC17)	1041.64781640138	1220.74982036146	862.545812441303	0.706570501223508	-0.501094575812946	2.66988550732251e-05	0.000210127113565308
Tb927.11.7320-1	Tb927.11.7320	dual specificity phopshatase, putative	790.67471021283	632.042996603364	949.306423822296	1.50196494372048	0.586851140341645	3.54492053998447e-06	3.41028360180284e-05
Tb927.5.3400-1	Tb927.5.3400	calcium-translocating P-type ATPase,calcium pump	4092.12461088248	4525.99194010392	3658.25728166103	0.808277462725006	-0.307077473465069	0.00348230760906897	0.0143686176487196
Tb927.10.14470-1	Tb927.10.14470	intraflagellar transport protein IFT140, putative (IFT140)	4247.72682803276	5223.76578596898	3271.68787009653	0.626308300208306	-0.675055096369375	8.59874309376125e-11	1.86662866125043e-09
Tb927.6.1530-1	Tb927.6.1530	hypothetical protein, conserved	691.922147727278	609.21730902683	774.626986427726	1.27151178233121	0.346544830672962	0.00830817530733203	0.0298658114821403
Tb927.10.5110-1	Tb927.10.5110	KREPA4 (KREPA4)	384.120114413864	313.331184911254	454.909043916475	1.45184732903404	0.537889752764921	0.000689037458753467	0.00361816913631838
Tb927.4.5390-1	Tb927.4.5390	serine/threonine-protein kinase NrkA,nek1/NIMA-related kinase A (NrkA)	86.4989114062248	116.816205687494	56.1816171249561	0.48094026675762	-1.05607037387325	0.00640906630444322	0.0241483478470079
Tb927.8.2660-1	Tb927.8.2660	hypothetical protein, conserved	2250.95448662405	2824.76626635146	1677.14270689664	0.593727957910967	-0.752126045466423	0.000386503406567203	0.00220241603065993
Tb927.10.6070-1	Tb927.10.6070	universal minicircle sequence binding protein (UMSBP), putative,predicted zinc finger protein	4311.01209072523	5227.38554761527	3394.63863383519	0.649395114042013	-0.622831564858181	8.15482226123008e-06	7.25572206065182e-05
Tb927.7.2590-1	Tb927.7.2590	prefoldin, putative	878.293168118507	805.308321775579	951.278014461435	1.18125938691906	0.240325793805892	0.0361527875356892	0.0970561990168063
Tb927.7.6150-1	Tb927.7.6150	hypothetical protein, conserved	196.687450974365	241.151733784834	152.223168163896	0.631233977773162	-0.663753230718633	0.000426529786077849	0.00238704153587884
Tb927.4.1770-1	Tb927.4.1770	hypothetical protein, conserved	292.489067467683	240.782893578099	344.195241357266	1.42948378201803	0.515494252193642	0.00399216419550121	0.0161529672250104
Tb927.9.2030-1	Tb927.9.2030	hypothetical protein, conserved	617.606531372767	703.041422485816	532.171640259717	0.756956309029507	-0.401718063587226	0.00684217046539086	0.0254735692262895
Tb927.10.11170-1	Tb927.10.11170	hypothetical protein, conserved	2044.09830730989	1726.99246104404	2361.20415357574	1.36723477770615	0.451260999746693	3.84463228410628e-05	0.00029324941112191
Tb927.1.5090-1	Tb927.1.5090	expression site-associated gene (ESAG, pseudogene), putative,expression site-associated gene 1(ESAG1), pseudogene	20.1852270544663	29.5045509098837	10.8659031990489	0.3682788879667	-1.4411293995198	0.0147349576337455	0.0475191008034848
Tb927.10.14750-1	Tb927.10.14750	fibrillarin, putative	171.835779741124	123.618118692551	220.053440789698	1.78010669566158	0.831963715735867	4.14727144378186e-06	3.89985911301547e-05
Tb927.3.2750-1	Tb927.3.2750	hypothetical protein, conserved	1141.21199168106	746.45710647565	1535.96687688646	2.05767600517387	1.04101583814702	1.7451903394203e-18	7.92479177962667e-17
Tb927.10.5300-1	Tb927.10.5300	eukaryotic translation initiation factor 6 (eIF-6), putative	1016.96197634732	915.8825468572	1118.04140583744	1.22072574662978	0.287739114805578	0.0107043948447103	0.0366751422692915
Tb927.10.15200-1	Tb927.10.15200	hypothetical protein, conserved	554.540607994958	642.009541585083	467.071674404833	0.727515160057686	-0.458950783482025	0.0036380507029976	0.0149269084087411
Tb927.10.8450-1	Tb927.10.8450	glucose transporter,glucose transporter 1E (THT1E)	265.581227600009	206.55912604487	324.603329155147	1.57147900153603	0.6521229946424	4.3569275047069e-05	0.000328324270432083
Tb927.7.6070-1	Tb927.7.6070	receptor-type adenylate cyclase GRESAG 4, putative	212.659910893947	267.446360825983	157.87346096191	0.590299529499421	-0.760480903007223	1.01441936167067e-05	8.84614058276792e-05
Tb927.3.5490-1	Tb927.3.5490	flagellar transport protein, putative (PIFTB2)	1697.52879763235	2043.43153275542	1351.62606250927	0.661449155914068	-0.596297830794264	1.5106397306031e-06	1.57049188600303e-05
Tb927.6.3670-1	Tb927.6.3670	paraflagellar rod component, putative (PFC8)	4165.33442458892	4498.61294386593	3832.0559053119	0.85183054268696	-0.231361635728107	0.0215104007086931	0.0639636780162293
Tb927.9.1750-1	Tb927.9.1750	hypothetical protein, conserved	8316.53434201724	9874.60113169839	6758.4675523361	0.684429422737977	-0.547026314128179	0.00067636296392128	0.0035601471566403
Tb927.11.6330-1	Tb927.11.6330	6-phosphogluconolactonase (6PGL)	197.605501061416	259.082412047008	136.128590075824	0.525425824934518	-0.92844098351111	6.66073767667742e-07	7.33350565306544e-06
Tb927.10.5660-1	Tb927.10.5660	heat shock protein, putative	475.669176216406	346.465848712293	604.872503720518	1.74583586223185	0.803917927881791	3.59045103451379e-09	6.05129093586131e-08
Tb927.9.7700-1	Tb927.9.7700	palmitoyl acyltransferase 1, putative	852.58795450072	766.446735322451	938.72917367899	1.22478070610355	0.292523461441542	0.0125842414565351	0.0418710296602404
Tb927.11.480-1	Tb927.11.480	hypothetical protein, conserved	1275.61131995878	1100.4071915105	1450.81544840705	1.31843508439414	0.398826539175003	0.000559988974804936	0.00302484855994268
Tb927.4.990-1	Tb927.4.990	hypothetical protein, conserved	615.793071860217	502.643877583886	728.942266136549	1.45021614436137	0.536267939660249	2.39365171294878e-05	0.000190017786343144
Tb927.8.3300-1	Tb927.8.3300	hypothetical protein, conserved	1284.74754889159	1164.90121516718	1404.59388261601	1.20576222629696	0.26994543894373	0.0145516360929663	0.0471113922123222
Tb927.9.8000-1	Tb927.9.8000	ubiquitin-conjugating enzyme E2, putative,ubiquitin carrier protein, putative,ubiquitin-protein ligase, putative	2141.54311706331	2474.505213268	1808.58102085862	0.730885920612015	-0.452281852336068	4.03188101343249e-05	0.000305405403644964
Tb927.7.5680-1	Tb927.7.5680	deoxyribose-phosphate aldolase, putative	721.297898321882	535.088413923085	907.507382720678	1.69599520211463	0.762132088594965	3.10514999738916e-09	5.29446197998417e-08
Tb927.7.3080-1	Tb927.7.3080	hypothetical protein, conserved	644.791543245293	567.430864103486	722.152222387101	1.27266997280465	0.347858349854119	0.00896607361063401	0.0317746336933265
Tb927.11.2210-1	Tb927.11.2210	diacylglycerol acyltransferase, putative	2561.97760421437	2930.37420178147	2193.58100664727	0.748566857199915	-0.41779692056321	5.93577824264284e-05	0.000430282551848816
Tb927.9.1500-1	Tb927.9.1500	protein kinase, putative	2193.02121203894	2607.74188113113	1778.30054294676	0.681931197184056	-0.552301907674045	2.94619034602769e-07	3.47048550975627e-06
Tb927.3.3160-1	Tb927.3.3160	poly(A) polymerase,polynucleotide adenylyltransferase (PAP)	92.6880140638555	73.2019630386101	112.174065089101	1.53239148832573	0.615784917441671	0.0173069234816298	0.0539586899299193
Tb927.3.3160-2	Tb927.3.3160	poly(A) polymerase,polynucleotide adenylyltransferase (PAP)	561.772226980738	486.692695258898	636.851758702578	1.30852951956429	0.387946471003172	0.0041154547939029	0.0166134711256402
Tb927.10.9230-1	Tb927.10.9230	adaptin complex 4 subunit, putative,beta-adaptin 4 protein, putative	960.826423806442	873.876342790001	1047.77650482288	1.19899859226956	0.261829964901498	0.0361808296362491	0.0970598892504523
Tb927.10.9360-1	Tb927.10.9360	hypothetical protein, conserved	801.410214322825	718.895355702571	883.92507294308	1.22956013824742	0.298142299415104	0.0218941493709423	0.0649341201647846
Tb927.6.4260-1	Tb927.6.4260	hypothetical protein, conserved	1250.16767046328	1420.11548065152	1080.21986027503	0.760656351538004	-0.394683273098773	0.000487455704889174	0.00269158754211491
Tb927.8.5140-1	Tb927.8.5140	diacylglycerol kinase, putative	1065.37945963811	1351.02637851054	779.732540765675	0.577140870946802	-0.793004594021352	1.60074991756014e-11	3.77122910685404e-10
Tb927.7.1770-1	Tb927.7.1770	hypothetical protein, conserved	835.647211623028	740.090085861242	931.204337384815	1.25823106561571	0.331396887723273	0.00665949881213156	0.0249098794662915
Tb927.11.2980-1	Tb927.11.2980	hypothetical protein, conserved	347.20753006765	289.341523694392	405.073536440907	1.39998411312976	0.485410455713844	0.00199261504804804	0.00898316784006843
Tb927.7.280-1	Tb927.7.280	cyclophilin-type peptidyl-prolyl cis-trans isomerase, putative (PPIase)	636.112867757805	575.582171522923	696.643563992686	1.2103286002578	0.275398787667078	0.0357781306546441	0.0961544118544313
Tb927.10.3040-1	Tb927.10.3040	hypothetical protein, conserved	414.518540391203	366.165926864392	462.871153918014	1.2641022005563	0.338113107720138	0.0214645735424587	0.0638545561867305
Tb927.11.5900-1	Tb927.11.5900	hypothetical protein, conserved	130.184138809951	94.9942938189695	165.373983800932	1.74088334312043	0.799819530995658	0.00277335510442052	0.0118560654493301
Tb927.11.2110-1	Tb927.11.2110	hypothetical protein, conserved	626.370550944684	712.79733485629	539.943767033078	0.757499699605272	-0.400682778418038	0.00114126643120063	0.00555669944613463
Tb927.1.3560-1	Tb927.1.3560	hypothetical protein, conserved	1073.76438992098	1169.22660137913	978.302178462822	0.836708793067908	-0.257202498273978	0.0201381825759165	0.060733321436797
Tb927.11.5240-1	Tb927.11.5240	hypothetical protein, conserved	765.110876386973	640.55677237447	889.664980399475	1.38889325469402	0.473935723263584	0.000186541884244194	0.00116608635771477
Tb927.9.11540-1	Tb927.9.11540	hypothetical protein, conserved	3182.40176889045	3551.21169200007	2813.59184578082	0.792290657332284	-0.335898304777636	0.00222362927474004	0.0098573024602032
Tb927.11.400-1	Tb927.11.400	hypothetical protein, conserved	854.315524280429	696.180172973853	1012.450875587	1.45429432622614	0.540319277521231	1.96889057425046e-05	0.000159729108189779
Tb927.11.5860-1	Tb927.11.5860	protein kinase, putative	305.563918364212	211.265560872427	399.862275855996	1.89269975761669	0.92044557186994	1.09375055185214e-08	1.70866842004138e-07
Tb927.10.6190-1	Tb927.10.6190	aldehyde dehydrogenase, putative (ALDH)	1445.23703042509	1238.69853925149	1651.77552159869	1.333476604079	0.415192512946352	0.000236302588564948	0.00143517386429882
Tb927.6.2190-1	Tb927.6.2190	hypothetical protein, conserved	434.875301682378	388.355056959299	481.395546405458	1.23957584117647	0.309846542777533	0.0259502756149917	0.0741291445533856
Tb927.2.960-1	Tb927.2.960	hypothetical protein	8.36974959107029	14.3818071342211	2.35769204791945	0.163935729767185	-2.60879777101634	0.00730115949358187	0.0269080579485919
Tb927.11.13190-1	Tb927.11.13190	elongation factor 1 gamma, putative	1124.48326837901	1353.95101842032	895.015518337696	0.661039805843144	-0.597190945751361	0.0231367679045151	0.0678162655234684
Tb927.2.1260-1	Tb927.2.1260	expression site-associated gene (ESAG, pseudogene), putative,expression site-associated gene 4 (ESAG4), degenerate	214.42389871269	260.992446704165	167.855350721214	0.643142561560328	-0.636789528315031	0.000303280546043867	0.00178146830129253
Tb927.5.3100-1	Tb927.5.3100	hypothetical protein	578.554676493651	783.688614634117	373.420738353184	0.4764912126834	-1.069478486282	4.66213498709339e-06	4.36061377021201e-05
Tb927.3.5370-1	Tb927.3.5370	hypothetical protein, conserved	1007.09687451199	1380.31676859575	633.876980428227	0.459225733432983	-1.12272460693313	8.95033055317304e-22	5.60290692628632e-20
Tb927.11.840.1-1	Tb927.11.840.1	unspecified product	1991.58434711483	1800.81030844829	2182.35838578138	1.21187577366872	0.277241819357477	0.0159357409692649	0.0506568131500319
Tb927.7.5490-1	Tb927.7.5490	arginine N-methyltransferase, type III (PRMT7)	941.998242564013	729.787297944926	1154.2091871831	1.58156930167645	0.661356773682941	7.52540159391446e-08	9.8731466420758e-07
Tb927.7.5500-1	Tb927.7.5500	hypothetical protein, conserved	1559.33277789696	1408.12067305214	1710.54488274178	1.21477151459905	0.280684983992955	0.021916530247913	0.0649565340185018
Tb927.3.1850-1	Tb927.3.1850	hypothetical protein, conserved	881.424584728876	998.954039669095	763.895129788657	0.76469497039293	-0.387043709773059	0.00076640465711873	0.00396269641002274
Tb927.9.14170-1	Tb927.9.14170	hypothetical protein, conserved	487.658322855768	564.70733123713	410.609314474406	0.727118795456163	-0.459737006376089	0.000601005192934659	0.00321759896816087
Tb927.11.6770-1	Tb927.11.6770	hypothetical protein, conserved	1319.0491876405	1173.01380884278	1465.08456643823	1.24899174706528	0.320763944113736	0.00436480246104015	0.0174273935164263
Tb927.7.6490-1	Tb927.7.6490	hypothetical protein, conserved	444.385869713352	625.514194161942	263.257545264762	0.420865821626113	-1.24856774123748	4.28245178337604e-19	2.13246633122202e-17
Tb927.6.430-1	Tb927.6.430	receptor-type adenylate cyclase GRESAG 4, putative	670.59624896535	552.974486653214	788.218011277487	1.42541478911269	0.511381797957772	0.000135534514560129	0.00088029388000341
Tb927.10.13750-1	Tb927.10.13750	hypothetical protein, conserved	634.335892767427	569.703385523778	698.968400011075	1.22689879992279	0.295016253996124	0.022632165601345	0.0666941154439096
Tb927.3.5000-1	Tb927.3.5000	hypothetical protein, conserved	1019.87725295578	925.349915968652	1114.4045899429	1.20430614485586	0.268202184059398	0.0201836098114642	0.06082845818008
Tb927.5.3910-1	Tb927.5.3910	small nuclear RNA-activating protein (SNAP2)	434.834450462405	483.486330282321	386.182570642488	0.7987455827696	-0.324192047211473	0.0153631124790091	0.0491933934110469
Tb927.11.3240-1	Tb927.11.3240	T-complex protein 1, zeta subunit, putative (TCP-1-zeta)	5743.04007573938	6905.37411826315	4580.70603321561	0.663353781383211	-0.592149597823379	1.5131281756209e-08	2.27853184383875e-07
Tb927.1.5150-1	Tb927.1.5150	hypothetical protein	21.4148862098951	30.140094811631	12.6896776081593	0.421023148316784	-1.24802853845142	0.00228276551996986	0.0100939238229142
Tb927.3.720-1	Tb927.3.720	zinc finger protein 2, putative (ZFP3)	1173.04765315824	1457.01932048352	889.075985832958	0.610201919311483	-0.712641377152366	0.0156485426119067	0.049979528954355
Tb927.4.1690-1	Tb927.4.1690	hypothetical protein, conserved	813.134657687037	920.926001227335	705.343314146739	0.765906612699299	-0.384759600399106	0.00182688331926577	0.00833462020304279
Tb927.9.5120-1	Tb927.9.5120	hypothetical protein, unlikely	154.219256505089	191.483464349142	116.955048661036	0.610784064611372	-0.711265672251696	0.000396458768874185	0.00224202802284818
Tb927.11.2580-1	Tb927.11.2580	hypothetical protein, conserved	518.317506143725	434.503871219794	602.131141067656	1.38579004918248	0.470708701957953	0.00299502950868105	0.0126681653542861
Tb927.4.3480-1	Tb927.4.3480	hypothetical protein	598.998309421264	801.354055241388	396.64256360114	0.494965441313779	-1.01460029572689	6.44924326835861e-05	0.000461774248397834
Tb927.11.16840.2-1	Tb927.11.16840.2	unspecified product	847.901906247202	734.221128094101	961.582684400304	1.30966359807214	0.389196286786848	0.000799943139637698	0.00410222450309233
Tb927.10.12910-1	Tb927.10.12910	hypothetical protein, conserved	1484.73097516536	1315.85021476372	1653.611735567	1.25668690631626	0.329625258375136	0.00605214554375756	0.02300130249154
Tb927.7.1080-1	Tb927.7.1080	hypothetical protein, conserved	812.324102050758	713.910364860338	910.737839241178	1.27570334326123	0.351292878503536	0.00538847524587723	0.0208037872488405
Tb927.11.15190-1	Tb927.11.15190	hypothetical protein, conserved	1375.98764809549	1498.23877479259	1253.73652139839	0.836806884518095	-0.257033374015632	0.0235545324145781	0.0687647974954573
Tb927.11.7550-1	Tb927.11.7550	hypothetical protein, conserved	817.110079058677	1084.91152433922	549.308633778133	0.506316525776326	-0.981888521430747	2.72793500384845e-16	1.04400097701868e-14
Tb927.9.4900-1	Tb927.9.4900	condensin subunit 1, putative	2321.65384804093	2514.46380091772	2128.84389516414	0.846639309099284	-0.240180620965208	0.0265509963598422	0.0754568028383391
Tb927.10.2240-1	Tb927.10.2240	hypothetical protein, conserved	3148.26338083238	3600.92710920798	2695.59965245677	0.748584897918043	-0.417762151536637	9.56224653082597e-05	0.000648634122261291
Tb927.3.4940-1	Tb927.3.4940	5-histidylcysteine sulfoxide synthase, putative	1093.52492082003	989.042468087509	1198.00737355256	1.21128001294941	0.276532413006168	0.0144833302854982	0.0469249192688009
Tb927.1.1540-1	Tb927.1.1540	hypothetical protein, conserved	942.029007608406	842.272490231929	1041.78552498488	1.23687468968387	0.306699345319	0.00902035581077235	0.0318639251614707
Tb927.11.10630-1	Tb927.11.10630	hypothetical protein, conserved	952.44970318322	815.410224280998	1089.48918208544	1.33612401419925	0.418053919763236	0.000401012897162183	0.00226448262289264
Tb927.5.3360-1	Tb927.5.3360	50S ribosomal protein L2, putative	774.566074945699	701.757877034284	847.374272857113	1.20750233177036	0.27202597500745	0.0256679183158127	0.0735382922915274
Tb927.11.9740-1	Tb927.11.9740	hypothetical protein, conserved	414.874890617392	325.828131139854	503.921650094931	1.54658730150784	0.629088272740191	3.60361636797151e-05	0.000277035910955284
Tb927.10.1960-1	Tb927.10.1960	hypothetical protein, conserved	1371.02790616721	1053.5183013203	1688.53751101412	1.602760492056	0.68055885297882	2.51788867676672e-09	4.37832864348879e-08
Tb927.10.8200-1	Tb927.10.8200	hypothetical protein, conserved	801.803653756266	732.29601556804	871.311291944491	1.18983481190816	0.250761294051544	0.0322686425487181	0.0885694905408598
Tb927.4.4410-1	Tb927.4.4410	adenylyl cyclase (GRESAG 4.4)	379.902900002078	492.750365041619	267.055434962537	0.541969025106619	-0.883717694603502	2.85519906774229e-05	0.000223819003843412
Tb927.11.16640-1	Tb927.11.16640	hypothetical protein, conserved	996.918606985719	904.164729789264	1089.67248418217	1.20517030611905	0.269237032291162	0.0207549686032583	0.0620172331534115
Tb927.11.990-1	Tb927.11.990	hypothetical protein, conserved	1007.61481337879	912.672856888263	1102.55676986931	1.20805254757817	0.27268321002858	0.0225123540010519	0.0663856899277317
Tb927.11.14710-1	Tb927.11.14710	hypothetical protein, conserved	220.849335261522	190.505030600178	251.193639922865	1.31856696451264	0.398970841522589	0.0227426263003659	0.0668846902336936
Tb927.6.2590-1	Tb927.6.2590	hypothetical protein, conserved	242.704927603611	196.661652503139	288.748202704083	1.4682486342856	0.554096295890636	0.00436859955496941	0.017427755008246
Tb927.11.9800-1	Tb927.11.9800	hypothetical protein, conserved	715.402611353747	576.132761901165	854.672460806329	1.4834644327221	0.56897033743458	1.83153962019228e-05	0.000149595649872927
Tb927.11.9180-1	Tb927.11.9180	ADP-ribosylation factor GTPase activating protein, putative (Cnt-b5)	851.701940864419	983.150457027512	720.253424701326	0.732597355321344	-0.448907601964925	0.000340232884229144	0.00197732161630253
Tb927.4.760-1	Tb927.4.760	gamma-adaptin 1, putative,AP-1 adapter complex gamma subunit, putative	2563.50235592469	3118.48335555337	2008.52135629602	0.644069929929004	-0.634710757347703	2.33778726946812e-09	4.10229603200766e-08
Tb927.9.9000-1	Tb927.9.9000	isopentenyl-diphosphate delta-isomerase (type II), putative	1141.74387073012	1303.99692538959	979.490816070642	0.751145034930202	-0.412836597304168	0.000657544780478089	0.00347780474116474
Tb927.10.14640-1	Tb927.10.14640	hypothetical protein, conserved	272.913961069529	228.513223312878	317.314698826181	1.3886054129643	0.473636700374853	0.00592561777108867	0.0225497673234134
Tb927.11.12690-1	Tb927.11.12690	hypothetical protein, conserved	206.358897472159	237.539040853794	175.178754090524	0.737473526292242	-0.439336834233887	0.0280696841411246	0.0789989440632035
Tb927.11.6910-1	Tb927.11.6910	hypothetical protein, conserved	1278.59932786342	1653.03128683634	904.1673688905	0.546975351338296	-0.87045227339281	9.08845504215892e-14	2.82451134714471e-12
Tb927.10.14010-1	Tb927.10.14010	hypothetical protein, conserved	1554.21187312196	1739.68719546791	1368.73655077602	0.786771641673136	-0.345983136705143	0.00215099075478785	0.0096127661871817
Tb927.10.1050-1	Tb927.10.1050	serine carboxypeptidase III precursor, putative,serine peptidase, Clan SC, Family S10 (CBP1)	536.74985375689	749.398710813219	324.10099670056	0.432481390779093	-1.20929003845781	2.05820963347215e-08	3.04184641277402e-07
Tb927.9.10890-1	Tb927.9.10890	hypothetical protein, conserved	1015.52207369648	1152.00896941497	879.035177977987	0.763045428738622	-0.390159142853908	0.000737035756227956	0.00383118705076026
Tb927.8.8130-1	Tb927.8.8130	hypothetical protein, conserved	905.766472112024	819.226033003761	992.306911220286	1.21127365494223	0.276524840281932	0.0367780272216885	0.0984191238384359
Tb927.11.8820-1	Tb927.11.8820	glutathionylspermidine synthetase, putative	804.409941583664	999.628537358681	609.191345808647	0.609417721725226	-0.714496641017618	6.24512047515628e-09	1.00796014446169e-07
Tb927.7.6570-1	Tb927.7.6570	hypothetical protein, conserved	306.067354423475	400.989690535545	211.145018311404	0.526559717855607	-0.925330936345783	2.24821589171666e-10	4.64935135874244e-09
Tb927.10.290-1	Tb927.10.290	proteasome alpha 2 subunit, putative	1049.63582381024	1202.57140850825	896.700239112224	0.745652385187295	-0.423424875996154	0.000778842128652445	0.00401752349353151
Tb927.8.8090-1	Tb927.8.8090	UDP-Gal or UDP-GlcNAc-dependent glycosyltransferase, putative	117.615267653525	135.277418807562	99.9531164994885	0.738875101111121	-0.436597581986053	0.0239646414348404	0.0696439891372015
Tb927.11.14960-1	Tb927.11.14960	pumilio/PUF RNA binding protein 7, putative (PUF7)	1118.10229193602	669.192536743569	1567.01204712847	2.341646030235	1.22752301050188	4.37976961285597e-24	3.09550813605401e-22
Tb927.6.4440-1	Tb927.6.4440	hypothetical protein, conserved	4753.58910543334	5570.17633101032	3937.00187985636	0.706800224247526	-0.500625597271824	0.00693682092235005	0.0257384837271278
Tb927.7.5790-1	Tb927.7.5790	protein disulfide isomerase, putative	1897.77475518001	2572.39684537961	1223.15266498041	0.475491434059781	-1.07250874360339	1.1176585220014e-06	1.18299025203144e-05
Tb927.8.520-1	Tb927.8.520	hypothetical protein	34.8645295964513	7.37838497842905	62.3506742144735	8.45045011838738	3.07902818947412	3.37767403516469e-08	4.82902695663675e-07
Tb927.2.5310-1	Tb927.2.5310	hypothetical protein, conserved	199.790045102327	154.951172099467	244.628918105187	1.57874841984514	0.658781290033276	0.000984497652005759	0.00488569502954613
Tb927.11.3830-1	Tb927.11.3830	hypothetical protein, conserved	804.914433050344	683.896809848183	925.932056252504	1.35390609068355	0.437127674508417	0.000579794067237197	0.00311355098361936
Tb927.10.10830-1	Tb927.10.10830	RGG2 (RGG2)	728.619631573377	573.152038640348	884.087224506405	1.54250035750317	0.625270823746159	6.89159304322205e-07	7.54428834592222e-06
Tb927.10.10360-1	Tb927.10.10360	microtubule-associated protein, putative	146.290558452961	182.897582542609	109.683534363313	0.599699202354192	-0.737689040977141	8.23106334354215e-05	0.000570704423598128
Tb927.10.5700-1	Tb927.10.5700	hypothetical protein, conserved	47.7526309996069	73.1074121107994	22.3978498884144	0.306369070409288	-1.70665743802747	5.5854325450256e-09	9.13259903444111e-08
Tb927.1.1090-1	Tb927.1.1090	hypothetical protein, unlikely	419.412003799427	477.551185874589	361.272821724265	0.756511202171196	-0.402566649329455	0.00618830660731515	0.0234185569009726
Tb927.11.8270-1	Tb927.11.8270	hypothetical protein, conserved	1310.89159899137	1084.97214333936	1536.81105464338	1.41645208504002	0.502281799849212	9.07000371211503e-06	7.98087475230684e-05
Tb927.3.4430-1	Tb927.3.4430	hypothetical protein, conserved	1105.24270547773	976.399628259612	1234.08578269584	1.26391463800078	0.337899030372966	0.00525957047870403	0.020441186552267
Tb927.10.4440-1	Tb927.10.4440	predicted SAP domain protein	660.033566140754	768.511487447329	551.555644834178	0.717693429237101	-0.47856038255216	0.000295701679346962	0.00174279052978936
Tb927.5.1790-1	Tb927.5.1790	hypothetical protein, conserved	2640.85366180871	2386.92568836849	2894.78163524892	1.21276571338405	0.278300872152297	0.00669358531199731	0.0249840637454619
Tb927.8.4010-1	Tb927.8.4010	flagellum-adhesion glycoprotein (fla1)	841.538062287661	491.702239184928	1191.37388539039	2.42295802306143	1.27676941079599	3.99074748028678e-23	2.6903777628641e-21
Tb927.7.3490-1	Tb927.7.3490	synaptojanin (N-terminal domain), putative	1474.2945464698	1767.08903256139	1181.5000603782	0.668613770221654	-0.580755027060499	3.61439549478434e-07	4.20113555918965e-06
Tb927.8.3390-1	Tb927.8.3390	hypothetical protein, conserved	285.862557042555	340.170142185965	231.554971899145	0.68070339863208	-0.554901782015942	0.000449827967655035	0.0025046329787349
Tb927.11.13690.1-1	Tb927.11.13690.1	unspecified product	559.04032175041	660.501025225444	457.579618275376	0.692776545076813	-0.529538008463287	0.00584759013102356	0.0223012532237992
Tb927.10.6260-1	Tb927.10.6260	ATP-dependent DEAD/H RNA helicase, putative	1730.02750271692	1468.81916206684	1991.23584336699	1.35567120500051	0.439007319747514	5.16870930403455e-05	0.000380021546481198
Tb927.7.7470-1	Tb927.7.7470	receptor-type adenylate cyclase GRESAG 4, putative	2001.36584859743	1625.33338659221	2377.39831060265	1.46271425309689	0.548647960929344	8.96896225662358e-07	9.65650924042372e-06
Tb927.11.4050-1	Tb927.11.4050	hypothetical protein, conserved	710.721132013015	829.853751171094	591.588512854937	0.712882856792639	-0.488263067038736	0.000201106309613169	0.00124734302721147
Tb927.9.8530-1	Tb927.9.8530	hypothetical protein, unlikely	76.9775665754421	61.4577216673603	92.4974114835239	1.50505760666114	0.589818707751635	0.0200066729406952	0.0604615453973285
Tb927.9.3170-1	Tb927.9.3170	cytochrome oxidase subunit V (COXV)	680.070122840668	549.743197164264	810.397048517072	1.47413747491072	0.559871073363463	1.85122260650234e-05	0.000150994423658551
Tb927.10.10280-1	Tb927.10.10280	microtubule-associated protein, putative	1464.2968398914	1914.00539637153	1014.58828341126	0.5300864278307	-0.915700492122381	0.000133187851733015	0.000867205299099659
Tb927.8.2060-1	Tb927.8.2060	hypothetical protein, conserved	3759.70034556319	3312.31744597534	4207.08324515104	1.2701328643071	0.344979420344667	0.00527753836359282	0.0204928428083861
Tb927.10.16130-1	Tb927.10.16130	hypothetical protein, unlikely	157.179654461248	132.274721526057	182.084587396438	1.37656375530959	0.46107142964937	0.0140562714019838	0.0457560072108596
Tb927.11.8010-1	Tb927.11.8010	DNA repair protein, putative	827.50746399353	699.492251765777	955.522676221284	1.36602324587469	0.449982034449957	0.000608318154397458	0.00324485715468005
Tb927.5.4290-1	Tb927.5.4290	hypothetical protein, conserved	448.772258989126	325.797998148339	571.746519829914	1.75491108932349	0.811397939794005	4.03086465962079e-08	5.634210187706e-07
Tb927.10.1390-1	Tb927.10.1390	hypoxanthine-guanine phosphoribosyltransferase, putative	1662.09940230922	1892.83464590974	1431.36415870871	0.756201373322163	-0.403157625510278	0.000426490776619364	0.00238704153587884
Tb927.1.1200-1	Tb927.1.1200	hypothetical protein, conserved	838.900037586632	694.237556383923	983.56251878934	1.41675210415355	0.502587345132905	6.76273202071416e-05	0.000479907558133918
Tb927.11.7020-1	Tb927.11.7020	proteasome alpha 7 subunit, putative (PSA4)	1494.48173689908	1797.27474341284	1191.68873038531	0.663053178014628	-0.592803513265365	1.67125142173701e-07	2.07168988120271e-06
Tb927.10.330-1	Tb927.10.330	hypothetical protein, conserved	636.350488727247	709.707828171129	562.993149283365	0.793274537684277	-0.334107852399778	0.00944549020138533	0.0330592157048487
Tb927.9.3630-1	Tb927.9.3630	hypothetical protein, conserved	1252.75049227931	1137.64551171699	1367.85547284163	1.20235649747978	0.265864717090175	0.0226994446624608	0.066802529557356
Tb927.7.4900-1	Tb927.7.4900	5'-3' exonuclease XRNA, putative,exoribonuclease 1, putative (XRNA)	4587.95929131354	3717.28777392337	5458.6308087037	1.46844450596367	0.554288745755523	0.000211750434118566	0.00130688789057402
Tb927.11.5440-1	Tb927.11.5440	malic enzyme	4508.35522876992	5354.98194805683	3661.72850948302	0.68379847868801	-0.548356881814366	9.32587844073588e-08	1.19666176653894e-06
Tb927.11.10840-1	Tb927.11.10840	hypothetical protein, conserved	619.559005162436	534.976209135362	704.141801189511	1.31621142990182	0.396391255312025	0.00368847650310008	0.0150923173543268
Tb927.8.6760-1	Tb927.8.6760	IgE-dependent histamine-releasing factor, putative	1044.2554488905	1625.26615262091	463.244745160095	0.285027005831055	-1.81082947619691	4.67787284478266e-52	1.95223226722263e-49
Tb927.8.4520-1	Tb927.8.4520	hypothetical protein, conserved	682.468679408353	978.17266807335	386.764690743355	0.395395111074963	-1.33863306213969	1.19751759523689e-10	2.54117293090946e-09
Tb927.3.1390-1	Tb927.3.1390	hypothetical protein, conserved	879.795320986903	1010.0823997468	749.508242227002	0.742026831093067	-0.430456740406436	0.00866248968003963	0.030936454586743
Tb927.11.10140-1	Tb927.11.10140	hypothetical protein, conserved	531.925282006264	446.521154390291	617.329409622237	1.38253116017578	0.467311997005704	0.000509783374871579	0.00278537499836316
Tb927.2.5910-1	Tb927.2.5910	40S ribosomal protein S13, putative	2729.60969069792	3136.14429552509	2323.07508587075	0.740742410732029	-0.43295615474077	6.77356535862429e-05	0.000480287433681095
Tb927.9.14070-1	Tb927.9.14070	short-chain dehydrogenase, putative	775.351239148575	700.818213526284	849.884264770865	1.21270287838915	0.278226122278508	0.0230188085246213	0.0675156753379456
Tb927.11.12840-1	Tb927.11.12840	hypothetical protein, conserved	5843.12807620283	6781.9342749537	4904.32187745196	0.723145002387308	-0.46764313477839	0.00666966448065328	0.0249266266560534
Tb927.7.4180-1	Tb927.7.4180	fatty acid elongase, putative	2930.681739488	3291.00361794927	2570.35986102673	0.781026142605217	-0.356557255642155	0.00300449816151637	0.0126877527997171
Tb927.1.4250-1	Tb927.1.4250	hypothetical protein, conserved	800.56360403794	686.678095326749	914.449112749131	1.33169984447225	0.413268946006051	0.000873456915599021	0.00441209014888174
Tb927.6.1020-1	Tb927.6.1020	cysteine peptidase precursor,cysteine peptidase, Clan CA, family C1, Cathepsin L-like (Rhodesain)	3056.62783334994	3370.84047174532	2742.41519495456	0.813570151996728	-0.297661343858377	0.00453226084155497	0.0179813191559021
Tb927.11.11020-1	Tb927.11.11020	hypothetical protein, conserved	2425.92280818134	2614.16908055272	2237.67653580996	0.855980032988853	-0.22435095088236	0.0346961028624562	0.093821859144266
Tb927.5.2270-1	Tb927.5.2270	hypothetical protein, conserved	536.73662012703	585.169655153762	488.303585100297	0.834464980881463	-0.261076588102046	0.0344813457732451	0.0933852022115945
Tb927.10.3370-1	Tb927.10.3370	60S acidic ribosomal protein P2, putative	849.730807128859	936.531208756743	762.930405500975	0.814634257104763	-0.2957756108726	0.00971320131272656	0.0338340605344736
Tb927.8.5660-1	Tb927.8.5660	hypothetical protein, conserved	517.381024934084	466.244937181717	568.517112686451	1.21935289232937	0.286115716060611	0.0211058439994693	0.062958344728165
Tb927.10.1460-1	Tb927.10.1460	protein kinase, putative	914.862874662578	1054.75143050437	774.97431882079	0.734745928194864	-0.444682636096641	0.000248586499279498	0.00150145560281566
Tb927.11.1800-1	Tb927.11.1800	histone H1, putative	79.1792326483454	103.965593492082	54.3928718046087	0.523181467806954	-0.934616656452985	0.00051349783355394	0.00280392212664594
Tb927.4.2700-1	Tb927.4.2700	hydroxymethylglutaryl-CoA synthase, putative	705.907090293058	821.026189625041	590.787990961075	0.719572649967336	-0.474787742242314	0.000255348672378719	0.00153700258566421
Tb927.11.8460-1	Tb927.11.8460	amastin-like protein	600.708879520698	663.144644839928	538.273114201469	0.811697897871736	-0.300985217648225	0.0159893848703575	0.0507720902187727
Tb927.11.9220-1	Tb927.11.9220	proteasome regulatory non-ATP-ase subunit 2 (RPN2)	2948.29546381587	3267.0816585033	2629.50926912844	0.804849570345007	-0.313208932029477	0.00309904312373236	0.0130451555890444
Tb927.8.1240-1	Tb927.8.1240	electron transfer flavoprotein-ubiquinone oxidoreductase, putative	797.331743477672	915.725758020996	678.937728934347	0.741420368475405	-0.431636345127095	0.000347077741337009	0.00200778173272446
Tb927.9.12850-1	Tb927.9.12850	hypothetical protein, conserved	909.09580612503	701.398865059553	1116.79274719051	1.59223631919576	0.67105447610122	2.83001466208445e-08	4.08603764390579e-07
Tb927.6.3830-1	Tb927.6.3830	hypothetical protein, conserved	493.771990748037	430.173493826409	557.370487669664	1.29568766013878	0.373717982515059	0.0262439410654868	0.0747701339133998
Tb927.7.6920-1	Tb927.7.6920	hypothetical protein, conserved	936.671540756724	706.723189928944	1166.6198915845	1.65074516898448	0.723117423813819	3.05186061406525e-09	5.21374394184559e-08
Tb927.11.12120-1	Tb927.11.12120	RNA-binding protein, putative (RBP9)	542.81603348062	839.060099010471	246.57196795077	0.293866873471352	-1.76676535642272	6.64711084429599e-17	2.64796724724591e-15
Tb927.11.10640-1	Tb927.11.10640	DNA-(apurinic or apyrimidinic site) lyase, putative	669.806688780425	740.23086122935	599.382516331499	0.809723760147024	-0.304498282986551	0.0258671802328718	0.0739399763734144
Tb927.11.5310-1	Tb927.11.5310	hypothetical protein, conserved	695.069157627165	756.619730496429	633.518584757902	0.83730116890058	-0.256181455710043	0.0367192271542588	0.0983218169202335
Tb927.3.2910-1	Tb927.3.2910	hypothetical protein, conserved	289.036638563656	334.740040881039	243.333236246273	0.726931966686201	-0.460107745759362	0.00874922696538127	0.0311573446260063
Tb927.6.5020-1	Tb927.6.5020	cyclin 7, putative,CYC2-like cyclin, putative (CYC7)	277.079793956496	198.188515013908	355.971072899083	1.79612361934344	0.844886647894342	0.000276336997224448	0.00164413947296338
Tb927.2.5870-1	Tb927.2.5870	hypothetical protein, conserved	1868.1813068399	1684.41738592675	2051.94522775304	1.21819285700622	0.28474255017458	0.0107045885354687	0.0366751422692915
Tb927.1.5160-1	Tb927.1.5160	hypothetical protein	87.2850855479888	126.779578544996	47.7905925509819	0.376958127637413	-1.40752381649909	1.62742527641558e-06	1.68590486081633e-05
Tb927.8.6490-1	Tb927.8.6490	protein kinase, putative	1145.19686149983	945.503821601822	1344.88990139783	1.42240556904296	0.508332877772257	1.46911780004251e-05	0.000122157005688544
Tb927.9.12040-1	Tb927.9.12040	hypothetical protein, conserved	552.314890078392	487.369132932389	617.260647224394	1.26651567675301	0.34086493463735	0.020480232833839	0.0613997444038262
Tb927.9.4780-1	Tb927.9.4780	hypothetical protein, unlikely	114.212410277307	83.4959989229906	144.928821631622	1.73575768301535	0.795565557279621	0.000746124091852813	0.00387154028478274
Tb927.8.510-1	Tb927.8.510	hypothetical protein	110.061191134937	6.22508494247589	213.897297327397	34.3605427562767	5.10268092023465	1.33682287519141e-18	6.1662714095671e-17
Tb927.1.3820-1	Tb927.1.3820	ATP synthase subunit, putative	490.503470478391	616.394671065586	364.612269891195	0.59152404621032	-0.757491277728473	8.02441767688565e-08	1.0465178053605e-06
Tb927.7.2140-1	Tb927.7.2140	hypothetical protein,zinc finger protein family member, putative (ZC3H18)	2176.844203058	2493.57426042117	1860.11414569484	0.745963003877277	-0.422824013262493	9.96311687081372e-05	0.00067322094260456
Tb927.8.3090-1	Tb927.8.3090	hypothetical protein, conserved	373.172606626466	327.667784257156	418.677428995777	1.27774974871254	0.353605307611882	0.033628199155697	0.0914987697611079
Tb927.5.2750-1	Tb927.5.2750	hypothetical protein, conserved	855.09507707238	1092.9893941398	617.200760004963	0.56469052976558	-0.82446765831723	3.01941349213161e-09	5.16838668848466e-08
Tb927.8.3870-1	Tb927.8.3870	hypothetical protein, conserved	488.202532066142	352.707274342716	623.697789789569	1.76831564064522	0.822375815764164	5.10566856342394e-08	6.95895478846772e-07
Tb927.8.7280-1	Tb927.8.7280	hypothetical protein, conserved	510.67767187789	428.662884827732	592.692458928048	1.38265401532544	0.467440192771286	0.022695250726389	0.066802529557356
Tb927.7.4830-1	Tb927.7.4830	kinesin, putative	791.581950573425	654.480081921835	928.683819225015	1.41896422042058	0.504838211898408	0.000100013285569535	0.000674762459377527
Tb927.10.7250-1	Tb927.10.7250	hypothetical protein, conserved	1404.46601577403	1247.13666543437	1561.79536611368	1.25230490723301	0.324585867859483	0.0109314983905234	0.0373357957500185
Tb927.8.8140-1	Tb927.8.8140	small GTP-binding rab protein, putative	682.520252752234	846.456983221184	518.583522283283	0.612651951088901	-0.706860386454436	4.28189246263524e-08	5.91900718336517e-07
Tb927.8.1880-1	Tb927.8.1880	hypothetical protein, conserved	670.627362551253	527.248172614609	814.006552487897	1.54387742768507	0.626558217961965	2.36899395670743e-06	2.35795770479916e-05
Tb927.5.930-1	Tb927.5.930	NADH-dependent fumarate reductase (FRDg)	1388.49138091809	1036.9908993332	1739.99186250298	1.67792394670177	0.746677325907193	3.13737064482033e-11	7.16039487791807e-10
Tb927.11.2830-1	Tb927.11.2830	hypothetical protein, conserved	1337.98793166704	1493.81670059206	1182.15916274201	0.791368286533066	-0.337578843297014	0.00277784521879003	0.0118640523866841
Tb927.8.4910-1	Tb927.8.4910	hypothetical protein, conserved	348.800073364911	389.608793567067	307.991353162756	0.790514378135406	-0.339136391853364	0.0271226696224865	0.0768768035483415
Tb927.10.7370-1	Tb927.10.7370	hypothetical protein, conserved	618.454233951449	516.289941216442	720.618526686455	1.39576325075904	0.481054252491936	0.000489839215540523	0.00269670855596207
Tb927.8.2170-1	Tb927.8.2170	hypothetical protein, conserved	165.116121886858	133.972573428105	196.259670345612	1.46492424026573	0.55082605644336	0.00335425014180141	0.0139188675391797
Tb927.10.4620-1	Tb927.10.4620	peptidyl-prolyl cis-trans isomerase, putative (PPIase)	351.418303517806	299.958955025292	402.87765201032	1.34310926632062	0.425576677488023	0.00494806378460449	0.0193622157447302
Tb927.11.12130-1	Tb927.11.12130	hypothetical protein	48.3593742256324	73.6025551451132	23.1161933061515	0.314067810017956	-1.67085201151958	0.0111673187193879	0.0379636855146299
Tb927.8.4510-1	Tb927.8.4510	hypothetical protein, conserved	843.075393501976	943.079505598863	743.071281405089	0.787920082022388	-0.343878788958283	0.00478264384894665	0.0188267098822142
Tb927.9.14330-1	Tb927.9.14330	mismatch repair protein PMS1, putative,mismatch repair protein	1726.13321617279	1936.05145630907	1516.21497603651	0.783148077544931	-0.352642976972797	0.00134670422883252	0.00642139056664212
Tb927.9.6880-1	Tb927.9.6880	cAMP-specific phosphodiesterase, putative	760.539416054555	833.387220282391	687.691611826718	0.825176574694409	-0.277225228645879	0.025060263872078	0.0721321031029729
[truncated: 1,289 more rows]
