# Supplementary material for: Bromodomain Proteins Contribute to Maintenance of Bloodstream Form Stage Identity in the African Trypanosome
Source: PLoS Biol. 2015 Dec 8;13(12):e1002316. doi: 10.1371/journal.pbio.1002316 (PMC4672894; doi:10.1371/journal.pbio.1002316)
Supplement: S1 Data — (ZIP) [file pbio.1002316.s001.zip › S1_Data/Data_for_Figure_1.xlsx]

## Sheet: Fig1A
id	gene	annotation	baseMean	baseMeanA	baseMeanB	foldChange	log2FoldChange	pval	padj
Tb927.3.5290-1	Tb927.3.5290	hypothetical protein, conserved	916.458	874.347	958.569	1.09633	0.132676	0.0291698	0.0526527
Tb927.7.4790-1	Tb927.7.4790	proteasome beta 6 subunit,20S proteasome beta 6 subunit, putative (BETA6)	887.846	1140.25	635.444	0.557285	-0.843513	2.73903e-33	3.86738e-32
Tb927.7.510-1	Tb927.7.510	hypothetical protein, conserved	361.2	425.583	296.817	0.697436	-0.519867	1.88233e-07	7.58837e-07
Tb927.4.870-1	Tb927.4.870	dynein heavy chain, putative	4403.31	5237.99	3568.63	0.681297	-0.553645	1.20065e-41	2.21386e-40
Tb927.9.13150-1	Tb927.9.13150	TFIIF-stimulated CTD phosphatase, putative	380.579	445.756	315.402	0.707567	-0.499062	2.06293e-07	8.28966e-07
Tb927.6.4770-1	Tb927.6.4770	protein mkt1, putative	1591.67	1948.19	1235.14	0.633991	-0.657467	1.80844e-33	2.56586e-32
Tb927.11.2160-1	Tb927.11.2160	hypothetical protein, conserved	249.011	221.273	276.749	1.25071	0.322753	0.00632266	0.013255
Tb927.4.3060-1	Tb927.4.3060	hypothetical protein, conserved	1260.26	1754.14	766.368	0.43689	-1.19466	9.60911e-83	3.63565e-81
Tb927.10.2570-1	Tb927.10.2570	lysosomal alpha-mannosidase precursor, putative	2009.74	1850.37	2169.11	1.17226	0.229289	1.07335e-05	3.50824e-05
Tb927.7.5460-1	Tb927.7.5460	exosome-associated protein 3 (EAP3)	224.428	246.542	202.314	0.820606	-0.285238	0.025845	0.0472859
Tb927.10.10390-1	Tb927.10.10390	trypanothione reductase	2065.24	2597.18	1533.31	0.590372	-0.760303	6.61673e-50	1.46036e-48
Tb927.2.1560-1	Tb927.2.1560	cyclophilin-type peptidyl-prolyl cis-trans isomerase, putative	210.506	264.535	156.477	0.591518	-0.757506	3.33765e-10	1.70491e-09
Tb927.11.7200-1	Tb927.11.7200	hypothetical protein, conserved	843.584	739.995	947.173	1.27997	0.356112	1.24039e-07	5.10163e-07
Tb927.11.9770-1	Tb927.11.9770	hypothetical protein, conserved	333.287	369.308	297.266	0.804926	-0.313072	0.00185052	0.00430492
Tb927.4.4750-1	Tb927.4.4750	hypothetical protein, conserved	401.07	300.552	501.589	1.6689	0.738894	6.47854e-15	4.42363e-14
Tb927.7.4600-1	Tb927.7.4600	hypothetical protein, conserved	831.427	779.07	883.785	1.13441	0.181943	0.0132243	0.0258743
Tb927.10.12780-1	Tb927.10.12780	zinc finger protein family member, putative (ZC3H37)	279.193	122.693	435.692	3.55108	1.82826	3.72336e-52	8.49664e-51
Tb927.2.1210-1	Tb927.2.1210	retrotransposon hot spot protein 4 (RHS4), putative	470.402	527.374	413.43	0.783941	-0.351183	4.59173e-05	0.00013829
Tb927.9.4620-1	Tb927.9.4620	ubiquitin-activating enzyme E1, putative	541.237	504.545	577.929	1.14544	0.195907	0.0136216	0.0265533
Tb927.11.3280-1	Tb927.11.3280	kinesin, putative,MCAK-like kinesin, putative (Kif13-5)	1163.45	1220.77	1106.13	0.90609	-0.142273	0.0530895	0.0900975
Tb927.10.5290-1	Tb927.10.5290	HIRA-interacting protein 5, putative	246.314	228.363	264.265	1.15721	0.210655	0.046089	0.0794043
Tb927.9.11980-1	Tb927.9.11980	hypothetical protein, unlikely	13.9296	9.52122	18.3381	1.92602	0.945624	0.0448906	0.0776457
Tb927.10.1030-1	Tb927.10.1030	serine carboxypeptidase III precursor, putative,serine peptidase, Clan SC, Family S10 (CBP1)	337.174	394.783	279.565	0.708148	-0.497876	1.73224e-06	6.24836e-06
Tb927.9.15190-1	Tb927.9.15190	ribosomal protein L15, putative	2221.77	2697.76	1745.78	0.647123	-0.627889	1.70215e-22	1.67531e-21
Tb927.5.1460-1	Tb927.5.1460	hypothetical protein, conserved	1260.48	1904.22	616.736	0.323878	-1.62648	2.55033e-144	2.18528e-142
Tb927.11.12620-1	Tb927.11.12620	hypothetical protein, conserved	694.352	520.166	868.539	1.66973	0.739618	1.37558e-21	1.31395e-20
Tb927.4.2990-1	Tb927.4.2990	hypothetical protein, conserved	1101.07	1209.11	993.032	0.821293	-0.284031	1.55746e-05	4.96975e-05
Tb927.11.1690-1	Tb927.11.1690	hypothetical protein, conserved	261.718	235	288.436	1.22738	0.295588	0.0195679	0.0368745
Tb927.7.3070-1	Tb927.7.3070	hypothetical protein, conserved	1344.98	1453.24	1236.71	0.851002	-0.232766	7.07255e-06	2.37655e-05
Tb927.7.1700-1	Tb927.7.1700	hypothetical protein, conserved	702.899	480.446	925.353	1.92603	0.94563	1.22272e-31	1.62905e-30
Tb927.7.3120-1	Tb927.7.3120	small nuclear ribonucleoprotein SmD1,SmD-1 like small nuclear ribonucleoprotein (Sm-D1)	419.858	393.417	446.299	1.13442	0.181951	0.057304	0.096389
Tb927.11.14450-1	Tb927.11.14450	hypothetical protein, conserved	839.498	911.061	767.935	0.842902	-0.246564	6.27992e-05	0.000185553
Tb927.9.1600-1	Tb927.9.1600	hypothetical protein, conserved	1361.71	1450.93	1272.49	0.877018	-0.189321	0.000460121	0.00119225
Tb927.9.15890-1	Tb927.9.15890	expression site-associated gene (ESAG) protein, putative,expression site-associated gene 5 (ESAG5) protein, putative	840.441	1224.56	456.323	0.372643	-1.42414	1.12802e-82	4.24951e-81
Tb927.4.3470-1	Tb927.4.3470	hypothetical protein, conserved	614.17	453.497	774.842	1.70859	0.772809	9.202e-24	9.50656e-23
Tb927.11.2570-1	Tb927.11.2570	hypothetical protein, conserved	859.721	1054.08	665.36	0.631222	-0.66378	2.26168e-22	2.21108e-21
Tb927.9.11080-1	Tb927.9.11080	hypothetical protein, unlikely	206.63	279.084	134.176	0.480773	-1.05657	1.12664e-07	4.65571e-07
Tb927.6.190-1	Tb927.6.190	receptor-type adenylate cyclase GRESAG 4, putative	941.42	1224.41	658.427	0.537749	-0.894995	3.08152e-28	3.74063e-27
Tb927.10.2640-1	Tb927.10.2640	intraflagellar transport protein IFT81, putative	2704.84	3717.08	1692.59	0.455356	-1.13493	1.69461e-125	1.18487e-123
Tb927.10.3850-1	Tb927.10.3850	hypothetical protein, conserved	590.344	497.405	683.283	1.37369	0.458061	1.53208e-09	7.47229e-09
Tb927.5.2950-1	Tb927.5.2950	hypothetical protein, conserved	957.846	1197.64	718.056	0.599561	-0.738022	1.43247e-22	1.41627e-21
Tb927.10.4140-1	Tb927.10.4140	hypothetical protein, conserved	184.628	211.628	157.628	0.744832	-0.425013	0.00317431	0.00706481
Tb927.10.2810-1	Tb927.10.2810	hypothetical protein, conserved	584.295	730.526	438.063	0.599654	-0.737797	3.57782e-19	3.00674e-18
Tb927.10.5740-1	Tb927.10.5740	hypothetical protein, conserved	86.9538	99.0003	74.9074	0.756638	-0.402325	0.0388223	0.0680792
Tb927.6.700-1	Tb927.6.700	alanyl-tRNA synthetase, putative	3194.79	3844.52	2545.07	0.662	-0.595097	2.94456e-38	4.96824e-37
Tb927.5.2060-1	Tb927.5.2060	cell division control protein, putative	1141.53	1205.73	1077.33	0.893509	-0.162445	0.0460679	0.0794043
Tb927.11.8510-1	Tb927.11.8510	DNA polymerase kappa, putative	98.7715	110.646	86.8966	0.785353	-0.348586	0.0587567	0.0984724
Tb927.10.7560-1	Tb927.10.7560	hypothetical protein, conserved	211.894	135.581	288.206	2.1257	1.08794	6.02411e-17	4.57038e-16
Tb927.11.11760-1	Tb927.11.11760	hypothetical protein, conserved	602.227	550.631	653.823	1.18741	0.247815	0.00291497	0.00652584
Tb927.10.4660-1	Tb927.10.4660	hypothetical protein, conserved	264.734	233.758	295.71	1.26503	0.339166	0.0107825	0.0214668
Tb927.4.5060-1	Tb927.4.5060	hypothetical protein	221.691	119.894	323.487	2.69812	1.43195	3.97754e-20	3.50794e-19
Tb927.4.5310-1	Tb927.4.5310	serine/threonine-protein kinase a, putative,protein kinase, putative	392.328	508.772	275.883	0.542253	-0.882963	3.12899e-19	2.63971e-18
Tb927.7.1190-1	Tb927.7.1190	regulator of chromosome condensation, putative	1353.12	1554.87	1151.36	0.740484	-0.433459	6.93536e-13	4.26867e-12
Tb927.10.14350-1	Tb927.10.14350	hypothetical protein, conserved	190.697	218.361	163.032	0.746617	-0.421559	0.00171558	0.00400914
Tb927.11.15340-1	Tb927.11.15340	hypothetical protein, conserved	438.184	367.192	509.176	1.38667	0.471628	2.06595e-06	7.39715e-06
Tb927.1.2100-1	Tb927.1.2100	calpain-like cysteine peptidase, putative,cysteine peptidase, Clan CA, family C2, putative	4448.03	3937.1	4958.96	1.25955	0.332904	3.19738e-10	1.63709e-09
Tb927.10.1370-1	Tb927.10.1370	hypothetical protein, conserved	324.285	275.58	372.991	1.35347	0.436668	2.77792e-05	8.60654e-05
Tb927.4.3280-1	Tb927.4.3280	expression site-associated gene (ESAG) protein, putative,expression site-associated gene 2 (ESAG2) protein, putative	5.10765	1.07611	9.1392	8.49284	3.08625	0.0199722	0.037523
Tb927.11.13210-1	Tb927.11.13210	hypothetical protein, conserved	300.922	271.824	330.019	1.21409	0.279877	0.00662321	0.0138221
Tb927.10.12220-1	Tb927.10.12220	hypothetical protein, conserved	364.972	320.073	409.87	1.28055	0.356765	0.000234581	0.000637115
Tb927.1.850-1	Tb927.1.850	hypothetical protein, unlikely	174.533	194.371	154.694	0.795871	-0.329393	0.018872	0.0357092
Tb927.7.630-1	Tb927.7.630	hypothetical protein, conserved	341.357	311.092	371.622	1.19457	0.256496	0.0253362	0.0464329
Tb927.8.2820-1	Tb927.8.2820	hypothetical protein, conserved	1843.03	2020.26	1665.81	0.824549	-0.278323	2.26374e-08	9.94724e-08
Tb927.9.3820-1	Tb927.9.3820	syntaxin, putative	525.228	644.986	405.47	0.628649	-0.669673	1.31495e-15	9.23845e-15
Tb927.10.8630-1	Tb927.10.8630	hypothetical protein, conserved	661.781	710.183	613.379	0.863692	-0.211412	0.0298838	0.053808
Tb927.5.680-1	Tb927.5.680	hypothetical protein, conserved	625.583	579.864	671.303	1.15769	0.211252	0.00462828	0.00998795
Tb927.3.5740-1	Tb927.3.5740	hypothetical protein	2.00098	3.741	0.260965	0.0697581	-3.84149	0.057403	0.0965183
Tb927.11.5670-1	Tb927.11.5670	hypothetical protein, conserved	273.488	185.606	361.37	1.94697	0.961234	1.34874e-15	9.46825e-15
Tb927.10.12660-1	Tb927.10.12660	pumilio/PUF RNA binding protein 2 (PUF2)	775.38	829.639	721.122	0.8692	-0.20224	0.00730575	0.0151094
Tb927.11.230-1	Tb927.11.230	cleavage and polyadenylation specificity factor, putative	1163.44	1338.95	987.931	0.73784	-0.438619	8.49909e-14	5.46593e-13
Tb927.6.4650-1	Tb927.6.4650	UV excision repair RAD23 protein, putative	918.531	1015.33	821.736	0.809332	-0.305197	4.01533e-06	1.39207e-05
Tb927.11.20730-1	Tb927.11.20730	glycerophosphoryl diester phosphodiesterase, putative	475.016	519.427	430.605	0.828999	-0.270557	0.0148132	0.0286376
Tb927.3.3220-1	Tb927.3.3220	RNA polymerase-associated protein CTR9, putative	1265.21	1326.92	1203.51	0.906996	-0.140831	0.0248647	0.0456645
Tb927.9.8260-1	Tb927.9.8260	rhomboid-like protein,serine peptidase, Clan S- , family S54, putative	595.815	667.024	524.606	0.786487	-0.346505	4.90646e-06	1.68167e-05
Tb927.9.3370-1	Tb927.9.3370	thioredoxin (trx)	317.753	253.665	381.841	1.5053	0.590046	6.47071e-07	2.4653e-06
Tb927.7.5180-1	Tb927.7.5180	60S ribosomal protein L23a, putative	658.797	792.271	525.324	0.663061	-0.592786	2.21421e-13	1.39024e-12
Tb927.11.4100-1	Tb927.11.4100	variant surface glycoprotein (VSG), putative	366.849	574.976	158.721	0.276049	-1.85701	7.24089e-33	1.00613e-31
Tb927.2.4530-1	Tb927.2.4530	hypothetical protein, conserved	226.419	279.148	173.691	0.622218	-0.684508	4.65825e-07	1.80466e-06
Tb927.10.13260-1	Tb927.10.13260	hypothetical protein, conserved	964.566	877.677	1051.45	1.198	0.260624	7.8708e-05	0.000228465
Tb927.10.13330-1	Tb927.10.13330	paraflagellar rod component, putative (PFC20)	1261.84	1086.56	1437.12	1.32263	0.403414	3.08865e-11	1.70207e-10
Tb927.9.13980-1	Tb927.9.13980	hypothetical protein, unlikely	96.2765	63.0645	129.488	2.05327	1.03792	1.53481e-05	4.90466e-05
Tb927.11.5960-1	Tb927.11.5960	hypothetical protein, conserved	913.988	1114.17	713.809	0.640666	-0.642356	6.92682e-21	6.37267e-20
Tb927.1.740-1	Tb927.1.740	hypothetical protein, conserved	567.426	516.609	618.243	1.19673	0.259101	0.00265888	0.00599242
Tb927.5.2920-1	Tb927.5.2920	hypothetical protein, conserved	299.663	263.078	336.248	1.27813	0.354034	0.00549922	0.0116857
Tb927.9.15530-1	Tb927.9.15530	BARP protein (BARP)	175.54	96.7881	254.292	2.62731	1.39359	1.73435e-20	1.55949e-19
Tb927.3.3030-1	Tb927.3.3030	hypothetical protein, conserved	769.641	681.677	857.604	1.25808	0.331222	1.20194e-06	4.42686e-06
Tb927.6.3720-1	Tb927.6.3720	hypothetical protein, conserved	785.057	911.114	659	0.72329	-0.467354	2.29627e-10	1.18965e-09
Tb927.8.3770-1	Tb927.8.3770	mitogen-activated protein kinase, putative (MPK10)	1296.36	1138.25	1454.48	1.27782	0.353687	7.48696e-07	2.82295e-06
Tb927.5.1840-1	Tb927.5.1840	hypothetical protein, conserved	376.352	338.226	414.477	1.22544	0.293305	0.00472658	0.010184
Tb927.4.710-1	Tb927.4.710	hypothetical protein, conserved	286.311	402.349	170.273	0.423198	-1.2406	2.13509e-25	2.33259e-24
Tb927.10.13520-1	Tb927.10.13520	hypothetical protein, conserved,hypothetical protein	849.388	940.746	758.03	0.805775	-0.311551	4.67612e-06	1.60839e-05
Tb927.4.1300-1	Tb927.4.1300	amidinotransferase, putative	4477.09	6703.3	2250.89	0.335789	-1.57438	4.81212e-202	7.51035e-200
Tb927.10.1420-1	Tb927.10.1420	methionine aminopeptidase 2, putative,metallo- peptidase, Clan MG, Family M24 (MetAP2)	1581.61	1900.83	1262.39	0.664126	-0.590471	3.57005e-23	3.6072e-22
Tb927.9.8490-1	Tb927.9.8490	hypothetical protein, conserved	321.723	278.106	365.34	1.31367	0.393603	4.85516e-05	0.000145521
Tb927.10.11060-1	Tb927.10.11060	hypothetical protein, conserved	256.01	173.291	338.73	1.95469	0.966938	2.96694e-17	2.27865e-16
Tb927.7.3890-1	Tb927.7.3890	hypothetical protein, conserved	236.055	275.822	196.289	0.71165	-0.490761	8.9591e-05	0.000257659
Tb927.9.16000-1	Tb927.9.16000	hypothetical protein, unlikely	32.4014	40.382	24.4209	0.604747	-0.725597	0.0201526	0.0377806
Tb927.8.1200-1	Tb927.8.1200	vacuolar-type Ca2 -ATPase 2 (TbA2)	494.967	553.246	436.688	0.78932	-0.341318	4.03907e-05	0.000122489
Tb927.8.1950-1	Tb927.8.1950	hypothetical protein, conserved	1142.89	1239.34	1046.45	0.84436	-0.244069	3.05682e-05	9.42051e-05
Tb927.10.5190-1	Tb927.10.5190	hypothetical protein	498.364	395.287	601.44	1.52153	0.60552	1.26656e-10	6.69676e-10
Tb927.10.2840-1	Tb927.10.2840	ribosomal protein S25, putative	2296.48	2605.7	1987.25	0.762654	-0.390899	5.13594e-14	3.35236e-13
Tb927.7.2390-1	Tb927.7.2390	hypothetical protein, conserved	1583.27	1646.77	1519.78	0.922884	-0.115778	0.0479163	0.0822928
Tb927.9.10770-1	Tb927.9.10770	Polyadenylate-binding protein 2 (Poly(A)-binding protein 2) (Poly(A)-binding protein II) (PABII) (Polyadenylate-binding nuclear protein 1) (Nuclear poly(A)-binding protein 1) (PABP2), putative (PABP2)	7736.16	10005.4	5466.9	0.546393	-0.871988	4.222e-122	2.73335e-120
Tb927.11.4450-1	Tb927.11.4450	ALBA-Domain Protein (ALBA2)	1323.16	1744.64	901.691	0.516836	-0.952222	4.27573e-37	6.90756e-36
Tb927.4.5180-1	Tb927.4.5180	tousled-like kinase I (TLK1)	817.678	754.927	880.429	1.16624	0.221869	0.00187347	0.0043502
Tb927.11.5350-1	Tb927.11.5350	myo-inositol/proton symporter (MIT)	512.358	457.083	567.634	1.24186	0.312503	0.000528867	0.00135518
Tb927.4.2050-1	Tb927.4.2050	hypothetical protein	400.244	522.111	278.377	0.533176	-0.907317	1.48258e-19	1.2654e-18
Tb927.10.5900-1	Tb927.10.5900	hypothetical protein, conserved	1096.17	1036.32	1156.02	1.11551	0.157702	0.00581214	0.012279
Tb927.9.15600-1	Tb927.9.15600	BARP protein (BARP)	67.0942	34.4318	99.7566	2.89722	1.53467	1.46484e-09	7.15236e-09
Tb927.11.13080-1	Tb927.11.13080	hypothetical protein, conserved	412.95	382.761	443.14	1.15774	0.211316	0.0495702	0.0848666
Tb927.8.3360-1	Tb927.8.3360	hypothetical protein, conserved	108.201	127.94	88.4612	0.691427	-0.532352	0.00320332	0.00712393
Tb927.10.15540-1	Tb927.10.15540	predicted VPS53-like domain protein	968.887	1131.94	805.835	0.711907	-0.490239	1.02857e-12	6.25153e-12
Tb927.9.6070-1	Tb927.9.6070	40S ribosomal protein S3, putative (RPS3)	504.316	604.587	404.045	0.668299	-0.581434	1.30069e-11	7.30591e-11
Tb927.10.470-1	Tb927.10.470	choline dehydrogenase, putative	405.428	311.479	499.376	1.60324	0.680994	2.21967e-12	1.31704e-11
Tb927.7.5470-1	Tb927.7.5470	hypothetical protein, conserved	593.188	652.53	533.845	0.818116	-0.289623	0.00010113	0.000288659
Tb927.9.12000-1	Tb927.9.12000	unspecified product	878.726	908.44	849.013	0.934584	-0.0976045	0.0501206	0.0856579
Tb927.11.6870-1	Tb927.11.6870	14-3-3 protein	1649	2239.5	1058.5	0.47265	-1.08116	6.63107e-30	8.42377e-29
Tb927.5.3790-1	Tb927.5.3790	hypothetical protein, conserved	246.069	279.045	213.093	0.763649	-0.389018	0.00341058	0.00754836
Tb927.8.3950-1	Tb927.8.3950	hypothetical protein, conserved	715.14	779.979	650.301	0.833741	-0.262328	0.000766246	0.00190797
Tb927.11.16390-1	Tb927.11.16390	cyclin dependent kinases regulatory subunit, putative (CKS1)	233.817	277.322	190.311	0.686245	-0.543204	3.79616e-05	0.000115685
Tb927.9.5960-1	Tb927.9.5960	succinate dehydrogenase, putative	227.463	169.507	285.418	1.68382	0.751736	2.42723e-09	1.16241e-08
Tb927.4.4060-1	Tb927.4.4060	hypothetical protein, conserved	553.851	635.069	472.632	0.744221	-0.426196	1.17364e-07	4.83622e-07
Tb927.11.7960-1	Tb927.11.7960	kinetoplast poly(A) polymerase 1	433.039	358.724	507.355	1.41434	0.500124	1.3974e-06	5.10866e-06
Tb927.9.5210-1	Tb927.9.5210	glutaminyl-tRNA synthetase, putative	1552.5	1798.01	1306.98	0.726906	-0.460159	1.4016e-16	1.04255e-15
Tb927.5.1210-1	Tb927.5.1210	short-chain dehydrogenase, putative	3070.38	3747.37	2393.4	0.638688	-0.646818	1.41699e-47	2.92778e-46
Tb927.8.1600-1	Tb927.8.1600	lysyl-tRNA synthetase, putative	2834.94	3700.76	1969.12	0.532084	-0.910275	4.01085e-83	1.53078e-81
Tb927.9.4730-1	Tb927.9.4730	hypothetical protein, unlikely	573.944	789.597	358.291	0.453764	-1.13998	1.45482e-36	2.28689e-35
Tb927.9.10450-1	Tb927.9.10450	hypothetical protein, conserved	1589.49	1799.38	1379.59	0.7667	-0.383266	4.67326e-09	2.18185e-08
Tb927.11.15550-1	Tb927.11.15550	NADH-cytochrome b5 reductase, putative (B5R)	174.996	98.1395	251.852	2.56627	1.35967	9.5078e-21	8.67413e-20
Tb927.11.6140-1	Tb927.11.6140	40S ribosomal protein S15A, putative	2598.07	3077.43	2118.72	0.688469	-0.538536	1.23831e-28	1.52006e-27
Tb927.7.2560-1	Tb927.7.2560	hypothetical protein, conserved	640.471	582.427	698.515	1.19932	0.262214	0.000485644	0.00125355
Tb927.9.9430-1	Tb927.9.9430	hypothetical protein, conserved	185.482	162.197	208.767	1.28712	0.364146	0.0188309	0.035647
Tb927.7.6990-1	Tb927.7.6990	hypothetical protein, conserved	516.148	467.569	564.726	1.20779	0.272372	0.000450044	0.00116891
Tb927.10.11470-1	Tb927.10.11470	hypothetical protein, conserved	1074.09	973.667	1174.52	1.20628	0.270567	3.8012e-05	0.000115758
Tb927.7.5410-1	Tb927.7.5410	hypothetical protein, conserved	118.95	149.015	88.8853	0.596486	-0.74544	0.000937162	0.00230272
Tb927.9.2450-1	Tb927.9.2450	electon transport protein SCO1/SCO2, putative	316.275	271.47	361.079	1.33009	0.411525	0.000459672	0.00119144
Tb927.5.970-1	Tb927.5.970	class I transcription factor A, subunit 6 (CITFA-6)	449.804	420.74	478.868	1.13815	0.186697	0.022732	0.0420927
Tb927.11.4920-1	Tb927.11.4920	hypothetical protein, conserved	577.05	681.628	472.473	0.693154	-0.528752	1.52684e-10	8.02441e-10
Tb927.7.840-1	Tb927.7.840	hypothetical protein, conserved	580.525	718.542	442.507	0.615841	-0.699371	1.10397e-16	8.2397e-16
Tb927.10.13790-1	Tb927.10.13790	hypothetical protein, conserved	2392.57	3381.23	1403.91	0.415206	-1.2681	4.62919e-131	3.42874e-129
Tb927.2.370-1	Tb927.2.370	retrotransposon hot spot protein 1 (RHS1), putative	338.076	396.481	279.672	0.705384	-0.503518	1.53194e-06	5.57417e-06
Tb927.10.9020-1	Tb927.10.9020	hypothetical protein, conserved	470.058	439.17	500.946	1.14067	0.189877	0.0359048	0.0635367
Tb927.10.2140-1	Tb927.10.2140	mitochondrial processing peptidase alpha subunit (pseudogene), putative	351.44	285.221	417.659	1.46433	0.550243	5.9613e-08	2.53907e-07
Tb927.5.3800-1	Tb927.5.3800	glutamine hydrolysing (not ammonia-dependent) carbomoyl phosphate synthase, putative	4329.1	4669.66	3988.54	0.854138	-0.227458	1.77802e-07	7.18702e-07
Tb927.6.1130-1	Tb927.6.1130	hypothetical protein, conserved	437.92	407.711	468.13	1.14819	0.199364	0.0553619	0.093464
Tb927.1.3210-1	Tb927.1.3210	hypothetical protein, unlikely	214.933	126.828	303.037	2.38935	1.25662	2.91687e-12	1.70867e-11
Tb927.11.10720-1	Tb927.11.10720	hypothetical protein, conserved	1292.43	1092.27	1492.59	1.36651	0.450494	3.83476e-13	2.38038e-12
Tb927.3.2800-1	Tb927.3.2800	hypothetical protein	579.303	626.112	532.494	0.850478	-0.233654	0.00625495	0.0131288
Tb927.4.4990-1	Tb927.4.4990	ubiquinol-cytochrome c reductase, putative	72.7987	50.5774	95.0201	1.87871	0.909741	3.23957e-05	9.95565e-05
Tb927.11.7050-1	Tb927.11.7050	hypothetical protein, conserved	283.94	380.745	187.134	0.491495	-1.02475	2.37167e-17	1.82308e-16
Tb927.5.3060-1	Tb927.5.3060	hypothetical protein, conserved	236.536	213.619	259.452	1.21456	0.280429	0.0132589	0.0259362
Tb927.11.10320-1	Tb927.11.10320	hypothetical protein, conserved	436.534	363.995	509.073	1.39857	0.483954	4.48235e-08	1.92984e-07
Tb927.4.3400-1	Tb927.4.3400	hypothetical protein, conserved	834.649	926.063	743.235	0.802575	-0.317292	0.000511223	0.00131453
Tb927.9.7400-1	Tb927.9.7400	expression site-associated gene 11 (ESAG11) protein, putative	2.43016	4.86032	0	0	#NAME?	0.0311871	0.0559013
Tb927.5.1065-1	Tb927.5.1065	hypothetical protein	186.55	159.093	214.008	1.34518	0.427794	0.00669675	0.0139556
Tb927.10.2760-1	Tb927.10.2760	hypothetical protein, conserved	1023.47	1116.97	929.97	0.832585	-0.264331	5.24684e-05	0.000156777
Tb927.8.6580-1	Tb927.8.6580	succinate dehydrogenase flavoprotein, putative	1131.57	979.222	1283.91	1.31115	0.390838	1.47654e-10	7.77408e-10
Tb927.11.11300-1	Tb927.11.11300	hypothetical protein, conserved	200.818	163.556	238.081	1.45566	0.54167	0.000405705	0.00106291
Tb927.11.16550-1	Tb927.11.16550	zinc finger protein family member, putative (ZC3H46)	245.531	289.915	201.148	0.693819	-0.52737	4.09088e-05	0.000123932
Tb927.4.1020-1	Tb927.4.1020	serine-palmitoyl-CoA transferase, putative	1005.09	1068.97	941.196	0.880466	-0.18366	0.00244265	0.00554226
Tb927.11.4770-1	Tb927.11.4770	retrotransposon hot spot protein (RHS, pseudogene), putative	101.144	125.332	76.9558	0.614016	-0.703652	0.000119102	0.000336551
Tb927.9.10690-1	Tb927.9.10690	hypothetical protein, conserved	569.034	476.415	661.653	1.38882	0.473855	2.01982e-08	8.91576e-08
Tb927.3.3330-1	Tb927.3.3330	heat shock protein 20, putative	492.501	389.121	595.881	1.53135	0.614806	2.10914e-13	1.32618e-12
Tb927.11.14060-1	Tb927.11.14060	hypothetical protein, conserved	381.096	322.417	439.775	1.364	0.447841	4.16902e-06	1.44192e-05
Tb927.2.4200-1	Tb927.2.4200	protein kinase, putative	456.352	360.2	552.505	1.53389	0.617191	4.4897e-11	2.4525e-10
Tb927.10.14500-1	Tb927.10.14500	hypothetical protein, conserved	1069.11	1497.68	640.533	0.427683	-1.22538	1.59058e-79	5.72085e-78
Tb927.8.6110-1	Tb927.8.6110	hypothetical protein, conserved	2979.43	3385.67	2573.19	0.760026	-0.39588	2.18366e-17	1.68448e-16
Tb927.11.5180-1	Tb927.11.5180	hypothetical protein, conserved	669.002	750.239	587.765	0.783436	-0.352112	7.52271e-05	0.000219235
Tb927.11.4650-1	Tb927.11.4650	hypothetical protein, conserved	1177.64	871.506	1483.78	1.70255	0.767697	4.88311e-34	7.1608e-33
Tb927.7.6020-1	Tb927.7.6020	hypothetical protein	1.76973	0	3.53946	Inf	Inf	0.0584109	0.0979868
Tb927.1.4730-1	Tb927.1.4730	hypothetical protein, conserved	275.31	298.177	252.444	0.846625	-0.240206	0.0584542	0.0980218
Tb927.1.4660-1	Tb927.1.4660	hypothetical protein, unlikely	147.618	216.318	78.9187	0.364827	-1.45471	3.07747e-20	2.73067e-19
Tb927.8.7790-1	Tb927.8.7790	hypothetical protein, conserved	339.138	388.332	289.943	0.746635	-0.421524	6.79468e-05	0.00019975
Tb927.5.2450-1	Tb927.5.2450	5'-3' exonuclease, pseudogene, putative,5'-3' exonuclease, frameshift,exoribonuclease 2, frameshift (XRNB)	1183.76	1105.45	1262.07	1.14168	0.191162	0.0022175	0.00508285
Tb927.10.3550-1	Tb927.10.3550	DNA repair helicase, putative	624.938	566.261	683.616	1.20725	0.271721	0.00145673	0.00345317
Tb927.11.11530-1	Tb927.11.11530	histone acetyltransferase, putative (HAT2)	797.129	651.018	943.239	1.44887	0.534926	8.88429e-14	5.69689e-13
Tb927.3.1170-1	Tb927.3.1170	hypothetical protein, conserved	508.957	465.491	552.424	1.18675	0.247021	0.00402954	0.00879795
Tb927.11.10990-1	Tb927.11.10990	translation initiation factor 2 subunit, putative	635.627	735.15	536.105	0.729246	-0.455522	3.66026e-07	1.43392e-06
Tb927.11.140-1	Tb927.11.140	expression site-associated gene 4 (ESAG4) protein, putative,receptor-type adenylate cyclase	311.325	281.072	341.578	1.21527	0.281274	0.0539	0.0912957
Tb927.10.11440-1	Tb927.10.11440	CYC2-like cyclin, putative,G1 cyclin CycE4, putative (CYC5)	1234.71	1013.63	1455.8	1.43623	0.522284	4.23322e-15	2.91326e-14
Tb927.7.2720-1	Tb927.7.2720	hypothetical protein, conserved	611.821	687.694	535.949	0.779342	-0.359671	4.71641e-06	1.6197e-05
Tb927.11.14880-1	Tb927.11.14880	paraflagellar rod component, putative (PFC9)	1244.74	1851.89	637.592	0.344293	-1.53829	1.35142e-70	4.24872e-69
Tb927.7.6360-1	Tb927.7.6360	histone H2A variant (h2aZ)	983.159	1349.99	616.327	0.456541	-1.13118	2.23508e-49	4.8353e-48
Tb927.11.11360-1	Tb927.11.11360	receptor for activated C kinase 1 (RACK1)	2668.91	3121.51	2216.32	0.710014	-0.49408	9.20724e-25	9.8859e-24
Tb927.10.13430-1	Tb927.10.13430	citrate synthase, putative	748.207	476.691	1019.72	2.13917	1.09705	5.47892e-49	1.16795e-47
Tb927.1.4120-1	Tb927.1.4120	hypothetical protein, unlikely	6.96276	3.03422	10.8913	3.58949	1.84378	0.00756357	0.0155616
Tb927.2.1780-1	Tb927.2.1780	UDP-GlcNAc:PI a1-6 GlcNAc-transferase (TbGPI3)	413.447	332.196	494.697	1.48917	0.574508	3.50825e-10	1.78788e-09
Tb927.7.1780-1	Tb927.7.1780	Adenine phosphoribosyltransferase, putative	1026.41	1390.21	662.596	0.476615	-1.06911	7.46687e-58	1.8807e-56
Tb927.10.12330-1	Tb927.10.12330	zinc finger protein family member, putative (ZC3H34)	893.943	1163.85	624.032	0.536177	-0.899218	1.26979e-37	2.09791e-36
Tb927.9.7270-1	Tb927.9.7270	hypothetical protein	46.149	56.3007	35.9974	0.639377	-0.645261	0.00529318	0.0112918
Tb927.3.1270-1	Tb927.3.1270	hypothetical protein, conserved	557.497	491.142	623.853	1.27021	0.345067	9.6134e-05	0.000275479
Tb927.8.4780-1	Tb927.8.4780	hypothetical protein, conserved	4351.77	4976.71	3726.83	0.748855	-0.417242	9.79165e-11	5.22461e-10
Tb927.10.6550-1	Tb927.10.6550	hypothetical protein, conserved	468.005	537.368	398.641	0.741839	-0.430822	1.32503e-07	5.42424e-07
Tb927.11.15770-1	Tb927.11.15770	hypothetical protein, conserved	239.296	194.721	283.872	1.45785	0.543838	1.06096e-05	3.47426e-05
Tb927.7.6410-1	Tb927.7.6410	hypothetical protein, conserved	1196.51	1088.39	1304.64	1.19869	0.261461	0.000183325	0.000505127
Tb927.9.1440-1	Tb927.9.1440	hypothetical protein, conserved	2511.45	3518.39	1504.5	0.42761	-1.22563	1.63315e-112	9.20887e-111
Tb927.11.15470-1	Tb927.11.15470	methionyl-tRNA formyltransferase	638.26	594.124	682.397	1.14858	0.199848	0.0137225	0.0267235
Tb927.8.730-1	Tb927.8.730	nucleolar RNA-binding protein, putative	1488.25	1994.44	982.053	0.492396	-1.02211	3.14297e-73	1.02117e-71
Tb927.1.290-1	Tb927.1.290	leucine-rich repeat protein (LRRP), putative	927.632	830.722	1024.54	1.23332	0.302542	0.0300586	0.0541005
Tb927.9.4350-1	Tb927.9.4350	hypothetical protein, conserved	1168.78	937.784	1399.77	1.49264	0.577867	1.66408e-20	1.49939e-19
Tb927.1.4330-1	Tb927.1.4330	hypothetical protein, unlikely	97.6228	124.075	71.1709	0.573614	-0.801849	0.000132434	0.0003717
Tb927.11.3750-1	Tb927.11.3750	NADH-cytochrome b5 reductase, putative (B5R)	320.432	244.111	396.753	1.6253	0.700704	1.03601e-11	5.84554e-11
Tb927.7.4420-1	Tb927.7.4420	proteasome alpha 3 subunit, putative	896.907	1061.1	732.718	0.690528	-0.534228	4.8141e-16	3.47442e-15
Tb927.7.4230-1	Tb927.7.4230	hypothetical protein, conserved	557.815	778.06	337.57	0.433862	-1.20469	1.34394e-44	2.62188e-43
Tb927.9.10080-1	Tb927.9.10080	phosphatidylserine decarboxylase, putative	274.087	195.019	353.155	1.81087	0.856684	3.06259e-13	1.90513e-12
Tb927.4.3650-1	Tb927.4.3650	hypothetical protein	225.775	164.234	287.317	1.74944	0.806892	6.4962e-10	3.25182e-09
Tb927.11.2750-1	Tb927.11.2750	hypothetical protein, conserved	798.384	886.606	710.162	0.80099	-0.320144	3.10375e-05	9.56177e-05
Tb927.1.110-1	Tb927.1.110	hypothetical protein, conserved	288.327	347.069	229.585	0.661495	-0.596197	1.71592e-07	6.94957e-07
Tb927.6.2470-1	Tb927.6.2470	hypothetical protein, conserved	337.708	291.776	383.639	1.31484	0.394888	0.000100846	0.000287943
Tb927.8.1320-1	Tb927.8.1320	hypothetical protein, conserved	376.939	425.201	328.677	0.772992	-0.371475	0.000554031	0.00141214
Tb927.7.2010-1	Tb927.7.2010	retrotransposon hot spot protein 7 (RHS7), putative	34.6237	17.2861	51.9613	3.00596	1.58782	3.31274e-06	1.15999e-05
Tb927.2.1170-1	Tb927.2.1170	retrotransposon hot spot protein 5 (RHS5), putative	367.771	407.134	328.409	0.806636	-0.31001	0.00088616	0.00218293
Tb927.8.6870-1	Tb927.8.6870	hypothetical protein, conserved	811.699	861.625	761.773	0.884113	-0.177698	0.0266895	0.0486783
Tb927.11.16800-1	Tb927.11.16800	hypothetical protein, conserved	500.646	431.489	569.802	1.32055	0.401135	2.77635e-06	9.7844e-06
Tb927.9.4230-1	Tb927.9.4230	fatty acyl CoA synthetase 4 (ACS4)	586.327	675.01	497.645	0.737241	-0.439791	4.97548e-07	1.92244e-06
Tb927.5.1830-1	Tb927.5.1830	lysosomal/endosomal membrane protein p67,lysosomal membrane glycoprotein	361.499	445.41	277.587	0.623218	-0.682191	2.81613e-12	1.65187e-11
Tb927.3.1090-1	Tb927.3.1090	small nuclear RNA (snRNA) U1 (TbU1-24K)	276.89	250.289	303.491	1.21256	0.278059	0.0388849	0.0681754
Tb927.10.1490-1	Tb927.10.1490	hypothetical protein, conserved	3376.82	3908.72	2844.92	0.72784	-0.458307	2.83891e-15	1.96765e-14
Tb927.5.4590-1	Tb927.5.4590	small GTP-binding rab protein, pseudogene, putative,small GTP-binding rab protein, degenerate	74.1518	96.0897	52.214	0.543388	-0.879946	0.000154364	0.000429664
Tb927.9.7100-1	Tb927.9.7100	hypothetical protein, conserved	212.091	168.393	255.788	1.51899	0.603115	9.2237e-07	3.44951e-06
Tb927.5.2380-1	Tb927.5.2380	hydrolase, alpha/beta fold family, putative	469.134	527.275	410.993	0.779466	-0.359442	0.0004713	0.00121725
Tb927.9.11510-1	Tb927.9.11510	hypothetical protein, conserved	477.69	389.896	565.485	1.45035	0.536402	3.19675e-10	1.63709e-09
Tb927.3.4400-1	Tb927.3.4400	hypothetical protein, conserved	202.488	235.913	169.062	0.716629	-0.480702	0.00351474	0.00775923
Tb927.11.3140-1	Tb927.11.3140	protein kinase, putative,dual-specificity protein kinase, putative	676.67	731.225	622.115	0.850785	-0.233134	0.00500765	0.0107377
Tb927.10.9550-1	Tb927.10.9550	hypothetical protein	17.3697	3.12064	31.6187	10.1321	3.34086	1.15035e-07	4.74695e-07
Tb927.3.570-1	Tb927.3.570	expression site-associated gene (ESAG) protein, putative,expression site-associated gene 2 (ESAG2) protein, putative	10.627	19.0424	2.21147	0.116134	-3.10614	0.000869894	0.00214528
Tb927.7.2350-1	Tb927.7.2350	hypothetical protein, conserved	1286.05	1220.41	1351.69	1.10757	0.1474	0.01966	0.037008
Tb927.7.3390-1	Tb927.7.3390	hypothetical protein, conserved	365.995	339.06	392.929	1.15888	0.212728	0.0131973	0.0258273
Tb927.7.1590-1	Tb927.7.1590	mitotic cyclin,cyclin CycB3 (CYC8)	388.084	432.545	343.623	0.79442	-0.332025	0.00509228	0.0109004
Tb927.2.2830-1	Tb927.2.2830	hypothetical protein, conserved	218.646	258.132	179.16	0.694063	-0.526861	4.01193e-06	1.39144e-05
Tb927.5.550-1	Tb927.5.550	vacuolar ATP synthase, putative	434.431	482.389	386.474	0.801166	-0.319827	9.42399e-05	0.000270495
Tb927.2.5660-1	Tb927.2.5660	adenylate kinase, putative (ADKA)	466.814	724.233	209.394	0.289125	-1.79023	7.50591e-78	2.6346e-76
Tb927.11.800-1	Tb927.11.800	hypothetical protein, conserved	792.825	893.99	691.66	0.773677	-0.370197	0.000651116	0.00163999
Tb927.10.4650-1	Tb927.10.4650	hypothetical protein, conserved	644.062	550.171	737.953	1.34132	0.42365	1.40321e-08	6.29437e-08
Tb927.11.13200-1	Tb927.11.13200	hypothetical protein, conserved	1057.31	1156.6	958.013	0.828299	-0.271776	1.76672e-05	5.60478e-05
Tb927.8.4870-1	Tb927.8.4870	DIGIT	2259.43	2625.69	1893.16	0.721016	-0.471897	7.64224e-20	6.63289e-19
Tb927.4.3460-1	Tb927.4.3460	ubiquitin-conjugating enzyme E2, putative,ubiquitin carrier protein, putative,ubiquitin-protein ligase, putative	482.213	400.114	564.313	1.41038	0.496086	3.3122e-08	1.43523e-07
Tb927.6.3180-1	Tb927.6.3180	hypothetical protein, conserved	1444.94	2320.56	569.314	0.245334	-2.02718	8.90356e-238	1.89798e-235
Tb927.11.16350-1	Tb927.11.16350	hypothetical protein, conserved	459.987	619.177	300.796	0.4858	-1.04156	8.18565e-13	5.01701e-12
Tb927.5.2890-1	Tb927.5.2890	hypothetical protein, conserved	2044.88	1971.48	2118.27	1.07446	0.103609	0.0587566	0.0984724
Tb927.11.1450-1	Tb927.11.1450	2-oxoglutarate dehydrogenase E1 component, putative	4401.99	4795.09	4008.89	0.836041	-0.258355	6.96659e-05	0.000204391
Tb927.7.4510-1	Tb927.7.4510	hypothetical protein, conserved	508.843	547.786	469.901	0.857818	-0.221256	0.00305455	0.00681562
Tb927.6.2510-1	Tb927.6.2510	hypothetical protein, conserved	161.196	187.675	134.717	0.717819	-0.478307	0.000385193	0.0010119
Tb927.5.2070-1	Tb927.5.2070	hypothetical protein, conserved	828.537	642.232	1014.84	1.58018	0.660087	2.64181e-20	2.35127e-19
Tb927.10.3170-1	Tb927.10.3170	ABC transporter, putative	958.847	1012.15	905.545	0.894675	-0.160565	0.00816596	0.0166792
Tb927.10.12840-1	Tb927.10.12840	mitochondrial carrier protein (MCP12)	974.451	832.207	1116.7	1.34185	0.424223	1.3166e-10	6.94454e-10
Tb927.9.3130-1	Tb927.9.3130	hypothetical protein, conserved	845.227	915.603	774.851	0.846273	-0.240804	0.00016244	0.000450993
Tb927.10.6840-1	Tb927.10.6840	hypothetical protein, conserved	674.142	768.492	579.793	0.754456	-0.406492	5.62298e-07	2.15642e-06
Tb927.1.5190-1	Tb927.1.5190	hypothetical protein, unlikely	39.9218	68.0879	11.7557	0.172654	-2.53404	1.27161e-13	8.06523e-13
Tb927.3.5400-1	Tb927.3.5400	hypothetical protein, conserved	453.418	426.766	480.07	1.1249	0.169801	0.0444768	0.0770367
Tb927.8.4660-1	Tb927.8.4660	hypothetical protein, conserved	982.379	890.935	1073.82	1.20528	0.269364	0.000695507	0.00174026
Tb927.8.6400-1	Tb927.8.6400	hypothetical protein, conserved	275.447	249.015	301.88	1.2123	0.277745	0.0109153	0.0217065
Tb927.3.4520-1	Tb927.3.4520	hypothetical protein, conserved	269.23	241.878	296.583	1.22617	0.294156	0.0193175	0.0364576
Tb927.10.16100-1	Tb927.10.16100	FK506-binding protein (FKBP)-type peptidyl-prolyl isomerase, putative	2469.92	2125.78	2814.06	1.32377	0.404658	0.000146709	0.000408877
Tb927.3.3400-1	Tb927.3.3400	kinesin, putative	267.917	311.67	224.163	0.719231	-0.475473	7.21201e-05	0.000210954
Tb927.7.720-1	Tb927.7.720	hypothetical protein, conserved	876.044	613.395	1138.69	1.85638	0.89249	4.84649e-26	5.45855e-25
Tb927.9.14400-1	Tb927.9.14400	leucine-rich repeat protein (LRRP), putative	554.372	504.674	604.071	1.19695	0.259366	0.00503574	0.01079
Tb927.10.14930-1	Tb927.10.14930	zinc finger protein family member, putative (ZC3H39)	506.082	561.244	450.919	0.803428	-0.31576	0.000534564	0.00136771
Tb927.11.6180-1	Tb927.11.6180	60S ribosomal protein L28, putative	2426.4	2832.76	2020.04	0.7131	-0.487823	4.66398e-24	4.87597e-23
Tb927.10.3050-1	Tb927.10.3050	hypothetical protein	7.05662	2.41386	11.6994	4.84675	2.27702	0.0522081	0.0887741
Tb927.3.1920-1	Tb927.3.1920	NOT5 protein (NOT5)	1913.39	1986.48	1840.3	0.926413	-0.110273	0.0200904	0.0376776
Tb927.10.7720-1	Tb927.10.7720	hypothetical protein, conserved	310.143	231.343	388.942	1.68124	0.749526	1.15234e-11	6.48935e-11
Tb927.8.5330-1	Tb927.8.5330	tyrosyl/methionyl-tRNA synthetase, putative	496.192	618.476	373.908	0.604564	-0.726034	1.77211e-17	1.37796e-16
Tb927.8.5260-1	Tb927.8.5260	60S ribosomal protein L39, putative	2596.12	3205.25	1987	0.619921	-0.689844	6.67622e-47	1.36651e-45
Tb927.7.4910-1	Tb927.7.4910	hypothetical protein, conserved	1003.67	1251.25	756.087	0.604264	-0.726748	4.3576e-27	5.07806e-26
Tb927.11.170-1	Tb927.11.170	hypothetical protein, conserved	582.59	471.22	693.96	1.47269	0.558453	6.19936e-12	3.55995e-11
Tb927.4.5110-1	Tb927.4.5110	hypothetical protein, conserved	1188.84	1518.47	859.201	0.565832	-0.821555	6.06796e-39	1.05435e-37
Tb927.6.1230-1	Tb927.6.1230	kinetoplastid-specific phospho-protein phosphatase	323.864	271.878	375.85	1.38242	0.467199	1.07308e-05	3.50824e-05
Tb927.7.5010-1	Tb927.7.5010	hypothetical protein, conserved	347.086	283.22	410.952	1.451	0.537048	3.61245e-05	0.000110444
Tb927.4.2470-1	Tb927.4.2470	hypothetical protein, conserved	1019.75	914.803	1124.69	1.22944	0.297997	1.30294e-05	4.20259e-05
Tb927.11.14010-1	Tb927.11.14010	hypothetical protein, conserved	297.176	213.845	380.507	1.77936	0.831357	4.43113e-14	2.89664e-13
Tb927.11.13010-1	Tb927.11.13010	hypothetical protein	522.519	580.089	464.948	0.801512	-0.319204	0.00651368	0.0136162
Tb927.9.2800-1	Tb927.9.2800	hypothetical protein, conserved	262.998	369.404	156.591	0.423902	-1.2382	1.28135e-26	1.47744e-25
Tb927.9.1590-1	Tb927.9.1590	hypothetical protein, conserved	109.966	94.7224	125.21	1.32186	0.402567	0.00515326	0.0110229
Tb927.3.4090-1	Tb927.3.4090	hypothetical protein, conserved	258.349	193.257	323.441	1.67363	0.742983	4.88891e-11	2.66557e-10
Tb927.8.5520-1	Tb927.8.5520	hypothetical protein, conserved	270.205	217.563	322.846	1.48392	0.569411	2.5852e-07	1.02937e-06
Tb927.5.4370-1	Tb927.5.4370	hypothetical protein, conserved	178.497	146.687	210.306	1.4337	0.519747	0.00149683	0.00353766
Tb927.11.15230-1	Tb927.11.15230	cytosolic coat protein, putative	815.991	925.896	706.086	0.762598	-0.391006	4.03103e-08	1.73809e-07
Tb927.3.2050-1	Tb927.3.2050	hypothetical protein, conserved	1254.62	1652.57	856.665	0.518383	-0.947909	4.61778e-34	6.78309e-33
Tb927.9.10160-1	Tb927.9.10160	hypothetical protein, conserved	278.937	254.633	303.242	1.1909	0.252052	0.0158405	0.0304277
Tb927.9.3780-1	Tb927.9.3780	hypothetical protein, conserved	277.685	213.86	341.509	1.59688	0.675258	4.08226e-07	1.59068e-06
Tb927.1.5110-1	Tb927.1.5110	expression site-associated gene 11 (ESAG11) protein, putative	230.646	423.485	37.8064	0.0892745	-3.48561	8.20888e-54	1.95492e-52
Tb927.11.6390-1	Tb927.11.6390	hypothetical protein, conserved	949.743	1185.72	713.762	0.601963	-0.732253	1.38015e-26	1.58926e-25
Tb927.4.1380-1	Tb927.4.1380	hypothetical protein, conserved	86.51	60.4952	112.525	1.86006	0.89535	2.37151e-05	7.39193e-05
Tb927.8.5570-1	Tb927.8.5570	transporter, putative	969.024	898.198	1039.85	1.15771	0.21127	0.00671453	0.0139826
Tb927.11.2100-1	Tb927.11.2100	hypothetical protein, conserved	484.227	433.746	534.708	1.23277	0.3019	0.000419096	0.00109536
Tb927.4.3000-1	Tb927.4.3000	hypothetical protein, conserved	358.12	308.333	407.907	1.32294	0.403751	0.000408274	0.00106932
Tb927.4.470-1	Tb927.4.470	snoRNP protein GAR1, putative	446.176	573.307	319.045	0.556499	-0.845549	4.07496e-11	2.23153e-10
Tb927.8.1840-1	Tb927.8.1840	hypothetical protein, conserved	2765.2	2886.79	2643.61	0.915763	-0.126954	0.0100224	0.0200861
Tb927.7.2320-1	Tb927.7.2320	hypothetical protein, conserved	597.281	712.101	482.461	0.677517	-0.561671	1.85624e-07	7.48664e-07
Tb927.1.2700-1	Tb927.1.2700	hypothetical protein, conserved	330.875	299.303	362.447	1.21097	0.276163	0.013375	0.0261398
Tb927.5.2720-1	Tb927.5.2720	zinc-finger protein ZPR1, putative	838.742	967.454	710.029	0.733915	-0.446316	1.49802e-09	7.31026e-09
Tb927.10.3620-1	Tb927.10.3620	Laminin-like protein, putative	425.994	378.418	473.571	1.25145	0.323603	0.000340297	0.000899092
Tb927.8.800-1	Tb927.8.800	hypothetical protein, conserved	1874.33	2028.41	1720.25	0.848076	-0.237734	9.36092e-07	3.49933e-06
Tb927.8.5730-1	Tb927.8.5730	protein kinase, putative	600.364	636.742	563.987	0.885739	-0.175047	0.0174982	0.033319
Tb927.11.4700-1	Tb927.11.4700	prostaglandin f synthase	2187.35	1379.24	2995.46	2.17181	1.1189	2.08853e-68	6.2944e-67
Tb927.11.410-1	Tb927.11.410	hypothetical protein, conserved	148.66	103.323	193.996	1.87757	0.908869	1.71279e-08	7.60646e-08
Tb927.9.10520-1	Tb927.9.10520	hypothetical protein, conserved	390.399	285.945	494.853	1.73059	0.791265	4.61186e-16	3.33673e-15
Tb927.11.9710-1	Tb927.11.9710	60S ribosomal protein L10a, putative (RPL10A)	1561.97	1842.37	1281.57	0.695606	-0.523658	1.54243e-13	9.74047e-13
Tb927.11.11600-1	Tb927.11.11600	hypothetical protein, conserved	695.312	887.432	503.193	0.567021	-0.818525	6.83809e-18	5.38908e-17
Tb927.10.4060-1	Tb927.10.4060	hypothetical protein, conserved	405.795	433.904	377.686	0.870437	-0.200189	0.0336183	0.059842
Tb927.7.1470-1	Tb927.7.1470	ATPase subunit 9, putative	152.098	196.948	107.247	0.544546	-0.876875	1.35523e-08	6.09041e-08
Tb927.3.4870-1	Tb927.3.4870	hypothetical protein, conserved	192.239	144.457	240.021	1.66154	0.732519	2.78727e-07	1.1048e-06
Tb927.11.8870-1	Tb927.11.8870	mitochondrial DEAD box protein,KREH1 (KREH1)	602.549	539.405	665.692	1.23412	0.303486	0.000312873	0.000832424
Tb927.10.7960-1	Tb927.10.7960	hypothetical protein, conserved	379.91	423.517	336.304	0.794074	-0.332655	0.00109571	0.00266087
Tb927.11.8790-1	Tb927.11.8790	target SNARE, putative	435.451	474.252	396.65	0.836369	-0.257788	0.00114661	0.00277601
Tb927.9.10570-1	Tb927.9.10570	predicted zinc finger protein	1379.63	1660.7	1098.57	0.661512	-0.59616	3.10794e-24	3.2806e-23
Tb927.11.9630-1	Tb927.11.9630	hypothetical protein, conserved	521.162	571.751	470.574	0.823041	-0.280964	0.00499105	0.0107074
Tb927.4.2970-1	Tb927.4.2970	chaperone protein DNAj, putative	397.691	333.211	462.17	1.38702	0.471987	2.46272e-05	7.65985e-05
Tb927.5.3890-1	Tb927.5.3890	hypothetical protein, conserved	173.235	139.862	206.607	1.47722	0.562884	1.70481e-05	5.41624e-05
Tb927.4.3810-1	Tb927.4.3810	DNA-directed RNA polymerase II subunit 2, putative,RNA polymerase subunit, putative (RPB2)	1388.51	1636.99	1140.04	0.696426	-0.521958	1.85086e-18	1.49921e-17
Tb927.11.2910-1	Tb927.11.2910	phosphoglycerate mutase, putative (iPGAM)	474.897	404.312	545.481	1.34916	0.432059	9.32222e-06	3.07712e-05
Tb927.11.5730-1	Tb927.11.5730	pre-mRNA splicing factor, putative,ATP- dependent RNA helicase, putative	872.804	815.545	930.063	1.14042	0.189563	0.0127422	0.0250094
Tb927.1.2160-1	Tb927.1.2160	calpain-like protein fragment, putative	90.1778	61.7487	118.607	1.9208	0.941707	1.19663e-05	3.87496e-05
Tb927.10.1310-1	Tb927.10.1310	hypothetical protein, conserved	746.519	668.52	824.517	1.23335	0.302578	3.04982e-05	9.40227e-05
Tb927.4.1680-1	Tb927.4.1680	ZFP family member, putative (ZC3H10)	930.187	1160.87	699.501	0.602565	-0.730812	2.47002e-28	3.00668e-27
Tb927.2.4780-1	Tb927.2.4780	hypothetical protein, conserved	1088.35	1026.66	1150.05	1.12018	0.163734	0.0185528	0.0351739
Tb927.9.2670-1	Tb927.9.2670	engulfment and cell motility domain 2, putative	481.029	540.896	421.162	0.778638	-0.360975	1.3784e-05	4.43237e-05
Tb927.8.5610-1	Tb927.8.5610	hypothetical protein, conserved	354.587	329.798	379.377	1.15033	0.20205	0.0299686	0.0539497
Tb927.8.7470-1	Tb927.8.7470	hypothetical protein, conserved	438.927	381.531	496.324	1.30087	0.379482	7.75622e-05	0.000225514
Tb927.9.8990-1	Tb927.9.8990	hypothetical protein, conserved	578.917	710.809	447.026	0.628897	-0.669104	6.82722e-17	5.16175e-16
Tb927.8.880-1	Tb927.8.880	hypothetical protein	473.667	431.144	516.189	1.19725	0.259729	0.00704836	0.0146186
Tb927.7.3990-1	Tb927.7.3990	mitochondrial DNA polymerase I protein C (TbPOL1C)	1554.05	1318.43	1789.67	1.35743	0.440881	4.65702e-15	3.19987e-14
Tb927.7.4800-1	Tb927.7.4800	hypothetical protein, conserved	96.8417	77.9308	115.753	1.48533	0.570781	0.0418241	0.0728462
Tb927.9.6940-1	Tb927.9.6940	DNA topoisomerase type IB small subunit	704.615	619.553	789.676	1.27459	0.350034	9.20184e-06	3.04521e-05
Tb927.9.1430-1	Tb927.9.1430	hypothetical protein, unlikely	101.956	84.8022	119.109	1.40455	0.490107	0.00726789	0.0150418
Tb927.10.12410-1	Tb927.10.12410	hypothetical protein, conserved	484.505	608.55	360.461	0.592327	-0.755533	1.75527e-16	1.2957e-15
Tb927.2.4840-1	Tb927.2.4840	hypothetical protein, conserved	250.565	190.728	310.402	1.62746	0.702624	1.47104e-08	6.58158e-08
Tb927.5.370-1	Tb927.5.370	75 kDa invariant surface glycoprotein, putative (ISG75)	507.805	760.791	254.819	0.334939	-1.57803	1.75653e-67	5.25755e-66
Tb927.10.5400-1	Tb927.10.5400	hypothetical protein, conserved	942.084	1129.88	754.287	0.66758	-0.582988	3.47989e-18	2.78264e-17
Tb927.5.2280-1	Tb927.5.2280	acetyltransferase, putative	523.731	570.081	477.382	0.837392	-0.256025	0.00244375	0.00554331
Tb927.3.4140-1	Tb927.3.4140	hypothetical protein, conserved	946.713	1029.69	863.734	0.838827	-0.253555	4.49538e-05	0.000135622
Tb927.3.610-1	Tb927.3.610	N-acetyltransferase complex ARD1 subunit, putative	263.739	339.091	188.387	0.555563	-0.847977	1.01743e-12	6.18814e-12
Tb927.6.5100-1	Tb927.6.5100	serine/threonine-protein kinase, putative	706.162	619.869	792.456	1.27842	0.354366	4.16589e-06	1.4414e-05
Tb927.7.3140-1	Tb927.7.3140	hypothetical protein, conserved	305.115	273.858	336.372	1.22827	0.296629	0.0550862	0.0930705
Tb927.3.990-1	Tb927.3.990	hypothetical protein, conserved	735.311	568.736	901.885	1.58577	0.665183	3.4429e-12	2.0074e-11
Tb927.4.4520-1	Tb927.4.4520	hypothetical protein, conserved	318.563	392.796	244.33	0.622027	-0.684951	1.14968e-08	5.21715e-08
Tb927.6.3460-1	Tb927.6.3460	hypothetical protein, conserved	426.487	455.421	397.552	0.872934	-0.196055	0.055501	0.0936445
Tb927.1.3040-1	Tb927.1.3040	hypothetical protein, conserved	219.3	183.109	255.491	1.39529	0.480565	0.000224052	0.000610795
Tb927.10.14160-1	Tb927.10.14160	aquaporin 3, putative	1699.73	2975.94	423.508	0.142311	-2.81288	8.40176e-274	2.29473e-271
Tb927.11.4980-1	Tb927.11.4980	ATP-dependent DEAD/H RNA helicase, putative,ATP- dependent RNA helicase, putative	638.187	568.814	707.561	1.24392	0.314896	2.43942e-05	7.59009e-05
Tb927.10.6710-1	Tb927.10.6710	hypothetical protein, conserved	448.482	417.532	479.432	1.14825	0.199437	0.0157379	0.0302506
Tb927.1.640-1	Tb927.1.640	BRCA2	1273.86	1141.87	1405.85	1.23118	0.30004	2.30216e-07	9.20022e-07
Tb927.11.11220-1	Tb927.11.11220	dynein heavy chain, putative	4982.31	5800.79	4163.82	0.717801	-0.478343	4.45434e-12	2.5782e-11
Tb927.5.930-1	Tb927.5.930	NADH-dependent fumarate reductase (FRDg)	994.472	729.718	1259.23	1.72563	0.787127	7.78482e-21	7.14699e-20
Tb927.8.4770-1	Tb927.8.4770	small GTP-binding protein Rab18 (TbRAB18)	235.929	327.559	144.298	0.440527	-1.1827	1.44761e-21	1.37823e-20
Tb927.9.6530-1	Tb927.9.6530	unspecified product	1645.55	1997.05	1294.05	0.647984	-0.625969	2.71544e-30	3.48501e-29
Tb927.7.5800-1	Tb927.7.5800	hypothetical protein	158.641	135.333	181.95	1.34446	0.427032	0.0102954	0.0206002
Tb927.9.6460-1	Tb927.9.6460	hypothetical protein, conserved	2111.62	2456.93	1766.32	0.718916	-0.476105	1.50751e-19	1.28543e-18
Tb927.1.3120-1	Tb927.1.3120	separase, putative,cysteine peptidase, Clan CD, family C50, putative	693.384	613.808	772.961	1.25929	0.332608	4.64493e-06	1.59955e-05
Tb927.7.4400-1	Tb927.7.4400	inositol polyphosphate kinase-like protein, putative	524.361	351.7	697.021	1.98186	0.986854	1.08636e-21	1.04338e-20
Tb927.7.3600-1	Tb927.7.3600	hypothetical protein, conserved	332.034	232.3	431.767	1.85867	0.894267	1.0035e-17	7.85898e-17
Tb927.7.4390-1	Tb927.7.4390	threonine synthase, putative	1133.84	645.068	1622.61	2.51541	1.33079	3.09854e-95	1.42533e-93
Tb927.10.12010-1	Tb927.10.12010	hypothetical protein, conserved	531.137	838.346	223.928	0.267107	-1.90451	3.22543e-60	8.44019e-59
Tb927.10.6170-1	Tb927.10.6170	hypothetical protein, conserved	1392.51	1239.38	1545.65	1.24711	0.318593	4.73487e-09	2.20944e-08
Tb927.10.12360-1	Tb927.10.12360	hypothetical protein, conserved	372.859	409.164	336.554	0.82254	-0.281842	0.00292787	0.00655303
Tb927.9.4640-1	Tb927.9.4640	hypothetical protein, conserved	1178.84	992.034	1365.64	1.37661	0.46112	6.29629e-16	4.49956e-15
Tb927.9.6450-1	Tb927.9.6450	hypothetical protein, conserved	616.658	696.727	536.589	0.770157	-0.376775	3.86471e-05	0.000117446
Tb927.11.14620-1	Tb927.11.14620	expression site-associated gene 2 (ESAG2) protein, putative	1198.2	2214.91	181.489	0.0819399	-3.60929	0	0
Tb927.10.9250-1	Tb927.10.9250	G-actin binding protein, putative,CAP/Srv2p, putative	945.124	1094.21	796.038	0.7275	-0.458981	2.74875e-13	1.716e-12
Tb927.4.1490-1	Tb927.4.1490	hypothetical protein, conserved	505.113	544.298	465.928	0.856016	-0.22429	0.0200783	0.0376737
Tb927.9.2880-1	Tb927.9.2880	hypothetical protein, unlikely	15.6929	9.06238	22.3234	2.46331	1.3006	0.0341129	0.0606359
Tb927.11.5510-1	Tb927.11.5510	dynein light chain p28, axonemal, putative	584.826	754.835	414.816	0.549545	-0.86369	2.20045e-26	2.5107e-25
Tb927.11.4850-1	Tb927.11.4850	hypothetical protein, conserved	682.812	584.67	780.955	1.33572	0.417617	6.02873e-07	2.30596e-06
Tb927.11.3800-1	Tb927.11.3800	hypothetical protein, conserved	240.901	286.607	195.195	0.681055	-0.554157	2.92758e-06	1.02759e-05
Tb927.11.1910-1	Tb927.11.1910	cation transporter protein, putative	409.879	480.664	339.094	0.705471	-0.503341	7.64245e-07	2.8791e-06
Tb927.11.1780-1	Tb927.11.1780	protein phosphatase 2C, putative	290.11	239.094	341.126	1.42675	0.512728	4.61999e-06	1.59159e-05
Tb927.10.5390-1	Tb927.10.5390	hypothetical protein, conserved	2488.55	2660.82	2316.27	0.870509	-0.200069	5.50097e-05	0.00016409
Tb927.11.13270-1	Tb927.11.13270	hypothetical protein, conserved	837.623	918.148	757.099	0.824594	-0.278244	3.67345e-05	0.00011218
Tb927.7.6180-1	Tb927.7.6180	hypothetical protein, conserved	360	263.596	456.403	1.73145	0.791978	2.9632e-14	1.96647e-13
Tb927.11.6270-1	Tb927.11.6270	inositol-1,4,5-trisphosphate (IP3) 5-phosphatase, putative	418.951	351.728	486.174	1.38225	0.467014	1.01495e-05	3.3386e-05
Tb927.1.4700-1	Tb927.1.4700	hypothetical protein, conserved	219.579	170.859	268.299	1.5703	0.651036	3.26768e-07	1.28415e-06
Tb927.9.3450-1	Tb927.9.3450	hypothetical protein, unlikely	122.625	142.175	103.075	0.724984	-0.463978	0.0261403	0.0477863
Tb927.10.3100-1	Tb927.10.3100	glycerol-3-phosphate acyltransferase, putative	704.143	639.389	768.896	1.20255	0.266094	0.00248124	0.00562107
Tb927.5.2000-1	Tb927.5.2000	hypothetical protein	872.707	1275.69	469.726	0.368214	-1.44138	1.09464e-91	4.75976e-90
Tb927.11.11350-1	Tb927.11.11350	hypothetical protein, conserved	1113.07	1361.65	864.495	0.63489	-0.655422	1.20382e-20	1.0937e-19
Tb927.11.900-1	Tb927.11.900	isocitrate dehydrogenase, putative (IDH)	1655.58	1579.4	1731.76	1.09647	0.132863	0.0069629	0.0144482
Tb927.7.1920-1	Tb927.7.1920	paraflagellar rod component, putative (PFC5)	798.339	1041.82	554.86	0.532588	-0.908907	8.55746e-36	1.32846e-34
Tb927.2.5190-1	Tb927.2.5190	hypothetical protein, conserved	382.112	317.621	446.603	1.40609	0.491684	6.50762e-07	2.47721e-06
Tb927.11.15320-1	Tb927.11.15320	hypothetical protein	301.626	332.281	270.972	0.815492	-0.294257	0.00426085	0.00926554
Tb927.5.3490-1	Tb927.5.3490	hypothetical protein, conserved	227.731	201.923	253.539	1.25562	0.328397	0.0245786	0.045177
Tb927.7.2950-1	Tb927.7.2950	hypothetical protein, conserved	449.697	499.323	400.071	0.801228	-0.319715	0.00553809	0.0117568
Tb927.2.5070-1	Tb927.2.5070	hypothetical protein, conserved	145.211	122.429	167.993	1.37217	0.456458	0.0243554	0.0448423
Tb927.10.5960-1	Tb927.10.5960	engulfment and cell motility domain 2, putative	285.681	313.158	258.205	0.824519	-0.278375	0.00801897	0.0164135
Tb927.2.5000-1	Tb927.2.5000	hypothetical protein, conserved	440.134	477.36	402.907	0.844032	-0.244631	0.0218615	0.0406272
Tb927.11.14890-1	Tb927.11.14890	hypothetical protein, conserved	647.014	553.64	740.388	1.33731	0.419334	4.31287e-07	1.67904e-06
Tb927.9.4560-1	Tb927.9.4560	RBP32 (RBP32)	1084.06	961.841	1206.28	1.25413	0.326693	7.00283e-07	2.65415e-06
Tb927.3.3560-1	Tb927.3.3560	hypothetical protein, conserved	1579.55	2285.15	873.946	0.382446	-1.38667	3.79024e-128	2.73774e-126
Tb927.4.4810-1	Tb927.4.4810	hypothetical protein, conserved	463.548	418.853	508.242	1.21341	0.27907	0.00699985	0.0145214
Tb927.11.16740-1	Tb927.11.16740	chaperone protein DNAj, putative	777.893	949.596	606.191	0.638367	-0.647541	2.31179e-17	1.77862e-16
Tb927.10.4050-1	Tb927.10.4050	serine palmitoyltransferase, putative	1063.88	961.354	1166.4	1.21329	0.278925	1.59908e-05	5.09699e-05
Tb927.10.12380-1	Tb927.10.12380	chaperone protein DNAj, putative	515.446	476.221	554.671	1.16473	0.22	0.014986	0.0289363
Tb927.11.10470-1	Tb927.11.10470	hypothetical protein, conserved	597.397	550.505	644.29	1.17036	0.226954	0.00368795	0.00810274
Tb927.5.1400-1	Tb927.5.1400	hypothetical protein	10.6646	19.568	1.7613	0.0900091	-3.47379	8.40265e-07	3.15596e-06
Tb927.10.2700-1	Tb927.10.2700	predicted WD40 repeat protein	786.664	731.83	841.497	1.14985	0.20145	0.00225011	0.00515085
Tb927.11.11480-1	Tb927.11.11480	Trichohyalin, putative	2315.73	2989.49	1641.96	0.549246	-0.864477	3.66394e-40	6.54555e-39
Tb927.3.4240-1	Tb927.3.4240	thioredoxin, putative	200.351	165.612	235.091	1.41953	0.505417	0.000212772	0.000582408
Tb927.10.6800-1	Tb927.10.6800	developmentally regulated GTP-binding protein, putative	852.12	987.241	717	0.726266	-0.46143	4.07035e-11	2.2304e-10
Tb927.3.1180-1	Tb927.3.1180	hypothetical protein, conserved	703.791	613.883	793.7	1.29292	0.37063	6.23433e-07	2.38043e-06
Tb927.9.14140-1	Tb927.9.14140	hypothetical protein, conserved	469.751	392.221	547.28	1.39534	0.480612	8.65803e-09	3.9515e-08
Tb927.6.4630-1	Tb927.6.4630	kinetoplastid-specific phospho-protein phosphatase, putative	892.654	1016.04	769.271	0.757129	-0.401388	1.23025e-09	6.04407e-09
Tb927.11.15840-1	Tb927.11.15840	L-Lysine transport protein, putative	874.829	1129.86	619.8	0.548565	-0.866266	2.06756e-25	2.26447e-24
Tb927.11.9860-1	Tb927.11.9860	hypothetical protein, conserved	2068.38	3022.6	1114.16	0.368609	-1.43984	1.66485e-129	1.22276e-127
Tb927.2.1810-1	Tb927.2.1810	transcription silencer (ISWI)	2094.94	2371.69	1818.19	0.76662	-0.383417	1.1372e-14	7.675e-14
Tb927.2.4650-1	Tb927.2.4650	hypothetical protein, conserved	255.138	198.3	311.977	1.57326	0.653753	5.02694e-08	2.15687e-07
Tb927.4.4860-1	Tb927.4.4860	amino acid transporter 8, putative (AATP8)	1715.68	2829.35	602.005	0.212771	-2.23263	5.53866e-194	8.20472e-192
Tb927.5.3740-1	Tb927.5.3740	hypothetical protein, conserved	108.759	83.9794	133.539	1.59014	0.669155	0.000349992	0.000923868
Tb927.7.7310-1	Tb927.7.7310	hypothetical protein	65.0556	83.9317	46.1795	0.550204	-0.861962	0.0284263	0.0514807
Tb927.6.2090-1	Tb927.6.2090	hypothetical protein, conserved	1100	1166.44	1033.55	0.886072	-0.174504	0.00381446	0.00836597
Tb927.7.4500-1	Tb927.7.4500	hypothetical protein, conserved	1688.39	2439.09	937.691	0.384443	-1.37916	3.5058e-135	2.68778e-133
Tb927.4.2480-1	Tb927.4.2480	8-oxoguanine DNA glycosylase, putative	354.309	335.552	373.065	1.1118	0.152892	0.0497328	0.0851282
Tb927.5.1940-1	Tb927.5.1940	hypothetical protein, conserved	574.469	723.517	425.421	0.58799	-0.766137	3.37755e-16	2.47028e-15
Tb927.10.3410-1	Tb927.10.3410	hypothetical protein	16.4885	23.1634	9.81371	0.423673	-1.23898	0.0325755	0.0581396
Tb927.11.4220-1	Tb927.11.4220	palmitoyl acyltransferase 6, putative	395.409	365.236	425.583	1.16523	0.220612	0.0243078	0.0447734
Tb927.10.13940-1	Tb927.10.13940	hypothetical protein, unlikely	46.4706	28.9383	64.0029	2.2117	1.14516	3.197e-05	9.83518e-05
Tb927.10.8160-1	Tb927.10.8160	hypothetical protein, conserved	178.729	156.643	200.815	1.28199	0.358383	0.00733147	0.015159
Tb927.11.12640-1	Tb927.11.12640	hypothetical protein, conserved	1471.45	1637.62	1305.28	0.797058	-0.327244	4.16262e-09	1.94865e-08
Tb927.10.5230-1	Tb927.10.5230	ADP-ribosylation factor, putative	831.643	889.263	774.023	0.870409	-0.200235	0.0040881	0.00891468
Tb927.10.8940-1	Tb927.10.8940	hypothetical protein, conserved	6270.19	9287.11	3253.27	0.3503	-1.51334	0	0
Tb927.2.4590-1	Tb927.2.4590	branched-chain amino acid aminotransferase, putative	892.655	1402.12	383.187	0.273291	-1.87149	1.11042e-137	8.98617e-136
Tb927.7.1300-1	Tb927.7.1300	protein disulfide isomerase, putative	2105.08	3175.26	1034.9	0.325927	-1.61738	5.98806e-137	4.78598e-135
Tb927.2.4950-1	Tb927.2.4950	hypothetical protein, conserved	840.163	746.567	933.758	1.25074	0.322777	1.78536e-05	5.65978e-05
Tb927.2.2400-1	Tb927.2.2400	hypothetical protein, conserved	563.524	509.377	617.67	1.2126	0.2781	0.000594582	0.0015041
Tb927.3.560-1	Tb927.3.560	expression site-associated gene (ESAG) protein, putative,expression site-associated gene 11 (ESAG11) protein, putative	83.6275	146.529	20.7259	0.141446	-2.82168	1.10858e-32	1.53307e-31
Tb927.11.5780-1	Tb927.11.5780	mitochondrial DNA-directed RNA polymerase (MTRNAP)	1024.46	958.845	1090.08	1.13687	0.185065	0.0013178	0.00315204
Tb927.9.13240-1	Tb927.9.13240	hypothetical protein, conserved	206.09	233.108	179.071	0.768191	-0.380463	0.000774801	0.00192653
Tb927.7.900-1	Tb927.7.900	hypothetical protein, conserved	1188.41	1399.13	977.69	0.698786	-0.517078	1.12583e-17	8.80123e-17
Tb927.11.12500-1	Tb927.11.12500	hypothetical protein, conserved	394.32	415.812	372.829	0.89663	-0.157415	0.0502181	0.085791
Tb927.4.3150-1	Tb927.4.3150	hypothetical protein, conserved	462.371	416.634	508.108	1.21955	0.286352	0.00075258	0.00187555
Tb927.11.12880-1	Tb927.11.12880	hypothetical protein, conserved	1513.74	1757.59	1269.89	0.722521	-0.468888	9.29861e-17	6.97596e-16
Tb927.9.14610-1	Tb927.9.14610	hypothetical protein, unlikely	14.4686	19.0637	9.8735	0.517922	-0.949194	0.0491482	0.0842761
Tb927.10.6310-1	Tb927.10.6310	major vault protein, putative (MVP)	1624.48	1724.2	1524.75	0.884321	-0.177358	0.00243935	0.00553764
Tb927.11.10150-1	Tb927.11.10150	hypothetical protein, conserved	1836.22	1507.04	2165.39	1.43685	0.522905	1.90539e-24	2.02101e-23
Tb927.11.14920-1	Tb927.11.14920	hypothetical protein, conserved	3444.12	3803.01	3085.23	0.811261	-0.301763	7.0478e-06	2.36915e-05
Tb927.6.4250-1	Tb927.6.4250	hypothetical protein, conserved	597.955	725.551	470.36	0.64828	-0.625312	8.49329e-16	6.03017e-15
Tb927.7.2290-1	Tb927.7.2290	hypothetical protein, conserved	401.509	543.383	259.634	0.477811	-1.06549	4.02504e-27	4.70012e-26
Tb927.4.320-1	Tb927.4.320	hypothetical protein, conserved	672.679	544.167	801.191	1.47232	0.558095	1.45267e-12	8.75007e-12
Tb927.3.1480-1	Tb927.3.1480	hypothetical protein, conserved	97.7916	151.721	43.8617	0.289094	-1.79039	8.1519e-20	7.06822e-19
Tb927.10.11860-1	Tb927.10.11860	hypothetical protein, conserved,proline rich protein	372.427	305.314	439.54	1.43963	0.525701	2.78061e-07	1.10266e-06
Tb927.7.5610-1	Tb927.7.5610	hypothetical protein, conserved	802.171	845.909	758.434	0.896591	-0.157478	0.0174275	0.0331916
Tb927.10.8820-1	Tb927.10.8820	hypothetical protein, conserved	1026.95	815.536	1238.37	1.51847	0.602617	5.25244e-21	4.89406e-20
Tb927.8.6620-1	Tb927.8.6620	hypothetical protein, conserved	391.522	481.189	301.854	0.627308	-0.672754	1.33934e-11	7.50853e-11
Tb927.11.11690-1	Tb927.11.11690	vacuolar ATP synthase subunit b, putative,v- ATPase B subunit,vacuolar proton pump B subunit	2120.29	2968.19	1272.4	0.42868	-1.22203	2.91443e-70	9.03266e-69
Tb927.10.15590-1	Tb927.10.15590	FKBP-type peptidyl-prolyl cis-trans isomerase, conserved,FKBP-type peptidylprolyl cis-trans isomerase, putative	552.194	718.536	385.852	0.536997	-0.897013	9.77725e-25	1.04851e-23
Tb927.8.5300-1	Tb927.8.5300	hypothetical protein, conserved	953.885	1155.1	752.673	0.65161	-0.61792	2.97098e-10	1.52653e-09
Tb927.9.13010-1	Tb927.9.13010	hypothetical protein, conserved	685.616	613.482	757.751	1.23517	0.304705	7.17384e-05	0.000209978
Tb927.10.11890-1	Tb927.10.11890	hypothetical protein, conserved	428.332	365.88	490.784	1.34138	0.423716	6.10905e-06	2.07271e-05
Tb927.3.5090-1	Tb927.3.5090	tryparedoxin, putative	554.726	614.413	495.039	0.805711	-0.311666	0.000132869	0.0003728
Tb927.11.12350-1	Tb927.11.12350	DNA photolyase, putative	517.212	364.521	669.904	1.83777	0.877955	2.75974e-23	2.80793e-22
Tb927.9.7210-1	Tb927.9.7210	mitochondrial exoribonuclease DSS-1	520.574	424.839	616.309	1.45069	0.536737	8.04944e-11	4.32404e-10
Tb927.11.15280-1	Tb927.11.15280	tRNA-sepcific adenosine deaminase (ADAT3)	281.128	244.313	317.943	1.30138	0.380039	0.000303153	0.000807545
Tb927.10.15480-1	Tb927.10.15480	transporter, putative	752.261	861.853	642.669	0.745683	-0.423366	2.59398e-08	1.13414e-07
Tb927.4.580-1	Tb927.4.580	hypothetical protein, conserved	267.649	203.025	332.272	1.6366	0.710706	5.87579e-05	0.000174497
Tb927.3.2860-1	Tb927.3.2860	hypothetical protein, conserved	192.978	175.846	210.111	1.19486	0.256839	0.037345	0.0658287
Tb927.11.13100-1	Tb927.11.13100	hypothetical protein, conserved	432.747	386.426	479.068	1.23974	0.310039	0.00339005	0.00750483
Tb927.8.5240-1	Tb927.8.5240	hypothetical protein, conserved	1242.53	1462.67	1022.39	0.69899	-0.516656	5.6208e-19	4.66089e-18
Tb927.10.7060-1	Tb927.10.7060	nucleoporin interacting component (NUP93), putative	962.091	1070.39	853.794	0.797648	-0.326176	3.78556e-06	1.31711e-05
Tb927.5.1080-1	Tb927.5.1080	RNA-binding protein, putative (RBP22)	172.558	156.79	188.327	1.20114	0.264408	0.0235439	0.043504
Tb927.10.2380-1	Tb927.10.2380	hypothetical protein, conserved	1184.75	1343.93	1025.57	0.763109	-0.390038	1.66076e-09	8.05946e-09
Tb927.8.1260-1	Tb927.8.1260	hypothetical protein, conserved	856.766	721.591	991.942	1.37466	0.459075	2.2883e-12	1.355e-11
Tb927.11.8280-1	Tb927.11.8280	hypothetical protein, conserved	254.011	229.054	278.967	1.21791	0.28441	0.0559741	0.094388
Tb927.2.2520-1	Tb927.2.2520	voltage-dependent anion-selective channel	20.19	14.3596	26.0204	1.81206	0.857629	0.0507382	0.0865949
Tb927.10.1690-1	Tb927.10.1690	nucleotide binding protein, putative (NBP 1)	250.997	216.882	285.112	1.31459	0.394616	0.000590103	0.00149406
Tb927.11.14220-1	Tb927.11.14220	hypothetical protein, conserved	517.657	576.772	458.542	0.795015	-0.330947	0.000200222	0.000549777
Tb927.11.500-1	Tb927.11.500	RNA-binding protein, UBP1 (UBP1)	501.423	620.557	382.289	0.616042	-0.698898	6.38741e-16	4.56094e-15
Tb927.10.990-1	Tb927.10.990	hypothetical protein, conserved	422.696	646.657	198.735	0.307326	-1.70216	2.64931e-66	7.82261e-65
Tb927.10.9040-1	Tb927.10.9040	hypothetical protein, conserved	1070.14	944.273	1196	1.26658	0.340941	4.64909e-08	1.99868e-07
Tb927.7.6700-1	Tb927.7.6700	hypothetical protein	284.663	319.937	249.389	0.779495	-0.359388	0.00454811	0.00983193
Tb927.11.8210-1	Tb927.11.8210	RAD50 DNA repair-like protein	2668.91	3158.34	2179.49	0.690074	-0.535177	1.52415e-28	1.8657e-27
Tb927.9.9870-1	Tb927.9.9870	MCAK-like kinesin, putative	624.994	662.59	587.398	0.886518	-0.173779	0.0124231	0.0244598
Tb927.10.14690-1	Tb927.10.14690	syntaxin, putative	445.119	500.216	390.021	0.779706	-0.358999	0.000511765	0.00131554
Tb927.10.14560-1	Tb927.10.14560	hypothetical protein, conserved	886.952	961.998	811.906	0.843979	-0.244721	0.00082997	0.00205378
Tb927.7.1050-1	Tb927.7.1050	40S ribosomal protein S16, putative	347.414	422.343	272.486	0.645178	-0.632232	2.27072e-06	8.09055e-06
Tb927.9.15660-1	Tb927.9.15660	expression site-associated gene 4 (ESAG4) protein, putative,receptor-type adenylate cyclase, putative	460.622	418.531	502.713	1.20114	0.264401	0.00610835	0.0128458
Tb927.10.9120-1	Tb927.10.9120	hypothetical protein, conserved	272.414	249.854	294.973	1.18058	0.239498	0.0276872	0.0502567
Tb927.10.14770-1	Tb927.10.14770	protein kinase, putative	1163.34	1232.74	1093.94	0.887405	-0.172335	0.00426416	0.00926852
Tb927.3.3050-1	Tb927.3.3050	hypothetical protein, conserved	555.294	480.663	629.925	1.31053	0.390154	6.08508e-06	2.06538e-05
Tb927.7.3560-1	Tb927.7.3560	hypothetical protein, conserved	2624.04	2983.16	2264.93	0.759237	-0.397377	6.94455e-17	5.24592e-16
Tb927.10.13090-1	Tb927.10.13090	hypothetical protein, conserved	841.739	996.476	687.002	0.689432	-0.53652	4.39076e-14	2.8724e-13
Tb927.8.7650-1	Tb927.8.7650	amino acid transporter, putative	755.162	885.416	624.908	0.705779	-0.502712	1.14095e-06	4.2129e-06
Tb927.6.640-1	Tb927.6.640	kinetoplastid-specific phospho-protein phosphatase, putative	592.146	552.593	631.698	1.14315	0.193019	0.0268922	0.0489867
Tb927.7.4740-1	Tb927.7.4740	hypothetical protein, conserved	656.896	568.376	745.415	1.31148	0.391197	6.66226e-07	2.52946e-06
Tb927.6.2590-1	Tb927.6.2590	hypothetical protein, conserved	263.584	199.95	327.217	1.63649	0.710608	1.91606e-10	9.97997e-10
Tb927.8.1930-1	Tb927.8.1930	hypothetical protein, conserved	288.935	240.336	337.534	1.40443	0.48998	0.00242392	0.00550547
Tb927.11.5000-1	Tb927.11.5000	dynein intermediate chain IC78, putative	1074.67	1347.21	802.135	0.595403	-0.748061	1.38382e-20	1.24944e-19
Tb927.8.5740-1	Tb927.8.5740	proteasome 26S non-ATPase subunit 9, putative	264.018	232.454	295.583	1.27158	0.34662	0.00507092	0.0108627
Tb927.6.3210-1	Tb927.6.3210	hypothetical protein, conserved	163.1	137.222	188.979	1.37718	0.461718	0.0015187	0.00358354
Tb927.9.4710-1	Tb927.9.4710	hypothetical protein, unlikely	239.122	348.406	129.839	0.372665	-1.42405	9.12314e-16	6.4721e-15
Tb927.11.4820-1	Tb927.11.4820	60S ribosomal protein L17, putative	2017.56	2485.74	1549.38	0.623306	-0.681987	1.73423e-24	1.8417e-23
Tb927.11.6980-1	Tb927.11.6980	hypothetical protein, conserved	694.276	512.18	876.371	1.71106	0.774892	3.28758e-24	3.46186e-23
Tb927.7.1180-1	Tb927.7.1180	RNA-binding protein, putative (RBP19)	219.977	185.846	254.109	1.36731	0.451344	0.000422094	0.00110287
Tb927.5.2520-1	Tb927.5.2520	hypothetical protein, conserved	480.926	403.598	558.255	1.3832	0.468005	3.2997e-08	1.43052e-07
Tb927.11.5900-1	Tb927.11.5900	hypothetical protein, conserved	117.653	79.8903	155.416	1.94537	0.960044	1.14194e-07	4.71671e-07
Tb927.10.15470-1	Tb927.10.15470	hypothetical protein, conserved	661.713	617.412	706.015	1.14351	0.193464	0.00419336	0.00912825
Tb927.2.3480-1	Tb927.2.3480	transcription elongation factor s-II, putative (TFIIS2-2)	511.743	610.533	412.954	0.676382	-0.564089	3.72765e-11	2.04646e-10
Tb927.5.2560-1	Tb927.5.2560	hypothetical protein, conserved	233.766	159.262	308.271	1.93562	0.952798	7.2526e-14	4.68152e-13
Tb927.5.910-1	Tb927.5.910	oligosaccharyl transferase subunit, putative	379.561	426.678	332.443	0.779141	-0.360044	0.0145139	0.0281268
Tb927.8.7210-1	Tb927.8.7210	hypothetical protein, conserved	195.092	215.682	174.502	0.809069	-0.305665	0.0200022	0.0375712
Tb927.1.2880-1	Tb927.1.2880	pteridine transporter, putative	291.823	187.954	395.691	2.10525	1.07399	1.2779e-20	1.15739e-19
Tb927.7.2260-1	Tb927.7.2260	hypothetical protein, conserved	478.271	408.113	548.43	1.34382	0.426339	7.36445e-06	2.46516e-05
Tb927.11.1030-1	Tb927.11.1030	hypothetical protein, conserved	1035.42	1161.29	909.557	0.783228	-0.352496	1.53199e-07	6.2335e-07
Tb927.8.2490-1	Tb927.8.2490	hypothetical protein, conserved	332.778	258.748	406.808	1.57222	0.652802	1.64847e-10	8.63765e-10
Tb927.8.2160-1	Tb927.8.2160	multidrug resistance protein A,p-glycoprotein (PGPA)	1970.29	1752.11	2188.48	1.24905	0.320835	1.27153e-10	6.71897e-10
Tb927.4.3340-1	Tb927.4.3340	hypothetical protein, conserved	221.686	137.772	305.6	2.21815	1.14936	1.04139e-18	8.55425e-18
Tb927.11.3250-1	Tb927.11.3250	dynein heavy chain, putative	13457.7	19459.3	7456.11	0.383165	-1.38396	0	0
Tb927.11.1710-1	Tb927.11.1710	mitochondrial RNA binding protein 1,gBP21, MRP1 (GBP21)	1060.09	1225.42	894.759	0.730167	-0.453702	2.28546e-12	1.35423e-11
Tb927.11.8820-1	Tb927.11.8820	glutathionylspermidine synthetase, putative	473.526	589.149	357.903	0.60749	-0.719066	5.83817e-17	4.43315e-16
Tb927.7.5620-1	Tb927.7.5620	hypothetical protein, conserved	435.103	377.155	493.051	1.30729	0.386579	4.53462e-05	0.000136758
Tb927.7.5380-1	Tb927.7.5380	RNA-binding protein, putative	252.471	150.199	354.744	2.36183	1.23991	1.09379e-16	8.17067e-16
Tb927.9.5920-1	Tb927.9.5920	hypothetical protein, unlikely	7.50703	2.71873	12.2953	4.52246	2.17711	0.0030838	0.00687386
Tb927.9.2140-1	Tb927.9.2140	protein kinase, putative	687.314	627.898	746.73	1.18925	0.250056	0.00230422	0.00525957
Tb927.10.13490-1	Tb927.10.13490	serine/threonine kinase, putative	420.712	387.847	453.577	1.16947	0.22586	0.0301058	0.0541744
Tb927.11.11590-1	Tb927.11.11590	eukaryotic translation initiation factor, putative	1862.12	2378.39	1345.85	0.565865	-0.82147	1.02972e-55	2.55674e-54
Tb927.7.4040-1	Tb927.7.4040	hypothetical protein, conserved	786.675	683.922	889.428	1.30048	0.379046	6.59501e-07	2.50828e-06
Tb927.3.3460-1	Tb927.3.3460	hypothetical protein, conserved	862.025	784.324	939.726	1.19814	0.260791	0.000113472	0.000321446
Tb927.5.1300-1	Tb927.5.1300	vacuolar proton translocating ATPase subunit A, putative	1202.15	1693.03	711.268	0.420117	-1.25114	5.14694e-86	2.0635e-84
Tb927.10.12820-1	Tb927.10.12820	hypothetical protein, conserved	2731.07	4479.36	982.782	0.219402	-2.18835	0	0
Tb927.11.13530-1	Tb927.11.13530	hypothetical protein, conserved	300.396	260.426	340.366	1.30696	0.386215	0.00068805	0.00172506
Tb927.6.1700-1	Tb927.6.1700	hypothetical protein, conserved	264.503	224.696	304.309	1.35431	0.43756	0.000206917	0.000567269
Tb927.10.14860-1	Tb927.10.14860	hypothetical protein, conserved	969.804	915.836	1023.77	1.11785	0.160733	0.00840585	0.0170973
Tb927.4.3630-1	Tb927.4.3630	protein phosphatase 1, putative	212.899	303.372	122.426	0.403552	-1.30917	1.46548e-14	9.86013e-14
Tb927.11.2730-1	Tb927.11.2730	UDP-galactose 4-epimerase (galE)	822.615	900.537	744.693	0.826944	-0.274139	6.26345e-05	0.000185129
Tb927.11.1560-1	Tb927.11.1560	1,2-Dihydroxy-3-keto-5-methylthiopentene dioxygenase, putative	797.99	881.629	714.35	0.810262	-0.30354	0.000528892	0.00135518
Tb927.10.170-1	Tb927.10.170	pseudouridine synthase, Cbf5p	1505.94	1783.05	1228.84	0.689177	-0.537053	2.54132e-22	2.48169e-21
Tb927.5.460-1	Tb927.5.460	hypothetical protein, conserved	88.1313	71.7614	104.501	1.45623	0.54224	0.0130679	0.0255911
Tb927.1.4830-1	Tb927.1.4830	phospholipase A1 (PLA1)	442.665	523.296	362.034	0.691834	-0.531502	6.04162e-07	2.30988e-06
Tb927.11.7440-1	Tb927.11.7440	hypothetical protein, conserved	154.844	135.174	174.515	1.29104	0.36853	0.0397196	0.0695411
Tb927.8.790-1	Tb927.8.790	hypothetical protein, conserved	1016.43	1174.6	858.266	0.730689	-0.452671	3.23007e-12	1.88708e-11
Tb927.11.3580-1	Tb927.11.3580	hypothetical protein, conserved	583.016	525.387	640.645	1.21938	0.286144	0.000337239	0.000891821
Tb927.8.3110-1	Tb927.8.3110	hypothetical protein, conserved	479.209	404.412	554.006	1.3699	0.454075	3.83567e-07	1.49994e-06
Tb927.5.2430-1	Tb927.5.2430	membrane transporter protein, putative	1441.85	1241.24	1642.46	1.32324	0.404076	2.71726e-12	1.60033e-11
Tb927.9.12990-1	Tb927.9.12990	hypothetical protein, conserved	927.197	1005.2	849.189	0.844793	-0.24333	0.000220004	0.000599947
Tb927.9.8210-1	Tb927.9.8210	Peptide deformylase 2	471.765	407.217	536.313	1.31702	0.397276	3.64227e-06	1.26928e-05
Tb927.10.9810-1	Tb927.10.9810	hypothetical protein, conserved	321.979	271.37	372.588	1.37299	0.457322	1.75075e-05	5.55812e-05
Tb927.8.6440-1	Tb927.8.6440	RNA-binding protein, putative (RPB20)	293.778	375.342	212.215	0.56539	-0.822682	2.01767e-12	1.20044e-11
Tb927.5.320-1	Tb927.5.320	receptor-type adenylate cyclase GRESAG 4, putative,adenylyl cyclase, putative	317.159	243.583	390.735	1.60412	0.68178	5.15914e-10	2.59441e-09
Tb927.10.8930-1	Tb927.10.8930	paraflagellar rod component, putative (PFC18)	1366.51	1836.49	896.526	0.488173	-1.03454	1.96531e-54	4.7189e-53
Tb927.1.1100-1	Tb927.1.1100	hypothetical protein, conserved	896.796	845.916	947.676	1.1203	0.163879	0.0460808	0.0794043
Tb927.6.290-1	Tb927.6.290	receptor-type adenylate cyclase GRESAG 4, pseudogene, putative,receptor-type adenylate cyclase GRESAG 4, degenerate	321.437	256.613	386.261	1.50523	0.589982	2.54024e-05	7.88974e-05
Tb927.9.10100-1	Tb927.9.10100	hypothetical protein, conserved	2345.35	2164.03	2526.68	1.16758	0.223517	2.75941e-06	9.72862e-06
Tb927.10.11840-1	Tb927.10.11840	hypothetical protein	310.922	284.853	336.992	1.18304	0.242498	0.00760198	0.0156332
Tb927.11.5500-1	Tb927.11.5500	mitochondrial RNA binding protein 1,mitochondrial edited mRNA stability factor 1,Mitochondrial poly(A) polymerase 1	724.133	668.259	780.007	1.16722	0.223081	0.00673173	0.0140084
Tb927.10.12210-1	Tb927.10.12210	ribulose-5-phosphate 3-epimerase, putative	310.91	238.59	383.229	1.60622	0.683673	3.02586e-10	1.55382e-09
Tb927.10.9930-1	Tb927.10.9930	hypothetical protein, conserved	511.548	460.982	562.115	1.21939	0.286155	0.00168285	0.00394107
Tb927.11.1380-1	Tb927.11.1380	hypothetical protein, conserved	2775.93	3053.93	2497.92	0.817936	-0.28994	3.81874e-05	0.000116211
Tb927.9.13280-1	Tb927.9.13280	RNA-binding protein, putative (DRBD10)	463.059	433.318	492.801	1.13727	0.185576	0.0545266	0.0922141
Tb927.11.13450-1	Tb927.11.13450	hypothetical protein, conserved	820.588	905.414	735.763	0.812626	-0.299336	0.000145304	0.000405348
Tb927.6.3590-1	Tb927.6.3590	hypothetical protein, conserved	1329.76	1467.25	1192.26	0.812583	-0.299413	3.153e-07	1.243e-06
Tb927.11.15710-1	Tb927.11.15710	hypothetical protein, conserved	364.858	332.804	396.913	1.19263	0.25415	0.0070676	0.014655
Tb927.2.5250-1	Tb927.2.5250	tubulin-tyrosine ligase, putative	669.63	598.152	741.108	1.239	0.309171	0.000123669	0.000348443
Tb927.11.7212-1	Tb927.11.7212	hypothetical protein, conserved	623.103	550.563	695.643	1.26351	0.33744	0.000104449	0.000297259
Tb927.5.130-1	Tb927.5.130	variant surface glycoprotein (VSG)-related, putative	212.719	310.457	114.982	0.370364	-1.43299	8.33329e-21	7.63449e-20
Tb927.11.5680-1	Tb927.11.5680	dynein light chain, putative	544.959	712.115	377.804	0.530538	-0.914472	5.86972e-26	6.58554e-25
Tb927.10.14900-1	Tb927.10.14900	hypothetical protein, conserved	355.349	320.134	390.564	1.22	0.286884	0.00125666	0.0030182
Tb927.7.4470-1	Tb927.7.4470	hypothetical protein, conserved	1449.98	2026.58	873.38	0.430962	-1.21437	2.41846e-96	1.12433e-94
Tb927.8.8000-1	Tb927.8.8000	hypothetical protein, conserved	866.322	1229.2	503.447	0.409574	-1.2878	1.2427e-76	4.27605e-75
Tb927.4.2410-1	Tb927.4.2410	hypothetical protein, conserved	839.141	608.441	1069.84	1.75833	0.814209	3.90618e-31	5.11844e-30
Tb927.11.2630-1	Tb927.11.2630	hypothetical protein, conserved	554.415	433.248	675.581	1.55934	0.640937	3.74447e-14	2.46436e-13
Tb927.5.4520-1	Tb927.5.4520	hypothetical protein, conserved	1122.82	1271	974.649	0.766839	-0.383004	6.58078e-09	3.03035e-08
Tb927.8.710-1	Tb927.8.710	RNA-binding protein, putative (DRBD17)	4076.19	5408.58	2743.8	0.507306	-0.979072	1.6551e-122	1.08764e-120
Tb927.11.10340-1	Tb927.11.10340	phosphoglycerate mutase family member 5, putative	463.054	516.734	409.374	0.792233	-0.336003	0.000253796	0.000686956
Tb927.6.1970-1	Tb927.6.1970	nuclear cap binding protein, putative (CBC20)	242.412	216.594	268.23	1.2384	0.30848	0.0192677	0.0363714
Tb927.6.1820-1	Tb927.6.1820	dolichyl pyrophosphate phosphatase, putative	286.53	353.488	219.573	0.62116	-0.686964	1.06708e-07	4.43265e-07
Tb927.6.4320-1	Tb927.6.4320	hypothetical protein, conserved	1689.13	2066.19	1312.08	0.635024	-0.655118	1.00883e-33	1.46222e-32
Tb927.9.9390-1	Tb927.9.9390	sphingomyelin/ceramide phosphorylethanolamine synthase, bifunctional (SLS3)	337.15	421.023	253.277	0.601574	-0.733185	1.51521e-12	9.09545e-12
Tb927.4.1260-1	Tb927.4.1260	hypothetical protein, conserved	366.544	323.293	409.794	1.26756	0.342057	0.00101622	0.00248233
Tb927.1.4490-1	Tb927.1.4490	acetyltransferase, putative	671.157	1035.8	306.518	0.295925	-1.7567	2.23837e-90	9.54308e-89
Tb927.11.10550-1	Tb927.11.10550	hypothetical protein, conserved	541.581	493.212	589.95	1.19614	0.258387	0.00201423	0.00464986
Tb927.10.14000-1	Tb927.10.14000	aconitase (ACO)	1504.36	909.38	2099.34	2.30854	1.20698	9.2906e-99	4.46153e-97
Tb927.8.7200-1	Tb927.8.7200	hypothetical protein, conserved	847.042	775.055	919.029	1.18576	0.245812	0.000414988	0.0010856
Tb927.4.2640-1	Tb927.4.2640	hypothetical protein, conserved	1318.56	1473.68	1163.45	0.789491	-0.341005	4.01553e-09	1.8808e-08
Tb927.8.490-1	Tb927.8.490	hypothetical protein	220.287	96.3999	344.174	3.57027	1.83603	1.41327e-23	1.44807e-22
Tb927.9.3340-1	Tb927.9.3340	hypothetical protein, conserved	225.824	208.791	242.856	1.16315	0.21804	0.049937	0.0854275
Tb927.2.3780-1	Tb927.2.3780	translation initiation factor IF-2, putative	2365.77	2824.84	1906.7	0.674976	-0.567091	3.47456e-32	4.73754e-31
Tb927.10.30-1	Tb927.10.30	variant surface glycoprotein (VSG, pseudogene), putative	12.8655	24.4367	1.29425	0.0529634	-4.23886	8.36101e-09	3.8243e-08
Tb927.6.3120-1	Tb927.6.3120	chaperone protein DNAj, putative	723.875	994.687	453.063	0.455483	-1.13453	1.10109e-49	2.41797e-48
Tb927.9.7540-1	Tb927.9.7540	calpain-like cysteine peptidase, putative,cysteine peptidase, Clan CA, family C2, putative	800.055	840.323	759.787	0.90416	-0.145349	0.0446055	0.077229
Tb927.11.14940-1	Tb927.11.14940	hypothetical protein, conserved	474.268	417.307	531.229	1.27299	0.348224	4.9723e-05	0.000148879
Tb927.10.690-1	Tb927.10.690	palmitoyl acyltransferase 3, putative	331.701	270.995	392.406	1.44802	0.534081	1.40677e-06	5.14012e-06
Tb927.11.14820-1	Tb927.11.14820	hypothetical protein, conserved	621.125	668.656	573.595	0.857833	-0.221231	0.0153825	0.0296195
Tb927.8.5680-1	Tb927.8.5680	hypothetical protein, conserved	255.06	221.696	288.423	1.30098	0.379601	0.000488635	0.00126053
Tb927.2.820-1	Tb927.2.820	retrotransposon hot spot protein (RHS, pseudogene), putative,retrotransposon hot spot protein 1 (RHS1), interrupted	4536.78	5528.51	3545.05	0.64123	-0.641086	6.36984e-59	1.63742e-57
Tb927.11.3160-1	Tb927.11.3160	hypothetical protein, conserved	464.678	531.956	397.399	0.747052	-0.420719	6.25361e-06	2.11847e-05
Tb927.8.1650-1	Tb927.8.1650	protein associated with differentiation 4, putative	170.412	196.926	143.898	0.730722	-0.452606	0.000272152	0.000731879
Tb927.7.7110-1	Tb927.7.7110	leucine-rich repeat protein (LRRP), putative,leucine-rich repeat protein 1 (LRRP1), putative	279.077	151.676	406.477	2.6799	1.42218	1.06322e-33	1.53342e-32
Tb927.8.5940-1	Tb927.8.5940	hypothetical protein, conserved	562.454	622.699	502.21	0.806506	-0.310243	0.00386807	0.00847505
Tb927.1.1700-1	Tb927.1.1700	hypothetical protein, conserved	366.426	335.999	396.853	1.18111	0.240149	0.0163911	0.0313888
Tb927.5.1970-1	Tb927.5.1970	hypothetical protein	379.97	307.04	452.901	1.47505	0.560769	8.32053e-05	0.000240561
Tb11.02.5370-1	Tb11.02.5370	hypothetical protein, conserved	305.207	271.247	339.167	1.2504	0.32239	0.0012936	0.00309925
Tb927.10.1160-1	Tb927.10.1160	hypothetical protein, conserved	326.891	292.673	361.109	1.23383	0.303142	0.00879256	0.017764
Tb927.5.4060-1	Tb927.5.4060	hypothetical protein, conserved	603.795	637.156	570.435	0.895283	-0.159585	0.0341868	0.0607426
Tb927.3.2470-1	Tb927.3.2470	pumilio RNA binding protein, putative (PUF8)	613.535	484.956	742.114	1.53027	0.613788	1.16371e-09	5.73973e-09
Tb927.3.5580-1	Tb927.3.5580	tryptophanyl-tRNA synthetase	694.517	806.927	582.106	0.721386	-0.471156	3.14016e-10	1.60968e-09
Tb927.11.16330-1	Tb927.11.16330	hypothetical protein, conserved	901.572	817.607	985.537	1.20539	0.269503	7.23989e-05	0.000211557
Tb927.4.4540-1	Tb927.4.4540	hypothetical protein, conserved	456.849	577.536	336.163	0.582063	-0.780752	1.22218e-12	7.3974e-12
Tb927.11.8930-1	Tb927.11.8930	hypothetical protein, conserved	512.932	459.063	566.8	1.23469	0.304146	0.000355541	0.000937101
Tb927.11.16860-1	Tb927.11.16860	mitochondrial RNA binding protein (MRB8620)	398.615	306.176	491.053	1.60383	0.681518	2.81538e-12	1.65187e-11
Tb927.8.4470-1	Tb927.8.4470	chaperone protein DNAj, putative	194.957	175.623	214.29	1.22017	0.287087	0.00641642	0.0134354
Tb927.11.11250-1	Tb927.11.11250	cytosolic malate dehydrogenase (cMDH)	1344.78	1945.96	743.592	0.382121	-1.3879	4.53244e-62	1.23792e-60
Tb927.10.3500-1	Tb927.10.3500	RNA-binding protein, putative (RBSR4)	1319.65	1397.21	1242.08	0.888975	-0.169785	0.0191298	0.0361423
Tb927.10.2900-1	Tb927.10.2900	importin beta-1 subunit, putative	2086.44	2375.24	1797.63	0.756821	-0.401976	5.39719e-16	3.87604e-15
Tb927.6.620-1	Tb927.6.620	hypothetical protein, conserved	2488.42	2738.76	2238.09	0.81719	-0.291256	5.05554e-09	2.35029e-08
Tb927.8.3520-1	Tb927.8.3520	hypothetical protein, conserved	446.918	558.936	334.9	0.599174	-0.738953	7.11432e-16	5.06758e-15
Tb927.11.1470-1	Tb927.11.1470	65 kDa invariant surface glycoprotein-like protein	699.635	865.404	533.865	0.616897	-0.696899	3.94017e-20	3.47849e-19
Tb927.3.820-1	Tb927.3.820	hypothetical protein, conserved	184.132	164.745	203.519	1.23536	0.304927	0.0137334	0.0267386
Tb927.10.2370-1	Tb927.10.2370	RNA-binding protein, putative (LA)	1486.7	1810.47	1162.94	0.642339	-0.638593	6.94071e-32	9.31994e-31
Tb927.5.1070-1	Tb927.5.1070	hypothetical protein, conserved	589.336	513.168	665.504	1.29685	0.375016	1.37493e-06	5.03431e-06
Tb927.8.3120-1	Tb927.8.3120	hypothetical protein, conserved	60.3499	47.1412	73.5585	1.56039	0.641902	0.00836862	0.0170374
Tb927.1.4090-1	Tb927.1.4090	hypothetical protein, unlikely	40.0278	30.9935	49.0621	1.58298	0.662646	0.0180628	0.0343119
Tb927.10.4150-1	Tb927.10.4150	hypothetical protein, unlikely	77.2773	63.2352	91.3195	1.44413	0.530196	0.0264664	0.0482916
Tb927.2.5980-1	Tb927.2.5980	ATP-dependent Clp protease subunit, heat shock protein 104 (HSP104), putative,atp-dependent chaperone (HSP104)	949.739	685.421	1214.06	1.77126	0.824773	2.00888e-10	1.04448e-09
Tb927.8.7890-1	Tb927.8.7890	receptor-type adenylate cyclase GRESAG 4, putative	6.16569	9.85265	2.47873	0.25158	-1.99091	0.0237961	0.043905
Tb927.10.1350-1	Tb927.10.1350	hypothetical protein, conserved	760.201	835.343	685.059	0.820093	-0.286141	0.000299151	0.000797859
Tb927.11.12250-1	Tb927.11.12250	DNA replication licensing factor MCM4, putative (MCM4)	523.465	482.529	564.4	1.16967	0.226101	0.00742639	0.0153217
Tb927.7.5030-1	Tb927.7.5030	hypothetical protein, conserved	428.848	467.589	390.107	0.834295	-0.26137	0.00740431	0.0152843
Tb927.7.4110-1	Tb927.7.4110	kinesin, putative	571.111	482.416	659.805	1.36771	0.451761	7.60107e-06	2.54047e-05
Tb927.11.2040-1	Tb927.11.2040	protein kinase, putative	664.334	727.326	601.343	0.826786	-0.274415	0.000550331	0.00140353
Tb927.1.4760-1	Tb927.1.4760	hypothetical protein, conserved	895.795	981.907	809.682	0.824602	-0.278231	8.93285e-05	0.000257002
Tb927.2.4460-1	Tb927.2.4460	hypothetical protein, conserved	791.08	679.673	902.487	1.32783	0.409066	7.40102e-09	3.39732e-08
Tb927.10.6980-1	Tb927.10.6980	caltractin, putative	342.312	382.495	302.129	0.789892	-0.340273	0.000755663	0.00188269
Tb927.6.1190-1	Tb927.6.1190	hypothetical protein, conserved	452.051	417.963	486.138	1.16311	0.217992	0.0528893	0.0897927
Tb927.10.2190-1	Tb927.10.2190	hypothetical protein, conserved	1014.66	1437.22	592.096	0.411972	-1.27938	2.37726e-85	9.44419e-84
Tb927.5.1290-1	Tb927.5.1290	hypothetical protein, conserved	424.286	469.958	378.614	0.805633	-0.311806	0.000399482	0.00104755
Tb927.8.2330-1	Tb927.8.2330	hypothetical protein, conserved	358.996	273.957	444.035	1.62082	0.696724	1.24753e-11	7.01181e-11
Tb927.11.2340-1	Tb927.11.2340	hypothetical protein, conserved	572.104	666.57	477.638	0.716562	-0.480837	4.29188e-08	1.84874e-07
Tb927.10.2890-1	Tb927.10.2890	enolase	16019.3	24773.9	7264.64	0.293237	-1.76986	0	0
Tb927.6.2890-1	Tb927.6.2890	single strand-specific nuclease, putative	342.105	271.446	412.765	1.52062	0.604659	6.16976e-09	2.85311e-08
Tb927.4.410-1	Tb927.4.410	CAF 40 (CAF40)	1182.43	1258.34	1106.51	0.879339	-0.185509	0.00108429	0.00263535
Tb927.10.6110-1	Tb927.10.6110	hypothetical protein, conserved	604.907	652.882	556.931	0.853034	-0.229325	0.0328269	0.0585097
Tb927.10.6080-1	Tb927.10.6080	proteasome beta 5 subunit, putative,proteasome beta 5 subunit (PRCE)	1245.87	1425.7	1066.04	0.747731	-0.419409	8.44266e-12	4.81023e-11
Tb927.8.2690-1	Tb927.8.2690	hypothetical protein, conserved	336.437	287.397	385.476	1.34127	0.423598	0.000301443	0.000803234
Tb927.8.6970-1	Tb927.8.6970	3-methylcrotonyl-CoA carboxylase alpha subunit, putative	506.822	464.998	548.647	1.17989	0.238654	0.00444485	0.00962745
Tb927.11.8270-1	Tb927.11.8270	hypothetical protein, conserved	726.284	657.616	794.953	1.20884	0.273624	0.00166838	0.00391242
Tb927.11.2120-1	Tb927.11.2120	hypothetical protein, conserved	970.924	912.372	1029.48	1.12835	0.174216	0.00525203	0.0112177
Tb927.4.3020-1	Tb927.4.3020	ATP-dependent DEAH-box RNA helicase, putative	1057.61	922.378	1192.83	1.29322	0.370963	6.14966e-06	2.08487e-05
Tb927.7.1380-1	Tb927.7.1380	hypothetical protein, conserved	254.812	212.716	296.907	1.39579	0.48108	5.5911e-05	0.000166608
Tb927.2.2070-1	Tb927.2.2070	hypothetical protein	11.88	17.0032	6.75677	0.397382	-1.3314	0.0290695	0.052504
Tb927.2.2120-1	Tb927.2.2120	protein kinase, putative,NIMA/Nek Serine/threonine-protein kinase family, putative	617.654	776.35	458.958	0.591174	-0.758345	5.3681e-22	5.19571e-21
Tb927.11.3000-1	Tb927.11.3000	60S ribosomal protein L37, putative	1427.65	1690.48	1164.83	0.68905	-0.537319	5.15107e-14	3.35973e-13
Tb927.10.10030-1	Tb927.10.10030	hypothetical protein, conserved	379.357	418.046	340.667	0.814905	-0.295297	0.00186724	0.00433857
Tb927.10.9760-1	Tb927.10.9760	alternative oxidase	247.09	205.266	288.915	1.40752	0.493152	1.02982e-05	3.38496e-05
Tb927.11.12440-1	Tb927.11.12440	hypothetical protein, conserved	463.867	338.922	588.813	1.73731	0.796855	1.84599e-17	1.43158e-16
Tb927.10.12110-1	Tb927.10.12110	hypothetical protein, conserved	200.061	216.636	183.486	0.846978	-0.239604	0.0420367	0.0731583
Tb927.3.1710-1	Tb927.3.1710	hypothetical protein, conserved	486.962	540.831	433.093	0.800792	-0.3205	0.000867568	0.00214136
Tb927.8.5090-1	Tb927.8.5090	DNA-directed RNA polymerase I largest subunit (RPA190)	2535.74	2442.02	2629.46	1.07676	0.106691	0.0340487	0.0605587
Tb927.5.1920-1	Tb927.5.1920	hypothetical protein, conserved	741.279	661.391	821.166	1.24157	0.312171	3.58368e-05	0.000109707
Tb927.8.2770-1	Tb927.8.2770	insulin receptor,Ryanodine receptor	3412.71	2836.68	3988.74	1.40613	0.491731	6.20752e-21	5.75331e-20
Tb927.5.3520-1	Tb927.5.3520	queuine tRNA-ribosyltransferase, putative	237.281	201.39	273.173	1.35644	0.439824	0.000668941	0.00167956
Tb927.3.1680-1	Tb927.3.1680	hypothetical protein, conserved	1589.75	1935.15	1244.36	0.64303	-0.637041	1.99114e-20	1.78488e-19
Tb927.3.5460-1	Tb927.3.5460	RNA-binding protein, putative (RBSR3)	474.714	443.581	505.847	1.14037	0.189506	0.0398408	0.0697114
Tb927.7.3810-1	Tb927.7.3810	hypothetical protein, conserved	737.978	777.256	698.7	0.898932	-0.153717	0.0415458	0.0724336
Tb927.2.1250-1	Tb927.2.1250	hypothetical protein	209.339	226.134	192.544	0.851462	-0.231987	0.0331636	0.0590687
Tb927.6.5000-1	Tb927.6.5000	hypothetical protein, conserved	477.571	443.452	511.689	1.15388	0.206489	0.0391179	0.0685652
Tb927.9.6230-1	Tb927.9.6230	unspecified product (AK)	70.3373	97.2136	43.461	0.447067	-1.16144	6.60063e-07	2.50933e-06
Tb927.11.10930-1	Tb927.11.10930	delta tubulin,tubulin delta chain (TUBD1)	597.487	542.88	652.094	1.20118	0.264447	0.00451726	0.00977007
Tb927.5.2390-1	Tb927.5.2390	hypothetical protein, conserved	444.995	528.39	361.601	0.684345	-0.547204	1.77866e-07	7.18702e-07
Tb927.11.1810-1	Tb927.11.1810	hypothetical protein, conserved	478.202	504.796	451.607	0.894633	-0.160633	0.0439425	0.0761565
Tb927.5.1510-1	Tb927.5.1510	hypothetical protein, conserved	396.72	340.678	452.762	1.329	0.410345	9.21356e-06	3.04794e-05
Tb927.4.3830-1	Tb927.4.3830	hypothetical protein, conserved	147.245	121.248	173.243	1.42884	0.51484	0.0363837	0.0643191
Tb927.11.2930-1	Tb927.11.2930	hypothetical protein, conserved	459.873	287.627	632.118	2.1977	1.13599	1.62602e-36	2.55141e-35
Tb927.10.1450-1	Tb927.10.1450	hypothetical protein, conserved	1769.3	2005.8	1532.8	0.764184	-0.388009	7.31995e-12	4.18968e-11
Tb927.4.1370-1	Tb927.4.1370	hypothetical protein, conserved	240.023	211.879	268.167	1.26566	0.339886	0.00154486	0.00364037
Tb927.11.5570-1	Tb927.11.5570	DNA replication licensing factor MCM5, putative	398.146	360.715	435.577	1.20754	0.272066	0.00324285	0.00719902
Tb927.1.2990-1	Tb927.1.2990	hypothetical protein, conserved	1442.5	1248.67	1636.33	1.31046	0.390071	3.83118e-11	2.10198e-10
Tb927.11.11500-1	Tb927.11.11500	cyclin dependent kinase-binding protein, putative	846.253	713.056	979.451	1.3736	0.457958	1.07675e-11	6.07149e-11
Tb927.10.14280-1	Tb927.10.14280	mitochondrial carrier protein (MCP20)	139.518	164.507	114.529	0.696195	-0.522437	0.00104238	0.00254054
Tb927.9.8160-1	Tb927.9.8160	chaperone protein DNAj, putative	923.542	771.188	1075.9	1.39512	0.480384	5.09439e-07	1.96752e-06
Tb927.7.3780-1	Tb927.7.3780	poly(A) polymerase, putative	934.545	997.855	871.235	0.873108	-0.195768	0.00141847	0.0033707
Tb927.7.3970-1	Tb927.7.3970	hypothetical protein, conserved	939.514	727.833	1151.2	1.58167	0.661453	1.67279e-21	1.58915e-20
Tb927.8.8300-1	Tb927.8.8300	amino acid transporter, putative	689.953	431.17	948.735	2.20037	1.13775	1.64864e-37	2.71358e-36
Tb927.1.5240-1	Tb927.1.5240	expression site-associated gene 1 (ESAG1) protein, putative	19.4222	31.5243	7.32013	0.232206	-2.10652	5.30407e-06	1.81155e-05
Tb927.10.11910-1	Tb927.10.11910	hypothetical protein, conserved	519.358	434.897	603.819	1.38842	0.473442	4.47135e-07	1.73764e-06
Tb927.7.4950-1	Tb927.7.4950	NAD(p)-dependent steroid dehydrogenase-like protein	547.831	453.514	642.147	1.41594	0.501755	1.21578e-09	5.98411e-09
Tb927.11.9960-1	Tb927.11.9960	hypothetical protein, conserved	462.422	438.568	486.276	1.10878	0.148975	0.0352348	0.0624649
Tb927.11.550-1	Tb927.11.550	hypothetical protein SCD6.10	2033.72	2510.45	1557	0.62021	-0.689171	2.99736e-27	3.51636e-26
Tb927.8.840-1	Tb927.8.840	hypothetical protein, conserved	982.87	1069.71	896.025	0.837629	-0.255616	0.000339956	0.000898462
Tb927.11.6560-1	Tb927.11.6560	hypothetical protein, conserved	423.749	467.876	379.622	0.811373	-0.301562	0.00238315	0.00541851
Tb927.3.3670-1	Tb927.3.3670	RNA-binding protein, putative (TRRM3)	665.941	583.852	748.03	1.2812	0.357493	1.80074e-06	6.47408e-06
Tb927.7.5980-1	Tb927.7.5980	protein associated with differentiation 6, putative	74.7303	59.5617	89.899	1.50934	0.593919	0.00487965	0.010489
Tb927.8.4820-1	Tb927.8.4820	eukaryotic translation initation factor 4 gamma, putative	2134.71	2483.91	1785.5	0.718828	-0.476281	6.44973e-21	5.95884e-20
Tb927.8.2500-1	Tb927.8.2500	ribosomal RNA methyltransferase, putative	172.338	150.249	194.428	1.29404	0.371883	0.00863152	0.0174871
Tb927.7.4520-1	Tb927.7.4520	hypothetical protein, conserved	3061.3	4379.05	1743.55	0.398158	-1.32859	7.94519e-173	9.13697e-171
Tb927.10.4980-1	Tb927.10.4980	ubiquitin-like protein DSK2, putative (DSK2)	793.42	860.299	726.541	0.844521	-0.243794	0.00129099	0.00309386
Tb927.8.1520-1	Tb927.8.1520	hypothetical protein, conserved	476.017	410.349	541.686	1.32006	0.400607	4.7048e-06	1.61635e-05
Tb927.8.5490-1	Tb927.8.5490	hypothetical protein, conserved	952.189	881.359	1023.02	1.16073	0.215033	0.00254349	0.00575015
Tb927.11.16300-1	Tb927.11.16300	hypothetical protein, conserved	433.181	334.716	531.646	1.58835	0.667526	5.5345e-13	3.41848e-12
Tb927.3.5300-1	Tb927.3.5300	hypothetical protein, conserved	374.198	291.671	456.726	1.56589	0.646986	1.8948e-10	9.881e-10
Tb927.3.2380-1	Tb927.3.2380	hypothetical protein, conserved	83.5848	60.5505	106.619	1.76083	0.816255	0.000289399	0.000773265
Tb927.10.2530-1	Tb927.10.2530	adenylate kinase, putative	1073.41	1337.69	809.126	0.60487	-0.725303	1.56296e-29	1.96268e-28
Tb927.8.2860-1	Tb927.8.2860	hypothetical protein, conserved	1087.47	1293.09	881.857	0.681978	-0.552203	1.04119e-15	7.3684e-15
Tb927.10.12260-1	Tb927.10.12260	cytosolic nonspecific dipeptidase, putative,peptidase (M20/M25/M40 family), putative	1359.74	1131.83	1587.64	1.40273	0.488235	4.76853e-16	3.44437e-15
Tb927.10.8670-1	Tb927.10.8670	hypothetical protein, conserved	256.773	209.212	304.334	1.45467	0.54069	0.00233162	0.00531377
Tb927.9.2940-1	Tb927.9.2940	hypothetical protein, conserved	654.402	711.155	597.649	0.840391	-0.250867	0.00253063	0.00572553
Tb927.10.5790-1	Tb927.10.5790	hypothetical protein, conserved	686.338	721.936	650.74	0.901381	-0.149791	0.0549591	0.0929276
Tb927.10.3250-1	Tb927.10.3250	hypothetical protein, conserved	314.842	241.876	387.808	1.60334	0.681077	1.07989e-07	4.47733e-07
Tb927.5.4100-1	Tb927.5.4100	hypothetical protein, conserved	357.893	320.203	395.582	1.23541	0.304992	0.000409771	0.00107292
Tb927.11.7540-1	Tb927.11.7540	electron-transfer-flavoprotein, alpha polypeptide, putative	374.723	331.427	418.02	1.26128	0.334883	0.00114974	0.00278051
Tb927.6.890-1	Tb927.6.890	hypothetical protein, conserved	1156.11	1108.64	1203.58	1.08564	0.118542	0.0305431	0.0548935
Tb927.8.3720-1	Tb927.8.3720	hypothetical protein, conserved	760.756	1113.91	407.602	0.36592	-1.4504	2.52636e-83	9.77009e-82
Tb927.5.1710-1	Tb927.5.1710	ribonucleoprotein p18, mitochondrial precursor, putative	1160.96	1090.03	1231.88	1.13013	0.176486	0.00691429	0.0143678
Tb927.10.2410-1	Tb927.10.2410	MSP-C, putative (MSP-C)	1180.72	1583.97	777.464	0.490833	-1.0267	4.81087e-25	5.21675e-24
Tb927.4.4490-1	Tb927.4.4490	multidrug resistance protein E,p-glycoprotein (MRPE)	3229.25	3624.1	2834.4	0.782097	-0.35458	1.6052e-16	1.18692e-15
Tb927.11.4680-1	Tb927.11.4680	hypothetical protein, conserved	719.968	520.044	919.892	1.76887	0.822831	2.27193e-17	1.75103e-16
Tb927.8.5360-1	Tb927.8.5360	hypothetical protein, conserved	126.776	97.6133	155.939	1.59752	0.675831	6.44532e-06	2.17751e-05
Tb927.3.3260-1	Tb927.3.3260	hypothetical protein, conserved	294.675	250.823	338.527	1.34967	0.432602	0.00022548	0.000614499
Tb927.10.3920-1	Tb927.10.3920	hypothetical protein, conserved	613.118	688.236	538	0.781709	-0.355297	0.000214976	0.000587519
Tb927.11.9310-1	Tb927.11.9310	tRNA pseudouridine synthase, putative	577.37	540.262	614.477	1.13737	0.185702	0.0142687	0.0277006
Tb927.5.500-1	Tb927.5.500	hypothetical protein, conserved	1658.42	1720.49	1596.35	0.927842	-0.10805	0.0460878	0.0794043
Tb927.4.5350-1	Tb927.4.5350	3-methylcrotonyl-CoA carboxylase, pseudogene, putative,3-methylcrotonyl-CoA carboxylase, point mutation	379.805	332.597	427.013	1.28388	0.360507	0.00107719	0.00262026
Tb927.7.2550-1	Tb927.7.2550	proteasome regulatory ATPase subunit 5 (RPT5)	1059.74	1252.35	867.13	0.692403	-0.530316	2.91026e-14	1.9328e-13
Tb927.11.14790-1	Tb927.11.14790	DNA repair and recombination helicase protein PIF4 (TbPIF4)	655.58	478.785	832.375	1.73851	0.797855	9.38369e-24	9.68282e-23
Tb927.10.15350-1	Tb927.10.15350	histone H3 variant (h3vaR)	273.507	338.378	208.636	0.616576	-0.69765	7.53012e-08	3.18246e-07
Tb927.9.2610-1	Tb927.9.2610	hypothetical protein, unlikely	58.0533	40.0133	76.0932	1.9017	0.927287	0.00721956	0.0149488
Tb927.3.3850-1	Tb927.3.3850	hypothetical protein, conserved	1120.55	1221.91	1019.2	0.834106	-0.261698	1.27058e-05	4.10533e-05
Tb927.11.10940-1	Tb927.11.10940	hypothetical protein, conserved	318.366	419.575	217.158	0.517567	-0.950182	3.92315e-16	2.8526e-15
Tb927.10.2600-1	Tb927.10.2600	hypothetical protein, conserved	384.128	360.815	407.441	1.12922	0.175332	0.0340981	0.0606219
Tb927.11.390-1	Tb927.11.390	hypothetical protein, conserved	730.376	679.961	780.791	1.14829	0.199485	0.00551637	0.0117164
Tb927.2.3390-1	Tb927.2.3390	hypothetical protein, conserved	609.251	663.079	555.423	0.837642	-0.255595	0.000968919	0.00237342
Tb927.4.1240-1	Tb927.4.1240	hypothetical protein	85.3536	97.7558	72.9513	0.746261	-0.422248	0.0364595	0.06444
Tb927.1.780-1	Tb927.1.780	hypothetical protein, conserved	421.916	478.971	364.861	0.761761	-0.39259	2.75521e-05	8.54222e-05
Tb927.10.9750-1	Tb927.10.9750	ubiquitin-protein ligase, putative (upl3)	1637.94	1408.2	1867.69	1.3263	0.407404	4.88373e-10	2.46016e-09
Tb927.7.2650-1	Tb927.7.2650	hypothetical protein, conserved	2872.89	4704.51	1041.26	0.221333	-2.17571	0	0
Tb927.8.4210-1	Tb927.8.4210	hypothetical protein, conserved	705.622	749.446	661.797	0.883048	-0.179436	0.0417846	0.0728066
Tb927.6.2300-1	Tb927.6.2300	adenosine kinase, putative	145.797	244.855	46.7395	0.190886	-2.38922	4.2736e-20	3.75767e-19
Tb927.10.5000-1	Tb927.10.5000	hypothetical protein, conserved	594.21	702.739	485.681	0.691126	-0.53298	1.62415e-10	8.52045e-10
Tb927.4.750-1	Tb927.4.750	50S ribosomal protein L7Ae, putative	645.115	736.78	553.449	0.751173	-0.412783	1.59284e-07	6.47389e-07
Tb927.3.2000-1	Tb927.3.2000	RNA-binding protein, putative (RBP21)	329.701	266.514	392.888	1.47417	0.559907	2.13301e-08	9.40115e-08
Tb927.3.3930-1	Tb927.3.3930	RNA-binding protein (DRBD6B)	264.871	309.458	220.284	0.711838	-0.490379	8.57179e-05	0.000247334
Tb927.11.13250-1	Tb927.11.13250	eukaryotic translation initiation factor 2 gamma, putative (eIF-2-gamma)	1883	2173.88	1592.11	0.73238	-0.449336	2.52723e-18	2.03576e-17
Tb927.9.10010-1	Tb927.9.10010	chaperone protein DNAj, putative	1697.59	2239.02	1156.16	0.516369	-0.953525	5.63958e-59	1.45398e-57
Tb927.10.8710-1	Tb927.10.8710	centrin, putative	385.206	435.701	334.711	0.768213	-0.380421	0.000568929	0.0014459
Tb927.7.6760-1	Tb927.7.6760	hypothetical protein, conserved	862.172	743.465	980.878	1.31933	0.39981	2.89625e-09	1.38022e-08
Tb927.10.13560-1	Tb927.10.13560	mevalonate-diphosphate decarboxylase	102.099	84.1909	120.006	1.4254	0.511372	0.0561156	0.0945719
Tb927.11.5800-1	Tb927.11.5800	hypothetical protein, conserved	542.72	516.998	568.442	1.0995	0.136852	0.0519052	0.0883106
Tb927.11.5630-1	Tb927.11.5630	hypothetical protein, conserved	536.078	485.398	586.758	1.20882	0.2736	0.000427667	0.00111676
Tb927.10.6210-1	Tb927.10.6210	hypothetical protein, conserved	646.803	684.286	609.321	0.890448	-0.167397	0.029297	0.0528387
Tb927.9.12330-1	Tb927.9.12330	hypothetical protein, conserved	206.775	242.454	171.095	0.705681	-0.502911	0.000123336	0.000347615
Tb927.11.13780-1	Tb927.11.13780	profilin	985.835	1307.12	664.546	0.508404	-0.975954	4.59969e-50	1.02293e-48
Tb927.6.1830-1	Tb927.6.1830	hypothetical protein, conserved	627.075	692.522	561.629	0.810991	-0.302242	6.2494e-05	0.000184838
Tb927.10.11020-1	Tb927.10.11020	DNA mismatch repair protein, putative,MSH2 (MSH2)	1134.52	1011.12	1257.92	1.24408	0.31508	1.11884e-07	4.63003e-07
Tb927.11.6430-1	Tb927.11.6430	hypothetical protein, conserved	2286.99	2204.84	2369.13	1.07452	0.103686	0.0154672	0.0297695
Tb927.9.8560-1	Tb927.9.8560	hypothetical protein, unlikely	69.0108	90.1434	47.8783	0.531135	-0.91285	0.000338027	0.000893635
Tb927.11.4660-1	Tb927.11.4660	kinesin, putative,MCAK-like kinesin, putative,kinesin family member 6, putative (Kif13-2)	894.335	855.872	932.798	1.08988	0.124169	0.037256	0.0656885
Tb927.4.3130-1	Tb927.4.3130	Spef1	398.829	461.429	336.229	0.728668	-0.456666	6.61656e-06	2.2345e-05
Tb927.2.4410-1	Tb927.2.4410	hypothetical protein, conserved	472.911	630.752	315.07	0.499515	-1.0014	3.26609e-29	4.06633e-28
Tb927.9.6150-1	Tb927.9.6150	protein phosphatase 2A regulatory subunit, putative	770.907	726.202	815.611	1.12312	0.167511	0.0103129	0.0206211
Tb927.3.4040-1	Tb927.3.4040	hypothetical protein, conserved	1170.16	1251.12	1089.2	0.870573	-0.199962	0.00254224	0.00574882
Tb927.3.2340-1	Tb927.3.2340	peroxin-2,glycosome import protein (gim1) (PEX2)	340.082	308.184	371.98	1.20701	0.271433	0.0170957	0.0326094
Tb927.9.14980-1	Tb927.9.14980	hypothetical protein, unlikely	155.343	173.746	136.941	0.788167	-0.343427	0.0156955	0.0301822
Tb927.10.3940-1	Tb927.10.3940	40S ribosomal protein S3A, putative	2984.53	3415.74	2553.32	0.747514	-0.419828	8.11628e-21	7.44347e-20
Tb927.5.2840-1	Tb927.5.2840	hypothetical protein, conserved	113.873	89.5708	138.174	1.54263	0.62539	0.000259927	0.000702246
Tb927.1.1310-1	Tb927.1.1310	hypothetical protein, conserved	421.006	376.807	465.205	1.2346	0.304039	0.000249666	0.000676195
Tb927.6.860-1	Tb927.6.860	hypothetical protein	461.306	395.139	527.472	1.3349	0.416733	9.01655e-06	2.99069e-05
Tb927.6.3640-1	Tb927.6.3640	hypothetical protein, conserved	535.157	674.829	395.485	0.586052	-0.770899	4.18855e-19	3.50315e-18
Tb927.6.2850-1	Tb927.6.2850	ESAG8-associated protein, putative (PIE8)	316.554	377.833	255.275	0.675631	-0.565693	1.12363e-07	4.64765e-07
Tb927.9.6370-1	Tb927.9.6370	hypothetical protein, conserved	52.6583	66.4719	38.8448	0.584379	-0.775023	0.00443872	0.00961685
Tb927.7.2520-1	Tb927.7.2520	hypothetical protein, conserved	315.921	271.268	360.573	1.32921	0.410574	0.000180093	0.000497162
Tb927.4.4790-1	Tb927.4.4790	hypothetical protein, conserved	555.765	669.203	442.326	0.660975	-0.597332	1.10656e-13	7.05294e-13
Tb927.10.5150-1	Tb927.10.5150	zinc finger protein family member, putative (ZC3H31)	217.246	267.644	166.848	0.623394	-0.681784	9.90178e-07	3.68105e-06
Tb927.6.510-1	Tb927.6.510	GPEET2 procyclin precursor,PARP A-alpha,procyclin A-alpha,procyclic form specific polypeptide A-alpha precursor	6340.76	175.765	12505.8	71.1506	6.1528	1.38143e-108	7.27332e-107
Tb927.11.15510-1	Tb927.11.15510	hypothetical protein, conserved	242.934	218.521	267.347	1.22344	0.290942	0.00662138	0.0138216
Tb927.1.190-1	Tb927.1.190	retrotransposon hot spot protein (RHS, pseudogene), putative	1450.09	1626.91	1273.27	0.782632	-0.353593	1.65246e-07	6.69875e-07
Tb927.8.8330-1	Tb927.8.8330	calpain, putative,cysteine peptidase, putative	3196.97	5650.48	743.465	0.131576	-2.92604	0	0
Tb927.9.5150-1	Tb927.9.5150	ribosomal protein S6, putative,NHP2/RS6-like protein (NHP2)	1053.94	1305.26	802.62	0.614912	-0.701548	4.56069e-27	5.30765e-26
Tb927.5.1130-1	Tb927.5.1130	hypothetical protein, conserved	353.836	322.68	384.992	1.19311	0.254725	0.00953403	0.0191469
Tb927.11.11820-1	Tb927.11.11820	40S ribosomal protein S17, putative	382.205	427.265	337.145	0.789076	-0.341763	0.000497845	0.00128239
Tb927.9.2490-1	Tb927.9.2490	nucleolar protein (NOP66)	237.782	343.776	131.788	0.383356	-1.38324	8.30477e-29	1.02519e-27
Tb927.10.7690-1	Tb927.10.7690	rib72 protein- like protein	1265.19	1599.32	931.053	0.582154	-0.780527	1.58192e-38	2.70039e-37
Tb927.11.620-1	Tb927.11.620	hypothetical protein, conserved	1198.72	1128.18	1269.27	1.12506	0.170008	0.00262195	0.00591377
Tb927.9.6290-1	Tb927.9.6290	arginine kinase (AK)	1774.4	2534.5	1014.3	0.400197	-1.32122	2.86178e-41	5.21082e-40
Tb927.11.5880-1	Tb927.11.5880	hypothetical protein, conserved	474.406	434.894	513.917	1.18171	0.240872	0.0182263	0.0345849
Tb927.11.4200-1	Tb927.11.4200	lectin, putative,mannose-specific lectin, putative	1558.75	1775.7	1341.8	0.755648	-0.404214	2.17371e-13	1.3658e-12
Tb927.11.14490-1	Tb927.11.14490	RNA polymerase subunit, putative (RPB7)	421.663	481.824	361.503	0.75028	-0.4145	0.000558727	0.00142245
Tb927.11.7920-1	Tb927.11.7920	hypothetical protein, conserved	456.103	392.299	519.908	1.32529	0.406303	4.76903e-06	1.63649e-05
Tb927.10.8140-1	Tb927.10.8140	hypothetical protein, conserved	280.745	207.941	353.549	1.70023	0.765734	5.17128e-12	2.9833e-11
Tb927.10.5620-1	Tb927.10.5620	fructose-bisphosphate aldolase, glycosomal (ALD)	16667	29578	3756.08	0.126989	-2.97722	0	0
Tb927.10.1500-1	Tb927.10.1500	methionyl-tRNA synthetase, putative (MetRS)	2090.72	1801.34	2380.09	1.32129	0.401947	5.03813e-16	3.63011e-15
Tb927.11.7010-1	Tb927.11.7010	protein kinase, putative	830.643	785.293	875.992	1.1155	0.157688	0.0320144	0.05724
Tb927.11.4410-1	Tb927.11.4410	hypothetical protein, unlikely	68.2767	43.0575	93.4958	2.17142	1.11864	4.72557e-06	1.62221e-05
Tb927.1.2190-1	Tb927.1.2190	hypothetical protein, conserved	1706.61	1645.19	1768.04	1.07467	0.103898	0.026978	0.0491224
Tb927.10.3080-1	Tb927.10.3080	methionine biosynthetic protein, putative	395.324	461.786	328.861	0.712151	-0.489744	8.72475e-07	3.26711e-06
Tb927.11.5270-1	Tb927.11.5270	ubiquitin carboxyl-terminal hydrolase, putative,cysteine peptidase, Clan CA, family C19, putative	794.677	872.023	717.332	0.822607	-0.281725	2.68882e-05	8.33935e-05
Tb927.10.10880-1	Tb927.10.10880	ATP-binding cassette protein, putative,ABC transporter, putative,ATPase, putative	1150.38	1421.46	879.298	0.618588	-0.69295	2.11535e-17	1.63467e-16
Tb927.7.3500-1	Tb927.7.3500	glutathione-S-transferase/glutaredoxin, putative	845.671	891.007	800.336	0.898238	-0.154831	0.0315305	0.0564681
Tb927.1.1050-1	Tb927.1.1050	hypothetical protein, conserved	1054.6	1216.5	892.698	0.733828	-0.446487	3.4132e-11	1.87737e-10
Tb927.3.3370-1	Tb927.3.3370	hypothetical protein, conserved	679.476	721.073	637.88	0.884625	-0.176862	0.0245536	0.0451501
Tb927.10.12180-1	Tb927.10.12180	hypothetical protein, conserved	327.934	351.352	304.516	0.866697	-0.2064	0.0250577	0.0459804
Tb927.10.14390-1	Tb927.10.14390	hypothetical protein, conserved	779.673	875.922	683.424	0.780233	-0.358022	8.41117e-07	3.1578e-06
Tb927.9.13070-1	Tb927.9.13070	predicted heat shock factor binding protein	1167.47	1903.92	431.028	0.22639	-2.14312	9.92008e-233	2.06432e-230
Tb927.2.3720-1	Tb927.2.3720	ubiquitin-conjugating enzyme, putative	269.002	290.404	247.6	0.852606	-0.23005	0.0310608	0.0556865
Tb927.9.11370-1	Tb927.9.11370	hypothetical protein, conserved	176.145	156.505	195.784	1.25098	0.323055	0.0384846	0.0675956
Tb927.7.2440-1	Tb927.7.2440	pyrroline-5-carboxylate reductase, putative (P5CR)	395.193	459.563	330.824	0.719867	-0.474198	1.77808e-07	7.18702e-07
Tb927.9.5330-1	Tb927.9.5330	hypothetical protein, conserved	490.901	449.027	532.775	1.18651	0.246727	0.00403165	0.00880035
Tb927.2.3800-1	Tb927.2.3800	guide RNA associated protein, GAP1,MRB1-associated protein	831.295	889.619	772.972	0.868879	-0.202772	0.00414297	0.00902531
Tb927.9.1810-1	Tb927.9.1810	60S ribosomal protein L35, putative	351.492	414.611	288.374	0.695528	-0.52382	8.49155e-06	2.8262e-05
Tb927.10.10180-1	Tb927.10.10180	hypothetical protein, conserved	236.536	209.601	263.471	1.25701	0.329999	0.00599855	0.0126323
Tb927.10.660-1	Tb927.10.660	2-oxoisovalerate dehydrogenase alpha subunit, putative	500.69	389.143	612.237	1.57329	0.653788	6.27966e-14	4.06851e-13
Tb927.11.2540-1	Tb927.11.2540	hypothetical protein, conserved	610.861	795.228	426.495	0.536318	-0.89884	1.52549e-16	1.13085e-15
Tb927.8.8270-2	Tb927.8.8270	hypothetical protein, conserved	535.301	619.323	451.278	0.728663	-0.456676	2.21154e-07	8.85832e-07
Tb927.1.3840-1	Tb927.1.3840	hypothetical protein, conserved	580.007	507.161	652.852	1.28727	0.364312	0.000216801	0.000592139
Tb927.11.1880-1	Tb927.11.1880	histone H1, putative	15.0998	19.1122	11.0874	0.580123	-0.785569	0.0356634	0.0631607
Tb927.9.13380-1	Tb927.9.13380	phosphoinositide-binding protein, putative	1433.46	2064.69	802.228	0.388546	-1.36384	1.39168e-116	8.44674e-115
Tb927.8.1550-1	Tb927.8.1550	paraflagellar rod component, putative (PFC3)	2760.82	3823.62	1698.03	0.44409	-1.17108	1.64223e-85	6.55392e-84
Tb927.9.5700-1	Tb927.9.5700	hypothetical protein, conserved	2163.42	2055.61	2271.23	1.10489	0.143908	0.00358773	0.00790031
Tb927.7.230-1	Tb927.7.230	40S ribosomal protein S33, putative	103.647	122.29	85.0037	0.695098	-0.524711	0.0023448	0.00534104
Tb927.11.14020-1	Tb927.11.14020	RNA-binding protein (NRBD2)	2599.5	3073.76	2125.23	0.691409	-0.532388	2.92894e-29	3.65699e-28
Tb927.11.11570-1	Tb927.11.11570	guanine-nucleotide-exchange-factor,translation initiation factor eIF-2B subunit	863.792	785.564	942.019	1.19916	0.262028	1.37555e-05	4.42483e-05
Tb927.10.6030-1	Tb927.10.6030	proteasome alpha 1 subunit, putative,20S proteasome subunit alpha-6, (putative) (TbPSA6)	949.435	1204	694.874	0.577139	-0.793009	5.97127e-34	8.71267e-33
Tb927.8.6350-1	Tb927.8.6350	CYC2-like cyclin, putative (CYC11)	360.399	275.139	445.659	1.61976	0.695781	1.70971e-11	9.51772e-11
Tb927.6.790-1	Tb927.6.790	receptor-type adenylate cyclase GRESAG 4, putative	294.337	232.421	356.253	1.53279	0.616161	3.83431e-05	0.000116604
Tb927.11.7310-1	Tb927.11.7310	RNA binding protein, putative	443.249	401.634	484.863	1.20723	0.271697	0.00458101	0.00989816
Tb927.2.2130-1	Tb927.2.2130	small GTP-binding protein RAB6, putative	331.06	303.218	358.903	1.18365	0.243238	0.019673	0.0370246
Tb927.8.6140-1	Tb927.8.6140	hypothetical protein, conserved	616.073	577.778	654.369	1.13256	0.179589	0.0517599	0.0881492
Tb927.10.13470-1	Tb927.10.13470	hypothetical protein, conserved,hypothetical protein	554.867	515.709	594.025	1.15186	0.203966	0.038728	0.0679412
Tb927.10.6120-1	Tb927.10.6120	hypothetical protein, conserved	295.786	248.91	342.662	1.37665	0.461161	0.000702565	0.00175641
Tb927.9.4690-1	Tb927.9.4690	hypothetical protein, unlikely	283.269	398.288	168.251	0.422435	-1.2432	1.79269e-12	1.07096e-11
Tb927.10.6510-1	Tb927.10.6510	chaperonin HSP60, mitochondrial precursor (HSP60)	380.867	505.813	255.922	0.505962	-0.982899	2.10181e-22	2.0617e-21
Tb927.5.810-1	Tb927.5.810	zinc finger protein family member, putative (ZC3H11)	5036.73	4529.5	5543.95	1.22396	0.291561	0.000798843	0.0019818
Tb927.7.6450-1	Tb927.7.6450	tRNA-dihydrouridine synthase 3, putative	918.616	849.148	988.083	1.16362	0.218615	0.00115719	0.0027962
Tb927.10.11390-1	Tb927.10.11390	60S ribosomal protein L6, putative	5577.07	6569.14	4585	0.697961	-0.518782	1.00165e-38	1.72332e-37
Tb927.6.3840-1	Tb927.6.3840	reticulon domain protein	2227.19	3312.15	1142.22	0.34486	-1.53592	6.1754e-81	2.26777e-79
Tb927.11.10010-1	Tb927.11.10010	vacuolar sorting-associated protein-like, putative	710.742	798.193	623.29	0.780876	-0.356834	2.54467e-07	1.01462e-06
Tb927.11.4880-1	Tb927.11.4880	hypothetical protein, conserved	650.808	750.762	550.855	0.733729	-0.446681	2.33283e-09	1.11966e-08
Tb927.10.1760-1	Tb927.10.1760	hypothetical protein	23.6263	12.2991	34.9535	2.84196	1.50688	0.000316045	0.000839074
Tb927.11.12330-1	Tb927.11.12330	hypothetical protein, conserved	140.095	115.081	165.11	1.43474	0.520785	0.0022963	0.00524559
Tb927.11.8440-1	Tb927.11.8440	haloacid dehalogenase-like hydrolase, putative	588.096	978.96	197.232	0.201471	-2.31135	4.82563e-145	4.17584e-143
Tb927.11.5140-1	Tb927.11.5140	ubiquitin carboxyl-terminal hydrolase, putative,cysteine peptidase, Clan CA, family C12, putative	639.96	728.397	551.523	0.757174	-0.401304	1.34527e-06	4.93397e-06
Tb927.10.2060-1	Tb927.10.2060	hypothetical protein, conserved	876.658	732.475	1020.84	1.39369	0.478905	2.20136e-12	1.30706e-11
Tb927.5.1360-1	Tb927.5.1360	nucleoside 2-deoxyribosyltransferase (NDRT)	503.627	574.496	432.758	0.753283	-0.408736	6.38101e-07	2.43219e-06
Tb927.10.6430-1	Tb927.10.6430	hypothetical protein	3.23947	0	6.47894	Inf	Inf	0.00358233	0.0078925
Tb927.10.7000-1	Tb927.10.7000	hypothetical protein, conserved	288.323	260.736	315.91	1.21161	0.276923	0.0349419	0.061996
Tb927.11.11310-1	Tb927.11.11310	hypothetical protein, conserved	446.948	368.457	525.439	1.42605	0.512026	4.99606e-09	2.32511e-08
Tb927.11.4180-1	Tb927.11.4180	hypothetical protein, conserved	713.874	1015.15	412.596	0.406438	-1.29889	1.09647e-38	1.87905e-37
Tb927.3.940-1	Tb927.3.940	hypothetical protein, conserved	256.317	206.427	306.207	1.48337	0.568877	3.64489e-07	1.42853e-06
Tb927.9.2390-1	Tb927.9.2390	hypothetical protein, conserved	262.111	199.688	324.533	1.6252	0.700621	3.80809e-09	1.79036e-08
Tb927.9.15930-1	Tb927.9.15930	small GTPase, putative,GTP-binding protein, putative (RAB1B)	281.186	392.66	169.712	0.432213	-1.21019	2.1431e-26	2.45166e-25
Tb927.5.3140-1	Tb927.5.3140	hypothetical protein, conserved	316.687	272.519	360.854	1.32414	0.405057	0.000468051	0.00120993
Tb927.9.7520-1	Tb927.9.7520	hypothetical protein, conserved	1159.21	1697.75	620.669	0.365584	-1.45173	6.35021e-35	9.60222e-34
Tb927.11.15810-1	Tb927.11.15810	NADH dehydrogenase subunit NI2M, putative	448.175	389.776	506.574	1.29965	0.378128	7.94622e-06	2.64874e-05
Tb927.11.10240-1	Tb927.11.10240	hslVU complex proteolytic subunit, putative,hslVU complex proteolytic subunit, threonine peptidase, Clan T(1), family T1B	685.731	803.101	568.361	0.707708	-0.498774	1.78304e-10	9.32043e-10
Tb927.10.3740-1	Tb927.10.3740	hypothetical protein, conserved	265.626	238.47	292.781	1.22775	0.296013	0.0322032	0.0575575
Tb07.30D13.60-1	Tb07.30D13.60	hypothetical protein, conserved (pseudogene)	257.018	278.41	235.626	0.846327	-0.240713	0.0317174	0.0567705
Tb927.11.13590-1	Tb927.11.13590	hypothetical protein, conserved	177.447	144.623	210.272	1.45394	0.539964	7.7207e-05	0.000224555
Tb927.10.15750-1	Tb927.10.15750	hypothetical protein, conserved	2008.68	2173.3	1844.07	0.848515	-0.236988	0.00795631	0.0163006
Tb927.11.8130-1	Tb927.11.8130	hypothetical protein, conserved	167.137	205.608	128.667	0.625789	-0.676253	4.61049e-07	1.78853e-06
Tb927.4.800-1	Tb927.4.800	TOR-like 1 (TOR-like 1)	3305.91	3649.59	2962.23	0.81166	-0.301053	5.72783e-10	2.87378e-09
Tb927.10.8310-1	Tb927.10.8310	acetyltransferase, putative	279.857	232.983	326.731	1.40238	0.48788	0.00161448	0.00379419
Tb927.9.15420-1	Tb927.9.15420	unspecified product	4312.86	5108.19	3517.53	0.688605	-0.538251	2.75175e-33	3.87908e-32
Tb927.6.3230-1	Tb927.6.3230	RNA pseudouridylate synthase, putative	461.081	378.889	543.274	1.43386	0.519907	1.71363e-08	7.60646e-08
Tb927.5.2500-1	Tb927.5.2500	hypothetical protein, conserved	681.153	645.302	717.003	1.11111	0.152005	0.028244	0.0512249
Tb927.10.3400-1	Tb927.10.3400	hypothetical protein, conserved	98.4704	126.147	70.7941	0.561205	-0.8334	9.3977e-05	0.000269829
Tb927.6.2070-1	Tb927.6.2070	hypothetical protein, conserved	179.822	155.657	203.988	1.31049	0.390107	0.0159766	0.030669
Tb927.6.1840-1	Tb927.6.1840	hypothetical protein, conserved	329.008	288.248	369.769	1.28282	0.359315	0.00185826	0.0043206
Tb927.9.9370-1	Tb927.9.9370	hypothetical protein, conserved	164.419	136.58	192.257	1.40765	0.493291	0.00188823	0.00438097
Tb927.10.4610-1	Tb927.10.4610	dolicholphosphate-mannose synthase, putative (DPMS)	357.921	388.245	327.598	0.843792	-0.24504	0.0100368	0.0201105
Tb927.9.9660-1	Tb927.9.9660	hypothetical protein, conserved	1147.3	1200.02	1094.59	0.912143	-0.132669	0.0386809	0.0678721
Tb927.10.3210-1	Tb927.10.3210	delta-1-pyrroline-5-carboxylate dehydrogenase, putative	3741.13	4475.11	3007.15	0.671973	-0.573525	1.26793e-39	2.22524e-38
Tb927.5.2310-1	Tb927.5.2310	hypothetical protein, conserved	782.836	735.496	830.177	1.12873	0.174701	0.00796554	0.0163156
Tb927.7.7510-1	Tb927.7.7510	hypothetical protein	5914.63	10547.2	1282.05	0.121554	-3.04033	0	0
Tb927.3.4620-1	Tb927.3.4620	hypothetical protein, conserved	1724.81	1602.78	1846.84	1.15227	0.204479	0.000173288	0.000479586
Tb927.11.15660-1	Tb927.11.15660	hypothetical protein, conserved	790.41	574.733	1006.09	1.75053	0.80779	3.06818e-28	3.72962e-27
Tb927.6.3140-1	Tb927.6.3140	hypothetical protein, conserved	146.012	175.525	116.499	0.663717	-0.591359	0.000273586	0.000735057
Tb927.11.12780-1	Tb927.11.12780	ribonucleoside-diphosphate reductase small chain, putative	82.8647	101.581	64.1484	0.6315	-0.663146	0.000999158	0.00244201
Tb927.7.6520-1	Tb927.7.6520	variant surface glycoprotein (VSG, pseudogene), putative,variant surface glycoprotein, frameshift	5.524	1.02758	10.0204	9.75146	3.28562	0.0118043	0.0233575
Tb927.9.1650-1	Tb927.9.1650	hypothetical protein, conserved	199.18	169.248	229.111	1.3537	0.436911	0.00144167	0.00342026
Tb927.7.4680-1	Tb927.7.4680	hypothetical protein, conserved	214.028	289.009	139.046	0.481114	-1.05555	2.42815e-16	1.78486e-15
Tb927.8.4620-1	Tb927.8.4620	small GTP-binding protein Rab7, putative (Trab7)	355.013	312.517	397.508	1.27196	0.347051	0.000232564	0.00063262
Tb927.10.12800-1	Tb927.10.12800	zinc finger protein family member, putative (ZC3H38)	604.459	1009.25	199.665	0.197835	-2.33763	4.4728e-149	4.07211e-147
Tb927.3.3440-1	Tb927.3.3440	hypothetical protein, conserved	579.849	492.397	667.302	1.35521	0.438516	3.18689e-08	1.38368e-07
Tb927.10.2200-1	Tb927.10.2200	hypothetical protein, conserved	437.386	394.111	480.661	1.21961	0.286418	0.0018228	0.00424154
Tb927.5.1100-1	Tb927.5.1100	peroxisome targeting signal 1 receptor (TbPEX5)	1406.12	1563.78	1248.46	0.798365	-0.32488	6.90803e-08	2.92804e-07
Tb927.11.11740-1	Tb927.11.11740	membrane-bound acid phosphatase, putative	121.429	96.8283	146.029	1.50812	0.592754	0.000619359	0.00156315
Tb927.1.2590-1	Tb927.1.2590	hypothetical protein, unlikely	79.7121	118.337	41.0871	0.347204	-1.52614	1.80336e-07	7.28345e-07
Tb927.7.4270-1	Tb927.7.4270	hypothetical protein, conserved	444.706	279.85	609.562	2.17818	1.12312	1.07645e-32	1.491e-31
Tb927.8.660-1	Tb927.8.660	hypothetical protein, conserved	267.091	317.818	216.364	0.680782	-0.554736	6.33624e-07	2.41828e-06
Tb927.10.4760-1	Tb927.10.4760	hypothetical protein, conserved	998.035	1205.93	790.138	0.655208	-0.609974	2.44158e-20	2.17527e-19
Tb927.3.4210-1	Tb927.3.4210	hypothetical protein, conserved	1297.2	1032.72	1561.67	1.51219	0.596636	4.35388e-21	4.06983e-20
Tb927.5.1990-1	Tb927.5.1990	hypothetical protein, conserved	452.571	572.618	332.524	0.580707	-0.784117	8.17408e-17	6.14286e-16
Tb927.6.2700-1	Tb927.6.2700	small nuclear ribonucleoprotein Sm-E (Sm-E)	458.29	568.609	347.972	0.611971	-0.708464	1.21326e-10	6.42269e-10
Tb927.8.2090-1	Tb927.8.2090	cyclophilin type peptidyl-prolyl cis-trans isomerase, putative (PPIase)	248.469	202.665	294.273	1.45202	0.538056	4.36473e-05	0.000131862
Tb927.8.2100-1	Tb927.8.2100	vacuolar ATP synthase 16 kDa proteolipid subunit, putative	691.48	923.266	459.695	0.497901	-1.00607	1.15278e-40	2.07738e-39
Tb927.7.4170-1	Tb927.7.4170	fatty acid elongase, putative	1574.07	1778.36	1369.77	0.770239	-0.376621	8.34552e-13	5.10783e-12
Tb927.2.3320-1	Tb927.2.3320	65 kDa invariant surface glycoprotein	425.956	764.596	87.3158	0.114199	-3.13038	8.84478e-150	8.1372e-148
Tb927.10.4690-1	Tb927.10.4690	dynein light chain, putative	340.375	400.27	280.479	0.700726	-0.513078	4.07661e-07	1.58919e-06
Tb927.11.2490-1	Tb927.11.2490	Unc104-like kinesin, putative	1605.25	1846.16	1364.34	0.739014	-0.436327	2.11645e-16	1.55836e-15
Tb927.4.3590-1	Tb927.4.3590	translation elongation factor 1-beta, putative	887.484	1116.25	658.716	0.590114	-0.760934	1.06659e-27	1.27002e-26
Tb927.1.2040-1	Tb927.1.2040	expression site-associated gene 2 (ESAG2) protein, putative	13.8635	20.1185	7.60853	0.378185	-1.40284	0.0271676	0.0494162
Tb927.10.15240-1	Tb927.10.15240	hypothetical protein, conserved	1341.38	1203.82	1478.93	1.22853	0.296936	1.24654e-07	5.12454e-07
Tb927.9.11890-1	Tb927.9.11890	hypothetical protein, conserved	648.329	566.451	730.207	1.28909	0.366354	1.09484e-05	3.57183e-05
Tb927.9.10340-1	Tb927.9.10340	amino acid transporter, putative	366.988	229.787	504.189	2.19416	1.13367	3.48893e-16	2.54961e-15
Tb927.8.5560-1	Tb927.8.5560	hypothetical protein, conserved	557.928	521.313	594.544	1.14048	0.189635	0.0158067	0.0303694
Tb927.10.7570-1	Tb927.10.7570	dihydrolipoamide acetyltransferase E2 subunit, putative	2616.47	2251	2981.95	1.32473	0.405694	1.09091e-19	9.39368e-19
Tb927.10.16060-1	Tb927.10.16060	hypothetical protein, conserved	176.167	147.174	205.161	1.394	0.479226	0.000496873	0.00128027
Tb927.3.2010-1	Tb927.3.2010	hypothetical protein, conserved	476.04	441.716	510.363	1.15541	0.208406	0.0283742	0.0513971
Tb927.10.8910-1	Tb927.10.8910	nucleoporin, putative (Nup181)	1291.14	1369.71	1212.56	0.885266	-0.175816	0.00519954	0.0111137
Tb927.6.2550-1	Tb927.6.2550	RNA-binding protein, putative (TRRM2)	1161.23	1208.55	1113.91	0.921692	-0.117643	0.0401586	0.0702114
Tb927.11.7400-1	Tb927.11.7400	hypothetical protein, conserved	704.654	564.582	844.725	1.4962	0.581298	1.10985e-13	7.06487e-13
Tb927.11.9990-1	Tb927.11.9990	glycosyl transferase-like protein	307.051	258.764	355.339	1.37322	0.457561	2.67543e-05	8.30076e-05
Tb927.11.3100-1	Tb927.11.3100	hypothetical protein, conserved	352.072	277.121	427.022	1.54092	0.623794	1.91241e-10	9.96686e-10
Tb927.9.11000-1	Tb927.9.11000	small GTPase, putative,GTP-binding protein, putative (RAB7)	536.248	697.07	375.426	0.538577	-0.892774	2.71855e-26	3.08974e-25
Tb927.6.2250-1	Tb927.6.2250	rac serine-threonine kinase, putative,protein kinase, putative	876.38	963.733	789.026	0.818719	-0.28856	7.46985e-05	0.000217912
Tb927.4.4870-1	Tb927.4.4870	amino acid transporter, putative	826.171	1349.19	303.153	0.224693	-2.15397	4.33945e-177	5.3418e-175
Tb927.11.3060-1	Tb927.11.3060	hypothetical protein, conserved	485.257	459.21	511.303	1.11344	0.155027	0.0575106	0.0966434
Tb927.11.2500-1	Tb927.11.2500	carboxypeptidase, putative,metallo-peptidase, Clan MA(E) Family M32	1722.27	2241.73	1202.82	0.536559	-0.898191	2.76164e-49	5.945e-48
Tb927.1.1670-1	Tb927.1.1670	hypothetical protein, conserved	1378.42	1627.52	1129.31	0.693885	-0.527231	5.18072e-16	3.7267e-15
Tb927.7.5640-1	Tb927.7.5640	hypothetical protein, conserved	312.416	279.211	345.621	1.23785	0.307837	0.0116419	0.0230518
Tb927.10.420-1	Tb927.10.420	hypothetical protein, conserved	743.219	699.314	787.125	1.12557	0.170653	0.0177109	0.0337019
Tb927.8.7020-1	Tb927.8.7020	peptidase, putative,metallo-peptidase, Clan ME, Family M16	1976.45	2093.39	1859.5	0.888271	-0.170927	0.00120586	0.00290416
Tb927.5.690-1	Tb927.5.690	hypothetical protein, conserved	209.591	182.779	236.402	1.29337	0.37114	0.0103159	0.0206223
Tb927.10.14530-1	Tb927.10.14530	proteasome regulatory non-ATPase subunit 8,26S proteasome regulatory subunit (Rpn8)	896.795	971.674	821.915	0.845875	-0.241483	0.000315012	0.000836985
Tb927.3.5030-1	Tb927.3.5030	KU70 protein (KU70)	730.62	668.681	792.559	1.18526	0.2452	0.000796532	0.00197663
Tb927.10.7380-1	Tb927.10.7380	hypothetical protein, conserved	605.487	539.393	671.582	1.24507	0.316227	0.000126726	0.000356366
Tb927.11.11640-1	Tb927.11.11640	DNA replication licensing factor MCM6, putative	792.106	680.425	903.787	1.32827	0.409548	1.70158e-08	7.56064e-08
Tb927.10.9320-1	Tb927.10.9320	hypothetical protein, conserved	221.878	139.288	304.468	2.18589	1.12822	4.98759e-18	3.96286e-17
Tb927.6.2110-1	Tb927.6.2110	40S ribosomal protein S30, putative	348.546	425.909	271.183	0.636714	-0.651282	3.97844e-09	1.86443e-08
Tb927.2.4445-1	Tb927.2.4445	hypothetical protein, conserved	446.253	527.873	364.633	0.690759	-0.533747	9.37849e-10	4.64935e-09
Tb927.2.5800-1	Tb927.2.5800	sedoheptulose-1,7-bisphosphatase (SBPase)	559.292	734.713	383.871	0.522477	-0.93656	2.17727e-28	2.65773e-27
Tb927.8.6420-1	Tb927.8.6420	beta-ketoacyl-ACP reductase 2 (KAR2)	565.633	455.073	676.192	1.4859	0.571336	8.86768e-12	5.02951e-11
Tb927.7.5280-1	Tb927.7.5280	hypothetical protein, conserved	2052.61	1619.48	2485.74	1.53489	0.618139	1.33346e-33	1.91371e-32
Tb927.2.1740-1	Tb927.2.1740	hypothetical protein, conserved	189.945	151.216	228.674	1.51223	0.59668	1.19246e-05	3.86412e-05
Tb927.11.8990-1	Tb927.11.8990	cation transporter, putative	456.66	295.486	617.834	2.09091	1.06413	1.09642e-30	1.43026e-29
Tb927.11.3870-1	Tb927.11.3870	katanin, putative	620.337	587.041	653.633	1.11344	0.155021	0.026793	0.0488364
Tb927.4.4170-1	Tb927.4.4170	rRNA methyltransferase, putative	173.101	126.655	219.548	1.73344	0.793637	2.2859e-08	1.00396e-07
Tb927.5.3170-1	Tb927.5.3170	ribose-phosphate pyrophosphokinase, putative (PRPS5)	491.484	586.998	395.97	0.674568	-0.567965	0.000102391	0.000291878
Tb927.11.3680-1	Tb927.11.3680	calmodulin, putative	238.474	271.507	205.442	0.756672	-0.40226	0.00141742	0.00336912
Tb927.5.150-1	Tb927.5.150	hypothetical protein, conserved	136.446	92.7566	180.135	1.94202	0.957558	1.44781e-09	7.07713e-09
Tb927.11.2140-1	Tb927.11.2140	hypothetical protein, conserved	1433.01	1558.36	1307.65	0.839116	-0.253059	1.61471e-05	5.14306e-05
Tb927.4.3040-1	Tb927.4.3040	hypothetical protein, conserved	286.358	329.999	242.718	0.735512	-0.443179	3.77168e-05	0.000114979
Tb927.2.2140-1	Tb927.2.2140	hypothetical protein, conserved	76.8213	45.8824	107.76	2.34862	1.23181	7.80277e-07	2.93696e-06
Tb927.10.10140-1	Tb927.10.10140	paraflagellar rod component, putative (PFC19)	2045.14	3305.81	784.468	0.2373	-2.07522	1.40951e-157	1.38417e-155
Tb927.8.4840-1	Tb927.8.4840	kinesin, putative	1012.66	1119.66	905.67	0.808879	-0.306003	6.98598e-06	2.35108e-05
Tb927.9.7070-1	Tb927.9.7070	exosome complex exonuclease RRP40 (RRP40)	270.001	236.98	303.022	1.27868	0.354654	0.00581616	0.0122845
Tb927.11.16090-1	Tb927.11.16090	outer dynein arm docking complex, putative (DC2)	1132.69	1276.62	988.768	0.774523	-0.36862	1.82899e-08	8.10206e-08
Tb927.9.14560-1	Tb927.9.14560	hypothetical protein, unlikely	377.498	455.026	299.97	0.659237	-0.601131	2.592e-10	1.33731e-09
Tb927.10.14300-1	Tb927.10.14300	protein kinase, putative,serine/threonine protein kinase, putative	1175.49	1256.52	1094.47	0.87103	-0.199205	0.00193526	0.00448414
Tb927.7.2240-1	Tb927.7.2240	hypothetical protein, conserved	2035.71	3041.73	1029.68	0.33852	-1.56269	2.02121e-93	8.9672e-92
Tb927.10.1100-1	Tb927.10.1100	60S ribosomal protein L9, putative	5085.07	5874.5	4295.65	0.731237	-0.45159	9.04215e-11	4.83059e-10
Tb927.9.12890-1	Tb927.9.12890	hypothetical protein, conserved	310.111	349.476	270.745	0.774716	-0.36826	0.00168993	0.00395553
Tb927.6.1910-1	Tb927.6.1910	hypothetical protein, conserved	631.392	553.015	709.769	1.28345	0.360031	4.35221e-05	0.000131529
Tb927.8.960-1	Tb927.8.960	hypothetical protein, conserved	80.9447	93.3497	68.5396	0.734224	-0.445708	0.0245774	0.045177
Tb927.10.15450-1	Tb927.10.15450	hypothetical protein, conserved	275.77	259.431	292.108	1.12596	0.171153	0.0455046	0.0785368
Tb927.7.990-1	Tb927.7.990	chaperone protein DNAj, putative	715.432	649.808	781.056	1.20198	0.265413	0.00089849	0.00221268
Tb927.4.3690-1	Tb927.4.3690	hypothetical protein, conserved	542.906	508.849	576.963	1.13386	0.18124	0.0297495	0.0535995
Tb927.11.2790-1	Tb927.11.2790	hypothetical protein, conserved	957.286	1059.26	855.308	0.807456	-0.308544	0.00218538	0.00501844
Tb927.11.11140-1	Tb927.11.11140	hypothetical protein	1285.02	1512.91	1057.13	0.698743	-0.517166	2.10684e-18	1.7034e-17
Tb927.11.4010-1	Tb927.11.4010	hypothetical protein, conserved	1013.52	936.463	1090.58	1.16458	0.219807	0.00106959	0.00260324
Tb927.3.3610-1	Tb927.3.3610	peroxisomal targeting signal type 2 receptor, putative,peroxin 7 (PEX7)	591	545.598	636.402	1.16643	0.2221	0.00474501	0.0102197
Tb927.10.9950-1	Tb927.10.9950	hypothetical protein, conserved	458.681	407.204	510.159	1.25284	0.325197	0.00052275	0.00134141
Tb927.10.4560-1	Tb927.10.4560	elongation factor 2	1787.49	2460.72	1114.26	0.452817	-1.143	1.99417e-101	9.84691e-100
Tb927.1.5060-1	Tb927.1.5060	variant surface glycoprotein (VSG)-related, putative	58.8797	90.3042	27.4553	0.304031	-1.71771	1.1708e-11	6.58903e-11
Tb927.11.9250-1	Tb927.11.9250	hypothetical protein, conserved	742.621	801.035	684.207	0.854154	-0.227433	0.00167657	0.00392848
Tb927.7.3100-1	Tb927.7.3100	hypothetical protein, conserved	800.517	714.686	886.348	1.24019	0.310564	1.65465e-06	5.99571e-06
Tb927.1.3940-1	Tb927.1.3940	hypothetical protein, conserved	1158.39	1070.83	1245.96	1.16354	0.218526	0.00103087	0.00251531
Tb927.7.2020-1	Tb927.7.2020	retrotransposon hot spot protein 7 (RHS7), putative	28.9735	17.4423	40.5046	2.32221	1.2155	0.00217061	0.00498716
Tb927.10.380-1	Tb927.10.380	mitochondrial RNA binding complex 1 subunit (PPR5)	429.751	377.093	482.408	1.27928	0.355335	0.000396067	0.00103953
Tb927.9.15540-1	Tb927.9.15540	BARP protein (BARP)	70.2358	50.6988	89.7728	1.77071	0.824329	0.000100841	0.000287943
Tb927.9.3680-1	Tb927.9.3680	hypothetical protein, conserved	1428.35	1226.96	1629.75	1.32829	0.40957	4.70596e-13	2.91703e-12
Tb927.4.1070-1	Tb927.4.1070	50S ribosomal protein L13, putative	183.283	156.056	210.511	1.34894	0.431826	0.00495116	0.0106375
Tb927.9.4200-1	Tb927.9.4200	fatty acyl CoA synthetase 2 (ACS2)	2471.67	3318.89	1624.44	0.489452	-1.03076	5.83678e-100	2.84991e-98
Tb927.7.190-1	Tb927.7.190	thimet oligopeptidase A, putative,metallo- peptidase, Clan MA(E) Family M3, putative (OPA)	2257.74	3256.42	1259.06	0.38664	-1.37094	5.72524e-164	6.1776e-162
Tb927.4.510-1	Tb927.4.510	hypothetical protein, conserved	152.165	129.658	174.671	1.34717	0.429935	0.0222122	0.0412087
Tb927.8.6880-1	Tb927.8.6880	translation initiation factor IF-2, putative	705.743	608.14	803.345	1.32099	0.401616	2.88221e-07	1.13933e-06
Tb927.6.2170-1	Tb927.6.2170	co-chaperone GrpE, putative	1244.67	1336.41	1152.94	0.862712	-0.21305	0.000585126	0.00148189
Tb927.9.1470-1	Tb927.9.1470	hypothetical protein, conserved	352.463	321.07	383.856	1.19555	0.257675	0.0219374	0.0407595
Tb927.7.6670-1	Tb927.7.6670	hypothetical protein, conserved	2629.08	2388.93	2869.23	1.20106	0.264303	0.00171058	0.0039996
Tb927.11.10500-1	Tb927.11.10500	hypothetical protein, conserved	187.448	168.044	206.851	1.23093	0.299751	0.0553956	0.0934993
Tb927.9.2990-1	Tb927.9.2990	hypothetical protein	430.847	471.974	389.72	0.825723	-0.276269	0.0103871	0.0207457
Tb927.11.16280-1	Tb927.11.16280	60S ribosomal protein L2, putative,60S ribosomal protein L8, putative	1946.67	2226.21	1667.14	0.748869	-0.417215	3.89319e-17	2.97694e-16
Tb927.11.8720-1	Tb927.11.8720	major surface protease gp63, putative,surface protease homologue	883.627	933.714	833.54	0.892714	-0.16373	0.0136561	0.0266059
Tb927.11.9200-1	Tb927.11.9200	hypothetical protein, conserved	321.985	361.633	282.336	0.780727	-0.357111	0.00272436	0.00613368
Tb927.2.2240-1	Tb927.2.2240	tRNA exportin, putative,exportin-T, putative	974.27	918.607	1029.93	1.12119	0.16503	0.00833394	0.0169833
Tb927.8.4180-1	Tb927.8.4180	tRNA-specific adenosine deaminase (ADAT2)	224.564	198.143	250.986	1.26669	0.341064	0.00924162	0.018611
Tb927.7.1550-1	Tb927.7.1550	KRET2 (KRET2)	654.579	575.391	733.766	1.27525	0.350776	3.494e-06	1.21906e-05
Tb927.5.3450-1	Tb927.5.3450	hypothetical protein, conserved	1000.74	1166.01	835.483	0.716534	-0.480893	1.73345e-12	1.03769e-11
Tb927.3.5040-1	Tb927.3.5040	hypothetical protein, conserved	673.798	610.134	737.463	1.20869	0.273446	0.000109867	0.000311867
Tb927.8.6180-1	Tb927.8.6180	60S ribosomal protein L26, putative	3413.94	4088.93	2738.95	0.669844	-0.578103	3.51529e-21	3.30717e-20
Tb927.10.13110-1	Tb927.10.13110	dynein light chain, putative,dynein light chain 2B, cytoplasmic, putative,predicted dynein modulator,roadblock/LC7 family member	316.229	416.26	216.198	0.519383	-0.94513	5.4609e-19	4.53691e-18
Tb927.7.3530-1	Tb927.7.3530	hypothetical protein, conserved	792.681	888.029	697.332	0.785258	-0.348761	2.2516e-05	7.06354e-05
Tb927.6.2050-1	Tb927.6.2050	ribosome biogenesis regulatory protein (RRS1), putative	616.44	486.218	746.663	1.53565	0.618854	6.208e-14	4.02507e-13
Tb927.9.14260-1	Tb927.9.14260	hypothetical protein, conserved	643.779	583.093	704.464	1.20815	0.272799	0.000827467	0.00204874
Tb927.9.3580-1	Tb927.9.3580	hypothetical protein, conserved	458.468	430.628	486.308	1.1293	0.175427	0.0410039	0.0715604
Tb927.4.5330-1	Tb927.4.5330	hypothetical protein	380.297	449.989	310.605	0.69025	-0.534809	2.16024e-08	9.50681e-08
Tb927.11.7980-1	Tb927.11.7980	hypothetical protein	3.14413	0.358702	5.92957	16.5306	4.04707	0.0297346	0.0535837
Tb927.8.4850-1	Tb927.8.4850	hypothetical protein, conserved	284.444	262.789	306.1	1.16481	0.220097	0.0404132	0.0706282
Tb927.4.4050-1	Tb927.4.4050	glycosomal transporter (GAT1) (GAT1)	1489.19	1651.55	1326.82	0.803381	-0.315844	3.37035e-09	1.59312e-08
Tb927.11.1530-1	Tb927.11.1530	expression site-associated gene (ESAG) protein, putative,expression site-associated gene 3 (ESAG3) protein, putative	41.9309	50.3263	33.5355	0.666361	-0.585625	0.0202657	0.0379764
Tb927.5.2970-1	Tb927.5.2970	suppressive immunomodulating factor (TSIF)	715.48	543.743	887.216	1.63168	0.706362	1.33886e-20	1.2101e-19
Tb927.4.3980-1	Tb927.4.3980	chaperone protein DNAj, putative	489.064	799.611	178.518	0.223256	-2.16323	1.51333e-109	8.16453e-108
Tb927.8.5470-1	Tb927.8.5470	flagellar calcium-binding protein,17 kDa calflagin,17 kDa calcimedin (Tb-17)	126.313	168.839	83.7872	0.496257	-1.01084	2.7871e-08	1.21553e-07
Tb927.10.5520-1	Tb927.10.5520	hypothetical protein, conserved	545.979	704.713	387.244	0.549506	-0.863793	5.16e-24	5.3881e-23
Tb927.4.4730-1	Tb927.4.4730	amino acid transporter, putative (AATP11)	1425.27	1115.93	1734.6	1.5544	0.636355	1.86024e-31	2.46341e-30
Tb927.10.2960-1	Tb927.10.2960	GTP-binding protein, putative,elongation factor, putative	856.721	740.023	973.419	1.31539	0.395491	1.85824e-09	8.99778e-09
Tb927.11.13230-1	Tb927.11.13230	hypothetical protein, conserved	902.75	1159.7	645.803	0.556872	-0.844583	6.51911e-34	9.48037e-33
Tb927.8.7010-1	Tb927.8.7010	chaperone protein DNAj, putative	378.596	333.261	423.932	1.27207	0.347179	0.000228047	0.000621107
Tb927.8.3920-1	Tb927.8.3920	hypothetical protein, conserved	150.622	124.08	177.164	1.42782	0.513819	0.00149739	0.00353803
Tb927.10.11590-1	Tb927.10.11590	nicotinate phosphoribosyltransferase, putative	757.019	974.58	539.458	0.553529	-0.853269	2.73703e-32	3.75536e-31
Tb927.5.2040-1	Tb927.5.2040	hypothetical protein, conserved	340.339	303.72	376.958	1.24114	0.311665	0.00477862	0.010287
Tb927.10.10200-1	Tb927.10.10200	hypothetical protein, conserved	288.76	336.684	240.837	0.715322	-0.483335	6.90349e-05	0.000202744
Tb927.9.2460-1	Tb927.9.2460	hypothetical protein, unlikely	934.93	1366.24	503.617	0.368614	-1.43982	7.61638e-97	3.55974e-95
Tb927.11.13350-1	Tb927.11.13350	hypothetical protein, conserved	375.954	328.887	423.021	1.28622	0.363137	7.61406e-05	0.000221823
Tb927.11.14430-1	Tb927.11.14430	proteasome regulatory non-ATP-ase subunit	647.067	766.773	527.361	0.687767	-0.540009	9.86763e-11	5.26193e-10
Tb927.4.240-1	Tb927.4.240	retrotransposon hot spot protein (RHS, pseudogene), putative,retrotransposon hot spot protein 4 (RHS4), degenerate	48.3528	25.1435	71.5622	2.84615	1.50901	5.18144e-08	2.22098e-07
Tb927.9.14430-1	Tb927.9.14430	casein kinase II, putative	1022.92	1123.73	922.108	0.820576	-0.285292	9.28265e-06	3.06615e-05
Tb927.11.3410-1	Tb927.11.3410	hypothetical protein, conserved	716.829	663.365	770.292	1.16119	0.215603	0.00660905	0.0137991
Tb927.4.2140-1	Tb927.4.2140	MBO2	1418.93	1507.31	1330.55	0.882735	-0.179948	0.000873415	0.00215336
Tb927.4.2440-1	Tb927.4.2440	hypothetical protein, conserved	368.231	308.726	427.737	1.38549	0.470397	1.02344e-06	3.79342e-06
Tb927.11.3790-1	Tb927.11.3790	hypothetical protein, conserved	530.077	644.494	415.66	0.644941	-0.632761	8.78664e-14	5.64256e-13
Tb927.1.600-1	Tb927.1.600	phosphate-repressible phosphate permease, putative	963.574	789.907	1137.24	1.43972	0.525785	1.13695e-10	6.04067e-10
Tb927.7.1960-1	Tb927.7.1960	retrotransposon hot spot protein 7 (RHS7), putative	14.8031	2.3494	27.2569	11.6016	3.53625	8.70658e-05	0.000251057
Tb927.10.2050-1	Tb927.10.2050	hypothetical protein, conserved	364.02	323.55	404.49	1.25016	0.322117	0.000694184	0.00173745
Tb927.11.3570-1	Tb927.11.3570	aminopeptidase, putative,metallo-peptidase, Clan MA(E) Family M1	2629.54	3163.5	2095.58	0.662426	-0.594169	3.98897e-38	6.70454e-37
Tb927.11.15800-1	Tb927.11.15800	hypothetical protein, conserved	966.777	903.324	1030.23	1.14049	0.189653	0.00229476	0.00524346
Tb927.10.7500-1	Tb927.10.7500	fibrillarin (NOP1)	1488.2	1744.21	1232.19	0.706444	-0.501353	5.38449e-19	4.48195e-18
Tb927.7.5350-1	Tb927.7.5350	hypothetical protein, conserved	652.665	709.724	595.606	0.839208	-0.2529	0.00281951	0.00632833
Tb927.8.3750-1	Tb927.8.3750	nucleolar protein, putative	2097.58	2455.17	1740	0.70871	-0.496734	3.43341e-24	3.61107e-23
Tb927.11.15020-1	Tb927.11.15020	iron superoxide dismutase (TbSODB)	498.32	454.07	542.57	1.1949	0.256896	0.00148586	0.00351459
Tb927.6.950-1	Tb927.6.950	cysteinyl-tRNA synthetase, putative	2236.97	2779.2	1694.75	0.609798	-0.713597	1.40923e-46	2.87102e-45
Tb927.8.5390-1	Tb927.8.5390	cell division control protein 2 homolog 4 (CRK4)	235.838	140.451	331.224	2.35828	1.23773	1.46567e-21	1.39391e-20
Tb927.11.6950-1	Tb927.11.6950	hypothetical protein	72.8456	85.3922	60.299	0.706141	-0.501971	0.0455673	0.0786295
Tb927.11.7250-1	Tb927.11.7250	hypothetical protein, conserved	428.919	369.636	488.202	1.32076	0.401374	9.62235e-06	3.17117e-05
Tb927.2.3420-1	Tb927.2.3420	hypothetical protein, conserved	116.038	146.702	85.3747	0.581961	-0.781007	8.84714e-06	2.93998e-05
Tb927.10.3950-1	Tb927.10.3950	hypothetical protein, conserved	298.396	264.665	332.127	1.25489	0.327566	0.00460055	0.00993106
Tb927.10.1770-1	Tb927.10.1770	hypothetical protein	184.113	211.398	156.827	0.741855	-0.430791	0.000477724	0.00123347
Tb927.10.15760-1	Tb927.10.15760	hypothetical protein, conserved	3283.47	4914.79	1652.14	0.336157	-1.57279	8.06658e-263	2.01434e-260
Tb927.8.3580-1	Tb927.8.3580	ATP-dependent chaperone, putative,mitochondrial chaperone BCS1, putative	378.2	286.181	470.219	1.64308	0.716403	2.44945e-13	1.53464e-12
Tb927.11.1350-1	Tb927.11.1350	calcium uniporter protein, mitochondrial	313.262	347.587	278.938	0.802499	-0.317429	0.00323906	0.00719607
Tb927.10.3610-1	Tb927.10.3610	hypothetical protein, conserved	395.938	278.049	513.827	1.84797	0.885943	1.07712e-19	9.29321e-19
Tb927.11.12950-1	Tb927.11.12950	ras-like small GTPase, putative (TbRLJ)	446.57	478.643	414.497	0.865984	-0.207588	0.0297772	0.0536383
Tb927.9.9590-1	Tb927.9.9590	hypothetical protein, unlikely	88.3085	70.3828	106.234	1.50938	0.593953	0.00173118	0.00404451
Tb927.10.900-1	Tb927.10.900	hypothetical protein, conserved	138.89	94.2605	183.519	1.94694	0.961207	3.75886e-09	1.77007e-08
Tb927.10.1650-1	Tb927.10.1650	hypothetical protein, conserved	73.2081	88.2649	58.1513	0.658827	-0.602028	0.0055064	0.0116981
Tb927.4.1530-1	Tb927.4.1530	hypothetical protein, conserved	1199.4	1076.7	1322.1	1.22792	0.296214	2.92463e-06	1.02715e-05
Tb927.11.2460-1	Tb927.11.2460	hypothetical protein, conserved	305.337	238.068	372.606	1.56513	0.646279	5.20164e-09	2.41308e-08
Tb927.10.5920-1	Tb927.10.5920	hypothetical protein, conserved	602.531	522.461	682.602	1.30651	0.385722	5.30675e-07	2.04232e-06
Tb927.6.3650-1	Tb927.6.3650	ADP-ribosylation factor, putative	834.913	1049.07	620.752	0.591714	-0.757029	5.29686e-26	5.95045e-25
Tb927.9.2790-1	Tb927.9.2790	hypothetical protein, unlikely	54.847	75.4797	34.2143	0.453291	-1.14149	0.000260095	0.000702482
Tb927.7.530-1	Tb927.7.530	hypothetical protein, conserved	714.007	749.754	678.26	0.904644	-0.144579	0.0322343	0.0575896
Tb927.6.4400-1	Tb927.6.4400	hypothetical protein, conserved	97.8895	84.417	111.362	1.31919	0.399652	0.0236298	0.0436535
Tb927.11.5080-1	Tb927.11.5080	hypothetical protein, conserved	132.511	169.371	95.6503	0.564739	-0.824345	5.88094e-06	2.00075e-05
Tb927.10.10220-1	Tb927.10.10220	procyclin-associated gene 2 (PAG2) protein (PAG2)	209.222	43.0901	375.353	8.7109	3.12282	1.50276e-33	2.1426e-32
Tb927.7.6350-1	Tb927.7.6350	NADH-ubiquinone oxidoreductase, mitochondrial, putative	385.357	427.811	342.903	0.801528	-0.319176	0.00197922	0.00457722
Tb927.6.760-1	Tb927.6.760	receptor-type adenylate cyclase GRESAG 4, putative	142.349	115.894	168.804	1.45654	0.542544	0.000994955	0.00243242
Tb927.11.12180-1	Tb927.11.12180	kinesin, putative	554.201	342.209	766.192	2.23896	1.16283	3.00475e-38	5.06001e-37
Tb927.2.4610-1	Tb927.2.4610	branched-chain amino acid aminotransferase, putative	30.8567	45.9196	15.7939	0.343947	-1.53974	8.39635e-05	0.000242592
Tb927.4.3540-1	Tb927.4.3540	hypothetical protein, conserved	406.177	317.755	494.599	1.55654	0.638347	3.19925e-09	1.51635e-08
Tb927.10.13900-1	Tb927.10.13900	UDP-galactose transporter	407.096	450.656	363.535	0.806679	-0.309933	0.00188667	0.00437851
Tb927.9.3390-1	Tb927.9.3390	hypothetical protein, conserved	513.623	466.429	560.817	1.20236	0.265875	0.00143156	0.00339904
Tb927.11.14140-1	Tb927.11.14140	ethanolamine-phosphate cytidylyltransferase (TbECT)	990.404	1187.28	793.528	0.668358	-0.581308	3.88816e-16	2.83187e-15
Tb927.3.2690-1	Tb927.3.2690	serine/threonine-protein kinase, putative,protein kinase, putative	1021.09	915.971	1126.2	1.22952	0.298095	2.40576e-06	8.53688e-06
Tb927.11.16930-1	Tb927.11.16930	ABC transporter, putative (ABCB7)	530.776	366.213	695.338	1.89873	0.925034	5.41834e-28	6.49606e-27
Tb927.11.11010-1	Tb927.11.11010	hypothetical protein, conserved	2175.28	3288.87	1061.7	0.322815	-1.63122	1.0191e-218	1.93628e-216
Tb927.7.1990-1	Tb927.7.1990	retrotransposon hot spot protein (RHS, pseudogene), putative,retrotransposon hot spot protein 7 (RHS7), point mutation	30.4939	4.75264	56.2351	11.8324	3.56467	5.5996e-13	3.45625e-12
Tb927.10.11690-1	Tb927.10.11690	hypothetical protein, conserved	481.913	446.246	517.58	1.15985	0.213941	0.018596	0.0352405
Tb927.11.6060-1	Tb927.11.6060	hypothetical protein, conserved	419.265	442.624	395.905	0.894451	-0.160926	0.0286352	0.0518161
Tb927.11.8050-1	Tb927.11.8050	hypothetical protein, conserved	1344.54	1459.72	1229.36	0.842186	-0.247788	6.39081e-05	0.000188511
Tb927.7.1330-1	Tb927.7.1330	hypothetical protein, conserved	446.698	505.809	387.588	0.766273	-0.384069	1.64771e-05	5.24053e-05
Tb927.11.4590-1	Tb927.11.4590	hypothetical protein, conserved	206.019	166.188	245.85	1.47935	0.564961	0.000768286	0.00191196
Tb927.11.12540-1	Tb927.11.12540	leucine-rich repeat protein (LRRP), putative	1242.04	1422.35	1061.73	0.746463	-0.421857	6.4268e-13	3.96123e-12
Tb927.1.1030-1	Tb927.1.1030	leucine-rich repeat protein (LRRP), putative	600.923	552.387	649.459	1.17573	0.23356	0.0147049	0.0284528
Tb927.5.4120-1	Tb927.5.4120	hypothetical protein, conserved	332.044	258.274	405.814	1.57125	0.651915	1.20578e-09	5.94056e-09
Tb927.11.7560-1	Tb927.11.7560	predicted WD40 repeat protein	1225.68	1764.74	686.611	0.389071	-1.36189	1.32034e-104	6.7484e-103
Tb927.7.6500-1	Tb927.7.6500	variant surface glycoprotein (VSG), putative	8.60947	4.09439	13.1246	3.2055	1.68055	0.0283378	0.0513524
Tb927.7.3050-1	Tb927.7.3050	hypothetical protein, conserved	1438.23	1296.67	1579.79	1.21834	0.284922	1.63759e-07	6.64461e-07
Tb927.9.6270-1	Tb927.9.6270	hypothetical protein, conserved	316.061	246.519	385.603	1.56419	0.645417	1.02015e-09	5.0459e-09
Tb927.8.690-1	Tb927.8.690	peptidyl-prolyl cis-trans isomerase/rotamase, putative,PPIase, putative (PIN1)	276.333	380.364	172.302	0.452992	-1.14244	3.11549e-21	2.93736e-20
Tb927.9.6580-1	Tb927.9.6580	unspecified product	234.307	195.74	272.873	1.39406	0.479289	0.000761108	0.00189572
Tb927.1.2600-1	Tb927.1.2600	pumilio/PUF RNA binding protein 9 (PUF9)	542.094	715.946	368.242	0.514343	-0.959198	3.82236e-19	3.20608e-18
Tb927.11.7480-1	Tb927.11.7480	vacuolar type h ATPase subunit, putative	551.205	735.515	366.894	0.498826	-1.00339	4.27514e-33	5.99755e-32
Tb927.10.2660-1	Tb927.10.2660	hypothetical protein, conserved	424.428	337.141	511.715	1.51781	0.601991	2.27632e-05	7.13339e-05
Tb927.5.1560-1	Tb927.5.1560	ATP-dependent DEAD/H RNA helicase, putative	618.264	501.23	735.299	1.46699	0.55286	1.62028e-11	9.03718e-11
Tb927.7.2790-1	Tb927.7.2790	hypothetical protein, conserved	632.086	695.899	568.273	0.816603	-0.292294	0.000411854	0.00107773
Tb927.9.15090-1	Tb927.9.15090	cytosolic coat protein, putative	1127.89	1379.96	875.82	0.634671	-0.655918	5.41816e-25	5.868e-24
Tb927.5.4490-1	Tb927.5.4490	hypothetical protein, conserved	177.574	151.706	203.443	1.34104	0.423349	0.00749189	0.0154286
Tb927.7.640-1	Tb927.7.640	hypothetical protein, conserved	458.406	411.805	505.007	1.22633	0.294343	0.000626357	0.00158036
Tb927.6.4390-1	Tb927.6.4390	kinesin, putative	1729.61	2105.02	1354.2	0.643317	-0.636399	1.64449e-32	2.25989e-31
Tb927.7.1220-1	Tb927.7.1220	hypothetical protein, conserved	1002.98	905.159	1100.81	1.21615	0.282322	1.30827e-05	4.21618e-05
Tb927.4.3560-1	Tb927.4.3560	protein phoshatase 1, putative	440.759	492.281	389.237	0.790681	-0.338832	0.000365001	0.000960299
Tb927.7.250-1	Tb927.7.250	zinc finger protein family member, putative (ZC3H16)	622.389	661.075	583.704	0.882962	-0.179578	0.0195649	0.0368745
Tb927.11.7070-1	Tb927.11.7070	ATP-dependent DEAD/H RNA helicase, putative	763.151	810.021	716.281	0.884275	-0.177433	0.020989	0.0391806
Tb927.11.9980-1	Tb927.11.9980	2-oxoglutarate dehydrogenase E1 component, putative	3848.48	3213.1	4483.86	1.39549	0.480773	4.54005e-26	5.12001e-25
Tb927.9.14660-1	Tb927.9.14660	SLACS reverse transcriptase, putative	49.2385	26.8665	71.6105	2.66542	1.41436	5.53736e-07	2.12452e-06
Tb927.5.1690-1	Tb927.5.1690	hypothetical protein, conserved	641.472	716.925	566.018	0.789508	-0.340975	4.83686e-05	0.000145023
Tb927.5.4180-1	Tb927.5.4180	histone H4, putative	2052.84	2905.37	1200.32	0.413137	-1.27531	5.93977e-76	2.01216e-74
Tb927.10.5020-1	Tb927.10.5020	hypothetical protein, conserved	353.257	402.981	303.534	0.753221	-0.408854	1.19714e-05	3.87519e-05
Tb927.4.5040-1	Tb927.4.5040	dihydrolipoamide dehydrogenase, putative	402.9	330.718	475.082	1.43652	0.522576	1.25866e-08	5.69101e-08
Tb927.10.6140-1	Tb927.10.6140	phosphatidylinositolN- acetylglucosaminyltransferase subunit c, putative	229.445	255.503	203.387	0.796026	-0.329113	0.00980756	0.0196736
Tb927.10.15130-1	Tb927.10.15130	synaptobrevin-type vesicle transport protein, putative,protein SLY2 (SEC22)	439.355	469.849	408.861	0.870196	-0.200587	0.0273819	0.0497852
Tb927.9.16880-1	Tb927.9.16880	expression site-associated gene 3 (ESAG3, pseudogene), putative,expression site-associated gene 3 (ESAG3), degenerate and frameshifted fragment	3.02591	5.79085	0.260965	0.0450651	-4.47185	0.00829242	0.0169059
Tb927.10.1120-1	Tb927.10.1120	hypothetical protein, conserved	543.512	406.098	680.926	1.67675	0.745671	1.38553e-17	1.08024e-16
Tb927.7.780-1	Tb927.7.780	hypothetical protein, conserved	586.095	635.007	537.183	0.845948	-0.241359	0.00250541	0.00566993
Tb927.9.12480-1	Tb927.9.12480	hypothetical protein, conserved	170.008	211.704	128.312	0.606093	-0.722389	1.36922e-06	5.01759e-06
Tb927.10.11220-1	Tb927.10.11220	procyclic form surface phosphoprotein (PSSA-2)	1241.96	608.296	1875.62	3.08339	1.62452	8.01431e-149	7.22114e-147
Tb927.6.1520-1	Tb927.6.1520	aquaporin 3, putative (AQP1)	1436.13	840.132	2032.12	2.41881	1.2743	3.01838e-60	7.92211e-59
Tb927.3.2480-1	Tb927.3.2480	hypothetical protein, conserved	268.789	299.012	238.566	0.797848	-0.325815	0.00287859	0.00645265
Tb927.6.4800-1	Tb927.6.4800	hypothetical protein, conserved	718.986	787.267	650.705	0.826537	-0.274848	0.00573024	0.0121265
Tb927.10.5270-1	Tb927.10.5270	mitogen-activated protein kinase kinase 5, putative (MKK5)	362.455	318.742	406.169	1.27429	0.349689	0.00065531	0.00164912
Tb927.11.6450-1	Tb927.11.6450	hypothetical protein, conserved	531.937	596.351	467.523	0.783973	-0.351125	3.68544e-05	0.000112507
Tb927.10.15330-1	Tb927.10.15330	hypothetical protein, conserved	720.085	901.481	538.689	0.59756	-0.742844	1.6458e-22	1.62351e-21
Tb927.7.2580-1	Tb927.7.2580	zinc finger protein family member, putative (ZC3H19)	502.942	429.411	576.473	1.34247	0.424893	3.31006e-07	1.29905e-06
Tb927.10.600-1	Tb927.10.600	hypothetical protein, conserved	551.112	455.712	646.513	1.41869	0.504556	3.31668e-09	1.56945e-08
Tb927.11.680-1	Tb927.11.680	ribosomal protein L21E (60S), putative	2634.5	3183.41	2085.59	0.655144	-0.610116	2.64674e-38	4.47437e-37
Tb927.8.6390-1	Tb927.8.6390	lysophospholipase, putative,alpha/beta hydrolase, putative (TbLysoPLA)	1358.53	2018.12	698.939	0.346331	-1.52978	4.163e-123	2.75641e-121
Tb927.11.16400-1	Tb927.11.16400	kinetoplast DNA-associated protein, putative	843.301	1238.82	447.786	0.361462	-1.46808	2.60481e-43	4.95991e-42
Tb927.4.4480-1	Tb927.4.4480	hypothetical protein, conserved	1723.04	1839.16	1606.92	0.873725	-0.194749	0.0200495	0.0376278
Tb927.10.4450-1	Tb927.10.4450	stress-inducible protein STI1-like, putative	902.782	1161.65	643.913	0.554309	-0.851238	2.42614e-35	3.72008e-34
Tb927.9.13200-1	Tb927.9.13200	unspecified product	423.891	237.823	609.958	2.56476	1.35882	6.91873e-45	1.35582e-43
Tb927.5.2350-1	Tb927.5.2350	hypothetical protein, conserved	368.789	300.099	437.48	1.45779	0.543778	2.54461e-08	1.11367e-07
Tb927.3.2740-1	Tb927.3.2740	hypothetical protein, conserved	622.175	757.211	487.139	0.643333	-0.636362	7.7519e-17	5.83061e-16
Tb927.6.5050-1	Tb927.6.5050	V-type ATPase, C subunit, putative	555.518	699.221	411.815	0.588962	-0.763754	1.14622e-13	7.29111e-13
Tb927.8.4920-1	Tb927.8.4920	hypothetical protein, conserved	388.929	328.085	449.773	1.37091	0.45513	5.9692e-07	2.28619e-06
Tb927.11.12280-1	Tb927.11.12280	hypothetical protein, conserved	325.872	234.207	417.537	1.78277	0.834118	5.20166e-16	3.73869e-15
Tb927.10.3310-1	Tb927.10.3310	hypothetical protein, conserved	1115.45	1220.05	1010.85	0.828529	-0.271377	2.23126e-05	7.00726e-05
Tb927.10.14730-1	Tb927.10.14730	chaperone protein DNAj, putative	1456.46	1358.37	1554.55	1.14442	0.194617	0.000656327	0.00165121
Tb927.9.1660-1	Tb927.9.1660	hypothetical protein, conserved	226.408	175.821	276.995	1.57544	0.655754	3.21592e-07	1.26609e-06
Tb927.7.820-1	Tb927.7.820	dynein arm light chain, axonemal, putative	426.83	492.213	361.446	0.734329	-0.445501	7.01209e-06	2.35896e-05
Tb927.10.14980-1	Tb927.10.14980	intraflagellar transport protein IFT52, putative (IFT52)	1333.58	1538.85	1128.32	0.733223	-0.447676	1.65259e-13	1.04286e-12
Tb927.8.4440-1	Tb927.8.4440	mitochondrial carrier protein (MCP19)	489.304	532.912	445.695	0.836338	-0.257842	0.00351298	0.00775731
Tb927.10.3180-1	Tb927.10.3180	hypothetical protein, conserved	228.503	177.777	279.23	1.57067	0.651381	1.90791e-06	6.8509e-06
Tb927.8.3450-1	Tb927.8.3450	hypothetical protein, conserved	324.48	366.201	282.759	0.772142	-0.373061	0.00046971	0.00121386
Tb927.9.13140-1	Tb927.9.13140	hypothetical protein, conserved	441.83	487.137	396.523	0.813986	-0.296923	0.00151998	0.0035856
Tb927.11.6360-1	Tb927.11.6360	60S ribosomal protein L24, putative	540.007	431.519	648.496	1.50282	0.587673	2.69453e-12	1.58801e-11
Tb927.7.6430-1	Tb927.7.6430	hypothetical protein	88.9865	114.279	63.6939	0.557354	-0.843333	0.00278696	0.0062585
Tb927.9.8130-1	Tb927.9.8130	nascent polypeptide associated complex subunit, putative	248.166	285.828	210.505	0.736473	-0.441295	0.000548485	0.00139964
Tb927.5.4500-1	Tb927.5.4500	ras-like small GTPase, putative (TbSAR1)	651.499	833.6	469.397	0.563096	-0.828548	3.06692e-26	3.48116e-25
Tb927.4.3070-1	Tb927.4.3070	hypothetical protein, conserved	908.996	951.7	866.292	0.910258	-0.135653	0.0264594	0.0482889
Tb927.6.4170-1	Tb927.6.4170	hypothetical protein, conserved	375.744	435.296	316.192	0.726384	-0.461196	1.54421e-05	4.92928e-05
Tb927.4.4190-1	Tb927.4.4190	hypothetical protein, conserved	202.996	275.557	130.436	0.473354	-1.07901	3.22358e-16	2.35964e-15
Tb927.2.4380-1	Tb927.2.4380	hypothetical protein, conserved	360.418	334.565	386.271	1.15454	0.207323	0.0135013	0.0263455
Tb927.10.10610-1	Tb927.10.10610	protein tyrosine phosphatase, putative	593.554	886.147	300.961	0.339629	-1.55797	2.16244e-77	7.55989e-76
Tb927.10.15040-1	Tb927.10.15040	hypothetical protein, conserved	279.931	259.071	300.791	1.16104	0.215414	0.0319369	0.0571165
Tb927.10.9730-1	Tb927.10.9730	hypothetical protein, conserved	418.348	586.59	250.106	0.426373	-1.22981	2.2554e-35	3.46436e-34
Tb927.5.890-1	Tb927.5.890	oligosaccharyl transferase subunit, putative	960.232	1326.68	593.786	0.447574	-1.1598	5.99312e-63	1.66285e-61
Tb927.10.9160-1	Tb927.10.9160	hypothetical protein, conserved	601.64	536.8	666.48	1.24158	0.312177	5.66015e-05	0.000168436
Tb927.5.300b-1	Tb927.5.300b	unspecified product	17.5076	25.0517	9.96351	0.397718	-1.33018	0.01305	0.0255619
Tb927.3.5360-1	Tb927.3.5360	hypothetical protein, conserved	350.378	326.473	374.283	1.14644	0.197165	0.0340946	0.0606219
Tb927.4.1930-1	Tb927.4.1930	RNA-binding protein, putative (EIF3D)	1190.55	1456.16	924.931	0.635185	-0.654751	4.0279e-27	4.70012e-26
Tb927.9.15360-1	Tb927.9.15360	40S ribosomal protein S6, putative	3717.29	4447.6	2986.98	0.671595	-0.574337	4.958e-41	8.97162e-40
Tb927.4.3300-1	Tb927.4.3300	mitochondrial ATP-dependent zinc metallopeptidase, putative,metallo-peptidase, Clan MA(E) Family M41	884.156	1058.65	709.664	0.670351	-0.577012	4.22465e-16	3.06673e-15
Tb927.11.2200-1	Tb927.11.2200	DNA-directed RNA polymerase II, putative (RPB11)	277.363	229.23	325.496	1.41996	0.505846	2.09096e-05	6.58084e-05
Tb927.3.5280-1	Tb927.3.5280	spliceosome-associated protein 49, putative (DRBD1)	344.203	312.2	376.205	1.20501	0.269048	0.019882	0.0373777
Tb927.7.4780-1	Tb927.7.4780	hypothetical protein, conserved	211.71	234.007	189.414	0.809437	-0.305009	0.0215908	0.0401753
Tb927.11.3720-1	Tb927.11.3720	hypothetical protein, conserved	736.557	807.441	665.673	0.824423	-0.278543	0.002752	0.00619111
Tb927.10.3390-1	Tb927.10.3390	predicted TLD domain protein	1071.79	1009.54	1134.03	1.12331	0.167761	0.00328067	0.00727927
Tb927.11.15870-1	Tb927.11.15870	hypothetical protein, conserved	982.625	1342.39	622.864	0.463998	-1.10781	3.50981e-65	1.01913e-63
Tb927.8.570-1	Tb927.8.570	proteasome regulatory non-ATP-ase subunit 10	702.212	836.253	568.172	0.679426	-0.557612	2.49443e-11	1.37548e-10
Tb927.4.120-1	Tb927.4.120	hypothetical protein	90.9972	103.432	78.5623	0.759554	-0.396776	0.0536135	0.0908634
Tb927.6.4230-1	Tb927.6.4230	hypothetical protein, conserved	554.52	479.922	629.117	1.31087	0.390528	1.74625e-06	6.29369e-06
Tb927.10.9370-1	Tb927.10.9370	hypothetical protein, conserved	669.571	571.011	768.131	1.34521	0.427833	5.69272e-09	2.6353e-08
Tb927.7.3060-1	Tb927.7.3060	hypothetical protein, conserved	308.944	237.497	380.39	1.60167	0.679573	1.23693e-10	6.54403e-10
Tb927.11.13800-1	Tb927.11.13800	hypothetical protein, conserved	206.573	179.281	233.864	1.30446	0.383449	0.00128788	0.00308809
Tb927.10.13710-1	Tb927.10.13710	hypothetical protein, conserved	1059.52	1156.4	962.645	0.832447	-0.264569	7.1409e-05	0.000209108
Tb927.10.4360-1	Tb927.10.4360	hypothetical protein	14.9486	20.1989	9.69827	0.480137	-1.05848	0.0121962	0.0240621
Tb927.8.4800-1	Tb927.8.4800	hypothetical protein, conserved	719.791	663.451	776.132	1.16984	0.226312	0.00257599	0.00581611
Tb927.11.5370-1	Tb927.11.5370	hypothetical protein, conserved	922.984	1463	382.966	0.261767	-1.93365	7.67257e-157	7.45092e-155
Tb927.4.1420-1	Tb927.4.1420	hypothetical protein, conserved	237.935	262.427	213.444	0.813345	-0.298061	0.00570269	0.012074
Tb927.11.15910-1	Tb927.11.15910	iron superoxide dismutase	1351.56	1890.6	812.519	0.429768	-1.21837	7.0059e-88	2.90197e-86
Tb927.5.3780-1	Tb927.5.3780	hypothetical protein, conserved	377.631	340.333	414.928	1.21918	0.285913	0.00772145	0.0158565
Tb927.7.7320-1	Tb927.7.7320	hypothetical protein, conserved	658.486	735.28	581.691	0.791114	-0.338042	1.69179e-05	5.37876e-05
Tb927.8.1790-1	Tb927.8.1790	hypothetical protein, conserved	383.801	310.846	456.756	1.4694	0.555223	7.75528e-09	3.55247e-08
Tb927.10.10860-1	Tb927.10.10860	hypothetical protein, unlikely	11.2577	5.18112	17.3342	3.34566	1.74229	0.0124423	0.0244867
Tb927.9.6540-1	Tb927.9.6540	hypothetical protein, unlikely	114.634	98.169	131.1	1.33545	0.417325	0.0271114	0.0493345
Tb927.10.450-1	Tb927.10.450	hypothetical protein, conserved	1270.61	1566.25	974.973	0.622487	-0.683885	2.22025e-19	1.88398e-18
Tb927.10.15980-1	Tb927.10.15980	hypothetical protein	23.75	16.3503	31.1497	1.90515	0.929902	0.0190442	0.0360039
Tb927.11.3290-1	Tb927.11.3290	hypothetical protein, conserved (p166)	1550.21	1422.39	1678.03	1.17973	0.238452	1.91439e-05	6.04034e-05
Tb927.11.8330-1	Tb927.11.8330	hypothetical protein, conserved	485.358	679.219	291.497	0.429165	-1.2204	1.2099e-40	2.17137e-39
Tb927.11.7218-1	Tb927.11.7218	mitochondrial edited mRNA stability factor 1 subunit	1215.36	1055.25	1375.48	1.30346	0.382351	5.10863e-10	2.57049e-09
Tb927.9.4960-1	Tb927.9.4960	unspecified product	1590.55	1436.06	1745.04	1.21516	0.281149	1.21957e-05	3.94489e-05
Tb927.7.6890-1	Tb927.7.6890	hypothetical protein, conserved	450.05	632.546	267.554	0.42298	-1.24134	1.42494e-42	2.68984e-41
Tb927.8.3990-1	Tb927.8.3990	hypothetical protein, conserved	546.533	705.882	387.183	0.548509	-0.866413	2.19197e-26	2.50429e-25
Tb927.10.4670-1	Tb927.10.4670	hypothetical protein, conserved	344.984	372.22	317.749	0.853657	-0.228272	0.0286143	0.0517889
Tb927.4.5070-1	Tb927.4.5070	hypothetical protein, conserved	417.417	381.062	453.771	1.19081	0.251939	0.00890648	0.0179817
Tb927.10.7910-1	Tb927.10.7910	hypothetical protein, conserved	211.766	179.371	244.162	1.36122	0.444897	0.000854967	0.00211145
Tb927.11.16290-1	Tb927.11.16290	AUT2/APG4/ATG4 cysteine peptidase, putative (ATG4.1)	354.507	299.281	409.732	1.36906	0.45318	9.32291e-06	3.07712e-05
Tb927.5.3030-1	Tb927.5.3030	intraflagellar transport protein IFT122, putative (IFT122B)	1488.59	1627.21	1349.97	0.829623	-0.269471	2.30155e-06	8.19703e-06
Tb927.3.1610-1	Tb927.3.1610	protein kinase, putative	1185.03	1293.98	1076.08	0.831606	-0.266028	3.80729e-05	0.000115903
Tb927.5.4460-1	Tb927.5.4460	major vault protein, putative (MVP)	1728.99	1910.48	1547.5	0.810005	-0.303997	6.37554e-09	2.94589e-08
Tb927.9.11100-1	Tb927.9.11100	protein kinase A catalytic subunit isoform 1,protein kinase A catalytic subunit (PKAC1)	502.332	668.194	336.469	0.503549	-0.989795	5.18845e-29	6.42309e-28
Tb927.5.1550-1	Tb927.5.1550	mitochondrial carrier protein (MCP23)	546.775	718.008	375.541	0.523032	-0.935029	3.80796e-27	4.45537e-26
Tb927.10.2650-1	Tb927.10.2650	hypothetical protein, conserved	1589.93	1473.04	1706.83	1.15872	0.212528	2.76644e-05	8.57401e-05
Tb927.11.5040-1	Tb927.11.5040	leucine-rich repeat protein (LRRP), putative	723.08	978.669	467.491	0.477681	-1.06588	1.61678e-46	3.2862e-45
Tb927.4.3290-1	Tb927.4.3290	hypothetical protein, conserved	7.0363	2.10369	11.9689	5.68949	2.5083	0.0115535	0.0228975
Tb927.5.360-1	Tb927.5.360	75 kDa invariant surface glycoprotein (ISG75)	3161.62	4573.65	1749.59	0.382536	-1.38633	4.26908e-138	3.48708e-136
Tb927.3.2440-1	Tb927.3.2440	serine/threonine-protein kinase, putative,protein kinase, putative	742.25	690.815	793.685	1.14891	0.200265	0.00566522	0.0120092
Tb927.9.1780-1	Tb927.9.1780	sec1 family transport protein, putative (SLY1)	630.185	742.071	518.299	0.698449	-0.517773	1.96678e-12	1.17096e-11
Tb927.7.5430-1	Tb927.7.5430	hypothetical protein, conserved	134.265	163.566	104.964	0.641719	-0.639987	0.00077101	0.00191765
Tb927.9.2470-1	Tb927.9.2470	nucleolar protein (NOP86)	5405.96	7970.02	2841.9	0.356574	-1.48773	2.22711e-218	4.14148e-216
Tb927.7.2370-1	Tb927.7.2370	40S ribosomal protein S15, putative	194.814	216.486	173.143	0.799792	-0.322303	0.00767511	0.0157688
Tb927.5.950-1	Tb927.5.950	monothiol glutaredoxin, putative	673.505	837.447	509.563	0.608472	-0.716737	1.37063e-19	1.17329e-18
Tb927.11.16110-1	Tb927.11.16110	integrin alpha chain protein, putative	1623.81	1977.32	1270.3	0.642435	-0.638377	1.61559e-32	2.22366e-31
Tb927.11.4900-1	Tb927.11.4900	guanine nucleotide-binding beta subunit-like protein,G-protein (beta)-like protein,beta transducin-like protein	1431.07	1673.28	1188.86	0.710496	-0.493101	3.05087e-17	2.34105e-16
Tb927.8.5790-1	Tb927.8.5790	hypothetical protein	358.944	381.662	336.226	0.880954	-0.182862	0.0373647	0.0658371
Tb927.11.12530-1	Tb927.11.12530	hypothetical protein, conserved	1544.58	1803.38	1285.78	0.712984	-0.488059	1.32291e-17	1.03234e-16
Tb927.3.1840-1	Tb927.3.1840	3-oxo-5-alpha-steroid 4-dehydrogenase, putative	1756.21	2323.95	1188.47	0.511399	-0.96748	6.62968e-76	2.2372e-74
Tb927.6.830-1	Tb927.6.830	hypothetical protein, conserved	113.173	97.413	128.933	1.32357	0.404438	0.0437836	0.0758962
Tb927.5.3820-1	Tb927.5.3820	aspartate carbamoyltransferase, putative	649.193	724.955	573.43	0.790986	-0.338275	1.30309e-05	4.20259e-05
Tb927.10.15900-1	Tb927.10.15900	hypothetical protein, conserved	59.1824	41.1297	77.2352	1.87784	0.909076	0.000190407	0.000523813
Tb927.5.830-1	Tb927.5.830	hypothetical protein, conserved	334.734	256.915	412.553	1.6058	0.683288	2.21404e-10	1.14773e-09
Tb927.11.3330-1	Tb927.11.3330	hypothetical protein, conserved	666.292	505.014	827.571	1.63871	0.71256	4.26723e-20	3.75585e-19
Tb927.2.560-1	Tb927.2.560	retrotransposon hot spot protein 4 (RHS4), putative	749.516	811.084	687.948	0.848184	-0.237551	0.000311773	0.000829749
Tb927.11.6120-1	Tb927.11.6120	ABC transporter, putative	1437.13	1610.8	1263.45	0.784366	-0.350401	7.29227e-06	2.44631e-05
Tb927.8.4580-1	Tb927.8.4580	hypothetical protein, conserved	1522.78	1846.3	1199.26	0.649545	-0.622498	3.28964e-27	3.85408e-26
Tb927.11.2520-1	Tb927.11.2520	UDP-N-acetylglucosamine pyrophosphorylase, putative	798.474	884.356	712.592	0.805775	-0.311551	5.66757e-05	0.0001686
Tb927.8.4330-1	Tb927.8.4330	small GTP-binding protein Rab11 (RAB11)	1082.78	1486.32	679.236	0.45699	-1.12976	8.69373e-40	1.52884e-38
Tb927.10.12190-1	Tb927.10.12190	RAB-interacting protein, putative	204.322	234.225	174.42	0.744666	-0.425335	0.00267145	0.00601919
Tb927.8.6160-1	Tb927.8.6160	40S ribosomal protein S8, putative	319.937	382.168	257.706	0.674327	-0.568479	0.000364121	0.00095827
Tb927.9.11870-1	Tb927.9.11870	zinc finger protein, putative,predicted zinc finger protein	343.859	307.54	380.177	1.23619	0.305897	0.00466906	0.0100685
Tb927.11.13410-1	Tb927.11.13410	hypothetical protein, conserved	319.486	265.891	373.081	1.40313	0.48865	1.16747e-06	4.30536e-06
Tb927.10.12860-1	Tb927.10.12860	hypothetical protein, conserved	591.309	522.269	660.349	1.26438	0.338435	4.6504e-05	0.000139768
Tb927.7.5740-1	Tb927.7.5740	hypothetical protein, conserved	392.356	546.832	237.879	0.435013	-1.20087	7.04941e-34	1.02345e-32
Tb927.11.10300-1	Tb927.11.10300	hypothetical protein, conserved	562.344	523.476	601.211	1.1485	0.199748	0.030351	0.0545706
Tb927.4.2600-1	Tb927.4.2600	hypothetical protein, conserved	1572.23	1665.12	1479.34	0.888431	-0.170669	0.00230684	0.00526418
Tb927.11.1900-1	Tb927.11.1900	T-complex protein 1, beta subunit, putative	3618.54	4974.39	2262.69	0.454869	-1.13648	8.26092e-150	7.6809e-148
Tb927.9.1770-1	Tb927.9.1770	hypothetical protein, conserved	2237.87	2105.97	2369.78	1.12527	0.170267	0.00841375	0.0171094
Tb927.6.1070-1	Tb927.6.1070	hypothetical protein, conserved	682.488	541.309	823.666	1.52162	0.605608	1.70663e-14	1.14474e-13
Tb927.3.3020-1	Tb927.3.3020	actin-like protein, putative	247.442	223.695	271.19	1.21232	0.277775	0.038006	0.0668489
Tb927.10.14040-1	Tb927.10.14040	vacuolar ATP synthase subunit c, putative	1172.7	1477.67	867.738	0.587235	-0.76799	1.3906e-29	1.75128e-28
Tb927.9.2620-1	Tb927.9.2620	hypothetical protein, conserved	794.584	701.241	887.927	1.26622	0.340529	2.33397e-06	8.30235e-06
Tb927.3.3580-1	Tb927.3.3580	lipophosphoglycan biosynthetic protein, putative (LPG3)	3691.39	3937	3445.78	0.875229	-0.192267	9.11334e-06	3.01936e-05
Tb927.8.3610-1	Tb927.8.3610	hypothetical protein, conserved	328.456	276.968	379.944	1.3718	0.456068	6.7696e-06	2.28353e-05
Tb927.10.13020-1	Tb927.10.13020	vacuolar protein sorting complex subunit, putative,Vps16, putative	972.606	1039.36	905.852	0.871549	-0.198347	0.00821981	0.0167814
Tb927.6.4640-1	Tb927.6.4640	hypothetical protein, conserved	955.573	1029.39	881.757	0.856584	-0.223334	0.000493416	0.00127211
Tb927.11.890-1	Tb927.11.890	hypothetical protein, conserved	2761.27	3917.89	1604.65	0.40957	-1.28782	1.26583e-161	1.31707e-159
Tb927.10.12940-1	Tb927.10.12940	predicted zinc finger protein	699.46	797.342	601.579	0.75448	-0.406445	9.27626e-08	3.89033e-07
Tb927.10.4430-1	Tb927.10.4430	pumillo RNA binding protein PUF1 (PUF1)	1099.37	1229.39	969.347	0.788478	-0.342858	7.37911e-06	2.46912e-05
Tb927.11.14300-1	Tb927.11.14300	dynein intermediate chain IC70, putative	1895.01	2569.59	1220.44	0.474956	-1.07414	2.54839e-93	1.1223e-91
Tb927.11.6900-1	Tb927.11.6900	DNA repair and recombination helicase protein PIF2 (TbPIF2)	1405.45	1170.02	1640.89	1.40245	0.487954	1.9163e-17	1.48217e-16
Tb927.9.16010-1	Tb927.9.16010	expression site-associated gene 4 (ESAG4, pseudogene), putative,expression site-associated gene 4 (ESAG4), fragment	15.4528	22.1737	8.73183	0.393792	-1.34449	0.0151048	0.029149
Tb927.9.5230-1	Tb927.9.5230	hypothetical protein, unlikely	32.5298	44.719	20.3406	0.454853	-1.13653	0.00860056	0.0174446
Tb927.11.9890-1	Tb927.11.9890	signal recognition particle receptor alpha subunit, putative	988.23	943.272	1033.19	1.09532	0.131356	0.0475833	0.0817572
Tb927.11.9070-1	Tb927.11.9070	palmitoyl acyltransferase 4, putative	568.972	608.122	529.822	0.871244	-0.198852	0.0328297	0.0585097
Tb927.10.8330-1	Tb927.10.8330	S. cerevisiae PSP1 homologue, putative	227.811	307.166	148.456	0.483309	-1.04898	1.46401e-12	8.80017e-12
Tb927.10.5450-1	Tb927.10.5450	nucleoplasmin-like protein (NLP)	1412.3	1586.69	1237.9	0.780176	-0.358128	2.61219e-10	1.34693e-09
Tb927.8.1230-1	Tb927.8.1230	hypothetical protein, conserved	461.262	564.918	357.607	0.633024	-0.659669	4.62326e-08	1.98855e-07
Tb927.10.13720-1	Tb927.10.13720	RNA-binding protein, putative (RBP29)	1863.46	2496.06	1230.87	0.493125	-1.01997	3.98542e-83	1.52774e-81
Tb927.11.8290-1	Tb927.11.8290	exosome complex exonuclease RRP44, putative	1545.22	1295.5	1794.94	1.38552	0.470427	5.56665e-16	3.99118e-15
Tb927.8.5900-1	Tb927.8.5900	hypothetical protein, conserved	272.291	296.169	248.413	0.838754	-0.25368	0.0215311	0.0400728
Tb927.5.1930-1	Tb927.5.1930	hypothetical protein, conserved	1447.11	1969.45	924.77	0.469558	-1.09062	2.14737e-79	7.69182e-78
Tb927.1.4510-1	Tb927.1.4510	hypothetical protein, unlikely	179.586	220.28	138.892	0.630523	-0.665379	0.000140856	0.000394072
Tb927.11.6490-1	Tb927.11.6490	hypothetical protein, conserved	523.16	464.341	581.979	1.25335	0.325784	0.000176792	0.000488667
Tb927.7.6340-1	Tb927.7.6340	hypothetical protein, conserved	474.18	402.187	546.174	1.35801	0.441494	2.3395e-07	9.34088e-07
Tb927.10.3270-1	Tb927.10.3270	hypothetical protein, conserved	123.845	106.314	141.376	1.3298	0.411206	0.0324502	0.0579634
Tb927.5.2370-1	Tb927.5.2370	hydrolase, alpha/beta fold family, putative	365.366	339.42	391.312	1.15288	0.205247	0.031717	0.0567705
Tb927.10.5910-1	Tb927.10.5910	hypothetical protein, conserved	626.713	673.162	580.265	0.862	-0.214241	0.0089011	0.017975
Tb927.6.1860-1	Tb927.6.1860	hypothetical protein, conserved	221.473	149.151	293.796	1.96979	0.978044	1.12946e-10	6.00454e-10
Tb927.9.6710-1	Tb927.9.6710	flavoprotein monooxygenase, putative	440.348	499.973	380.723	0.761488	-0.393107	2.24497e-05	7.04526e-05
Tb927.9.15610-1	Tb927.9.15610	BARP protein (BARP)	21.3763	13.9038	28.8487	2.07488	1.05302	0.00948106	0.0190493
Tb927.11.10890-1	Tb927.11.10890	hypothetical protein, conserved	538.247	600.85	475.645	0.791621	-0.337118	0.000100671	0.000287631
Tb927.5.2160-1	Tb927.5.2160	hypothetical protein, conserved	160.589	52.8669	268.311	5.07521	2.34347	3.3781e-36	5.25348e-35
Tb927.7.3880-1	Tb927.7.3880	protein kinase, putative	1060.59	1170.88	950.311	0.811624	-0.301117	4.8765e-07	1.88587e-06
Tb927.11.8970-1	Tb927.11.8970	ribose 5-phosphate isomerase, putative	1573.67	2107.82	1039.53	0.493177	-1.01982	1.04683e-74	3.46565e-73
Tb927.6.3430-1	Tb927.6.3430	protein kinase, putative	380.011	434.155	325.867	0.750579	-0.413925	6.05649e-05	0.000179436
Tb927.10.9400-1	Tb927.10.9400	branch point binding protein, putative	485.665	548.168	423.163	0.771958	-0.373405	1.6209e-05	5.1609e-05
Tb927.11.9300-1	Tb927.11.9300	hypothetical protein, conserved	629.255	574	684.511	1.19253	0.254023	0.000235007	0.000638075
Tb927.11.10220-1	Tb927.11.10220	hypothetical protein, conserved	234.462	261.434	207.49	0.793661	-0.333405	0.0127624	0.0250434
Tb927.7.3130-1	Tb927.7.3130	hypothetical protein, conserved	763.888	666.423	861.353	1.2925	0.370165	8.2428e-08	3.47024e-07
Tb927.10.8890-1	Tb927.10.8890	kinetoplast DNA-associated protein, putative	376.661	461.63	291.693	0.631877	-0.662283	6.50153e-11	3.51195e-10
Tb927.4.1270-1	Tb927.4.1270	ruvB-like DNA helicase, putative	1640.39	2107.74	1173.04	0.55654	-0.845442	1.88844e-52	4.32068e-51
Tb927.11.7660-1	Tb927.11.7660	hypothetical protein	652.122	536.413	767.831	1.43142	0.517444	3.25163e-10	1.66264e-09
Tb927.11.7850-1	Tb927.11.7850	hypothetical protein, conserved	246.328	178.507	314.149	1.75987	0.815467	9.17662e-12	5.1979e-11
Tb927.4.1000-1	Tb927.4.1000	hypothetical protein, conserved	527.929	390.469	665.39	1.70408	0.768993	1.57164e-16	1.16408e-15
Tb927.1.4310-1	Tb927.1.4310	hypothetical protein, conserved	3375.06	4129.87	2620.25	0.634463	-0.656392	1.39159e-32	1.92141e-31
Tb927.9.5320-1	Tb927.9.5320	nucleolar RNA binding protein, putative	1416.21	1730.88	1101.54	0.636405	-0.651982	4.96903e-29	6.16018e-28
Tb927.6.3000-1	Tb927.6.3000	fatty acid desaturase, putative,sphingolipid delta 4 desaturase, putative	885.218	1155.85	614.583	0.531714	-0.911277	1.20072e-40	2.15932e-39
Tb927.10.9990-1	Tb927.10.9990	hypothetical protein, conserved	298.329	265.659	330.998	1.24595	0.317247	0.00222649	0.00509947
Tb927.11.300-1	Tb927.11.300	hypothetical protein, conserved	209.656	187.897	231.416	1.23161	0.300547	0.0356947	0.0632033
Tb927.7.1100-1	Tb927.7.1100	hypothetical protein, conserved	882.789	841.394	924.184	1.0984	0.135399	0.0451129	0.0779994
Tb927.11.16820-1	Tb927.11.16820	hypothetical protein, conserved	355.214	305.309	405.12	1.32692	0.40808	5.55643e-05	0.000165688
Tb927.9.13530-1	Tb927.9.13530	hypothetical protein, conserved	118.451	99.7677	137.135	1.37454	0.45895	0.00930753	0.0187394
Tb927.11.7216-1	Tb927.11.7216	origin recognition complex subunit 1 (ORC1), putative (orc1)	280.444	251.008	309.88	1.23454	0.303973	0.00432956	0.00940133
Tb927.11.820-1	Tb927.11.820	hypothetical protein	52.0216	39.4939	64.5493	1.63441	0.708772	0.0142918	0.0277394
Tb927.8.1820-1	Tb927.8.1820	nonspecific lipid-transfer protein, putative,sterol carrier protein, putative	416.931	358.748	475.114	1.32437	0.405304	1.23208e-05	3.98386e-05
Tb927.7.1800-1	Tb927.7.1800	hypothetical protein, conserved	397.453	309.465	485.44	1.56864	0.649516	1.01996e-10	5.43234e-10
Tb927.5.990-1	Tb927.5.990	hypothetical protein, conserved	322.793	285.126	360.459	1.26421	0.338234	0.00136203	0.00324983
Tb927.9.12950-1	Tb927.9.12950	hypothetical protein, conserved	458.647	379.248	538.046	1.41872	0.504586	5.15755e-09	2.39389e-08
Tb927.6.520-1	Tb927.6.520	EP3-2 procyclin,PARP A-beta,surface protein EP3-3 procyclin precursor,procyclic form specific polypeptide A-beta precursor	1424.62	76.3624	2772.88	36.3121	5.18238	1.38363e-80	5.05981e-79
Tb927.11.14860-1	Tb927.11.14860	hypothetical protein, conserved	448.723	407.478	489.968	1.20244	0.265966	0.00325718	0.007229
Tb927.10.360-1	Tb927.10.360	hypothetical protein, conserved	316.656	347.717	285.595	0.821342	-0.283944	0.00921767	0.0185713
Tb927.3.4810-1	Tb927.3.4810	DNA replication complex GINS protein SLD5, putative	272.4	216.714	328.086	1.51391	0.598278	3.76975e-06	1.31213e-05
Tb927.1.3200-1	Tb927.1.3200	SGT1-like protein, putative	956.139	519.695	1392.58	2.67962	1.42203	3.92203e-90	1.66401e-88
Tb927.8.2370-1	Tb927.8.2370	dicer-like protein (DclI)	2392.27	2097.03	2687.5	1.28158	0.357922	1.98958e-14	1.33035e-13
Tb927.8.900-1	Tb927.8.900	splicing factor TSR1 (TSR1)	676.76	849.618	503.902	0.593092	-0.753672	6.49644e-21	5.98933e-20
Tb927.8.7220-1	Tb927.8.7220	tousled-like kinase II (TLK2)	512.754	420.193	605.315	1.44057	0.526636	6.55597e-10	3.27986e-09
Tb927.9.10740-1	Tb927.9.10740	hypothetical protein, unlikely	2463.04	3249.82	1676.27	0.515804	-0.955106	4.21243e-41	7.63831e-40
Tb927.10.12030-1	Tb927.10.12030	hypothetical protein, conserved	696.827	782.484	611.17	0.781063	-0.356488	3.03569e-05	9.36533e-05
Tb927.11.10690-1	Tb927.11.10690	hypothetical protein, conserved	981.556	1182.33	780.786	0.660381	-0.598629	1.30831e-10	6.90495e-10
Tb927.11.10560-1	Tb927.11.10560	eukaryotic translation initation factor 4 gamma, putative	1414.46	1601.89	1227.04	0.765992	-0.384598	6.28889e-11	3.40129e-10
Tb927.1.2390-1	Tb927.1.2390	beta tubulin	378.682	582.394	174.97	0.300432	-1.73489	4.98528e-40	8.83801e-39
Tb927.8.1110-1	Tb927.8.1110	40S ribosomal protein S9, putative	3176.94	3847.76	2506.13	0.651321	-0.618559	1.51465e-43	2.89041e-42
Tb927.9.5100-1	Tb927.9.5100	cAMP-specific phosphodiesterase (PDEB2)	1289.89	1622.46	957.322	0.590044	-0.761106	1.01448e-30	1.32535e-29
Tb927.8.2730-1	Tb927.8.2730	hypothetical protein, conserved	544.516	492.893	596.138	1.20947	0.274373	0.000901716	0.00222
Tb927.10.14510-1	Tb927.10.14510	hypothetical protein, conserved	1293.23	1470.35	1116.1	0.759072	-0.397691	2.48583e-12	1.46699e-11
Tb927.2.2970-1	Tb927.2.2970	mitochondrial carrier protein (MCP13)	288.163	268.758	307.569	1.14441	0.194601	0.0590044	0.0988306
Tb927.8.3210-1	Tb927.8.3210	hypothetical protein, conserved	319.371	289.906	348.835	1.20327	0.26696	0.0181119	0.0343977
Tb927.3.5420-1	Tb927.3.5420	protein transport protein Sec24 (SEC24.2)	782.687	833.759	731.615	0.87749	-0.188545	0.0118587	0.0234544
Tb927.3.1590-1	Tb927.3.1590	mitochondrial RNA binding complex 1 subunit (MRB1590)	860.938	1024.92	696.951	0.680003	-0.556387	2.82017e-14	1.87582e-13
Tb927.11.13900-1	Tb927.11.13900	centrin, putative	251.767	277.095	226.439	0.817187	-0.291263	0.0462784	0.0796521
Tb927.3.4500-1	Tb927.3.4500	fumarate hydratase, class I (FHc)	963.147	547.576	1378.72	2.51786	1.3322	5.02571e-48	1.04832e-46
Tb927.11.8740-1	Tb927.11.8740	hypothetical protein, conserved	355.298	472.683	237.914	0.503327	-0.990432	8.65553e-23	8.6161e-22
Tb927.8.2980-1	Tb927.8.2980	Bis(5'-adenosyl)-triphosphatase, putative	366.501	335.273	397.73	1.18629	0.246452	0.006517	0.0136199
Tb927.8.2930-1	Tb927.8.2930	mannosyl-oligosaccharide 1,2-alpha-mannosidase IB, putative	512.657	582.56	442.754	0.760014	-0.395902	1.26356e-06	4.64404e-06
Tb927.4.2750-1	Tb927.4.2750	hypothetical protein, conserved	434.981	493.106	376.855	0.764247	-0.387888	6.78682e-05	0.000199586
Tb927.11.1850-1	Tb927.11.1850	hypothetical protein, conserved	809.914	679.41	940.418	1.38417	0.46902	3.3753e-09	1.5946e-08
Tb927.11.7110-1	Tb927.11.7110	hypothetical protein, conserved	517.022	451.973	582.072	1.28785	0.364961	1.13029e-05	3.6765e-05
Tb927.5.310-1	Tb927.5.310	hypothetical protein	615.808	951.08	280.535	0.294965	-1.76139	8.40622e-70	2.58698e-68
Tb927.11.10970-1	Tb927.11.10970	hypothetical protein, conserved	355.368	321.855	388.88	1.20825	0.272915	0.0231158	0.042758
Tb927.10.7050-1	Tb927.10.7050	chromatin assembly factor 1 subunit B, putative	315.835	289.631	342.038	1.18094	0.239941	0.0107207	0.0213534
Tb927.9.7720-1	Tb927.9.7720	predicted tetratricopeptide repeat protein	1971.99	2385.18	1558.81	0.65354	-0.613653	3.33567e-31	4.39063e-30
Tb927.11.5530-1	Tb927.11.5530	hypothetical protein, conserved	215.763	186.998	244.529	1.30766	0.386987	0.000929258	0.00228395
Tb927.11.3850-1	Tb927.11.3850	AMP deaminase, putative	1745.69	1938.42	1552.97	0.801155	-0.319847	1.16165e-08	5.2687e-08
Tb927.4.1880-1	Tb927.4.1880	hypothetical protein, conserved	382.905	283.328	482.481	1.7029	0.767998	5.90647e-15	4.04249e-14
Tb927.9.11120-1	Tb927.9.11120	hypothetical protein, conserved	1022.8	935.792	1109.81	1.18596	0.246052	0.000122426	0.000345274
Tb927.3.590-1	Tb927.3.590	adenosine transporter, putative	255.98	78.4449	433.515	5.52636	2.46633	1.44065e-43	2.7552e-42
Tb927.2.4980-1	Tb927.2.4980	hypothetical protein, conserved	472.413	327.976	616.85	1.88078	0.91133	1.63884e-10	8.59235e-10
Tb927.11.15980-1	Tb927.11.15980	hypothetical protein, conserved	787.996	727.676	848.315	1.16579	0.221304	0.00160599	0.00377625
Tb927.7.2810-1	Tb927.7.2810	hypothetical protein, conserved	363.051	386.607	339.494	0.878138	-0.187481	0.0540832	0.0915883
Tb927.9.3620-1	Tb927.9.3620	hypothetical protein, conserved	200.714	168.076	233.352	1.38837	0.47339	0.000575785	0.00146096
Tb927.10.15700-1	Tb927.10.15700	hypothetical protein, conserved	2865.59	2674.95	3056.24	1.14254	0.192245	0.00012878	0.000361908
Tb927.3.4460-1	Tb927.3.4460	hypothetical protein, conserved	356.339	283.995	428.684	1.50948	0.594048	1.91184e-09	9.24709e-09
Tb927.9.5020-1	Tb927.9.5020	hypothetical protein, conserved	422.52	479.223	365.817	0.763356	-0.389572	2.66296e-05	8.26502e-05
Tb927.11.10610-1	Tb927.11.10610	hypothetical protein, conserved	878.714	807.911	949.516	1.17527	0.232997	0.00023943	0.000649478
Tb927.2.2160-1	Tb927.2.2160	paraflagellar rod component, putative (PFC11)	908.359	1118.32	698.4	0.624509	-0.679205	1.1011e-21	1.05638e-20
Tb927.11.5450-1	Tb927.11.5450	malic enzyme	1591.9	1729.88	1453.93	0.840483	-0.250709	1.88881e-06	6.78791e-06
Tb927.1.4720-1	Tb927.1.4720	hypothetical protein, conserved	586.961	626.283	547.639	0.874428	-0.193588	0.0197249	0.0371143
Tb927.10.16000-1	Tb927.10.16000	receptor-type adenylate cyclase GRESAG 4, putative,expression site-associated gene 4 (ESAG4) protein, putative	599.313	640.528	558.098	0.871309	-0.198743	0.0151822	0.0292791
Tb927.11.12930-1	Tb927.11.12930	DEAD-box helicase, putative	549.22	503.736	594.705	1.18059	0.239506	0.00546808	0.0116223
Tb04.3I12.100-1	Tb04.3I12.100	hypothetical protein	41.0712	51.2622	30.8801	0.602396	-0.731215	0.00408111	0.00890387
Tb927.11.510-1	Tb927.11.510	RNA-binding protein, UBP2 (UBP2)	189.644	212.616	166.673	0.783918	-0.351225	0.00444581	0.00962745
Tb927.10.880-1	Tb927.10.880	thymidine kinase, putative	631.453	850.347	412.559	0.485165	-1.04345	1.063e-38	1.82527e-37
Tb927.1.4320-1	Tb927.1.4320	hypothetical protein, unlikely	233.09	303.397	162.783	0.536536	-0.898254	4.62238e-14	3.0194e-13
Tb927.10.9150-1	Tb927.10.9150	hypothetical protein, conserved	465.505	547.252	383.757	0.701243	-0.512013	1.61945e-08	7.20305e-08
Tb927.3.3630-1	Tb927.3.3630	elongation factor ts, putative (EF-TS)	303.917	157.824	450.01	2.85134	1.51164	6.96514e-42	1.28973e-40
Tb927.4.450-1	Tb927.4.450	coatomer alpha subunit, putative (TbCoatomerAlpha)	1675.27	2084.46	1266.07	0.607384	-0.71932	2.33977e-38	3.97079e-37
Tb927.11.760-1	Tb927.11.760	protein phosphatase 2C, putative	2529.92	3553.36	1506.48	0.423961	-1.238	1.97465e-141	1.64366e-139
Tb927.4.2080-1	Tb927.4.2080	C2 domain containing protein (CC2D)	3544.28	4566.71	2521.84	0.552222	-0.85668	7.07673e-85	2.79867e-83
Tb927.8.5710-1	Tb927.8.5710	recombination initiation protein NBS1, putative	777.042	699.836	854.247	1.22064	0.287636	2.96444e-05	9.16167e-05
Tb927.10.1330-1	Tb927.10.1330	hypothetical protein, conserved	528.575	483.712	573.438	1.18549	0.245488	0.00166891	0.00391263
Tb927.11.16810-1	Tb927.11.16810	dynein light intermediate chain D1bLIC, putative	691.745	892.461	491.029	0.550196	-0.861982	1.06564e-29	1.34786e-28
Tb927.10.16160-1	Tb927.10.16160	protein kinase, putative	216.623	192.417	240.829	1.2516	0.323773	0.0137747	0.026807
Tb927.8.6860-1	Tb927.8.6860	hypothetical protein, conserved	789.262	663.262	915.262	1.37994	0.464606	3.47771e-10	1.77335e-09
Tb927.9.5590-1	Tb927.9.5590	DNA topoisomerase ii (TOP2)	1709.48	1803.95	1615.01	0.895265	-0.159613	0.00433378	0.00940583
Tb927.8.1330-1	Tb927.8.1330	60S ribosomal protein L7a, putative	292.826	334.65	251.002	0.750045	-0.414952	0.000645545	0.00162689
Tb927.7.2000-1	Tb927.7.2000	retrotransposon hot spot protein 7 (RHS7), putative	29.5771	12.3529	46.8012	3.78867	1.92169	0.000167705	0.00046502
Tb927.2.170-1	Tb927.2.170	leucine-rich repeat protein (LRRP), putative,leucine-rich repeat protein 1 (LRRP1), putative	1875.16	2059.33	1691	0.821143	-0.284295	4.7271e-05	0.000141829
Tb927.4.530-1	Tb927.4.530	hypothetical protein, conserved	568.293	625.853	510.733	0.816059	-0.293255	0.000305072	0.00081241
Tb927.5.3760-1	Tb927.5.3760	meiotic recombination protein spo11, putative	215.825	155.307	276.343	1.77934	0.83134	6.12455e-10	3.0693e-09
Tb927.5.3430-1	Tb927.5.3430	ubiquitin-activating enzyme E1, putative	664.315	716.061	612.57	0.855472	-0.225207	0.0525472	0.0893159
Tb927.10.11340-1	Tb927.10.11340	hypothetical protein, conserved	2908.57	3180.43	2636.71	0.829044	-0.270479	2.97998e-09	1.41935e-08
Tb927.11.7580-1	Tb927.11.7580	hypothetical protein, conserved	1179.03	1443.57	914.482	0.633485	-0.658618	1.94872e-25	2.137e-24
Tb927.10.9680-1	Tb927.10.9680	hypothetical protein, conserved	396.532	366.28	426.784	1.16518	0.220557	0.0221812	0.0411599
Tb927.10.15780-1	Tb927.10.15780	hypothetical protein, conserved	662.175	589.401	734.949	1.24694	0.318396	4.64036e-05	0.000139522
Tb927.5.3660-1	Tb927.5.3660	hypothetical protein, conserved	376.17	433.871	318.469	0.734018	-0.446112	0.00276376	0.00621117
Tb927.6.5150-1	Tb927.6.5150	hypothetical protein, conserved	2916.74	3165.34	2668.14	0.842924	-0.246525	1.43704e-08	6.43757e-08
Tb927.10.13130-1	Tb927.10.13130	UTP-glucose-1-phosphate uridylyltransferase	650.452	506.512	794.393	1.56836	0.649257	2.20892e-16	1.62508e-15
Tb927.1.2400-1	Tb927.1.2400	alpha tubulin	580.302	883.853	276.751	0.313119	-1.67522	8.71114e-53	2.01951e-51
Tb927.9.15070-1	Tb927.9.15070	hypothetical protein, conserved	1426.06	1664.73	1187.38	0.713253	-0.487514	8.95171e-19	7.36011e-18
Tb927.7.6330-1	Tb927.7.6330	hypothetical protein	46.2127	34.3939	58.0315	1.68726	0.754683	0.042506	0.0738867
Tb927.10.13500-1	Tb927.10.13500	60S ribosomal protein L10a	2672.08	2973.01	2371.15	0.797558	-0.326338	6.49984e-08	2.76038e-07
Tb927.1.1770-1	Tb927.1.1770	glutaredoxin, putative	103.37	122.187	84.5524	0.691991	-0.531175	0.00544903	0.0115903
Tb927.11.11290-1	Tb927.11.11290	heat shock protein 70, putative	1078.98	1198.66	959.309	0.800317	-0.321356	1.24765e-06	4.58749e-06
Tb927.9.15940-1	Tb927.9.15940	expression site-associated gene (ESAG) protein, putative,expression site-associated gene 3 (ESAG3) protein, putative	141.265	244.808	37.7227	0.154091	-2.69815	5.45373e-25	5.89921e-24
Tb927.7.3370-1	Tb927.7.3370	hypothetical protein, conserved	1795.13	2453.57	1136.69	0.46328	-1.11004	2.55535e-93	1.1223e-91
Tb11.02.5430-1	Tb11.02.5430	hypothetical protein, conserved	310.859	353.44	268.278	0.759049	-0.397736	0.000177636	0.000490828
Tb927.9.680-1	Tb927.9.680	expression site-associated gene (ESAG, pseudogene), putative,expression site-associated gene 9 (ESAG9), pseudogene	55.0019	80.572	29.4318	0.365286	-1.4529	1.31901e-09	6.4656e-09
Tb927.1.1470-1	Tb927.1.1470	hypothetical protein, conserved	388.563	223.965	553.162	2.46986	1.30443	5.91833e-15	4.04743e-14
Tb927.1.5170-1	Tb927.1.5170	variant surface glycoprotein (VSG)-related, putative	293.251	498.744	87.7586	0.175959	-2.50669	1.23625e-70	3.90065e-69
Tb927.10.3980-1	Tb927.10.3980	hypothetical protein	23.9829	34.1892	13.7765	0.40295	-1.31133	0.000262305	0.000707795
Tb927.5.2880-1	Tb927.5.2880	chaperone protein DNAj, putative	223.844	250.567	197.121	0.786698	-0.346119	0.00846841	0.0172085
Tb927.8.4490-1	Tb927.8.4490	hypothetical protein	260.965	158.607	363.323	2.2907	1.19579	4.86984e-23	4.89786e-22
Tb927.11.16340-1	Tb927.11.16340	hypothetical protein, conserved	1383.18	1527.8	1238.57	0.810685	-0.302786	2.8828e-08	1.25602e-07
Tb927.7.2340-1	Tb927.7.2340	40S ribosomal protein S15, putative	305.212	347.706	262.718	0.755576	-0.404351	0.000282598	0.000757408
Tb927.6.3890-1	Tb927.6.3890	replication factor C, subunit 2, putative	499.378	430.274	568.481	1.32121	0.401859	5.99075e-06	2.03646e-05
Tb927.6.2100-1	Tb927.6.2100	40S ribosomal protein S30, putative	1010.29	1124.4	896.182	0.797031	-0.327292	5.45401e-07	2.09622e-06
Tb927.11.16220-1	Tb927.11.16220	hypothetical protein, conserved	249.154	176.594	321.713	1.82177	0.865337	1.55471e-11	8.68256e-11
Tb927.9.4810-1	Tb927.9.4810	hypothetical protein, conserved	331.243	270.319	392.168	1.45076	0.536811	2.18628e-07	8.76517e-07
Tb927.11.9800-1	Tb927.11.9800	hypothetical protein, conserved	583.612	439.28	727.944	1.65713	0.728687	5.6809e-19	4.70627e-18
Tb927.11.6190-1	Tb927.11.6190	hypothetical protein, conserved	98.4844	84.9456	112.023	1.31876	0.399186	0.0189348	0.0358127
Tb927.8.4860-1	Tb927.8.4860	hypothetical protein, conserved	583.03	463.198	702.863	1.51741	0.601614	1.73876e-15	1.21477e-14
Tb927.8.8150-1	Tb927.8.8150	hypothetical protein, conserved	415.728	643.142	188.313	0.292801	-1.77201	6.19921e-71	1.96308e-69
Tb927.10.7240-1	Tb927.10.7240	hypothetical protein, conserved	682.473	652.58	712.365	1.09161	0.126463	0.0475857	0.0817572
Tb927.8.2040-1	Tb927.8.2040	hypothetical protein, conserved	225.775	207.572	243.978	1.17539	0.233143	0.0478477	0.0821912
Tb927.10.4710-1	Tb927.10.4710	proteasome beta 2 subunit, putative,20S proteasome subunit	608.597	695.168	522.026	0.750935	-0.413241	8.4016e-07	3.15596e-06
Tb927.4.5100-1	Tb927.4.5100	hypothetical protein, conserved	616.875	937.222	296.527	0.316389	-1.66023	4.75752e-80	1.73253e-78
Tb927.4.2460-1	Tb927.4.2460	kinatase, putative	783.063	626.204	939.922	1.50098	0.585908	7.0726e-15	4.82173e-14
Tb927.8.4220-1	Tb927.8.4220	hypothetical protein, conserved	1381.39	1555.54	1207.24	0.77609	-0.365704	6.04865e-11	3.27745e-10
Tb927.7.5820-1	Tb927.7.5820	Monooxygenase, putative	330.486	285.188	375.784	1.31767	0.397992	0.000144854	0.000404352
Tb927.6.1220-1	Tb927.6.1220	hypothetical protein, conserved	825.603	689.052	962.154	1.39634	0.481655	5.37924e-10	2.70199e-09
Tb927.1.3100-1	Tb927.1.3100	hypothetical protein, unlikely	16.5824	10.7209	22.4438	2.09345	1.06588	0.0469073	0.0807026
Tb927.2.6000-1	Tb927.2.6000	glycosylphosphatidylinositol-specific phospholipase C (GPI-PLC)	1351.71	2286.87	416.546	0.182146	-2.45683	2.55037e-245	5.71544e-243
Tb927.10.12340-1	Tb927.10.12340	hypothetical protein, conserved	357.762	311.802	403.722	1.2948	0.372733	0.00562631	0.0119296
Tb927.9.14200-1	Tb927.9.14200	hypothetical protein, conserved	424.342	313.409	535.275	1.70791	0.772232	1.51305e-15	1.05962e-14
Tb927.7.3620-1	Tb927.7.3620	tyrosyl-tRNA synthetase, putative	1581.72	1854.95	1308.49	0.705403	-0.503481	7.47552e-20	6.49464e-19
Tb927.11.2070-1	Tb927.11.2070	hypothetical protein, conserved	268.891	231.352	306.429	1.32451	0.405458	0.000199354	0.000547567
Tb927.4.3170-1	Tb927.4.3170	hypothetical protein, conserved	497.481	559.527	435.435	0.77822	-0.361751	1.10755e-05	3.61059e-05
Tb927.11.7390-1	Tb927.11.7390	hypothetical protein, conserved	297.39	181.115	413.665	2.28399	1.19156	6.07663e-25	6.54867e-24
Tb927.9.1360-1	Tb927.9.1360	hypothetical protein, conserved	258.092	288.623	227.561	0.788435	-0.342936	0.00144903	0.00343584
Tb927.11.13500-1	Tb927.11.13500	par1	3431.85	5107.17	1756.53	0.343934	-1.5398	2.63462e-253	6.39628e-251
Tb927.10.9490-1	Tb927.10.9490	expression site-associated gene 3 (ESAG3)-like protein	259.694	381.311	138.077	0.362111	-1.46549	1.63573e-18	1.32988e-17
Tb927.10.9500-1	Tb927.10.9500	expression site-associated gene (ESAG) protein, putative,expression site-associated gene 3 (ESAG3) protein, putative	401.405	626.028	176.783	0.282388	-1.82425	5.6223e-30	7.15268e-29
Tb927.11.13000-1	Tb927.11.13000	phospholipid-transporting ATPase, putative	2224.07	2373.86	2074.27	0.873799	-0.194627	0.000272331	0.000731912
Tb927.10.12740-1	Tb927.10.12740	zinc finger protein family memeber, putative (ZC3H35)	766.308	653.317	879.3	1.3459	0.428573	6.18965e-07	2.36544e-06
Tb927.3.2040-1	Tb927.3.2040	kinesin, putative	953.344	907.108	999.58	1.10194	0.140048	0.0200242	0.0375964
Tb927.11.7270-1	Tb927.11.7270	proteasome beta 3 subunit, putative (PSB3)	679.876	781.426	578.326	0.740091	-0.434226	6.94316e-08	2.9415e-07
Tb927.11.2110-1	Tb927.11.2110	hypothetical protein, conserved	444.601	517.927	371.276	0.716849	-0.48026	4.83343e-07	1.87004e-06
Tb927.4.490-1	Tb927.4.490	hypothetical protein, conserved	417.697	484.861	350.533	0.722956	-0.46802	5.12466e-07	1.97833e-06
Tb927.8.5720-1	Tb927.8.5720	hypothetical protein, conserved	471.907	444.01	499.804	1.12566	0.170767	0.0577736	0.0970667
Tb927.7.4860-1	Tb927.7.4860	hypothetical protein, conserved	393.309	423.215	363.403	0.858672	-0.219821	0.0369079	0.0651798
Tb927.10.13880-1	Tb927.10.13880	hypothetical protein, conserved	782.744	728.577	836.91	1.14869	0.199991	0.00859379	0.0174349
Tb927.4.5230-1	Tb927.4.5230	hypothetical protein, conserved	654.039	575.73	732.348	1.27204	0.347138	2.23822e-05	7.02661e-05
Tb927.10.2750-1	Tb927.10.2750	deoxyhypusine synthase, putative	514.81	459.423	570.196	1.24111	0.311634	0.001179	0.00284418
Tb927.5.1450-1	Tb927.5.1450	receptor-type adenylate cyclase GRESAG 4, putative	901.954	650.467	1153.44	1.77325	0.826398	7.30775e-32	9.79597e-31
Tb927.8.6230-1	Tb927.8.6230	hypothetical protein, conserved	646.236	690.986	601.487	0.870475	-0.200124	0.019033	0.0359905
Tb927.10.6580-1	Tb927.10.6580	hypothetical protein	564.139	529.154	599.123	1.13223	0.179165	0.0377435	0.0664407
Tb927.1.2350-1	Tb927.1.2350	beta tubulin	3.86273	7.23097	0.494487	0.0683846	-3.87018	0.00269396	0.00606679
Tb927.11.660-1	Tb927.11.660	hypothetical protein, conserved,predicted zinc finger protein	487.339	388.115	586.564	1.51132	0.595804	8.48799e-12	4.8329e-11
Tb927.10.6370-1	Tb927.10.6370	60S ribosomal proteins L37, putative	916.211	1065.32	767.099	0.720062	-0.473807	7.91606e-07	2.97832e-06
Tb927.8.2740-1	Tb927.8.2740	mitochondrial RNA binding protein (TbRBP38)	1133.42	1244.56	1022.29	0.821408	-0.283829	7.45559e-07	2.81234e-06
Tb927.3.5450-1	Tb927.3.5450	hypothetical protein, conserved	690.955	629.742	752.167	1.19441	0.256293	0.00275838	0.00620386
Tb927.2.2500-1	Tb927.2.2500	hypothetical protein, conserved	317.222	289.442	345.003	1.19196	0.253339	0.0147511	0.0285358
Tb927.10.9900-1	Tb927.10.9900	ABC1 protein, putative	725.099	666.597	783.602	1.17553	0.233306	0.00164	0.00385311
Tb927.11.9490-1	Tb927.11.9490	hypothetical protein, conserved	514.225	458.313	570.136	1.24399	0.314972	0.000260455	0.00070302
Tb927.1.1350-1	Tb927.1.1350	kinesin heavy chain, putative	582.328	626.436	538.22	0.859179	-0.21897	0.00736138	0.0152028
Tb927.10.12890-1	Tb927.10.12890	bifunctional aminoacyl-tRNA synthetase, putative	3444.9	4334.69	2555.1	0.589454	-0.762549	1.46227e-64	4.20402e-63
Tb927.11.5720-1	Tb927.11.5720	hypothetical protein, conserved	897.521	747.576	1047.47	1.40115	0.486611	1.12516e-07	4.65181e-07
Tb927.10.4380-1	Tb927.10.4380	hypothetical protein	26.4567	18.1976	34.7157	1.90771	0.931838	0.0370307	0.0653571
Tb927.7.480-1	Tb927.7.480	hypothetical protein, conserved	1015.13	1204.35	825.92	0.685782	-0.544178	5.18562e-13	3.20526e-12
Tb927.11.2900-1	Tb927.11.2900	hypothetical protein, conserved	207.2	163.97	250.431	1.5273	0.610982	1.72198e-06	6.2139e-06
Tb927.3.5570-1	Tb927.3.5570	syntaxin, putative	400.541	465.394	335.687	0.721296	-0.471337	3.27529e-06	1.14734e-05
Tb927.7.2970-1	Tb927.7.2970	ATP-dependent DEAD/H RNA helicase, putative	1076.98	1306.2	847.758	0.649027	-0.62365	1.56555e-22	1.54609e-21
Tb927.9.15150-1	Tb927.9.15150	unspecified product	2502.01	2785.86	2218.16	0.796221	-0.328758	3.2014e-11	1.76309e-10
Tb927.5.710-1	Tb927.5.710	hypothetical protein, conserved	842.328	753.57	931.087	1.23557	0.305175	3.6128e-05	0.000110444
Tb927.11.16760-1	Tb927.11.16760	T-complex protein 1, alpha subunit, putative (TCP-1-alpha)	3330.46	4665.54	1995.38	0.427685	-1.22538	1.02524e-164	1.12007e-162
Tb927.8.6300-1	Tb927.8.6300	hypothetical protein, conserved	675.469	719.98	630.958	0.876354	-0.190414	0.00834365	0.0169945
Tb927.11.1290-1	Tb927.11.1290	hypothetical protein, conserved	471.838	430.891	512.785	1.19006	0.251031	0.0317461	0.0568023
Tb927.1.1230-1	Tb927.1.1230	chaperone protein DNAj, putative	256.055	232.507	279.603	1.20256	0.266105	0.016035	0.0307592
Tb927.9.1380-1	Tb927.9.1380	hypothetical protein, conserved	992.245	1122.14	862.351	0.768488	-0.379905	5.03391e-09	2.34148e-08
Tb927.10.10670-1	Tb927.10.10670	kinetoplastid-specific dual specificity phosphatase, putative	350.773	286.149	415.397	1.45168	0.537723	3.03686e-08	1.32051e-07
Tb927.4.4140-1	Tb927.4.4140	hypothetical protein, conserved	309.502	278.912	340.093	1.21936	0.286121	0.0194427	0.036678
Tb927.1.1010-1	Tb927.1.1010	hypothetical protein, conserved	626.36	659.944	592.777	0.898223	-0.154855	0.0268354	0.0489036
Tb927.6.3410-1	Tb927.6.3410	hypothetical protein, conserved	160.873	206.746	114.999	0.556234	-0.846236	0.000267185	0.000719185
Tb927.11.16680-1	Tb927.11.16680	hypothetical protein, conserved	369.36	297.78	440.941	1.48076	0.566336	7.09796e-08	3.00272e-07
Tb927.3.4110-1	Tb927.3.4110	hypothetical protein, conserved	1895.08	2930	860.166	0.293572	-1.76821	1.95245e-226	3.87828e-224
Tb927.11.560-1	Tb927.11.560	hypothetical protein, conserved	690.002	575.572	804.432	1.39762	0.482975	8.17771e-11	4.38486e-10
Tb927.10.3990-1	Tb927.10.3990	DHH1 (DHH1)	4421.34	6189.13	2653.55	0.428744	-1.22181	1.00785e-191	1.46811e-189
Tb927.8.8070-1	Tb927.8.8070	hypothetical protein, conserved	351.798	379.704	323.893	0.853015	-0.229357	0.0164418	0.0314789
Tb927.10.4940-1	Tb927.10.4940	Nuclear Dbf2-related kinase (PK50)	1326.85	1606.93	1046.76	0.651404	-0.618376	8.43958e-27	9.75687e-26
Tb927.11.16060-1	Tb927.11.16060	zinc finger protein, putative	460.615	394.876	526.354	1.33296	0.414634	8.00196e-07	3.00934e-06
Tb927.11.15120-1	Tb927.11.15120	hypothetical protein, conserved	829.903	882.067	777.738	0.881723	-0.181603	0.0114091	0.022642
Tb927.9.4300-1	Tb927.9.4300	PRP3, putative (TbPRP3)	432.156	368.816	495.495	1.34347	0.425969	6.40342e-06	2.16503e-05
Tb927.9.6310-1	Tb927.9.6310	ABC transporter, putative	1166.65	1052.78	1280.52	1.21633	0.282532	9.27356e-06	3.06431e-05
Tb927.11.6590-1	Tb927.11.6590	aminopeptidase, putative,metallo-peptidase, Clan MF, Family M17	2252.14	2534.61	1969.66	0.777107	-0.363814	8.07476e-13	4.95252e-12
Tb927.6.3600-1	Tb927.6.3600	hypothetical protein, conserved	648.824	569.367	728.282	1.27911	0.355137	3.003e-06	1.05364e-05
Tb927.1.3800-1	Tb927.1.3800	hypothetical protein, conserved	199.276	178.804	219.747	1.22898	0.297463	0.0225437	0.0417706
Tb927.11.9400-1	Tb927.11.9400	hypothetical protein, conserved	2344.69	3006.25	1683.14	0.559881	-0.836807	1.20408e-24	1.28808e-23
Tb927.4.1870-1	Tb927.4.1870	kinetoplastid-specific phospho-protein phosphatase, putative	718.257	760.642	675.872	0.888555	-0.170466	0.0556635	0.0939007
Tb927.10.10210-1	Tb927.10.10210	procyclin-associated gene 4 (PAG4) protein (PAG4)	165.053	30.2814	299.824	9.90128	3.30762	2.91575e-22	2.83782e-21
Tb927.8.7150-1	Tb927.8.7150	UDP-Gal or UDP-GlcNAc-dependent glycosyltransferase, putative	455.99	317.448	594.533	1.87285	0.905238	2.14604e-22	2.10038e-21
Tb927.7.4810-1	Tb927.7.4810	hypothetical protein, conserved	563.49	437.218	689.762	1.57762	0.657746	5.63429e-15	3.85922e-14
Tb927.6.4000-1	Tb927.6.4000	small glutamine-rich tetratricopeptide repeat protein, putative (SGT)	1597.64	2098.45	1096.84	0.52269	-0.935973	2.68422e-62	7.37738e-61
Tb927.9.13180-1	Tb927.9.13180	hypothetical protein, unlikely	2.05285	0	4.1057	Inf	Inf	0.0343835	0.0610796
Tb927.10.2300-1	Tb927.10.2300	hypothetical protein, conserved	255.54	276.999	234.081	0.845061	-0.242872	0.032534	0.0580774
Tb927.9.8070-1	Tb927.9.8070	60S ribosomal protein L10, putative,QM-like protein (QM)	126.788	155.891	97.6855	0.626627	-0.674321	4.47979e-05	0.000135198
Tb927.7.2400-1	Tb927.7.2400	tyrosyl-tRNA synthetase, putative	856.342	1082.53	630.154	0.582113	-0.78063	1.38283e-29	1.744e-28
Tb927.9.14120-1	Tb927.9.14120	hypothetical protein, conserved	449.781	406.924	492.638	1.21064	0.275771	0.00401322	0.00876451
Tb927.9.9720-1	Tb927.9.9720	hypothetical protein, conserved	442.793	504.551	381.034	0.755196	-0.405078	1.06727e-05	3.4923e-05
Tb927.8.7630-1	Tb927.8.7630	amino acid transporter 1, putative (AATP1)	90.6933	76.1061	105.281	1.38334	0.468155	0.0111046	0.0220678
Tb927.10.12370-1	Tb927.10.12370	gamma-glutamylcysteine synthetase (GCS)	1221.95	1022.89	1421.01	1.38922	0.474272	1.07965e-16	8.07892e-16
Tb927.11.7350-1	Tb927.11.7350	histone H2B variant, putative (H2BVAR)	1085.02	1343.38	826.662	0.615359	-0.700499	3.33498e-22	3.23864e-21
Tb927.8.1430-1	Tb927.8.1430	hypothetical protein, conserved	211.999	189.056	234.943	1.24272	0.3135	0.0145237	0.0281296
Tb927.10.6160-1	Tb927.10.6160	hypothetical protein, conserved	722.976	766.498	679.454	0.886439	-0.173907	0.0248232	0.0456075
Tb927.11.9660-1	Tb927.11.9660	hypothetical protein, conserved	301.811	236.964	366.659	1.54732	0.629772	1.08241e-09	5.34778e-09
Tb927.5.1720-1	Tb927.5.1720	hypothetical protein, conserved	1143.5	1058.86	1228.14	1.15987	0.213961	0.000732552	0.00182876
Tb927.8.5420-1	Tb927.8.5420	hypothetical protein, conserved	367.292	325.065	409.52	1.25981	0.333206	0.00107573	0.00261745
Tb927.10.4590-1	Tb927.10.4590	mitochondrial inner membrane signal peptidase, putative,serine peptidase clan SF, family S26B, putative	189.169	162.168	216.171	1.33301	0.414684	0.00135472	0.00323328
Tb927.11.9180-1	Tb927.11.9180	ADP-ribosylation factor GTPase activating protein, putative (Cnt-b5)	603.77	707.696	499.844	0.706298	-0.50165	2.49226e-10	1.28966e-09
Tb927.7.5060-1	Tb927.7.5060	hypothetical protein, conserved	698.593	947.937	449.249	0.473923	-1.07728	1.35438e-22	1.34209e-21
Tb927.10.13960-1	Tb927.10.13960	flagellar protein PF20	749.014	810.967	687.061	0.847211	-0.239206	0.000746146	0.00186004
Tb927.11.4840-1	Tb927.11.4840	hypothetical protein, conserved	335.138	252.462	417.814	1.65496	0.726797	8.02799e-10	3.98436e-09
Tb927.11.8400-1	Tb927.11.8400	Mitochondrial RNA processing endonuclease 1 (mRPN1)	441.433	399.698	483.168	1.20883	0.273613	0.0139666	0.0271504
Tb927.10.9790-1	Tb927.10.9790	hypothetical protein, conserved	189.208	148.499	229.916	1.54827	0.630654	5.99288e-06	2.03646e-05
Tb927.10.620-1	Tb927.10.620	hypothetical protein, conserved	711.028	863.69	558.366	0.646489	-0.629302	6.62201e-17	5.01094e-16
Tb927.8.6070-1	Tb927.8.6070	basal body component,ML protein (TBBC)	1961.52	1673.28	2249.77	1.34453	0.427103	6.46853e-14	4.18158e-13
Tb927.6.4940-1	Tb927.6.4940	hypothetical protein, conserved	598.791	567.686	629.896	1.10959	0.15002	0.057828	0.0971395
Tb927.1.3130-1	Tb927.1.3130	protein kinase, putative	475.021	516.386	433.656	0.83979	-0.251899	0.0219686	0.0408088
Tb927.3.1070-1	Tb927.3.1070	peptide chain release factor 1, putative	629.38	566.035	692.725	1.22382	0.291389	0.000102541	0.000292211
Tb927.9.5940-1	Tb927.9.5940	hypothetical protein, unlikely	121.638	84.2751	159	1.88668	0.915849	2.69906e-06	9.51968e-06
Tb927.11.8770-1	Tb927.11.8770	ATP-dependent RNA helicase FAL1, putative	953.303	1151.05	755.556	0.656406	-0.607339	3.07634e-19	2.5978e-18
Tb927.11.6260-1	Tb927.11.6260	hypothetical protein, conserved	517.245	555.387	479.103	0.862647	-0.213157	0.00578506	0.0122277
Tb927.11.10430-1	Tb927.11.10430	hypothetical protein, conserved	744.051	794.931	693.17	0.871988	-0.197619	0.00225924	0.00516838
Tb927.2.3310-1	Tb927.2.3310	65 kDa invariant surface glycoprotein	85.4204	138.56	32.2813	0.232978	-2.10174	7.83174e-10	3.89359e-09
Tb927.9.3440-1	Tb927.9.3440	cyclophilin type peptidyl-prolyl cis-trans isomerase, putative	638.105	767.861	508.349	0.662033	-0.595026	1.38684e-12	8.35932e-12
Tb927.2.5410-1	Tb927.2.5410	ABC transporter, putative,multidrug resistance protein	578.523	624.557	532.49	0.852589	-0.230078	0.000986264	0.0024132
Tb927.11.12370-1	Tb927.11.12370	hypothetical protein, conserved	299.999	203.332	396.665	1.95083	0.964086	3.46758e-14	2.29422e-13
Tb927.6.3880-1	Tb927.6.3880	hypothetical protein, conserved	326.226	247.755	404.697	1.63345	0.707926	1.00107e-07	4.17233e-07
Tb927.9.7700-1	Tb927.9.7700	palmitoyl acyltransferase 1, putative	484.23	446.978	521.481	1.16668	0.222411	0.00621739	0.0130608
Tb927.7.3270-1	Tb927.7.3270	hypothetical protein, conserved	663.769	711.644	615.893	0.86545	-0.208477	0.00349753	0.0077271
Tb927.3.3250-1	Tb927.3.3250	hypothetical protein, conserved	327.429	282.325	372.533	1.31952	0.400012	0.000113499	0.000321446
Tb927.10.15100-1	Tb927.10.15100	hypothetical protein, conserved	11.665	4.87094	18.459	3.78963	1.92206	0.0125769	0.0247182
Tb927.6.1540-1	Tb927.6.1540	hypothetical protein, conserved	739.743	928.697	550.788	0.593076	-0.753712	7.87825e-25	8.47979e-24
Tb927.9.2260-1	Tb927.9.2260	hypothetical protein, conserved	701.493	612.562	790.424	1.29036	0.367771	0.000138726	0.000388611
Tb927.10.11240-1	Tb927.10.11240	hypothetical protein, conserved	684.265	643.175	725.355	1.12777	0.173478	0.0142977	0.0277447
Tb927.4.840-1	Tb927.4.840	hypothetical protein, conserved	486.031	437.344	534.718	1.22265	0.290011	0.0013512	0.00322575
Tb927.4.3550-1	Tb927.4.3550	60S ribosomal protein L13a, putative	1901.61	2220.5	1582.73	0.712779	-0.488474	5.06905e-13	3.13764e-12
Tb927.6.4150-1	Tb927.6.4150	hypothetical protein, conserved	145.807	130.192	161.422	1.23988	0.310196	0.0344074	0.0611096
Tb927.3.2420-1	Tb927.3.2420	hypothetical protein, conserved	426.034	574.854	277.214	0.482235	-1.05219	3.91552e-30	5.00317e-29
Tb927.3.5190-1	Tb927.3.5190	hypothetical protein, conserved	460.317	286.755	633.88	2.21053	1.14439	5.64707e-34	8.2534e-33
Tb927.10.11100-1	Tb927.10.11100	deoxyribodipyrimidine photolyase, putative,DNA repair enzyme, putative	650.728	586.227	715.229	1.22005	0.286946	3.76328e-05	0.000114763
Tb927.10.5970-1	Tb927.10.5970	predicted zinc finger protein	284.705	315.205	254.205	0.806474	-0.310299	0.0034767	0.00768303
Tb927.6.1800-1	Tb927.6.1800	protein phosphatase 2C, putative	550.867	771.579	330.156	0.427896	-1.22467	3.66231e-45	7.25818e-44
Tb927.7.6790-1	Tb927.7.6790	hypothetical protein, conserved	680.557	639.187	721.927	1.12945	0.175614	0.00854277	0.0173516
Tb927.11.7500-1	Tb927.11.7500	hypothetical protein, conserved	228.31	98.4717	358.148	3.63707	1.86278	6.08634e-29	7.524e-28
Tb927.10.10020-1	Tb927.10.10020	hypothetical protein, conserved	403.809	378.969	428.649	1.13109	0.177717	0.0443735	0.076873
Tb927.7.5850-1	Tb927.7.5850	hypothetical protein, conserved	587.973	525.369	650.576	1.23832	0.308387	0.00216394	0.00497444
Tb927.10.13550-1	Tb927.10.13550	hypothetical protein, conserved,hypothetical protein	949.989	1010.6	889.379	0.880051	-0.184341	0.00294154	0.00658025
Tb927.7.1320-1	Tb927.7.1320	10 kDa heat shock protein, putative (HSP10)	274.559	250.637	298.482	1.19089	0.252045	0.0232375	0.0429742
Tb927.10.6890-1	Tb927.10.6890	hypothetical protein	113.355	66.6122	160.099	2.40344	1.2651	3.56356e-12	2.07498e-11
Tb927.10.7340-1	Tb927.10.7340	40S ribosomal protein S24E, putative	2889.92	3483.02	2296.81	0.659432	-0.600705	4.06386e-15	2.80111e-14
Tb927.3.680-1	Tb927.3.680	cytochrome P450, putative	518.829	309.737	727.921	2.35012	1.23274	3.65802e-42	6.81686e-41
Tb927.9.11940-1	Tb927.9.11940	hypothetical protein, conserved	381.828	283.8	479.857	1.69083	0.757729	5.38224e-14	3.50267e-13
Tb927.8.7340-1	Tb927.8.7340	trans-sialidase, putative,neuraminidase, putative	291.285	112.345	470.226	4.18555	2.06542	4.47872e-60	1.16848e-58
Tb927.6.4620-1	Tb927.6.4620	hypothetical protein, conserved	197.114	167.206	227.023	1.35774	0.441212	0.00220532	0.00505925
Tb927.7.5970-1	Tb927.7.5970	protein associated with differentiation 5, putative	599.523	460.413	738.632	1.60428	0.681927	1.03266e-07	4.29785e-07
Tb927.11.9870-1	Tb927.11.9870	hypothetical protein, conserved	482.717	551.302	414.131	0.751187	-0.412755	2.30107e-05	7.19291e-05
Tb927.5.3480-1	Tb927.5.3480	hypothetical protein, conserved	466.452	353.847	579.058	1.63646	0.710582	7.80409e-14	5.02637e-13
Tb927.10.7120-1	Tb927.10.7120	hypothetical protein, conserved	772.522	950.64	594.405	0.625269	-0.677452	2.33554e-19	1.97797e-18
Tb927.10.11750-1	Tb927.10.11750	hypothetical protein, conserved	349.79	295.207	404.374	1.3698	0.453961	3.37442e-06	1.18064e-05
Tb927.10.8540-1	Tb927.10.8540	chaperone protein DNAj, putative	742.968	856.471	629.464	0.734951	-0.44428	3.82382e-09	1.79582e-08
Tb927.10.14920-1	Tb927.10.14920	hypothetical protein, conserved	1824.24	1900.47	1748.01	0.919777	-0.120643	0.0527241	0.0895819
Tb927.8.2610-1	Tb927.8.2610	5-methyltetrahydropteroyltriglutamate-homocysteine S-methyltransferase, putative	599.993	697.435	502.551	0.72057	-0.47279	8.85446e-09	4.03904e-08
Tb927.10.890-1	Tb927.10.890	kinesin, putative	1970.97	2111.93	1830	0.866504	-0.206722	3.7578e-05	0.000114636
Tb927.11.15850-1	Tb927.11.15850	kinteoplast poly(A) polymerase complex 1 subunit	1574.94	1467.11	1682.77	1.147	0.19786	0.000230113	0.000626343
Tb927.6.2080-1	Tb927.6.2080	hypothetical protein, conserved	480.949	456.712	505.185	1.10614	0.145529	0.0421155	0.0732808
Tb927.9.8190-1	Tb927.9.8190	hypothetical protein, conserved	490.062	574.863	405.26	0.704967	-0.504371	1.19667e-08	5.41911e-08
Tb927.1.590-1	Tb927.1.590	hypothetical protein, unlikely	106.58	85.6865	127.473	1.48767	0.573051	0.0020528	0.00473265
Tb927.9.12530-1	Tb927.9.12530	hypothetical protein, conserved	336.938	241.884	431.991	1.78594	0.836684	1.35375e-14	9.12948e-14
Tb927.9.11900-1	Tb927.9.11900	acyl transferase-like protein	459.715	394.156	525.274	1.33265	0.414303	4.31216e-06	1.4873e-05
Tb927.4.3360-1	Tb927.4.3360	hypothetical protein, conserved	450.897	398.769	503.025	1.26144	0.335077	0.000278974	0.000748612
Tb927.11.2260-1	Tb927.11.2260	eukaryotic translation initiation factor 4e, putative (eIF4E)	664.821	732.966	596.677	0.814058	-0.296797	0.000272247	0.000731911
Tb927.10.8180-1	Tb927.10.8180	hypothetical protein, conserved	1082.26	1006.63	1157.88	1.15025	0.201954	0.000555483	0.00141502
Tb927.11.5020-1	Tb927.11.5020	hypothetical protein, conserved	1715.71	1596.75	1834.66	1.149	0.200374	0.000582093	0.00147506
Tb927.7.3860-1	Tb927.7.3860	hypothetical protein, conserved	397.286	467.949	326.623	0.697988	-0.518725	4.2355e-08	1.82536e-07
Tb927.11.7910-1	Tb927.11.7910	hypothetical protein	183.293	144.723	221.863	1.53302	0.61638	9.89368e-06	3.25568e-05
Tb927.8.1280-1	Tb927.8.1280	hypothetical protein, conserved	849.878	903.483	796.273	0.881337	-0.182234	0.00634409	0.0132967
Tb927.9.7290-1	Tb927.9.7290	variant surface glycoprotein (VSG)-related, putative	5.41862	9.8314	1.00584	0.102309	-3.28899	0.00137589	0.00327933
Tb927.11.11380-1	Tb927.11.11380	hypothetical protein, conserved	561.902	520.219	603.586	1.16025	0.21444	0.00822961	0.0167975
Tb927.11.14760-1	Tb927.11.14760	hypothetical protein, conserved	495.369	362.538	628.199	1.73278	0.793089	4.11115e-19	3.44171e-18
Tb927.8.6150-1	Tb927.8.6150	40S ribosomal protein S8, putative	404.165	471.975	336.355	0.712653	-0.488728	8.83305e-08	3.7098e-07
Tb927.5.1600-1	Tb927.5.1600	hypothetical protein, conserved	787.705	617.688	957.723	1.5505	0.632729	1.71898e-17	1.33783e-16
Tb927.2.4050-1	Tb927.2.4050	hypothetical protein, conserved	861.838	934.699	788.978	0.844098	-0.244517	0.000289577	0.000773503
Tb927.9.5220-1	Tb927.9.5220	hypothetical protein, conserved	224.161	296.612	151.711	0.511479	-0.967254	3.56704e-14	2.35646e-13
Tb927.3.4120-1	Tb927.3.4120	hypothetical protein, conserved	590.911	507.878	673.944	1.32698	0.408146	6.37723e-07	2.4318e-06
Tb927.11.1260-1	Tb927.11.1260	copper-transporting ATPase-like protein, putative	1776.54	1947.86	1605.23	0.824096	-0.279116	2.4124e-08	1.05792e-07
Tb927.5.2620-1	Tb927.5.2620	hypothetical protein, conserved	541.027	476.035	606.02	1.27306	0.348297	0.00289538	0.00648862
Tb927.11.16710-1	Tb927.11.16710	hypothetical protein, conserved	112.136	84.1781	140.094	1.66426	0.73488	8.18546e-05	0.000236734
Tb927.9.11040-1	Tb927.9.11040	mitochondrial carrier protein (MCP3)	192.179	171.931	212.426	1.23553	0.305131	0.028798	0.0520891
Tb927.11.7830-1	Tb927.11.7830	hypothetical protein, conserved	304.528	271.578	337.478	1.24265	0.313424	0.00532839	0.0113558
Tb927.5.1950-1	Tb927.5.1950	hypothetical protein, conserved	668.154	703.921	632.388	0.898378	-0.154605	0.0208067	0.0388902
Tb927.9.12380-1	Tb927.9.12380	hypothetical protein, conserved	347.03	399.584	294.477	0.736959	-0.440343	2.29254e-05	7.17394e-05
Tb927.11.6660-1	Tb927.11.6660	hypothetical protein, conserved	1048.03	983.659	1112.4	1.13088	0.177443	0.0426359	0.0740722
Tb927.11.1180-1	Tb927.11.1180	protein kinase, putative,cdc2-related kinase, putative (CRK6)	523.106	714.668	331.544	0.463913	-1.10807	4.82287e-35	7.34353e-34
Tb927.5.3310-1	Tb927.5.3310	hypothetical protein, conserved	430.592	407.623	453.561	1.1127	0.15406	0.0589528	0.0987631
Tb927.11.7280-1	Tb927.11.7280	DNA-direcetd RNA polymerase II, subunit 9, putative (RPB9)	280.124	255.951	304.297	1.18889	0.249616	0.0289277	0.0522804
Tb927.8.6380-1	Tb927.8.6380	hypothetical protein, conserved	287.353	244.704	330.002	1.34858	0.431438	0.00016086	0.000447174
Tb927.2.830-1	Tb927.2.830	retrotransposon hot spot protein (RHS, pseudogene), putative,retrotransposon hot spot protein 1 (RHS1), interrupted	477.177	506.352	448.003	0.884768	-0.176629	0.0122782	0.0241911
Tb11.01.6240-1	Tb11.01.6240	expression site-associated gene 2 (ESAG2) protein, putative	302.69	543.506	61.8734	0.113841	-3.13491	7.51094e-124	5.04966e-122
Tb927.7.3900-1	Tb927.7.3900	vacuolar transporter chaperone, putative	758.686	595.003	922.37	1.55019	0.632449	5.64646e-18	4.47011e-17
Tb927.2.4280-1	Tb927.2.4280	kinetoplastid-specific dual specificity phosphatase, putative	979.646	1028.24	931.049	0.905476	-0.143252	0.045477	0.0785046
Tb927.11.16630-1	Tb927.11.16630	hypothetical protein, conserved	843.841	1009.11	678.568	0.672439	-0.572525	1.05801e-15	7.48143e-15
Tb927.1.1840-1	Tb927.1.1840	hypothetical protein, conserved	491.859	389.518	594.201	1.52548	0.609261	4.17467e-12	2.41954e-11
Tb927.7.2280-1	Tb927.7.2280	hypothetical protein, conserved	330.562	357.119	304.005	0.851269	-0.232313	0.0198068	0.0372523
Tb927.10.3560-1	Tb927.10.3560	arginine N-methyltransferase, putative	815.287	991.709	638.864	0.644205	-0.634408	3.86061e-14	2.53697e-13
Tb927.5.2460-1	Tb927.5.2460	hypothetical protein, conserved	309.51	285.393	333.627	1.16901	0.225286	0.0353295	0.0626202
Tb927.11.3590-1	Tb927.11.3590	40S ribosomal protein S4, putative	2363.94	2715.19	2012.68	0.741268	-0.431933	6.12541e-20	5.34293e-19
Tb927.9.9220-1	Tb927.9.9220	hypothetical protein, conserved	783.569	675.767	891.371	1.31905	0.3995	1.18292e-08	5.36243e-08
Tb927.10.5220-1	Tb927.10.5220	hypothetical protein, conserved	476.482	433.493	519.47	1.19834	0.261034	0.00907625	0.0182991
Tb927.8.4340-1	Tb927.8.4340	hypothetical protein, conserved	193.216	255.187	131.244	0.514306	-0.959301	2.75034e-12	1.61763e-11
Tb927.9.15110-1	Tb927.9.15110	unspecified product	734.791	823.985	645.596	0.783505	-0.351986	3.07051e-06	1.07647e-05
Tb927.4.3430-1	Tb927.4.3430	hypothetical protein, conserved	496.431	539.558	453.304	0.84014	-0.251299	0.00137648	0.00327982
Tb927.9.9600-1	Tb927.9.9600	DNA replication licensing factor MCM9, putative	802.055	609.631	994.48	1.63128	0.706006	9.04144e-23	8.99001e-22
Tb927.7.4130-1	Tb927.7.4130	hypothetical protein, conserved	669.966	612.967	726.965	1.18598	0.246077	0.00221261	0.00507297
Tb927.7.4060-1	Tb927.7.4060	calpain-like cysteine peptidase, putative,cysteine peptidase, Clan CA, family C2, putative	1008.15	1268.87	747.422	0.589045	-0.76355	1.50543e-29	1.89315e-28
Tb927.10.15490-1	Tb927.10.15490	GDP-mannose 4,6 dehydratase, putative	413.303	439.177	387.429	0.882171	-0.18087	0.033765	0.0600908
Tb927.1.4500-1	Tb927.1.4500	hypothetical protein, conserved	587.973	699.854	476.093	0.680275	-0.555809	8.86551e-13	5.41471e-12
Tb927.9.11850-1	Tb927.9.11850	structural maintenance of chromosome 1, putative (SMC1)	1895.1	1824.59	1965.6	1.07728	0.107399	0.0238263	0.0439515
Tb927.5.2580-1	Tb927.5.2580	hypothetical protein, conserved	367.251	265.062	469.439	1.77105	0.824607	1.04041e-16	7.79195e-16
Tb927.8.6170-1	Tb927.8.6170	transketolase, putative (TK)	1365.02	758.425	1971.62	2.59962	1.3783	6.37069e-115	3.76215e-113
Tb927.2.1700-1	Tb927.2.1700	hypothetical protein, conserved	929.459	1155.45	703.469	0.608828	-0.715893	1.81753e-26	2.08577e-25
Tb927.7.4720-1	Tb927.7.4720	hypothetical protein	106.937	74.2496	139.625	1.88048	0.911102	1.23846e-06	4.55754e-06
Tb927.6.1640-1	Tb927.6.1640	single strand-specific nuclease, putative	141.217	89.0422	193.393	2.17192	1.11897	1.38645e-12	8.35932e-12
Tb927.8.2580-1	Tb927.8.2580	hypothetical protein, conserved	957.825	1049.86	865.794	0.824679	-0.278095	0.00120519	0.00290335
Tb927.5.1640-1	Tb927.5.1640	hypothetical protein, conserved	915.485	959.56	871.41	0.908135	-0.139021	0.0186993	0.0354112
Tb927.10.2540-1	Tb927.10.2540	adenylate kinase, putative	363.798	323.941	403.656	1.24608	0.317396	0.016915	0.0323
Tb927.4.4130-1	Tb927.4.4130	hypothetical protein, conserved	335.37	429.927	240.813	0.560125	-0.836179	1.2697e-09	6.23438e-09
Tb927.11.11680-1	Tb927.11.11680	2-oxoglutarate dehydrogenase E2 component, putative	2770.66	2148.56	3392.76	1.57908	0.659087	1.15604e-25	1.27252e-24
Tb927.4.5010-1	Tb927.4.5010	calreticulin, putative	657.856	904.863	410.85	0.454047	-1.13909	1.91393e-22	1.88163e-21
Tb927.6.2740-1	Tb927.6.2740	pyridoxal kinase (pdxK)	1934.95	2195.3	1674.61	0.762818	-0.390589	8.63594e-15	5.84196e-14
Tb927.10.12960-1	Tb927.10.12960	ras-related protein rab-5,small GTPase, putative (RAB5A)	953.713	1207.64	699.781	0.57946	-0.787219	1.27437e-30	1.65745e-29
Tb927.8.5880-1	Tb927.8.5880	eukaryotic translation initiation factor 1A, putative	898.114	1107.44	688.786	0.621961	-0.685104	6.48813e-23	6.49556e-22
Tb927.10.1680-1	Tb927.10.1680	histone deacetylase 1 (DAC1)	224.55	203.275	245.824	1.20932	0.274194	0.0314261	0.0562952
Tb927.11.3350-1	Tb927.11.3350	phospholipid-transporting ATPase 1-like protein, putative	742.044	808.666	675.422	0.83523	-0.259754	0.0140971	0.0273857
Tb927.8.6450-1	Tb927.8.6450	inhibitor of cysteine peptidase (ICP)	2389.21	2020.56	2757.86	1.3649	0.448794	1.82051e-10	9.51063e-10
Tb927.5.3990-1	Tb927.5.3990	variant surface glycoprotein (VSG, atypical), putative	16.1455	7.77092	24.52	3.15536	1.6578	0.00158015	0.0037185
Tb927.7.1730-1	Tb927.7.1730	60S ribosomal protein L7, putative	130.105	170.075	90.1344	0.529967	-0.916025	7.85461e-08	3.31159e-07
Tb927.7.3210-1	Tb927.7.3210	protein kinase, putative	546.278	587.081	505.476	0.860999	-0.215916	0.013623	0.0265533
Tb927.3.2870-1	Tb927.3.2870	hypothetical protein, conserved	847.396	995.472	699.32	0.702501	-0.509428	1.33481e-12	8.06239e-12
Tb927.7.3380-1	Tb927.7.3380	hypothetical protein, conserved	498.122	429.258	566.987	1.32085	0.40147	2.12468e-05	6.68456e-05
Tb927.6.2400-1	Tb927.6.2400	hypothetical protein, conserved	623.713	583.425	664.001	1.13811	0.186638	0.0401252	0.070181
Tb927.8.7060-1	Tb927.8.7060	hypothetical protein, conserved	858.482	796.835	920.128	1.15473	0.207554	0.00254051	0.00574639
Tb927.11.14230-1	Tb927.11.14230	hypothetical protein, conserved	440.375	404.809	475.942	1.17572	0.233545	0.00685899	0.014263
Tb927.9.15670-1	Tb927.9.15670	hypothetical protein, unlikely	5.06178	8.15619	1.96737	0.241213	-2.05162	0.0491019	0.0842463
Tb927.11.5940-1	Tb927.11.5940	receptor-type adenylate cyclase GRESAG 4, putative	1089.01	911.492	1266.53	1.38951	0.47458	6.90897e-14	4.463e-13
Tb927.11.3230-1	Tb927.11.3230	60S ribosomal protein L44	2635.67	3220.46	2050.88	0.636829	-0.651021	7.58488e-22	7.31698e-21
Tb927.11.1770-1	Tb927.11.1770	hypothetical protein, conserved	343.945	274.129	413.76	1.50936	0.593937	3.64469e-09	1.71888e-08
Tb927.11.10020-1	Tb927.11.10020	short-chain dehydrogenase, putative	480.372	387.793	572.952	1.47747	0.563129	7.46072e-10	3.71548e-09
Tb927.11.5170-1	Tb927.11.5170	ubiquitin activating enzyme, putative	232.552	195.743	269.361	1.3761	0.460583	6.64667e-05	0.000195596
Tb927.10.10130-1	Tb927.10.10130	mitochondrial RNA binding complex 1 subunit (MRB10130)	666.702	616.526	716.877	1.16277	0.217563	0.00315094	0.00701815
Tb927.3.3820-1	Tb927.3.3820	hypothetical protein, conserved	651.76	710.164	593.356	0.835521	-0.259252	0.00108059	0.00262781
Tb927.4.1820-1	Tb927.4.1820	selenocysteine-tRNA-specific elongation factor, putative	550.213	437.289	663.138	1.51648	0.600724	6.14193e-14	3.98815e-13
Tb927.10.14180-1	Tb927.10.14180	protein transport protein SEC13, putative,cytosolic coat protein, putative	1144.04	1431.46	856.623	0.598424	-0.74076	2.08444e-22	2.04697e-21
Tb927.9.6730-1	Tb927.9.6730	hypothetical protein, conserved	150.844	169.351	132.338	0.78144	-0.355792	0.0129756	0.0254276
Tb927.9.9690-1	Tb927.9.9690	hypothetical protein, conserved	254.379	214.727	294.031	1.36933	0.453466	0.000161187	0.000447798
Tb927.10.220-1	Tb927.10.220	60S ribosomal protein L37a, putative	267.996	327.658	208.333	0.635825	-0.653298	1.75233e-07	7.09043e-07
Tb927.2.2530-1	Tb927.2.2530	hypothetical protein, conserved	783.597	692.978	874.215	1.26153	0.335178	8.92635e-05	0.000257002
Tb927.9.12070-1	Tb927.9.12070	hypothetical protein, conserved	1444.97	1588.57	1301.37	0.819211	-0.287694	2.61944e-06	9.25194e-06
Tb927.8.6670-1	Tb927.8.6670	hypothetical protein, conserved	314.232	291.561	336.903	1.15551	0.208535	0.0399192	0.0698347
Tb927.7.4460-1	Tb927.7.4460	hypothetical protein, conserved	833.068	919.152	746.985	0.812689	-0.299225	1.43841e-05	4.61008e-05
Tb927.10.1270-1	Tb927.10.1270	mismatch repair protein, putative	864.386	807.024	921.748	1.14216	0.191762	0.00664021	0.0138509
Tb927.11.11100-1	Tb927.11.11100	glucosamine 6-phosphate n-acetyltransferase (GNA1)	296.695	241.627	351.763	1.45581	0.54182	3.10575e-06	1.08838e-05
Tb927.10.14570-1	Tb927.10.14570	hypothetical protein, conserved	808.101	891.601	724.6	0.812696	-0.299212	1.87388e-05	5.92324e-05
Tb927.8.2720-1	Tb927.8.2720	hypothetical protein, conserved	406.656	380.628	432.684	1.13676	0.184932	0.0191431	0.0361597
Tb927.7.3680-1	Tb927.7.3680	ubiquitin/ribosomal protein S27a, putative	2094.67	2494.58	1694.75	0.679375	-0.55772	3.17607e-17	2.43499e-16
Tb927.4.4630-1	Tb927.4.4630	hypothetical protein, conserved	99.7053	65.0605	134.35	2.065	1.04614	4.61547e-07	1.78967e-06
Tb927.11.15520-1	Tb927.11.15520	hypothetical protein, conserved	639.032	685.967	592.096	0.863155	-0.212309	0.0181298	0.0344241
Tb927.11.6960-1	Tb927.11.6960	ATG16/SAP18/CVT11/APG16, putative (ATG16)	611.112	662.675	559.55	0.844381	-0.244034	0.00152513	0.00359677
Tb927.7.1510-1	Tb927.7.1510	pseudouridylate synthase I, putative	486.052	425.808	546.296	1.28296	0.35948	8.49619e-05	0.000245314
Tb927.8.6710-1	Tb927.8.6710	hypothetical protein, conserved	621.658	925.35	317.966	0.343617	-1.54113	2.83572e-36	4.41786e-35
Tb927.9.7580-1	Tb927.9.7580	hypothetical protein, conserved	431.904	399.408	464.4	1.16272	0.217508	0.0133244	0.0260526
Tb927.11.320-1	Tb927.11.320	unspecified product	123.702	139.111	108.292	0.778458	-0.361309	0.0232712	0.0430273
Tb927.10.3430-1	Tb927.10.3430	hypothetical protein, conserved	539.156	496.426	581.887	1.17215	0.229159	0.0107038	0.0213246
Tb927.11.13700-1	Tb927.11.13700	hypothetical protein, conserved	891.173	829.8	952.546	1.14792	0.199026	0.00324169	0.00719902
Tb927.3.3040-1	Tb927.3.3040	hypothetical protein, conserved	472.352	551.763	392.94	0.712153	-0.48974	1.17599e-05	3.81379e-05
Tb927.10.7030-1	Tb927.10.7030	hypothetical protein, conserved	484.74	445.837	523.643	1.17452	0.232069	0.0380394	0.0668942
Tb927.7.490-1	Tb927.7.490	hypothetical protein, conserved	259.57	189.442	329.697	1.74036	0.799382	1.18542e-10	6.28296e-10
Tb927.3.750-1	Tb927.3.750	hypothetical protein, conserved	478.57	408.781	548.358	1.34144	0.423787	0.000250905	0.000679339
Tb927.3.2990-1	Tb927.3.2990	hypothetical protein, conserved	238.863	188.912	288.813	1.52882	0.61242	4.51309e-08	1.94212e-07
Tb927.3.1410-1	Tb927.3.1410	cytochrome oxidase subunit VII (COXVII)	481.988	402.623	561.352	1.39424	0.479478	1.43507e-07	5.85826e-07
Tb927.10.8050-1	Tb927.10.8050	TFIIF-stimulated CTD phosphatase, putative	300.287	174.638	425.937	2.43898	1.28628	2.11098e-10	1.09495e-09
Tb927.3.3650-1	Tb927.3.3650	hypothetical protein, conserved	682.274	752.58	611.968	0.81316	-0.298389	0.000163043	0.000452523
Tb927.9.12340-1	Tb927.9.12340	hypothetical protein, conserved	829.556	768.836	890.276	1.15795	0.211578	0.0054235	0.0115416
Tb927.11.14530-1	Tb927.11.14530	hypothetical protein, conserved	503.016	566.16	439.873	0.776941	-0.364122	5.11442e-05	0.000152977
Tb927.9.13440-1	Tb927.9.13440	hypothetical protein, conserved	1556.04	1896.98	1215.1	0.640543	-0.642632	3.39812e-31	4.45939e-30
Tb927.11.15010-1	Tb927.11.15010	serine/threonine-protein kinase, putative	660.199	360.975	959.423	2.65787	1.41027	1.841e-68	5.60638e-67
Tb927.8.5160-1	Tb927.8.5160	hypothetical protein, conserved	670.808	502.16	839.456	1.67169	0.741307	1.39753e-22	1.38329e-21
Tb927.11.5010-1	Tb927.11.5010	TFIIF-stimulated CTD phosphatase, putative	379.241	325.393	433.09	1.33097	0.412481	1.11657e-05	3.63594e-05
Tb927.6.4430-1	Tb927.6.4430	homoserine kinase, putative (HK)	492.009	422.674	561.343	1.32808	0.409337	1.62544e-06	5.89963e-06
Tb927.11.12490-1	Tb927.11.12490	hypothetical protein, conserved	533.011	420.764	645.257	1.53354	0.616864	4.04869e-10	2.05372e-09
Tb927.8.4370-1	Tb927.8.4370	hypothetical protein, conserved	1010.54	1066.16	954.925	0.895666	-0.158968	0.0124937	0.0245768
Tb927.5.4430-1	Tb927.5.4430	protein kinase, putative	514.995	575.541	454.449	0.789602	-0.340802	0.000116029	0.000328185
Tb927.9.11260-1	Tb927.9.11260	nucleoside diphosphate kinase, putative	478.67	565.289	392.051	0.69354	-0.527949	3.2244e-09	1.52744e-08
Tb927.10.14490-1	Tb927.10.14490	hypothetical protein, conserved	1657.37	2081.63	1233.11	0.59238	-0.755406	3.06428e-42	5.73485e-41
Tb927.8.5960-1	Tb927.8.5960	hypothetical protein, conserved	292.121	338.729	245.513	0.724808	-0.46433	6.80059e-06	2.29133e-05
Tb927.10.1140-1	Tb927.10.1140	epsilon tubulin (TUBE1)	421.807	355.451	488.164	1.37337	0.457717	2.11278e-06	7.54935e-06
Tb927.5.4040-1	Tb927.5.4040	hypothetical protein, conserved	880.025	754.216	1005.83	1.33362	0.415344	1.14629e-09	5.66024e-09
Tb927.4.1900-1	Tb927.4.1900	hypothetical protein, conserved	446.416	377.373	515.46	1.36592	0.449871	5.39313e-07	2.07465e-06
Tb927.11.9100-1	Tb927.11.9100	hypothetical protein, conserved	538.254	641.369	435.138	0.678452	-0.55968	1.90293e-08	8.41681e-08
Tb927.10.13150-1	Tb927.10.13150	hypothetical protein, conserved	658.601	586.667	730.536	1.24523	0.316415	6.6219e-05	0.000194932
Tb927.4.200-1	Tb927.4.200	retrotransposon hot spot protein 1 (RHS1), putative	402.574	485.494	319.653	0.658407	-0.602948	7.86031e-10	3.90558e-09
Tb927.4.4690-1	Tb927.4.4690	hypothetical protein, conserved	663.773	994.871	332.676	0.334391	-1.58039	1.26656e-84	4.98639e-83
Tb927.11.13390-1	Tb927.11.13390	hypothetical protein, conserved	258.652	203.893	313.41	1.53713	0.620242	1.08764e-05	3.5523e-05
Tb927.11.4130-1	Tb927.11.4130	ubiquitin-like protein, putative	1116.34	1236.65	996.034	0.805427	-0.312175	6.9609e-06	2.34354e-05
Tb927.8.650-1	Tb927.8.650	cation-transporting ATPase, putative	2781.88	3521.64	2042.12	0.579879	-0.786176	1.88114e-64	5.39056e-63
Tb927.11.1700-1	Tb927.11.1700	hypothetical protein, conserved	997.813	1096.34	899.289	0.820268	-0.285833	4.63592e-05	0.000139476
Tb927.9.10070-1	Tb927.9.10070	hypothetical protein, conserved	448.218	472.199	424.237	0.89843	-0.154523	0.0550082	0.0929925
Tb927.5.4300-1	Tb927.5.4300	prolyl oligopeptidase, putative,Serine peptidase, Clan SC, Family S9A	586.176	480.516	691.835	1.43977	0.525841	5.43778e-10	2.72982e-09
Tb927.10.3630-1	Tb927.10.3630	hypothetical protein, conserved	108.534	125.683	91.3843	0.727101	-0.459773	0.00874073	0.0176715
Tb927.3.5160-1	Tb927.3.5160	hypothetical protein, conserved	856.595	774.63	938.56	1.21162	0.276941	6.95353e-05	0.000204077
Tb927.2.380-1	Tb927.2.380	retrotransposon hot spot protein 2 (RHS2), putative	723.6	777.339	669.861	0.861736	-0.214683	0.00672011	0.0139909
Tb927.1.5120-1	Tb927.1.5120	expression site-associated gene (ESAG) protein, putative,expression site-associated gene 1 (ESAG1) protein, putative	59.3944	98.6325	20.1563	0.204357	-2.29083	2.31155e-17	1.77862e-16
Tb927.8.3100-1	Tb927.8.3100	coronin, putative (CRN12)	1431.17	1785.87	1076.47	0.602774	-0.730311	7.92963e-37	1.2578e-35
Tb927.8.4970-1	Tb927.8.4970	PFR2 (PFR2)	68.0487	103.933	32.1641	0.309468	-1.69214	2.21874e-08	9.75931e-08
Tb927.10.2010-1	Tb927.10.2010	hexokinase (HK1)	2440.51	3641.97	1239.05	0.340214	-1.55548	3.04351e-116	1.8345e-114
Tb927.9.15270-1	Tb927.9.15270	hypothetical protein, conserved	591.709	523.814	659.604	1.25923	0.332544	0.00014388	0.000401889
Tb927.8.4610-1	Tb927.8.4610	small GTP-binding protein Rab1 (Trab1)	473.555	432.763	514.347	1.18852	0.249164	0.0204558	0.0382998
Tb927.4.1330-1	Tb927.4.1330	DNA topoisomerase IB, large subunit	2706.63	3030.58	2382.68	0.786212	-0.34701	4.58025e-12	2.64758e-11
Tb927.7.5310-1	Tb927.7.5310	hypothetical protein, conserved	530.296	432.223	628.37	1.45381	0.53984	2.35926e-09	1.1311e-08
Tb927.10.13800-1	Tb927.10.13800	hypothetical protein, conserved	979.102	1061.25	896.956	0.84519	-0.242652	0.000217645	0.000594071
Tb927.3.2020-1	Tb927.3.2020	kinesin, putative	511.879	596.556	427.202	0.716115	-0.481737	1.27562e-08	5.75872e-08
Tb927.7.4630-1	Tb927.7.4630	hypothetical protein, conserved	348.564	307.517	389.611	1.26696	0.34137	0.00120953	0.0029106
Tb927.2.5540-1	Tb927.2.5540	hypothetical protein, conserved	124.785	111.021	138.548	1.24794	0.319553	0.0507005	0.0865474
Tb927.7.6910-1	Tb927.7.6910	hypothetical protein, conserved	2044.67	2788.94	1300.4	0.466272	-1.10076	1.85224e-101	9.19807e-100
Tb927.3.3340-1	Tb927.3.3340	3', 5'-cyclic nucleotide phosphodiesterase, putative (PDED)	675.039	511.05	839.028	1.64177	0.715254	1.39664e-19	1.19439e-18
Tb927.11.8090-1	Tb927.11.8090	protein phosphatase 1, putative	430.984	468.63	393.338	0.839337	-0.252678	0.00765703	0.015739
Tb927.8.1220-1	Tb927.8.1220	hypothetical protein, conserved (pseudogene)	345.894	308.811	382.977	1.24017	0.310535	0.00114248	0.00276907
Tb927.9.5240-1	Tb927.9.5240	mismatch repair protein MSH3, putative,mismatch repair protein (MSH3)	1003.74	890.061	1117.41	1.25543	0.328182	2.88038e-07	1.13912e-06
Tb927.11.11620-1	Tb927.11.11620	hypothetical protein, conserved	513.247	315.779	710.715	2.25067	1.17035	2.07719e-41	3.79804e-40
Tb927.6.1670-1	Tb927.6.1670	ubiquitin hydrolase, pseudogene, putative,cysteine peptidase, Clan CA, family C19, frameshift,ubiquitin hydrolase, frameshift (PAN2)	1213.55	1380.01	1047.09	0.758753	-0.398298	1.85751e-10	9.69231e-10
Tb927.10.12700-1	Tb927.10.12700	pyruvate dehydrogenase E1 alpha subunit, putative	2440.59	1957.95	2923.24	1.49301	0.578222	5.02572e-35	7.62583e-34
Tb927.8.6020-1	Tb927.8.6020	hypothetical protein, conserved	588.916	515.026	662.807	1.28694	0.363943	9.80629e-07	3.65143e-06
Tb927.10.15720-1	Tb927.10.15720	proteasome regulatory non-ATP-ase subunit 9,19S proteasome regulatory subunit (RPN9)	1000.7	1225.74	775.658	0.632808	-0.660161	3.16548e-18	2.54015e-17
Tb927.3.2360-1	Tb927.3.2360	hypothetical protein, conserved	264.341	175.424	353.257	2.01373	1.00987	3.52037e-16	2.57043e-15
Tb927.7.170-1	Tb927.7.170	expression site-associated gene (ESAG) protein, putative,expression site-associated gene 9 (ESAG9) protein, putative	1325.83	891.977	1759.68	1.97279	0.980236	3.73681e-29	4.63917e-28
Tb927.10.210-1	Tb927.10.210	GPI transamidase component GAA1 (TbGAA1)	697.547	864.492	530.602	0.613773	-0.704222	2.87518e-20	2.55377e-19
Tb927.10.190-1	Tb927.10.190	40S ribosomal protein S6, putative	2330.63	2572.11	2089.15	0.812232	-0.300037	1.32512e-09	6.49188e-09
Tb927.11.1090-1	Tb927.11.1090	calpain-like protein, putative,cytoskeleton assocociated protein, putative	1403.89	1914.18	893.598	0.466831	-1.09903	9.1217e-24	9.43475e-23
Tb927.2.3910-1	Tb927.2.3910	beta-ketoacyl synthase family protein, putative	359.087	322.16	396.013	1.22924	0.297771	0.00416823	0.00907581
Tb927.4.3520-1	Tb927.4.3520	hypothetical protein, conserved	459.184	349.928	568.441	1.62445	0.699953	7.33189e-15	4.98295e-14
Tb927.10.4880-1	Tb927.10.4880	hypothetical protein, conserved	650.336	420.833	879.838	2.09071	1.06399	7.44148e-39	1.28789e-37
Tb927.10.6400-1	Tb927.10.6400	chaperonin HSP60, mitochondrial precursor (HSP60)	1214.9	1598.9	830.901	0.51967	-0.944333	1.10548e-52	2.54932e-51
Tb927.10.3520-1	Tb927.10.3520	protease regulatory ATPase subunit 4 (RPT4)	752.921	929.435	576.406	0.620168	-0.689269	1.47363e-19	1.259e-18
Tb927.5.1390-1	Tb927.5.1390	64 kDa invariant surface glycoprotein (ISG64)	114.676	208.421	20.93	0.100422	-3.31586	4.16341e-52	9.45149e-51
Tb927.5.2440-1	Tb927.5.2440	hypothetical protein, conserved	776.743	692.357	861.129	1.24376	0.314713	5.69802e-06	1.94155e-05
Tb927.8.7750-1	Tb927.8.7750	hypothetical protein, conserved	981.967	1110.04	853.895	0.769247	-0.378481	3.74252e-09	1.76332e-08
Tb927.1.1060-1	Tb927.1.1060	hypothetical protein, conserved	290.899	266.705	315.093	1.18143	0.240535	0.0370261	0.0653571
Tb927.9.10190-1	Tb927.9.10190	hypothetical protein, conserved	619.307	560.471	678.144	1.20995	0.274952	0.000592422	0.0014995
Tb927.9.3350-1	Tb927.9.3350	pseudouridylate synthase, putative	435.447	354.622	516.272	1.45584	0.541849	8.62314e-09	3.93763e-08
Tb927.8.3020-1	Tb927.8.3020	hypothetical protein, conserved	507.252	466.461	548.044	1.1749	0.232534	0.0103005	0.0206056
Tb927.10.2310-1	Tb927.10.2310	hypothetical protein, conserved	334.203	254.11	414.296	1.63038	0.705206	4.51802e-11	2.46643e-10
Tb927.11.14100-1	Tb927.11.14100	DRBD4 (DRBD4)	1375.66	1643.3	1108.01	0.674262	-0.568619	3.05672e-22	2.97172e-21
Tb927.10.14910-1	Tb927.10.14910	sarcoplasmic reticulum glycoprotein, putative,sarcalumenin precursor, putative	1029.4	1139.66	919.14	0.806507	-0.31024	1.43772e-06	5.24225e-06
Tb927.9.730-1	Tb927.9.730	hypothetical protein, conserved	34.176	45.7064	22.6456	0.495457	-1.01317	0.00131257	0.00314211
Tb927.11.11050-1	Tb927.11.11050	hypothetical protein, conserved	126.989	146.239	107.739	0.736733	-0.440786	0.00812881	0.0166111
Tb927.10.12130-1	Tb927.10.12130	hypothetical protein, conserved	473.164	424.643	521.686	1.22853	0.296932	0.000436443	0.00113798
Tb927.11.6690-1	Tb927.11.6690	protein kinase, putative	472.435	422.251	522.62	1.2377	0.30766	0.000162346	0.000450875
Tb927.10.1880-1	Tb927.10.1880	hypothetical protein, conserved	205.913	180.997	230.83	1.27533	0.35087	0.00837201	0.0170404
Tb927.10.8360-1	Tb927.10.8360	Poly(A)-specific ribonuclease PARN-2	613.326	487.582	739.069	1.51578	0.600064	5.25887e-09	2.43704e-08
Tb927.10.5480-1	Tb927.10.5480	60S ribosomal protein L24, putative	2225.26	2562.78	1887.74	0.736599	-0.441048	8.79326e-14	5.64267e-13
Tb927.6.1350-1	Tb927.6.1350	hypothetical protein, conserved	12.2095	7.54114	16.8778	2.23809	1.16227	0.0494938	0.0847523
Tb927.1.3070-1	Tb927.1.3070	hypothetical protein, conserved	836.24	743.458	929.022	1.2496	0.321461	7.66707e-06	2.56155e-05
Tb927.11.10540-1	Tb927.11.10540	hypothetical protein, conserved	2797.48	3640.94	1954.02	0.53668	-0.897866	1.05668e-81	3.9133e-80
Tb927.8.480-1	Tb927.8.480	phosphatidic acid phosphatase protein, putative	176.214	101.532	250.896	2.47109	1.30515	5.295e-07	2.03869e-06
Tb927.1.1710-1	Tb927.1.1710	hypothetical protein, conserved	1997.02	2114.78	1879.27	0.888637	-0.170334	0.00129041	0.0030933
Tb927.10.7100-1	Tb927.10.7100	delta-4 fatty acid desaturase	282.057	223.342	340.773	1.52579	0.609556	8.126e-08	3.42271e-07
Tb927.10.9960-1	Tb927.10.9960	hypothetical protein, conserved	239.211	205.269	273.154	1.33071	0.412194	0.00207369	0.0047783
Tb927.3.5590-1	Tb927.3.5590	hypothetical protein, conserved	539.409	509.585	569.233	1.11705	0.159698	0.049434	0.0846691
Tb927.2.5280-1	Tb927.2.5280	trans-sialidase, putative	1820.48	1549.52	2091.43	1.34973	0.432668	6.25473e-16	4.47352e-15
Tb927.11.14830-1	Tb927.11.14830	hypothetical protein, conserved	269.623	340.475	198.771	0.583804	-0.776443	6.99195e-08	2.96074e-07
Tb927.9.2910-1	Tb927.9.2910	hypothetical protein, conserved	156.308	127.278	185.338	1.45617	0.542175	0.0255502	0.0467956
Tb927.10.4200-1	Tb927.10.4200	hypothetical protein, conserved	906.325	1021.07	791.582	0.775248	-0.36727	0.00114619	0.00277576
Tb927.1.580-1	Tb927.1.580	phosphate-repressible phosphate permease, putative	806.24	485.485	1126.99	2.32138	1.21498	1.27383e-61	3.45753e-60
Tb927.11.10420-1	Tb927.11.10420	DNA-directed RNA polymerase I subunit, putative (RPA12)	256.936	200.665	313.208	1.56085	0.642335	8.33051e-08	3.50378e-07
Tb927.10.11040-1	Tb927.10.11040	hypothetical protein, conserved	523.78	376.065	671.495	1.78558	0.836397	9.17621e-22	8.84235e-21
Tb927.1.3450-1	Tb927.1.3450	hypothetical protein, conserved	799.803	920.695	678.912	0.73739	-0.4395	1.56845e-09	7.62842e-09
Tb927.11.1420-1	Tb927.11.1420	hypothetical protein, conserved	966.28	1047.19	885.371	0.845474	-0.242168	0.000448206	0.00116483
Tb927.6.3960-1	Tb927.6.3960	hypothetical protein, conserved	456.461	526.037	386.885	0.73547	-0.443261	1.41131e-06	5.1524e-06
Tb927.3.3550-1	Tb927.3.3550	hypothetical protein, conserved	868.938	823.504	914.372	1.11034	0.151004	0.0170281	0.0325017
Tb927.2.3580-1	Tb927.2.3580	transcription elongation factor s-II, putative (TFIIS2-1)	1298.02	1868.09	727.948	0.389674	-1.35966	2.09117e-109	1.12128e-107
Tb927.10.12990-1	Tb927.10.12990	predicted ankyrin repeat family protein	502.631	480.12	525.141	1.09377	0.12931	0.0584453	0.0980218
Tb927.2.4060-1	Tb927.2.4060	dynein intermediate chain IC 138, putative	889.084	854.766	923.402	1.0803	0.111428	0.0345849	0.0614124
Tb927.10.3730-1	Tb927.10.3730	hypothetical protein, conserved	688.549	736.84	640.257	0.868923	-0.2027	0.0491228	0.0842491
Tb927.1.420-1	Tb927.1.420	retrotransposon hot spot protein 5 (RHS5), putative	527.322	581.594	473.05	0.813368	-0.29802	0.000262566	0.000708281
Tb927.6.2140-1	Tb927.6.2140	hypothetical protein, conserved	480.917	428.931	532.902	1.24239	0.313123	0.000171038	0.00047381
Tb927.1.4340-1	Tb927.1.4340	hypothetical protein, conserved	719.26	660.564	777.956	1.17771	0.23599	0.00194713	0.00451044
Tb927.8.7180-1	Tb927.8.7180	hypothetical protein, conserved	206.286	173.804	238.767	1.37377	0.458139	0.000142612	0.000398601
Tb927.4.2380-1	Tb927.4.2380	sarcoplasmic reticulum glycoprotein, putative	573.957	609.756	538.159	0.882582	-0.180198	0.044943	0.077721
Tb927.5.4600-1	Tb927.5.4600	expression site-associated gene (ESAG) protein, putative,expression site-associated gene 3 (ESAG3) protein, putative	478.871	801.101	156.642	0.195533	-2.35452	7.23212e-124	4.8999e-122
Tb927.1.4420-1	Tb927.1.4420	ABC transporter, putative	631.577	483.727	779.428	1.6113	0.688224	4.19791e-17	3.20714e-16
Tb927.9.12440-1	Tb927.9.12440	hypothetical protein, conserved	69.5314	56.7247	82.338	1.45154	0.537582	0.0063083	0.0132329
Tb927.7.7520-1	Tb927.7.7520	receptor-type adenylate cyclase GRESAG 4, putative	595.214	790.15	400.277	0.506584	-0.981128	3.5329e-23	3.57379e-22
Tb927.7.6050-1	Tb927.7.6050	receptor-type adenylate cyclase GRESAG 4, putative	178.785	194.817	162.754	0.835419	-0.259429	0.0406854	0.0710877
Tb927.11.16870-1	Tb927.11.16870	NADH dehydrogenase subunit NI8M, putative	474.908	572.805	377.01	0.658182	-0.603441	9.41009e-12	5.3267e-11
Tb927.3.5320-1	Tb927.3.5320	hypothetical protein, conserved	463.174	511.807	414.54	0.809953	-0.30409	0.00371934	0.0081676
Tb927.11.720-1	Tb927.11.720	hypothetical protein, conserved	939.277	1343.21	535.343	0.398554	-1.32715	1.14135e-41	2.10897e-40
Tb927.8.6560-1	Tb927.8.6560	hypothetical protein, conserved	97.495	118.969	76.0215	0.639005	-0.646102	7.13074e-05	0.000208926
Tb927.11.7450-1	Tb927.11.7450	zinc finger protein family member, putative (ZC3H43)	544.025	498.012	590.039	1.18479	0.244629	0.000657152	0.00165271
Tb927.1.2580-1	Tb927.1.2580	RNasePH-like protein,exosome-associated protein 1,Rrp42 homologue (TbEAP1)	487.397	526.099	448.696	0.852874	-0.229596	0.00793705	0.0162649
Tb927.7.6100-1	Tb927.7.6100	hypothetical protein	436.897	476.853	396.941	0.832418	-0.26462	0.0012678	0.00304243
Tb927.1.4780-1	Tb927.1.4780	serine peptidase, putative,serine peptidase, Clan SC, Family S9D	668.57	589.582	747.559	1.26795	0.342494	2.92515e-06	1.02715e-05
Tb927.2.1920-1	Tb927.2.1920	expression site-associated gene (ESAG) protein, putative,expression site-associated gene 5 (ESAG5) protein, putative	766.201	968.84	563.562	0.581687	-0.781685	4.46245e-28	5.37215e-27
Tb927.7.1620-1	Tb927.7.1620	hypothetical protein, conserved	215.398	178.686	252.109	1.41091	0.496626	0.0103595	0.0207001
Tb927.7.4940-1	Tb927.7.4940	oligopeptidase B protein, putative,serine peptidase, clan SC, family S9A-like protein	1203.93	1066.68	1341.19	1.25735	0.330387	3.97246e-07	1.55066e-06
Tb927.7.4100-1	Tb927.7.4100	hypothetical protein, conserved	702.33	812.171	592.488	0.729511	-0.454998	1.56214e-09	7.61044e-09
Tb927.3.1010-1	Tb927.3.1010	hypothetical protein, conserved	1584.41	1950.57	1218.24	0.624556	-0.679097	1.50182e-33	2.1426e-32
Tb927.5.1060-1	Tb927.5.1060	mitochondrial processing peptidase, beta subunit, putative,metallo-peptidase, Clan ME, Family M16	885.032	775.804	994.26	1.28159	0.357931	2.14808e-06	7.6692e-06
Tb927.8.4960-1	Tb927.8.4960	hypothetical protein, conserved	1183.7	973.099	1394.3	1.43284	0.518879	5.94686e-18	4.69517e-17
Tb927.5.4570-1	Tb927.5.4570	hypothetical protein, conserved	688.68	1143.25	234.108	0.204774	-2.28789	1.90917e-135	1.48984e-133
Tb927.3.4550-1	Tb927.3.4550	hypothetical protein, conserved	518.537	404.049	633.026	1.56671	0.647735	3.50468e-13	2.17858e-12
Tb927.6.3050-1	Tb927.6.3050	aldehyde dehydrogenase family, putative	536.659	622.601	450.716	0.723925	-0.466088	1.29183e-07	5.30075e-07
Tb927.3.5690-1	Tb927.3.5690	hypothetical protein, conserved	13.4257	19.4277	7.4236	0.382114	-1.38792	0.0290956	0.0525403
Tb927.10.15250-1	Tb927.10.15250	paraflagellar rod component, putative (PFC15)	1800.53	2424.45	1176.62	0.485313	-1.04301	2.45657e-72	7.86462e-71
Tb927.8.8280-1	Tb927.8.8280	hypothetical protein, conserved	671.493	937.036	405.95	0.433228	-1.2068	4.5587e-42	8.47725e-41
Tb927.8.3410-1	Tb927.8.3410	hypothetical protein, conserved	1023.82	1106.04	941.603	0.85133	-0.23221	0.00015751	0.000438002
Tb927.10.4280-1	Tb927.10.4280	hypothetical protein, conserved	329.037	173.55	484.525	2.79184	1.48122	1.7021e-41	3.11873e-40
Tb927.4.3030-1	Tb927.4.3030	hypothetical protein, conserved	504.26	458.294	550.226	1.2006	0.263751	0.0208789	0.0390085
Tb927.11.2130-1	Tb927.11.2130	proteasome regulatory non-ATP-ase subunit 3 (RPN3)	701.337	776.98	625.693	0.805289	-0.312421	6.28795e-05	0.000185727
Tb927.8.2070-1	Tb927.8.2070	hypothetical protein, conserved	452.982	734.912	171.052	0.232752	-2.10313	2.8722e-97	1.34963e-95
Tb927.2.2060-1	Tb927.2.2060	variant surface glycoprotein (VSG)-related, putative	426.866	605.873	247.858	0.409093	-1.2895	1.22292e-37	2.02815e-36
Tb927.6.2610-1	Tb927.6.2610	hypothetical protein, conserved	201.842	162.955	240.73	1.47727	0.562938	3.41912e-06	1.19532e-05
Tb927.11.3010-1	Tb927.11.3010	hypothetical protein, conserved	468.601	436.818	500.384	1.14552	0.196004	0.0083549	0.0170135
Tb927.10.9770-1	Tb927.10.9770	gamma-tubulin complex subunit, putative,spindle pole body protein, putative (GCP2)	885.472	797.717	973.227	1.22001	0.286898	2.84905e-06	1.00244e-05
Tb927.7.2670-1	Tb927.7.2670	zinc finger protein family member, putative (ZC3H21)	302.103	277.99	326.216	1.17348	0.230793	0.0327683	0.0584241
Tb927.11.3420-1	Tb927.11.3420	leucine-rich repeat protein (LRRP), putative	340.157	311.664	368.649	1.18284	0.242253	0.0274653	0.0498953
Tb927.10.16050-1	Tb927.10.16050	hypothetical protein, conserved	177.968	199.882	156.054	0.780732	-0.357101	0.00274111	0.00616978
Tb927.7.210-1	Tb927.7.210	proline dehydrogenase	1879.85	1397.18	2362.52	1.69092	0.757805	3.55228e-48	7.48118e-47
Tb927.6.1180-1	Tb927.6.1180	hypothetical protein, conserved	1311.83	1163.58	1460.07	1.25481	0.327469	6.28466e-06	2.12689e-05
Tb927.2.6320-1	Tb927.2.6320	adenosine transporter 2, putative (TbNT6)	29.6804	48.962	10.3988	0.212386	-2.23524	2.73233e-07	1.0845e-06
Tb927.10.8730-1	Tb927.10.8730	hypothetical protein, conserved	275.551	228.044	323.058	1.41665	0.502484	8.21476e-06	2.73721e-05
Tb927.11.3760-1	Tb927.11.3760	hypothetical protein	779.669	937.565	621.772	0.663178	-0.592533	1.16259e-16	8.66983e-16
Tb927.10.6100-1	Tb927.10.6100	hypothetical protein, conserved	434.165	374.894	493.436	1.3162	0.396378	1.13921e-05	3.70274e-05
Tb927.9.5730-1	Tb927.9.5730	nucleosome assembly protein-like protein	1915.41	2057.97	1772.85	0.861459	-0.215146	4.10237e-05	0.000124237
Tb927.10.2870-1	Tb927.10.2870	hypothetical protein, conserved	708.492	599.622	817.363	1.36313	0.446924	2.73224e-09	1.30491e-08
Tb927.9.10490-1	Tb927.9.10490	hypothetical protein, conserved	576.885	507.746	646.024	1.27234	0.34748	9.60276e-05	0.000275265
Tb927.11.15830-1	Tb927.11.15830	RNA methyltransferase, putative	1068.48	893.634	1243.32	1.39131	0.476442	3.84787e-14	2.53051e-13
Tb927.11.5590-1	Tb927.11.5590	hypothetical protein, conserved	455.199	417.986	492.412	1.17806	0.23641	0.0200875	0.0376776
Tb927.9.8880-1	Tb927.9.8880	actin A	1060.32	1597.13	523.505	0.327779	-1.60921	5.87147e-126	4.17209e-124
Tb927.10.6060-1	Tb927.10.6060	universal minicircle sequence binding protein (UMSBP), putative,DNA-binding protein HEXBP, putative,zinc finger protein	793.24	1092.48	493.998	0.45218	-1.14503	2.24062e-38	3.80993e-37
Tb927.4.1460-1	Tb927.4.1460	hypothetical protein, conserved	652.259	714.349	590.169	0.826162	-0.275503	9.42909e-05	0.000270552
Tb927.9.4630-1	Tb927.9.4630	hypothetical protein, conserved	1084.42	996.066	1172.77	1.1774	0.235603	0.000283571	0.00075955
Tb927.10.9690-1	Tb927.10.9690	predicted C2 domain protein	1459	1119.32	1798.69	1.60694	0.684317	8.59268e-32	1.14832e-30
Tb927.9.2020-1	Tb927.9.2020	60S ribosomal protein L38, putative	1400.76	1591.35	1210.17	0.760465	-0.395046	7.15843e-12	4.1053e-11
Tb927.8.6050-1	Tb927.8.6050	hypothetical protein, conserved	313.488	265.972	361.005	1.35731	0.440748	9.71389e-05	0.000278085
Tb927.11.5250-1	Tb927.11.5250	hypothetical protein, conserved	930.378	780.575	1080.18	1.38383	0.468665	1.55968e-09	7.6027e-09
Tb927.11.15950-1	Tb927.11.15950	amino acid transporter, putative	1142.54	1213.34	1071.74	0.883301	-0.179022	0.00497915	0.0106871
Tb927.3.4880-1	Tb927.3.4880	hypothetical protein, conserved	601.565	639.642	563.488	0.880943	-0.182879	0.0109613	0.0217929
Tb927.11.11510-1	Tb927.11.11510	hypothetical protein	516.205	445.32	587.09	1.31836	0.39874	5.50201e-07	2.11374e-06
Tb927.11.10920-1	Tb927.11.10920	hypothetical protein, conserved	724.336	543.192	905.48	1.66696	0.737221	5.71009e-23	5.72319e-22
Tb927.2.3370-1	Tb927.2.3370	UDP-Gal or UDP-GlcNAc-dependent glycosyltransferase, putative	861.423	1014.13	708.715	0.698841	-0.516964	7.26974e-07	2.74579e-06
Tb927.10.8440-1	Tb927.10.8440	glucose transporter 1B (THT1-)	881.848	1503.04	260.656	0.173419	-2.52767	6.24532e-141	5.14945e-139
Tb927.4.2110-1	Tb927.4.2110	protein phosphatase 2C, putative	465.454	537.573	393.334	0.731684	-0.450707	7.26582e-07	2.74549e-06
Tb927.10.10650-1	Tb927.10.10650	iron-containing hydrogenase, putative	545.995	506.885	585.105	1.15431	0.207037	0.00726696	0.0150418
Tb927.11.6570-1	Tb927.11.6570	hypothetical protein, conserved	1819.95	1732.92	1906.98	1.10044	0.138085	0.00169844	0.00397334
Tb927.2.4510-1	Tb927.2.4510	cdc2-related kinase, putative,protein kinase, putative (CRK9)	861.404	772.748	950.059	1.22946	0.298019	5.42372e-06	1.85097e-05
Tb927.6.3660-1	Tb927.6.3660	hypothetical protein, conserved	358.535	274.475	442.594	1.61251	0.689308	2.76669e-12	1.62615e-11
Tb927.3.3660-1	Tb927.3.3660	hypothetical protein, conserved	339.608	314.435	364.781	1.16012	0.214269	0.0226937	0.0420308
Tb927.10.6870-1	Tb927.10.6870	short-chain dehydrogenase, putative	398.338	431.429	365.247	0.846599	-0.240249	0.0134246	0.0262127
Tb927.11.15530-1	Tb927.11.15530	C-14 sterol reductase, putative	304.144	237.178	371.109	1.56469	0.645873	1.05841e-08	4.81046e-08
Tb927.7.540-1	Tb927.7.540	chaperone protein DNAj, putative	473.196	442.658	503.735	1.13798	0.186473	0.0209577	0.0391306
Tb927.7.3790-1	Tb927.7.3790	ras-like small GTPase, putative (TbFRP)	504.762	553.606	455.918	0.823541	-0.280087	0.012243	0.024138
Tb927.6.4760-1	Tb927.6.4760	hypothetical protein, conserved	853.638	788.502	918.774	1.16521	0.220596	0.00395399	0.00864596
Tb927.4.820-1	Tb927.4.820	TFIIF-stimulated CTD phosphatase, putative	279.4	256.011	302.79	1.18272	0.242114	0.0554042	0.0934993
Tb927.9.720-1	Tb927.9.720	hypothetical protein, conserved	78.3021	64.2605	92.3436	1.43702	0.523079	0.00839029	0.0170696
Tb927.10.6680-1	Tb927.10.6680	member of the NOL1/NOP2/sun family of proteins	832.315	715.483	949.147	1.32658	0.407713	1.59886e-08	7.11509e-08
Tb927.9.4500-1	Tb927.9.4500	heat shock protein, putative,HSP70-like protein	7673.67	5384.56	9962.78	1.85025	0.88772	9.48633e-63	2.62375e-61
Tb927.4.2070-1	Tb927.4.2070	antigenic protein, putative	1090.89	1378.99	802.789	0.582156	-0.780522	2.54804e-34	3.80032e-33
Tb927.11.8220-1	Tb927.11.8220	aurora B kinase (AUK1)	436.839	525.715	347.962	0.661884	-0.595349	1.22297e-09	6.01507e-09
Tb927.10.7140-1	Tb927.10.7140	membrane-bound acid phosphatase 2 (MBAP2)	1376.1	1860.71	891.482	0.479108	-1.06158	1.78984e-59	4.6419e-58
Tb927.8.5150-1	Tb927.8.5150	hypothetical protein, conserved	162.297	143.468	181.125	1.26248	0.336256	0.0502565	0.0858397
Tb927.4.1030-1	Tb927.4.1030	hypothetical protein, conserved	237.017	199.481	274.553	1.37634	0.460836	0.000186061	0.000512341
Tb927.11.7650-1	Tb927.11.7650	hypothetical protein	548.603	492.892	604.315	1.22606	0.29403	0.00065496	0.00164872
Tb927.11.710-1	Tb927.11.710	hypothetical protein, conserved	1170.67	1332.71	1008.63	0.756825	-0.401969	8.6625e-12	4.92585e-11
Tb927.4.980-1	Tb927.4.980	actin, putative	458.673	405.473	511.872	1.26241	0.336179	0.000559508	0.00142361
Tb927.11.11210-1	Tb927.11.11210	paraflagellar rod component, putative (PFC17)	919.884	1166.44	673.328	0.577251	-0.792731	8.88641e-21	8.12419e-20
Tb927.6.4020-1	Tb927.6.4020	hypothetical protein, conserved	317.023	385.257	248.789	0.645773	-0.630901	1.85359e-09	8.98023e-09
Tb927.11.11800-1	Tb927.11.11800	DNA repair and recombination helicase protein PIF3 (TbPIF3)	687.207	589.884	784.53	1.32997	0.411397	1.51049e-07	6.15462e-07
Tb927.4.3730-1	Tb927.4.3730	hypothetical protein, conserved	249.475	224.04	274.91	1.22706	0.295201	0.028307	0.0513071
Tb927.10.14580-1	Tb927.10.14580	60S ribosomal protein L17, putative	3172.15	3842.07	2502.24	0.651273	-0.618666	3.04103e-42	5.70356e-41
Tb927.10.13160-1	Tb927.10.13160	mannosyltransferase-II, putative (TbGPI18)	468.917	494.041	443.792	0.89829	-0.154748	0.0289266	0.0522804
Tb927.10.11560-1	Tb927.10.11560	hypothetical protein, conserved	339.182	316.347	362.016	1.14436	0.194543	0.024348	0.0448382
Tb927.10.2440-1	Tb927.10.2440	metacaspase MCA4,cysteine peptidase, Clan CD, family C13, putative (MCA4)	753.795	1158.69	348.897	0.301113	-1.73162	9.87445e-116	5.87093e-114
Tb927.7.5550-1	Tb927.7.5550	hypothetical protein, conserved	506.798	321.443	692.153	2.15327	1.10653	3.45201e-32	4.71415e-31
Tb927.3.1800-1	Tb927.3.1800	hypothetical protein, conserved	1357.13	1474.15	1240.12	0.841247	-0.249398	8.93286e-05	0.000257002
Tb927.3.4230-1	Tb927.3.4230	subtilisin-like serine peptidase,serine peptidase, clan SB, family S8-like protein	2530.32	3251.69	1808.94	0.556309	-0.846043	1.657e-71	5.28546e-70
Tb927.8.5380-1	Tb927.8.5380	ubiquitin fold modifier protein, putative (UFM1)	318.01	389.296	246.724	0.633769	-0.657972	2.77834e-10	1.43092e-09
Tb927.10.11980-1	Tb927.10.11980	QA-SNARE protein putative	155.727	128.127	183.328	1.43083	0.516854	0.000274823	0.000737928
Tb927.11.7550-1	Tb927.11.7550	hypothetical protein, conserved	614.768	884.095	345.441	0.390728	-1.35576	4.33281e-64	1.2295e-62
Tb927.5.287b-1	Tb927.5.287b	galactokinase (pseudogene)	107.438	58.553	156.323	2.66977	1.41672	8.68752e-08	3.65043e-07
Tb927.8.4940-1	Tb927.8.4940	hypothetical protein, conserved	796.187	740.781	851.593	1.14959	0.201117	0.0431216	0.0748377
Tb927.11.9640-1	Tb927.11.9640	glycyl-tRNA synthetase, putative	1545.17	2000.33	1090.01	0.544915	-0.875898	6.01294e-53	1.40142e-51
Tb927.2.980-1	Tb927.2.980	retrotransposon hot spot protein (RHS, pseudogene), putative,retrotransposon hot spot protein 5 (RHS5), degenerate	99.1814	134.627	63.7362	0.47343	-1.07878	2.21718e-09	1.06708e-08
Tb927.6.740-1	Tb927.6.740	ATP-dependent DEAH-box RNA helicase, putative	1512.9	1404.91	1620.9	1.15374	0.20632	0.000953229	0.00233892
Tb927.8.2080-1	Tb927.8.2080	hypothetical protein, conserved	317.425	472.279	162.572	0.344228	-1.53856	4.20669e-43	7.9927e-42
Tb927.6.4270-1	Tb927.6.4270	hypothetical protein, conserved	307.727	261.392	354.063	1.35453	0.437792	7.37563e-05	0.000215307
Tb927.11.11960-1	Tb927.11.11960	hypothetical protein, conserved	179.074	124.944	233.204	1.86647	0.900313	1.29624e-10	6.84538e-10
Tb927.1.4650-1	Tb927.1.4650	cyclin-like F-box protein (CFB2)	1795.75	2568.23	1023.26	0.39843	-1.3276	4.24072e-132	3.16785e-130
Tb927.9.4170-1	Tb927.9.4170	hypothetical protein, unlikely	34.4036	25.5128	43.2943	1.69697	0.762957	0.0128175	0.0251402
Tb07.30D13.110-1	Tb07.30D13.110	hypothetical protein, conserved (pseudogene)	102.43	82.989	121.872	1.46853	0.554373	0.0244888	0.0450594
Tb927.5.4540-1	Tb927.5.4540	receptor-type adenylate cyclase GRESAG 4, putative,adenylyl cyclase, putative,ATP pyrophosphate-lyase, putative	93.4839	66.8625	120.105	1.7963	0.845032	2.32915e-05	7.27028e-05
Tb927.4.690-1	Tb927.4.690	geranylgeranyl transferase type II beta subunit, putative	276.246	309.995	242.497	0.782261	-0.354278	0.00481288	0.0103531
Tb927.10.2610-1	Tb927.10.2610	hypothetical protein, conserved	678.379	780.204	576.555	0.738981	-0.436391	2.74587e-08	1.19815e-07
Tb927.5.2980-1	Tb927.5.2980	hypothetical protein, conserved	1053.32	1117.42	989.221	0.885274	-0.175803	0.00747973	0.0154109
Tb927.7.3180-1	Tb927.7.3180	Mu-adaptin 1, putative,adaptor complex AP-1 medium subunit, putative	1471.14	2075.68	866.605	0.417504	-1.26014	1.12234e-103	5.70304e-102
Tb927.11.14780-1	Tb927.11.14780	phosphomannose isomerase, putative	819.834	687.781	951.888	1.384	0.468842	5.19573e-11	2.82405e-10
Tb927.9.1730-1	Tb927.9.1730	hypothetical protein, conserved	514.077	402.229	625.924	1.55614	0.63797	9.33249e-14	5.96678e-13
Tb927.4.4040-1	Tb927.4.4040	hypothetical protein, conserved	1135.99	1662.54	609.442	0.366573	-1.44783	5.59086e-95	2.55833e-93
Tb927.9.11350-1	Tb927.9.11350	hypothetical protein, conserved	512.639	472.102	553.177	1.17173	0.228643	0.00745772	0.0153764
Tb927.5.2820-1	Tb927.5.2820	protein kinase, putative	853.616	793.056	914.175	1.15273	0.205049	0.0121243	0.0239363
Tb927.10.5010-1	Tb927.10.5010	Mitochondrial elongation factor G, putative	2182.53	2273.93	2091.12	0.919606	-0.120912	0.0238869	0.0440354
Tb927.8.1910-1	Tb927.8.1910	acetylornithine deacetylase, putative,metallo-peptidase, Clan MH, Family M18 (ArgE)	722.496	661.39	783.602	1.18478	0.244619	0.000244209	0.000661827
Tb927.10.790-1	Tb927.10.790	vesicle-associated membrane protein, putative,synaptobrevin, putative (VAMP)	330.982	393.884	268.081	0.680609	-0.555101	1.54371e-06	5.61231e-06
Tb927.1.490-1	Tb927.1.490	hypothetical protein	14.7805	19.5301	10.031	0.513618	-0.961233	0.02135	0.0397865
Tb927.11.14340-1	Tb927.11.14340	exportin 1 (XPO1)	1151.84	1225.3	1078.38	0.880093	-0.184272	0.00153799	0.00362514
Tb927.9.11230-1	Tb927.9.11230	calmodulin-like protein, putative,EF hand containing protein	751.347	924.342	578.353	0.625692	-0.676476	2.90243e-07	1.14628e-06
Tb927.9.6590-1	Tb927.9.6590	hypothetical protein, unlikely	132.594	108.588	156.6	1.44215	0.528218	0.0500413	0.0855391
Tb927.1.3630-1	Tb927.1.3630	hypothetical protein, unlikely	19.3705	12.4659	26.275	2.10775	1.0757	0.0406924	0.0710877
Tb927.8.5440-1	Tb927.8.5440	flagellar calcium-binding protein,24 kDa calflagin,24 kDa calcimedin (Tb-24)	23.0893	29.6307	16.5479	0.558474	-0.840438	0.012044	0.0237994
Tb927.9.15870-1	Tb927.9.15870	hypothetical protein	690.09	604.18	776	1.28439	0.361078	0.000354805	0.000935443
Tb927.10.7880-1	Tb927.10.7880	hypothetical protein, conserved	1000.2	1055.98	944.425	0.894355	-0.161081	0.00532751	0.0113558
Tb927.10.3840-1	Tb927.10.3840	60S ribosomal protein L18a, putative	2318.99	2681.41	1956.58	0.729685	-0.454654	3.65359e-20	3.23203e-19
Tb927.5.285b-1	Tb927.5.285b	receptor-type adenylate cyclase, putative,expression site associated gene (ESAG) 4 protein, putative	303.211	265.106	341.316	1.28747	0.364541	0.00573196	0.0121272
Tb927.10.5950-1	Tb927.10.5950	protein kinase, putative	630.479	840.072	420.885	0.501011	-0.997087	6.45547e-37	1.03335e-35
Tb927.9.7800-1	Tb927.9.7800	hypothetical protein, conserved	311.606	256.587	366.625	1.42885	0.514858	1.1537e-06	4.25635e-06
Tb927.9.2010-1	Tb927.9.2010	kynureninase, putative	957.87	1061.38	854.36	0.804953	-0.313024	1.35213e-05	4.35271e-05
Tb927.9.6920-1	Tb927.9.6920	hypothetical protein, conserved	1338.91	1594.18	1083.65	0.679755	-0.556913	1.1741e-19	1.00802e-18
Tb927.7.5870-1	Tb927.7.5870	hypothetical protein, conserved	354.107	303.022	405.192	1.33717	0.419181	2.34264e-05	7.30716e-05
Tb927.8.1450-1	Tb927.8.1450	hypothetical protein, conserved	422.921	380.739	465.103	1.22158	0.28875	0.00597535	0.0125903
Tb927.6.410-1	Tb927.6.410	hypothetical protein, conserved	689.906	512.242	867.57	1.69367	0.760153	4.28275e-19	3.57851e-18
Tb927.11.13360-1	Tb927.11.13360	AAA ATPase, putative	2230.59	2055.71	2405.47	1.17014	0.226685	1.09337e-05	3.56835e-05
Tb927.10.11030-1	Tb927.10.11030	hypothetical protein, conserved	564.583	620.18	508.986	0.820708	-0.28506	0.00863143	0.0174871
Tb927.10.9440-1	Tb927.10.9440	NADH dehydrogenase (54 NDH2)	983.256	1251.26	715.255	0.571629	-0.806849	1.05412e-33	1.52282e-32
Tb927.6.2390-1	Tb927.6.2390	hypothetical protein, conserved	703.631	611.205	796.056	1.30244	0.381214	9.46268e-07	3.52832e-06
Tb927.7.960-1	Tb927.7.960	protein kinase, putative	1111.12	1061.8	1160.45	1.09291	0.128171	0.0593238	0.0993085
Tb927.10.12670-1	Tb927.10.12670	hypothetical protein, conserved	781.588	1167.78	395.402	0.338594	-1.56237	1.43284e-56	3.57802e-55
Tb927.3.3230-1	Tb927.3.3230	hypothetical protein, conserved	523.312	462.14	584.484	1.26473	0.338835	5.03415e-05	0.00015068
Tb927.8.4900-1	Tb927.8.4900	hypothetical protein, conserved	1156.86	1035.71	1278.01	1.23395	0.303283	5.14045e-07	1.98268e-06
Tb927.11.5980-1	Tb927.11.5980	hypothetical protein, conserved	344.642	315.542	373.743	1.18445	0.244214	0.0327088	0.05833
Tb927.2.470-1	Tb927.2.470	retrotransposon hot spot protein 4 (RHS4), putative	986.997	1142.08	831.91	0.728413	-0.457171	6.07965e-10	3.04854e-09
Tb927.3.5010-1	Tb927.3.5010	hypothetical protein, conserved	670.14	843.915	496.366	0.588171	-0.765693	3.59871e-23	3.63196e-22
Tb927.10.6410-1	Tb927.10.6410	mismatch repair protein MSH8, putative,mismatch repair protein	1400.64	1558.97	1242.32	0.796885	-0.327556	2.16347e-09	1.04238e-08
Tb927.7.660-1	Tb927.7.660	hypothetical protein, conserved	489.95	425.185	554.715	1.30464	0.383655	3.70342e-05	0.000113016
Tb927.10.12750-1	Tb927.10.12750	hypothetical protein	19.6425	12.4606	26.8244	2.15274	1.10617	0.0298667	0.0537883
Tb927.3.4950-1	Tb927.3.4950	hypothetical protein, conserved	518.289	488.158	548.421	1.12345	0.167934	0.0243893	0.0448951
Tb927.9.15330-1	Tb927.9.15330	hypothetical protein, conserved	624.282	489.768	758.796	1.5493	0.631613	1.43154e-16	1.06392e-15
Tb927.3.3310-1	Tb927.3.3310	60S ribosomal protein L13, putative	260.363	283.427	237.299	0.837248	-0.256272	0.0418709	0.0728988
Tb927.7.4480-1	Tb927.7.4480	adenosine 5'-monophosphoramidase, putative	730.067	859.097	601.037	0.699615	-0.515367	1.45834e-06	5.31079e-06
Tb927.9.5310-1	Tb927.9.5310	hypothetical protein, unlikely	114.875	95.0508	134.698	1.41712	0.502963	0.00198154	0.00458045
Tb927.3.730-1	Tb927.3.730	hypothetical protein, conserved	272.429	302.804	242.055	0.799378	-0.32305	0.00599961	0.0126323
Tb927.4.4780-1	Tb927.4.4780	hypothetical protein	51.7379	68.4322	35.0435	0.512091	-0.965529	0.000129936	0.00036504
Tb927.10.14700-1	Tb927.10.14700	hypothetical protein, conserved	1922.22	2625.27	1219.16	0.464394	-1.10658	4.77948e-98	2.28266e-96
Tb927.10.6790-1	Tb927.10.6790	hypothetical protein, conserved	1364.85	1187.48	1542.23	1.29874	0.377115	1.62685e-11	9.06805e-11
Tb927.9.6140-1	Tb927.9.6140	hypothetical protein, unlikely	160.668	225.48	95.8565	0.425121	-1.23405	1.16254e-17	9.08003e-17
Tb927.8.1040-1	Tb927.8.1040	hypothetical protein, conserved	251.304	203.926	298.683	1.46467	0.550572	7.05682e-07	2.67114e-06
Tb927.11.11910-1	Tb927.11.11910	hypothetical protein, conserved	288.159	227.549	348.769	1.53272	0.616092	5.1383e-08	2.20357e-07
Tb927.10.6570-1	Tb927.10.6570	hypothetical protein, conserved	618.608	671.819	565.397	0.841591	-0.248809	0.0029305	0.00655724
Tb927.9.4900-1	Tb927.9.4900	condensin subunit 1, putative	1765.82	1986.28	1545.37	0.778022	-0.362117	5.44856e-11	2.95595e-10
Tb927.11.4250-1	Tb927.11.4250	hypothetical protein, conserved	202.479	156.926	248.032	1.58056	0.66044	8.34447e-06	2.77831e-05
Tb927.9.8480-1	Tb927.9.8480	hypothetical protein, unlikely	64.9634	47.4241	82.5027	1.73968	0.79882	0.000360141	0.000948367
Tb927.8.7040-1	Tb927.8.7040	hypothetical protein, conserved	533.869	640.757	426.982	0.666372	-0.585601	3.05167e-13	1.89969e-12
Tb927.5.2850-1	Tb927.5.2850	radial spoke protein RSP2, putative	1522.24	1829.75	1214.73	0.663876	-0.591015	6.91594e-26	7.70986e-25
Tb927.5.1150-1	Tb927.5.1150	RNA helicase Prp43	624.961	545.894	704.027	1.28968	0.36701	1.89611e-06	6.81136e-06
Tb927.10.2250-1	Tb927.10.2250	ubiquitin-conjugating enzyme variant Kua homologue, putative	574.13	502.324	645.935	1.28589	0.362772	1.30505e-05	4.20736e-05
Tb927.3.3140-1	Tb927.3.3140	hypothetical protein, conserved	193.39	154.198	232.583	1.50833	0.592956	1.40105e-05	4.50192e-05
Tb927.1.880-1	Tb927.1.880	hypothetical protein, conserved	3855.51	3360.76	4350.27	1.29443	0.372318	0.000148068	0.000412533
Tb927.11.14480-1	Tb927.11.14480	ubiquitin carboxyl-terminal hydrolase, putative	381.204	428.499	333.908	0.77925	-0.359843	0.00869857	0.0175985
Tb927.10.13410-1	Tb927.10.13410	hypothetical protein	122.668	80.864	164.472	2.03393	1.02427	7.69526e-10	3.82792e-09
Tb927.10.1510-1	Tb927.10.1510	NOT1 (NOT1)	3915.18	4254.4	3575.95	0.840531	-0.250627	3.80858e-07	1.49068e-06
Tb927.5.340-1	Tb927.5.340	expression site-associated gene (ESAG) protein, putative,expression site-associated gene 5 (ESAG5) protein, putative	476.109	409.034	543.184	1.32797	0.40922	1.33808e-05	4.30909e-05
Tb927.10.1800-1	Tb927.10.1800	hypothetical protein, conserved	394.879	430.811	358.946	0.833187	-0.263287	0.00747003	0.0153966
Tb927.9.16130-3	Tb927.9.16130	variant surface glycoprotein (VSG, pseudogene), putative,variant surface glycoprotein (VSG), degenerate and frameshifted	4.27276	0	8.54551	Inf	Inf	0.000562011	0.00142956
Tb927.9.2420-1	Tb927.9.2420	hypothetical protein, conserved	179.352	144.192	214.511	1.48767	0.573059	0.00015095	0.000420429
Tb927.11.860-1	Tb927.11.860	leucine-rich repeat protein (LRRP), putative	1154.9	1032.39	1277.42	1.23734	0.307238	1.68607e-07	6.83182e-07
Tb927.5.1810-1	Tb927.5.1810	lysosomal/endosomal membrane protein p67 (p67)	2183.86	3030.7	1337.02	0.441157	-1.18063	5.00643e-124	3.41845e-122
Tb927.8.5250-1	Tb927.8.5250	coatomer delta subunit, putative,delta-COP, putative,delta-coat protein, putative	1251.66	1416.35	1086.97	0.767443	-0.381869	5.48722e-11	2.97508e-10
Tb927.1.530-1	Tb927.1.530	hypothetical protein, conserved	296.115	338.655	253.575	0.748771	-0.417403	0.000735767	0.00183574
Tb927.11.4560-1	Tb927.11.4560	hypothetical protein, conserved	312.305	205.393	419.217	2.04105	1.02931	8.67859e-20	7.50998e-19
Tb927.7.3510-1	Tb927.7.3510	hypothetical protein, conserved	468.501	419.905	517.096	1.23146	0.300369	0.000155419	0.000432323
Tb927.6.310-1	Tb927.6.310	receptor-type adenylate cyclase GRESAG 4, putative	144.405	162.865	125.945	0.773309	-0.370883	0.0520077	0.0884506
Tb927.11.5260-1	Tb927.11.5260	SNF2 DNA repair protein, putative,SNF2 family protein	586.741	518.694	654.788	1.26238	0.336145	4.02474e-05	0.000122097
Tb927.11.980-1	Tb927.11.980	Nucleoporin (TbNup158)	2546.08	2831.7	2260.47	0.798273	-0.325045	1.83206e-11	1.01859e-10
Tb927.10.13930-1	Tb927.10.13930	phosphatidic acid phosphatase, putative	219.928	290.207	149.649	0.515662	-0.955502	2.42321e-08	1.06213e-07
Tb927.10.13640-1	Tb927.10.13640	hypothetical protein, conserved	581.342	542.174	620.511	1.14449	0.194701	0.0105924	0.0211269
Tb927.4.2160-1	Tb927.4.2160	hypothetical protein, conserved	108.018	86.7657	129.27	1.48988	0.575197	0.00061008	0.00154107
Tb927.8.3250-1	Tb927.8.3250	dynein heavy chain, putative	7881.65	10060.7	5702.58	0.566816	-0.819048	2.77894e-50	6.21174e-49
Tb927.10.10190-1	Tb927.10.10190	hypothetical protein, conserved	990.231	1093.38	887.081	0.81132	-0.301658	9.63114e-06	3.17287e-05
Tb927.11.14290-1	Tb927.11.14290	vacuolar sorting protein, putative	335.265	444.864	225.666	0.50727	-0.979173	2.01476e-19	1.71128e-18
Tb927.3.4540-1	Tb927.3.4540	hypothetical protein, conserved	465.201	333.526	596.876	1.78959	0.839633	1.11237e-20	1.01272e-19
Tb927.9.9010-1	Tb927.9.9010	hypothetical protein, conserved	728.066	813.816	642.315	0.789263	-0.341421	4.28945e-06	1.48006e-05
Tb927.11.9220-1	Tb927.11.9220	proteasome regulatory non-ATP-ase subunit 2 (RPN2)	1883.88	2291.16	1476.59	0.644474	-0.633806	1.87248e-33	2.65243e-32
Tb927.1.1510-1	Tb927.1.1510	hypothetical protein, unlikely	26.5811	36.9026	16.2595	0.440607	-1.18244	0.00120781	0.00290727
Tb927.8.3820-1	Tb927.8.3820	hypothetical protein, conserved	679.691	539.891	819.49	1.51788	0.602058	4.53105e-16	3.2837e-15
Tb927.11.12680-1	Tb927.11.12680	prefoldin subunit 2, putative	649.712	728.516	570.908	0.783659	-0.351703	1.90158e-05	6.00209e-05
Tb927.4.2220-1	Tb927.4.2220	TPR-repeat-containing chaperone protein DNAJ, putative	1316.31	1216.28	1416.35	1.1645	0.219708	7.62373e-05	0.000222031
Tb927.10.3060-1	Tb927.10.3060	hypothetical protein	7.37104	2.35471	12.3874	5.26066	2.39524	0.00298531	0.00666794
Tb927.10.1590-1	Tb927.10.1590	ribosomal protein L36, putative	1218.05	1369.84	1066.25	0.778376	-0.361461	1.36249e-08	6.11929e-08
Tb927.11.15200-1	Tb927.11.15200	hypothetical protein, conserved	117.287	142.403	92.1707	0.647254	-0.627596	0.000136958	0.000383782
Tb927.10.2560-1	Tb927.10.2560	mitochondrial malate dehydrogenase (mMDH)	826.203	436.02	1216.39	2.78975	1.48014	1.12693e-54	2.73593e-53
Tb927.7.6770-1	Tb927.7.6770	hypothetical protein, conserved	393.782	435.547	352.017	0.80822	-0.30718	0.00117382	0.00283403
Tb927.7.5520-1	Tb927.7.5520	hypothetical protein, conserved	338.307	386.022	290.592	0.752784	-0.409692	0.000181708	0.000501302
Tb927.3.4420-1	Tb927.3.4420	hypothetical protein, conserved	449.495	497.967	401.023	0.805321	-0.312365	0.0437321	0.075822
Tb927.10.3640-1	Tb927.10.3640	hypothetical protein, conserved	385.385	578.762	192.007	0.331755	-1.59181	1.55373e-54	3.75128e-53
Tb927.9.5060-1	Tb927.9.5060	hypothetical protein, unlikely	288.639	322.388	254.889	0.790626	-0.338932	0.00362412	0.00797654
Tb927.7.7490-1	Tb927.7.7490	hypothetical protein, conserved	370.897	393.62	348.174	0.884543	-0.176996	0.0560344	0.0944534
Tb927.5.3810-1	Tb927.5.3810	orotidine-5-phosphate decarboxylase/orotate phosphoribosyltransferase, putative,OMPDCase-OPRTase, putative	1415.51	1838.38	992.646	0.539956	-0.889086	1.09054e-52	2.52152e-51
Tb927.5.1780-1	Tb927.5.1780	hypothetical protein, conserved	1256.39	1132.72	1380.07	1.21837	0.284954	2.87464e-06	1.01104e-05
Tb927.9.4680-1	Tb927.9.4680	ATP-dependent DEAD box helicase, putative	3511.59	5010.85	2012.33	0.401594	-1.31619	4.94155e-196	7.4464e-194
Tb927.5.800-1	Tb927.5.800	casein kinase I, isoform 2 (CK1.2)	1621.85	2110.18	1133.51	0.537162	-0.89657	6.55219e-57	1.64558e-55
Tb927.4.2790-1	Tb927.4.2790	hypothetical protein, conserved	470.609	397.584	543.635	1.36735	0.451379	7.65444e-07	2.88237e-06
Tb927.11.1890-1	Tb927.11.1890	hypothetical protein, conserved	1140.01	1339.79	940.237	0.701779	-0.510911	7.42864e-16	5.28286e-15
Tb927.5.350-1	Tb927.5.350	75 kDa invariant surface glycoprotein, putative (ISG75)	332.082	514.817	149.347	0.290097	-1.78539	1.13764e-49	2.48575e-48
Tb927.10.5580-1	Tb927.10.5580	hypothetical protein, conserved	251.727	289.209	214.244	0.740792	-0.432859	5.99104e-05	0.000177618
Tb927.7.4290-1	Tb927.7.4290	hypothetical protein, conserved	1103.57	1419.31	787.842	0.55509	-0.849207	5.96716e-21	5.54229e-20
Tb927.6.920-1	Tb927.6.920	helicase, putative	578.064	499.97	656.157	1.31239	0.3922	1.10409e-06	4.08025e-06
Tb927.10.9110-1	Tb927.10.9110	hypothetical protein, conserved	502.949	458.887	547.012	1.19204	0.253434	0.00225123	0.00515206
Tb927.10.2070-1	Tb927.10.2070	hypothetical protein, conserved	218.902	137.782	300.023	2.17751	1.12268	1.38744e-18	1.13118e-17
Tb927.5.3930-1	Tb927.5.3930	hypothetical protein, conserved	338.719	367.889	309.549	0.841419	-0.249103	0.00576231	0.0121884
Tb927.10.5710-1	Tb927.10.5710	hypothetical protein, conserved	27.3425	46.0432	8.64182	0.18769	-2.41358	4.84037e-09	2.25506e-08
Tb927.9.11520-1	Tb927.9.11520	hypothetical protein, conserved	377.149	319.693	434.606	1.35945	0.443023	7.69396e-05	0.000223852
Tb927.9.1670-1	Tb927.9.1670	protein kinase, putative	296.201	271.994	320.409	1.178	0.236341	0.02743	0.049852
Tb927.3.3800-1	Tb927.3.3800	hypothetical protein, conserved	799.586	739.045	860.127	1.16384	0.218888	0.000975859	0.00238908
Tb927.11.7300-1	Tb927.11.7300	hypothetical protein, conserved	790.687	944.414	636.959	0.674448	-0.56822	1.02037e-15	7.2269e-15
Tb927.5.3150-1	Tb927.5.3150	protein kinase , putative	1498.45	1555.68	1441.21	0.926418	-0.110265	0.0385454	0.0676888
Tb927.11.10250-1	Tb927.11.10250	hypothetical protein, conserved	244.695	214.675	274.715	1.27968	0.35578	0.00157521	0.00370887
Tb927.4.4030-1	Tb927.4.4030	hypothetical protein, conserved	400.073	349.597	450.549	1.28877	0.365992	0.000328266	0.000869144
Tb927.10.16120-1	Tb927.10.16120	inosine-5'-monophosphate dehydrogenase,IMP dehydrogenase	2266.12	3020.48	1511.75	0.500499	-0.998561	6.93614e-88	2.88676e-86
Tb927.8.6650-1	Tb927.8.6650	RNA-binding protein, putative (DRBD12)	246.033	182.501	309.564	1.69623	0.762333	7.38519e-10	3.67996e-09
Tb927.11.4040-1	Tb927.11.4040	hypothetical protein, conserved	301.421	345.077	257.765	0.746978	-0.420863	0.000199035	0.000547032
Tb927.11.12320-1	Tb927.11.12320	hypothetical protein, conserved	1241.84	892.591	1591.1	1.78256	0.833952	1.07742e-43	2.0696e-42
Tb927.11.6790-1	Tb927.11.6790	predicted WD40 repeat protein	1251.17	1312.07	1190.28	0.907179	-0.14054	0.0313283	0.0561314
Tb927.7.7090-1	Tb927.7.7090	hypothetical protein, conserved	134.143	95.1478	173.137	1.81967	0.863675	5.43944e-08	2.32473e-07
Tb927.9.12200-1	Tb927.9.12200	unspecified product	247.849	309.42	186.279	0.602026	-0.732103	1.0469e-08	4.76062e-08
Tb927.2.2370-1	Tb927.2.2370	hypothetical protein, conserved	1414.43	1325.65	1503.21	1.13394	0.181347	0.000924925	0.00227394
Tb927.5.2550-1	Tb927.5.2550	hypothetical protein, conserved	393.735	362.918	424.552	1.16983	0.226297	0.0237574	0.043847
[truncated: 3,226 more rows]

## Sheet: Fig1C_1D
Probe	Chromosome	Start	End	Strand	No value	Feature	ID	Description	Type	Orientation	Distance	L224-iB_1_140804_tb927_v5.1.sam	L224-iB_2_140804_tb927_v5.1.sam	L224-iB_3_140804_tb927_v5.1.sam	L224+2d_1_140804_tb927_v5.1.sam	L224+2d_2_140804_tb927_v5.1.sam	L224+2d_3_140804_tb927_v5.1.sam	L224+3d_1_140804_tb927_v5.1.sam	L224+3d_2_140804_tb927_v5.1.sam	L224+3d_3_140804_tb927_v5.1.sam
Tb927.1.05	Tb927_01_v5.1	381	1961	-	NaN	Tb927.1.05-1	Tb927.1.05-1	Tb927.1.05-1	CDS	overlapping	0	0	0	0	0	0	0	0	0	0
Tb927.1.10	Tb927_01_v5.1	6871	7203	+	NaN	Tb927.1.10-1	Tb927.1.10-1	Tb927.1.10-1	CDS	overlapping	0	0	0	0	0	0	0	0	0	0
Tb927.1.20	Tb927_01_v5.1	7554	8555	-	NaN	Tb927.1.20-1	Tb927.1.20-1	Tb927.1.20-1	CDS	overlapping	0	2.94723	3.18166	4.05379	0.60349	0.77084	0.568989	0	0.244173	0.125576
Tb927.1.30	Tb927_01_v5.1	11158	11865	+	NaN	Tb927.1.30-1	Tb927.1.30-1	Tb927.1.30-1	CDS	overlapping	0	0	0	0	0	0	0	0	0	0
Tb927.1.40	Tb927_01_v5.1	12407	12733	-	NaN	Tb927.1.40-1	Tb927.1.40-1	Tb927.1.40-1	CDS	overlapping	0	0	0	0	0	0	0	0	0	0
Tb927.1.50	Tb927_01_v5.1	41026	41283	-	NaN	Tb927.1.50-1	Tb927.1.50-1	Tb927.1.50-1	CDS	overlapping	0	1.04057	2.24667	1.04959	0	0.299373	0.883918	1.28795	0.948301	0
Tb927.1.60	Tb927_01_v5.1	41927	43909	-	NaN	Tb927.1.60-1	Tb927.1.60-1	Tb927.1.60-1	CDS	overlapping	0	26.2645	27.6959	20.4836	20.675	20.4488	21.1605	25.8057	25.2928	26.3965
Tb927.1.70	Tb927_01_v5.1	44937	46994	-	NaN	Tb927.1.70-1	Tb927.1.70-1	Tb927.1.70-1	CDS	overlapping	0	9.1315	10.2803	10.9212	10.1077	10.1708	9.47441	16.4692	17.9514	13.2675
Tb927.1.80	Tb927_01_v5.1	49869	50099	-	NaN	Tb927.1.80-1	Tb927.1.80-1	Tb927.1.80-1	CDS	overlapping	0	6.97315	2.50927	4.68906	1.04709	4.34674	2.46808	3.35647	5.29571	4.35766
Tb927.1.90	Tb927_01_v5.1	50430	52205	-	NaN	Tb927.1.90-1	Tb927.1.90-1	Tb927.1.90-1	CDS	overlapping	0	9.37213	8.07776	8.53852	5.8563	6.21906	7.4476	9.10555	8.54112	7.50997
Tb927.1.100	Tb927_01_v5.1	57403	59283	-	NaN	Tb927.1.100-1	Tb927.1.100-1	Tb927.1.100-1	CDS	overlapping	0	73.7889	86.2836	75.5802	72.1393	72.8445	72.3797	84.9127	91.3092	85.4904
Tb927.1.110	Tb927_01_v5.1	59858	60184	+	NaN	Tb927.1.110-1	Tb927.1.110-1	Tb927.1.110-1	CDS	overlapping	0	247.12	256.141	242.637	244.837	242.107	228.051	220.849	209.496	219.717
Tb927.1.120	Tb927_01_v5.1	60266	62836	-	NaN	Tb927.1.120-1	Tb927.1.120-1	Tb927.1.120-1	CDS	overlapping	0	642.502	661.368	676.508	708.655	697.517	719.1	621.8	634.065	592.578
Tb927.1.180	Tb927_01_v5.1	69904	72405	-	NaN	Tb927.1.180-1	Tb927.1.180-1	Tb927.1.180-1	CDS	overlapping	0	7.29644	8.45599	7.25145	7.97562	7.03849	8.15769	8.1014	8.99635	5.88401
Tb927.1.190	Tb927_01_v5.1	75426	77915	-	NaN	Tb927.1.190-1	Tb927.1.190-1	Tb927.1.190-1	CDS	overlapping	0	93.1545	90.0887	81.0204	79.1206	79.9058	85.5877	80.6927	82.8312	81.055
Tb927.1.200	Tb927_01_v5.1	80183	80518	+	NaN	Tb927.1.200-1	Tb927.1.200-1	Tb927.1.200-1	CDS	overlapping	0	0	0	2.41779	1.07982	2.06888	1.01808	0.988959	2.18448	1.12346
Tb927.1.220	Tb927_01_v5.1	85854	88355	-	NaN	Tb927.1.220-1	Tb927.1.220-1	Tb927.1.220-1	CDS	overlapping	0	2.46791	2.54838	2.70576	2.6102	1.91398	2.46098	1.99215	1.76016	2.1625
Tb927.1.230	Tb927_01_v5.1	90305	90700	+	NaN	Tb927.1.230-1	Tb927.1.230-1	Tb927.1.230-1	CDS	overlapping	0	39.3208	43.5462	38.294	45.1996	37.8389	44.9191	59.2976	38.9235	43.5312
Tb927.1.240	Tb927_01_v5.1	91366	99081	-	NaN	Tb927.1.240-1	Tb927.1.240-1	Tb927.1.240-1	CDS	overlapping	0	12.1777	14.6488	13.1255	12.4607	12.1123	13.8024	12.5606	14.8395	12.736
Tb927.1.250	Tb927_01_v5.1	103266	103589	-	NaN	Tb927.1.250-1	Tb927.1.250-1	Tb927.1.250-1	CDS	overlapping	0	1.6572	1.34176	0.835781	2.98616	3.33745	3.16737	7.17911	3.77564	5.04863
Tb927.1.260	Tb927_01_v5.1	106271	106573	-	NaN	Tb927.1.260-1	Tb927.1.260-1	Tb927.1.260-1	CDS	overlapping	0	43.4153	75.5637	56.3035	57.077	57.3551	44.4059	53.7367	62.9822	48.5868
Tb927.1.270	Tb927_01_v5.1	106654	107025	+	NaN	Tb927.1.270-1	Tb927.1.270-1	Tb927.1.270-1	CDS	overlapping	0	30.3107	24.1517	21.8381	33.4859	26.5766	28.1998	23.5223	37.4885	34.1628
Tb927.1.275	Tb927_01_v5.1	108058	110934	+	NaN	Tb927.1.275-1	Tb927.1.275-1	Tb927.1.275-1	CDS	overlapping	0	2.05292	3.12285	3.01195	2.35405	2.60414	2.25911	2.77197	3.31658	2.49293
Tb927.1.280	Tb927_01_v5.1	112381	112743	+	NaN	Tb927.1.280-1	Tb927.1.280-1	Tb927.1.280-1	CDS	overlapping	0	5.17703	9.18164	5.96789	8.32916	7.87276	8.79534	12.2053	8.08799	7.97253
Tb927.1.290	Tb927_01_v5.1	113137	117318	+	NaN	Tb927.1.290-1	Tb927.1.290-1	Tb927.1.290-1	CDS	overlapping	0	24.8437	28.691	26.8073	24.292	22.8094	26.3115	38.8281	43.1171	35.2028
Tb927.1.300	Tb927_01_v5.1	122050	128709	+	NaN	Tb927.1.300-1	Tb927.1.300-1	Tb927.1.300-1	CDS	overlapping	0	1.28993	2.26286	2.15496	1.88854	2.08752	2.51678	2.31173	2.13069	2.26716
Tb927.1.310	Tb927_01_v5.1	129633	129884	-	NaN	Tb927.1.310-1	Tb927.1.310-1	Tb927.1.310-1	CDS	overlapping	0	3.19603	0.57504	0	0.479918	1.839	2.71489	0.439537	1.94176	0.499315
Tb927.1.320	Tb927_01_v5.1	130249	131016	+	NaN	Tb927.1.320-1	Tb927.1.320-1	Tb927.1.320-1	CDS	overlapping	0	0	0.188685	0	0.157473	0	0	0.144223	0.31857	0.163838
Tb927.1.330	Tb927_01_v5.1	131093	131944	-	NaN	Tb927.1.330-1	Tb927.1.330-1	Tb927.1.330-1	CDS	overlapping	0	0	0.510247	0.635664	0.709738	0.725241	0.133833	0.130004	0.287162	0.147685
Tb927.1.340	Tb927_01_v5.1	132309	132683	+	NaN	Tb927.1.340-1	Tb927.1.340-1	Tb927.1.340-1	CDS	overlapping	0	4.29546	7.34212	3.61057	4.19256	4.32534	7.29762	6.20275	7.82918	4.36202
Tb927.1.350	Tb927_01_v5.1	133486	135438	-	NaN	Tb927.1.350-1	Tb927.1.350-1	Tb927.1.350-1	CDS	overlapping	0	3.71151	3.41314	3.32772	3.59164	3.28252	4.02855	4.14016	5.01099	3.35024
Tb927.1.360	Tb927_01_v5.1	136080	136397	-	NaN	Tb927.1.360-1	Tb927.1.360-1	Tb927.1.360-1	CDS	overlapping	0	18.5731	18.2277	19.5857	11.4094	12.3873	12.1914	17.4156	15.3875	13.4532
Tb927.1.370	Tb927_01_v5.1	140214	144560	-	NaN	Tb927.1.370-1	Tb927.1.370-1	Tb927.1.370-1	CDS	overlapping	0	10.252	12.0008	12.8949	9.82093	9.84356	11.3317	15.4666	15.7029	14.6466
Tb927.1.380	Tb927_01_v5.1	144726	145151	-	NaN	Tb927.1.380-1	Tb927.1.380-1	Tb927.1.380-1	CDS	overlapping	0	27.7289	28.5738	26.0622	24.415	24.8395	32.6551	26.7808	46.5202	35.7397
Tb927.1.390	Tb927_01_v5.1	147175	147459	+	NaN	Tb927.1.390-1	Tb927.1.390-1	Tb927.1.390-1	CDS	overlapping	0	5.65192	4.06765	4.75075	3.39479	1.89708	2.80062	2.33186	3.43385	4.415
Tb927.1.400	Tb927_01_v5.1	147842	148204	+	NaN	Tb927.1.400-1	Tb927.1.400-1	Tb927.1.400-1	CDS	overlapping	0	3.69788	1.59681	4.47592	7.66282	7.02165	2.82708	3.96673	9.43599	4.50621
Tb927.1.410	Tb927_01_v5.1	151277	153022	+	NaN	Tb927.1.410-1	Tb927.1.410-1	Tb927.1.410-1	CDS	overlapping	0	16.2986	17.761	19.2316	15.5157	17.164	17.5675	16.3037	19.3375	19.7461
Tb927.1.420	Tb927_01_v5.1	156384	158411	+	NaN	Tb927.1.420-1	Tb927.1.420-1	Tb927.1.420-1	CDS	overlapping	0	37.5959	37.9425	40.4587	37.1525	36.3339	39.0767	36.7573	40.2944	34.497
Tb927.1.430	Tb927_01_v5.1	159343	166608	+	NaN	Tb927.1.430-1	Tb927.1.430-1	Tb927.1.430-1	CDS	overlapping	0	0.997603	1.51571	1.52801	1.6811	1.49884	1.3496	1.75307	1.58259	1.54124
Tb927.1.450	Tb927_01_v5.1	167799	174089	-	NaN	Tb927.1.450-1	Tb927.1.450-1	Tb927.1.450-1	CDS	overlapping	0	18.9475	17.2759	17.0456	17.4748	16.7589	18.0708	17.0432	18.2009	15.3809
Tb927.1.460	Tb927_01_v5.1	176376	176720	+	NaN	Tb927.1.460-1	Tb927.1.460-1	Tb927.1.460-1	CDS	overlapping	0	0	0.42003	0	0	0	0	0	0	0
Tb927.1.470	Tb927_01_v5.1	181089	181451	+	NaN	Tb927.1.470-1	Tb927.1.470-1	Tb927.1.470-1	CDS	overlapping	0	3.69788	6.78643	2.23796	6.66333	5.53221	4.71179	5.79753	4.71799	6.23937
Tb927.1.480	Tb927_01_v5.1	181845	186029	+	NaN	Tb927.1.480-1	Tb927.1.480-1	Tb927.1.480-1	CDS	overlapping	0	11.4828	12.5346	11.9705	9.62313	10.1508	10.3263	13.8156	15.3169	13.4096
Tb927.1.490	Tb927_01_v5.1	189837	190085	+	NaN	Tb927.1.490-1	Tb927.1.490-1	Tb927.1.490-1	CDS	overlapping	0	8.62542	12.2213	10.8752	9.714	5.27329	5.95313	4.89316	9.82577	4.54798
Tb927.1.500	Tb927_01_v5.1	190759	196428	+	NaN	Tb927.1.500-1	Tb927.1.500-1	Tb927.1.500-1	CDS	overlapping	0	5.44508	6.00598	4.87141	5.03381	4.37274	4.96724	6.23166	6.29993	5.34822
Tb927.1.520	Tb927_01_v5.1	197206	197688	+	NaN	Tb927.1.520-1	Tb927.1.520-1	Tb927.1.520-1	CDS	overlapping	0	5.55831	3.00021	0.560648	2.25353	2.23879	2.36077	2.29324	4.05237	2.0841
Tb927.1.520	Tb927_01_v5.1	197690	197776	+	NaN	Tb927.1.520-2	Tb927.1.520-2	Tb927.1.520-2	CDS	overlapping	0	3.08582	4.9969	3.11256	1.39011	5.32677	6.55318	5.09257	5.62441	10.124
Tb927.1.520	Tb927_01_v5.1	197778	198050	+	NaN	Tb927.1.520-3	Tb927.1.520-3	Tb927.1.520-3	CDS	overlapping	0	0	1.59242	1.98383	0	4.24385	3.3414	2.84009	2.68859	6.45268
Tb927.1.530	Tb927_01_v5.1	203196	204017	-	NaN	Tb927.1.530-1	Tb927.1.530-1	Tb927.1.530-1	CDS	overlapping	0	57.1552	49.5374	59.9566	52.2305	55.6265	55.6255	48.3748	48.218	50.9739
Tb927.1.540	Tb927_01_v5.1	204418	207807	-	NaN	Tb927.1.540-1	Tb927.1.540-1	Tb927.1.540-1	CDS	overlapping	0	32.9445	37.5313	38.9015	46.1639	45.8416	45.6101	46.2984	48.788	44.9861
Tb927.1.550	Tb927_01_v5.1	208177	208479	-	NaN	Tb927.1.550-1	Tb927.1.550-1	Tb927.1.550-1	CDS	overlapping	0	31.897	23.4343	20.5552	39.5148	41.5506	35.7505	47.1567	36.3359	44.4341
Tb927.1.560	Tb927_01_v5.1	208703	210031	-	NaN	Tb927.1.560-1	Tb927.1.560-1	Tb927.1.560-1	CDS	overlapping	0	51.7136	50.7022	53.3843	75.2572	75.4946	77.9903	71.592	71.4287	77.6361
Tb927.1.570	Tb927_01_v5.1	210592	211419	-	NaN	Tb927.1.570-1	Tb927.1.570-1	Tb927.1.570-1	CDS	overlapping	0	67.765	77.8805	83.3964	80.3341	80.9695	78.9089	64.612	66.4842	74.1591
Tb927.1.580	Tb927_01_v5.1	212455	214005	-	NaN	Tb927.1.580-1	Tb927.1.580-1	Tb927.1.580-1	CDS	overlapping	0	39.1189	42.791	44.6957	107.06	98.3031	101.16	109.835	115.627	122.177
Tb927.1.590	Tb927_01_v5.1	215626	216042	-	NaN	Tb927.1.590-1	Tb927.1.590-1	Tb927.1.590-1	CDS	overlapping	0	27.0398	29.1905	28.5729	45.5335	55.567	50.0399	54.1864	53.3914	42.5459
Tb927.1.600	Tb927_01_v5.1	216164	217711	-	NaN	Tb927.1.600-1	Tb927.1.600-1	Tb927.1.600-1	CDS	overlapping	0	65.2088	65.9023	75.7451	121.799	115.558	115.793	115.629	108.58	128.347
Tb927.1.610	Tb927_01_v5.1	218081	218989	-	NaN	Tb927.1.610-1	Tb927.1.610-1	Tb927.1.610-1	CDS	overlapping	0	60.8405	59.1438	60.4741	68.1198	66.192	67.7378	79.4475	67.827	78.7632
Tb927.1.620	Tb927_01_v5.1	219175	219492	-	NaN	Tb927.1.620-1	Tb927.1.620-1	Tb927.1.620-1	CDS	overlapping	0	5.90963	7.74677	5.1093	8.36687	10.2013	6.0957	11.8426	10.7713	11.8705
Tb927.1.630	Tb927_01_v5.1	219568	220083	-	NaN	Tb927.1.630-1	Tb927.1.630-1	Tb927.1.630-1	CDS	overlapping	0	82.725	90.7093	82.3924	124.689	104.631	119.329	118.92	119.96	115.586
Tb927.1.640	Tb927_01_v5.1	220727	225673	-	NaN	Tb927.1.640-1	Tb927.1.640-1	Tb927.1.640-1	CDS	overlapping	0	33.3751	29.4976	30.4895	40.8265	41.7339	42.5722	44.3098	47.33	44.2825
Tb927.1.650	Tb927_01_v5.1	226021	226620	-	NaN	Tb927.1.650-1	Tb927.1.650-1	Tb927.1.650-1	CDS	overlapping	0	34.4532	36.9521	42.8756	39.3053	40.9362	33.2574	48.1821	43.2236	38.7968
Tb927.1.660	Tb927_01_v5.1	227413	227586	-	NaN	Tb927.1.660-1	Tb927.1.660-1	Tb927.1.660-1	CDS	overlapping	0	70.9738	60.7956	51.3573	79.9312	75.9065	67.4978	70.6594	61.8685	67.2526
Tb927.1.670	Tb927_01_v5.1	228043	229887	-	NaN	Tb927.1.670-1	Tb927.1.670-1	Tb927.1.670-1	CDS	overlapping	0	47.1453	48.6961	45.7926	58.2738	58.6089	58.4032	56.6724	58.7453	60.4244
Tb927.1.680	Tb927_01_v5.1	230291	230632	-	NaN	Tb927.1.680-1	Tb927.1.680-1	Tb927.1.680-1	CDS	overlapping	0	32.1845	26.694	18.2112	27.9363	25.2944	26.0058	22.0231	20.7462	13.6129
Tb927.1.690	Tb927_01_v5.1	230694	231425	-	NaN	Tb927.1.690-1	Tb927.1.690-1	Tb927.1.690-1	CDS	overlapping	0	61.9819	53.0545	54.3806	62.6175	62.2548	67.4494	66.5791	63.8393	61.7104
Tb927.1.700	Tb927_01_v5.1	232504	233826	-	NaN	Tb927.1.700-1	Tb927.1.700-1	Tb927.1.700-1	CDS	overlapping	0	411.932	407.895	430.854	41.7757	47.7557	41.2836	44.1212	48.8214	40.0403
Tb927.1.710	Tb927_01_v5.1	234176	235438	-	NaN	Tb927.1.710-1	Tb927.1.710-1	Tb927.1.710-1	CDS	overlapping	0	39.9617	36.4857	41.1657	55.4425	58.1579	62.3844	79.455	68.1876	79.2025
Tb927.1.720	Tb927_01_v5.1	235770	237299	-	NaN	Tb927.1.720-1	Tb927.1.720-1	Tb927.1.720-1	CDS	overlapping	0	55.7989	51.8078	44.9552	53.988	58.913	53.5099	61.68	60.126	60.8577
Tb927.1.730	Tb927_01_v5.1	237834	239543	-	NaN	Tb927.1.730-1	Tb927.1.730-1	Tb927.1.730-1	CDS	overlapping	0	55.4202	48.7271	47.9826	71.3613	74.0312	68.6819	65.1625	69.3924	69.5362
Tb927.1.740	Tb927_01_v5.1	240378	241685	-	NaN	Tb927.1.740-1	Tb927.1.740-1	Tb927.1.740-1	CDS	overlapping	0	54.3911	54.8399	50.5149	73.5992	74.8761	71.1351	72.9954	75.1942	77.9206
Tb927.1.750	Tb927_01_v5.1	242278	245925	-	NaN	Tb927.1.750-1	Tb927.1.750-1	Tb927.1.750-1	CDS	overlapping	0	50.043	45.9597	43.3506	51.9827	50.8781	48.0732	49.6128	54.4587	52.704
Tb927.1.760	Tb927_01_v5.1	246646	248931	-	NaN	Tb927.1.760-1	Tb927.1.760-1	Tb927.1.760-1	CDS	overlapping	0	32.6481	33.787	28.9035	39.5196	37.673	36.4622	36.0005	41.5261	39.7407
Tb927.1.770	Tb927_01_v5.1	248981	249253	-	NaN	Tb927.1.770-1	Tb927.1.770-1	Tb927.1.770-1	CDS	overlapping	0	3.93357	2.65403	1.98383	2.21501	1.69754	2.08838	2.43436	1.79239	1.38272
Tb927.1.780	Tb927_01_v5.1	249453	250595	-	NaN	Tb927.1.780-1	Tb927.1.780-1	Tb927.1.780-1	CDS	overlapping	0	52.6128	57.178	59.7024	48.672	53.2491	49.2813	50.9725	50.5163	51.1896
Tb927.1.790	Tb927_01_v5.1	250982	253387	-	NaN	Tb927.1.790-1	Tb927.1.790-1	Tb927.1.790-1	CDS	overlapping	0	23.4322	22.7664	22.1722	35.6887	37.5918	36.6815	36.0925	38.5398	39.6937
Tb927.1.800	Tb927_01_v5.1	253806	254093	-	NaN	Tb927.1.800-1	Tb927.1.800-1	Tb927.1.800-1	CDS	overlapping	0	1.86435	1.50948	0	0.839857	1.87732	1.58369	2.30757	7.64568	3.4952
Tb927.1.810	Tb927_01_v5.1	254257	254655	-	NaN	Tb927.1.810-1	Tb927.1.810-1	Tb927.1.810-1	CDS	overlapping	0	21.5311	19.6119	16.2883	30.0075	27.1011	31.4356	26.3722	28.2066	28.3821
Tb927.1.820	Tb927_01_v5.1	254856	256136	-	NaN	Tb927.1.820-1	Tb927.1.820-1	Tb927.1.820-1	CDS	overlapping	0	41.2864	36.4255	35.091	55.3243	53.9642	50.6483	55.3385	63.2186	57.0692
Tb927.1.830	Tb927_01_v5.1	256902	259748	-	NaN	Tb927.1.830-1	Tb927.1.830-1	Tb927.1.830-1	CDS	overlapping	0	38.0964	36.8511	40.8995	45.1133	45.9577	45.0174	49.0985	52.937	53.08
Tb927.1.840	Tb927_01_v5.1	260024	260743	-	NaN	Tb927.1.840-1	Tb927.1.840-1	Tb927.1.840-1	CDS	overlapping	0	36.1684	46.492	42.1234	67.0206	64.7942	67.9401	69.2271	66.2626	59.2437
Tb927.1.850	Tb927_01_v5.1	260760	261035	-	NaN	Tb927.1.850-1	Tb927.1.850-1	Tb927.1.850-1	CDS	overlapping	0	84.6252	101.857	104	99.4682	111.939	109.068	99.1252	90.4185	94.3705
Tb927.1.860	Tb927_01_v5.1	261261	262067	-	NaN	Tb927.1.860-1	Tb927.1.860-1	Tb927.1.860-1	CDS	overlapping	0	223.888	205.424	211.064	228.99	236.787	237.235	187.625	176.751	188.039
Tb927.1.870	Tb927_01_v5.1	262552	263580	-	NaN	Tb927.1.870-1	Tb927.1.870-1	Tb927.1.870-1	CDS	overlapping	0	62.0942	63.6534	58.9481	72.9867	80.3157	75.0196	74.811	71.0922	73.0019
Tb927.1.880	Tb927_01_v5.1	264384	278162	-	NaN	Tb927.1.880-1	Tb927.1.880-1	Tb927.1.880-1	CDS	overlapping	0	32.3625	33.8218	32.4661	46.7204	43.1175	43.677	53.1269	53.0553	44.7551
Tb927.1.890	Tb927_01_v5.1	278431	279201	-	NaN	Tb927.1.890-1	Tb927.1.890-1	Tb927.1.890-1	CDS	overlapping	0	77.998	74.8045	80.7813	64.7833	65.6174	69.2138	66.5155	71.7167	67.0753
Tb927.1.900	Tb927_01_v5.1	281269	281577	-	NaN	Tb927.1.900-1	Tb927.1.900-1	Tb927.1.900-1	CDS	overlapping	0	6.08176	0	1.75271	1.95695	0.249962	1.10704	1.07537	3.16714	2.03604
Tb927.1.910	Tb927_01_v5.1	283009	283206	-	NaN	Tb927.1.910-1	Tb927.1.910-1	Tb927.1.910-1	CDS	overlapping	0	1.35589	0	0	0.610805	0.390092	1.15177	2.79706	0	1.90648
Tb927.1.920	Tb927_01_v5.1	284354	284545	-	NaN	Tb927.1.920-1	Tb927.1.920-1	Tb927.1.920-1	CDS	overlapping	0	0	0	0	0	0	0	0	0	0
Tb927.1.930	Tb927_01_v5.1	285130	285471	-	NaN	Tb927.1.930-1	Tb927.1.930-1	Tb927.1.930-1	CDS	overlapping	0	0	0	0	0.353624	0	0.333408	0.971609	0	1.47167
Tb927.1.940	Tb927_01_v5.1	285792	286328	-	NaN	Tb927.1.940-1	Tb927.1.940-1	Tb927.1.940-1	CDS	overlapping	0	0	0.269851	0	0.450426	0.862996	0	1.23758	0.455608	1.40589
Tb927.1.950	Tb927_01_v5.1	286344	286565	-	NaN	Tb927.1.950-1	Tb927.1.950-1	Tb927.1.950-1	CDS	overlapping	0	0	0	3.65936	1.08954	1.04376	0.513628	1.99574	1.10208	0.56679
Tb927.1.960	Tb927_01_v5.1	286791	287102	-	NaN	Tb927.1.960-1	Tb927.1.960-1	Tb927.1.960-1	CDS	overlapping	0	8.60468	8.3602	8.67926	4.26389	5.69384	9.86758	14.2004	8.62589	12.0988
Tb927.1.970	Tb927_01_v5.1	287417	287728	-	NaN	Tb927.1.970-1	Tb927.1.970-1	Tb927.1.970-1	CDS	overlapping	0	6.88375	16.2559	16.4906	22.4823	15.5962	19.7352	23.4307	29.0144	21.3745
Tb927.1.980	Tb927_01_v5.1	287978	288091	-	NaN	Tb927.1.980-1	Tb927.1.980-1	Tb927.1.980-1	CDS	overlapping	0	4.70993	19.0671	2.37538	10.6087	16.9382	14.0031	31.0915	12.8769	16.5562
Tb927.1.990	Tb927_01_v5.1	288582	289706	+	NaN	Tb927.1.990-1	Tb927.1.990-1	Tb927.1.990-1	CDS	overlapping	0	94.7387	95.9627	86.6538	65.791	66.0472	68.1111	61.4368	70.8975	68.4501
Tb927.1.1000	Tb927_01_v5.1	289893	291155	+	NaN	Tb927.1.1000-1	Tb927.1.1000-1	Tb927.1.1000-1	CDS	overlapping	0	81.6239	90.0669	84.0466	123.142	128.914	133.526	125.409	119.328	122.241
Tb927.1.1010	Tb927_01_v5.1	291585	293744	+	NaN	Tb927.1.1010-1	Tb927.1.1010-1	Tb927.1.1010-1	CDS	overlapping	0	40.2699	42.9363	40.3682	40.0892	43.661	42.3372	41.3312	44.0618	45.9037
Tb927.1.1020	Tb927_01_v5.1	294228	295508	+	NaN	Tb927.1.1020-1	Tb927.1.1020-1	Tb927.1.1020-1	CDS	overlapping	0	50.7173	47.964	47.1404	42.9566	41.664	40.4118	42.3685	49.4671	47.6396
Tb927.1.1030	Tb927_01_v5.1	296968	298341	+	NaN	Tb927.1.1030-1	Tb927.1.1030-1	Tb927.1.1030-1	CDS	overlapping	0	52.9508	52.3111	57.3513	73.7607	75.4393	71.6185	76.4219	64.2816	85.4417
Tb927.1.1040	Tb927_01_v5.1	298771	299280	+	NaN	Tb927.1.1040-1	Tb927.1.1040-1	Tb927.1.1040-1	CDS	overlapping	0	8.94887	4.83034	7.9645	8.77403	6.20934	7.37811	7.60141	5.75675	7.15489
Tb927.1.1050	Tb927_01_v5.1	300097	303453	+	NaN	Tb927.1.1050-1	Tb927.1.1050-1	Tb927.1.1050-1	CDS	overlapping	0	50.3824	46.6631	49.5284	38.8361	40.8624	40.2502	42.3653	41.7608	43.0669
Tb927.1.1060	Tb927_01_v5.1	303934	304851	+	NaN	Tb927.1.1060-1	Tb927.1.1060-1	Tb927.1.1060-1	CDS	overlapping	0	40.0652	40.5685	36.8727	54.8048	54.0162	51.6716	53.3305	53.3032	57.5681
Tb927.1.1070	Tb927_01_v5.1	305147	305380	+	NaN	Tb927.1.1070-1	Tb927.1.1070-1	Tb927.1.1070-1	CDS	overlapping	0	33.2715	24.1517	16.2013	33.0774	38.9492	36.5466	31.7143	25.0935	29.0371
Tb927.1.1080	Tb927_01_v5.1	305843	307300	+	NaN	Tb927.1.1080-1	Tb927.1.1080-1	Tb927.1.1080-1	CDS	overlapping	0	30.0137	25.7419	26.1878	33.0966	34.0102	31.6737	33.4265	32.7222	35.9877
Tb927.1.1090	Tb927_01_v5.1	307648	308220	+	NaN	Tb927.1.1090-1	Tb927.1.1090-1	Tb927.1.1090-1	CDS	overlapping	0	57.1603	68.0294	61.4364	69.6509	75.2162	71.241	87.3736	85.8237	88.9356
Tb927.1.1100	Tb927_01_v5.1	308704	311616	+	NaN	Tb927.1.1100-1	Tb927.1.1100-1	Tb927.1.1100-1	CDS	overlapping	0	40.4589	39.9958	36.9981	43.0948	46.9846	42.3925	52.0546	46.8662	56.7152
Tb927.1.1110	Tb927_01_v5.1	311739	311906	+	NaN	Tb927.1.1110-1	Tb927.1.1110-1	Tb927.1.1110-1	CDS	overlapping	0	20.7742	31.9147	33.8491	25.9156	24.3668	25.7915	24.3943	30.5827	31.4568
Tb927.1.1120	Tb927_01_v5.1	312457	313566	+	NaN	Tb927.1.1120-1	Tb927.1.1120-1	Tb927.1.1120-1	CDS	overlapping	0	34.3443	40.7315	44.4003	79.7546	76.6815	79.715	72.2457	66.786	79.804
Tb927.1.1130	Tb927_01_v5.1	313980	315833	+	NaN	Tb927.1.1130-1	Tb927.1.1130-1	Tb927.1.1130-1	CDS	overlapping	0	36.6354	34.3126	35.0541	58.2518	58.3661	58.0582	58.9065	62.5511	68.2752
Tb927.1.1140	Tb927_01_v5.1	316190	317263	+	NaN	Tb927.1.1140-1	Tb927.1.1140-1	Tb927.1.1140-1	CDS	overlapping	0	57.4928	58.6927	47.9056	73.3068	81.697	80.3698	71.9859	69.0247	72.8721
Tb927.1.1150	Tb927_01_v5.1	317829	319271	+	NaN	Tb927.1.1150-1	Tb927.1.1150-1	Tb927.1.1150-1	CDS	overlapping	0	35.535	32.537	31.7145	53.3038	54.3825	49.4663	56.1877	53.0694	60.6901
Tb927.1.1160	Tb927_01_v5.1	319653	321248	+	NaN	Tb927.1.1160-1	Tb927.1.1160-1	Tb927.1.1160-1	CDS	overlapping	0	26.7457	29.0547	29.1832	46.9057	47.0398	42.6523	46.4984	45.5292	51.8762
Tb927.1.1170	Tb927_01_v5.1	321625	321873	+	NaN	Tb927.1.1170-1	Tb927.1.1170-1	Tb927.1.1170-1	CDS	overlapping	0	74.3942	79.1477	79.3891	87.9117	82.8216	91.1287	83.1838	88.4319	91.4649
Tb927.1.1180	Tb927_01_v5.1	322693	323139	+	NaN	Tb927.1.1180-1	Tb927.1.1180-1	Tb927.1.1180-1	CDS	overlapping	0	18.0179	20.0994	21.8088	25.1619	24.0181	22.4479	27.505	25.7251	27.0233
Tb927.1.1200	Tb927_01_v5.1	323197	324486	+	NaN	Tb927.1.1200-1	Tb927.1.1200-1	Tb927.1.1200-1	CDS	overlapping	0	50.1553	49.8761	53.7388	74.7199	72.3284	77.7847	79.1658	77.7607	84.6652
Tb927.1.1210	Tb927_01_v5.1	325554	325988	+	NaN	Tb927.1.1210-1	Tb927.1.1210-1	Tb927.1.1210-1	CDS	overlapping	0	76.5283	77.2854	80.3041	122.051	117.544	137.879	123.495	110.801	111.943
Tb927.1.1220	Tb927_01_v5.1	326712	327395	+	NaN	Tb927.1.1220-1	Tb927.1.1220-1	Tb927.1.1220-1	CDS	overlapping	0	68.6865	72.2432	70.4695	83.8088	94.0634	93.0207	86.1493	85.1308	93.0828
Tb927.1.1230	Tb927_01_v5.1	327663	329105	+	NaN	Tb927.1.1230-1	Tb927.1.1230-1	Tb927.1.1230-1	CDS	overlapping	0	20.2792	20.6871	24.2081	33.7759	29.2788	33.3463	28.7079	30.3496	33.6586
Tb927.1.1240	Tb927_01_v5.1	330289	332058	+	NaN	Tb927.1.1240-1	Tb927.1.1240-1	Tb927.1.1240-1	CDS	overlapping	0	130.29	136.15	132.031	149.91	135.363	151.454	145.745	138.642	131.23
Tb927.1.1250	Tb927_01_v5.1	332202	332513	+	NaN	Tb927.1.1250-1	Tb927.1.1250-1	Tb927.1.1250-1	CDS	overlapping	0	0.860468	3.71565	3.4717	2.71338	3.71337	4.75106	1.77505	2.35252	0.806586
Tb927.1.1260	Tb927_01_v5.1	333686	334180	-	NaN	Tb927.1.1260-1	Tb927.1.1260-1	Tb927.1.1260-1	CDS	overlapping	0	28.2025	23.1271	29.541	26.6311	25.434	23.9568	32.8934	32.6216	27.4532
Tb927.1.1270	Tb927_01_v5.1	334687	335988	+	NaN	Tb927.1.1270-1	Tb927.1.1270-1	Tb927.1.1270-1	CDS	overlapping	0	34.847	45.6322	39.9326	50.9952	50.4243	50.7947	55.3817	62.7627	54.3126
Tb927.1.1280	Tb927_01_v5.1	336062	336493	+	NaN	Tb927.1.1280-1	Tb927.1.1280-1	Tb927.1.1280-1	CDS	overlapping	0	8.07884	6.7088	5.01468	9.79833	11.4427	10.03	11.2815	10.7606	11.3594
Tb927.1.1290	Tb927_01_v5.1	337453	337776	+	NaN	Tb927.1.1290-1	Tb927.1.1290-1	Tb927.1.1290-1	CDS	overlapping	0	2.4858	5.8143	6.68625	7.83866	8.10524	7.39053	9.91401	9.06155	8.15548
Tb927.1.1300	Tb927_01_v5.1	338098	339021	+	NaN	Tb927.1.1300-1	Tb927.1.1300-1	Tb927.1.1300-1	CDS	overlapping	0	27.602	29.4839	24.9106	45.025	37.8668	43.685	42.9148	45.5431	45.2107
Tb927.1.1310	Tb927_01_v5.1	339557	340849	+	NaN	Tb927.1.1310-1	Tb927.1.1310-1	Tb927.1.1310-1	CDS	overlapping	0	40.6956	36.7599	40.42	52.5661	56.4502	54.9403	57.8231	53.1709	61.1134
Tb927.1.1320	Tb927_01_v5.1	340881	341111	+	NaN	Tb927.1.1320-1	Tb927.1.1320-1	Tb927.1.1320-1	CDS	overlapping	0	17.4329	11.2917	8.20585	14.1358	11.3684	12.3404	15.8233	23.3011	25.0565
Tb927.1.1330	Tb927_01_v5.1	341299	342519	+	NaN	Tb927.1.1330-1	Tb927.1.1330-1	Tb927.1.1330-1	CDS	overlapping	0	53.6493	54.0001	56.332	88.3521	80.4643	83.8614	88.3567	85.1607	93.881
Tb927.1.1340	Tb927_01_v5.1	342978	345206	+	NaN	Tb927.1.1340-1	Tb927.1.1340-1	Tb927.1.1340-1	CDS	overlapping	0	29.388	26.9147	28.4278	30.6553	31.6022	28.8516	32.0016	31.3922	34.3781
Tb927.1.1350	Tb927_01_v5.1	345785	348445	+	NaN	Tb927.1.1350-1	Tb927.1.1350-1	Tb927.1.1350-1	CDS	overlapping	0	32.5872	31.694	30.9361	30.2235	29.2292	31.0238	31.4267	32.1802	33.1473
Tb927.1.1360	Tb927_01_v5.1	348721	349077	+	NaN	Tb927.1.1360-1	Tb927.1.1360-1	Tb927.1.1360-1	CDS	overlapping	0	9.02407	9.33595	14.4119	9.8242	9.3032	8.30437	9.61811	6.16794	7.75407
Tb927.1.1370	Tb927_01_v5.1	350095	352134	+	NaN	Tb927.1.1370-1	Tb927.1.1370-1	Tb927.1.1370-1	CDS	overlapping	0	38.4275	40.1344	38.6278	57.0312	58.913	57.7952	51.4724	50.0117	51.5645
Tb927.1.1380	Tb927_01_v5.1	353241	354962	+	NaN	Tb927.1.1380-1	Tb927.1.1380-1	Tb927.1.1380-1	CDS	overlapping	0	19.9557	24.5725	24.5318	23.8788	24.4901	21.1232	24.6355	26.9952	28.1321
Tb927.1.1390	Tb927_01_v5.1	356937	357674	+	NaN	Tb927.1.1390-1	Tb927.1.1390-1	Tb927.1.1390-1	CDS	overlapping	0	31.6485	38.8783	38.5275	49.9817	48.8756	56.0856	42.4743	53.0432	59.1627
Tb927.1.1400	Tb927_01_v5.1	358355	358936	+	NaN	Tb927.1.1400-1	Tb927.1.1400-1	Tb927.1.1400-1	CDS	overlapping	0	35.98	33.8622	35.8266	37.1961	39.0172	38.2044	41.1081	38.2547	43.672
Tb927.1.1410	Tb927_01_v5.1	359665	360099	-	NaN	Tb927.1.1410-1	Tb927.1.1410-1	Tb927.1.1410-1	CDS	overlapping	0	49.3731	49.969	43.5759	39.201	37.2874	39.057	42.0137	32.0591	36.1573
Tb927.1.1420	Tb927_01_v5.1	360261	362252	+	NaN	Tb927.1.1420-1	Tb927.1.1420-1	Tb927.1.1420-1	CDS	overlapping	0	50.4048	52.3772	50.5698	53.002	46.18	46.2513	53.9916	51.7081	51.1647
Tb927.1.1430	Tb927_01_v5.1	362667	363119	-	NaN	Tb927.1.1430-1	Tb927.1.1430-1	Tb927.1.1430-1	CDS	overlapping	0	4.14848	5.11824	4.18444	3.47067	4.6036	4.53081	3.42315	2.70046	3.8887
Tb927.1.1440	Tb927_01_v5.1	363327	363521	-	NaN	Tb927.1.1440-1	Tb927.1.1440-1	Tb927.1.1440-1	CDS	overlapping	0	28.9117	17.8351	22.2189	24.1879	22.5773	19.2966	21.5847	15.0561	12.2601
Tb927.1.1450	Tb927_01_v5.1	364207	364428	-	NaN	Tb927.1.1450-1	Tb927.1.1450-1	Tb927.1.1450-1	CDS	overlapping	0	1.20931	3.26374	1.21979	2.17909	3.82712	2.05451	4.98934	6.61248	3.40074
Tb927.1.1460	Tb927_01_v5.1	366324	366866	+	NaN	Tb927.1.1460-1	Tb927.1.1460-1	Tb927.1.1460-1	CDS	overlapping	0	0.494413	0.26687	0.498698	0.668173	0.711217	0.629974	0.611952	0	0.695179
Tb927.1.1470	Tb927_01_v5.1	367865	369622	+	NaN	Tb927.1.1470-1	Tb927.1.1470-1	Tb927.1.1470-1	CDS	overlapping	0	15.5765	16.2385	19.7164	35.6351	30.1835	39.0462	43.4737	54.1373	52.9649
Tb927.1.1480	Tb927_01_v5.1	369800	370105	+	NaN	Tb927.1.1480-1	Tb927.1.1480-1	Tb927.1.1480-1	CDS	overlapping	0	0.87734	1.89425	3.53978	3.16181	3.78618	3.35369	5.06761	3.99774	2.056
Tb927.1.1490	Tb927_01_v5.1	373646	374032	-	NaN	Tb927.1.1490-1	Tb927.1.1490-1	Tb927.1.1490-1	CDS	overlapping	0	4.16227	2.62111	5.59779	3.75006	4.98954	3.53567	3.72073	6.32201	9.10379
Tb927.1.1500	Tb927_01_v5.1	374878	376872	+	NaN	Tb927.1.1500-1	Tb927.1.1500-1	Tb927.1.1500-1	CDS	overlapping	0	27.3176	23.1711	22.6679	11.2755	9.05951	9.65929	11.6593	11.7732	11.6051
Tb927.1.1510	Tb927_01_v5.1	378094	378501	-	NaN	Tb927.1.1510-1	Tb927.1.1510-1	Tb927.1.1510-1	CDS	overlapping	0	11.1861	12.7862	12.6105	5.63198	4.73273	3.91264	5.70106	7.19593	6.16801
Tb927.1.1520	Tb927_01_v5.1	379597	379935	+	NaN	Tb927.1.1520-1	Tb927.1.1520-1	Tb927.1.1520-1	CDS	overlapping	0	2.37581	0.427464	1.5976	0.356753	0.455682	0	0.980207	2.88686	1.11352
Tb927.1.1530	Tb927_01_v5.1	385710	390938	+	NaN	Tb927.1.1530-1	Tb927.1.1530-1	Tb927.1.1530-1	CDS	overlapping	0	45.8995	50.465	48.9903	51.7155	48.272	50.5471	64.4372	65.5987	59.6772
Tb927.1.1540	Tb927_01_v5.1	394806	396761	+	NaN	Tb927.1.1540-1	Tb927.1.1540-1	Tb927.1.1540-1	CDS	overlapping	0	32.9406	29.2636	33.6415	43.1573	49.2413	46.9859	44.6791	47.0311	42.3928
Tb927.1.1550	Tb927_01_v5.1	397190	399262	+	NaN	Tb927.1.1550-1	Tb927.1.1550-1	Tb927.1.1550-1	CDS	overlapping	0	30.6929	31.6663	27.432	35.5876	36.7375	38.1185	37.1883	35.1709	38.7861
Tb927.1.1560	Tb927_01_v5.1	399676	401853	+	NaN	Tb927.1.1560-1	Tb927.1.1560-1	Tb927.1.1560-1	CDS	overlapping	0	80.6138	82.3021	92.7509	52.7513	56.0668	55.5991	49.0247	55.3803	54.4212
Tb927.1.1570	Tb927_01_v5.1	403250	403615	+	NaN	Tb927.1.1570-1	Tb927.1.1570-1	Tb927.1.1570-1	CDS	overlapping	0	4.40109	2.77151	1.47974	2.97392	3.1655	2.8039	3.93422	6.01627	4.81307
Tb927.1.1580	Tb927_01_v5.1	403775	404680	+	NaN	Tb927.1.1580-1	Tb927.1.1580-1	Tb927.1.1580-1	CDS	overlapping	0	24.2983	26.3909	28.6933	34.7067	38.0223	44.1754	39.733	39.1567	40.6925
Tb927.1.1590	Tb927_01_v5.1	404939	405205	+	NaN	Tb927.1.1590-1	Tb927.1.1590-1	Tb927.1.1590-1	CDS	overlapping	0	33.1812	28.7649	21.2983	30.801	32.6888	36.3002	41.8993	26.5737	27.3333
Tb927.1.1600	Tb927_01_v5.1	405678	410249	+	NaN	Tb927.1.1600-1	Tb927.1.1600-1	Tb927.1.1600-1	CDS	overlapping	0	31.7673	29.2863	28.7259	38.5673	38.163	39.6046	37.8902	38.904	37.4565
Tb927.1.1610	Tb927_01_v5.1	411411	412223	+	NaN	Tb927.1.1610-1	Tb927.1.1610-1	Tb927.1.1610-1	CDS	overlapping	0	47.8814	47.5904	36.3056	55.04	59.5674	47.9664	55.5861	54.4696	55.5621
Tb927.1.1620	Tb927_01_v5.1	412960	415179	+	NaN	Tb927.1.1620-1	Tb927.1.1620-1	Tb927.1.1620-1	CDS	overlapping	0	48.3723	45.3007	50.4992	62.9756	60.0509	66.823	58.026	60.394	58.9461
Tb927.1.1630	Tb927_01_v5.1	415685	416167	+	NaN	Tb927.1.1630-1	Tb927.1.1630-1	Tb927.1.1630-1	CDS	overlapping	0	48.3573	50.7036	37.0028	46.3225	52.2917	63.7409	51.1392	45.0826	51.8419
Tb927.1.1640	Tb927_01_v5.1	416752	417804	+	NaN	Tb927.1.1640-1	Tb927.1.1640-1	Tb927.1.1640-1	CDS	overlapping	0	43.852	30.5509	36.5172	54.6696	51.1253	51.1111	51.4371	57.6221	54.2503
Tb927.1.1650	Tb927_01_v5.1	418001	418510	+	NaN	Tb927.1.1650-1	Tb927.1.1650-1	Tb927.1.1650-1	CDS	overlapping	0	13.6865	15.6276	16.9909	22.5279	22.1113	24.8173	25.8448	24.4662	21.4647
Tb927.1.1660	Tb927_01_v5.1	418829	419716	+	NaN	Tb927.1.1660-1	Tb927.1.1660-1	Tb927.1.1660-1	CDS	overlapping	0	30.8373	33.4534	30.7996	44.6713	46.4473	48.281	41.9105	42.1546	43.2177
Tb927.1.1670	Tb927_01_v5.1	420035	423280	+	NaN	Tb927.1.1670-1	Tb927.1.1670-1	Tb927.1.1670-1	CDS	overlapping	0	71.7068	67.1873	63.9025	65.3132	62.4853	63.6519	56.303	52.1583	57.9519
Tb927.1.1680	Tb927_01_v5.1	424666	425379	+	NaN	Tb927.1.1680-1	Tb927.1.1680-1	Tb927.1.1680-1	CDS	overlapping	0	40.6083	49.5211	60.3026	56.2351	57.3336	56.0545	53.5201	42.8329	53.5735
Tb927.1.1690	Tb927_01_v5.1	425787	428240	+	NaN	Tb927.1.1690-1	Tb927.1.1690-1	Tb927.1.1690-1	CDS	overlapping	0	44.5256	36.3752	40.3872	50.9089	51.9957	53.7601	53.6214	43.2694	47.1724
Tb927.1.1700	Tb927_01_v5.1	428876	430357	+	NaN	Tb927.1.1700-1	Tb927.1.1700-1	Tb927.1.1700-1	CDS	overlapping	0	32.0638	28.9429	30.6972	41.0476	44.6647	45.01	42.6013	46.2249	39.2255
Tb927.1.1710	Tb927_01_v5.1	430943	436303	+	NaN	Tb927.1.1710-1	Tb927.1.1710-1	Tb927.1.1710-1	CDS	overlapping	0	53.2826	52.6283	53.6434	60.12	58.0475	59.1715	57.1069	55.3124	55.227
Tb927.1.1720	Tb927_01_v5.1	436940	438166	+	NaN	Tb927.1.1720-1	Tb927.1.1720-1	Tb927.1.1720-1	CDS	overlapping	0	51.1989	41.4535	45.4632	58.6462	58.4794	62.1703	60.2112	50.6472	49.8387
Tb927.1.1730	Tb927_01_v5.1	438709	440790	+	NaN	Tb927.1.1730-1	Tb927.1.1730-1	Tb927.1.1730-1	CDS	overlapping	0	54.4153	51.5747	52.0255	71.7968	69.7073	69.7734	64.0002	61.8118	62.128
Tb927.1.1740	Tb927_01_v5.1	441389	462853	+	NaN	Tb927.1.1740-1	Tb927.1.1740-1	Tb927.1.1740-1	CDS	overlapping	0	3.06425	3.72655	3.70897	2.67627	2.51883	2.40641	2.49237	1.93769	1.99893
Tb927.1.1750	Tb927_01_v5.1	463474	464886	+	NaN	Tb927.1.1750-1	Tb927.1.1750-1	Tb927.1.1750-1	CDS	overlapping	0	32.1095	23.28	24.5304	25.1636	28.3699	25.5811	29.631	27.1846	30.0988
Tb927.1.1760	Tb927_01_v5.1	465361	465801	+	NaN	Tb927.1.1760-1	Tb927.1.1760-1	Tb927.1.1760-1	CDS	overlapping	0	6.69644	8.54346	7.36852	13.4377	9.10745	8.27395	11.5536	11.0958	9.70097
Tb927.1.1770	Tb927_01_v5.1	466913	467236	+	NaN	Tb927.1.1770-1	Tb927.1.1770-1	Tb927.1.1770-1	CDS	overlapping	0	48.0588	50.9869	53.49	41.0597	37.1887	43.9913	42.0491	38.5116	44.2726
Tb927.1.1780	Tb927_01_v5.1	467566	467982	+	NaN	Tb927.1.1780-1	Tb927.1.1780-1	Tb927.1.1780-1	CDS	overlapping	0	10.3009	9.73018	6.49384	11.0209	8.89072	8.20326	12.2185	7.62734	9.35407
Tb927.1.1790	Tb927_01_v5.1	468196	468879	+	NaN	Tb927.1.1790-1	Tb927.1.1790-1	Tb927.1.1790-1	CDS	overlapping	0	87.9188	77.1159	68.49	55.1653	60.3	56.0125	66.2313	64.7424	60.5222
Tb927.1.1800	Tb927_01_v5.1	468994	469428	+	NaN	Tb927.1.1800-1	Tb927.1.1800-1	Tb927.1.1800-1	CDS	overlapping	0	8.64029	5.33003	1.86754	3.33626	3.9063	6.02893	5.85646	5.62441	4.91739
Tb927.1.1810	Tb927_01_v5.1	469672	470007	-	NaN	Tb927.1.1810-1	Tb927.1.1810-1	Tb927.1.1810-1	CDS	overlapping	0	1.59801	3.45024	4.83559	2.51957	3.44813	2.37553	5.93375	2.91264	2.99589
Tb927.1.1820	Tb927_01_v5.1	470272	471417	+	NaN	Tb927.1.1820-1	Tb927.1.1820-1	Tb927.1.1820-1	CDS	overlapping	0	58.5659	60.9483	64.272	69.7565	73.4639	68.7535	79.0615	86.8912	76.4187
Tb927.1.1830	Tb927_01_v5.1	471622	471843	+	NaN	Tb927.1.1830-1	Tb927.1.1830-1	Tb927.1.1830-1	CDS	overlapping	0	9.67446	7.83298	6.09894	6.53726	8.35007	9.2453	12.9723	8.81664	6.80148
Tb927.1.1840	Tb927_01_v5.1	474175	475821	+	NaN	Tb927.1.1840-1	Tb927.1.1840-1	Tb927.1.1840-1	CDS	overlapping	0	31.6226	32.4662	31.5678	51.4011	49.2411	53.1703	60.5937	56.1519	55.7705
Tb927.1.1850	Tb927_01_v5.1	479794	481677	+	NaN	Tb927.1.1850-1	Tb927.1.1850-1	Tb927.1.1850-1	CDS	overlapping	0	27.5021	31.6126	28.8903	42.0463	40.5869	42.3056	43.8585	43.3742	44.6807
Tb927.1.1860	Tb927_01_v5.1	481791	482222	+	NaN	Tb927.1.1860-1	Tb927.1.1860-1	Tb927.1.1860-1	CDS	overlapping	0	33.5583	23.4808	22.5661	27.1554	24.1369	30.354	37.9467	50.9712	37.5735
Tb927.1.1870	Tb927_01_v5.1	483761	483922	+	NaN	Tb927.1.1870-1	Tb927.1.1870-1	Tb927.1.1870-1	CDS	overlapping	0	9.94319	4.47254	6.68625	2.98616	5.24457	4.92702	6.15352	21.1436	5.43698
Tb927.1.1880	Tb927_01_v5.1	484190	488521	+	NaN	Tb927.1.1880-1	Tb927.1.1880-1	Tb927.1.1880-1	CDS	overlapping	0	42.9472	44.0885	45.0697	49.7214	49.9053	47.1421	55.2027	49.0227	48.8554
Tb927.1.1890	Tb927_01_v5.1	489019	492543	+	NaN	Tb927.1.1890-1	Tb927.1.1890-1	Tb927.1.1890-1	CDS	overlapping	0	31.0735	29.5987	30.1137	39.4554	35.431	35.2913	42.7342	45.462	41.5141
Tb927.1.1900	Tb927_01_v5.1	493441	493743	+	NaN	Tb927.1.1900-1	Tb927.1.1900-1	Tb927.1.1900-1	CDS	overlapping	0	26.5808	18.1736	13.4056	24.7467	24.4715	22.5793	23.3956	20.1866	22.8399
Tb927.1.1910	Tb927_01_v5.1	493801	497577	+	NaN	Tb927.1.1910-1	Tb927.1.1910-1	Tb927.1.1910-1	CDS	overlapping	0	37.8852	38.2514	35.3458	37.4313	39.3041	40.1217	40.0003	38.2183	38.0114
Tb927.1.1920	Tb927_01_v5.1	498194	499519	+	NaN	Tb927.1.1920-1	Tb927.1.1920-1	Tb927.1.1920-1	CDS	overlapping	0	34.8237	36.9379	34.9213	30.4628	30.4642	33.0209	31.241	37.6403	31.789
Tb927.1.1930	Tb927_01_v5.1	501553	510264	+	NaN	Tb927.1.1930-1	Tb927.1.1930-1	Tb927.1.1930-1	CDS	overlapping	0	46.5317	47.6547	47.8985	62.7463	55.5171	57.1043	63.7729	61.5867	55.7211
Tb927.1.1940	Tb927_01_v5.1	511620	511964	+	NaN	Tb927.1.1940-1	Tb927.1.1940-1	Tb927.1.1940-1	CDS	overlapping	0	17.1196	24.3617	21.9774	25.9406	24.8505	24.4576	22.1527	28.3666	19.6947
Tb927.1.1950	Tb927_01_v5.1	511996	512232	+	NaN	Tb927.1.1950-1	Tb927.1.1950-1	Tb927.1.1950-1	CDS	overlapping	0	28.3192	29.9603	17.1388	25.5146	28.0273	27.9049	30.3781	35.0991	20.1748
Tb927.1.1960	Tb927_01_v5.1	514039	516015	+	NaN	Tb927.1.1960-1	Tb927.1.1960-1	Tb927.1.1960-1	CDS	overlapping	0	64.2309	61.7902	69.5816	85.6424	83.5282	87.4944	82.2462	71.7773	72.6833
Tb927.1.1970	Tb927_01_v5.1	516161	516532	+	NaN	Tb927.1.1970-1	Tb927.1.1970-1	Tb927.1.1970-1	CDS	overlapping	0	6.49515	5.45361	8.73526	3.25106	8.51281	5.51736	8.63478	6.57693	4.39719
Tb927.1.1980	Tb927_01_v5.1	516570	517472	+	NaN	Tb927.1.1980-1	Tb927.1.1980-1	Tb927.1.1980-1	CDS	overlapping	0	49.0553	48.7848	49.7803	49.9561	55.5978	56.4445	48.942	46.3313	48.3523
Tb927.1.1990	Tb927_01_v5.1	517835	518431	+	NaN	Tb927.1.1990-1	Tb927.1.1990-1	Tb927.1.1990-1	CDS	overlapping	0	34.6263	33.2541	32.6584	31.3997	38.5544	35.7165	23.9338	28.6873	23.8166
Tb927.1.2000	Tb927_01_v5.1	518951	519181	+	NaN	Tb927.1.2000-1	Tb927.1.2000-1	Tb927.1.2000-1	CDS	overlapping	0	4.64877	5.64585	9.37811	6.80611	6.35292	5.42978	4.79495	5.29571	3.26824
Tb927.1.2010	Tb927_01_v5.1	519284	519412	+	NaN	Tb927.1.2010-1	Tb927.1.2010-1	Tb927.1.2010-1	CDS	overlapping	0	0	2.24667	0	0	3.59247	0	1.71726	1.8966	0.975406
Tb927.1.2020	Tb927_01_v5.1	520148	520453	+	NaN	Tb927.1.2020-1	Tb927.1.2020-1	Tb927.1.2020-1	CDS	overlapping	0	0	0.947125	0	0.790453	0.757237	1.1179	0.723944	0	0.411201
Tb927.1.2030	Tb927_01_v5.1	520814	520933	-	NaN	Tb927.1.2030-1	Tb927.1.2030-1	Tb927.1.2030-1	CDS	overlapping	0	0	0	0	0	0	0	0	4.0777	1.04856
Tb927.1.2040	Tb927_01_v5.1	521080	522462	-	NaN	Tb927.1.2040-1	Tb927.1.2040-1	Tb927.1.2040-1	CDS	overlapping	0	2.71766	1.99081	1.17481	0.524683	0.893572	0.247344	1.28143	0.707626	0.63687
Tb927.1.2050	Tb927_01_v5.1	522530	522889	-	NaN	Tb927.1.2050-1	Tb927.1.2050-1	Tb927.1.2050-1	CDS	overlapping	0	5.96591	6.44045	5.26542	1.34377	1.7164	1.26695	0.615352	0.679616	0.699041
Tb927.1.2060	Tb927_01_v5.1	524736	524873	-	NaN	Tb927.1.2060-1	Tb927.1.2060-1	Tb927.1.2060-1	CDS	overlapping	0	9.72704	22.0515	17.6604	0	2.23879	4.95763	2.4079	3.54582	2.73538
Tb927.1.2070	Tb927_01_v5.1	524998	525252	-	NaN	Tb927.1.2070-1	Tb927.1.2070-1	Tb927.1.2070-1	CDS	overlapping	0	0	0	0	0	0	0	0	0	0
Tb927.1.2080	Tb927_01_v5.1	526047	526454	-	NaN	Tb927.1.2080-1	Tb927.1.2080-1	Tb927.1.2080-1	CDS	overlapping	0	0	0	0.663708	0	0	0	0.271479	0	0
Tb927.1.2090	Tb927_01_v5.1	530093	530299	+	NaN	Tb927.1.2090-1	Tb927.1.2090-1	Tb927.1.2090-1	CDS	overlapping	0	0	0	0	0	0.373131	0	0	0	0
Tb927.1.2100	Tb927_01_v5.1	531583	535023	+	NaN	Tb927.1.2100-1	Tb927.1.2100-1	Tb927.1.2100-1	CDS	overlapping	0	149.33	150.722	162.743	222.337	216.563	223.113	224.198	219.634	245.621
Tb927.1.2110	Tb927_01_v5.1	536277	538325	+	NaN	Tb927.1.2110-1	Tb927.1.2110-1	Tb927.1.2110-1	CDS	overlapping	0	25.4185	23.5506	24.8458	43.2643	38.9395	40.7909	44.381	46.3293	48.3904
Tb927.1.2120	Tb927_01_v5.1	540718	542916	+	NaN	Tb927.1.2120-1	Tb927.1.2120-1	Tb927.1.2120-1	CDS	overlapping	0	77.1581	76.5078	81.6443	85.741	83.4903	85.7135	94.9472	101.692	89.0347
Tb927.1.2130	Tb927_01_v5.1	543136	543306	+	NaN	Tb927.1.2130-1	Tb927.1.2130-1	Tb927.1.2130-1	CDS	overlapping	0	62.7991	65.2519	72.8449	55.1653	56.9123	56.6793	77.7287	72.9693	77.9982
Tb927.1.2140	Tb927_01_v5.1	545000	545302	+	NaN	Tb927.1.2140-1	Tb927.1.2140-1	Tb927.1.2140-1	CDS	overlapping	0	35.4411	32.5211	33.0671	21.9527	21.4126	29.3531	31.8033	33.9135	30.3148
Tb927.1.2150	Tb927_01_v5.1	546235	546657	+	NaN	Tb927.1.2150-1	Tb927.1.2150-1	Tb927.1.2150-1	CDS	overlapping	0	29.1949	26.0359	26.8872	26.5895	26.2938	26.9564	33.7789	36.439	33.316
Tb927.1.2160	Tb927_01_v5.1	548865	549257	+	NaN	Tb927.1.2160-1	Tb927.1.2160-1	Tb927.1.2160-1	CDS	overlapping	0	19.1274	25.811	18.6041	32.9275	32.8213	37.7183	49.604	46.0686	48.666
Tb927.1.2170	Tb927_01_v5.1	550035	550412	-	NaN	Tb927.1.2170-1	Tb927.1.2170-1	Tb927.1.2170-1	CDS	overlapping	0	1.42046	1.15008	1.43277	1.59973	2.24767	1.20662	1.75815	4.53077	1.99726
Tb927.1.2180	Tb927_01_v5.1	552469	552918	-	NaN	Tb927.1.2180-1	Tb927.1.2180-1	Tb927.1.2180-1	CDS	overlapping	0	33.4091	29.3041	36.1057	36.8193	31.4102	35.4746	37.9057	32.0779	38.3074
Tb927.1.2190	Tb927_01_v5.1	553230	558473	+	NaN	Tb927.1.2190-1	Tb927.1.2190-1	Tb927.1.2190-1	CDS	overlapping	0	42.0822	40.87	43.9445	49.6303	46.8231	43.5314	54.3678	53.3273	53.5558
Tb927.1.2200	Tb927_01_v5.1	559615	559872	+	NaN	Tb927.1.2200-1	Tb927.1.2200-1	Tb927.1.2200-1	CDS	overlapping	0	10.4057	12.9183	4.19834	16.4065	16.1661	10.1651	18.4606	20.8626	18.5327
Tb927.1.2210	Tb927_01_v5.1	560164	561120	+	NaN	Tb927.1.2210-1	Tb927.1.2210-1	Tb927.1.2210-1	CDS	overlapping	0	95.6604	96.4554	99.0361	97.9394	102.339	103.183	94.907	96.3819	101.766
Tb927.1.2220	Tb927_01_v5.1	561478	561906	-	NaN	Tb927.1.2220-1	Tb927.1.2220-1	Tb927.1.2220-1	CDS	overlapping	0	2.50318	3.04007	3.78731	1.97337	2.34055	3.72111	3.35647	1.71092	3.51965
Tb927.1.2230	Tb927_01_v5.1	562244	562615	+	NaN	Tb927.1.2230-1	Tb927.1.2230-1	Tb927.1.2230-1	CDS	overlapping	0	338.469	388.375	344.315	484.408	456.992	522.003	496.351	466.304	452.234
Tb927.1.2240	Tb927_01_v5.1	563641	563940	+	NaN	Tb927.1.2240-1	Tb927.1.2240-1	Tb927.1.2240-1	CDS	overlapping	0	0	1.4491	0.902643	1.20939	1.54476	0.760169	0.738423	2.44662	0.419425
Tb927.1.2250	Tb927_01_v5.1	564132	564425	+	NaN	Tb927.1.2250-1	Tb927.1.2250-1	Tb927.1.2250-1	CDS	overlapping	0	0	0	0	0.411358	0.262715	0.387841	0.753492	0.832183	0.427984
Tb927.1.2260	Tb927_01_v5.1	564977	565366	+	NaN	Tb927.1.2260-1	Tb927.1.2260-1	Tb927.1.2260-1	CDS	overlapping	0	220.28	213.278	186.778	235.677	221.02	256.996	264.98	240.27	299.405
Tb927.1.2270	Tb927_01_v5.1	565576	565704	+	NaN	Tb927.1.2270-1	Tb927.1.2270-1	Tb927.1.2270-1	CDS	overlapping	0	22.8925	12.3567	10.4959	12.1877	16.1661	13.2588	17.1726	15.1728	13.6557
Tb927.1.2280	Tb927_01_v5.1	565990	566436	+	NaN	Tb927.1.2280-1	Tb927.1.2280-1	Tb927.1.2280-1	CDS	overlapping	0	0.600595	1.62092	0	1.8939	1.72792	1.27545	2.23014	0.547342	2.25194
Tb927.1.2290	Tb927_01_v5.1	566778	567119	+	NaN	Tb927.1.2290-1	Tb927.1.2290-1	Tb927.1.2290-1	CDS	overlapping	0	13.3448	10.1691	7.12613	8.48697	8.35617	10.0022	10.04	12.1615	8.82999
Tb927.1.2300	Tb927_01_v5.1	567208	567531	+	NaN	Tb927.1.2300-1	Tb927.1.2300-1	Tb927.1.2300-1	CDS	overlapping	0	62.9736	68.4298	55.9973	54.8706	60.0741	61.2358	63.9282	80.7988	60.9719
Tb927.1.2310	Tb927_01_v5.1	567609	567878	+	NaN	Tb927.1.2310-1	Tb927.1.2310-1	Tb927.1.2310-1	CDS	overlapping	0	143.182	172.282	149.438	148.263	149.613	154.145	182.144	183.949	141.206
Tb927.1.2320	Tb927_01_v5.1	568650	569507	+	NaN	Tb927.1.2320-1	Tb927.1.2320-1	Tb927.1.2320-1	CDS	overlapping	0	55.3829	49.6545	57.1253	50.8847	61.3044	55.285	61.5782	57.8862	57.0476
Tb927.1.2330	Tb927_01_v5.1	570482	571810	+	NaN	Tb927.1.2330-1	Tb927.1.2330-1	Tb927.1.2330-1	CDS	overlapping	0	0	0	0	0	0	0	0	0	0
Tb927.1.2340	Tb927_01_v5.1	572442	573797	+	NaN	Tb927.1.2340-1	Tb927.1.2340-1	Tb927.1.2340-1	CDS	overlapping	0	0	0	0	0	0	0	0	0	0
Tb927.1.2350	Tb927_01_v5.1	574124	575452	+	NaN	Tb927.1.2350-1	Tb927.1.2350-1	Tb927.1.2350-1	CDS	overlapping	0	0.404012	0.981333	0.815028	0.182001	0.174352	0.428989	0.0833434	0	0.0946782
Tb927.1.2360	Tb927_01_v5.1	576084	577439	+	NaN	Tb927.1.2360-1	Tb927.1.2360-1	Tb927.1.2360-1	CDS	overlapping	0	0	0	0	0	0	0	0	0	0
Tb927.1.2370	Tb927_01_v5.1	577766	579094	+	NaN	Tb927.1.2370-1	Tb927.1.2370-1	Tb927.1.2370-1	CDS	overlapping	0	1051.24	972.501	1075.63	363.546	434.021	434.223	373.378	376.105	439.118
Tb927.1.2380	Tb927_01_v5.1	579726	581081	+	NaN	Tb927.1.2380-1	Tb927.1.2380-1	Tb927.1.2380-1	CDS	overlapping	0	0	0	0	0	0	0	0	0	0
Tb927.1.2390	Tb927_01_v5.1	581408	582736	+	NaN	Tb927.1.2390-1	Tb927.1.2390-1	Tb927.1.2390-1	CDS	overlapping	0	61.2079	55.936	60.1083	27.8461	30.9766	30.2866	27.0033	20.2504	15.6219
Tb927.1.2400	Tb927_01_v5.1	583368	584723	+	NaN	Tb927.1.2400-1	Tb927.1.2400-1	Tb927.1.2400-1	CDS	overlapping	0	93.2504	87.3094	83.0751	32.3754	41.8658	38.0925	28.8344	37.3488	31.4568
Tb927.1.2410	Tb927_01_v5.1	585050	585949	+	NaN	Tb927.1.2410-1	Tb927.1.2410-1	Tb927.1.2410-1	CDS	overlapping	0	0.298296	0.161011	1.50441	0.403131	0.600741	0	0.12307	0.271846	0.279616
Tb927.1.2420	Tb927_01_v5.1	591274	591804	+	NaN	Tb927.1.2420-1	Tb927.1.2420-1	Tb927.1.2420-1	CDS	overlapping	0	27.3016	25.3797	21.9286	25.0533	30.9825	24.48	35.0438	34.096	27.0138
Tb927.1.2430	Tb927_01_v5.1	592496	592897	+	NaN	Tb927.1.2430-1	Tb927.1.2430-1	Tb927.1.2430-1	CDS	overlapping	0	0	0	0	0	0	0	0	0	0
Tb927.1.2440	Tb927_01_v5.1	593321	593605	+	NaN	Tb927.1.2440-1	Tb927.1.2440-1	Tb927.1.2440-1	CDS	overlapping	0	0	0	0	0	0	0	0	0	0
Tb927.1.2450	Tb927_01_v5.1	594079	594480	+	NaN	Tb927.1.2450-1	Tb927.1.2450-1	Tb927.1.2450-1	CDS	overlapping	0	0	0	0	0	0.576404	0.850936	1.10212	0.608611	0.93901
Tb927.1.2460	Tb927_01_v5.1	594904	595188	+	NaN	Tb927.1.2460-1	Tb927.1.2460-1	Tb927.1.2460-1	CDS	overlapping	0	0	0	0	0	0	0	0	0	0
Tb927.1.2470	Tb927_01_v5.1	595663	596064	+	NaN	Tb927.1.2470-1	Tb927.1.2470-1	Tb927.1.2470-1	CDS	overlapping	0	0	0	0	0	0	0	0	0	0
Tb927.1.2480	Tb927_01_v5.1	596496	596780	+	NaN	Tb927.1.2480-1	Tb927.1.2480-1	Tb927.1.2480-1	CDS	overlapping	0	0	0	0	0	0	0	0	0	0
Tb927.1.2490	Tb927_01_v5.1	597255	597656	+	NaN	Tb927.1.2490-1	Tb927.1.2490-1	Tb927.1.2490-1	CDS	overlapping	0	0	0.360473	0	0	0.192135	0.850936	0.275531	0	0.626007
Tb927.1.2500	Tb927_01_v5.1	598085	598366	+	NaN	Tb927.1.2500-1	Tb927.1.2500-1	Tb927.1.2500-1	CDS	overlapping	0	0	0	0	0	0	0	0	0	0
Tb927.1.2510	Tb927_01_v5.1	598841	599242	+	NaN	Tb927.1.2510-1	Tb927.1.2510-1	Tb927.1.2510-1	CDS	overlapping	0	0	0	0	0	0	0	0	0	0
Tb927.1.2520	Tb927_01_v5.1	599671	599952	+	NaN	Tb927.1.2520-1	Tb927.1.2520-1	Tb927.1.2520-1	CDS	overlapping	0	0	0	0	0	0	0	0	0	0
Tb927.1.2530	Tb927_01_v5.1	600427	600828	+	NaN	Tb927.1.2530-1	Tb927.1.2530-1	Tb927.1.2530-1	CDS	overlapping	0	1.33565	0.720946	2.02084	0	0.960674	0.283645	0.826592	0.608611	0.626007
Tb927.1.2540	Tb927_01_v5.1	601252	601536	+	NaN	Tb927.1.2540-1	Tb927.1.2540-1	Tb927.1.2540-1	CDS	overlapping	0	0	0	0	0	0	0	0	0	0
Tb927.1.2550	Tb927_01_v5.1	602011	602412	+	NaN	Tb927.1.2550-1	Tb927.1.2550-1	Tb927.1.2550-1	CDS	overlapping	0	0	0	0	0	0	0	0	0	0
Tb927.1.2560	Tb927_01_v5.1	602836	603120	+	NaN	Tb927.1.2560-1	Tb927.1.2560-1	Tb927.1.2560-1	CDS	overlapping	0	0	0	0	0	0	0	0	0	0
Tb927.1.2570	Tb927_01_v5.1	603482	606430	+	NaN	Tb927.1.2570-1	Tb927.1.2570-1	Tb927.1.2570-1	CDS	overlapping	0	144.566	142.453	152.246	107.365	106.808	106.37	95.1761	90.8459	95.4052
Tb927.1.2580	Tb927_01_v5.1	607402	608595	+	NaN	Tb927.1.2580-1	Tb927.1.2580-1	Tb927.1.2580-1	CDS	overlapping	0	55.537	61.8963	60.781	66.4457	71.0927	67.3265	61.226	56.7599	61.7545
Tb927.1.2590	Tb927_01_v5.1	609245	609673	-	NaN	Tb927.1.2590-1	Tb927.1.2590-1	Tb927.1.2590-1	CDS	overlapping	0	44.4315	32.4275	34.717	16.0689	13.3231	23.9214	16.266	13.1171	16.425
Tb927.1.2600	Tb927_01_v5.1	610030	612033	+	NaN	Tb927.1.2600-1	Tb927.1.2600-1	Tb927.1.2600-1	CDS	overlapping	0	51.9785	48.7373	43.7809	28.4847	26.9023	26.5149	27.9119	32.5971	27.3756
Tb927.1.2610	Tb927_01_v5.1	614209	614334	+	NaN	Tb927.1.2610-1	Tb927.1.2610-1	Tb927.1.2610-1	CDS	overlapping	0	2.13068	0	0	0	0	0.904963	0	0	0
Tb927.1.2620	Tb927_01_v5.1	614629	614937	-	NaN	Tb927.1.2620-1	Tb927.1.2620-1	Tb927.1.2620-1	CDS	overlapping	0	7.8194	5.15861	3.50541	3.91389	3.49946	2.5831	3.94303	6.33428	0.407208
Tb927.1.2630	Tb927_01_v5.1	615297	615632	-	NaN	Tb927.1.2630-1	Tb927.1.2630-1	Tb927.1.2630-1	CDS	overlapping	0	1.59801	1.29384	0	0	0.229875	0.678722	0.329653	0	0.748972
Tb927.1.2640	Tb927_01_v5.1	616596	617552	+	NaN	Tb927.1.2640-1	Tb927.1.2640-1	Tb927.1.2640-1	CDS	overlapping	0	25.2476	21.6532	16.4117	23.7582	23.0827	23.8298	23.7267	28.889	20.9055
Tb927.1.2650	Tb927_01_v5.1	617733	617984	+	NaN	Tb927.1.2650-1	Tb927.1.2650-1	Tb927.1.2650-1	CDS	overlapping	0	4.26137	1.72512	4.2983	3.83934	2.75851	1.80993	2.63722	0.97088	2.49657
Tb927.1.2660	Tb927_01_v5.1	618162	618335	+	NaN	Tb927.1.2660-1	Tb927.1.2660-1	Tb927.1.2660-1	CDS	overlapping	0	0	0	0	0	0	0	0	0	0
Tb927.1.2670	Tb927_01_v5.1	618929	620470	+	NaN	Tb927.1.2670-1	Tb927.1.2670-1	Tb927.1.2670-1	CDS	overlapping	0	140.501	128.934	129.777	73.8812	64.9161	67.3652	58.5423	66.1634	59.9761
Tb927.1.2680	Tb927_01_v5.1	621017	621307	+	NaN	Tb927.1.2680-1	Tb927.1.2680-1	Tb927.1.2680-1	CDS	overlapping	0	2.76769	1.49392	1.86112	0.415599	0.79627	0	0.76126	1.68152	0.864793
Tb927.1.2690	Tb927_01_v5.1	621728	622138	+	NaN	Tb927.1.2690-1	Tb927.1.2690-1	Tb927.1.2690-1	CDS	overlapping	0	0	0.352579	0.658864	0.588513	0.375855	0.277434	0.269497	0.595284	0.612299
Tb927.1.2700	Tb927_01_v5.1	622544	623776	+	NaN	Tb927.1.2700-1	Tb927.1.2700-1	Tb927.1.2700-1	CDS	overlapping	0	33.5311	33.0249	31.6255	44.4327	46.0422	47.4412	46.9824	49.607	43.9834
Tb927.1.2710	Tb927_01_v5.1	624700	626841	+	NaN	Tb927.1.2710-1	Tb927.1.2710-1	Tb927.1.2710-1	CDS	overlapping	0	31.2083	27.6019	29.2032	31.7875	32.2006	30.6623	34.7493	35.5228	32.4261
Tb927.1.2720	Tb927_01_v5.1	626895	627206	+	NaN	Tb927.1.2720-1	Tb927.1.2720-1	Tb927.1.2720-1	CDS	overlapping	0	6.88375	12.0758	8.67926	11.2412	10.1499	9.86758	9.9403	11.7626	10.0823
Tb927.1.2730	Tb927_01_v5.1	628874	629938	+	NaN	Tb927.1.2730-1	Tb927.1.2730-1	Tb927.1.2730-1	CDS	overlapping	0	36.5517	34.6968	35.0887	31.0014	34.3039	30.6209	34.8411	39.2837	37.3347
Tb927.1.2740	Tb927_01_v5.1	631269	632888	+	NaN	Tb927.1.2740-1	Tb927.1.2740-1	Tb927.1.2740-1	CDS	overlapping	0	47.0644	44.3676	43.9621	51.1379	50.3478	45.1878	52.7835	58.1449	53.7485
Tb927.1.2750	Tb927_01_v5.1	633365	633871	+	NaN	Tb927.1.2750-1	Tb927.1.2750-1	Tb927.1.2750-1	CDS	overlapping	0	150.913	149.197	148.482	161.968	178.699	181.271	138.072	144.288	138.485
Tb927.1.2760	Tb927_01_v5.1	634113	634226	+	NaN	Tb927.1.2760-1	Tb927.1.2760-1	Tb927.1.2760-1	CDS	overlapping	0	379.15	436.002	375.31	444.505	437.683	458.102	369.211	364.846	327.813
Tb927.1.2770	Tb927_01_v5.1	634816	636027	+	NaN	Tb927.1.2770-1	Tb927.1.2770-1	Tb927.1.2770-1	CDS	overlapping	0	35.6626	34.6732	32.1734	33.2284	30.9717	33.1163	25.7717	27.2519	23.9819
Tb927.1.2780	Tb927_01_v5.1	637282	637506	-	NaN	Tb927.1.2780-1	Tb927.1.2780-1	Tb927.1.2780-1	CDS	overlapping	0	0	0	0	0	0	0	0	0	0
Tb927.1.2810	Tb927_01_v5.1	639869	640147	+	NaN	Tb927.1.2810-1	Tb927.1.2810-1	Tb927.1.2810-1	CDS	overlapping	0	0	1.03878	0.970584	0.433474	0	0.817386	0.397001	0	0.450994
Tb927.1.2820	Tb927_01_v5.1	641279	643237	-	NaN	Tb927.1.2820-1	Tb927.1.2820-1	Tb927.1.2820-1	CDS	overlapping	0	21.9268	18.9367	21.5639	42.4738	44.198	42.8395	49.1905	49.332	53.1185
Tb927.1.2830	Tb927_01_v5.1	643319	643576	+	NaN	Tb927.1.2830-1	Tb927.1.2830-1	Tb927.1.2830-1	CDS	overlapping	0	0	0	0	0	0	0	0	0	0
Tb927.1.2840	Tb927_01_v5.1	643864	644142	+	NaN	Tb927.1.2840-1	Tb927.1.2840-1	Tb927.1.2840-1	CDS	overlapping	0	0	0	0	0	0	0	0	0	0
Tb927.1.2850	Tb927_01_v5.1	645277	647235	-	NaN	Tb927.1.2850-1	Tb927.1.2850-1	Tb927.1.2850-1	CDS	overlapping	0	0	0	0	0	0	0	0	0	0
Tb927.1.2860	Tb927_01_v5.1	647317	647574	+	NaN	Tb927.1.2860-1	Tb927.1.2860-1	Tb927.1.2860-1	CDS	overlapping	0	0	0	0	0	0	0	0	0	0
Tb927.1.2870	Tb927_01_v5.1	647862	648140	+	NaN	Tb927.1.2870-1	Tb927.1.2870-1	Tb927.1.2870-1	CDS	overlapping	0	0	0	0	0	0	0	0	0	0
Tb927.1.2880	Tb927_01_v5.1	649280	651238	-	NaN	Tb927.1.2880-1	Tb927.1.2880-1	Tb927.1.2880-1	CDS	overlapping	0	11.6486	13.6108	13.5466	29.3242	27.402	27.5896	32.9067	32.4717	31.216
Tb927.1.2890	Tb927_01_v5.1	651320	651577	+	NaN	Tb927.1.2890-1	Tb927.1.2890-1	Tb927.1.2890-1	CDS	overlapping	0	0	0	0	0	0	0	0	0	0
Tb927.1.2900	Tb927_01_v5.1	652247	652600	+	NaN	Tb927.1.2900-1	Tb927.1.2900-1	Tb927.1.2900-1	CDS	overlapping	0	0	1.6374	0.764952	1.70818	1.52731	1.61053	3.12891	2.0734	3.55444
Tb927.1.2910	Tb927_01_v5.1	652719	652937	+	NaN	Tb927.1.2910-1	Tb927.1.2910-1	Tb927.1.2910-1	CDS	overlapping	0	1.22587	0.66169	0	0	0.352686	0	0.505769	0	0.574554
Tb927.1.2920	Tb927_01_v5.1	653941	654249	+	NaN	Tb927.1.2920-1	Tb927.1.2920-1	Tb927.1.2920-1	CDS	overlapping	0	8.68823	9.3793	5.25812	7.82779	3.99939	8.48733	6.45224	11.085	7.73696
Tb927.1.2930	Tb927_01_v5.1	654595	655062	+	NaN	Tb927.1.2930-1	Tb927.1.2930-1	Tb927.1.2930-1	CDS	overlapping	0	7.45739	13.0048	12.7296	10.3367	14.1933	11.9386	15.8572	14.1151	12.3676
Tb927.1.2940	Tb927_01_v5.1	655066	655449	+	NaN	Tb927.1.2940-1	Tb927.1.2940-1	Tb927.1.2940-1	CDS	overlapping	0	0	0.37737	0	0.944839	0.201141	0.593882	0.576893	0	0.327675
Tb927.1.2950	Tb927_01_v5.1	655620	655889	+	NaN	Tb927.1.2950-1	Tb927.1.2950-1	Tb927.1.2950-1	CDS	overlapping	0	0.994319	0.536704	0	0.447923	1.14427	0.422316	1.2307	0.906154	2.33014
Tb927.1.2960	Tb927_01_v5.1	656007	656174	+	NaN	Tb927.1.2960-1	Tb927.1.2960-1	Tb927.1.2960-1	CDS	overlapping	0	7.99006	6.03792	6.44745	5.75902	4.59751	7.46595	7.25236	5.82528	6.74075
Tb927.1.2970	Tb927_01_v5.1	656593	657333	+	NaN	Tb927.1.2970-1	Tb927.1.2970-1	Tb927.1.2970-1	CDS	overlapping	0	59.0553	62.3837	58.8363	48.3105	54.2022	49.5495	46.3383	48.8663	44.3198
Tb927.1.2980	Tb927_01_v5.1	658938	662354	+	NaN	Tb927.1.2980-2	Tb927.1.2980-2	Tb927.1.2980-2	CDS	overlapping	0	28.1273	28.9651	28.4503	33.4468	32.3012	33.37	32.0588	28.9269	34.3199
Tb927.1.2985	Tb927_01_v5.1	662973	663269	+	NaN	Tb927.1.2985-1	Tb927.1.2985-1	Tb927.1.2985-1	CDS	overlapping	0	117.51	113.684	138.588	148.629	137.572	143.204	139.48	126.862	137.266
Tb927.1.2990	Tb927_01_v5.1	663658	666732	+	NaN	Tb927.1.2990-1	Tb927.1.2990-1	Tb927.1.2990-1	CDS	overlapping	0	54.3044	56.8331	53.1018	85.3065	83.7689	84.9906	81.6587	85.0548	87.8541
Tb927.1.3000	Tb927_01_v5.1	667007	668215	+	NaN	Tb927.1.3000-1	Tb927.1.3000-1	Tb927.1.3000-1	CDS	overlapping	0	61.2876	57.4127	57.3391	54.4177	55.453	54.7963	45.9911	50.3894	52.9745
Tb927.1.3010	Tb927_01_v5.1	668792	669910	+	NaN	Tb927.1.3010-1	Tb927.1.3010-1	Tb927.1.3010-1	CDS	overlapping	0	33.8282	34.3174	33.6374	50.1482	47.4887	49.2174	46.9185	47.8829	53.6369
Tb927.1.3020	Tb927_01_v5.1	670006	670218	+	NaN	Tb927.1.3020-1	Tb927.1.3020-1	Tb927.1.3020-1	CDS	overlapping	0	21.4269	21.7705	21.6126	28.9573	28.2844	34.7965	29.1209	29.8648	41.3517
Tb927.1.3030	Tb927_01_v5.1	670282	671532	+	NaN	Tb927.1.3030-1	Tb927.1.3030-1	Tb927.1.3030-1	CDS	overlapping	0	93.3516	91.0467	83.1211	106.245	108.232	109.103	103.237	111.085	117.881
Tb927.1.3040	Tb927_01_v5.1	671848	672660	+	NaN	Tb927.1.3040-1	Tb927.1.3040-1	Tb927.1.3040-1	CDS	overlapping	0	33.3519	29.7663	27.9786	46.5609	51.7771	46.7041	47.6841	53.2658	49.3714
Tb927.1.3050	Tb927_01_v5.1	673048	674727	+	NaN	Tb927.1.3050-1	Tb927.1.3050-1	Tb927.1.3050-1	CDS	overlapping	0	64.7195	63.5707	60.7672	81.994	89.2377	80.5644	84.1934	87.9617	88.3038
Tb927.1.3060	Tb927_01_v5.1	675081	675194	+	NaN	Tb927.1.3060-1	Tb927.1.3060-1	Tb927.1.3060-1	CDS	overlapping	0	167.203	129.656	149.649	148.522	140.926	152.034	167.117	169.546	172.185
Tb927.1.3070	Tb927_01_v5.1	675213	676454	+	NaN	Tb927.1.3070-1	Tb927.1.3070-1	Tb927.1.3070-1	CDS	overlapping	0	90.1372	96.7235	96.1511	136.13	133.083	122.472	139.212	133.953	134.236
Tb927.1.3080	Tb927_01_v5.1	676583	676891	+	NaN	Tb927.1.3080-1	Tb927.1.3080-1	Tb927.1.3080-1	CDS	overlapping	0	159.863	150.069	120.06	210.176	185.472	204.803	190.699	211.407	198.718
Tb927.1.3090	Tb927_01_v5.1	677018	677170	+	NaN	Tb927.1.3090-1	Tb927.1.3090-1	Tb927.1.3090-1	CDS	overlapping	0	193.015	164.8	130.972	216.584	197.386	207.183	215.735	196.689	202.311
Tb927.1.3100	Tb927_01_v5.1	677216	677485	+	NaN	Tb927.1.3100-1	Tb927.1.3100-1	Tb927.1.3100-1	CDS	overlapping	0	15.9091	19.3214	18.0529	36.2818	32.3256	28.2952	29.9471	23.56	41.0104
Tb927.1.3110	Tb927_01_v5.1	677766	678611	+	NaN	Tb927.1.3110-1	Tb927.1.3110-1	Tb927.1.3110-1	CDS	overlapping	0	133.281	116.134	119.712	183.553	174.471	165.916	173.87	160.216	185.171
Tb927.1.3120	Tb927_01_v5.1	679153	682632	+	NaN	Tb927.1.3120-1	Tb927.1.3120-1	Tb927.1.3120-1	CDS	overlapping	0	24.3008	23.1523	23.8889	31.8335	31.5389	30.1119	34.8841	34.3792	36.9889
Tb927.1.3130	Tb927_01_v5.1	683132	684631	+	NaN	Tb927.1.3130-1	Tb927.1.3130-1	Tb927.1.3130-1	CDS	overlapping	0	48.6819	43.0866	47.479	43.4575	42.4295	41.9613	49.5482	43.0605	45.6334
Tb927.1.3140	Tb927_01_v5.1	684930	685094	+	NaN	Tb927.1.3140-1	Tb927.1.3140-1	Tb927.1.3140-1	CDS	overlapping	0	17.8977	18.4431	13.1294	13.1934	14.5114	14.5123	16.7823	17.7936	19.0648
Tb927.1.3150	Tb927_01_v5.1	685542	686459	+	NaN	Tb927.1.3150-1	Tb927.1.3150-1	Tb927.1.3150-1	CDS	overlapping	0	69.3099	81.1371	78.1701	88.1355	92.3829	91.0464	87.1146	92.2146	79.91
Tb927.1.3160	Tb927_01_v5.1	687105	687290	+	NaN	Tb927.1.3160-1	Tb927.1.3160-1	Tb927.1.3160-1	CDS	overlapping	0	106.809	95.0486	103.367	115.738	117.934	140.386	141.134	92.077	125.827
Tb927.1.3170	Tb927_01_v5.1	687336	688253	+	NaN	Tb927.1.3170-1	Tb927.1.3170-1	Tb927.1.3170-1	CDS	overlapping	0	108.205	111.129	105.603	124.892	131.843	138.371	125.122	129.793	130.214
Tb927.1.3180	Tb927_01_v5.1	688963	689487	+	NaN	Tb927.1.3180-1	Tb927.1.3180-1	Tb927.1.3180-1	CDS	overlapping	0	1073.86	1005.54	1028.5	986.404	994.68	998.645	915.644	864.937	843.882
Tb927.1.3190	Tb927_01_v5.1	689689	689991	+	NaN	Tb927.1.3190-1	Tb927.1.3190-1	Tb927.1.3190-1	CDS	overlapping	0	46.9594	60.2597	61.6657	47.8968	57.3551	39.8901	53.3711	41.1807	57.3075
Tb927.1.3200	Tb927_01_v5.1	690155	690820	+	NaN	Tb927.1.3200-1	Tb927.1.3200-1	Tb927.1.3200-1	CDS	overlapping	0	108.031	105.528	102.056	196.118	197.502	207.334	335.783	339.073	325.148
Tb927.1.3210	Tb927_01_v5.1	691036	691386	+	NaN	Tb927.1.3210-1	Tb927.1.3210-1	Tb927.1.3210-1	CDS	overlapping	0	62.7186	37.1565	46.2894	93.7194	91.7616	89.661	144.213	115.709	153.072
Tb927.1.3220	Tb927_01_v5.1	691797	693398	+	NaN	Tb927.1.3220-1	Tb927.1.3220-1	Tb927.1.3220-1	CDS	overlapping	0	47.4257	46.8561	47.3296	63.9423	67.499	65.3404	65.9602	67.198	66.5267
Tb927.1.3230	Tb927_01_v5.1	694318	696465	+	NaN	Tb927.1.3230-1	Tb927.1.3230-1	Tb927.1.3230-1	CDS	overlapping	0	37.2453	36.5649	36.0553	50.7292	55.6633	49.05	49.6063	48.9779	55.1813
Tb927.1.3240	Tb927_01_v5.1	696621	696731	+	NaN	Tb927.1.3240-1	Tb927.1.3240-1	Tb927.1.3240-1	CDS	overlapping	0	26.6048	10.444	14.6375	21.7909	20.1793	24.6541	24.9467	11.0208	27.2059
Tb927.1.3250	Tb927_01_v5.1	697025	702331	+	NaN	Tb927.1.3250-1	Tb927.1.3250-1	Tb927.1.3250-1	CDS	overlapping	0	50.7895	49.5867	52.9136	58.3389	55.2907	56.121	59.5664	56.5207	57.7805
Tb927.1.3260	Tb927_01_v5.1	703126	708786	+	NaN	Tb927.1.3260-1	Tb927.1.3260-1	Tb927.1.3260-1	CDS	overlapping	0	60.5602	58.8754	59.363	61.2281	60.0741	55.8545	61.0461	60.9817	61.3467
Tb927.1.3270	Tb927_01_v5.1	709573	712308	+	NaN	Tb927.1.3270-1	Tb927.1.3270-1	Tb927.1.3270-1	CDS	overlapping	0	45.1369	44.7548	43.0537	51.8501	52.8754	50.0945	46.4348	49.3616	51.6003
Tb927.1.3280	Tb927_01_v5.1	712980	713735	+	NaN	Tb927.1.3280-1	Tb927.1.3280-1	Tb927.1.3280-1	CDS	overlapping	0	52.5569	54.6288	56.5943	68.9482	72.4363	67.8722	75.7469	53.3984	71.9013
Tb927.1.3290	Tb927_01_v5.1	714237	717203	+	NaN	Tb927.1.3290-1	Tb927.1.3290-1	Tb927.1.3290-1	CDS	overlapping	0	54.6524	49.6221	51.2015	58.1666	59.3018	58.4539	55.811	56.9805	66.8789
Tb927.1.3300	Tb927_01_v5.1	717984	720602	+	NaN	Tb927.1.3300-1	Tb927.1.3300-1	Tb927.1.3300-1	CDS	overlapping	0	60.4792	66.5071	60.0728	53.8432	51.8755	51.0262	50.8776	53.0614	48.9088
Tb927.1.3310	Tb927_01_v5.1	722222	722980	+	NaN	Tb927.1.3310-1	Tb927.1.3310-1	Tb927.1.3310-1	CDS	overlapping	0	181.807	173.358	167.685	139.263	125.983	150.982	147.685	142.478	144.892
Tb927.1.3320	Tb927_01_v5.1	724456	725505	+	NaN	Tb927.1.3320-1	Tb927.1.3320-1	Tb927.1.3320-1	CDS	overlapping	0	9.20455	11.4548	9.80013	6.68046	6.91465	5.53838	7.70069	6.52431	5.15293
Tb927.1.3330	Tb927_01_v5.1	725837	726058	+	NaN	Tb927.1.3330-1	Tb927.1.3330-1	Tb927.1.3330-1	CDS	overlapping	0	2.41861	0	1.21979	1.63432	1.39168	0.513628	0	1.10208	1.70037
Tb927.1.3340	Tb927_01_v5.1	726707	726895	+	NaN	Tb927.1.3340-1	Tb927.1.3340-1	Tb927.1.3340-1	CDS	overlapping	0	0	1.53344	0	0	1.63467	0.603309	0.58605	0	0.665753
Tb927.1.3350	Tb927_01_v5.1	727719	728189	+	NaN	Tb927.1.3350-1	Tb927.1.3350-1	Tb927.1.3350-1	CDS	overlapping	0	0	0.61533	0	0	0.327975	0.242092	0.705499	1.55835	1.0686
Tb927.1.3360	Tb927_01_v5.1	728538	728726	-	NaN	Tb927.1.3360-1	Tb927.1.3360-1	Tb927.1.3360-1	CDS	overlapping	0	0	1.53344	5.73107	3.83934	3.26934	1.20662	2.93025	3.88352	1.99726
Tb927.1.3370	Tb927_01_v5.1	729441	729884	-	NaN	Tb927.1.3370-1	Tb927.1.3370-1	Tb927.1.3370-1	CDS	overlapping	0	3.62792	4.89561	1.21979	3.8134	3.4792	6.16353	3.99147	5.5104	6.51808
Tb927.1.3380	Tb927_01_v5.1	730441	730833	+	NaN	Tb927.1.3380-1	Tb927.1.3380-1	Tb927.1.3380-1	CDS	overlapping	0	2.04936	3.68728	3.4452	2.15414	3.34109	4.06197	6.48234	8.71569	9.60514
Tb927.1.3390	Tb927_01_v5.1	731723	732211	-	NaN	Tb927.1.3390-1	Tb927.1.3390-1	Tb927.1.3390-1	CDS	overlapping	0	63.6852	80.3081	71.4362	53.1737	47.3854	43.6048	43.4899	45.0298	38.8547
Tb927.1.3400	Tb927_01_v5.1	732771	733820	-	NaN	Tb927.1.3400-1	Tb927.1.3400-1	Tb927.1.3400-1	CDS	overlapping	0	47.5569	53.6858	42.2953	62.8885	55.3908	51.5829	50.6347	54.9906	47.8144
Tb927.1.3410	Tb927_01_v5.1	734457	735770	-	NaN	Tb927.1.3410-1	Tb927.1.3410-1	Tb927.1.3410-1	CDS	overlapping	0	30.0339	32.2023	30.9124	33.8704	32.212	35.839	33.0436	38.5426	40.7933
Tb927.1.3420	Tb927_01_v5.1	736607	736789	-	NaN	Tb927.1.3420-1	Tb927.1.3420-1	Tb927.1.3420-1	CDS	overlapping	0	33.7416	26.1313	36.9936	13.2174	10.1296	16.8234	21.7895	33.4237	22.0026
Tb927.1.3430	Tb927_01_v5.1	737240	737368	-	NaN	Tb927.1.3430-1	Tb927.1.3430-1	Tb927.1.3430-1	CDS	overlapping	0	58.2717	84.2501	77.6693	59.0634	43.1097	55.6868	67.8318	32.2422	66.3276
Tb927.1.3440	Tb927_01_v5.1	737433	737678	-	NaN	Tb927.1.3440-1	Tb927.1.3440-1	Tb927.1.3440-1	CDS	overlapping	0	4.3653	4.12346	5.50392	4.42461	5.3376	5.56221	6.30361	3.97824	3.06896
Tb927.1.3450	Tb927_01_v5.1	737757	740132	-	NaN	Tb927.1.3450-1	Tb927.1.3450-1	Tb927.1.3450-1	CDS	overlapping	0	53.3317	51.6578	51.7424	48.559	45.3482	46.8867	44.7529	44.4839	47.45
Tb927.1.3460	Tb927_01_v5.1	740185	740595	-	NaN	Tb927.1.3460-1	Tb927.1.3460-1	Tb927.1.3460-1	CDS	overlapping	0	0	0.705159	0.658864	0.882769	0.563782	0.277434	0	0	0.612299
Tb927.1.3470	Tb927_01_v5.1	751482	751679	-	NaN	Tb927.1.3470-1	Tb927.1.3470-1	Tb927.1.3470-1	CDS	overlapping	0	27.1178	35.1297	19.147	18.9349	21.8451	19.0042	41.3964	55.6049	45.7554
Tb927.1.3480	Tb927_01_v5.1	751806	752156	-	NaN	Tb927.1.3480-1	Tb927.1.3480-1	Tb927.1.3480-1	CDS	overlapping	0	3.05944	3.71565	4.62894	2.4119	1.10026	0.974576	4.73348	1.39408	6.0942
Tb927.1.3490	Tb927_01_v5.1	753867	754265	+	NaN	Tb927.1.3490-1	Tb927.1.3490-1	Tb927.1.3490-1	CDS	overlapping	0	7.40132	11.9851	13.5736	6.66833	8.13033	4.28667	7.49527	7.97143	10.7221
Tb927.1.3500	Tb927_01_v5.1	754577	754687	+	NaN	Tb927.1.3500-1	Tb927.1.3500-1	Tb927.1.3500-1	CDS	overlapping	0	41.1164	52.2199	29.2749	25.0595	25.7461	32.8722	26.9424	39.6749	39.6753
Tb927.1.3510	Tb927_01_v5.1	754952	755146	+	NaN	Tb927.1.3510-1	Tb927.1.3510-1	Tb927.1.3510-1	CDS	overlapping	0	27.535	36.4133	31.9397	31.6303	25.7461	21.6356	30.1049	31.3669	32.2634
Tb927.1.3520	Tb927_01_v5.1	755215	755586	+	NaN	Tb927.1.3520-1	Tb927.1.3520-1	Tb927.1.3520-1	CDS	overlapping	0	7.93852	3.89543	10.1911	4.87659	4.56785	4.29128	2.97751	2.63077	4.39719
Tb927.1.3530	Tb927_01_v5.1	755593	755892	+	NaN	Tb927.1.3530-1	Tb927.1.3530-1	Tb927.1.3530-1	CDS	overlapping	0	17.0029	6.76247	11.7344	7.65949	5.40667	9.50211	3.3229	8.97093	8.80791
Tb927.1.3540	Tb927_01_v5.1	756133	756471	-	NaN	Tb927.1.3540-1	Tb927.1.3540-1	Tb927.1.3540-1	CDS	overlapping	0	37.221	55.1428	51.922	35.6753	31.2142	40.0266	43.7826	37.5292	47.1389
Tb927.1.3550	Tb927_01_v5.1	756777	757868	-	NaN	Tb927.1.3550-1	Tb927.1.3550-1	Tb927.1.3550-1	CDS	overlapping	0	29.0101	26.1422	31.4933	20.9318	20.0168	19.6307	21.7064	23.7492	27.8848
Tb927.1.3560	Tb927_01_v5.1	758687	761284	-	NaN	Tb927.1.3560-1	Tb927.1.3560-1	Tb927.1.3560-1	CDS	overlapping	0	54.5613	57.5625	53.4707	59.9111	58.3002	61.4017	68.9393	75.9035	80.9305
Tb927.1.3570	Tb927_01_v5.1	763568	763894	+	NaN	Tb927.1.3570-1	Tb927.1.3570-1	Tb927.1.3570-1	CDS	overlapping	0	6.56798	5.3178	9.10924	4.80799	8.03088	6.62533	9.48433	13.4676	8.08066
Tb927.1.3580	Tb927_01_v5.1	764150	764542	-	NaN	Tb927.1.3580-1	Tb927.1.3580-1	Tb927.1.3580-1	CDS	overlapping	0	5.46496	11.7993	11.7137	12.9248	11.9886	9.86479	14.6557	18.6765	12.1665
Tb927.1.3590	Tb927_01_v5.1	765114	765398	-	NaN	Tb927.1.3590-1	Tb927.1.3590-1	Tb927.1.3590-1	CDS	overlapping	0	6.59391	3.05074	4.75075	9.76002	9.7564	6.80151	8.9388	9.44308	7.50549
Tb927.1.3600	Tb927_01_v5.1	765947	766087	-	NaN	Tb927.1.3600-1	Tb927.1.3600-1	Tb927.1.3600-1	CDS	overlapping	0	15.2321	41.1093	40.3309	25.7318	36.154	39.6258	42.42	43.3797	35.6957
Tb927.1.3610	Tb927_01_v5.1	766154	766747	-	NaN	Tb927.1.3610-1	Tb927.1.3610-1	Tb927.1.3610-1	CDS	overlapping	0	18.5305	10.0022	13.2205	12.8269	11.1826	11.7097	19.2064	21.8301	15.8873
Tb927.1.3620	Tb927_01_v5.1	766853	767080	+	NaN	Tb927.1.3620-1	Tb927.1.3620-1	Tb927.1.3620-1	CDS	overlapping	0	23.5497	27.9651	24.9415	33.4175	21.6809	32.0071	27.205	27.9	24.8343
Tb927.1.3630	Tb927_01_v5.1	767747	767968	-	NaN	Tb927.1.3630-1	Tb927.1.3630-1	Tb927.1.3630-1	CDS	overlapping	0	2.41861	11.7495	8.53852	13.6193	10.4376	19.5179	21.9531	18.7354	15.8701
Tb927.1.3640	Tb927_01_v5.1	768476	768652	+	NaN	Tb927.1.3640-1	Tb927.1.3640-1	Tb927.1.3640-1	CDS	overlapping	0	12.1341	19.6488	13.7691	25.9644	23.5642	19.3263	20.6508	27.6454	25.592
Tb927.1.3650	Tb927_01_v5.1	769457	769720	-	NaN	Tb927.1.3650-1	Tb927.1.3650-1	Tb927.1.3650-1	CDS	overlapping	0	0	0	3.07719	2.74862	1.17028	2.15957	1.67823	0	1.42986
Tb927.1.3670	Tb927_01_v5.1	776625	778766	+	NaN	Tb927.1.3670-1	Tb927.1.3670-1	Tb927.1.3670-1	CDS	overlapping	0	28.4509	30.0374	27.1804	22.9231	21.5632	23.0499	16.599	16.1052	18.3865
Tb927.1.3680	Tb927_01_v5.1	779245	779505	-	NaN	Tb927.1.3680-1	Tb927.1.3680-1	Tb927.1.3680-1	CDS	overlapping	0	0	0.555211	1.03752	0.463369	0.295932	0	1.27314	0.937401	0.482097
Tb927.1.3700	Tb927_01_v5.1	791451	791780	+	NaN	Tb927.1.3700-1	Tb927.1.3700-1	Tb927.1.3700-1	CDS	overlapping	0	0	0	0	0.366483	0.234055	0	0.671293	0	0.76259
Tb927.1.3710	Tb927_01_v5.1	791965	792345	-	NaN	Tb927.1.3710-1	Tb927.1.3710-1	Tb927.1.3710-1	CDS	overlapping	0	0	0	0	0	0	0	0	0	0.660511
Tb927.1.3720	Tb927_01_v5.1	792399	792779	-	NaN	Tb927.1.3720-1	Tb927.1.3720-1	Tb927.1.3720-1	CDS	overlapping	0	0	0	0	0	0	0	0	0	0.660511
Tb927.1.3730	Tb927_01_v5.1	793172	793345	-	NaN	Tb927.1.3730-1	Tb927.1.3730-1	Tb927.1.3730-1	CDS	overlapping	0	0	0	0	0	0	0	0	0	0
Tb927.1.3740	Tb927_01_v5.1	801841	802191	+	NaN	Tb927.1.3740-1	Tb927.1.3740-1	Tb927.1.3740-1	CDS	overlapping	0	0	0	0.77149	0	0	0	0	0	0
Tb927.1.3750	Tb927_01_v5.1	803648	804064	-	NaN	Tb927.1.3750-1	Tb927.1.3750-1	Tb927.1.3750-1	CDS	overlapping	0	0	0	0	0	0	0	0	0	0
Tb927.1.3760	Tb927_01_v5.1	805538	806224	-	NaN	Tb927.1.3760-1	Tb927.1.3760-1	Tb927.1.3760-1	CDS	overlapping	0	0	0	0	0	0	0	0	0	0
Tb927.1.3770	Tb927_01_v5.1	812771	812908	+	NaN	Tb927.1.3770-1	Tb927.1.3770-1	Tb927.1.3770-1	CDS	overlapping	0	0	0	0	0	0.559697	0	1.60527	5.31873	0.911792
Tb927.1.3800	Tb927_01_v5.1	814305	814850	+	NaN	Tb927.1.3800-1	Tb927.1.3800-1	Tb927.1.3800-1	CDS	overlapping	0	45.2361	40.6067	46.62	51.3881	50.0775	63.069	63.0905	69.0071	60.3787
Tb927.1.3810	Tb927_01_v5.1	815129	815491	+	NaN	Tb927.1.3810-1	Tb927.1.3810-1	Tb927.1.3810-1	CDS	overlapping	0	96.8845	85.8283	98.4702	86.9564	96.8137	85.1264	75.3679	86.9459	96.017
Tb927.1.3820	Tb927_01_v5.1	815748	816149	+	NaN	Tb927.1.3820-1	Tb927.1.3820-1	Tb927.1.3820-1	CDS	overlapping	0	138.24	126.526	154.931	110.41	110.285	106.083	97.5379	108.333	130.835
Tb927.1.3830	Tb927_01_v5.1	816419	818242	+	NaN	Tb927.1.3830-1	Tb927.1.3830-1	Tb927.1.3830-1	CDS	overlapping	0	535.608	520.93	525.849	120.011	136.31	132.529	108.881	109.588	110.375
Tb927.1.3840	Tb927_01_v5.1	818596	820566	+	NaN	Tb927.1.3840-1	Tb927.1.3840-1	Tb927.1.3840-1	CDS	overlapping	0	34.4607	30.8789	38.7436	44.6083	44.0857	43.7936	47.0927	55.7347	55.6679
Tb927.1.3850	Tb927_01_v5.1	821129	821290	+	NaN	Tb927.1.3850-1	Tb927.1.3850-1	Tb927.1.3850-1	CDS	overlapping	0	891.573	976.802	912.673	600.217	669.397	641.921	504.589	465.159	457.483
Tb927.1.3860	Tb927_01_v5.1	822570	826118	+	NaN	Tb927.1.3860-1	Tb927.1.3860-1	Tb927.1.3860-1	CDS	overlapping	0	35.4021	30.4601	31.9702	39.8701	38.2382	38.2012	36.2033	36.6062	39.9216
Tb927.1.3870	Tb927_01_v5.1	826237	826380	+	NaN	Tb927.1.3870-1	Tb927.1.3870-1	Tb927.1.3870-1	CDS	overlapping	0	3.7287	0	0	1.67971	1.60913	0	2.30757	0	0
Tb927.1.3880	Tb927_01_v5.1	827008	832221	+	NaN	Tb927.1.3880-1	Tb927.1.3880-1	Tb927.1.3880-1	CDS	overlapping	0	36.712	39.5487	41.4447	47.1789	45.3593	42.0324	50.8781	50.8187	47.3723
Tb927.1.3890	Tb927_01_v5.1	832456	832941	+	NaN	Tb927.1.3890-1	Tb927.1.3890-1	Tb927.1.3890-1	CDS	overlapping	0	4.9716	6.85789	4.4575	8.21193	6.83383	7.50784	8.88842	9.06155	8.28493
Tb927.1.3900	Tb927_01_v5.1	833504	833656	+	NaN	Tb927.1.3900-1	Tb927.1.3900-1	Tb927.1.3900-1	CDS	overlapping	0	57.9045	48.3034	40.7074	56.9126	47.4535	47.6969	47.7803	68.7611	60.0353
Tb927.1.3910	Tb927_01_v5.1	833797	836520	+	NaN	Tb927.1.3910-1	Tb927.1.3910-1	Tb927.1.3910-1	CDS	overlapping	0	47.5039	44.1008	41.3546	54.5204	56.681	49.7291	56.0323	55.1477	56.7701
Tb927.1.3920	Tb927_01_v5.1	836710	836967	+	NaN	Tb927.1.3920-1	Tb927.1.3920-1	Tb927.1.3920-1	CDS	overlapping	0	16.6491	6.74001	13.6446	16.8753	15.8668	17.2364	15.026	18.966	14.1434
Tb927.1.3930	Tb927_01_v5.1	837049	837288	+	NaN	Tb927.1.3930-1	Tb927.1.3930-1	Tb927.1.3930-1	CDS	overlapping	0	2.23722	1.81138	4.51322	5.54305	6.43651	7.60169	7.84574	8.15539	9.43705
Tb927.1.3940	Tb927_01_v5.1	837683	840421	+	NaN	Tb927.1.3940-1	Tb927.1.3940-1	Tb927.1.3940-1	CDS	overlapping	0	56.2613	53.2237	48.6419	69.4551	72.7262	66.6501	71.5777	69.3163	76.7184
Tb927.1.3950	Tb927_01_v5.1	840877	842391	+	NaN	Tb927.1.3950-1	Tb927.1.3950-1	Tb927.1.3950-1	CDS	overlapping	0	230.899	229.369	224.142	219.926	205.459	214.202	186.068	177.319	183.052
Tb927.1.3960	Tb927_01_v5.1	842569	842733	+	NaN	Tb927.1.3960-1	Tb927.1.3960-1	Tb927.1.3960-1	CDS	overlapping	0	4.8812	6.1477	3.28234	9.52855	8.42598	9.67488	6.04164	2.9656	7.6259
Tb927.1.3970	Tb927_01_v5.1	842920	843066	+	NaN	Tb927.1.3970-1	Tb927.1.3970-1	Tb927.1.3970-1	CDS	overlapping	0	126.015	88.7205	82.8958	85.5625	63.577	79.1196	50.484	76.5608	62.4857
Tb927.1.3980	Tb927_01_v5.1	843225	843425	+	NaN	Tb927.1.3980-1	Tb927.1.3980-1	Tb927.1.3980-1	CDS	overlapping	0	515.562	519.802	443.238	409.75	421.928	485.601	386.845	406.552	328.654
Tb927.1.3990	Tb927_01_v5.1	843606	843812	+	NaN	Tb927.1.3990-1	Tb927.1.3990-1	Tb927.1.3990-1	CDS	overlapping	0	45.3928	37.8027	34.0126	28.0439	28.358	22.5847	16.0527	27.1846	15.1965
Tb927.1.4000	Tb927_01_v5.1	843964	844257	+	NaN	Tb927.1.4000-1	Tb927.1.4000-1	Tb927.1.4000-1	CDS	overlapping	0	32.8734	33.5166	37.7636	30.0292	32.5766	32.5787	29.3862	26.6298	29.9589
Tb927.1.4010	Tb927_01_v5.1	844858	848607	+	NaN	Tb927.1.4010-1	Tb927.1.4010-1	Tb927.1.4010-1	CDS	overlapping	0	20.0455	20.8671	21.8801	25.2199	24.3661	23.7173	31.0433	30.9252	32.0776
Tb927.1.4020	Tb927_01_v5.1	848943	849479	+	NaN	Tb927.1.4020-1	Tb927.1.4020-1	Tb927.1.4020-1	CDS	overlapping	0	28.9963	23.2072	29.2477	27.7012	22.7256	24.6312	31.7645	35.5375	26.712
Tb927.1.4030	Tb927_01_v5.1	851425	851757	+	NaN	Tb927.1.4030-1	Tb927.1.4030-1	Tb927.1.4030-1	CDS	overlapping	0	0.806205	1.3055	3.25277	1.45272	2.08752	2.39693	1.33049	2.20416	3.02288
Tb927.1.4040	Tb927_01_v5.1	852809	854428	+	NaN	Tb927.1.4040-1	Tb927.1.4040-1	Tb927.1.4040-1	CDS	overlapping	0	42.0928	41.7735	41.6219	48.8983	49.7757	53.2822	53.5356	55.4265	55.7679
Tb927.1.4050	Tb927_01_v5.1	856511	859288	+	NaN	Tb927.1.4050-1	Tb927.1.4050-1	Tb927.1.4050-1	CDS	overlapping	0	63.0093	61.8137	61.3135	57.161	55.2456	54.8373	65.8679	70.8973	63.5478
Tb927.1.4060	Tb927_01_v5.1	859290	859595	+	NaN	Tb927.1.4060-1	Tb927.1.4060-1	Tb927.1.4060-1	CDS	overlapping	0	17.5468	14.6804	15.929	20.947	13.8827	18.259	19.5465	16.7905	23.0272
Tb927.1.4070	Tb927_01_v5.1	859777	859995	+	NaN	Tb927.1.4070-1	Tb927.1.4070-1	Tb927.1.4070-1	CDS	overlapping	0	6.12936	8.60197	6.18249	7.17905	8.11177	7.80996	9.10384	4.46871	8.04376
Tb927.1.4080	Tb927_01_v5.1	860310	860480	+	NaN	Tb927.1.4080-1	Tb927.1.4080-1	Tb927.1.4080-1	CDS	overlapping	0	58.0892	55.9302	44.3404	38.8986	46.0719	35.3412	46.6372	52.9385	39.735
Tb927.1.4090	Tb927_01_v5.1	861503	861703	+	NaN	Tb927.1.4090-1	Tb927.1.4090-1	Tb927.1.4090-1	CDS	overlapping	0	28.0487	21.6284	18.8612	42.7199	38.4269	45.9505	42.9828	40.1683	42.5685
Tb927.1.4100	Tb927_01_v5.1	861807	862868	+	NaN	Tb927.1.4100-1	Tb927.1.4100-1	Tb927.1.4100-1	CDS	overlapping	0	66.4846	66.0419	57.6264	143.032	143.203	147.524	175.949	145.369	160.305
Tb927.1.4120	Tb927_01_v5.1	863902	863997	+	NaN	Tb927.1.4120-1	Tb927.1.4120-1	Tb927.1.4120-1	CDS	overlapping	0	0	1.50948	11.283	12.5978	18.505	10.6899	23.0757	10.1942	20.9712
Tb927.1.4130	Tb927_01_v5.1	864453	864815	+	NaN	Tb927.1.4130-1	Tb927.1.4130-1	Tb927.1.4130-1	CDS	overlapping	0	8.13534	4.79042	3.72993	6.33016	10.6389	7.85299	6.10267	10.11	6.23937
Tb927.1.4140	Tb927_01_v5.1	864961	866070	+	NaN	Tb927.1.4140-1	Tb927.1.4140-1	Tb927.1.4140-1	CDS	overlapping	0	56.8374	56.0058	58.7938	75.0696	73.4806	70.0588	70.6491	91.0318	75.2697
Tb927.1.4150	Tb927_01_v5.1	866280	866606	+	NaN	Tb927.1.4150-1	Tb927.1.4150-1	Tb927.1.4150-1	CDS	overlapping	0	8.20997	10.6356	4.14056	9.61597	8.26708	7.32273	13.8878	12.7194	11.9286
Tb927.1.4160	Tb927_01_v5.1	866968	867468	+	NaN	Tb927.1.4160-1	Tb927.1.4160-1	Tb927.1.4160-1	CDS	overlapping	0	63.2316	70.8643	67.0226	104.766	101.288	98.5489	96.3929	90.3441	99.9587
Tb927.1.4170	Tb927_01_v5.1	867629	867811	+	NaN	Tb927.1.4170-1	Tb927.1.4170-1	Tb927.1.4170-1	CDS	overlapping	0	2.93406	2.37558	1.47974	3.96522	1.68827	1.86927	3.63159	0	6.87581
Tb927.1.4180	Tb927_01_v5.1	868118	870352	+	NaN	Tb927.1.4180-1	Tb927.1.4180-1	Tb927.1.4180-1	CDS	overlapping	0	49.4891	47.0067	44.3446	52.8129	50.7318	52.0894	51.3427	52.9827	50.4435
Tb927.1.4190	Tb927_01_v5.1	870361	870468	+	NaN	Tb927.1.4190-1	Tb927.1.4190-1	Tb927.1.4190-1	CDS	overlapping	0	52.2018	69.7716	60.1762	59.3499	77.2382	69.6822	68.7143	45.3077	66.4089
Tb927.1.4200	Tb927_01_v5.1	870824	870985	+	NaN	Tb927.1.4200-1	Tb927.1.4200-1	Tb927.1.4200-1	CDS	overlapping	0	19.8864	45.6199	43.4606	38.0735	36.712	40.12	45.8095	33.2257	36.5055
Tb927.1.4210	Tb927_01_v5.1	871490	871669	+	NaN	Tb927.1.4210-1	Tb927.1.4210-1	Tb927.1.4210-1	CDS	overlapping	0	16.4063	14.491	25.5749	42.3288	35.6154	44.3432	47.9975	50.2916	51.03
Tb927.1.4220	Tb927_01_v5.1	871865	873064	+	NaN	Tb927.1.4220-2	Tb927.1.4220-2	Tb927.1.4220-2	CDS	overlapping	0	56.3779	52.5299	53.2559	72.6644	74.3417	75.3518	73.473	86.2433	75.7061
Tb927.1.4230	Tb927_01_v5.1	873932	875212	+	NaN	Tb927.1.4230-1	Tb927.1.4230-1	Tb927.1.4230-1	CDS	overlapping	0	74.8184	73.1904	71.8732	102.152	100.512	104.234	93.6431	87.2837	95.3773
Tb927.1.4240	Tb927_01_v5.1	875708	876016	-	NaN	Tb927.1.4240-1	Tb927.1.4240-1	Tb927.1.4240-1	CDS	overlapping	0	13.9012	23.4482	22.7852	29.3542	37.2443	33.5803	30.4689	27.7125	31.7622
Tb927.1.4250	Tb927_01_v5.1	876435	878804	+	NaN	Tb927.1.4250-1	Tb927.1.4250-1	Tb927.1.4250-1	CDS	overlapping	0	22.089	22.134	21.8234	31.7912	33.8935	32.0426	35.0984	29.6278	36.8456
Tb927.1.4260	Tb927_01_v5.1	879128	879235	+	NaN	Tb927.1.4260-1	Tb927.1.4260-1	Tb927.1.4260-1	CDS	overlapping	0	2.4858	6.7088	5.01468	4.47924	7.86685	5.27895	6.15352	0	4.66027
Tb927.1.4270	Tb927_01_v5.1	880157	880510	-	NaN	Tb927.1.4270-1	Tb927.1.4270-1	Tb927.1.4270-1	CDS	overlapping	0	6.82541	5.73091	3.82476	1.70818	4.80011	5.15369	7.82227	7.60248	3.55444
Tb927.1.4280	Tb927_01_v5.1	881086	883182	+	NaN	Tb927.1.4280-1	Tb927.1.4280-1	Tb927.1.4280-1	CDS	overlapping	0	32.262	30.5438	32.5416	32.239	32.2654	31.5378	33.5407	32.4349	33.0019
Tb927.1.4290	Tb927_01_v5.1	885763	886068	+	NaN	Tb927.1.4290-1	Tb927.1.4290-1	Tb927.1.4290-1	CDS	overlapping	0	14.9148	21.3103	20.3537	22.1327	26.5033	25.339	33.3014	22.3873	27.5504
Tb927.1.4300	Tb927_01_v5.1	886299	887774	+	NaN	Tb927.1.4300-1	Tb927.1.4300-1	Tb927.1.4300-1	CDS	overlapping	0	22.5541	20.8137	20.548	32.3652	32.6012	31.8282	34.0695	38.7878	35.0373
Tb927.1.4310	Tb927_01_v5.1	890927	895843	+	NaN	Tb927.1.4310-1	Tb927.1.4310-1	Tb927.1.4310-1	CDS	overlapping	0	115.86	112.669	111.192	79.8883	72.023	70.7992	86.9753	87.6244	80.2255
Tb927.1.4320	Tb927_01_v5.1	896858	897055	+	NaN	Tb927.1.4320-1	Tb927.1.4320-1	Tb927.1.4320-1	CDS	overlapping	0	203.383	227.611	188.734	122.161	118.978	120.936	130.902	140.866	121.379
Tb927.1.4330	Tb927_01_v5.1	897678	897842	+	NaN	Tb927.1.4330-1	Tb927.1.4330-1	Tb927.1.4330-1	CDS	overlapping	0	89.4887	119.441	95.1878	72.5636	43.5342	73.2527	71.8284	74.1399	60.2446
Tb927.1.4340	Tb927_01_v5.1	899638	901788	+	NaN	Tb927.1.4340-1	Tb927.1.4340-1	Tb927.1.4340-1	CDS	overlapping	0	44.4323	40.6234	39.53	53.1886	50.4149	51.4201	55.6649	59.9427	57.4442
Tb927.1.4350	Tb927_01_v5.1	901901	902287	+	NaN	Tb927.1.4350-1	Tb927.1.4350-1	Tb927.1.4350-1	CDS	overlapping	0	6.2434	9.36112	6.99723	3.75006	6.18704	5.59814	8.01389	6.32201	8.45352
Tb927.1.4360	Tb927_01_v5.1	902621	902758	+	NaN	Tb927.1.4360-1	Tb927.1.4360-1	Tb927.1.4360-1	CDS	overlapping	0	0	0	1.96227	0	0.559697	0	0.802633	0	0.911792
Tb927.1.4370	Tb927_01_v5.1	903224	905026	+	NaN	Tb927.1.4370-1	Tb927.1.4370-1	Tb927.1.4370-1	CDS	overlapping	0	64.6225	72.4953	76.8974	65.9364	69.4844	74.1829	66.9618	70.4267	72.5793
Tb927.1.4380	Tb927_01_v5.1	906010	907602	+	NaN	Tb927.1.4380-1	Tb927.1.4380-1	Tb927.1.4380-1	CDS	overlapping	0	55.1089	53.7614	54.3966	75.5396	70.3531	73.4401	68.9055	64.1987	66.9815
Tb927.1.4390	Tb927_01_v5.1	907733	907876	+	NaN	Tb927.1.4390-1	Tb927.1.4390-1	Tb927.1.4390-1	CDS	overlapping	0	13.0504	14.0885	5.64152	11.758	17.7004	21.3798	33.8444	10.1942	25.3402
Tb927.1.4400	Tb927_01_v5.1	908100	908966	+	NaN	Tb927.1.4400-1	Tb927.1.4400-1	Tb927.1.4400-1	CDS	overlapping	0	45.2088	38.4421	36.543	69.3274	68.9531	68.7835	71.6704	74.2169	71.2586
Tb927.1.4410	Tb927_01_v5.1	909535	911871	+	NaN	Tb927.1.4410-1	Tb927.1.4410-1	Tb927.1.4410-1	CDS	overlapping	0	55.3704	52.3958	51.9107	61.7893	64.8444	65.0389	66.3064	55.0672	61.7561
Tb927.1.4420	Tb927_01_v5.1	912324	915161	+	NaN	Tb927.1.4420-1	Tb927.1.4420-1	Tb927.1.4420-1	CDS	overlapping	0	22.2303	24.3049	22.8046	39.7165	40.1432	38.2495	44.1805	45.6047	42.7405
Tb927.1.4430	Tb927_01_v5.1	915270	915539	+	NaN	Tb927.1.4430-1	Tb927.1.4430-1	Tb927.1.4430-1	CDS	overlapping	0	26.8466	37.5693	14.0411	47.9278	49.2036	45.1878	45.1258	47.12	38.6803
Tb927.1.4440	Tb927_01_v5.1	915863	916498	+	NaN	Tb927.1.4440-1	Tb927.1.4440-1	Tb927.1.4440-1	CDS	overlapping	0	4.22117	4.32908	4.25775	7.22594	6.80084	5.73713	7.14041	5.00095	7.1223
Tb927.1.4450	Tb927_01_v5.1	916553	920056	+	NaN	Tb927.1.4450-1	Tb927.1.4450-1	Tb927.1.4450-1	CDS	overlapping	0	32.7155	32.2574	36.6312	44.3168	42.8072	42.6294	42.1053	38.6822	40.2188
Tb927.1.4460	Tb927_01_v5.1	920894	921106	+	NaN	Tb927.1.4460-1	Tb927.1.4460-1	Tb927.1.4460-1	CDS	overlapping	0	7.56243	8.84428	7.62797	7.38127	5.43931	6.42396	6.24019	5.74323	4.13517
Tb927.1.4470	Tb927_01_v5.1	921423	922754	+	NaN	Tb927.1.4470-1	Tb927.1.4470-1	Tb927.1.4470-1	CDS	overlapping	0	38.0932	36.5539	37.6101	44.8529	48.9987	45.1992	47.3156	45.0016	44.7764
Tb927.1.4480	Tb927_01_v5.1	923539	927993	+	NaN	Tb927.1.4480-1	Tb927.1.4480-1	Tb927.1.4480-1	CDS	overlapping	0	42.8461	41.0172	44.6763	46.8284	43.881	41.0798	48.8304	48.9323	51.3477
Tb927.1.4490	Tb927_01_v5.1	928858	929376	+	NaN	Tb927.1.4490-1	Tb927.1.4490-1	Tb927.1.4490-1	CDS	overlapping	0	274.156	275.301	257.749	147.271	131.558	164.337	97.5315	97.5818	87.2791
Tb927.1.4500	Tb927_01_v5.1	932707	933594	+	NaN	Tb927.1.4500-1	Tb927.1.4500-1	Tb927.1.4500-1	CDS	overlapping	0	101.884	110.151	106.731	102.826	103.68	102.469	85.0683	87.8909	83.4598
Tb927.1.4510	Tb927_01_v5.1	933794	934099	+	NaN	Tb927.1.4510-1	Tb927.1.4510-1	Tb927.1.4510-1	CDS	overlapping	0	91.2434	99.9217	99.9987	90.9021	82.7912	81.979	68.7746	55.1688	93.3425
Tb927.1.4520	Tb927_01_v5.1	934943	937138	+	NaN	Tb927.1.4520-1	Tb927.1.4520-1	Tb927.1.4520-1	CDS	overlapping	0	37.1647	36.0296	37.7334	40.974	37.0363	39.9816	39.5944	40.2199	41.4841
Tb927.1.4530	Tb927_01_v5.1	937516	937638	+	NaN	Tb927.1.4530-1	Tb927.1.4530-1	Tb927.1.4530-1	CDS	overlapping	0	10.9133	11.7813	4.40314	7.86597	13.187	14.8326	13.5077	3.97824	11.2529
Tb927.1.4540	Tb927_01_v5.1	939394	940977	+	NaN	Tb927.1.4540-1	Tb927.1.4540-1	Tb927.1.4540-1	CDS	overlapping	0	0	0	0	0	0	0	0	0	0.0794365
Tb927.1.4550	Tb927_01_v5.1	941652	942035	+	NaN	Tb927.1.4550-1	Tb927.1.4550-1	Tb927.1.4550-1	CDS	overlapping	0	0	0	0	0	0	0	0	0	0
Tb927.1.4560	Tb927_01_v5.1	942522	944105	+	NaN	Tb927.1.4560-1	Tb927.1.4560-1	Tb927.1.4560-1	CDS	overlapping	0	2.20332	4.4827	2.90624	3.28308	4.14472	4.0312	3.91588	4.32483	4.60731
Tb927.1.4570	Tb927_01_v5.1	944779	945114	+	NaN	Tb927.1.4570-1	Tb927.1.4570-1	Tb927.1.4570-1	CDS	overlapping	0	0	0	0	0	0	0	0	0	0
Tb927.1.4580	Tb927_01_v5.1	945585	947168	+	NaN	Tb927.1.4580-1	Tb927.1.4580-1	Tb927.1.4580-1	CDS	overlapping	0	0	0.182967	0	0	0	0	0	0	0
Tb927.1.4590	Tb927_01_v5.1	947842	948225	+	NaN	Tb927.1.4590-1	Tb927.1.4590-1	Tb927.1.4590-1	CDS	overlapping	0	0	0	0	0	0	0	0	0	0
Tb927.1.4600	Tb927_01_v5.1	948712	950295	+	NaN	Tb927.1.4600-1	Tb927.1.4600-1	Tb927.1.4600-1	CDS	overlapping	0	11.3556	13.0822	10.5992	16.0336	14.8235	15.261	18.3207	19.1528	18.5087
Tb927.1.4610	Tb927_01_v5.1	950339	950470	+	NaN	Tb927.1.4610-1	Tb927.1.4610-1	Tb927.1.4610-1	CDS	overlapping	0	0	0	0	0	0	0	0	0	0
Tb927.1.4620	Tb927_01_v5.1	950969	951370	+	NaN	Tb927.1.4620-1	Tb927.1.4620-1	Tb927.1.4620-1	CDS	overlapping	0	0	0	0	0	0	0	0	0	0
Tb927.1.4630	Tb927_01_v5.1	951841	953424	+	NaN	Tb927.1.4630-1	Tb927.1.4630-1	Tb927.1.4630-1	CDS	overlapping	0	0.169486	0	0.512865	0.0763506	0.146284	0.143971	0	0.308916	0.0794365
Tb927.1.4640	Tb927_01_v5.1	953468	953599	+	NaN	Tb927.1.4640-1	Tb927.1.4640-1	Tb927.1.4640-1	CDS	overlapping	0	0	0	0	0	0	0	0	0	0
Tb927.1.4650	Tb927_01_v5.1	954904	956334	+	NaN	Tb927.1.4650-1	Tb927.1.4650-1	Tb927.1.4650-1	CDS	overlapping	0	247.079	238.884	239.948	98.7122	94.1863	92.1127	110.144	123.613	108.241
Tb927.1.4660	Tb927_01_v5.1	956636	957079	-	NaN	Tb927.1.4660-1	Tb927.1.4660-1	Tb927.1.4660-1	CDS	overlapping	0	60.4654	73.7606	62.8191	31.052	24.5283	30.8177	28.9382	32.5114	23.5218
Tb927.1.4670	Tb927_01_v5.1	957223	957612	-	NaN	Tb927.1.4670-1	Tb927.1.4670-1	Tb927.1.4670-1	CDS	overlapping	0	33.042	36.4133	43.0491	10.2333	10.8926	9.6483	14.2004	18.1928	11.6148
Tb927.1.4680	Tb927_01_v5.1	962750	963745	+	NaN	Tb927.1.4680-1	Tb927.1.4680-1	Tb927.1.4680-1	CDS	overlapping	0	43.3966	44.6661	41.5977	51.4842	51.5697	53.5782	44.9281	46.6724	43.4584
Tb927.1.4690	Tb927_01_v5.1	964186	965223	+	NaN	Tb927.1.4690-1	Tb927.1.4690-1	Tb927.1.4690-1	CDS	overlapping	0	100.61	119.223	114.265	112.55	120.024	117.98	90.2754	87.4465	86.4305
Tb927.1.4700	Tb927_01_v5.1	966037	966996	+	NaN	Tb927.1.4700-1	Tb927.1.4700-1	Tb927.1.4700-1	CDS	overlapping	0	26.567	23.6989	21.7199	44.5964	44.0097	45.8477	43.4977	45.6192	44.5639
Tb927.1.4710	Tb927_01_v5.1	967788	968324	+	NaN	Tb927.1.4710-1	Tb927.1.4710-1	Tb927.1.4710-1	CDS	overlapping	0	26.9966	27.7947	28.7434	22.2961	27.9035	24.4188	29.0831	22.3248	30.461
Tb927.1.4720	Tb927_01_v5.1	968784	970679	+	NaN	Tb927.1.4720-1	Tb927.1.4720-1	Tb927.1.4720-1	CDS	overlapping	0	46.7267	45.1698	41.7044	49.4984	50.4329	49.6756	48.0793	44.3901	45.6589
Tb927.1.4730	Tb927_01_v5.1	971016	971492	+	NaN	Tb927.1.4730-1	Tb927.1.4730-1	Tb927.1.4730-1	CDS	overlapping	0	93.9913	80.5057	78.3426	80.8798	79.1813	90.8378	75.0033	84.6314	93.6451
Tb927.1.4740	Tb927_01_v5.1	971957	975136	+	NaN	Tb927.1.4740-1	Tb927.1.4740-1	Tb927.1.4740-1	CDS	overlapping	0	37.8216	39.1895	38.7455	44.0782	45.177	42.634	42.1458	45.0085	45.464
Tb927.1.4750	Tb927_01_v5.1	975344	975565	+	NaN	Tb927.1.4750-1	Tb927.1.4750-1	Tb927.1.4750-1	CDS	overlapping	0	18.1396	32.6374	23.176	33.2311	37.2274	27.7359	33.9275	28.6541	27.2059
Tb927.1.4760	Tb927_01_v5.1	975844	978930	+	NaN	Tb927.1.4760-1	Tb927.1.4760-1	Tb927.1.4760-1	CDS	overlapping	0	43.2224	42.6234	42.8076	43.6432	45.212	45.2851	44.5637	40.5788	40.2713
Tb927.1.4770	Tb927_01_v5.1	979335	979487	+	NaN	Tb927.1.4770-1	Tb927.1.4770-1	Tb927.1.4770-1	CDS	overlapping	0	0	1.89425	1.76989	3.16181	3.53377	0.745264	0.723944	4.79729	6.57921
Tb927.1.4780	Tb927_01_v5.1	979543	981555	+	NaN	Tb927.1.4780-1	Tb927.1.4780-1	Tb927.1.4780-1	CDS	overlapping	0	40.5433	37.4333	40.4911	62.0017	63.6169	61.0628	58.7657	60.2843	58.6319
Tb927.1.4790	Tb927_01_v5.1	981970	982341	+	NaN	Tb927.1.4790-1	Tb927.1.4790-1	Tb927.1.4790-1	CDS	overlapping	0	15.877	10.1281	12.3749	22.1072	26.3689	23.602	26.4998	29.5962	23.0007
Tb927.1.4800	Tb927_01_v5.1	982545	983948	+	NaN	Tb927.1.4800-1	Tb927.1.4800-1	Tb927.1.4800-1	CDS	overlapping	0	29.8296	22.7067	26.4235	34.1111	33.6129	32.0798	38.5778	35.7234	37.9095
Tb927.1.4810	Tb927_01_v5.1	984460	985911	+	NaN	Tb927.1.4810-1	Tb927.1.4810-1	Tb927.1.4810-1	CDS	overlapping	0	12.7577	12.0758	13.2413	23.0718	25.5333	21.8313	28.6825	24.7695	27.8172
Tb927.1.4820	Tb927_01_v5.1	986076	986387	+	NaN	Tb927.1.4820-1	Tb927.1.4820-1	Tb927.1.4820-1	CDS	overlapping	0	0.860468	0.928911	0	0.775252	0.990233	0.365466	0.710022	1.56834	1.20988
Tb927.1.4830	Tb927_01_v5.1	986718	987620	+	NaN	Tb927.1.4830-1	Tb927.1.4830-1	Tb927.1.4830-1	CDS	overlapping	0	74.6235	87.7806	71.9715	55.983	51.5776	59.9801	65.2559	65.2973	61.1719
Tb927.1.4840	Tb927_01_v5.1	987821	988168	-	NaN	Tb927.1.4840-1	Tb927.1.4840-1	Tb927.1.4840-1	CDS	overlapping	0	11.5718	12.4923	7.00327	3.47527	4.43897	3.60425	5.41086	9.13966	6.14674
Tb927.1.4850	Tb927_01_v5.1	988919	989137	+	NaN	Tb927.1.4850-1	Tb927.1.4850-1	Tb927.1.4850-1	CDS	overlapping	0	1.22587	0	0	0	0	0	0.505769	0	0
Tb927.1.4860	Tb927_01_v5.1	989446	989637	+	NaN	Tb927.1.4860-1	Tb927.1.4860-1	Tb927.1.4860-1	CDS	overlapping	0	5.59305	3.01896	5.64152	0	0.804564	0.593882	0.576893	1.27428	0.655351
Tb927.1.4870	Tb927_01_v5.1	989771	990757	+	NaN	Tb927.1.4870-1	Tb927.1.4870-1	Tb927.1.4870-1	CDS	overlapping	0	5.98405	3.37683	1.64616	0.490129	0.547788	1.15527	0.561111	0	0.254969
Tb927.1.4880	Tb927_01_v5.1	991536	991697	+	NaN	Tb927.1.4880-1	Tb927.1.4880-1	Tb927.1.4880-1	CDS	overlapping	0	41.43	50.0924	21.7303	7.46539	7.15168	9.15018	8.88842	6.04103	6.2137
Tb927.1.4890	Tb927_01_v5.1	992004	993368	+	NaN	Tb927.1.4890-1	Tb927.1.4890-1	Tb927.1.4890-1	CDS	overlapping	0	21.438	22.9308	23.4092	4.34141	5.09263	4.51089	4.38185	4.66022	3.87161
Tb927.1.4900	Tb927_01_v5.1	993544	994662	+	NaN	Tb927.1.4900-1	Tb927.1.4900-1	Tb927.1.4900-1	CDS	overlapping	0	218.324	236.725	222.636	30.6942	41.3455	47.4851	18.0151	18.366	11.582
Tb927.1.4910	Tb927_01_v5.1	994793	995767	+	NaN	Tb927.1.4910-1	Tb927.1.4910-1	Tb927.1.4910-1	CDS	overlapping	0	19.2745	17.5378	19.4415	3.22505	3.48562	5.26271	2.15847	3.51309	1.6777
Tb927.1.4920	Tb927_01_v5.1	996672	997259	+	NaN	Tb927.1.4920-1	Tb927.1.4920-1	Tb927.1.4920-1	CDS	overlapping	0	5.4789	3.94313	4.14479	8.43285	6.43651	8.33859	4.8977	5.82528	4.92182
Tb927.1.4930	Tb927_01_v5.1	997882	998235	-	NaN	Tb927.1.4930-1	Tb927.1.4930-1	Tb927.1.4930-1	CDS	overlapping	0	6.06703	9.00572	13.0042	12.6406	12.873	16.7495	10.0125	15.8961	7.10889
Tb927.1.4940	Tb927_01_v5.1	998941	999138	+	NaN	Tb927.1.4940-1	Tb927.1.4940-1	Tb927.1.4940-1	CDS	overlapping	0	13.5589	13.9055	10.9411	11.6053	13.2631	9.21417	12.307	19.7706	10.8034
Tb927.1.4950	Tb927_01_v5.1	999600	999851	+	NaN	Tb927.1.4950-1	Tb927.1.4950-1	Tb927.1.4950-1	CDS	overlapping	0	5.32671	6.90048	7.52203	8.63852	8.58202	6.78722	8.35121	6.79616	9.48698
Tb927.1.4960	Tb927_01_v5.1	1001301	1001525	+	NaN	Tb927.1.4960-1	Tb927.1.4960-1	Tb927.1.4960-1	CDS	overlapping	0	0	0.644045	0	0	0	0.506779	0	0	0
Tb927.1.4970	Tb927_01_v5.1	1001582	1002058	+	NaN	Tb927.1.4970-1	Tb927.1.4970-1	Tb927.1.4970-1	CDS	overlapping	0	15.759	12.7594	8.5155	18.255	14.4113	14.5819	15.0935	16.9263	15.8273
Tb927.1.4980	Tb927_01_v5.1	1002297	1002404	+	NaN	Tb927.1.4980-1	Tb927.1.4980-1	Tb927.1.4980-1	CDS	overlapping	0	4.9716	10.7341	12.5367	7.83866	8.58202	7.39053	4.10235	20.3885	3.4952
Tb927.1.4990	Tb927_01_v5.1	1002757	1002900	+	NaN	Tb927.1.4990-1	Tb927.1.4990-1	Tb927.1.4990-1	CDS	overlapping	0	0	1.00632	0	0	2.1455	0.791843	1.53838	0	1.7476
Tb927.1.5000	Tb927_01_v5.1	1004308	1005123	+	NaN	Tb927.1.5000-1	Tb927.1.5000-1	Tb927.1.5000-1	CDS	overlapping	0	56.9175	67.1275	57.4108	80.478	79.6045	83.1435	86.1946	103.741	94.8331
Tb927.1.5010	Tb927_01_v5.1	1006378	1006575	+	NaN	Tb927.1.5010-1	Tb927.1.5010-1	Tb927.1.5010-1	CDS	overlapping	0	9.49123	12.4418	21.8823	10.9945	15.2136	14.3971	12.307	9.88532	21.6067
Tb927.1.5020	Tb927_01_v5.1	1007260	1007418	+	NaN	Tb927.1.5020-1	Tb927.1.5020-1	Tb927.1.5020-1	CDS	overlapping	0	11.8193	13.6708	8.5155	15.9731	13.6017	15.06	11.8426	10.7713	15.036
Tb927.1.5030	Tb927_01_v5.1	1007804	1010011	+	NaN	Tb927.1.5030-1	Tb927.1.5030-1	Tb927.1.5030-1	CDS	overlapping	0	25.0471	24.3486	21.8302	26.7841	20.7787	23.5487	24.681	25.264	25.4732
Tb927.1.5040	Tb927_01_v5.1	1010282	1010515	+	NaN	Tb927.1.5040-1	Tb927.1.5040-1	Tb927.1.5040-1	CDS	overlapping	0	21.7985	25.3902	21.9875	16.0219	20.4648	21.4407	17.9872	15.6834	25.8107
Tb927.1.5050	Tb927_01_v5.1	1012162	1012371	+	NaN	Tb927.1.5050-1	Tb927.1.5050-1	Tb927.1.5050-1	CDS	overlapping	0	58.8069	46.2332	50.2901	70.26	74.2957	77.6458	71.205	57.0877	79.6907
Tb927.1.5060	Tb927_01_v5.1	1013265	1014302	+	NaN	Tb927.1.5060-1	Tb927.1.5060-1	Tb927.1.5060-1	CDS	overlapping	0	11.6387	11.0288	12.5222	7.22374	6.84577	6.26151	5.0153	4.9498	2.66686
Tb927.1.5070	Tb927_01_v5.1	1014345	1014479	+	NaN	Tb927.1.5070-1	Tb927.1.5070-1	Tb927.1.5070-1	CDS	overlapping	0	33.8068	60.1109	46.1351	48.3757	53.7806	59.9689	64.8171	56.1816	37.2822
Tb927.1.5080	Tb927_01_v5.1	1015395	1016174	+	NaN	Tb927.1.5080-1	Tb927.1.5080-1	Tb927.1.5080-1	CDS	overlapping	0	15.1442	17.4635	12.8453	4.96161	6.63456	5.4089	5.25416	7.21438	2.74239
Tb927.1.5090	Tb927_01_v5.1	1016683	1016862	+	NaN	Tb927.1.5090-1	Tb927.1.5090-1	Tb927.1.5090-1	CDS	overlapping	0	4.47444	4.02528	4.51322	0.671885	4.72011	3.16737	3.07676	2.71846	1.39808
Tb927.1.5100	Tb927_01_v5.1	1018107	1019468	+	NaN	Tb927.1.5100-1	Tb927.1.5100-1	Tb927.1.5100-1	CDS	overlapping	0	85.7436	93.9469	90.8608	21.8437	24.4417	27.125	21.3882	25.6877	13.3957
Tb927.1.5110	Tb927_01_v5.1	1019645	1020739	+	NaN	Tb927.1.5110-1	Tb927.1.5110-1	Tb927.1.5110-1	CDS	overlapping	0	56.145	54.5233	45.7504	9.94022	12.8378	16.3488	5.76577	6.25619	4.48152
Tb927.1.5120	Tb927_01_v5.1	1020872	1021855	+	NaN	Tb927.1.5120-1	Tb927.1.5120-1	Tb927.1.5120-1	CDS	overlapping	0	12.0046	14.4321	17.3374	2.82683	3.37524	3.12874	3.60206	4.22688	2.94109
Tb927.1.5130	Tb927_01_v5.1	1021859	1022026	+	NaN	Tb927.1.5130-1	Tb927.1.5130-1	Tb927.1.5130-1	CDS	overlapping	0	4.79404	13.801	16.1186	1.43975	3.21826	2.03617	4.61514	4.36896	2.99589
Tb927.1.5140	Tb927_01_v5.1	1024733	1025107	-	NaN	Tb927.1.5140-1	Tb927.1.5140-1	Tb927.1.5140-1	CDS	overlapping	0	45.1023	41.7341	32.4952	14.5127	16.0655	14.2912	10.6333	12.3962	10.4017
Tb927.1.5150	Tb927_01_v5.1	1025766	1025861	+	NaN	Tb927.1.5150-1	Tb927.1.5150-1	Tb927.1.5150-1	CDS	overlapping	0	81.0992	105.664	112.83	35.274	28.9643	35.6329	19.6144	38.2284	18.3498
Tb927.1.5160	Tb927_01_v5.1	1026017	1026301	+	NaN	Tb927.1.5160-1	Tb927.1.5160-1	Tb927.1.5160-1	CDS	overlapping	0	71.591	85.9292	74.1118	28.4314	28.4562	36.8082	24.0959	26.6123	20.7505
Tb927.1.5170	Tb927_01_v5.1	1027246	1028607	+	NaN	Tb927.1.5170-1	Tb927.1.5170-1	Tb927.1.5170-1	CDS	overlapping	0	46.1241	52.3464	51.892	12.7865	13.4968	13.3113	9.67756	14.3707	7.11359
Tb927.1.5180	Tb927_01_v5.1	1028738	1028881	+	NaN	Tb927.1.5180-1	Tb927.1.5180-1	Tb927.1.5180-1	CDS	overlapping	0	87.6244	74.4677	67.6982	28.5551	24.1369	19.0042	19.2298	25.4856	15.7284
Tb927.1.5190	Tb927_01_v5.1	1030952	1031293	-	NaN	Tb927.1.5190-1	Tb927.1.5190-1	Tb927.1.5190-1	CDS	overlapping	0	30.6146	24.5754	25.3374	6.71885	6.32359	10.3356	8.09674	5.72308	2.57541
Tb927.1.5200	Tb927_01_v5.1	1032145	1033116	+	NaN	Tb927.1.5200-1	Tb927.1.5200-1	Tb927.1.5200-1	CDS	overlapping	0	9.66699	10.4359	9.19359	3.98154	4.13208	3.16737	3.19071	3.52393	2.33014
Tb927.1.5210	Tb927_01_v5.1	1034021	1034353	-	NaN	Tb927.1.5210-1	Tb927.1.5210-1	Tb927.1.5210-1	CDS	overlapping	0	0	0	0	0	0	0	0	0	0
Tb927.1.5220	Tb927_01_v5.1	1035260	1036153	+	NaN	Tb927.1.5220-1	Tb927.1.5220-1	Tb927.1.5220-1	CDS	overlapping	0	0	0	0	0	0	0	0	0	0
Tb927.1.5230	Tb927_01_v5.1	1036245	1036550	-	NaN	Tb927.1.5230-1	Tb927.1.5230-1	Tb927.1.5230-1	CDS	overlapping	0	0	0	0	0	0	0	0	0	0
Tb927.1.5235	Tb927_01_v5.1	1038304	1038540	+	NaN	Tb927.1.5235-1	Tb927.1.5235-1	Tb927.1.5235-1	CDS	overlapping	0	0	0	0	0	0	0	0	0	0
Tb927.1.5240	Tb927_01_v5.1	1039808	1040794	+	NaN	Tb927.1.5240-1	Tb927.1.5240-1	Tb927.1.5240-1	CDS	overlapping	0	3.53603	4.99184	4.38975	1.47039	1.79988	1.61738	1.90778	0.991537	0.637423
Tb927.1.5250	Tb927_01_v5.1	1041260	1041436	-	NaN	Tb927.1.5250-1	Tb927.1.5250-1	Tb927.1.5250-1	CDS	overlapping	0	0	0	0	0	0	0	0	0	0
Tb927.1.5260	Tb927_01_v5.1	1041565	1042104	+	NaN	Tb927.1.5260-1	Tb927.1.5260-1	Tb927.1.5260-1	CDS	overlapping	0	1.49148	0.268352	0.501468	0	0.286067	0.211158	0.410235	0	0
Tb927.1.5270	Tb927_01_v5.1	1047531	1047761	-	NaN	Tb927.1.5270-1	Tb927.1.5270-1	Tb927.1.5270-1	CDS	overlapping	0	0	0	0	0	0	0	0	0	0
Tb927.1.5280	Tb927_01_v5.1	1047902	1049053	-	NaN	Tb927.1.5280-1	Tb927.1.5280-1	Tb927.1.5280-1	CDS	overlapping	0	0	0	0	0.209964	0.067047	0.0989803	0.0961488	0	0.21845
Tb927.1.5290	Tb927_01_v5.1	1049405	1049677	-	NaN	Tb927.1.5290-1	Tb927.1.5290-1	Tb927.1.5290-1	CDS	overlapping	0	0	0	0	0	0	0	0	0	0
Tb927.1.5300	Tb927_01_v5.1	1050169	1051560	-	NaN	Tb927.1.5300-1	Tb927.1.5300-1	Tb927.1.5300-1	CDS	overlapping	0	0	0	0	0	0	0	0	0	0
Tb927.1.5310	Tb927_01_v5.1	1053081	1053425	+	NaN	Tb927.1.5310-1	Tb927.1.5310-1	Tb927.1.5310-1	CDS	overlapping	0	0	0	0	0	0	0	0	0	0
Tb927.1.5320	Tb927_01_v5.1	1053601	1053846	-	NaN	Tb927.1.5320-2	Tb927.1.5320-2	Tb927.1.5320-2	CDS	overlapping	0	0	0	0	0	0	0	0	0	0
Tb927.1.5320	Tb927_01_v5.1	1053849	1055201	-	NaN	Tb927.1.5320-1	Tb927.1.5320-1	Tb927.1.5320-1	CDS	overlapping	0	0	0	0	0.0893861	0	0	0	0	0
Tb927.1.5330	Tb927_01_v5.1	1056242	1057855	-	NaN	Tb927.1.5330-1	Tb927.1.5330-1	Tb927.1.5330-1	CDS	overlapping	0	0	0	0	0	0	0	0	0	0
Tb927.1.5340	Tb927_01_v5.1	1058269	1058556	-	NaN	Tb927.1.5340-7	Tb927.1.5340-7	Tb927.1.5340-7	CDS	overlapping	0	0	0	0	0	0	0	0	0	0
Tb927.1.5340	Tb927_01_v5.1	1058558	1058728	-	NaN	Tb927.1.5340-6	Tb927.1.5340-6	Tb927.1.5340-6	CDS	overlapping	0	0	0	0	0	0	0	0	0	0
Tb927.1.5340	Tb927_01_v5.1	1058730	1058942	-	NaN	Tb927.1.5340-5	Tb927.1.5340-5	Tb927.1.5340-5	CDS	overlapping	0	0	0	0	0	0	0	0	0	0
Tb927.1.5340	Tb927_01_v5.1	1058944	1059003	-	NaN	Tb927.1.5340-4	Tb927.1.5340-4	Tb927.1.5340-4	CDS	overlapping	0	0	0	0	0	0	0	0	0	0
Tb927.1.5340	Tb927_01_v5.1	1059005	1059058	-	NaN	Tb927.1.5340-3	Tb927.1.5340-3	Tb927.1.5340-3	CDS	overlapping	0	0	0	0	0	0	0	0	0	0
Tb927.1.5340	Tb927_01_v5.1	1059061	1059192	-	NaN	Tb927.1.5340-2	Tb927.1.5340-2	Tb927.1.5340-2	CDS	overlapping	0	0	0	0	0	0	0	0	0	0
Tb927.1.5340	Tb927_01_v5.1	1059194	1059325	-	NaN	Tb927.1.5340-1	Tb927.1.5340-1	Tb927.1.5340-1	CDS	overlapping	0	0	0	0	0	0	0	0	0	0
Tb927.2.100	Tb927_02_v5.1	1683	4172	-	NaN	Tb927.2.100-1	Tb927.2.100-1	Tb927.2.100-1	CDS	overlapping	0	293.48	301.402	281.994	254.798	249.923	272.653	232.559	248.494	224.569
Tb927.2.150	Tb927_02_v5.1	9285	9527	+	NaN	Tb927.2.150-1	Tb927.2.150-1	Tb927.2.150-1	CDS	overlapping	0	46.4016	44.129	51.2612	37.8246	40.6851	37.07	50.5956	48.3282	41.9425
Tb927.2.160	Tb927_02_v5.1	11173	11535	+	NaN	Tb927.2.160-1	Tb927.2.160-1	Tb927.2.160-1	CDS	overlapping	0	0	0.399202	0	0	0.638332	0.314119	0	0	0
Tb927.2.170	Tb927_02_v5.1	11937	16118	+	NaN	Tb927.2.170-1	Tb927.2.170-1	Tb927.2.170-1	CDS	overlapping	0	65.1586	67.1881	66.8241	44.1304	47.632	53.9317	63.4069	68.5076	61.4695
Tb927.2.200	Tb927_02_v5.1	20739	21830	+	NaN	Tb927.2.200-1	Tb927.2.200-1	Tb927.2.200-1	CDS	overlapping	0	598.149	593.972	582.998	99.6753	118.899	119.246	67.6549	74.3843	42.749
Tb927.2.220	Tb927_02_v5.1	23837	24616	-	NaN	Tb927.2.220-1	Tb927.2.220-1	Tb927.2.220-1	CDS	overlapping	0	21.6838	26.0095	18.7472	30.0798	30.2021	32.4534	36.2111	40.777	34.5219
Tb927.2.240	Tb927_02_v5.1	25548	27572	-	NaN	Tb927.2.240-1	Tb927.2.240-1	Tb927.2.240-1	CDS	overlapping	0	19.8864	23.5434	25.4077	21.6795	21.3978	21.341	21.4963	21.6269	22.9285
Tb927.2.270	Tb927_02_v5.1	31017	32759	-	NaN	Tb927.2.270-1	Tb927.2.270-1	Tb927.2.270-1	CDS	overlapping	0	12.6301	13.3021	12.7395	12.4894	12.1862	11.7754	12.9637	14.7387	12.8498
Tb927.2.280	Tb927_02_v5.1	35798	38167	-	NaN	Tb927.2.280-1	Tb927.2.280-1	Tb927.2.280-1	CDS	overlapping	0	50.6348	54.2955	45.4749	50.621	49.7322	52.3939	49.3995	52.6487	49.5346
Tb927.2.300	Tb927_02_v5.1	43077	45059	-	NaN	Tb927.2.300-1	Tb927.2.300-1	Tb927.2.300-1	CDS	overlapping	0	0	0.219229	0.136557	0.243952	0.155801	0.0575014	0.111713	0.493518	0.063453
Tb927.2.340	Tb927_02_v5.1	46167	48743	-	NaN	Tb927.2.340-1	Tb927.2.340-1	Tb927.2.340-1	CDS	overlapping	0	285.135	289.82	287.291	280.831	286.324	295.351	250.453	253.681	235.151
Tb927.2.370	Tb927_02_v5.1	55836	58340	-	NaN	Tb927.2.370-1	Tb927.2.370-1	Tb927.2.370-1	CDS	overlapping	0	19.934	20.3048	23.7822	19.5048	20.0727	21.5305	17.4657	18.7525	17.1788
Tb927.2.380	Tb927_02_v5.1	61399	63768	-	NaN	Tb927.2.380-1	Tb927.2.380-1	Tb927.2.380-1	CDS	overlapping	0	43.4983	41.6387	47.5316	41.4358	41.3566	42.964	42.6229	46.4548	46.1367
Tb927.2.400	Tb927_02_v5.1	66766	69135	-	NaN	Tb927.2.400-1	Tb927.2.400-1	Tb927.2.400-1	CDS	overlapping	0	3.05848	5.13606	3.3135	4.79675	3.68266	4.95553	3.59864	4.43901	4.03497
Tb927.2.420	Tb927_02_v5.1	74061	76043	-	NaN	Tb927.2.420-1	Tb927.2.420-1	Tb927.2.420-1	CDS	overlapping	0	1.35384	0.949991	1.9118	1.34174	1.44116	1.26503	2.23426	1.35718	2.09395
Tb927.2.450	Tb927_02_v5.1	77151	79724	-	NaN	Tb927.2.450-1	Tb927.2.450-1	Tb927.2.450-1	CDS	overlapping	0	258.349	259.476	255.012	265.324	257.671	273.368	232.629	233.065	215.138
Tb927.2.460	Tb927_02_v5.1	83799	85775	-	NaN	Tb927.2.460-1	Tb927.2.460-1	Tb927.2.460-1	CDS	overlapping	0	65.9962	68.4603	67.527	54.8112	57.743	59.81	67.8475	69.0547	65.6186
Tb927.2.470	Tb927_02_v5.1	86881	89463	-	NaN	Tb927.2.470-1	Tb927.2.470-1	Tb927.2.470-1	CDS	overlapping	0	56.9568	60.0286	61.8536	56.1387	55.7682	61.1843	50.6433	56.0742	47.301
Tb927.2.480	Tb927_02_v5.1	91630	94083	-	NaN	Tb927.2.480-1	Tb927.2.480-1	Tb927.2.480-1	CDS	overlapping	0	43.4316	49.012	52.6358	47.4098	43.9382	47.0227	55.156	51.8436	53.0177
Tb927.2.490	Tb927_02_v5.1	95003	96889	-	NaN	Tb927.2.490-1	Tb927.2.490-1	Tb927.2.490-1	CDS	overlapping	0	31.2997	33.9429	29.8489	26.0209	25.6233	26.9504	28.2925	28.9134	25.7389
Tb927.2.510	Tb927_02_v5.1	98073	100586	-	NaN	Tb927.2.510-1	Tb927.2.510-1	Tb927.2.510-1	CDS	overlapping	0	43.9968	42.8275	43.6242	47.481	43.7499	45.9911	42.4725	44.2805	37.9384
Tb927.2.540	Tb927_02_v5.1	105673	107529	-	NaN	Tb927.2.540-1	Tb927.2.540-1	Tb927.2.540-1	CDS	overlapping	0	27.6128	30.5115	29.4562	23.7059	26.5779	26.3419	27.4373	31.225	31.7787
Tb927.2.560	Tb927_02_v5.1	108732	111269	-	NaN	Tb927.2.560-1	Tb927.2.560-1	Tb927.2.560-1	CDS	overlapping	0	40.0901	44.2496	44.9188	47.1749	48.8445	48.5214	40.9798	45.4041	43.281
Tb927.2.650	Tb927_02_v5.1	118830	119201	+	NaN	Tb927.2.650-1	Tb927.2.650-1	Tb927.2.650-1	CDS	overlapping	0	103.201	99.7231	113.558	84.5275	94.0561	94.7146	87.5388	105.231	94.3705
Tb927.2.660	Tb927_02_v5.1	120231	123176	+	NaN	Tb927.2.660-1	Tb927.2.660-1	Tb927.2.660-1	CDS	overlapping	0	4.28307	5.7059	4.50402	3.48942	3.88026	3.44476	5.3013	6.39476	4.52739
Tb927.2.680	Tb927_02_v5.1	124625	125050	+	NaN	Tb927.2.680-1	Tb927.2.680-1	Tb927.2.680-1	CDS	overlapping	0	5.04162	9.52461	6.99231	6.81348	6.88979	7.22696	9.62029	17.2297	5.61202
Tb927.2.690	Tb927_02_v5.1	125379	128711	+	NaN	Tb927.2.690-1	Tb927.2.690-1	Tb927.2.690-1	CDS	overlapping	0	32.4608	41.6948	40.2168	24.275	26.1864	30.9268	40.6431	47.6404	39.7528
Tb927.2.720	Tb927_02_v5.1	133622	134059	+	NaN	Tb927.2.720-1	Tb927.2.720-1	Tb927.2.720-1	CDS	overlapping	0	0	0.330845	0	0	0	0	0	0.558588	0.574554
Tb927.2.820	Tb927_02_v5.1	140725	142308	-	NaN	Tb927.2.820-1	Tb927.2.820-1	Tb927.2.820-1	CDS	overlapping	0	469.816	483.857	457.989	371.064	384.533	389.515	349.632	365.294	355.558
Tb927.2.830	Tb927_02_v5.1	143718	144773	-	NaN	Tb927.2.830-1	Tb927.2.830-1	Tb927.2.830-1	CDS	overlapping	0	65.5912	68.3383	60.0053	71.2351	70.3628	76.8807	61.3604	72.9815	68.6331
Tb927.2.900	Tb927_02_v5.1	152344	152715	+	NaN	Tb927.2.900-1	Tb927.2.900-1	Tb927.2.900-1	CDS	overlapping	0	114.026	126.212	123.749	92.6551	99.6621	99.3124	104.213	108.519	112.974
Tb927.2.910	Tb927_02_v5.1	153734	156640	+	NaN	Tb927.2.910-1	Tb927.2.910-1	Tb927.2.910-1	CDS	overlapping	0	4.70993	5.18426	4.75075	2.66258	2.81639	2.98106	3.88643	5.89141	4.97769
Tb927.2.940	Tb927_02_v5.1	158161	158457	+	NaN	Tb927.2.940-1	Tb927.2.940-1	Tb927.2.940-1	CDS	overlapping	0	10.8471	16.589	8.20585	13.4377	14.5634	17.2766	13.7988	14.828	13.9808
Tb927.2.950	Tb927_02_v5.1	158854	163038	+	NaN	Tb927.2.950-1	Tb927.2.950-1	Tb927.2.950-1	CDS	overlapping	0	8.5319	7.27148	7.50585	5.75076	5.88745	5.55823	8.2047	8.71077	7.69697
Tb927.2.960	Tb927_02_v5.1	166269	166442	+	NaN	Tb927.2.960-1	Tb927.2.960-1	Tb927.2.960-1	CDS	overlapping	0	6.17164	15.8235	15.5628	7.64559	7.10236	4.58723	6.36571	2.8122	9.40089
Tb927.2.980	Tb927_02_v5.1	167874	168341	+	NaN	Tb927.2.980-1	Tb927.2.980-1	Tb927.2.980-1	CDS	overlapping	0	37.287	40.8721	38.1887	18.3476	21.7851	24.8517	17.5139	25.6163	22.0467
Tb927.2.1050	Tb927_02_v5.1	174896	176335	-	NaN	Tb927.2.1050-1	Tb927.2.1050-1	Tb927.2.1050-1	CDS	overlapping	0	102.166	101.739	106.437	85.1615	88.0193	87.3403	71.3808	75.7772	83.448
Tb927.2.1060	Tb927_02_v5.1	177859	178311	-	NaN	Tb927.2.1060-1	Tb927.2.1060-1	Tb927.2.1060-1	CDS	overlapping	0	2.9632	2.23923	0.597777	1.86882	1.70504	0.503423	3.42315	3.24055	1.11106
Tb927.2.1080	Tb927_02_v5.1	179639	181663	-	NaN	Tb927.2.1080-1	Tb927.2.1080-1	Tb927.2.1080-1	CDS	overlapping	0	24.2614	22.1838	22.1983	18.9322	16.5919	17.2868	17.9409	15.7067	19.076
Tb927.2.1100	Tb927_02_v5.1	185099	186844	-	NaN	Tb927.2.1100-1	Tb927.2.1100-1	Tb927.2.1100-1	CDS	overlapping	0	1.53761	1.49392	1.70603	1.039	1.06169	0.653066	1.07845	1.5414	1.44132
Tb927.2.1110	Tb927_02_v5.1	187790	189616	-	NaN	Tb927.2.1110-1	Tb927.2.1110-1	Tb927.2.1110-1	CDS	overlapping	0	9.4044	9.12133	13.4878	8.20825	9.17388	8.48793	11.5189	10.3114	11.1571
Tb927.2.1120	Tb927_02_v5.1	190725	192860	-	NaN	Tb927.2.1120-1	Tb927.2.1120-1	Tb927.2.1120-1	CDS	overlapping	0	23.629	21.5737	22.8196	21.4588	22.2747	21.6734	26.4463	28.521	24.8591
Tb927.2.1130	Tb927_02_v5.1	196321	197055	-	NaN	Tb927.2.1130-1	Tb927.2.1130-1	Tb927.2.1130-1	CDS	overlapping	0	1.46104	1.18294	1.84213	1.64543	2.10172	1.7065	1.05489	2.66298	2.39671
Tb927.2.1140	Tb927_02_v5.1	197597	198616	-	NaN	Tb927.2.1140-1	Tb927.2.1140-1	Tb927.2.1140-1	CDS	overlapping	0	12.1073	14.6331	10.6193	16.3624	14.8418	16.2095	12.2708	15.3513	20.4778
Tb927.2.1150	Tb927_02_v5.1	201607	203037	-	NaN	Tb927.2.1150-1	Tb927.2.1150-1	Tb927.2.1150-1	CDS	overlapping	0	15.3838	18.5315	14.0033	15.128	15.9766	11.4743	16.5642	20.3457	15.2998
Tb927.2.1160	Tb927_02_v5.1	203619	204608	-	NaN	Tb927.2.1160-1	Tb927.2.1160-1	Tb927.2.1160-1	CDS	overlapping	0	2.71178	5.41584	5.47056	4.88644	4.36903	5.06779	6.37729	5.43693	5.08393
Tb927.2.1170	Tb927_02_v5.1	205540	207567	-	NaN	Tb927.2.1170-1	Tb927.2.1170-1	Tb927.2.1170-1	CDS	overlapping	0	28.0645	28.2961	24.836	26.776	27.2314	27.663	26.3254	26.4206	24.6939
Tb927.2.1180	Tb927_02_v5.1	210947	212686	-	NaN	Tb927.2.1180-1	Tb927.2.1180-1	Tb927.2.1180-1	CDS	overlapping	0	29.3153	33.0628	31.1256	27.5241	28.0543	32.7004	29.2823	37.1211	27.9857
Tb927.2.1200	Tb927_02_v5.1	216900	218717	-	NaN	Tb927.2.1200-1	Tb927.2.1200-1	Tb927.2.1200-1	CDS	overlapping	0	35.1457	27.4197	30.386	22.3518	25.4487	26.7815	27.9041	26.9155	28.3769
Tb927.2.1210	Tb927_02_v5.1	219959	222484	-	NaN	Tb927.2.1210-1	Tb927.2.1210-1	Tb927.2.1210-1	CDS	overlapping	0	29.2273	27.8806	27.3366	28.9182	28.8649	31.1471	25.1257	27.5075	25.6536
Tb927.2.1250	Tb927_02_v5.1	230037	230408	+	NaN	Tb927.2.1250-1	Tb927.2.1250-1	Tb927.2.1250-1	CDS	overlapping	0	85.8803	91.5427	68.4262	75.7496	78.6916	81.8408	79.4995	82.8693	85.2379
Tb927.2.1260	Tb927_02_v5.1	231301	234354	+	NaN	Tb927.2.1260-1	Tb927.2.1260-1	Tb927.2.1260-1	CDS	overlapping	0	5.01067	7.21229	8.60082	4.71244	5.36165	4.66705	4.75115	5.60783	5.64451
Tb927.2.1290	Tb927_02_v5.1	235206	235442	+	NaN	Tb927.2.1290-1	Tb927.2.1290-1	Tb927.2.1290-1	CDS	overlapping	0	1.13277	0	0	0	1.6295	0.962239	0.934712	1.03233	0.530917
Tb927.2.1310	Tb927_02_v5.1	236401	240744	+	NaN	Tb927.2.1310-1	Tb927.2.1310-1	Tb927.2.1310-1	CDS	overlapping	0	11.0007	11.2419	10.5973	6.84877	7.23663	9.29212	8.9498	12.954	9.29802
Tb927.2.1330	Tb927_02_v5.1	245650	247458	+	NaN	Tb927.2.1330-1	Tb927.2.1330-1	Tb927.2.1330-1	CDS	overlapping	0	135.791	140.104	147.447	107.034	111.182	107.659	99.9871	111.308	102.109
Tb927.2.1344	Tb927_02_v5.1	248938	249150	+	NaN	Tb927.2.1344-1	Tb927.2.1344-1	Tb927.2.1344-1	CDS	overlapping	0	0	0	1.27133	0	0.36262	0	0	0	0.590739
Tb927.2.1350	Tb927_02_v5.1	249152	249667	-	NaN	Tb927.2.1350-1	Tb927.2.1350-1	Tb927.2.1350-1	CDS	overlapping	0	10.9259	12.0758	7.87189	6.32822	7.93338	9.50211	9.6596	7.11226	9.26636
Tb927.2.1380	Tb927_02_v5.1	254762	257272	+	NaN	Tb927.2.1380-1	Tb927.2.1380-1	Tb927.2.1380-1	CDS	overlapping	0	0.962244	0.634812	0.862741	1.30042	0.861278	0.681155	1.80856	2.14359	1.60353
Tb927.2.1460	Tb927_02_v5.1	274787	275473	+	NaN	Tb927.2.1460-1	Tb927.2.1460-1	Tb927.2.1460-1	CDS	overlapping	0	0	0	0.394167	0	0.112428	0.165976	0.322455	0.356131	1.09893
Tb927.2.1470	Tb927_02_v5.1	276948	277487	+	NaN	Tb927.2.1470-1	Tb927.2.1470-1	Tb927.2.1470-1	CDS	overlapping	0	0	0	0	0	0.143034	0	0.820469	0.453077	0.932055
Tb927.2.1560	Tb927_02_v5.1	304670	305260	-	NaN	Tb927.2.1560-1	Tb927.2.1560-1	Tb927.2.1560-1	CDS	overlapping	0	56.3279	67.4286	57.2743	52.182	55.8049	57.1092	41.2317	43.4678	41.9425
Tb927.2.1600	Tb927_02_v5.1	306671	307603	-	NaN	Tb927.2.1600-1	Tb927.2.1600-1	Tb927.2.1600-1	CDS	overlapping	0	54.0961	57.3117	53.6942	59.3679	58.446	51.9408	59.7149	55.8552	60.149
Tb927.2.1680	Tb927_02_v5.1	315689	316279	+	NaN	Tb927.2.1680-1	Tb927.2.1680-1	Tb927.2.1680-1	CDS	overlapping	0	0	0	0	0	0	0	0	0	0
Tb927.2.1700	Tb927_02_v5.1	317225	319513	+	NaN	Tb927.2.1700-1	Tb927.2.1700-1	Tb927.2.1700-1	CDS	overlapping	0	71.4268	67.6754	65.066	47.5515	46.5319	46.6762	45.6796	50.3432	51.0126
Tb927.2.1720	Tb927_02_v5.1	321287	321655	+	NaN	Tb927.2.1720-1	Tb927.2.1720-1	Tb927.2.1720-1	CDS	overlapping	0	44.3806	38.4856	46.9668	61.6168	62.5859	59.3303	63.9366	60.9997	69.9041
Tb927.2.1730	Tb927_02_v5.1	321827	322639	+	NaN	Tb927.2.1730-1	Tb927.2.1730-1	Tb927.2.1730-1	CDS	overlapping	0	30.0497	29.2316	32.3086	38.3793	38.0016	42.777	39.101	47.548	44.4188
Tb927.2.1740	Tb927_02_v5.1	322763	323380	+	NaN	Tb927.2.1740-1	Tb927.2.1740-1	Tb927.2.1740-1	CDS	overlapping	0	29.54	33.062	36.3686	48.5323	50.8672	49.8169	52.8725	56.2168	68.411
Tb927.2.1760	Tb927_02_v5.1	325391	327799	+	NaN	Tb927.2.1760-1	Tb927.2.1760-1	Tb927.2.1760-1	CDS	overlapping	0	81.0191	78.6208	73.8526	99.1512	100.932	102.476	102.947	102.983	104.569
Tb927.2.1770	Tb927_02_v5.1	328427	328699	+	NaN	Tb927.2.1770-1	Tb927.2.1770-1	Tb927.2.1770-1	CDS	overlapping	0	44.2527	55.7347	64.4745	77.0822	78.6528	77.2699	88.8541	110.232	86.6503
Tb927.2.1780	Tb927_02_v5.1	328979	330346	+	NaN	Tb927.2.1780-1	Tb927.2.1780-1	Tb927.2.1780-1	CDS	overlapping	0	35.5207	29.4481	33.2553	53.3972	51.5486	47.0105	53.1146	59.0193	60.8901
Tb927.2.1790	Tb927_02_v5.1	330815	331162	+	NaN	Tb927.2.1790-1	Tb927.2.1790-1	Tb927.2.1790-1	CDS	overlapping	0	84.0885	82.0325	85.5955	105.996	114.747	110.749	115.219	114.597	111.364
Tb927.2.1800	Tb927_02_v5.1	331701	334781	+	NaN	Tb927.2.1800-1	Tb927.2.1800-1	Tb927.2.1800-1	CDS	overlapping	0	83.2149	83.9077	85.9577	80.3122	83.4052	76.6831	79.2348	79.7275	85.396
Tb927.2.1810	Tb927_02_v5.1	335476	338958	+	NaN	Tb927.2.1810-1	Tb927.2.1810-1	Tb927.2.1810-1	CDS	overlapping	0	93.2656	92.1967	89.9533	89.4805	90.1223	88.6864	85.4179	83.872	80.3445
Tb927.2.1820	Tb927_02_v5.1	339808	341673	+	NaN	Tb927.2.1820-1	Tb927.2.1820-1	Tb927.2.1820-1	CDS	overlapping	0	27.6235	29.5101	28.2983	33.119	27.9398	29.6368	42.0853	42.7437	45.9209
Tb927.2.1850	Tb927_02_v5.1	345063	346475	+	NaN	Tb927.2.1850-1	Tb927.2.1850-1	Tb927.2.1850-1	CDS	overlapping	0	57.1892	48.4059	46.9528	45.4485	46.2992	46.5624	47.6604	52.8109	46.6621
Tb927.2.1860	Tb927_02_v5.1	347030	349648	+	NaN	Tb927.2.1860-1	Tb927.2.1860-1	Tb927.2.1860-1	CDS	overlapping	0	38.5427	35.7434	41.565	50.2875	46.1836	46.2806	50.2855	49.605	47.4675
Tb927.2.1890	Tb927_02_v5.1	350887	351765	+	NaN	Tb927.2.1890-1	Tb927.2.1890-1	Tb927.2.1890-1	CDS	overlapping	0	40.3157	32.1473	42.2055	44.3032	44.0231	41.2515	48.3881	52.3281	55.2552
Tb927.2.1920	Tb927_02_v5.1	354730	356196	+	NaN	Tb927.2.1920-1	Tb927.2.1920-1	Tb927.2.1920-1	CDS	overlapping	0	92.5998	89.791	84.7266	73.0418	71.5519	73.2187	62.1392	65.5433	56.009
Tb927.2.2020	Tb927_02_v5.1	387550	388701	-	NaN	Tb927.2.2020-1	Tb927.2.2020-1	Tb927.2.2020-1	CDS	overlapping	0	34.9565	38.8691	38.0803	32.3345	30.1712	31.4758	26.0563	29.3084	29.1631
Tb927.2.2029	Tb927_02_v5.1	389045	389698	-	NaN	Tb927.2.2029-1	Tb927.2.2029-1	Tb927.2.2029-1	CDS	overlapping	0	32.8399	33.2363	37.6791	16.2732	14.9988	18.6555	15.2427	13.8417	15.0069
Tb927.2.2060	Tb927_02_v5.1	393056	394390	-	NaN	Tb927.2.2060-1	Tb927.2.2060-1	Tb927.2.2060-1	CDS	overlapping	0	63.547	60.7863	59.2296	30.6198	31.4738	36.3856	29.7028	34.271	24.7885
Tb927.2.2070	Tb927_02_v5.1	397335	397808	-	NaN	Tb927.2.2070-1	Tb927.2.2070-1	Tb927.2.2070-1	CDS	overlapping	0	6.23023	4.28005	3.99905	1.78602	2.6072	2.64616	2.1031	2.06466	2.65459
Tb927.2.2090	Tb927_02_v5.1	398870	401806	-	NaN	Tb927.2.2090-1	Tb927.2.2090-1	Tb927.2.2090-1	CDS	overlapping	0	78.3369	72.7265	67.6752	69.9612	72.3204	69.2228	74.5588	71.3909	72.5317
Tb927.2.2120	Tb927_02_v5.1	403883	405244	-	NaN	Tb927.2.2120-1	Tb927.2.2120-1	Tb927.2.2120-1	CDS	overlapping	0	72.5371	79.4772	78.5339	52.8333	54.1574	49.7291	51.8034	54.6088	54.7839
Tb927.2.2130	Tb927_02_v5.1	407314	408006	-	NaN	Tb927.2.2130-1	Tb927.2.2130-1	Tb927.2.2130-1	CDS	overlapping	0	64.6953	55.6221	56.6594	73.4711	82.588	76.8396	79.9159	88.2618	79.5272
Tb927.2.2140	Tb927_02_v5.1	409057	409383	-	NaN	Tb927.2.2140-1	Tb927.2.2140-1	Tb927.2.2140-1	CDS	overlapping	0	25.4509	16.3966	14.906	40.3131	38.0286	37.6598	43.0182	50.1295	64.6453
Tb927.2.2160	Tb927_02_v5.1	411632	412621	-	NaN	Tb927.2.2160-1	Tb927.2.2160-1	Tb927.2.2160-1	CDS	overlapping	0	157.283	149.448	150.167	115.076	120.148	110.916	113.672	103.302	120.489
Tb927.2.2180	Tb927_02_v5.1	413666	414436	-	NaN	Tb927.2.2180-1	Tb927.2.2180-1	Tb927.2.2180-1	CDS	overlapping	0	50.1415	56.0094	57.2494	74.195	76.036	73.207	68.2394	59.0234	61.0369
Tb927.2.2190	Tb927_02_v5.1	416563	418620	-	NaN	Tb927.2.2190-1	Tb927.2.2190-1	Tb927.2.2190-1	CDS	overlapping	0	55.7022	56.4713	55.527	64.9358	64.4402	64.4371	60.9252	61.8193	64.3199
Tb927.2.2200	Tb927_02_v5.1	419666	420238	-	NaN	Tb927.2.2200-1	Tb927.2.2200-1	Tb927.2.2200-1	CDS	overlapping	0	35.1396	36.4172	40.6426	50.8663	50.6833	54.3262	54.7051	45.6873	62.8039
Tb927.2.2210	Tb927_02_v5.1	420517	423636	-	NaN	Tb927.2.2210-1	Tb927.2.2210-1	Tb927.2.2210-1	CDS	overlapping	0	25.2117	22.5725	22.8265	32.0179	34.4106	32.0148	32.448	30.6611	30.4889
Tb927.2.2220	Tb927_02_v5.1	424198	425139	-	NaN	Tb927.2.2220-1	Tb927.2.2220-1	Tb927.2.2220-1	CDS	overlapping	0	20.5197	23.5364	22.9973	23.1094	25.91	24.6934	22.6936	24.674	28.585
Tb927.2.2230	Tb927_02_v5.1	425903	427069	-	NaN	Tb927.2.2230-1	Tb927.2.2230-1	Tb927.2.2230-1	CDS	overlapping	0	92.7094	97.1035	95.1372	83.4243	83.3934	87.1556	72.8931	77.7802	66.2022
Tb927.2.2240	Tb927_02_v5.1	427699	431358	-	NaN	Tb927.2.2240-1	Tb927.2.2240-1	Tb927.2.2240-1	CDS	overlapping	0	31.4678	33.5748	36.4757	46.0627	44.8446	43.0243	44.4567	42.7155	47.4431
Tb927.2.2260	Tb927_02_v5.1	433365	446198	-	NaN	Tb927.2.2260-1	Tb927.2.2260-1	Tb927.2.2260-1	CDS	overlapping	0	23.2821	24.1856	24.1169	26.8	24.416	24.566	26.7458	25.7358	23.589
Tb927.2.2270	Tb927_02_v5.1	447296	447985	-	NaN	Tb927.2.2270-1	Tb927.2.2270-1	Tb927.2.2270-1	CDS	overlapping	0	45.9116	45.5732	45.9171	52.7576	58.2085	56.5169	51.208	51.4144	53.6134
Tb927.2.2320	Tb927_02_v5.1	451021	451488	-	NaN	Tb927.2.2320-1	Tb927.2.2320-1	Tb927.2.2320-1	CDS	overlapping	0	1.72094	1.85782	1.15723	1.03367	1.32031	1.70551	2.36674	2.09113	2.15089
Tb927.2.2340	Tb927_02_v5.1	452560	456183	-	NaN	Tb927.2.2340-1	Tb927.2.2340-1	Tb927.2.2340-1	CDS	overlapping	0	15.2605	18.2737	17.1861	21.091	18.5849	18.8784	23.9009	22.3463	24.0266
Tb927.2.2360	Tb927_02_v5.1	457924	459966	-	NaN	Tb927.2.2360-1	Tb927.2.2360-1	Tb927.2.2360-1	CDS	overlapping	0	19.8426	18.4418	19.4844	26.0467	25.6326	21.3763	26.1321	22.3944	29.7477
Tb927.2.2370	Tb927_02_v5.1	460801	465000	-	NaN	Tb927.2.2370-1	Tb927.2.2370-1	Tb927.2.2370-1	CDS	overlapping	0	41.8679	40.9889	44.8098	52.7814	51.6024	49.4381	55.5399	58.0198	57.6409
Tb927.2.2380	Tb927_02_v5.1	465830	468454	-	NaN	Tb927.2.2380-1	Tb927.2.2380-1	Tb927.2.2380-1	CDS	overlapping	0	39.5796	38.0355	36.1057	39.4377	42.3706	42.3088	47.5544	50.2372	50.0913
Tb927.2.2390	Tb927_02_v5.1	469406	469891	-	NaN	Tb927.2.2390-1	Tb927.2.2390-1	Tb927.2.2390-1	CDS	overlapping	0	108.823	98.0976	109.766	122.681	113.473	110.975	113.042	146.495	133.853
Tb927.2.2400	Tb927_02_v5.1	471226	473475	-	NaN	Tb927.2.2400-1	Tb927.2.2400-1	Tb927.2.2400-1	CDS	overlapping	0	30.3068	31.1718	30.0881	42.3019	39.237	40.1369	44.7976	41.4294	45.0742
Tb927.2.2410	Tb927_02_v5.1	473951	475894	-	NaN	Tb927.2.2410-1	Tb927.2.2410-1	Tb927.2.2410-1	CDS	overlapping	0	27.7581	23.779	22.984	41.4329	39.374	38.1844	43.3026	40.5252	43.3017
Tb927.2.2430	Tb927_02_v5.1	478293	479411	-	NaN	Tb927.2.2430-1	Tb927.2.2430-1	Tb927.2.2430-1	CDS	overlapping	0	43.6647	51.4114	53.965	70.575	65.5731	70.2087	73.9412	68.2167	72.6403
Tb927.2.2440	Tb927_02_v5.1	480609	482150	-	NaN	Tb927.2.2440-1	Tb927.2.2440-1	Tb927.2.2440-1	CDS	overlapping	0	110.729	125.739	118.362	92.4692	97.4744	97.4614	89.2141	93.1365	93.5137
Tb927.2.2450	Tb927_02_v5.1	482753	484051	-	NaN	Tb927.2.2450-1	Tb927.2.2450-1	Tb927.2.2450-1	CDS	overlapping	0	32.6541	29.8968	25.8494	46.0854	45.9029	43.2752	43.4015	45.9565	49.1104
Tb927.2.2460	Tb927_02_v5.1	486394	486990	-	NaN	Tb927.2.2460-1	Tb927.2.2460-1	Tb927.2.2460-1	CDS	overlapping	0	71.9507	81.3148	83.4605	85.4881	87.8471	92.4427	94.622	91.3896	100.957
Tb927.2.2470	Tb927_02_v5.1	487442	489730	-	NaN	Tb927.2.2470-1	Tb927.2.2470-1	Tb927.2.2470-1	CDS	overlapping	0	41.2844	39.1238	42.4704	57.2732	61.7838	59.0302	59.3738	57.7184	57.719
Tb927.2.2490	Tb927_02_v5.1	491051	491881	-	NaN	Tb927.2.2490-1	Tb927.2.2490-1	Tb927.2.2490-1	CDS	overlapping	0	170.901	187.808	174.337	143.206	140.163	143.801	154.482	139.554	134.61
Tb927.2.2500	Tb927_02_v5.1	492455	493300	-	NaN	Tb927.2.2500-1	Tb927.2.2500-1	Tb927.2.2500-1	CDS	overlapping	0	43.7924	44.0212	50.5736	71.906	73.6775	71.1648	61.6661	67.3832	66.0371
Tb927.2.2510	Tb927_02_v5.1	494285	495097	-	NaN	Tb927.2.2510-1	Tb927.2.2510-1	Tb927.2.2510-1	CDS	overlapping	0	4.95325	8.37734	10.6585	12.1981	11.4005	8.41516	9.40058	12.9403	13.4649
Tb927.2.2520	Tb927_02_v5.1	495601	496413	-	NaN	Tb927.2.2520-1	Tb927.2.2520-1	Tb927.2.2520-1	CDS	overlapping	0	1.65108	2.49538	2.99771	6.69406	5.03521	5.89061	5.85833	5.7178	3.71446
Tb927.2.2530	Tb927_02_v5.1	497929	500427	-	NaN	Tb927.2.2530-1	Tb927.2.2530-1	Tb927.2.2530-1	CDS	overlapping	0	42.1123	36.9959	33.05	51.2988	51.9866	53.7046	57.886	54.9241	54.4799
Tb927.2.2540	Tb927_02_v5.1	500796	501335	-	NaN	Tb927.2.2540-1	Tb927.2.2540-1	Tb927.2.2540-1	CDS	overlapping	0	49.716	43.4731	47.6395	75.4751	64.3651	66.5148	66.6632	67.9616	66.8749
Tb927.2.2550	Tb927_02_v5.1	501836	503380	-	NaN	Tb927.2.2550-1	Tb927.2.2550-1	Tb927.2.2550-1	CDS	overlapping	0	32.494	31.7958	27.5175	39.1389	35.6445	32.1042	36.491	36.4221	41.3724
Tb927.2.2570	Tb927_02_v5.1	504177	504677	-	NaN	Tb927.2.2570-1	Tb927.2.2570-1	Tb927.2.2570-1	CDS	overlapping	0	9.10963	10.9912	15.1341	20.5187	21.4293	17.7525	24.7615	19.5339	26.371
Tb927.2.2580	Tb927_02_v5.1	507090	510263	-	NaN	Tb927.2.2580-1	Tb927.2.2580-1	Tb927.2.2580-1	CDS	overlapping	0	36.8781	35.3373	36.0033	41.5324	37.816	37.1822	43.6214	41.0853	41.7442
Tb927.2.2590	Tb927_02_v5.1	511041	511358	-	NaN	Tb927.2.2590-1	Tb927.2.2590-1	Tb927.2.2590-1	CDS	overlapping	0	74.2925	74.2779	68.124	89.3734	93.7545	85.6983	84.6399	114.637	75.9712
Tb927.2.2650	Tb927_02_v5.1	519905	530194	+	NaN	Tb927.2.2650-1	Tb927.2.2650-1	Tb927.2.2650-1	CDS	overlapping	0	35.7172	35.9389	34.4215	41.1241	38.7016	37.7314	44.4883	44.5099	43.2264
Tb927.2.2670	Tb927_02_v5.1	531130	531432	+	NaN	Tb927.2.2670-1	Tb927.2.2670-1	Tb927.2.2670-1	CDS	overlapping	0	768.185	773.811	766.8	366.41	374.21	420.351	318.765	268.078	305.64
Tb927.2.2720	Tb927_02_v5.1	533630	538135	+	NaN	Tb927.2.2720-1	Tb927.2.2720-1	Tb927.2.2720-1	CDS	overlapping	0	20.2571	23.1226	23.738	31.5097	28.2658	28.0888	33.0864	33.2297	36.4972
Tb927.2.2770	Tb927_02_v5.1	541346	541723	+	NaN	Tb927.2.2770-1	Tb927.2.2770-1	Tb927.2.2770-1	CDS	overlapping	0	245.739	262.985	227.81	133.097	115.244	123.377	121.019	117.153	102.859
Tb927.2.2830	Tb927_02_v5.1	546712	547638	+	NaN	Tb927.2.2830-1	Tb927.2.2830-1	Tb927.2.2830-1	CDS	overlapping	0	35.6217	40.4873	36.5147	30.5284	26.4959	25.462	27.3623	35.1025	29.9977
Tb927.2.2860	Tb927_02_v5.1	548825	549931	+	NaN	Tb927.2.2860-1	Tb927.2.2860-1	Tb927.2.2860-1	CDS	overlapping	0	47.5333	48.4343	50.8807	42.8259	50.306	49.6479	51.3294	45.7498	51.3767
Tb927.2.2880	Tb927_02_v5.1	551554	552846	+	NaN	Tb927.2.2880-1	Tb927.2.2880-1	Tb927.2.2880-1	CDS	overlapping	0	51.9076	43.4843	43.5614	53.3143	53.0452	50.7073	52.4263	44.8452	45.9323
Tb927.2.2900	Tb927_02_v5.1	554106	554648	+	NaN	Tb927.2.2900-1	Tb927.2.2900-1	Tb927.2.2900-1	CDS	overlapping	0	92.4552	73.656	70.8151	79.0672	82.3589	78.5368	89.753	99.5769	79.0187
Tb927.2.2910	Tb927_02_v5.1	555027	556244	+	NaN	Tb927.2.2910-1	Tb927.2.2910-1	Tb927.2.2910-1	CDS	overlapping	0	36.589	40.0942	38.2401	55.0085	57.0725	49.7106	56.9276	48.4101	48.864
Tb927.2.2920	Tb927_02_v5.1	556982	558328	+	NaN	Tb927.2.2920-1	Tb927.2.2920-1	Tb927.2.2920-1	CDS	overlapping	0	22.5217	27.0026	30.1551	40.762	40.712	37.5852	46.8709	56.3067	42.6898
Tb927.2.2940	Tb927_02_v5.1	559608	560507	+	NaN	Tb927.2.2940-1	Tb927.2.2940-1	Tb927.2.2940-1	CDS	overlapping	0	45.6392	40.4138	39.4154	71.7574	72.6897	75.3834	68.6733	69.5927	70.1837
Tb927.2.2950	Tb927_02_v5.1	560909	563776	+	NaN	Tb927.2.2950-1	Tb927.2.2950-1	Tb927.2.2950-1	CDS	overlapping	0	33.6987	35.116	31.8191	60.807	61.2681	60.7499	54.4548	60.0564	58.3509
Tb927.2.2970	Tb927_02_v5.1	564310	565248	+	NaN	Tb927.2.2970-1	Tb927.2.2970-1	Tb927.2.2970-1	CDS	overlapping	0	40.3128	37.9637	37.49	61.4356	52.6437	53.7947	56.6203	51.0689	48.9105
Tb927.2.2990	Tb927_02_v5.1	567526	569217	+	NaN	Tb927.2.2990-1	Tb927.2.2990-1	Tb927.2.2990-1	CDS	overlapping	0	36.6523	43.593	39.3706	54.68	56.0114	56.1366	50.2101	53.0679	53.3205
Tb927.2.3000	Tb927_02_v5.1	569459	570715	+	NaN	Tb927.2.3000-1	Tb927.2.3000-1	Tb927.2.3000-1	CDS	overlapping	0	44.6376	41.3864	44.3782	48.0101	50.7548	49.5289	46.614	46.9081	49.7504
Tb927.2.3020	Tb927_02_v5.1	571241	574339	+	NaN	Tb927.2.3020-1	Tb927.2.3020-1	Tb927.2.3020-1	CDS	overlapping	0	31.7066	34.5091	35.7387	35.2008	35.1173	34.1083	38.1006	35.7637	37.2732
Tb927.2.3030	Tb927_02_v5.1	575019	577457	+	NaN	Tb927.2.3030-1	Tb927.2.3030-1	Tb927.2.3030-1	CDS	overlapping	0	62.7412	61.7903	59.399	103.039	97.284	100.982	121.254	120.174	122.526
Tb927.2.3080	Tb927_02_v5.1	579287	580513	+	NaN	Tb927.2.3080-1	Tb927.2.3080-1	Tb927.2.3080-1	CDS	overlapping	0	208.515	210.811	224.888	154.254	146.797	137.63	154.274	159.519	152.08
Tb927.2.3090	Tb927_02_v5.1	581270	581815	+	NaN	Tb927.2.3090-1	Tb927.2.3090-1	Tb927.2.3090-1	CDS	overlapping	0	16.7177	8.2275	11.407	5.98052	6.36578	5.0121	6.89735	7.61767	8.06586
Tb927.2.3160	Tb927_02_v5.1	585576	586865	+	NaN	Tb927.2.3160-1	Tb927.2.3160-1	Tb927.2.3160-1	CDS	overlapping	0	29.5521	32.352	32.5371	47.907	47.0614	46.4941	44.8205	42.2942	52.6719
Tb927.2.3180	Tb927_02_v5.1	587698	590709	+	NaN	Tb927.2.3180-1	Tb927.2.3180-1	Tb927.2.3180-1	CDS	overlapping	0	57.0446	47.5817	51.9649	63.3607	60.3391	63.1455	53.3223	59.7033	55.3106
Tb927.2.3190	Tb927_02_v5.1	591980	592447	+	NaN	Tb927.2.3190-1	Tb927.2.3190-1	Tb927.2.3190-1	CDS	overlapping	0	47.6126	47.6841	59.019	43.1557	41.4247	43.3686	28.6375	32.4124	28.4994
Tb927.2.3270	Tb927_02_v5.1	598050	599360	+	NaN	Tb927.2.3270-1	Tb927.2.3270-1	Tb927.2.3270-1	CDS	overlapping	0	62.0482	64.1098	58.0418	10.9777	14.7289	18.004	15.0388	16.0495	11.3254
Tb927.2.3280	Tb927_02_v5.1	601594	602904	+	NaN	Tb927.2.3280-1	Tb927.2.3280-1	Tb927.2.3280-1	CDS	overlapping	0	7.16729	9.50593	5.16386	1.66049	2.00313	2.69625	1.18283	1.49298	1.05576
Tb927.2.3290	Tb927_02_v5.1	605140	606450	+	NaN	Tb927.2.3290-1	Tb927.2.3290-1	Tb927.2.3290-1	CDS	overlapping	0	0	0	0	0	0	0	0	0	0
Tb927.2.3300	Tb927_02_v5.1	608681	609991	+	NaN	Tb927.2.3300-1	Tb927.2.3300-1	Tb927.2.3300-1	CDS	overlapping	0	0	0	0	0	0	0	0	0	0
Tb927.2.3310	Tb927_02_v5.1	612224	613534	+	NaN	Tb927.2.3310-1	Tb927.2.3310-1	Tb927.2.3310-1	CDS	overlapping	0	14.1298	11.2745	17.3506	3.68999	4.65432	4.34879	3.37951	5.0388	3.35924
Tb927.2.3320	Tb927_02_v5.1	615766	617079	+	NaN	Tb927.2.3320-1	Tb927.2.3320-1	Tb927.2.3320-1	CDS	overlapping	0	75.3912	83.7038	76.2507	14.6342	18.6923	18.31	12.1385	10.427	9.19287
Tb927.2.3330	Tb927_02_v5.1	617621	618112	+	NaN	Tb927.2.3330-1	Tb927.2.3330-1	Tb927.2.3330-1	CDS	overlapping	0	4.3653	3.23986	6.05431	3.19555	3.45374	2.54935	4.05232	3.48096	3.06896
Tb927.2.3340	Tb927_02_v5.1	619489	620136	-	NaN	Tb927.2.3340-1	Tb927.2.3340-1	Tb927.2.3340-1	CDS	overlapping	0	35.6298	42.9363	35.5207	11.0115	15.4953	15.4849	12.1361	9.43911	10.874
Tb927.2.3370	Tb927_02_v5.1	623669	624802	-	NaN	Tb927.2.3370-1	Tb927.2.3370-1	Tb927.2.3370-1	CDS	overlapping	0	113.873	126.764	121.069	126.272	129.752	147.811	102.754	109.817	86.215
Tb927.2.3390	Tb927_02_v5.1	626205	628490	-	NaN	Tb927.2.3390-1	Tb927.2.3390-1	Tb927.2.3390-1	CDS	overlapping	0	39.4596	40.1894	37.6694	37.3505	41.7951	42.6473	40.119	38.5294	37.539
Tb927.2.3400	Tb927_02_v5.1	628937	629941	-	NaN	Tb927.2.3400-1	Tb927.2.3400-1	Tb927.2.3400-1	CDS	overlapping	0	27.7816	21.4842	22.364	26.8353	25.5155	28.1376	25.6795	27.9961	25.6663
Tb927.2.3420	Tb927_02_v5.1	630426	630701	-	NaN	Tb927.2.3420-1	Tb927.2.3420-1	Tb927.2.3420-1	CDS	overlapping	0	71.0074	78.2305	65.736	61.346	54.5704	52.4682	53.3751	40.777	53.7958
Tb927.2.3440	Tb927_02_v5.1	631650	632471	-	NaN	Tb927.2.3440-1	Tb927.2.3440-1	Tb927.2.3440-1	CDS	overlapping	0	51.603	43.5436	47.4382	50.9063	52.7136	52.5737	53.7647	57.1473	56.7907
Tb927.2.3460	Tb927_02_v5.1	633649	634491	-	NaN	Tb927.2.3460-1	Tb927.2.3460-1	Tb927.2.3460-1	CDS	overlapping	0	37.8974	44.6935	41.4381	141.168	142.474	153.657	190.256	193.582	178.367
Tb927.2.3480	Tb927_02_v5.1	635582	636727	-	NaN	Tb927.2.3480-1	Tb927.2.3480-1	Tb927.2.3480-1	CDS	overlapping	0	73.3245	74.0989	68.0527	63.8467	68.409	73.231	57.9913	55.2944	59.0708
Tb927.2.3580	Tb927_02_v5.1	641498	642901	-	NaN	Tb927.2.3580-1	Tb927.2.3580-1	Tb927.2.3580-1	CDS	overlapping	0	180.698	181.757	175.707	86.1391	80.759	84.5444	85.7548	82.7737	79.4039
Tb927.2.3610	Tb927_02_v5.1	645155	645589	-	NaN	Tb927.2.3610-1	Tb927.2.3610-1	Tb927.2.3610-1	CDS	overlapping	0	140.096	126.255	118.9	169.315	175.073	160.422	131.134	152.421	150.704
Tb927.2.3620	Tb927_02_v5.1	646502	648919	-	NaN	Tb927.2.3620-1	Tb927.2.3620-1	Tb927.2.3620-1	CDS	overlapping	0	45.5216	49.2023	51.5156	61.8701	60.6278	60.2665	54.0075	47.1515	51.4133
Tb927.2.3660	Tb927_02_v5.1	650279	661012	-	NaN	Tb927.2.3660-1	Tb927.2.3660-1	Tb927.2.3660-1	CDS	overlapping	0	36.5158	35.4378	34.5113	39.1864	36.8849	38.0934	41.4924	39.7285	37.1597
Tb927.2.3720	Tb927_02_v5.1	664928	665683	-	NaN	Tb927.2.3720-1	Tb927.2.3720-1	Tb927.2.3720-1	CDS	overlapping	0	47.5853	54.0538	53.7288	47.6719	44.4426	51.2812	53.6235	53.722	49.2657
Tb927.2.3730	Tb927_02_v5.1	666967	668730	-	NaN	Tb927.2.3730-1	Tb927.2.3730-1	Tb927.2.3730-1	CDS	overlapping	0	28.4598	24.0695	29.9346	22.0077	20.229	22.3655	22.4164	19.4176	20.6859
Tb927.2.3750	Tb927_02_v5.1	669478	671694	-	NaN	Tb927.2.3750-1	Tb927.2.3750-1	Tb927.2.3750-1	CDS	overlapping	0	21.0704	17.3212	19.9094	20.0202	22.5757	20.47	21.1335	24.72	22.305
Tb927.2.3780	Tb927_02_v5.1	672844	675345	-	NaN	Tb927.2.3780-1	Tb927.2.3780-1	Tb927.2.3780-1	CDS	overlapping	0	149.362	152.961	154.337	130.22	134.812	136.174	127.409	123.113	113.858
Tb927.2.3800	Tb927_02_v5.1	677639	679117	-	NaN	Tb927.2.3800-1	Tb927.2.3800-1	Tb927.2.3800-1	CDS	overlapping	0	78.9606	82.3019	82.0252	80.3809	86.795	82.0304	83.5032	80.7268	85.7566
Tb927.2.3880	Tb927_02_v5.1	686755	688218	-	NaN	Tb927.2.3880-1	Tb927.2.3880-1	Tb927.2.3880-1	CDS	overlapping	0	57.9476	77.2062	75.8368	57.0001	46.5856	50.3145	60.0725	49.3	47.8728
Tb927.2.3910	Tb927_02_v5.1	691133	692635	-	NaN	Tb927.2.3910-1	Tb927.2.3910-1	Tb927.2.3910-1	CDS	overlapping	0	31.7944	28.0565	26.8451	34.6805	36.0239	36.9463	38.9109	44.114	43.0308
Tb927.2.3920	Tb927_02_v5.1	693070	693555	-	NaN	Tb927.2.3920-1	Tb927.2.3920-1	Tb927.2.3920-1	CDS	overlapping	0	47.5064	55.7576	46.8037	64.2024	58.0081	66.8667	67.2329	70.9821	63.6904
Tb927.2.3930	Tb927_02_v5.1	694402	696840	-	NaN	Tb927.2.3930-1	Tb927.2.3930-1	Tb927.2.3930-1	CDS	overlapping	0	31.4807	31.7864	31.8645	29.8505	29.9896	30.5283	30.2454	33.0027	31.0054
Tb927.2.3960	Tb927_02_v5.1	697557	698249	-	NaN	Tb927.2.3960-1	Tb927.2.3960-1	Tb927.2.3960-1	CDS	overlapping	0	58.497	56.0403	64.4745	60.0334	68.4332	70.9162	71.6046	75.5521	63.3676
Tb927.2.3970	Tb927_02_v5.1	698588	699499	-	NaN	Tb927.2.3970-1	Tb927.2.3970-1	Tb927.2.3970-1	CDS	overlapping	0	32.9695	31.143	31.1768	39.2522	43.9546	35.2578	39.836	45.3375	45.9435
Tb927.2.3990	Tb927_02_v5.1	700707	703883	-	NaN	Tb927.2.3990-1	Tb927.2.3990-1	Tb927.2.3990-1	CDS	overlapping	0	37.2658	35.6232	39.464	41.4551	42.5697	41.7052	47.9382	45.128	40.4374
Tb927.2.4000	Tb927_02_v5.1	704440	707118	-	NaN	Tb927.2.4000-1	Tb927.2.4000-1	Tb927.2.4000-1	CDS	overlapping	0	31.5666	32.8333	30.425	44.1503	43.1023	43.1585	46.968	50.1378	46.4984
Tb927.2.4020	Tb927_02_v5.1	707607	709418	-	NaN	Tb927.2.4020-1	Tb927.2.4020-1	Tb927.2.4020-1	CDS	overlapping	0	46.0778	43.2651	49.466	61.8045	60.8272	60.9142	62.4725	64.0009	62.0804
Tb927.2.4050	Tb927_02_v5.1	710848	714564	-	NaN	Tb927.2.4050-1	Tb927.2.4050-1	Tb927.2.4050-1	CDS	overlapping	0	34.8132	34.1126	32.7837	32.8947	33.6839	35.8611	34.418	34.4909	32.5993
Tb927.2.4060	Tb927_02_v5.1	715419	718013	-	NaN	Tb927.2.4060-1	Tb927.2.4060-1	Tb927.2.4060-1	CDS	overlapping	0	46.141	41.4907	45.6017	60.2133	64.4991	62.6151	58.775	55.3435	56.0526
Tb927.2.4090	Tb927_02_v5.1	718655	719467	-	NaN	Tb927.2.4090-1	Tb927.2.4090-1	Tb927.2.4090-1	CDS	overlapping	0	99.065	106.41	124.571	81.965	89.9687	87.2371	80.7905	61.6921	80.48
Tb927.2.4110	Tb927_02_v5.1	720227	721636	-	NaN	Tb927.2.4110-1	Tb927.2.4110-1	Tb927.2.4110-1	CDS	overlapping	0	71.591	75.9494	73.7479	75.9945	86.2767	83.1334	83.2689	76.8689	71.0345
Tb927.2.4130	Tb927_02_v5.1	722501	724912	-	NaN	Tb927.2.4130-1	Tb927.2.4130-1	Tb927.2.4130-1	CDS	overlapping	0	58.6574	55.3326	60.1762	55.6562	50.8517	56.209	50.8814	53.6592	52.3237
Tb927.2.4140	Tb927_02_v5.1	726265	728454	-	NaN	Tb927.2.4140-1	Tb927.2.4140-1	Tb927.2.4140-1	CDS	overlapping	0	48.0542	49.6929	50.3254	55.3339	53.9609	56.2838	59.883	56.194	55.387
Tb927.2.4150	Tb927_02_v5.1	729162	730121	-	NaN	Tb927.2.4150-1	Tb927.2.4150-1	Tb927.2.4150-1	CDS	overlapping	0	17.6181	17.2081	19.7453	15.6213	17.0568	14.1344	11.3071	22.1725	14.6799
Tb927.2.4160	Tb927_02_v5.1	730705	733212	-	NaN	Tb927.2.4160-1	Tb927.2.4160-1	Tb927.2.4160-1	CDS	overlapping	0	33.3977	32.3563	33.9031	32.4048	33.2912	30.6432	36.082	36.5822	36.3234
Tb927.2.4200	Tb927_02_v5.1	736855	739968	-	NaN	Tb927.2.4200-1	Tb927.2.4200-1	Tb927.2.4200-1	CDS	overlapping	0	15.5183	15.9615	15.3049	23.9238	21.1078	22.6659	28.7401	28.8346	27.2747
Tb927.2.4210	Tb927_02_v5.1	741129	742706	-	NaN	Tb927.2.4210-1	Tb927.2.4210-1	Tb927.2.4210-1	CDS	overlapping	0	178.127	174.48	178.298	185.778	187.173	185.707	234.232	219.234	254.924
Tb927.2.4230	Tb927_02_v5.1	743768	754711	-	NaN	Tb927.2.4230-1	Tb927.2.4230-1	Tb927.2.4230-1	CDS	overlapping	0	20.606	21.1725	21.0815	20.4881	18.7802	19.2022	20.8187	19.919	19.1431
Tb927.2.4240	Tb927_02_v5.1	755907	757010	-	NaN	Tb927.2.4240-1	Tb927.2.4240-1	Tb927.2.4240-1	CDS	overlapping	0	22.6154	24.9393	23.5472	28.9203	32.8122	35.2198	26.8882	31.0259	26.6699
Tb927.2.4280	Tb927_02_v5.1	759933	763061	-	NaN	Tb927.2.4280-1	Tb927.2.4280-1	Tb927.2.4280-1	CDS	overlapping	0	42.9855	43.7185	46.2139	40.4291	37.9156	39.1746	49.4878	46.8368	45.9638
Tb927.2.4330	Tb927_02_v5.1	765111	767399	-	NaN	Tb927.2.4330-1	Tb927.2.4330-1	Tb927.2.4330-1	CDS	overlapping	0	60.1674	51.0889	55.247	51.4613	53.5842	56.0911	55.6962	51.519	48.2641
Tb927.2.4340	Tb927_02_v5.1	767903	769195	-	NaN	Tb927.2.4340-1	Tb927.2.4340-1	Tb927.2.4340-1	CDS	overlapping	0	50.8695	49.7603	47.5406	42.4644	40.7397	36.6857	41.4613	44.0883	40.2881
Tb927.2.4370	Tb927_02_v5.1	771007	772890	-	NaN	Tb927.2.4370-1	Tb927.2.4370-1	Tb927.2.4370-1	CDS	overlapping	0	165.583	155.063	150.488	189.818	182.846	192.282	197.951	191.548	181.996
Tb927.2.4380	Tb927_02_v5.1	773373	774608	-	NaN	Tb927.2.4380-1	Tb927.2.4380-1	Tb927.2.4380-1	CDS	overlapping	0	35.6217	35.5241	38.3404	52.1526	52.5544	55.6289	55.2921	43.7461	50.392
Tb927.2.4390	Tb927_02_v5.1	775166	777424	-	NaN	Tb927.2.4390-1	Tb927.2.4390-1	Tb927.2.4390-1	CDS	overlapping	0	36.2471	43.4923	43.0344	40.206	42.1579	42.9551	47.2669	47.2211	44.2262
Tb927.2.4400	Tb927_02_v5.1	777988	781533	-	NaN	Tb927.2.4400-1	Tb927.2.4400-1	Tb927.2.4400-1	CDS	overlapping	0	40.656	38.5365	39.0993	53.4439	51.7535	49.5846	47.0416	50.2985	50.4232
Tb927.2.4410	Tb927_02_v5.1	783514	784188	-	NaN	Tb927.2.4410-1	Tb927.2.4410-1	Tb927.2.4410-1	CDS	overlapping	0	122.5	129.882	125.568	78.4762	87.4222	90.0378	75.155	76.117	71.9546
Tb927.2.4420	Tb927_02_v5.1	784976	786109	-	NaN	Tb927.2.4420-1	Tb927.2.4420-1	Tb927.2.4420-1	CDS	overlapping	0	23.2008	23.6405	24.1182	37.2203	33.7151	34.288	39.7537	35.3832	38.7246
Tb927.2.4440	Tb927_02_v5.1	786876	787589	-	NaN	Tb927.2.4440-1	Tb927.2.4440-1	Tb927.2.4440-1	CDS	overlapping	0	21.8082	17.2512	11.3779	12.8731	14.8202	11.9775	13.9618	13.7065	14.8032
Tb927.2.4445	Tb927_02_v5.1	787612	788013	-	NaN	Tb927.2.4445-1	Tb927.2.4445-1	Tb927.2.4445-1	CDS	overlapping	0	194.337	192.853	160.994	146.511	153.131	157.423	145.756	150.936	149.929
Tb927.2.4460	Tb927_02_v5.1	788939	790729	-	NaN	Tb927.2.4460-1	Tb927.2.4460-1	Tb927.2.4460-1	CDS	overlapping	0	52.614	51.1352	49.7437	77.2499	73.1412	76.7809	80.2122	78.6852	82.1285
Tb927.2.4470	Tb927_02_v5.1	791428	793812	-	NaN	Tb927.2.4470-1	Tb927.2.4470-1	Tb927.2.4470-1	CDS	overlapping	0	27.6909	25.5188	29.0662	28.346	28.434	28.1119	31.023	32.0061	32.4988
Tb927.2.4480	Tb927_02_v5.1	794858	795448	-	NaN	Tb927.2.4480-1	Tb927.2.4480-1	Tb927.2.4480-1	CDS	overlapping	0	100.845	89.9865	98.5118	69.9852	68.3512	63.0902	69.9065	69.5485	69.1944
Tb927.2.4510	Tb927_02_v5.1	798058	800382	-	NaN	Tb927.2.4510-1	Tb927.2.4510-1	Tb927.2.4510-1	CDS	overlapping	0	46.996	42.133	45.3069	60.1836	57.2393	59.8817	64.743	66.2954	64.402
Tb927.2.4520	Tb927_02_v5.1	801493	805257	-	NaN	Tb927.2.4520-1	Tb927.2.4520-1	Tb927.2.4520-1	CDS	overlapping	0	72.1614	67.7402	68.831	72.4351	69.6887	70.5958	72.3419	70.1818	71.5194
Tb927.2.4530	Tb927_02_v5.1	806089	806802	-	NaN	Tb927.2.4530-1	Tb927.2.4530-1	Tb927.2.4530-1	CDS	overlapping	0	54.5204	47.4916	56.1308	40.3131	44.677	42.3203	41.2648	37.693	37.3605
Tb927.2.4540	Tb927_02_v5.1	807578	807907	-	NaN	Tb927.2.4540-1	Tb927.2.4540-1	Tb927.2.4540-1	CDS	overlapping	0	138.301	165.988	164.938	190.205	212.054	216.648	177.893	183.126	177.683
Tb927.2.4550	Tb927_02_v5.1	808636	811353	-	NaN	Tb927.2.4550-1	Tb927.2.4550-1	Tb927.2.4550-1	CDS	overlapping	0	61.4371	66.7504	66.5525	85.6987	84.3709	87.2181	77.6729	81.7339	75.6908
Tb927.2.4560	Tb927_02_v5.1	812051	813739	-	NaN	Tb927.2.4560-1	Tb927.2.4560-1	Tb927.2.4560-1	CDS	overlapping	0	22.8888	21.4491	19.8806	28.7849	30.1361	30.4473	32.8552	34.7654	31.8107
Tb927.2.4580	Tb927_02_v5.1	815788	816378	-	NaN	Tb927.2.4580-1	Tb927.2.4580-1	Tb927.2.4580-1	CDS	overlapping	0	249.842	247.156	244.218	154.09	157.221	163.031	157.243	178.011	176.499
Tb927.2.4590	Tb927_02_v5.1	818321	819424	-	NaN	Tb927.2.4590-1	Tb927.2.4590-1	Tb927.2.4590-1	CDS	overlapping	0	176.546	166.437	170.717	64.4133	62.826	58.7685	59.8965	48.5334	57.5569
Tb927.2.4610	Tb927_02_v5.1	820160	821263	-	NaN	Tb927.2.4610-1	Tb927.2.4610-1	Tb927.2.4610-1	CDS	overlapping	0	5.83622	4.85659	6.13209	1.20501	1.67909	2.37553	3.00987	1.77291	2.05153
Tb927.2.4620	Tb927_02_v5.1	822036	822674	-	NaN	Tb927.2.4620-1	Tb927.2.4620-1	Tb927.2.4620-1	CDS	overlapping	0	45.3746	51.4783	52.5482	62.0784	66.1178	61.2061	62.7486	69.6846	70.8886
Tb927.2.4650	Tb927_02_v5.1	823490	824251	-	NaN	Tb927.2.4650-1	Tb927.2.4650-1	Tb927.2.4650-1	CDS	overlapping	0	28.5377	37.2735	39.4462	65.7072	70.3455	70.7795	64.3939	62.9314	68.528
Tb927.2.4670	Tb927_02_v5.1	825688	826851	-	NaN	Tb927.2.4670-1	Tb927.2.4670-1	Tb927.2.4670-1	CDS	overlapping	0	24.9092	25.1476	25.5904	31.6894	28.2012	32.2288	34.2567	36.7833	32.6459
Tb927.2.4680	Tb927_02_v5.1	827922	829157	-	NaN	Tb927.2.4680-1	Tb927.2.4680-1	Tb927.2.4680-1	CDS	overlapping	0	32.3636	30.0138	25.6333	36.3992	32.1826	36.9014	45.1657	47.1112	41.9425
Tb927.2.4700	Tb927_02_v5.1	831155	831610	-	NaN	Tb927.2.4700-1	Tb927.2.4700-1	Tb927.2.4700-1	CDS	overlapping	0	30.6146	41.3121	38.006	70.2827	68.9384	67.0149	74.571	79.9443	94.3705
Tb927.2.4710	Tb927_02_v5.1	834116	835441	-	NaN	Tb927.2.4710-1	Tb927.2.4710-1	Tb927.2.4710-1	CDS	overlapping	0	416.062	401.29	420.076	264.224	257.286	271.047	237.314	224.55	229.735
Tb927.2.4720	Tb927_02_v5.1	838137	840413	-	NaN	Tb927.2.4720-1	Tb927.2.4720-1	Tb927.2.4720-1	CDS	overlapping	0	16.0349	21.0651	18.0766	22.8919	22.1843	23.9869	24.906	25.358	24.425
Tb927.2.4740	Tb927_02_v5.1	840842	841870	-	NaN	Tb927.2.4740-1	Tb927.2.4740-1	Tb927.2.4740-1	CDS	overlapping	0	0	0	0	0	0	0	0	0	0
Tb927.2.4750	Tb927_02_v5.1	842413	843393	-	NaN	Tb927.2.4750-1	Tb927.2.4750-1	Tb927.2.4750-1	CDS	overlapping	0	9.5783	5.61324	8.00509	14.7938	15.7468	14.2968	16.7105	12.7194	13.083
Tb927.2.4760	Tb927_02_v5.1	844902	845999	-	NaN	Tb927.2.4760-1	Tb927.2.4760-1	Tb927.2.4760-1	CDS	overlapping	0	29.0961	26.6592	28.3617	36.6783	33.4839	34.0622	39.9475	36.0976	41.0257
Tb927.2.4780	Tb927_02_v5.1	847104	849926	-	NaN	Tb927.2.4780-1	Tb927.2.4780-1	Tb927.2.4780-1	CDS	overlapping	0	50.4979	49.6894	46.9068	56.4641	56.9368	54.2863	62.2284	66.9938	65.6549
Tb927.2.4800	Tb927_02_v5.1	851134	852207	-	NaN	Tb927.2.4800-1	Tb927.2.4800-1	Tb927.2.4800-1	CDS	overlapping	0	83.4895	76.9076	72.6149	102.247	103.56	100.011	98.8001	103.195	98.7639
Tb927.2.4810	Tb927_02_v5.1	853040	857062	-	NaN	Tb927.2.4810-1	Tb927.2.4810-1	Tb927.2.4810-1	CDS	overlapping	0	75.942	69.3033	72.4269	74.4936	71.5936	73.0125	79.7342	79.8511	82.4774
Tb927.2.4830	Tb927_02_v5.1	858279	859289	-	NaN	Tb927.2.4830-1	Tb927.2.4830-1	Tb927.2.4830-1	CDS	overlapping	0	99.3139	103.343	106.603	120.82	118.111	113.123	109.996	112.53	119.48
Tb927.2.4840	Tb927_02_v5.1	859870	860310	-	NaN	Tb927.2.4840-1	Tb927.2.4840-1	Tb927.2.4840-1	CDS	overlapping	0	57.2241	62.433	55.2639	107.227	102.809	107.82	110.763	112.067	113.844
Tb927.2.4850	Tb927_02_v5.1	861375	862133	-	NaN	Tb927.2.4850-1	Tb927.2.4850-1	Tb927.2.4850-1	CDS	overlapping	0	196.309	191.304	185.88	225.307	213.194	223.394	213.792	207.592	228.943
Tb927.2.4870	Tb927_02_v5.1	862654	863562	-	NaN	Tb927.2.4870-1	Tb927.2.4870-1	Tb927.2.4870-1	CDS	overlapping	0	40.4619	36.8254	42.0042	50.5577	50.0476	49.2981	51.4215	54.9076	51.2169
Tb927.2.4890	Tb927_02_v5.1	863965	864993	-	NaN	Tb927.2.4890-1	Tb927.2.4890-1	Tb927.2.4890-1	CDS	overlapping	0	0	0	0	0	0	0	0	0	0
Tb927.2.4900	Tb927_02_v5.1	865536	866516	-	NaN	Tb927.2.4900-1	Tb927.2.4900-1	Tb927.2.4900-1	CDS	overlapping	0	0	0	0	0	0.157468	0	0	0	0
Tb927.2.4920	Tb927_02_v5.1	868049	869104	-	NaN	Tb927.2.4920-1	Tb927.2.4920-1	Tb927.2.4920-1	CDS	overlapping	0	18.5587	20.4466	18.4632	32.7544	30.7929	29.5861	36.5016	36.6066	39.321
Tb927.2.4930	Tb927_02_v5.1	871088	871825	-	NaN	Tb927.2.4930-1	Tb927.2.4930-1	Tb927.2.4930-1	CDS	overlapping	0	67.6622	63.4227	76.321	76.3655	78.0754	71.9998	71.7411	81.2224	78.9405
Tb927.2.4950	Tb927_02_v5.1	872188	876462	-	NaN	Tb927.2.4950-1	Tb927.2.4950-1	Tb927.2.4950-1	CDS	overlapping	0	25.308	23.2195	22.1068	28.2333	28.7814	28.6464	32.076	34.9108	37.5275
Tb927.2.4970	Tb927_02_v5.1	877244	878971	-	NaN	Tb927.2.4970-1	Tb927.2.4970-1	Tb927.2.4970-1	CDS	overlapping	0	40.5496	41.0076	41.5279	38.9134	40.1388	38.1404	39.5492	43.6087	44.5639
[truncated: 9,319 more rows]

## Sheet: Fig1E
Cluster	03h	06h	12h	24h	48h
10	0	0	0	14	57
16	0	0	0	15	65
17	0	0	0	35	69
18	0	0	0	18	59
20	11	11	6	28	78
[truncated: 30 more rows]

## Sheet: Fig1F
abbreviation	name	03h	06h	12h	24h	48h
[truncated: 17 more rows]
