# Supplementary material for: Bromodomain Proteins Contribute to Maintenance of Bloodstream Form Stage Identity in the African Trypanosome
Source: PLoS Biol. 2015 Dec 8;13(12):e1002316. doi: 10.1371/journal.pbio.1002316 (PMC4672894; doi:10.1371/journal.pbio.1002316)
Supplement: S2 Data — (ZIP) [file pbio.1002316.s002.zip › S2_Data/Data_for_Figure_2.xlsx]

## Sheet: Our_data
Probe	gene	annotation	01_L224_noo_iB_1_140804_tb927_v5.1.sam	02_L224_noo_iB_2_140804_tb927_v5.1.sam	03_L224_noo_iB_3_140804_tb927_v5.1.sam	04_L224_03h_iB_1_140804_tb927_v5.1.sam	05_L224_03h_iB_2_140804_tb927_v5.1.sam	06_L224_03h_iB_3_140804_tb927_v5.1.sam	07_L224_06h_iB_1_140804_tb927_v5.1.sam	08_L224_06h_iB_2_140804_tb927_v5.1.sam	09_L224_06h_iB_3_140804_tb927_v5.1.sam	10_L224_12h_iB_1_140804_tb927_v5.1.sam	11_L224_12h_iB_2_140804_tb927_v5.1.sam	12_L224_12h_iB_3_140804_tb927_v5.1.sam	13_L224_24h_iB_1_140804_tb927_v5.1.sam	14_L224_24h_iB_2_140804_tb927_v5.1.sam	15_L224_24h_iB_3_140804_tb927_v5.1.sam	16_L224_48h_iB_1_140804_tb927_v5.1.sam	17_L224_48h_iB_2_140804_tb927_v5.1.sam	18_L224_48h_iB_3_140804_tb927_v5.1.sam	average 00h	average 03h	average 06h	average 12h	average 24h	average 48h	fold change 48h
Tb927.1.05-1	Tb927.1.05	variant surface glycoprotein (VSG), putative	0	0	0	0	0	0	0	0	0	0	0	0	0	0	0	0	0	0	0	0	0	0	0	0	div 0
Tb927.1.10-1	Tb927.1.10	hypothetical protein	0	0	0	0	0	0	0	0	0	0	0	0	0	0	0	0	0	0	0	0	0	0	0	0	div 0
Tb927.1.20-1	Tb927.1.20	expression site-associated gene (ESAG, pseudogene), putative,expression site-associated gene 3 (ESAG3), pseudogene	16.2237	14.8269	11.1108	1.68799	18.8293	18.623	18.9963	16.3497	15.3651	16.0218	15.5551	16.7978	1.66622	14.7256	16.0405	4.16041	5.98505	3.88823	14.0538	13.0468	16.9037	16.1249	10.8108	4.6779	0.332857
Tb927.1.30-1	Tb927.1.30	hypothetical protein	0	0	0	0	0	0	0	0	0	0	0	0	0	0	0	0	0	0	0	0	0	0	0	0	div 0
Tb927.1.40-1	Tb927.1.40	hypothetical protein	0	0	0	0	0	0	0	0	0	0	0	0	0	0	0	0	0	0	0	0	0	0	0	0	div 0
Tb927.1.50-1	Tb927.1.50	hypothetical protein, unlikely	0.246126	0.998559	0.256853	0.655567	0	0.855937	0.958136	0.264574	0	0.282836	0	0.65238	0	0.468771	1.26277	0.521222	0.430449	0.869111	0.500512	0.503835	0.40757	0.311739	0.577181	0.606927	1.21261
Tb927.1.60-1	Tb927.1.60	RNA polymerase (pseudogene), putative	31.0297	33.7788	35.4231	15.1822	34.586	37.9189	30.7908	28.5364	29.9858	36.3203	32.9909	33.1875	10.464	31.4098	31.3254	30.9232	27.3859	28.4953	33.4105	29.229	29.771	34.1662	24.3997	28.9348	0.866038
Tb927.1.70-1	Tb927.1.70	retrotransposon hot spot protein 4 (RHS4), putative	7.1276	7.71966	7.34165	5.3831	6.93766	6.81381	6.78656	6.20245	6.36177	7.80068	7.4738	5.72496	7.18538	8.99138	8.97071	7.44906	6.63745	7.15021	7.3963	6.37819	6.45026	6.99982	8.38249	7.07891	0.957087
Tb927.1.80-1	Tb927.1.80	hypothetical protein, unlikely	1.64936	0.743516	0.860624	0.366096	1.65558	0.477991	0.535063	0.590997	0.787189	0.631791	1.77559	0	0	0	0	1.16429	0.480761	0.606685	1.0845	0.833222	0.63775	0.802462	0	0.750578	0.692095
Tb927.1.90-1	Tb927.1.90	retrotransposon hot spot protein (RHS, pseudogene), putative	5.04142	6.09256	5.18652	1.71422	6.10122	5.28454	4.83681	4.18939	5.69959	5.79337	6.81295	6.44445	1.34295	4.90309	4.58608	5.52741	6.37821	5.58683	5.44016	4.36666	4.90859	6.35026	3.61071	5.83082	1.07181
Tb927.1.100-1	Tb927.1.100	RNA polymerase (pseudogene), putative	62.3864	65.4228	63.8724	28.9537	71.3641	77.4261	57.8572	54.4702	59.8402	69.6743	61.0555	60.6682	25.3597	58.8962	56.9838	58.0509	56.1774	58.0842	63.8939	59.248	57.3892	63.7993	47.0799	57.4375	0.898952
Tb927.1.110-1	Tb927.1.110	hypothetical protein, conserved	155.741	144.702	145.101	163.705	165.295	205.974	184.076	177.017	167.382	147.059	128.568	177.064	171.405	169.394	151.44	229.883	223.81	221.316	148.515	178.325	176.159	150.897	164.08	225.003	1.51502
Tb927.1.120-1	Tb927.1.120	retrotransposon hot spot protein 4 (RHS4), putative	566.317	568.165	578.937	380.968	530.842	537.993	524.733	515.044	537.648	544.209	519.603	505.335	389.164	510.303	530.785	666.884	672.469	678.372	571.139	483.268	525.808	523.049	476.751	672.575	1.1776
Tb927.1.180-1	Tb927.1.180	retrotransposon hot spot protein 1 (RHS1), putative	3.85774	3.91282	3.76101	2.06181	4.48369	4.5455	4.49543	3.95592	4.06998	4.05399	5.49178	4.17085	1.81121	3.62539	3.51577	3.6548	3.30682	3.30476	3.84386	3.697	4.17378	4.57221	2.98413	3.42213	0.890284
Tb927.1.190-1	Tb927.1.190	retrotransposon hot spot protein (RHS, pseudogene), putative	60.0321	61.9066	66.0019	42.9294	64.9173	61.1056	62.7677	59.4055	62.488	66.0556	66.4661	60.0252	38.4103	57.8	59.3584	62.6471	63.2885	60.7516	62.6469	56.3174	61.5537	64.1823	51.8563	62.2291	0.993331
Tb927.1.200-1	Tb927.1.200	hypothetical protein, unlikely	0.377979	0.255584	0.788905	0	1.51761	1.97171	0.919639	0.812621	0.72159	1.52025	1.22072	0.500934	0	1.07985	0.646419	2.40134	0.99157	1.00103	0.474156	1.16311	0.81795	1.08063	0.575422	1.46465	3.08896
Tb927.1.220-1	Tb927.1.220	retrotransposon hot spot protein 1 (RHS1), putative	4.2892	4.70225	4.741	4.29263	3.97418	3.97179	3.53212	3.98321	4.38491	3.61651	4.59015	3.63267	2.76448	2.70696	3.34216	4.19227	3.32901	3.484	4.57748	4.07953	3.96675	3.94644	2.93787	3.66843	0.801408
Tb927.1.230-1	Tb927.1.230	hypothetical protein, unlikely	11.3852	11.9272	17.069	1.06778	16.4178	13.3837	13.7333	11.8938	12.7044	17.3216	14.5007	13.6011	0.602293	12.8273	15.0831	16.6396	14.5831	15.0761	13.4605	10.2898	12.7772	15.1411	9.50423	15.4329	1.14654
Tb927.1.240-1	Tb927.1.240	retrotransposon hot spot protein (RHS, pseudogene), putative	9.35718	9.80518	9.89382	6.88294	9.10332	9.33011	9.13861	9.37737	9.15959	9.00326	8.58492	9.2926	6.33672	9.40458	9.5284	10.8751	11.7878	11.1193	9.6854	8.43879	9.22519	8.96026	8.42323	11.2607	1.16265
Tb927.1.250-1	Tb927.1.250	hypothetical protein, unlikely	5.2917	2.91554	6.13593	3.39317	5.50838	2.72632	4.00554	4.84563	6.1736	4.72966	4.43077	3.63641	3.68068	2.23968	6.36842	7.88589	4.62733	5.9691	4.78106	3.87595	5.00826	4.26561	4.09626	6.16077	1.28858
Tb927.1.260-1	Tb927.1.260	hypothetical protein, unlikely	47.7825	52.716	45.9283	25.9566	56.7978	60.1274	45.8909	42.8034	48.2108	65.0244	39.9333	47.2168	23.6147	61.8685	57.3457	43.4936	35.186	40.7019	48.8089	47.6273	45.635	50.7248	47.6096	39.7939	0.815299
Tb927.1.270-1	Tb927.1.270	hypothetical protein	24.2394	23.3158	21.9112	12.276	23.6454	27.604	23.258	17.6155	21.1822	25.5009	20.3979	16.7409	11.5407	27.6348	14.8885	21.328	15.6732	20.7202	23.1555	21.1751	20.6852	20.8799	18.0213	19.2405	0.830927
Tb927.1.275-1	Tb927.1.275	expression site-associated gene (ESAG, pseudogene), putative,expression site-associated gene 4 (ESAG4), pseudogene	4.2157	4.59677	4.83708	3.7625	4.9184	3.41571	3.60875	4.36561	3.91871	4.69231	4.56211	3.6272	4.47669	3.06876	3.81246	3.8328	4.32334	4.12103	4.54985	4.0322	3.96436	4.29388	3.78597	4.09239	0.899456
Tb927.1.280-1	Tb927.1.280	hypothetical protein, conserved	9.44634	8.51663	10.0406	8.38692	6.67248	7.90857	8.68261	10.3424	8.182	11.4584	10.7343	8.34614	9.85571	10.9948	10.4709	8.52046	11.4727	10.5784	9.33453	7.65599	9.06902	10.1796	10.4405	10.1905	1.0917
Tb927.1.290-1	Tb927.1.290	leucine-rich repeat protein (LRRP), putative	22.5334	23.6149	24.3712	13.124	24.6302	22.0462	21.5752	18.5096	20.9002	23.9226	21.8224	19.7614	11.9767	19.2028	19.0605	23.5701	28.0694	24.0477	23.5065	19.9335	20.3283	21.8355	16.7467	25.2291	1.07328
Tb927.1.300-1	Tb927.1.300	retrotransposon hot spot protein (RHS, pseudogene), putative	1.84018	1.76652	1.89053	2.12055	1.493	1.35947	1.26198	1.52714	1.36517	1.63255	1.47806	1.23835	2.29197	1.48909	1.36971	1.61532	1.80924	1.73392	1.83241	1.65768	1.38476	1.44965	1.71692	1.71949	0.938378
Tb927.1.310-1	Tb927.1.310	hypothetical protein, unlikely	0.251986	0.340778	0.262968	0	0	0.438158	0.245237	0	0.48106	0.289571	0.813814	0	0	0.479932	0	0	0.440698	0.111226	0.285244	0.146053	0.242099	0.367795	0.159977	0.183974	0.644972
Tb927.1.320-1	Tb927.1.320	retrotransposon hot spot protein (RHS, pseudogene), putative	0.744146	0.223636	0.258859	0.110115	0.331978	0.143771	0.241405	0.355522	0.315696	0.0950154	0.267033	0	0.310557	0.314956	0.282808	0	0.506114	0.182479	0.40888	0.195288	0.304208	0.120683	0.302774	0.229531	0.561365
Tb927.1.330-1	Tb927.1.330	retrotransposon hot spot protein (RHS, pseudogene), putative	1.34156	1.71349	2.02226	1.58813	1.79549	1.16636	1.37816	1.52223	1.42285	1.88425	1.68494	1.18531	0.279939	1.56147	1.27463	1.42051	1.95521	1.67778	1.69244	1.51666	1.44108	1.58483	1.03868	1.6845	0.995311
Tb927.1.340-1	Tb927.1.340	hypothetical protein, unlikely	0.338669	2.29003	0.706859	0	0	1.17777	0.659197	0.910135	0.969817	0.583774	0.546883	1.79535	0	0.322515	0.868787	2.1516	0.888447	0.822179	1.11185	0.39259	0.846383	0.975335	0.397101	1.28741	1.1579
Tb927.1.350-1	Tb927.1.350	retrotransposon hot spot protein (RHS, pseudogene), putative	1.07297	1.14326	1.25546	0.736128	0.848558	1.30034	0.949305	0.768932	0.713831	1.08355	0.735058	1.03419	0.976992	0.805048	0.778483	1.92796	1.19415	1.14813	1.15723	0.961675	0.810689	0.950933	0.853508	1.42341	1.23002
Tb927.1.360-1	Tb927.1.360	hypothetical protein, unlikely	3.59436	4.86091	5.83492	0	6.41406	8.68049	4.08112	5.79567	3.62156	5.96625	3.86946	4.7636	3.75013	3.04259	3.75655	4.22878	4.88925	5.02404	4.7634	5.03152	4.49945	4.86644	3.51642	4.71402	0.989634
Tb927.1.370-1	Tb927.1.370	leucine-rich repeat protein (LRRP), putative	12.592	13.157	13.8268	8.24865	14.1644	13.1574	11.7287	10.3953	11.643	13.9162	13.5872	13.9003	6.14514	11.3793	11.392	11.8791	14.7793	12.7732	13.1919	11.8568	11.2557	13.8012	9.63879	13.1439	0.996358
Tb927.1.380-1	Tb927.1.380	hypothetical protein, conserved	21.3159	16.9333	19.4448	10.5214	20.0496	25.66	20.3098	14.9019	15.2245	25.6943	20.2193	15.8041	7.8383	22.9962	17.8448	17.3618	19.0307	16.4488	19.2313	18.7437	16.8121	20.5726	16.2264	17.6138	0.91589
Tb927.1.390-1	Tb927.1.390	hypothetical protein, unlikely	8.91234	6.93035	6.51054	10.3856	8.05134	6.97363	9.54102	9.10135	7.86913	9.72958	10.7937	7.0869	10.0424	7.6385	6.85884	8.96501	6.42955	7.17931	7.45108	8.47018	8.83717	9.20341	8.17993	7.52463	1.00987
Tb927.1.400-1	Tb927.1.400	hypothetical protein, conserved	6.12263	8.28006	8.3976	7.92098	9.48195	8.21275	7.32063	7.89787	9.35085	8.84507	8.47443	8.80982	7.22752	6.9967	7.47923	7.77955	6.57769	8.64801	7.6001	8.53856	8.18978	8.70977	7.23448	7.66842	1.00899
Tb927.1.410-1	Tb927.1.410	retrotransposon hot spot protein (RHS, pseudogene), putative	8.54673	7.37767	9.60241	3.48735	10.1487	10.6242	8.70718	7.89722	8.47062	10.9917	8.92679	8.96518	3.27846	9.55907	9.51635	12.092	11.2582	10.5469	8.50894	8.08676	8.35834	9.6279	7.45129	11.2991	1.3279
Tb927.1.420-1	Tb927.1.420	retrotransposon hot spot protein 5 (RHS5), putative	43.0851	43.9967	41.924	36.4877	40.6074	37.132	42.175	39.7174	39.3032	42.279	40.4499	40.0866	37.2816	41.8052	42.8931	44.2283	43.9186	46.0513	43.0019	38.0757	40.3985	40.9385	40.66	44.7327	1.04025
Tb927.1.430-1	Tb927.1.430	retrotransposon hot spot protein (RHS, pseudogene), putative	1.52065	1.7492	1.82406	2.02517	1.73692	1.27648	1.5905	1.58766	1.6851	1.54661	1.15722	1.41304	1.64126	1.63122	1.59923	1.57313	1.92582	1.91334	1.69797	1.67952	1.62109	1.37229	1.6239	1.8041	1.0625
Tb927.1.450-1	Tb927.1.450	retrotransposon hot spot protein (RHS, pseudogene), putative	17.9973	17.4591	17.5177	12.4076	18.4198	16.9546	16.6607	16.4059	15.7435	16.0072	16.6256	16.1598	11.4117	16.2449	17.1762	18.8107	16.9735	17.7814	17.6581	15.9274	16.27	16.2642	14.9443	17.8552	1.01117
Tb927.1.460-1	Tb927.1.460	hypothetical protein, unlikely	0	0	0	0	0	0	0	0	0	0	0	0	0	0	0	0	0	0	0	0	0	0	0	0	div 0
Tb927.1.470-1	Tb927.1.470	hypothetical protein, conserved	8.57168	8.51663	8.94527	4.42643	9.48195	12.167	8.85286	9.02614	10.6867	10.2522	10.1693	8.80982	4.59933	11.328	8.37673	10.7432	7.34254	7.41258	8.67786	8.6918	9.52189	9.74379	8.10135	8.49944	0.979439
Tb927.1.480-1	Tb927.1.480	leucine-rich repeat protein (LRRP), putative	13.9291	15.0001	15.6921	9.7804	15.9311	15.0915	13.3198	11.8579	12.789	15.3441	14.4071	14.5188	8.09275	12.889	13.0526	13.9456	15.7362	13.194	14.8738	13.601	12.6555	14.7567	11.3448	14.2919	0.96088
Tb927.1.490-1	Tb927.1.490	hypothetical protein	5.61048	8.27721	9.58092	2.71705	8.70342	11.0859	7.94214	7.12757	6.81598	8.79178	8.23619	5.40768	0.957864	5.82858	4.79752	8.10091	6.69011	5.06545	7.82287	7.50213	7.29523	7.47855	3.86132	6.61883	0.846087
Tb927.1.500-1	Tb927.1.500	retrotransposon hot spot protein (RHS, pseudogene), putative	1.7023	2.02952	1.90506	1.64065	1.7312	1.36316	1.72211	1.4567	1.22938	1.46716	1.37444	1.54362	1.80879	1.94106	1.60886	2.15824	1.8901	1.86365	1.87896	1.57834	1.46939	1.46174	1.78624	1.97066	1.0488
Tb927.1.520-1	Tb927.1.520	variant surface glycoprotein (VSG, pseudogene), putative,variant surface glycoprotein, fragment	3.28677	1.42238	1.78361	1.75089	1.5836	1.60023	1.66335	2.40253	2.63537	1.05756	3.39679	2.43933	3.45664	1.252	2.24841	1.94892	1.9544	1.79895	2.16425	1.64491	2.23375	2.2979	2.31902	1.90076	0.87825
Tb927.1.520-2	Tb927.1.520	variant surface glycoprotein (VSG, pseudogene), putative,variant surface glycoprotein, fragment	4.37934	5.92249	5.33191	3.88819	4.39585	5.07659	4.26205	2.3538	4.18025	5.03254	2.35726	1.93464	0	0	2.49651	0	1.2765	1.61085	5.21124	4.45354	3.5987	3.10815	0.832171	0.962452	0.184688
Tb927.1.520-3	Tb927.1.520	variant surface glycoprotein (VSG, pseudogene), putative,variant surface glycoprotein, fragment	1.39561	2.20195	2.4274	0.92932	3.26871	3.23563	2.03735	2.25033	0.666083	3.20755	2.25364	5.54881	0	1.32904	1.19339	0.985166	1.22039	1.23204	2.00832	2.47789	1.65126	3.67	0.840811	1.14587	0.570559
Tb927.1.530-1	Tb927.1.530	hypothetical protein, conserved	51.6037	57.2507	55.1427	31.996	52.1084	56.9541	44.583	43.0986	44.9809	46.5173	46.6547	46.6856	32.4975	40.3143	45.4475	42.6983	40.9367	38.5993	54.6657	47.0195	44.2208	46.6192	39.4198	40.7448	0.745344
Tb927.1.540-1	Tb927.1.540	DNA-directed RNA polymerase III, putative,RNA polymerase subunit, putative (RPC128)	36.8265	36.225	36.5549	24.647	33.1296	30.3562	29.0587	28.3713	29.824	33.1279	33.2123	30.7831	26.5947	35.2839	35.3345	42.3656	40.0162	40.6625	36.5355	29.3776	29.0846	32.3744	32.4044	41.0147	1.1226
Tb927.1.550-1	Tb927.1.550	hypothetical protein, unlikely	11.9456	11.9036	10.0605	6.69847	14.3046	16.3984	10.8099	17.7972	15.4034	16.6173	21.6587	21.6642	5.51009	17.1635	18.6373	31.5107	20.8917	22.4786	11.3032	12.4672	14.6702	19.9801	13.7703	24.9603	2.20824
Tb927.1.560-1	Tb927.1.560	hypothetical protein, conserved	55.7122	54.0845	54.4505	50.8427	49.7832	54.0863	45.1524	48.229	47.7976	47.7144	47.3739	47.7459	56.5313	53.0547	54.0949	80.3411	82.9785	83.2218	54.749	51.5707	47.0597	47.6114	54.5603	82.1805	1.50104
Tb927.1.570-1	Tb927.1.570	Histone-lysine N-methyltransferase, H3 lysine-76 specific (DOT1B)	78.6853	86.7058	82.755	84.2617	80.5215	83.7453	72.1744	78.8949	78.8415	76.8495	83.7167	80.498	84.6877	83.9882	85.5147	74.3836	72.1595	76.1653	82.7154	82.8429	76.6369	80.3547	84.7302	74.2361	0.897489
Tb927.1.580-1	Tb927.1.580	phosphate-repressible phosphate permease, putative	46.6325	48.9455	44.3496	39.476	40.1918	42.9988	43.5906	46.343	44.9424	43.943	53.1545	51.6553	57.9739	58.561	62.3163	86.7022	73.1422	81.177	46.6425	40.8889	44.9586	49.5843	59.6171	80.3405	1.72247
Tb927.1.590-1	Tb927.1.590	hypothetical protein, unlikely	26.9534	22.6532	28.9227	14.3989	31.7935	27.8025	26.8244	26.3546	23.5477	28.3488	38.3605	32.2904	18.3028	35.6738	36.9807	40.3103	35.687	42.3457	26.1764	24.665	25.5756	32.9999	30.3191	39.4477	1.50699
Tb927.1.600-1	Tb927.1.600	phosphate-repressible phosphate permease, putative	66.7411	68.7341	67.7235	63.0983	71.1514	67.833	63.6761	65.9672	60.0654	73.3489	71.275	80.7863	71.4908	92.0354	87.903	109.63	91.9009	103.026	67.7329	67.3609	63.2362	75.1368	83.8097	101.519	1.49881
Tb927.1.610-1	Tb927.1.610	hypothetical protein, conserved	47.9222	45.1581	52.4895	35.1669	51.3284	54.054	47.7266	53.2414	55.4791	57.2375	49.1834	47.0316	33.5853	49.3618	46.5934	50.4467	53.1456	49.3665	48.5233	46.8498	52.149	51.1508	43.1801	50.9862	1.05076
Tb927.1.620-1	Tb927.1.620	hypothetical protein, unlikely	14.7768	12.9624	13.337	17.5519	14.0308	16.3193	13.9924	20.6068	12.0083	13.3093	7.73891	15.3494	26.2509	15.2129	15.7092	19.0295	20.6047	20.8894	13.6921	15.9673	15.5359	12.1325	19.0577	20.1745	1.47345
Tb927.1.630-1	Tb927.1.630	anti-silencing protein ASF 1 like protein, putative	70.6381	75.3912	70.1208	59.4927	75.3513	86.2356	72.3393	70.1122	81.8753	83.4368	71.9374	75.3498	59.1648	73.1283	75.7663	91.9956	82.431	83.2174	72.05	73.6932	74.7756	76.908	69.3531	85.8813	1.19197
Tb927.1.640-1	Tb927.1.640	BRCA2	31.4614	32.861	29.8186	33.523	33.3452	30.6004	31.4683	32.3432	31.7342	35.4607	33.9522	36.6432	40.4022	38.8963	38.1313	37.9749	36.7492	38.369	31.3803	32.4895	31.8486	35.3521	39.1433	37.6977	1.20132
Tb927.1.650-1	Tb927.1.650	hypothetical protein, conserved	49.2128	41.9361	42.9638	35.2367	35.9067	47.8469	43.0538	44.8242	49.6021	47.7965	56.0555	48.25	40.9439	48.1756	44.3443	35.1877	39.1472	37.6053	44.7042	39.6634	45.8267	50.7007	44.4879	37.3134	0.834673
Tb927.1.660-1	Tb927.1.660	hypothetical protein, unlikely	38.3192	34.0543	35.8	8.2624	35.8994	44.4202	39.424	32.5609	34.487	40.6797	38.8947	46.4314	10.9659	40.3143	42.4407	39.4151	39.8908	46.7147	36.0578	29.5273	35.4906	42.0019	31.2403	42.0069	1.16499
Tb927.1.670-1	Tb927.1.670	hypothetical protein, conserved	54.2765	51.6653	50.4643	66.1419	55.483	49.7919	54.9666	54.6451	52.7617	50.9418	50.7979	50.9959	65.1534	58.1444	56.5653	63.1195	59.591	60.7215	52.1353	57.1389	54.1245	50.9119	59.9544	61.144	1.17279
Tb927.1.680-1	Tb927.1.680	hypothetical protein, unlikely	15.9679	14.5638	16.6639	4.69823	17.8919	13.8827	15.9017	14.3706	16.4826	18.9897	14.3917	19.1937	2.78957	16.9745	20.64	17.6941	16.0739	15.9814	15.7319	12.1576	15.585	17.525	13.468	16.5831	1.05411
Tb927.1.690-1	Tb927.1.690	hypothetical protein, conserved	48.1458	44.2285	39.5616	35.9299	42.6673	45.7049	47.1097	43.4552	47.1163	46.2554	43.7058	43.688	45.6163	49.4016	44.0625	49.7852	48.0939	49.3185	43.9787	41.4341	45.8937	44.5497	46.3601	49.0659	1.11567
Tb927.1.700-1	Tb927.1.700	phosphoglycerate kinase (PGKC)	214.5	209.205	213.029	294.486	265.655	275.08	257.055	265.198	249.739	250.575	250.345	252.662	158.104	134.93	135.604	33.2376	38.4037	34.1727	212.245	278.407	257.331	251.194	142.879	35.2713	0.166182
Tb927.1.710-1	Tb927.1.710	phosphoglycerate kinase (PGKB)	41.0767	40.7282	42.1324	42.4515	35.3269	41.3513	40.5637	42.0478	42.4727	46.2213	41.7307	42.5116	50.0433	41.2719	45.8297	51.7458	63.7934	59.6528	41.3124	39.7099	41.6948	43.4879	45.715	58.3973	1.41355
Tb927.1.720-1	Tb927.1.720	phosphoglycerate kinase (PGKA)	48.1856	47.0354	46.4309	32.3902	39.6603	44.9602	42.2904	41.0007	45.0838	45.6908	42.7588	47.4139	38.1925	45.2943	49.9694	45.7919	44.6764	46.3117	47.2173	39.0035	42.7917	45.2878	44.4854	45.5933	0.965606
Tb927.1.730-1	Tb927.1.730	hypothetical protein, conserved	55.8135	63.9802	54.487	59.8901	51.0664	58.8239	53.343	53.0912	50.0859	52.7445	51.0904	56.3999	71.5524	68.7465	69.033	77.5395	79.5251	76.8908	58.0936	56.5934	52.1734	53.4116	69.7773	77.9851	1.34241
Tb927.1.740-1	Tb927.1.740	hypothetical protein, conserved	67.8697	64.0788	63.4815	56.5727	59.6464	62.6365	66.619	66.538	66.2208	63.6551	65.695	65.4983	72.2089	73.0466	78.2938	79.4719	83.0797	84.3008	65.1433	59.6185	66.4593	64.9495	74.5164	82.2841	1.26312
Tb927.1.750-1	Tb927.1.750	hypothetical protein, conserved	43.9002	43.4088	43.0706	39.7109	47.4903	46.1277	44.6727	41.2405	43.7986	43.5871	44.8053	48.3072	42.1704	47.8069	48.7919	45.636	41.1132	43.6337	43.4599	44.443	43.2373	45.5665	46.2564	43.461	1.00003
Tb927.1.760-1	Tb927.1.760	hypothetical protein, conserved	38.0558	36.6269	35.627	37.6968	38.8127	36.2257	38.145	38.5792	37.7045	38.8481	40.1909	38.3603	41.0034	40.1027	41.9002	38.0013	36.9458	39.9956	36.7699	37.5784	38.1429	39.1331	41.0021	38.3142	1.042
Tb927.1.770-1	Tb927.1.770	hypothetical protein, unlikely	6.28026	7.23498	6.0685	1.85864	5.6035	7.28016	5.43295	3.75056	5.32866	7.75158	3.75607	6.16535	3.49462	5.31617	3.97796	6.89616	5.08498	4.62014	6.52791	4.9141	4.83739	5.891	4.26292	5.53376	0.847707
Tb927.1.780-1	Tb927.1.780	hypothetical protein, conserved	48.0003	48.31	47.1935	41.6552	47.7351	55.8358	48.5531	46.2234	47.5151	53.3084	49.1621	49.6254	36.9343	51.4246	49.4061	39.5308	38.4761	38.8186	47.8346	48.4087	47.4305	50.6986	45.9217	38.9418	0.814093
Tb927.1.790-1	Tb927.1.790	hypothetical protein, conserved	28.8734	30.8026	28.5344	36.3088	29.4061	30.8393	27.7662	29.5056	29.7777	29.3586	27.8726	30.9905	41.2383	36.3432	33.9878	44.6574	37.2725	42.0782	29.4035	32.1847	29.0165	29.4072	37.1898	41.336	1.40582
Tb927.1.800-1	Tb927.1.800	hypothetical protein, unlikely	7.93755	7.45452	8.5136	2.05548	9.29538	8.05115	8.15414	9.24356	5.68252	6.84111	4.98461	7.5975	0.828153	10.4985	9.42694	9.80548	9.06185	9.24562	7.96856	6.46734	7.69341	6.47441	6.91787	9.37098	1.176
Tb927.1.810-1	Tb927.1.810	hypothetical protein, unlikely	14.0051	12.6985	14.6155	5.08681	19.1699	19.3712	15.3338	17.1078	16.5586	22.678	13.3637	16.8736	2.98882	21.5212	19.3245	19.5478	19.3443	20.7231	13.773	14.5426	16.3334	17.6384	14.6115	19.8717	1.4428
Tb927.1.820-1	Tb927.1.820	hypothetical protein, conserved	34.7988	35.9996	36.8845	35.3853	42.4932	37.3225	39.2701	39.7518	35.7246	40.6728	40.5039	41.1259	42.0787	46.4512	47.5595	46.2947	44.2143	46.9773	35.8943	38.4003	38.2488	40.7675	45.3631	45.8288	1.27677
Tb927.1.830-1	Tb927.1.830	hypothetical protein, conserved	41.04	41.5656	39.3372	41.4375	42.0902	38.8996	43.3488	40.9753	40.4303	46.6486	48.8391	42.9209	45.3224	44.9872	45.5449	49.6902	50.2228	50.3672	40.6476	40.8091	41.5848	46.1362	45.2849	50.0934	1.23238
Tb927.1.840-1	Tb927.1.840	hypothetical protein, conserved	50.9767	56.6543	50.7134	55.3217	47.6278	56.4348	50.6415	53.4705	55.4782	57.7694	55.5428	63.819	68.9023	64.6709	62.8966	77.1364	71.955	75.2886	52.7815	53.1281	53.1967	59.0437	65.4899	74.7933	1.41704
Tb927.1.850-1	Tb927.1.850	hypothetical protein, unlikely	59.129	78.0974	73.4711	48.4122	83.1388	104.015	78.1454	75.4324	77.0846	90.1572	110.714	106.111	42.3438	92.46	100.335	95.0096	90.1323	98.304	70.2325	78.522	76.8875	102.327	78.3798	94.482	1.34527
Tb927.1.860-1	Tb927.1.860	hypothetical protein, conserved	170.279	178.563	165.465	195.649	166.339	168.429	195.125	190.909	181.991	185.64	186.022	176.657	229.937	209.814	196.069	196.964	219.635	209.956	171.435	176.806	189.341	182.773	211.94	208.851	1.21825
Tb927.1.870-1	Tb927.1.870	deoxyhypusine synthase, putative	67.5733	67.015	66.1392	61.4742	60.7045	67.065	62.7607	68.5918	66.6219	68.0787	62.1821	68.8631	65.132	68.6401	72.61	76.7123	71.2312	75.7514	66.9092	63.0813	65.9915	66.3746	68.794	74.5649	1.11442
Tb927.1.880-1	Tb927.1.880	hypothetical protein, conserved	31.6373	31.8724	33.3336	34.3084	30.4659	20.995	29.5925	29.3421	30.6301	31.2245	27.7579	27.7286	28.9935	29.3339	27.719	56.4973	47.2223	55.718	32.2811	28.5898	29.8549	28.9037	28.6821	53.1459	1.64635
Tb927.1.890-1	Tb927.1.890	hypothetical protein, conserved	71.0776	71.0622	72.2846	53.7463	78.8687	93.9465	76.2277	72.2442	69.1042	75.7165	71.5523	79.4634	43.6182	82.3542	71.2721	55.4645	57.0404	59.8021	71.4748	75.5205	72.5254	75.5774	65.7482	57.4356	0.803579
Tb927.1.900-1	Tb927.1.900	hypothetical protein, unlikely	1.02751	0	0	1.91578	0.412555	1.78666	3.19999	0.883627	0.784642	0.708464	0	0.544705	1.54374	0.782802	0.702902	2.61117	1.79702	1.81416	0.342505	1.37167	1.62275	0.417723	1.00982	2.07412	6.05573
Tb927.1.910-1	Tb927.1.910	hypothetical protein, unlikely	0	0	0.334687	0	0.643836	0	0	0	0.306129	0	0	0	0	0	0	0.679167	0	0	0.111562	0.214612	0.102043	0	0	0.226389	2.02926
Tb927.1.920-1	Tb927.1.920	hypothetical protein, unlikely	0	0	0	0.440459	0	0	0	0	0	0	0	0	0	0	0	0	0	0	0	0.14682	0	0	0	0	div 0
Tb927.1.930-1	Tb927.1.930	hypothetical protein, unlikely	0	0	0	0.494551	0	0	0.180701	0.199591	0.177233	0	0	0	0	0	0	0	0	0.245867	0	0.16485	0.185842	0	0	0.0819556	div 0
Tb927.1.940-1	Tb927.1.940	hypothetical protein, unlikely	1.06425	1.27935	1.23404	0.472448	0.949568	0.822464	0.6905	0.635569	1.01587	1.22299	1.52761	0	0.888298	0.675659	1.82008	0.751258	0.620424	0.365366	1.19255	0.74816	0.780646	0.916866	1.12801	0.579016	0.485529
Tb927.1.950-1	Tb927.1.950	hypothetical protein, unlikely	5.43472	2.7078	2.98505	3.80938	2.87116	5.47105	5.28917	3.38226	3.00337	2.62961	1.84758	2.27451	5.3718	4.3583	4.40264	6.66318	2.50126	4.2927	3.70919	4.05053	3.8916	2.25057	4.71092	4.48572	1.20935
Tb927.1.960-1	Tb927.1.960	hypothetical protein, unlikely	8.34461	6.88109	6.79672	3.52367	5.31165	12.3864	6.53651	6.78226	5.43968	9.35536	5.9158	5.93414	3.0578	5.42693	2.78457	7.75818	6.2291	7.81573	7.34081	7.0739	6.25282	7.06844	3.75643	7.26767	0.990037
Tb927.1.970-1	Tb927.1.970	hypothetical protein, unlikely	14.6539	15.4137	18.4786	9.48681	18.3865	12.7403	12.2807	12.6894	12.6278	18.243	13.8035	12.9472	11.4667	17.0561	13.9229	16.3784	15.8397	15.8111	16.1821	13.5379	12.5326	14.9979	14.1486	16.0097	0.989351
Tb927.1.980-1	Tb927.1.980	hypothetical protein, unlikely	20.0528	10.5462	15.6951	14.8365	8.94593	11.6227	17.8894	14.3706	11.1657	16.6427	10.7937	17.7173	10.4609	18.0354	20.005	15.3349	22.8931	15.2437	15.4313	11.8017	14.4752	15.0512	16.1671	17.8239	1.15505
Tb927.1.990-1	Tb927.1.990	hypothetical protein, conserved	63.952	63.3574	64.6187	60.9642	66.9693	85.4864	64.4366	68.5029	67.8872	71.3502	67.8135	65.0814	45.7936	58.2676	57.2434	42.9125	43.0897	42.4045	63.976	71.14	66.9422	68.0817	53.7682	42.8022	0.669035
Tb927.1.1000-1	Tb927.1.1000	developmentally regulated phosphoprotein	82.2539	82.1364	83.5827	51.3569	80.7471	85.5876	74.6197	75.2861	82.8337	88.9759	89.3069	90.0873	59.6742	92.79	85.5545	105.728	105.121	107.655	82.6577	72.5639	77.5798	89.4567	79.3396	106.168	1.28443
Tb927.1.1010-1	Tb927.1.1010	hypothetical protein, conserved	36.0424	36.6166	36.9996	33.2791	37.8307	40.6392	37.2801	36.3106	37.9957	37.4994	39.5921	37.2472	40.6347	39.0265	40.6741	30.3192	32.8026	33.0117	36.5529	37.2497	37.1955	38.1129	40.1118	32.0445	0.876662
Tb927.1.1020-1	Tb927.1.1020	hypothetical protein, conserved	57.9485	55.1725	57.7323	53.0119	59.6099	58.354	54.6115	50.6756	54.1784	52.0658	51.5505	56.893	51.9467	48.4338	46.6269	45.14	41.0066	42.6887	56.9511	56.9919	53.1552	53.5031	49.0025	42.9451	0.75407
Tb927.1.1030-1	Tb927.1.1030	leucine-rich repeat protein (LRRP), putative	56.984	56.0007	52.0402	57.1173	48.2455	56.0115	50.1954	51.369	53.9522	51.7282	49.5538	48.9997	62.144	52.4614	50.3473	65.5738	66.5204	68.0321	55.0083	53.7915	51.8389	50.0939	54.9842	66.7088	1.2127
Tb927.1.1040-1	Tb927.1.1040	hypothetical protein, conserved	9.08928	7.24053	8.44592	8.12517	7.4988	11.0416	6.42233	4.95221	7.36871	7.1541	8.0424	6.93057	6.54728	8.06286	7.87871	13.1838	9.58129	10.2772	8.25858	8.88852	6.24775	7.37569	7.49628	11.0141	1.33366
Tb927.1.1050-1	Tb927.1.1050	hypothetical protein, conserved	50.3918	54.1298	51.0483	45.8487	53.012	48.4817	51.6379	48.2925	47.0355	51.6476	51.1939	52.4947	48.3837	53.7884	52.5361	43.6634	41.1539	45.0699	51.8566	49.1141	48.9886	51.7787	51.5694	43.2957	0.834912
Tb927.1.1060-1	Tb927.1.1060	hypothetical protein, conserved	45.3772	46.2122	42.2296	50.4829	41.9377	45.9465	42.7482	42.235	42.1258	43.322	48.9246	44.9204	60.7962	49.0096	53.7077	61.0851	62.9075	63.874	44.6063	46.1224	42.3697	45.7223	54.5045	62.6222	1.40389
Tb927.1.1070-1	Tb927.1.1070	hypothetical protein, unlikely	27.6797	22.7535	26.0541	28.9122	30.5079	32.5585	30.8999	27.7125	23.0539	33.0556	33.3038	25.1752	30.578	44.4491	35.2713	34.4808	44.3749	38.5696	25.4957	30.6595	27.2221	30.5115	36.7661	39.1418	1.53523
Tb927.1.1080-1	Tb927.1.1080	TFIIH basal transcription factor subunit (TSP1)	28.5708	30.1567	30.0888	28.8854	29.2031	34.079	31.027	29.8229	28.7686	30.2798	29.2571	31.0538	34.5166	34.5907	32.4008	34.4028	35.2667	35.8146	29.6055	30.7225	29.8728	30.1969	33.836	35.1614	1.18767
Tb927.1.1090-1	Tb927.1.1090	hypothetical protein, unlikely	79.3478	73.137	74.1323	79.9929	68.7455	78.0426	70.8594	72.3105	64.6333	77.4291	79.4555	66.0918	77.4215	64.3763	65.955	58.9062	62.9898	64.6179	75.539	75.5937	69.2677	74.3255	69.2509	62.1713	0.823036
Tb927.1.1100-1	Tb927.1.1100	hypothetical protein, conserved	38.3008	38.4423	38.2184	50.9499	37.1979	33.8866	38.5692	38.9924	38.5779	37.4503	37.1019	38.0194	48.3894	38.3214	38.3244	43.8556	43.2519	42.6927	38.3205	40.6782	38.7132	37.5239	41.6784	43.2668	1.12908
Tb927.1.1110-1	Tb927.1.1110	hypothetical protein, unlikely	28.7264	36.804	30.7673	23.1556	24.2818	32.2046	29.4285	29.2544	31.75	35.1828	24.4144	36.0673	25.5544	30.2357	27.796	36.0201	36.6881	34.035	32.0992	26.5473	30.1443	31.8882	27.8621	35.5811	1.10847
Tb927.1.1120-1	Tb927.1.1120	hypothetical protein, conserved	36.9561	39.9208	40.4772	36.1891	38.129	42.8732	38.249	38.4963	35.0576	40.2331	37.6906	38.6667	47.7016	46.198	44.5155	75.4757	71.0858	70.0468	39.118	39.0638	37.2676	38.8635	46.1384	72.2028	1.84577
Tb927.1.1130-1	Tb927.1.1130	glycerol-3-phosphate dehydrogenase (FAD-dependent), putative	50.7935	52.5725	46.8594	56.5156	44.8997	40.0808	46.0332	46.2799	48.2882	48.8053	47.4541	47.8433	72.8132	61.5804	55.5293	74.4908	67.1187	74.3051	50.0751	47.1654	46.8671	48.0342	63.3076	71.9716	1.43727
Tb927.1.1140-1	Tb927.1.1140	hypothetical protein, conserved	70.4772	74.1221	75.3999	61.0245	72.1672	68.4702	71.4092	72.1371	67.7246	65.6339	70.6518	68.4853	79.7248	86.4843	81.9038	84.7669	85.5151	84.9999	73.3331	67.2206	70.4237	68.257	82.7043	85.094	1.16038
Tb927.1.1150-1	Tb927.1.1150	zeta tubulin	37.1849	40.0517	37.6116	43.7199	33.4821	36.6522	38.0735	34.8633	38.1828	45.0574	37.6622	42.9241	64.4617	51.713	49.445	50.6029	49.6788	53.7268	38.2827	37.9514	37.0398	41.8813	55.2065	51.3362	1.34097
Tb927.1.1160-1	Tb927.1.1160	hypothetical protein, conserved	33.3417	35.5127	32.5112	41.4893	31.79	30.9939	34.3848	35.4559	33.1931	35.4343	31.4818	31.638	57.3854	46.3008	50.0124	52.0712	53.5796	49.1734	33.7885	34.7577	34.3446	32.8513	51.2329	51.6081	1.52738
Tb927.1.1170-1	Tb927.1.1170	DNA-directed RNA polymerase 2, RPB12 subunit (RBP12)	94.6131	88.2902	79.5748	66.5677	84.4744	92.2349	91.3346	81.4187	88.1209	97.8819	101.305	89.9026	71.8398	109.772	99.8756	98.8311	112.617	122.809	87.4927	81.0923	86.9581	96.3632	93.829	111.419	1.27347
Tb927.1.1180-1	Tb927.1.1180	hypothetical protein, unlikely	18.7518	15.5614	15.4181	9.45952	13.4039	21.2433	17.8348	17.1032	16.0009	14.5291	14.2226	15.4382	7.47005	19.4807	19.9218	26.173	22.8571	25.2698	16.5771	14.7022	16.9796	14.73	15.6242	24.7667	1.49403
Tb927.1.1200-1	Tb927.1.1200	hypothetical protein, conserved	48.8313	46.9323	50.5486	64.9667	47.9284	51.3562	49.4398	50.9041	49.2896	53.2298	46.2625	49.3199	78.2085	64.1279	58.5084	75.9941	75.8021	73.7441	48.7707	54.7504	49.8778	49.6041	66.9483	75.1801	1.5415
Tb927.1.1210-1	Tb927.1.1210	hypothetical protein, conserved	84.8132	84.2967	76.6272	74.6533	73.5572	86.5559	76.1487	70.1432	76.3591	83.5401	76.8465	84.7374	112.4	88.4135	91.6221	109.435	118.077	107.669	81.9124	78.2554	74.217	81.708	97.4786	111.727	1.36398
Tb927.1.1220-1	Tb927.1.1220	hypothetical protein, conserved	60.0655	62.6493	65.4929	42.0368	55.7257	64.7321	58.5471	63.3702	70.2727	66.144	62.3639	72.8376	53.6992	74.7937	75.7331	80.9997	82.3989	82.0786	62.7359	54.1649	64.0634	67.1152	68.0753	81.8257	1.30429
Tb927.1.1230-1	Tb927.1.1230	chaperone protein DNAj, putative	33.1364	30.7083	28.932	28.541	26.0613	31.0664	30.4502	29.7071	29.1936	30.6451	28.4243	25.6612	42.9744	37.7999	40.9408	40.5382	42.0596	40.8875	30.9256	28.5562	29.7837	28.2435	40.5717	41.1618	1.331
Tb927.1.1240-1	Tb927.1.1240	cytidine triphosphate synthase, putative	141.495	144.437	146.089	113.188	128.344	120.834	134.214	125.684	120.029	122.609	132.55	130.943	111.034	132.354	135.656	153.241	151.243	149.107	144.007	120.788	126.642	128.7	126.348	151.197	1.04993
Tb927.1.1250-1	Tb927.1.1250	hypothetical protein, unlikely	24.6268	29.1758	29.5232	9.21576	23.6981	31.4968	25.7499	23.8473	17.8732	24.0901	29.579	28.0523	9.17339	22.0953	20.1882	26.7226	21.7128	24.076	27.7753	21.4702	22.4901	27.2405	17.1523	24.1705	0.870216
Tb927.1.1260-1	Tb927.1.1260	hypothetical protein, unlikely	17.19	15.2669	18.6086	1.02507	17.5123	21.414	14.1078	14.0657	12.6125	14.4469	13.6721	16.3213	0.963669	16.6144	16.8931	21.19	15.8171	17.4402	17.0218	13.3171	13.5954	14.8135	11.4904	18.1491	1.06622
Tb927.1.1270-1	Tb927.1.1270	homocysteine S-methyltransferase, putative	42.5775	44.0593	47.0289	21.0446	48.2699	42.996	43.2409	41.8369	44.3196	40.4652	49.6164	45.3749	21.2496	37.6205	40.7869	58.7683	51.4337	55.5195	44.5552	37.4368	43.1324	45.1522	33.219	55.2405	1.23982
Tb927.1.1280-1	Tb927.1.1280	hypothetical protein, unlikely	10.1424	9.93936	13.499	1.56608	12.0988	12.524	9.8708	10.1126	12.2069	11.9931	11.3934	11.2989	0	10.0786	9.04987	15.5643	13.6249	11.2894	11.1936	8.72962	10.7301	11.5618	6.37615	13.4929	1.20541
Tb927.1.1290-1	Tb927.1.1290	hypothetical protein, unlikely	22.3427	23.5894	23.5211	2.34912	29.5092	42.5987	24.224	21.4893	22.8236	24.3239	23.4198	27.5328	5.88909	18.664	26.1441	31.9586	23.8222	30.4511	23.1511	24.819	22.8456	25.0922	16.8991	28.7439	1.24158
Tb927.1.1300-1	Tb927.1.1300	hypothetical protein, conserved	26.3898	28.1607	28.6874	14.8269	27.455	32.1449	23.6765	21.4975	23.6813	27.3249	23.0827	31.5133	16.52	27.6179	32.4385	34.492	32.9322	32.943	27.746	24.8089	22.9518	27.307	25.5255	33.4557	1.20579
Tb927.1.1310-1	Tb927.1.1310	hypothetical protein, conserved	47.7358	50.5427	50.6363	53.6972	48.1129	49.4438	47.1743	47.8824	47.5814	50.9053	48.2171	47.1227	66.5904	55.5608	60.3044	73.3217	72.9636	69.3892	49.6383	50.4179	47.546	48.7484	60.8186	71.8915	1.44831
Tb927.1.1320-1	Tb927.1.1320	hypothetical protein, unlikely	24.1906	22.3055	20.3681	12.4473	13.2446	16.2517	20.8675	21.2759	24.6653	27.4829	25.7461	28.4166	9.29252	24.0839	19.7452	29.1072	33.6533	32.2756	22.2881	13.9812	22.2695	27.2152	17.7072	31.6787	1.42133
Tb927.1.1330-1	Tb927.1.1330	Mitochondrial Editosome-like Complex TUTase (MEAT1)	57.4156	59.009	57.3672	49.9375	54.8131	59.2321	56.131	60.4893	56.94	57.1941	57.6109	62.8593	54.8901	65.0774	65.3725	85.2447	83.4511	86.0148	57.9306	54.6609	57.8534	59.2214	61.78	84.9035	1.46561
Tb927.1.1340-1	Tb927.1.1340	FG-GAP repeat protein, putative,intergrin alpha chain protein, putative	35.3255	35.7143	35.3786	43.2136	32.3703	31.604	39.3145	37.8815	35.5687	38.1392	35.6063	40.0963	50.7191	43.0273	44.482	32.8194	35.1503	36.4287	35.4728	35.7293	37.5882	37.9473	46.0761	34.7995	0.981018
Tb927.1.1350-1	Tb927.1.1350	kinesin heavy chain, putative	32.4065	31.1103	30.8055	36.8337	38.2295	30.8716	35.1151	32.9373	36.5367	36.8835	30.9818	33.8399	36.4798	35.4057	34.363	26.8849	27.1901	26.4489	31.4408	35.3116	34.863	33.9018	35.4162	26.8413	0.85371
Tb927.1.1360-1	Tb927.1.1360	hypothetical protein, unlikely	9.07149	12.0275	17.0775	3.3164	13.9263	15.4644	13.6756	11.6635	8.99865	9.19813	9.19131	19.8016	4.00854	13.2123	13.3847	7.9103	9.95459	8.63633	12.7255	10.9024	11.4459	12.7304	10.2018	8.83374	0.694178
Tb927.1.1370-1	Tb927.1.1370	rRNA biogenesis protein, putative	37.2909	39.6545	38.8837	46.2223	38.1189	38.5914	36.3225	37.0412	38.9234	37.094	34.6829	31.3526	43.025	36.8165	36.6253	55.9654	59.1209	58.5445	38.6097	40.9775	37.429	34.3765	38.8223	57.877	1.49903
Tb927.1.1380-1	Tb927.1.1380	serine/threonine protein phosphatase 2A regulatory subunit, putative	29.132	31.9168	30.1323	45.5745	29.9081	31.9321	31.0075	27.867	27.9836	28.2649	30.0119	32.4508	41.5519	33.4314	30.3975	28.2695	25.2165	27.2313	30.3937	35.8049	28.9527	30.2425	35.1269	26.9057	0.885241
Tb927.1.1390-1	Tb927.1.1390	hypothetical protein, conserved	38.5477	37.1199	37.1747	20.0534	35.411	41.2937	33.6633	32.0952	38.1915	39.1556	38.0706	36.7189	21.6532	35.3979	36.1995	45.0073	42.6617	44.6258	37.6141	32.2527	34.65	37.9817	31.0835	44.0983	1.17239
Tb927.1.1400-1	Tb927.1.1400	hypothetical protein, conserved	34.6961	34.8226	32.1092	26.4457	31.9794	40.5996	32.4927	30.0251	31.869	31.3453	29.9517	30.9443	25.4081	36.7816	37.5056	32.1169	40.3579	37.0347	33.876	33.0082	31.4622	30.7471	33.2318	36.5032	1.07755
Tb927.1.1410-1	Tb927.1.1410	hypothetical protein, unlikely	16.9334	15.3985	14.0153	7.38756	20.807	22.5908	19.6054	16.9474	16.8603	14.5944	11.7863	20.1203	4.38636	13.3454	15.9777	17.6209	16.9775	14.1755	15.4491	16.9285	17.8044	15.5003	11.2365	16.258	1.05236
Tb927.1.1420-1	Tb927.1.1420	hypothetical protein, conserved	55.8179	57.5094	58.2839	74.3368	60.86	49.3878	55.0055	55.033	51.2112	48.7944	52.1969	50.021	55.7956	47.175	47.43	60.6218	61.6048	60.7291	57.2037	61.5282	53.7499	50.3374	50.1335	60.9853	1.06611
Tb927.1.1430-1	Tb927.1.1430	hypothetical protein, unlikely	4.48568	6.25587	6.87549	0.560054	6.47247	6.82482	6.27547	7.08218	6.15502	5.31583	4.07446	3.34398	0.526508	8.27645	4.79463	6.82766	4.65797	5.07365	5.87235	4.61911	6.50422	4.24476	4.53253	5.51976	0.939958
Tb927.1.1440-1	Tb927.1.1440	hypothetical protein, unlikely	47.5439	41.837	54.7136	18.2147	53.6068	65.117	37.0799	37.4556	33.8814	37.0472	46.2747	41.4311	7.33871	51.4783	41.7686	53.7901	50.687	47.5771	48.0315	45.6462	36.139	41.5844	33.5285	50.6847	1.05524
Tb927.1.1450-1	Tb927.1.1450	hypothetical protein, unlikely	3.43246	5.41561	6.86561	2.28563	8.03925	4.97369	4.73241	4.30469	4.91461	4.60183	4.61895	3.79085	2.14872	4.3583	7.33773	6.66318	6.25315	7.4491	5.23789	5.09952	4.65057	4.33721	4.61492	6.78848	1.29603
Tb927.1.1460-1	Tb927.1.1460	hypothetical protein, unlikely	1.52027	1.73966	2.07469	0.467227	3.28677	1.8301	1.82099	1.50851	1.89766	2.15018	1.51073	3.0997	0	4.67735	2.39996	5.94365	2.76106	2.94225	1.77821	1.86136	1.74239	2.25354	2.35911	3.88232	2.18328
Tb927.1.1470-1	Tb927.1.1470	hypothetical protein, conserved	33.0506	35.2199	33.4733	43.1981	31.036	26.128	32.6224	30.7132	29.2035	29.4295	31.4971	34.5628	43.2788	40.6583	38.4233	63.3364	53.538	61.5104	33.9146	33.454	30.8464	31.8298	40.7868	59.4616	1.75328
Tb927.1.1480-1	Tb927.1.1480	hypothetical protein, unlikely	7.0556	8.69986	7.79624	1.38183	4.5826	7.21672	5.45292	6.4691	2.17892	4.05399	5.3616	5.50045	1.55888	9.48572	5.67835	10.1076	8.16587	10.9001	7.85057	4.39372	4.70031	4.97201	5.57431	9.72453	1.2387
Tb927.1.1490-1	Tb927.1.1490	hypothetical protein, unlikely	4.75843	3.99424	5.13706	1.74818	7.5763	7.13281	3.99223	3.70404	3.13248	4.14827	5.29926	6.08888	3.6978	5.31274	4.77047	6.94962	4.30449	6.51833	4.62991	5.48576	3.60959	5.1788	4.59367	5.92415	1.27954
Tb927.1.1500-1	Tb927.1.1500	hypothetical protein, conserved	27.8511	31.4664	32.4863	51.08	31.9498	26.2895	28.654	30.4861	30.8992	26.5186	30.0169	36.1938	31.9206	25.0979	22.3185	12.2005	9.0459	10.7057	30.6012	36.4397	30.0131	30.9098	26.4457	10.6507	0.348049
Tb927.1.1510-1	Tb927.1.1510	hypothetical protein, unlikely	11.0503	8.6297	9.7453	1.45092	11.8731	11.3663	9.23967	7.696	7.42813	8.94262	10.053	11.9635	0	8.00358	7.98517	1.64798	2.31366	2.61053	9.80844	8.23012	8.12127	10.3197	5.32958	2.19072	0.223351
Tb927.1.1520-1	Tb927.1.1520	hypothetical protein, unlikely	2.06049	1.51993	1.17289	0	2.25628	2.27997	1.4584	1.4095	1.43041	0.430512	1.20992	0.993003	0	1.42706	1.60175	0.396682	0.491398	0.578766	1.58443	1.51208	1.43277	0.877811	1.0096	0.488949	0.308595
Tb927.1.1530-1	Tb927.1.1530	protein kinase, putative	46.6326	47.6268	51.1616	39.3163	48.9537	38.8113	46.1164	47.1255	48.8711	51.732	48.5543	47.3494	33.8901	46.0735	49.6782	49.6084	39.4504	45.8464	48.4736	42.3604	47.371	49.2119	43.2139	44.9684	0.927688
Tb927.1.1540-1	Tb927.1.1540	hypothetical protein, conserved	40.9052	38.2403	37.9449	48.6829	37.0838	39.0633	38.2615	36.538	37.5271	36.7844	36.4868	35.3666	46.9456	43.7769	40.1414	51.8376	50.9006	54.8253	39.0301	41.61	37.4422	36.2126	43.6213	52.5212	1.34566
Tb927.1.1550-1	Tb927.1.1550	tubulin-tyrosine ligase, putative	39.9443	36.9106	38.8402	34.635	38.127	41.1729	38.6062	37.4064	36.2278	38.1932	38.6815	41.571	39.3487	43.1731	43.6908	39.3111	41.0098	40.5627	38.565	37.9783	37.4135	39.4819	42.0708	40.2945	1.04485
Tb927.1.1560-1	Tb927.1.1560	vesicular-fusion protein nsf, putative,N-ethylmaleimide sensitive factor (NsF)	76.2705	80.3166	78.5601	64.0668	77.7286	76.6016	75.306	72.0837	71.4951	71.5981	74.1042	76.2745	52.4543	62.3595	64.4211	48.0357	45.9419	45.4922	78.3824	72.799	72.9616	73.9923	59.7449	46.4899	0.593116
Tb927.1.1570-1	Tb927.1.1570	hypothetical protein, unlikely	4.33746	5.63122	2.89696	0.462121	4.17966	5.1286	3.54589	3.17055	3.47783	3.58878	2.80166	5.97836	0	4.95668	10.6818	4.0416	4.09632	4.44173	4.28855	3.25679	3.39809	4.12293	5.21283	4.19322	0.977771
Tb927.1.1580-1	Tb927.1.1580	cytochrome c oxidase assembly factor, putative,electron transport protein SCO1/2, putative	25.9328	27.5827	25.0151	18.2951	20.5431	25.5931	25.3747	22.3767	23.6834	30.123	29.2003	32.1394	33.6965	39.5134	38.9564	29.9823	37.6928	34.7731	26.1769	21.4771	23.8116	30.4876	37.3888	34.1494	1.30456
Tb927.1.1590-1	Tb927.1.1590	hypothetical protein, unlikely	14.5076	16.4033	16.3809	0.633469	13.8461	22.3313	15.2763	15.3394	21.1126	19.6778	20.7386	21.4332	1.78658	26.7252	25.6243	23.168	21.6289	19.3157	15.7639	12.2703	17.2428	20.6165	18.0454	21.3709	1.35568
Tb927.1.1600-1	Tb927.1.1600	hypothetical protein, conserved	29.2919	30.9732	30.6265	33.313	29.4999	27.8696	28.1289	29.8004	28.6894	29.4792	28.8872	25.9171	33.1261	28.7544	28.2897	42.5603	41.6824	42.5766	30.2972	30.2275	28.8729	28.0945	30.0567	42.2731	1.39528
Tb927.1.1610-1	Tb927.1.1610	hypothetical protein, conserved	51.9407	51.4411	55.4271	60.8516	50.1765	54.3251	49.1053	51.0482	44.1368	46.404	46.1622	46.5813	61.6073	54.7442	53.5645	65.0046	73.4226	66.297	52.9363	55.1177	48.0968	46.3825	56.6386	68.2414	1.28912
Tb927.1.1620-1	Tb927.1.1620	ATP-dependent DEAD/H RNA helicase, putative	46.3381	49.2433	44.2085	43.1602	43.2971	43.7187	40.2534	42.678	42.7844	44.572	39.9077	38.4393	44.0488	43.4741	44.858	71.5384	69.535	69.3272	46.5967	43.392	41.9053	40.973	44.127	70.1335	1.50512
Tb927.1.1630-1	Tb927.1.1630	hypothetical protein, conserved	43.7798	46.4051	46.9227	27.489	38.0063	39.0913	35.5701	36.3206	39.5306	37.0147	40.7615	34.4991	29.1345	44.0703	37.7733	47.6092	44.1464	41.55	45.7025	34.8622	37.1404	37.4251	36.9927	44.4352	0.972271
Tb927.1.1640-1	Tb927.1.1640	hypothetical protein, conserved	39.9817	42.8972	42.92	40.5574	43.3406	40.5802	39.1457	36.6906	38.3368	37.2135	38.1728	42.8377	41.6766	40.0846	43.1093	52.6152	54.3678	56.2174	41.933	41.4927	38.0577	39.408	41.6235	54.4001	1.29731
Tb927.1.1650-1	Tb927.1.1650	hypothetical protein, conserved	18.054	18.3539	18.8409	20.3958	15.7475	17.9696	18.6611	17.5335	16.5202	20.1746	17.6933	15.8413	16.3682	15.1772	19.1644	24.5219	22.3201	21.4338	18.4163	18.0377	17.5716	17.9031	16.9033	22.7586	1.23579
Tb927.1.1660-1	Tb927.1.1660	hypothetical protein, conserved	48.1259	46.1294	40.9697	46.7601	38.7607	50.9803	43.2181	44.5843	40.8869	40.5947	42.9562	46.438	42.9744	44.1278	45.8608	53.4569	57.8416	54.0691	45.075	45.5003	42.8964	43.3296	44.321	55.1225	1.22291
Tb927.1.1670-1	Tb927.1.1670	hypothetical protein, conserved	73.4774	74.9762	75.2099	78.2112	73.6758	70.4811	73.2992	72.0033	72.0977	72.0276	72.088	76.6902	72.8162	76.9027	73.3357	70.9661	70.941	70.9528	74.5545	74.1227	72.4667	73.6019	74.3516	70.9533	0.951697
Tb927.1.1680-1	Tb927.1.1680	hypothetical protein, conserved	55.3183	47.1476	49.1905	51.8779	46.2426	55.5172	47.8645	44.742	49.5775	41.6982	44.2332	46.911	59.46	49.4613	51.5614	60.269	65.1714	55.5473	50.5522	51.2126	47.3947	44.2808	53.4942	60.3293	1.19341
Tb927.1.1690-1	Tb927.1.1690	RNA editing endoribonuclease (KREN1)	46.0339	45.6326	45.3128	39.5272	39.8958	40.6298	41.7791	42.5861	41.9898	41.095	43.2894	39.9866	49.6649	48.3476	48.1037	55.8943	58.017	56.6973	45.6598	40.0176	42.1183	41.457	48.7054	56.8695	1.24551
Tb927.1.1700-1	Tb927.1.1700	hypothetical protein, conserved	31.0218	34.362	30.2275	30.9855	29.6764	29.5038	31.3586	26.3921	29.6524	25.8011	26.7076	26.2352	30.7389	25.3801	26.1603	54.9878	53.4297	58.2137	31.8704	30.0552	29.1344	26.248	27.4264	55.5438	1.7428
Tb927.1.1710-1	Tb927.1.1710	hypothetical protein, conserved	49.9143	51.5961	49.4074	59.5495	49.6269	43.1489	54.9523	55.5529	55.2769	56.8829	56.3103	55.8221	70.5603	61.0242	60.4675	56.8654	58.5006	57.0249	50.306	50.7751	55.2607	56.3384	64.0173	57.4636	1.14228
Tb927.1.1720-1	Tb927.1.1720	hypothetical protein, conserved	49.4237	50.5318	52.0099	53.5529	47.9996	50.9335	51.525	55.4092	52.1168	50.4915	56.4934	49.9318	58.1206	53.9167	55.494	51.4009	59.1936	53.9561	50.6551	50.8287	53.017	52.3056	55.8438	54.8502	1.08282
Tb927.1.1730-1	Tb927.1.1730	hypothetical protein, conserved	66.8554	65.9951	62.3212	98.216	58.9027	58.443	56.8724	63.5062	64.8059	58.7069	58.0177	56.5897	104.591	65.1767	62.9057	80.4138	84.3321	81.6094	65.0572	71.8539	61.7282	57.7714	77.5577	82.1184	1.26225
Tb927.1.1740-1	Tb927.1.1740	hypothetical protein	4.60907	4.95293	4.43639	6.67799	4.45421	5.41663	4.05377	4.6111	4.65085	4.13388	3.89812	4.85378	4.28904	3.63984	3.21267	2.74401	2.10574	2.39352	4.66613	5.51627	4.43857	4.29526	3.71385	2.41442	0.517436
Tb927.1.1750-1	Tb927.1.1750	hypothetical protein, conserved	32.1322	32.2719	30.9063	33.3365	31.2158	23.9117	28.2538	33.6711	30.4998	29.9014	30.6243	29.6604	38.6542	32.6109	32.5103	29.0268	29.5127	28.6041	31.7701	29.488	30.8083	30.062	34.5918	29.0479	0.914314
Tb927.1.1760-1	Tb927.1.1760	hypothetical protein, conserved	5.61568	6.62083	5.5599	0.383529	4.04697	11.2669	4.62447	6.50097	6.04761	5.95688	6.97555	9.54161	1.08167	6.85618	10.8352	7.01344	5.03655	4.57613	5.93214	5.23247	5.72435	7.49135	6.25769	5.54204	0.93424
Tb927.1.1770-1	Tb927.1.1770	glutaredoxin, putative	49.7812	48.5041	46.4285	22.1861	46.8212	55.5487	46.7313	38.9757	37.7899	47.2965	48.7384	50.3903	23.5564	38.0746	49.9418	48.5605	45.5878	45.3306	48.2379	41.5187	41.1656	48.8084	37.1909	46.4929	0.963825
Tb927.1.1780-1	Tb927.1.1780	hypothetical protein, unlikely	5.48205	8.23751	7.31014	1.41961	6.72554	7.94358	7.55824	7.03882	7.84924	6.8247	9.83603	8.47624	4.00373	6.67071	6.51069	5.15972	6.39171	6.45268	7.0099	5.36291	7.4821	8.37899	5.72838	6.00137	0.856127
Tb927.1.1790-1	Tb927.1.1790	hypothetical protein	60.0655	57.1252	61.1332	25.4694	54.9802	66.8306	54.4814	52.8916	52.9039	54.8355	57.5667	51.1832	22.3166	41.7289	51.6001	39.5168	38.8858	39.2568	59.4413	49.0934	53.4257	54.5285	38.5485	39.2198	0.659807
Tb927.1.1800-1	Tb927.1.1800	hypothetical protein, unlikely	26.714	25.8615	21.1753	15.3584	28.1334	25.8906	22.873	23.3811	19.3685	20.6334	24.044	29.4066	14.2557	22.2424	21.2204	17.3117	16.3393	14.6265	24.5836	23.1275	21.8742	24.6947	19.2395	16.0925	0.654604
Tb927.1.1810-1	Tb927.1.1810	hypothetical protein, unlikely	15.8751	20.9578	16.3698	4.53044	17.832	19.3885	11.5875	11.3767	12.9886	12.162	20.7523	16.5308	2.83938	13.6781	15.8373	8.00447	10.081	9.34294	17.7342	13.917	11.9843	16.4817	10.7849	9.14279	0.515545
Tb927.1.1820-1	Tb927.1.1820	hypothetical protein, conserved	68.4874	69.0905	68.1763	55.4932	70.0804	67.4442	62.393	59.2064	58.7095	67.3684	64.9603	60.3639	61.6042	59.6272	63.3964	72.0486	66.2847	65.743	68.5847	64.3393	60.103	64.2309	61.5426	68.0254	0.991846
Tb927.1.1830-1	Tb927.1.1830	hypothetical protein, unlikely	9.15321	10.8312	7.76112	0.380938	10.3362	12.9316	5.84592	5.53461	9.28316	9.53235	15.7044	7.58171	0	9.2614	6.84855	8.48042	6.25315	7.95413	9.24852	7.8829	6.8879	10.9395	5.36998	7.56256	0.817706
Tb927.1.1840-1	Tb927.1.1840	hypothetical protein, conserved	45.1096	48.2825	54.1169	49.3956	42.8802	33.9896	42.6632	41.8596	44.0893	39.6981	40.3438	38.7316	43.4441	41.7095	44.7713	65.972	60.7537	66.4217	49.1696	42.0885	42.8707	39.5912	43.3083	64.3825	1.30939
Tb927.1.1850-1	Tb927.1.1850	hypothetical protein, conserved	35.5926	37.3771	40.1337	39.8153	38.5686	27.8384	36.2467	34.6373	33.7493	37.8028	38.8609	34.038	45.4482	37.3614	39.8309	40.471	40.8502	40.5109	37.7011	35.4074	34.8778	36.9006	40.8802	40.6107	1.07718
Tb927.1.1860-1	Tb927.1.1860	hypothetical protein, unlikely	19.9909	24.252	24.8505	3.52367	23.9024	19.6806	20.886	16.749	15.8549	20.101	26.1099	24.5458	4.41682	19.5972	18.3511	23.3464	18.1237	19.3996	23.0311	15.7022	17.83	23.5856	14.1217	20.2899	0.880976
Tb927.1.1870-1	Tb927.1.1870	hypothetical protein, unlikely	1.95989	0.530099	0.818124	0	0.786911	0.681579	2.67036	2.94951	1.12247	2.70266	5.06373	3.11692	0	3.73281	2.01108	1.66019	1.0283	1.38414	1.1027	0.489497	2.24745	3.62777	1.91463	1.35754	1.2311
Tb927.1.1880-1	Tb927.1.1880	hypothetical protein, conserved	48.3582	47.4776	48.3854	53.3919	44.2294	40.3227	47.1344	46.1686	46.1598	51.9158	50.4655	46.4301	63.0406	54.7482	54.976	49.4504	51.3236	52.2467	48.0738	45.9813	46.4876	49.6038	57.5883	51.0069	1.06101
Tb927.1.1890-1	Tb927.1.1890	hypothetical protein, conserved	32.4798	32.5964	32.2786	38.2176	31.897	24.4011	33.4157	33.462	31.8973	36.3099	32.5221	27.551	40.0558	34.859	34.4434	34.83	38.7987	36.5607	32.4516	31.5052	32.925	32.1277	36.4528	36.7298	1.13183
Tb927.1.1900-1	Tb927.1.1900	hypothetical protein, unlikely	22.0051	19.2725	23.839	19.5372	29.4507	12.0255	24.0672	20.7259	20.0045	28.4181	23.0124	16.6647	35.422	24.3483	19.7126	21.7468	19.7921	21.7385	21.7055	20.3378	21.5992	22.6984	26.4943	21.0925	0.971756
Tb927.1.1910-1	Tb927.1.1910	hypothetical protein, conserved	41.0727	39.9709	38.9678	45.4971	39.2868	39.5532	42.247	40.6814	40.1362	43.3349	40.8316	40.9978	50.076	47.1668	46.1191	36.4582	36.8128	37.2159	40.0038	41.4457	41.0215	41.7214	47.7873	36.829	0.920637
Tb927.1.1920-1	Tb927.1.1920	hypothetical protein, conserved	29.4994	26.2291	27.6367	31.1869	30.8604	26.9794	32.6709	30.0633	31.4039	29.8271	31.7056	26.783	26.8007	28.366	28.8285	26.6719	28.1827	26.063	27.7884	29.6756	31.3794	29.4386	27.9984	26.9726	0.970641
Tb927.1.1930-1	Tb927.1.1930	phosphatidylinositol 3-kinase, putative	59.9653	61.2232	65.5302	74.2398	59.4963	33.7762	60.4307	62.8304	62.2625	64.1268	64.1703	59.8527	80.4061	64.7056	64.8698	69.059	60.7098	66.1856	62.2396	55.8374	61.8412	62.7166	69.9939	65.3181	1.04946
Tb927.1.1940-1	Tb927.1.1940	hypothetical protein, unlikely	27.2408	25.3894	31.3092	4.9025	28.452	32.9647	26.8695	23.5448	32.1515	28.5542	25.5608	32.687	6.91328	29.447	28.6448	24.5563	21.7283	24.9416	27.9798	22.1064	27.5219	28.934	21.6683	23.7421	0.848543
Tb927.1.1950-1	Tb927.1.1950	hypothetical protein, unlikely	28.1331	26.8136	27.402	3.56828	32.8112	38.6688	30.248	32.834	29.4116	26.7871	36.3435	30.538	4.02545	32.6597	31.159	31.2073	26.0068	24.4809	27.4496	25.0161	30.8312	31.2229	22.6147	27.2316	0.992061
Tb927.1.1960-1	Tb927.1.1960	chaperone protein DNAj, putative	72.3975	75.1904	69.7876	77.6384	60.419	60.4299	66.4262	71.0569	71.2524	67.3983	65.6633	61.7236	90.2398	68.0878	71.52	78.0187	85.272	86.0288	72.4585	66.1624	69.5785	64.9284	76.6159	83.1065	1.14695
Tb927.1.1970-1	Tb927.1.1970	hypothetical protein, unlikely	8.8764	9.00314	9.08513	2.95534	7.53911	10.3886	10.1338	9.54174	8.79874	7.65027	9.92328	9.95405	3.20575	9.75346	11.9692	9.76029	9.25466	9.71967	8.98822	6.96101	9.49144	9.17587	8.30946	9.57821	1.06564
Tb927.1.1980-1	Tb927.1.1980	hypothetical protein, conserved	51.9677	55.3487	53.5721	46.4516	47.2931	53.1904	51.7393	51.5542	45.1749	47.8398	52.2355	54.0543	55.2029	60.0027	58.0875	54.9516	62.9686	56.8647	53.6295	48.9783	49.4895	51.3765	57.7644	58.2616	1.08637
Tb927.1.1990-1	Tb927.1.1990	hypothetical protein, conserved	34.3562	33.0846	32.9675	31.7308	30.1082	37.5451	37.5767	34.3016	31.1698	30.4355	30.2297	24.2462	26.7672	33.2239	30.5603	28.8322	36.4606	31.9256	33.4694	33.128	34.3494	28.3038	30.1838	32.4061	0.968231
Tb927.1.2000-1	Tb927.1.2000	hypothetical protein, unlikely	16.4936	17.8444	16.065	16.8404	12.1409	14.3397	13.109	10.6379	12.8574	9.47686	7.99018	8.74358	8.26002	8.90056	8.46221	15.7179	12.019	10.435	16.801	14.4403	12.2015	8.73687	8.54093	12.724	0.757334
Tb927.1.2010-1	Tb927.1.2010	hypothetical protein, unlikely	0.492251	1.33141	1.02741	0	1.97643	0	0	1.58745	0.469873	1.69702	0	0	0	1.87508	0	1.04244	0.430449	1.30367	0.950358	0.658809	0.685773	0.565673	0.625028	0.92552	0.973864
Tb927.1.2020-1	Tb927.1.2020	hypothetical protein	0.830071	1.4032	0.649686	0	0	0.360836	0.20196	0.446145	0.198084	0.47694	1.3404	0.550045	0	0	0.354897	0.878923	0.725855	0.36639	0.960987	0.120279	0.282063	0.789129	0.118299	0.657056	0.68373
Tb927.1.2030-1	Tb927.1.2030	hypothetical protein, unlikely	0.52917	0	0	0	0	0	0	0.568835	0.505113	0	0	0	0	0	0	0	0	0.233574	0.17639	0	0.357983	0	0	0.0778579	0.441396
Tb927.1.2040-1	Tb927.1.2040	expression site-associated gene 2 (ESAG2) protein, putative	1.10196	1.30397	1.05415	0.428038	1.29047	1.43708	0.75965	0.839062	0.964207	0.844215	1.03801	0.851914	0.344914	0.262349	0.785238	0.972344	0.441654	0.608001	1.15336	1.05186	0.854306	0.91138	0.464167	0.673999	0.584378
Tb927.1.2050-1	Tb927.1.2050	hypothetical protein, unlikely	2.64585	3.57817	2.20893	1.64438	4.60343	7.66777	3.08999	3.2234	2.52557	5.87828	5.6967	2.80523	0.662523	2.01572	3.61995	0.747084	1.3882	0.934294	2.81098	4.63852	2.94632	4.79341	2.09939	1.02319	0.363998
Tb927.1.2060-1	Tb927.1.2060	expression site-associated gene (ESAG, pseudogene), putative,expression site-associated gene 11 (ESAG11), fragment	6.90222	8.71206	6.72284	1.83844	10.1614	4.80069	4.03042	4.45175	7.02766	6.34537	2.97219	3.659	3.45664	4.38199	4.72167	2.92337	0.402376	1.21864	7.44571	5.60018	5.16994	4.32552	4.18677	1.5148	0.203446
Tb927.1.2070-1	Tb927.1.2070	expression site-associated gene (ESAG, pseudogene), putative,expression site-associated gene 11 (ESAG11), fragment	0	0.336769	0.259875	0	0	0	0	0	0	0	0	0	0	0	0	0	0	0	0.198881	0	0	0	0	0	0
Tb927.1.2080-1	Tb927.1.2080	hypothetical protein, unlikely	0.311277	0.420961	0.162422	0.621825	0.31245	0.270627	0.45441	0.334609	0.297125	0	0	1.2376	1.75374	0	0	0	0.136098	0.0686981	0.29822	0.401634	0.362048	0.412534	0.584579	0.0682653	0.22891
Tb927.1.2090-1	Tb927.1.2090	hypothetical protein, unlikely	0.920296	2.48916	0	0.408542	0	0	0.29855	0.989278	0	0	0.99073	0	0	0	0.52463	0.649638	0.536502	0.677025	1.13649	0.136181	0.429276	0.330243	0.174877	0.621055	0.54647
Tb927.1.2100-1	Tb927.1.2100	calpain-like cysteine peptidase, putative,cysteine peptidase, Clan CA, family C2, putative	145.787	144.624	155.338	245.152	187.829	167.982	184.214	193.751	192.621	183.373	169.5	166.211	255.351	214.998	211.263	240.461	255.08	247.144	148.583	200.321	190.195	173.028	227.204	247.562	1.66615
Tb927.1.2110-1	Tb927.1.2110	calpain-like cysteine peptidase, putative,cysteine peptidase, Clan CA, family C2, putative	27.458	29.7989	30.3688	34.2152	28.868	24.465	26.3607	24.0859	25.2039	22.935	27.7245	23.6576	38.4127	29.9849	32.5954	53.4225	44.6337	49.5463	29.2085	29.1827	25.2168	24.7724	33.6643	49.2009	1.68447
Tb927.1.2120-1	Tb927.1.2120	calpain, putative,cysteine peptidase, Clan CA, family C2, putative	70.864	73.6136	75.5799	68.8775	76.0008	65.3256	75.2333	74.2201	73.486	80.3055	76.7539	76.7707	73.8627	82.9386	79.3623	85.0025	72.6232	85.6033	73.3525	70.0679	74.3131	77.9434	78.7212	81.0763	1.1053
Tb927.1.2130-1	Tb927.1.2130	hypothetical protein, unlikely	63.8718	62.2727	61.2301	40.0586	76.0404	62.6335	69.3892	64.2683	71.2475	73.8253	62.3639	70.869	32.08	58.7033	72.3989	82.5725	74.6867	77.2022	62.4582	59.5775	68.3017	69.0194	54.3941	78.1538	1.2513
Tb927.1.2140-1	Tb927.1.2140	hypothetical protein, unlikely	7.12546	9.06942	8.09213	0	12.201	8.3814	9.17818	13.0663	5.8013	8.18826	4.06101	8.33237	0	9.57964	11.1107	13.7582	10.0793	8.3254	8.09567	6.8608	9.34859	6.86055	6.89679	10.721	1.32428
Tb927.1.2150-1	Tb927.1.2150	calpain-like protein fragment, putative,calpain-like cysteine peptidase, Clan CA, family C2	29.5735	30.2495	28.3558	15.1943	33.7535	30.5405	32.58	29.6924	32.9577	33.467	31.5137	36.6073	18.0432	42.0298	41.3341	28.2938	29.7987	30.613	29.3929	26.4961	31.7434	33.8626	33.8024	29.5685	1.00597
Tb927.1.2160-1	Tb927.1.2160	calpain-like protein fragment, putative	32.3157	34.0882	36.5907	16.5693	38.925	39.3339	44.0304	38.7329	35.6278	38.4355	41.7468	45.3976	27.3101	38.1601	51.1214	63.3026	53.5498	56.8422	34.3316	31.6094	39.4637	41.86	38.8639	57.8982	1.68644
Tb927.1.2170-1	Tb927.1.2170	hypothetical protein, unlikely	1.51191	2.95341	1.75312	0.44745	3.03523	2.62895	2.28888	1.98641	2.08459	2.12352	3.7978	3.11692	0.630974	3.19955	3.44757	1.06726	1.90969	2.37281	2.07282	2.03721	2.11996	3.01275	2.42603	1.78326	0.860306
Tb927.1.2180-1	Tb927.1.2180	hypothetical protein, unlikely	26.8113	29.7704	26.3599	13.7188	32.0115	25.5183	30.8999	26.6973	30.7109	31.9454	36.0031	31.7926	9.01031	33.0577	29.4422	38.5495	30.6021	33.946	27.6472	23.7496	29.436	33.2471	23.8368	34.3659	1.24301
Tb927.1.2190-1	Tb927.1.2190	hypothetical protein, conserved	60.9817	63.1133	62.2874	84.5359	64.1773	57.3766	65.2645	64.7586	61.0181	62.5353	62.8462	65.7657	77.9108	69.051	65.3992	65.4682	56.8515	68.6931	62.1275	68.6966	63.6804	63.7157	70.787	63.6709	1.02484
Tb927.1.2200-1	Tb927.1.2200	hypothetical protein,zinc finger protein family member, putative (ZC3H4)	22.3974	24.6311	23.3736	5.24454	30.6346	28.2459	21.3185	19.3139	17.1503	17.5359	24.6415	25.4428	2.77335	26.2512	20.6253	25.0186	20.6616	23.0314	23.4674	21.375	19.2609	22.5401	16.5499	22.9039	0.975988
Tb927.1.2210-1	Tb927.1.2210	hypothetical protein, conserved	94.0894	92.7856	91.8889	60.1786	85.2528	95.1861	90.6009	87.3759	88.5452	94.8557	94.2902	96.908	61.5585	100.343	95.0945	109.744	105.892	108.571	92.9213	80.2058	88.8407	95.3513	85.6655	108.069	1.16302
Tb927.1.2220-1	Tb927.1.2220	hypothetical protein, unlikely	4.14455	3.00266	2.78048	1.3799	5.05164	9.00829	4.60977	4.29609	2.9671	3.23185	5.25849	2.74638	0.555963	2.81918	5.56915	5.64231	6.60122	5.81484	3.30923	5.14661	3.95765	3.74558	2.98143	6.01946	1.81899
Tb927.1.2230-1	Tb927.1.2230	calpain-like protein fragment, putative	318.014	307.03	329.381	95.4802	295.396	287.912	294.38	287.72	307.467	299.145	320.853	288.667	114.766	285.776	289.012	382.82	382.128	379.896	318.142	226.263	296.522	302.888	229.851	381.615	1.19951
Tb927.1.2240-1	Tb927.1.2240	hypothetical protein, unlikely	2.96335	2.00377	2.87161	0	1.2748	3.68053	2.67799	1.82027	3.03068	2.18915	3.41802	0.561046	0	2.01572	1.44798	3.13775	2.5913	2.14888	2.61291	1.65177	2.50965	2.05607	1.15456	2.62598	1.005
Tb927.1.2250-1	Tb927.1.2250	hypothetical protein, unlikely	0.647963	0.876286	0.450803	0	0.867208	0.375564	0.420407	0.464355	0.824674	0.496407	0	1.14499	0	0.822741	0	0	0.188871	0.476681	0.658351	0.414257	0.569812	0.547133	0.274247	0.22185	0.336979
Tb927.1.2260-1	Tb927.1.2260	calpain-like protein fragment, putative	167.218	184.744	180.453	94.5429	202.006	206.959	195.858	201.105	210.438	204.321	216.65	195.935	100.907	215.837	220.538	194.127	208.159	191.387	177.471	167.836	202.467	205.635	179.094	197.891	1.11506
Tb927.1.2270-1	Tb927.1.2270	hypothetical protein, unlikely	30.5196	22.634	30.3086	1.31113	39.5285	37.6612	26.3487	31.2198	37.1199	39.0314	47.6933	37.838	0	32.814	35.3576	54.207	28.4096	29.5498	27.8207	26.167	31.5628	41.5209	22.7239	37.3888	1.34392
Tb927.1.2280-1	Tb927.1.2280	hypothetical protein, unlikely	4.97207	3.07386	4.59577	0.18919	7.12973	6.17538	4.97716	6.56641	5.28843	5.06069	7.79951	5.27158	0	5.68188	8.01733	4.51259	5.21739	4.51471	4.2139	4.4981	5.61067	6.04392	4.5664	4.74823	1.1268
Tb927.1.2290-1	Tb927.1.2290	hypothetical protein, unlikely	8.72667	9.79288	10.2696	0.494551	17.1464	11.6227	14.8175	12.5742	9.92503	10.6684	13.1924	17.2251	0	14.8526	16.8296	15.3349	13.3137	16.1453	9.59638	9.75455	12.4389	13.6953	10.5607	14.9313	1.55593
Tb927.1.2300-1	Tb927.1.2300	hypothetical protein, unlikely	54.6809	58.0459	59.5185	7.56937	73.9696	94.3987	70.0016	63.8359	54.627	58.7829	74.0571	85.7154	5.88909	86.9744	78.4322	76.3686	67.3533	63.1514	57.4151	58.6459	62.8215	72.8518	57.0985	68.9578	1.20104
Tb927.1.2310-1	Tb927.1.2310	hypothetical protein	79.4931	94.4637	88.6028	13.7815	124.647	121.048	85.833	101.632	95.1857	95.6742	99.5024	108.469	13.2505	106.609	110.207	106.086	107.971	92.0799	87.5199	86.4922	94.2168	101.215	76.6889	102.046	1.16597
Tb927.1.2320-1	Tb927.1.2320	hypothetical protein, conserved	48.8465	45.3402	44.6421	49.3807	44.7218	53.921	46.3858	47.1775	46.9084	53.3256	45.1752	45.1191	46.4229	47.3623	45.4392	54.8558	50.5447	54.0323	46.2762	49.3412	46.8239	47.8733	46.4081	53.1443	1.14841
Tb927.1.2330-1	Tb927.1.2330	beta tubulin	0	0	0	0	0	0	0	0	0	0	0	0	0	0	0	0	0	0	0	0	0	0	0	0	div 0
Tb927.1.2340-1	Tb927.1.2340	alpha tubulin	0	0	0	0	0	0	0	0	0	0	0	0	0	0	0	0	0	0	0	0	0	0	0	0	div 0
Tb927.1.2350-1	Tb927.1.2350	beta tubulin	0.907831	0.710788	1.14685	1.01813	0.863293	1.24623	1.16252	1.0786	1.27704	0.878517	0.925875	0.379941	0.538393	1.09204	0.653715	0.20237	0.208909	0.210902	0.921823	1.04255	1.17272	0.728111	0.761381	0.207394	0.224982
Tb927.1.2360-1	Tb927.1.2360	alpha tubulin	0	0	0	0	0	0	0	0	0	0	0	0	0	0	0	0	0	0	0	0	0	0	0	0	div 0
Tb927.1.2370-1	Tb927.1.2370	beta tubulin	486.789	477.52	521.767	300.92	630.299	746.657	602.745	589.431	570.789	522.827	542.408	624.876	200.462	545.927	457.927	217.751	252.612	248.505	495.359	559.292	587.655	563.371	401.439	239.623	0.483736
Tb927.1.2380-1	Tb927.1.2380	alpha tubulin	0	0	0	0	0	0	0	0	0	0	0	0	0	0	0	0	0	0	0	0	0	0	0	0	div 0
Tb927.1.2390-1	Tb927.1.2390	beta tubulin	0	0	0	0	0	0	0	0	0	0	0	0	0	0	0	0	0	0	0	0	0	0	0	0	div 0
Tb927.1.2400-1	Tb927.1.2400	alpha tubulin	170.88	163.202	160.099	380.12	193.476	184.271	194.013	209.814	173.661	157.89	164.7	167.569	313.614	168.839	164.099	79.5347	106.838	90.7423	164.727	252.622	192.496	163.387	215.517	92.3717	0.560756
Tb927.1.2410-1	Tb927.1.2410	beta tubulin, pseudogene	1.05834	0.572507	0.220893	2.72497	1.41644	0.613421	1.16733	1.06182	1.14492	0.729718	2.27868	0.935077	1.06004	1.47819	1.20665	0.747084	0.555279	0.716292	0.617247	1.58494	1.12469	1.31449	1.24829	0.672885	1.09014
Tb927.1.2420-1	Tb927.1.2420	hypothetical protein	37.0718	34.6092	42.1819	45.5489	41.2928	34.5179	35.2643	37.5367	28.7658	34.081	37.463	41.5238	56.5951	40.7698	31.4956	30.6431	35.0318	37.8468	37.9543	40.4532	33.8556	37.6893	42.9535	34.5072	0.909179
Tb927.1.2430-1	Tb927.1.2430	histone H3, putative	0	0	0	0	0	0	0	0	0	0	0	0	0	0	0	0	0	0	0	0	0	0	0	0	div 0
Tb927.1.2440-1	Tb927.1.2440	hypothetical protein, unlikely	0	0	0	0	0	0	0	0	0	0	0	0	0	0	0	0	0	0	0	0	0	0	0	0	div 0
Tb927.1.2450-1	Tb927.1.2450	histone H3, putative	0	0	0	0	0	0	0	0	0	0	0	0	0	0	0	0	0	0	0	0	0	0	0	0	div 0
Tb927.1.2460-1	Tb927.1.2460	hypothetical protein, unlikely	0	0	0	0	0	0	0	0	0	0	0	0	0	0	0	0	0	0	0	0	0	0	0	0	div 0
Tb927.1.2470-1	Tb927.1.2470	histone H3, putative	0	0	0	0	0	0	0	0	0	0	0	0	0.593304	0	0	0	0	0	0	0	0	0	0.197768	0	div 0
Tb927.1.2480-1	Tb927.1.2480	hypothetical protein, unlikely	0	0	0	0	0	0	0	0	0	0	0	0	0	0	0	0	0	0	0	0	0	0	0	0	div 0
Tb927.1.2490-1	Tb927.1.2490	histone H3, putative	0.315922	0.427244	0.329692	0.841474	0.317113	0.274666	0.153731	0.849007	0.90468	0.181522	0	0	0	0.300853	0.54029	0	0.276258	0.278894	0.357619	0.477751	0.635806	0.0605073	0.280381	0.185051	0.517452
Tb927.1.2500-1	Tb927.1.2500	hypothetical protein, unlikely	0	0	0	0	0	0	0	0	0	0	0	0	0	0	0	0	0	0	0	0	0	0	0	0	div 0
Tb927.1.2510-1	Tb927.1.2510	histone H3, putative	0	0	0	0	0	0	0	0	0	0	0	0	0	0	0	0	0	0	0	0	0	0	0	0	div 0
Tb927.1.2520-1	Tb927.1.2520	hypothetical protein, unlikely	0	0	0	0	0	0	0	0	0	0	0	0	0	0	0	0	0	0	0	0	0	0	0	0	div 0
Tb927.1.2530-1	Tb927.1.2530	histone H3, putative	0.631845	0.854488	1.64846	0.631106	0.95134	0.549333	0.768654	1.18861	1.65858	0.726088	0	1.25607	1.18661	1.20341	1.35073	0.669031	0.552517	0.278894	1.04493	0.710593	1.20528	0.660721	1.24692	0.500147	0.478642
Tb927.1.2540-1	Tb927.1.2540	hypothetical protein, unlikely	0	0	0	0	0	0	0	0	0	0	0	0	0	0	0	0	0	0	0	0	0	0	0	0	div 0
Tb927.1.2550-1	Tb927.1.2550	histone H3, putative	0	0	0	0	0	0	0	0	0	0	0	0	0	0	0	0	0	0	0	0	0	0	0	0	div 0
Tb927.1.2560-1	Tb927.1.2560	hypothetical protein, unlikely	0	0	0	0	0	0	0	0	0	0	0	0	0	0	0	0	0	0	0	0	0	0	0	0	div 0
Tb927.1.2570-1	Tb927.1.2570	coatomer beta subunit (beta-coP)	133.009	136.225	131.772	124.372	132.235	119.402	123.39	125.641	125.975	126.519	133.313	128.133	116.059	117.662	120.64	106.385	103.411	105.396	133.669	125.336	125.002	129.322	118.121	105.064	0.786004
Tb927.1.2580-1	Tb927.1.2580	RNasePH-like protein,exosome-associated protein 1,Rrp42 homologue (TbEAP1)	89.2941	91.7737	79.0887	94.2715	78.0465	76.0149	87.4203	86.6687	92.3925	77.9222	80.0401	81.6196	109.666	82.148	83.3133	101.363	96.9646	105.777	86.7189	82.7777	88.8272	79.8606	91.709	101.368	1.16893
Tb927.1.2590-1	Tb927.1.2590	hypothetical protein, unlikely	4.88465	5.00443	7.56907	0.591386	12.7777	7.97877	9.3636	8.43307	7.3471	12.5872	15.7755	10.5932	0	6.2022	6.58172	5.01539	4.91856	4.96548	5.81938	7.11594	8.38126	12.9853	4.26131	4.96648	0.853437
Tb927.1.2600-1	Tb927.1.2600	pumilio/PUF RNA binding protein 9 (PUF9)	64.4827	65.9497	67.0947	145.251	81.6785	57.7424	73.4874	71.0192	73.1053	71.1147	67.2347	65.2594	103.663	67.2308	62.211	46.1671	43.7241	49.0365	65.8424	94.8907	72.5373	67.8696	77.7016	46.3092	0.703335
Tb927.1.2610-1	Tb927.1.2610	hypothetical protein, unlikely	0.503972	0.681556	0.525937	0	0	0	0	0.541747	0	0	0	0	0	0.959865	0	1.06726	0.440698	0	0.570488	0	0.180582	0	0.319955	0.502654	0.881094
Tb927.1.2620-1	Tb927.1.2620	hypothetical protein, unlikely	5.13757	4.44666	5.36149	0.273683	8.66366	8.57599	5.19998	4.85995	6.08097	6.14002	4.64585	7.08117	0.771871	3.91401	4.21741	3.04636	3.77374	2.90266	4.98191	5.83778	5.3803	5.95568	2.96776	3.24092	0.650539
Tb927.1.2630-1	Tb927.1.2630	hypothetical protein, unlikely	0.566968	1.27792	0	0	0	1.97171	0	0.40631	0.180398	0.651534	0.610361	1.00187	0	0	0.323209	0.400224	0.330523	0.166838	0.614962	0.657237	0.195569	0.754588	0.107736	0.299195	0.486526
Tb927.1.2640-1	Tb927.1.2640	hypothetical protein, conserved	18.9771	22.0747	19.5965	11.6646	19.8479	21.4601	19.9542	19.3297	22.4213	17.8426	20.1438	17.06	8.22442	14.407	20.1991	19.3914	20.7722	21.0289	20.2161	17.6575	20.5684	18.3488	14.2768	20.3975	1.00897
Tb927.1.2650-1	Tb927.1.2650	hypothetical protein, unlikely	6.55163	4.77089	6.57421	1.34235	8.09394	7.01053	8.09283	7.31359	4.32954	4.05399	7.32433	7.34704	0	4.31939	4.30946	6.93721	5.28838	5.6725	5.96558	5.48227	6.57865	6.24178	2.87628	5.96603	1.00008
Tb927.1.2660-1	Tb927.1.2660	hypothetical protein, unlikely	0	0	0.380851	0	0.732641	0.634574	0	0	0	0	1.17863	0	0	0	0	0	0.319126	0	0.12695	0.455738	0	0.392876	0	0.106375	0.83793
Tb927.1.2670-1	Tb927.1.2670	flagellar protein PF16	121.812	124.804	122.781	147.144	133.68	125.167	122.517	124.081	115.567	111.114	110.919	108.498	107.808	91.3739	90.9212	81.3653	77.5303	82.5233	123.132	135.33	120.722	110.177	96.7011	80.4729	0.653548
Tb927.1.2680-1	Tb927.1.2680	hypothetical protein, unlikely	2.83679	2.36085	2.27725	0	2.19037	3.03549	1.48659	1.87657	1.04147	0.752287	3.52373	1.7352	0	0.831223	1.49276	1.38634	0.572453	0.866871	2.49163	1.74195	1.46821	2.00374	0.774661	0.941889	0.378021
Tb927.1.2690-1	Tb927.1.2690	hypothetical protein, unlikely	1.39052	0.208944	1.7736	0.411524	4.0322	1.61191	1.80437	2.82341	2.65461	2.30811	0.997962	0.819046	0	1.17706	1.84961	0.65438	1.62125	0.340983	1.12435	2.01854	2.42746	1.37504	1.00889	0.872206	0.77574
Tb927.1.2700-1	Tb927.1.2700	hypothetical protein, conserved	31.9305	35.1723	34.3433	23.594	32.0508	36.4471	32.4286	30.1164	29.0532	31.7809	31.1032	34.1269	22.4387	35.2137	30.3864	42.4257	42.8732	44.5097	33.8153	30.6973	30.5327	32.337	29.3463	43.2695	1.27958
Tb927.1.2710-1	Tb927.1.2710	hypothetical protein, conserved	28.9043	28.5051	28.4625	32.1375	26.0077	22.8873	27.7262	28.3302	26.8262	27.9351	25.4676	29.231	35.2974	30.7157	29.9127	39.2376	35.7484	37.2017	28.6239	27.0108	27.6275	27.5445	31.9753	37.3959	1.30646
Tb927.1.2720-1	Tb927.1.2720	hypothetical protein, unlikely	15.4681	12.6612	12.5315	1.89736	15.9349	12.7403	11.4884	13.3457	11.6565	11.4603	13.8035	11.8683	3.82225	17.8313	19.492	18.1024	21.7128	16.1705	13.5536	10.1909	12.1635	12.3774	13.7152	18.6619	1.3769
Tb927.1.2730-1	Tb927.1.2730	hypothetical protein, conserved	46.3881	45.6393	44.8631	49.1528	41.8947	45.9288	43.3469	40.7638	38.0756	39.2609	41.4014	45.6739	44.3424	38.9516	40.8901	49.2444	52.4517	51.6625	45.6302	45.6588	40.7288	42.1121	41.3947	51.1196	1.1203
Tb927.1.2740-1	Tb927.1.2740	lipase-like protein, putative	62.0109	62.6577	58.3731	62.7475	52.1722	58.0024	59.0531	56.3357	53.3923	59.5036	53.9288	58.4943	68.019	66.5933	68.2427	58.2726	61.5606	59.4315	61.0139	57.6407	56.2604	57.3089	67.6183	59.7549	0.979365
Tb927.1.2750-1	Tb927.1.2750	hypothetical protein, conserved	175.847	177.172	170.31	218.176	160.418	155.715	186.496	182.835	176.7	182.358	177.171	177.941	273.32	208.967	187.209	201.315	207.217	207.646	174.443	178.103	182.01	179.157	223.165	205.392	1.17742
Tb927.1.2760-1	Tb927.1.2760	hypothetical protein	203.87	206.404	186.015	126.852	223.648	266.354	237.983	243.102	279.673	327.093	244.658	271.665	148.545	265.226	271.496	274.848	278.614	262.586	198.763	205.618	253.586	281.139	228.422	272.016	1.36854
Tb927.1.2770-1	Tb927.1.2770	hypothetical protein, conserved	37.4611	32.1681	32.0951	38.3069	27.7678	32.3413	36.1518	32.6658	33.9576	32.6928	34.5186	30.9687	43.0968	34.826	33.6906	28.7369	32.0248	29.9252	33.9081	32.8053	34.2584	32.7267	37.2044	30.2289	0.891496
Tb927.1.2780-1	Tb927.1.2780	hypothetical protein	1.97557	3.05337	1.47262	4.5103	3.39945	0.981474	3.57065	2.42703	4.0409	2.91887	1.82294	2.99225	4.24014	1.61257	3.37862	1.19533	2.96149	2.7406	2.16719	2.96374	3.34619	2.57802	3.07711	2.29914	1.06089
Tb927.1.2810-1	Tb927.1.2810	hypothetical protein, unlikely	0	0	0	0	0	0	0	0	0	0	0	0	0	0	0	0	0	0	0	0	0	0	0	0	div 0
Tb927.1.2820-1	Tb927.1.2820	pteridine transporter, putative	27.2932	28.6692	27.9753	26.8943	26.5501	26.0399	27.6979	26.2727	25.6192	25.9257	25.0201	30.4151	33.8465	27.7817	29.9907	52.0328	45.5505	47.0009	27.9792	26.4948	26.5299	27.1203	30.5396	48.1947	1.72252
Tb927.1.2830-1	Tb927.1.2830	hypothetical protein, unlikely	0	0	0	0	0	0	0	0	0	0	0	0	0	0	0	0	0	0	0	0	0	0	0	0	div 0
Tb927.1.2840-1	Tb927.1.2840	hypothetical protein, unlikely	0	0	0	0	0	0	0	0	0	0	0	0	0	0	0	0	0	0	0	0	0	0	0	0	div 0
Tb927.1.2850-1	Tb927.1.2850	pteridine transporter, putative	0	0	0	0.043169	0	0	0	0	0	0	0	0.0859183	0	0	0	0	0	0	0	0.0143897	0	0.0286394	0	0	div 0
Tb927.1.2860-1	Tb927.1.2860	hypothetical protein, unlikely	0	0	0	0	0	0	0	0	0	0	0	0	0	0	0	0	0	0	0	0	0	0	0	0	div 0
Tb927.1.2870-1	Tb927.1.2870	hypothetical protein, unlikely	0	0	0	0	0	0	0	0	0	0	0	0	0	0	0	0	0	0	0	0	0	0	0	0	div 0
Tb927.1.2880-1	Tb927.1.2880	pteridine transporter, putative	21.8475	22.6197	21.9879	19.9441	19.8475	19.2763	20.5684	19.025	18.5646	19.4815	20.6233	21.4796	20.454	22.7192	22.3406	34.5283	31.2646	33.5802	22.1517	19.6893	19.386	20.5281	21.8379	33.1244	1.49534
Tb927.1.2890-1	Tb927.1.2890	hypothetical protein, unlikely	0	0	0	0	0	0	0	0	0	0	0	0	0	0	0	0	0	0	0	0	0	0	0	0	div 0
Tb927.1.2900-1	Tb927.1.2900	hypothetical protein, unlikely	7.17519	5.33693	8.0495	6.9279	7.56235	7.17391	9.25251	9.44844	8.04756	7.42086	6.37258	7.60741	7.41127	9.22446	9.20325	6.83772	8.94094	9.65965	6.85387	7.22138	8.91617	7.13362	8.61299	8.47944	1.23717
Tb927.1.2910-1	Tb927.1.2910	hypothetical protein, unlikely	1.44978	1.17638	1.21037	4.24772	1.7463	1.51255	2.25753	1.55845	2.76774	1.66602	3.74578	0	2.17816	2.76125	1.98353	0	2.28197	2.81568	1.27885	2.50219	2.19457	1.80393	2.30765	1.69922	1.32871
Tb927.1.2920-1	Tb927.1.2920	hypothetical protein, unlikely	4.93207	5.55832	4.28919	1.09473	4.12555	2.85866	4.79998	4.41813	4.70785	7.3208	3.31847	4.35764	0.771871	5.47962	2.81161	7.8335	2.33613	4.17258	4.92653	2.69298	4.64199	4.99897	3.02103	4.78074	0.970407
Tb927.1.2930-1	Tb927.1.2930	hypothetical protein, unlikely	9.49793	7.52333	8.7791	6.68594	11.7129	6.13421	9.1115	9.33472	9.06613	9.66721	7.44953	7.91219	6.11559	10.8539	6.03324	10.0569	8.30546	8.26491	8.60012	8.17767	9.17079	8.34298	7.66756	8.87576	1.03205
Tb927.1.2940-1	Tb927.1.2940	hypothetical protein, unlikely	2.64585	1.56545	1.8983	2.42252	0.663956	0.862624	2.41405	2.31089	1.57848	1.90031	2.13626	0.876635	2.48446	2.51964	1.97966	2.45137	1.73525	1.89779	2.03653	1.31637	2.10114	1.63774	2.32792	2.02813	0.995876
Tb927.1.2950-1	Tb927.1.2950	hypothetical protein, unlikely	3.29261	3.18059	1.47262	2.50572	1.88859	2.45369	2.97554	3.53942	2.24495	1.89186	5.31692	3.74031	0	0.447937	1.20665	3.98445	3.08489	4.77528	2.64861	2.28266	2.91997	3.6497	0.551528	3.94821	1.49067
Tb927.1.2960-1	Tb927.1.2960	hypothetical protein, unlikely	10.9614	6.64517	5.91679	10.0676	4.55284	8.54408	6.25355	6.50097	3.96875	4.77792	4.88289	4.00747	5.67877	8.63878	1.29284	12.0067	5.94942	9.84346	7.84111	7.72152	5.57442	4.55609	5.20346	9.26653	1.18179
Tb927.1.2970-1	Tb927.1.2970	hypothetical protein, conserved	53.6454	59.8003	57.0567	53.868	54.3637	54.0903	48.7893	49.0994	52.7608	50.6174	54.799	48.1546	59.8684	47.4958	45.5791	41.9214	41.8146	43.7265	56.8341	54.1074	50.2165	51.1903	50.9811	42.4875	0.74757
Tb927.1.2980-2	Tb927.1.2980	hypothetical protein, conserved	35.1231	35.0591	34.54	31.778	30.8533	29.7286	30.0951	29.8051	29.3755	28.0184	30.4891	27.7814	28.9672	28.7403	30.0656	36.7573	37.4249	37.1831	34.9074	30.7866	29.7586	28.763	29.2577	37.1218	1.06343
Tb927.1.2985-1	Tb927.1.2985	hypothetical protein, conserved	76.5426	87.0326	82.7792	105.639	87.1325	80.6742	95.0926	84.8081	89.3897	88.9421	85.6231	89.5407	94.7608	94.474	92.8754	115.911	114.982	108.246	82.1182	91.1486	89.7634	88.0353	94.0367	113.046	1.37663
Tb927.1.2990-1	Tb927.1.2990	hypothetical protein, conserved	55.3848	52.6986	53.9842	56.2963	51.3235	49.4088	52.3941	51.6335	52.4332	50.4039	50.3533	52.7657	65.0759	52.6249	53.8224	76.9242	73.947	74.2058	54.0225	52.3429	52.1536	51.1743	57.1744	75.0256	1.38878
Tb927.1.3000-1	Tb927.1.3000	aminoacylase, putative,N-acyl-L-amino acid amidohydrolase, putative	64.3933	68.1184	64.24	67.8504	60.6292	58.1761	62.771	59.5653	57.1542	52.4504	48.5138	57.2184	59.5777	54.3193	49.763	59.2847	56.4924	58.3528	65.5839	62.2186	59.8302	52.7275	54.5533	58.0433	0.885024
Tb927.1.3010-1	Tb927.1.3010	mRNA processing protein, putative	38.3045	39.2927	35.1179	36.1247	32.8097	35.3252	36.4503	33.8556	33.2589	34.8882	33.1722	30.2333	45.1865	40.3143	38.3345	54.6793	54.734	52.6261	37.5717	34.7532	34.5216	32.7646	41.2785	54.0131	1.4376
Tb927.1.3020-1	Tb927.1.3020	hypothetical protein, unlikely	33.0918	29.4317	26.1339	26.9983	26.9323	27.9927	33.0759	27.24	22.1965	27.7498	16.368	36.3495	34.7125	27.2548	36.7093	37.8803	42.7539	43.9513	29.5524	27.3078	27.5041	26.8224	32.8922	41.5285	1.40525
Tb927.1.3030-1	Tb927.1.3030	KREL2 (KREL2)	76.3426	80.3157	76.8094	83.8245	72.2486	81.3776	76.9656	72.4071	77.1357	71.8052	77.2128	73.9989	83.8878	82.3688	77.5207	104.269	109.68	104.99	77.8226	79.1503	75.5028	74.339	81.2591	106.313	1.3661
Tb927.1.3040-1	Tb927.1.3040	hypothetical protein, conserved	39.8342	37.6038	36.5167	40.2557	34.4963	30.8295	34.5866	33.9202	33.699	31.1454	30.018	27.9488	50.1659	39.868	37.2681	67.4857	68.4367	66.1591	37.9849	35.1938	34.0686	29.7041	42.434	67.3605	1.77335
Tb927.1.3050-1	Tb927.1.3050	hypothetical protein, conserved	68.4519	67.7296	65.8736	76.5644	60.3251	54.8793	58.1212	60.0527	59.4951	60.028	54.6883	50.1936	81.9162	62.0553	60.7634	90.4506	96.5459	93.1625	67.3517	63.9229	59.223	54.97	68.2449	93.3863	1.38655
Tb927.1.3060-1	Tb927.1.3060	hypothetical protein, unlikely	54.0311	60.2639	62.7802	38.5749	51.4391	39.711	69.9313	65.8651	68.0573	55.689	57.5667	41.3403	50.2122	58.3497	64.778	74.3152	83.2919	102.772	59.0251	43.2417	67.9512	51.532	57.78	86.7932	1.47045
Tb927.1.3070-1	Tb927.1.3070	hypothetical protein, conserved	104.556	103.093	103.35	141.355	92.4791	76.6332	104.393	105.248	99.7049	94.1818	89.6611	79.4138	146.139	97.475	96.5319	134.583	158.268	156.912	103.666	103.489	103.115	87.7522	113.382	149.921	1.44619
Tb927.1.3080-1	Tb927.1.3080	hypothetical protein, unlikely	61.2399	76.4269	69.4849	14.5052	68.8967	83.9732	71.7997	69.3647	66.6945	70.8464	66.3693	83.8846	19.2968	78.2802	78.0221	107.493	104.227	99.9604	69.0506	55.7917	69.2863	73.7001	58.533	103.894	1.5046
Tb927.1.3090-1	Tb927.1.3090	hypothetical protein, unlikely	87.5725	86.9986	79.6949	28.7421	112.482	121.963	95.3251	95.0289	95.4763	105.881	91.1472	107.809	20.2654	91.6953	88.0144	147.659	129.202	132.816	84.7553	87.7289	95.2767	101.612	66.6584	136.559	1.61122
Tb927.1.3100-1	Tb927.1.3100	hypothetical protein, unlikely	30.3391	27.6712	29.6979	10.6493	32.106	28.2174	28.8399	29.5794	21.5515	26.7563	34.1802	32.416	8.83363	26.8762	30.1662	38.3503	44.011	42.2509	29.236	23.6576	26.6569	31.1175	21.9587	41.5374	1.42076
Tb927.1.3110-1	Tb927.1.3110	soluble N-ethylmaleimide sensitive factor (NSF) attachment protein, putative	98.178	95.2148	94.0755	103.261	80.6165	79.8753	94.5989	91.4977	96.9387	98.6758	91.8744	90.3245	135.606	95.0674	98.329	110.314	123.592	119.769	95.8228	87.9176	94.3451	93.6249	109.667	117.892	1.23031
Tb927.1.3120-1	Tb927.1.3120	separase, putative,cysteine peptidase, Clan CD, family C50, putative	24.7798	26.1083	22.9272	29.3072	23.3346	22.8764	27.3127	27.3237	25.2034	27.637	24.8101	25.3438	38.1065	29.6797	30.4575	30.4115	32.7583	33.0466	24.6051	25.1727	26.6132	25.9303	32.7479	32.0721	1.30348
Tb927.1.3130-1	Tb927.1.3130	protein kinase, putative	58.4204	55.4759	56.9905	77.4644	51.1618	52.8524	59.781	61.2521	58.3507	60.2747	61.5244	57.5634	90.1561	61.1165	59.4395	40.9701	43.9041	43.0336	56.9623	60.4929	59.7946	59.7875	70.2374	42.6359	0.748494
Tb927.1.3140-1	Tb927.1.3140	hypothetical protein, unlikely	33.8669	27.064	33.3348	31.7771	32.4493	42.828	37.8289	35.1643	35.6334	34.938	36.0446	35.703	30.3556	26.3876	34.8831	30.155	26.2496	30.2372	31.4219	35.6848	36.2089	35.5618	30.5421	28.8806	0.919123
Tb927.1.3150-1	Tb927.1.3150	hypothetical protein, conserved	78.6492	75.3053	82.7989	68.631	82.0702	86.6007	83.948	81.3471	76.3282	75.9924	78.4134	70.7725	63.1345	78.9159	75.2381	92.8728	100.712	103.841	78.9178	79.1006	80.5411	75.0595	72.4295	99.1421	1.25627
Tb927.1.3160-1	Tb927.1.3160	hypothetical protein, unlikely	5.121	6.00209	6.05675	1.81867	5.48299	8.31087	7.30965	4.03689	8.14698	9.41572	12.1285	6.33439	3.84691	6.50231	9.3418	6.50686	10.4488	10.0964	5.72662	5.20418	6.49784	9.29286	6.56367	9.01736	1.57464
Tb927.1.3170-1	Tb927.1.3170	hypothetical protein, conserved	80.586	80.0761	83.7374	89.0821	78.3208	81.9098	87.9199	81.124	82.6008	87.121	91.1472	84.5237	102.886	89.3239	83.9922	95.6561	97.2041	95.4446	81.4665	83.1042	83.8816	87.5973	92.0673	96.1016	1.17965
Tb927.1.3180-1	Tb927.1.3180	40S ribosomal protein S11, putative	1146.52	1137.82	1103.08	1836.5	1035.13	1071.56	1152.18	1212.82	1119.68	982.965	1038.3	990.327	1653.66	1086.64	1014	1003.31	1139.43	1079.83	1129.14	1314.4	1161.56	1003.86	1251.43	1074.19	0.951339
Tb927.1.3190-1	Tb927.1.3190	hypothetical protein, unlikely	188.825	179.404	173.215	188.673	190.588	237.959	166.227	161.301	132.83	138.237	151.611	188.867	90.5229	146.888	134.404	134.031	111.789	119.331	180.482	205.74	153.453	159.572	123.938	121.717	0.674401
Tb927.1.3200-1	Tb927.1.3200	SGT1-like protein, putative	91.5321	86.7787	98.407	139.423	85.5606	89.029	107.918	108.027	108.668	97.4053	93.3027	82.1352	151.485	108.413	101.587	187.781	290.479	229.155	92.2393	104.671	108.204	90.9477	120.495	235.805	2.55645
Tb927.1.3210-1	Tb927.1.3210	hypothetical protein, unlikely	33.1071	27.1574	25.2989	43.1273	41.0404	53.7923	45.9537	55.036	43.8628	42.2031	35.0566	37.8826	52.3223	35.1458	41.7686	115.319	129.565	110.438	28.5211	45.9867	48.2841	38.3808	43.0789	118.441	4.15274
Tb927.1.3220-1	Tb927.1.3220	GTPase activating protein of Rab-like GTPase, putative	43.2849	42.402	45.3369	44.7652	42.8911	41.4232	44.3246	46.0607	44.3818	50.8798	44.5495	40.7652	51.6619	51.7141	52.74	57.92	51.2992	55.2353	43.6746	43.0265	44.9224	45.3982	52.0387	54.8182	1.25515
Tb927.1.3230-1	Tb927.1.3230	cell division cycle protein, putative	50.4633	48.1753	49.0223	59.0953	43.0867	43.4878	48.5652	49.638	47.0686	48.6139	48.406	48.974	82.8338	59.0076	56.0687	62.5422	62.973	61.0553	49.2203	48.5566	48.4239	48.6647	65.97	62.1902	1.26351
Tb927.1.3240-1	Tb927.1.3240	hypothetical protein, unlikely	22.883	33.2673	35.2235	30.475	22.9693	27.8526	26.1675	30.1329	32.7641	30.2406	27.7137	28.8105	53.718	34.8664	33.2644	39.9791	37.5189	39.8969	30.458	27.099	29.6881	28.9216	40.6163	39.1316	1.28478
Tb927.1.3250-1	Tb927.1.3250	hypothetical protein, conserved	49.4291	49.079	50.1474	64.6013	48.0901	39.3228	51.3542	51.7321	52.984	52.4017	55.2602	52.4256	69.2109	52.7573	53.6546	46.5988	47.7224	48.3942	49.5518	50.6714	52.0235	53.3625	58.5409	47.5718	0.960042
Tb927.1.3260-1	Tb927.1.3260	hypothetical protein, conserved	66.4954	67.8695	67.6259	87.3169	66.746	51.8239	66.5922	69.7674	66.2348	65.7661	67.3461	64.3107	85.4433	66.5496	68.3128	60.1231	59.9223	63.8113	67.3303	68.6289	67.5315	65.8076	73.4352	61.2855	0.910222
Tb927.1.3270-1	Tb927.1.3270	hypothetical protein, conserved	52.3832	53.7353	51.3238	76.1608	51.9982	48.8719	50.8674	54.189	53.059	53.502	50.5957	51.4293	77.4977	53.3988	56.5617	52.2467	53.539	51.7857	52.4808	59.0103	52.7051	51.8423	62.4861	52.5238	1.00082
Tb927.1.3280-1	Tb927.1.3280	septum formation protein MAF homologue, putative	49.2212	53.5021	53.2073	48.1009	54.4655	50.9724	49.1292	46.2291	48.4267	53.3775	47.7438	50.5387	48.9005	53.7524	56.023	54.4304	52.6634	50.6076	51.9769	51.1796	47.9283	50.5533	52.892	52.5671	1.01136
Tb927.1.3290-1	Tb927.1.3290	hypothetical protein, conserved	68.3587	69.5228	71.1594	91.2093	63.8472	57.9804	63.1953	66.0285	64.7403	59.4694	59.3056	63.0255	87.0591	64.0382	68.5923	61.1869	68.8906	66.8838	69.6803	71.0123	64.6547	60.6002	73.2299	65.6537	0.942214
Tb927.1.3300-1	Tb927.1.3300	myotubularin, putative,zinc-binding phosphatase, putative	58.433	62.7266	61.1062	76.9154	63.4721	62.1432	60.5727	59.3725	60.6598	59.2356	63.6621	58.1612	68.0281	56.8002	55.8127	47.0329	43.464	44.4138	60.7553	67.5102	60.2017	60.353	60.2137	44.9702	0.740187
Tb927.1.3310-1	Tb927.1.3310	hypothetical protein, conserved	130.598	124.684	127.821	115.543	116.394	126.418	130.928	131.934	140.154	128.35	132.127	128.176	115.012	112.02	118.9	116.935	124.005	118.799	127.701	119.452	134.338	129.551	115.311	119.913	0.939012
Tb927.1.3320-1	Tb927.1.3320	leucine-rich repeat protein (LRRP), putative	6.53147	7.3608	8.33084	3.1411	7.28454	8.41263	6.00341	5.46081	6.69636	7.92265	6.83604	5.28987	4.54301	5.41364	6.20562	3.71408	5.12972	4.1109	7.4077	6.27943	6.05352	6.68285	5.38742	4.31823	0.582938
Tb927.1.3330-1	Tb927.1.3330	hypothetical protein, unlikely	0.572076	0	0.895514	0	0	0.497369	0	0.922435	0.273034	0	1.84758	0.758171	1.07436	0	0	0.605744	1.0005	0.378768	0.489196	0.16579	0.39849	0.868583	0.35812	0.661672	1.35257
Tb927.1.3340-1	Tb927.1.3340	hypothetical protein, unlikely	0	1.36311	0	1.7898	0.674495	0.584211	0.980949	0.72233	0.320707	0.386094	2.17017	0.89055	0	1.27982	0	0	1.17519	0.593203	0.454371	1.01617	0.674662	1.14894	0.426607	0.589466	1.29732
Tb927.1.3350-1	Tb927.1.3350	hypothetical protein	0.269641	0.182327	0.844179	0.3591	1.08263	0.234429	0.393629	0.579704	0.900838	0	0.435417	0.714709	0	0.256779	1.38342	0	0.235787	0.476074	0.432049	0.558719	0.624724	0.383375	0.546733	0.237287	0.549213
Tb927.1.3360-1	Tb927.1.3360	hypothetical protein, unlikely	0.671962	1.81748	1.4025	1.34235	4.72146	0.584211	0.980949	1.44466	1.60353	1.54438	2.17017	0.89055	1.26195	1.27982	1.14919	1.42302	1.17519	1.0381	1.29731	2.21601	1.34305	1.53503	1.23032	1.21211	0.934319
Tb927.1.3370-1	Tb927.1.3370	hypothetical protein, unlikely	3.14642	1.54732	1.64177	1.90469	2.58404	2.48684	2.36621	2.30609	2.04776	2.13656	2.30947	1.89543	2.6859	2.99633	2.20132	3.02872	2.75138	3.40891	2.11184	2.32519	2.24002	2.11382	2.62785	3.06301	1.4504
Tb927.1.3380-1	Tb927.1.3380	hypothetical protein, unlikely	1.13105	1.5296	1.18035	0	2.27063	1.12383	2.35877	1.38952	1.54233	2.04247	2.08734	0.856559	0.606891	4.3084	4.14498	2.73741	2.54326	2.13961	1.28033	1.13148	1.76354	1.66212	3.02009	2.47343	1.93186
Tb927.1.3390-1	Tb927.1.3390	hypothetical protein, conserved	57.9165	61.6411	58.0014	42.0247	62.306	66.385	57.5029	52.9051	53.5482	56.7061	50.7461	52.6626	47.7992	59.8532	53.744	50.0501	43.4912	45.4537	59.1864	56.9052	54.652	53.3716	53.7988	46.3317	0.78281
Tb927.1.3400-1	Tb927.1.3400	hypothetical protein, conserved	45.0551	42.6109	45.6934	45.103	46.3783	48.7933	42.4358	43.4265	41.5636	45.173	37.8912	38.1512	46.1116	46.5342	44.8873	49.9479	56.6914	53.7353	44.4531	46.7582	42.4753	40.4051	45.8444	53.4582	1.20257
Tb927.1.3410-1	Tb927.1.3410	hypothetical protein, conserved	24.018	25.0962	24.2075	17.1839	26.0004	26.0494	24.7858	23.9482	23.941	25.3791	22.9429	19.5982	17.2437	24.5752	23.8024	25.9944	23.4113	26.685	24.4406	23.0779	24.225	22.6401	21.8738	25.3636	1.03777
Tb927.1.3420-1	Tb927.1.3420	hypothetical protein, unlikely	3.46997	6.56975	2.17272	0.462121	2.08983	4.22356	3.03933	1.86503	1.65611	2.39252	2.24132	0	0	1.32178	2.37373	2.20451	2.73088	2.45061	4.07081	2.2585	2.18682	1.54461	1.23184	2.462	0.604793
Tb927.1.3430-1	Tb927.1.3430	hypothetical protein, unlikely	23.1358	21.3026	19.5208	6.55567	27.67	33.3815	14.372	22.2242	16.4455	14.1418	20.6671	13.0476	5.5467	17.8133	21.0462	19.8064	12.483	14.9922	21.3197	22.5357	17.6806	15.9522	14.8021	15.7605	0.739246
Tb927.1.3440-1	Tb927.1.3440	hypothetical protein, unlikely	4.38824	5.93452	6.73455	0.687546	6.73672	6.28383	6.28046	3.32976	5.17433	7.1192	6.66931	2.73681	0	2.45819	6.62185	2.73324	3.61157	3.53209	5.68577	4.56937	4.92819	5.50844	3.02668	3.2923	0.579042
Tb927.1.3450-1	Tb927.1.3450	hypothetical protein, conserved	48.4538	49.8775	49.9241	58.4431	55.2089	53.2097	50.4074	50.4194	49.0062	53.5311	50.4935	43.6369	53.5037	48.764	49.5914	45.0514	41.272	44.8272	49.4185	55.6206	49.9443	49.2205	50.6197	43.7169	0.884627
Tb927.1.3460-1	Tb927.1.3460	hypothetical protein, unlikely	2.78104	3.55205	4.35337	0.617286	4.34237	5.37303	3.60875	4.31816	2.94957	3.72849	4.49083	5.3238	0	2.35412	1.84961	4.58066	3.37761	2.79606	3.56215	3.44423	3.62549	4.51437	1.40124	3.58478	1.00635
Tb927.1.3470-1	Tb927.1.3470	hypothetical protein, unlikely	10.2627	16.4813	13.7222	7.2609	16.0959	11.1531	18.7272	16.8927	20.2045	14.7418	15.5365	9.35077	3.61376	17.103	17.0028	23.7709	16.5462	18.1196	13.4887	11.5033	18.6081	13.2097	12.5732	19.4789	1.44409
Tb927.1.3480-1	Tb927.1.3480	hypothetical protein, unlikely	4.88465	5.62721	4.53115	1.20467	5.81103	5.66235	7.74698	7.19552	8.46172	4.78163	5.84277	8.63148	1.35902	4.82394	6.49734	5.36368	5.69517	7.42644	5.01433	4.22602	7.80141	6.41863	4.22677	6.16177	1.22883
Tb927.1.3490-1	Tb927.1.3490	hypothetical protein, unlikely	17.0289	13.1289	16.4424	7.20631	16.2944	20.2014	14.0947	13.0019	11.6974	12.8021	14.9057	18.5609	5.37988	12.1246	9.254	10.1109	11.1334	11.7314	15.5334	14.5674	12.9313	15.4229	8.9195	10.9919	0.707629
Tb927.1.3500-1	Tb927.1.3500	hypothetical protein, unlikely	43.4778	36.3619	48.9547	12.19	68.9079	62.6684	49.5512	38.7423	41.5012	53.9071	35.104	59.1373	4.29744	53.3892	42.0696	35.1332	31.5159	32.8266	42.9315	47.9221	43.2649	49.3828	33.2521	33.1585	0.772359
Tb927.1.3510-1	Tb927.1.3510	hypothetical protein, unlikely	18.236	20.2579	21.0698	2.16841	34.6483	21.5169	16.4799	16.1024	17.0961	20.2076	22.0857	24.1682	0	14.2651	13.366	14.4819	12.5294	12.3614	19.8546	19.4445	16.5595	22.1538	9.21034	13.1243	0.661018
Tb927.1.3520-1	Tb927.1.3520	hypothetical protein, unlikely	6.6573	8.77229	9.08513	2.50067	11.994	12.1695	6.64514	7.89029	6.68053	7.45411	7.16682	9.04913	0.641151	8.77812	7.00635	4.33791	5.82148	4.89751	8.17157	8.88807	7.07198	7.89002	5.4752	5.01897	0.614198
Tb927.1.3530-1	Tb927.1.3530	hypothetical protein, unlikely	19.2618	18.6065	17.0088	3.94651	24.646	20.979	19.5699	22.7534	17.982	17.0268	19.8245	17.3924	4.77016	20.9634	17.0137	13.8958	13.1416	13.267	18.2924	16.5239	20.1018	18.0812	14.2491	13.4348	0.734448
Tb927.1.3540-1	Tb927.1.3540	hypothetical protein, unlikely	68.7453	67.8902	62.7494	51.8884	61.2955	60.5821	61.6175	58.3936	62.938	61.1327	68.9654	64.0487	38.696	50.6605	52.2169	46.0151	37.6738	41.0097	66.4616	57.922	60.983	64.7156	47.1911	41.5662	0.625417
Tb927.1.3550-1	Tb927.1.3550	hypothetical protein	45.8808	41.7584	50.4292	40.9675	43.6606	37.2097	42.8976	42.3813	39.1879	40.0944	41.3167	41.3078	34.7278	38.7638	35.6028	30.7864	28.4759	28.9785	46.0228	40.6126	41.4889	40.9063	36.3648	29.4136	0.639109
Tb927.1.3560-1	Tb927.1.3560	hypothetical protein, conserved	40.916	39.302	42.1381	35.6436	43.3764	42.2453	41.9848	40.4621	43.6754	44.4909	41.5214	36.7984	31.0299	37.1022	36.4085	38.6655	35.9286	36.8	40.7854	40.4218	42.0408	40.9369	34.8469	37.1314	0.910409
Tb927.1.3570-1	Tb927.1.3570	hypothetical protein, unlikely	6.01992	7.61592	6.6876	2.32756	5.45784	9.45457	6.23667	5.84491	5.9316	9.37253	5.64444	5.14722	1.45877	8.50669	10.2953	9.86974	7.30184	7.45721	6.77448	5.74666	6.00439	6.72139	6.75357	8.2096	1.21184
Tb927.1.3580-1	Tb927.1.3580	hypothetical protein, unlikely	8.72525	7.21097	6.57622	9.68337	6.81188	8.42869	6.4473	5.03701	5.86085	8.91259	2.60918	6.85248	4.24824	5.84711	5.80297	4.44829	5.51041	7.55994	7.50414	8.30798	5.78172	6.12475	5.29944	5.83954	0.778176
Tb927.1.3590-1	Tb927.1.3590	hypothetical protein, unlikely	4.45617	6.32771	4.18535	5.04442	4.92026	2.32454	2.81894	4.31117	3.82823	4.60875	5.75667	2.3623	3.34748	3.81925	2.66733	6.13395	6.23472	8.55617	4.98974	4.09641	3.65278	4.24257	3.27802	6.97495	1.39786
Tb927.1.3600-1	Tb927.1.3600	hypothetical protein, unlikely	30.6243	32.2796	39.4788	12.5953	31.6439	25.0589	29.3658	30.0151	29.662	39.3323	33.453	29.8429	16.9155	32.5946	26.957	40.0564	29.1423	29.6191	34.1276	23.0993	29.681	34.2094	25.489	32.9393	0.965181
Tb927.1.3610-1	Tb927.1.3610	hypothetical protein	9.51437	8.52978	9.37123	4.69823	9.22832	9.10838	9.46764	7.81429	9.49	12.0391	8.28611	7.65063	4.41682	8.75513	9.50693	10.4139	8.41332	9.20138	9.13846	7.67831	8.92398	9.32529	7.55962	9.34287	1.02237
Tb927.1.3620-1	Tb927.1.3620	hypothetical protein, unlikely	17.8247	21.0924	19.1828	7.04734	22.924	17.9184	17.3473	19.7595	19.1411	25.6041	26.0849	31.7434	15.6913	17.5049	20.9576	13.5655	20.2141	17.7024	19.3666	15.9632	18.7493	27.8108	18.0513	17.1607	0.886095
Tb927.1.3630-1	Tb927.1.3630	hypothetical protein, unlikely	10.0113	6.18927	12.2387	3.42844	9.76195	7.9579	7.23781	5.84209	10.1023	11.1759	10.1617	6.82354	2.14872	7.08225	7.82691	10.9034	7.50378	10.7318	9.47976	7.04943	7.72739	9.38703	5.68596	9.71298	1.0246
Tb927.1.3640-1	Tb927.1.3640	hypothetical protein, unlikely	20.808	16.9811	17.5966	13.8558	20.1663	16.2193	17.4576	21.2108	20.547	24.7362	23.173	28.5278	20.2126	20.4988	25.7691	20.5132	18.1956	18.6859	18.4619	16.7471	19.7384	25.479	22.1602	19.1315	1.03627
Tb927.1.3650-1	Tb927.1.3650	hypothetical protein, unlikely	1.44319	2.27702	1.25508	0	0.482877	0.418242	0.46818	0.775684	1.37758	3.3169	0.776823	1.27511	0.90344	0.458117	0.822715	2.0375	1.68266	1.80489	1.65843	0.300373	0.873815	1.78961	0.728091	1.84168	1.1105
Tb927.1.3670-1	Tb927.1.3670	expression site-associated gene (ESAG) protein, putative,expression site-associated gene 8 (ESAG8) protein, putative	24.161	25.3378	24.1621	18.8719	24.6389	25.5163	21.2635	21.415	22.723	20.9172	21.1592	22.3161	13.0278	16.8259	19.57	18.9596	16.4873	16.9717	24.5537	23.009	21.8005	21.4642	16.4745	17.4729	0.71162
Tb927.1.3680-1	Tb927.1.3680	hypothetical protein, unlikely	1.70308	1.31611	0.507801	0.324016	0.976855	0	0.473561	0.7846	0.232236	0.559171	0	0.644881	0	0	0.832171	0.515231	0.212751	0.751731	1.17566	0.433624	0.496799	0.401351	0.27739	0.493237	0.41954
Tb927.1.3700-1	Tb927.1.3700	hypothetical protein, unlikely	0	0	0.401624	0	0.386302	0	0	0.206849	0.183677	0	0	0	0.722752	0	0.329086	0	0.336533	0.254808	0.133875	0.128767	0.130175	0	0.350613	0.197114	1.47237
Tb927.1.3710-1	Tb927.1.3710	hypothetical protein, unlikely	0.166668	0	0	0	0	0	0	0	0	0	0	0	0	0	0	0	0	0	0.0555559	0	0	0	0	0	0
Tb927.1.3720-1	Tb927.1.3720	hypothetical protein, unlikely	0	0	0	0	0	0	0	0	0	0	0	0	0	0	0	0	0	0	0	0	0	0	0	0	div 0
Tb927.1.3730-1	Tb927.1.3730	hypothetical protein	0	0	0.380851	0	0	0	0	0	0	0	0	0	0	0	0	0	0	0	0.12695	0	0	0	0	0	0
Tb927.1.3740-1	Tb927.1.3740	hypothetical protein, unlikely	0.904564	1.22331	0.755191	0.48187	2.54233	1.2583	1.05641	0.777894	0.518065	0.623691	0.584277	0.479527	0	0	0.618794	0.76624	0.316399	0.239563	0.96102	1.4275	0.784121	0.562498	0.206265	0.440734	0.45861
Tb927.1.3750-1	Tb927.1.3750	hypothetical protein, conserved	0	0	0	0	0	0	0	0	0	0	0	0	0	0	0	0.322482	0	0.134431	0	0	0	0	0	0.152304	div 0
Tb927.1.3760-1	Tb927.1.3760	hypothetical protein, conserved	0	0	0.19292	0.123098	0	0	0	0	0	0	0	0	0	0.176045	0	0	0	0.122397	0.0643067	0.0410326	0	0	0.0586817	0.0407989	0.634443
Tb927.1.3770-1	Tb927.1.3770	hypothetical protein, unlikely	0	0	0.480203	0	0.923765	0.800115	0	0	0	0	0	0	0	0	0	0.974458	0.804753	0.406215	0.160068	0.574626	0	0	0	0.728475	4.55105
Tb927.1.3800-1	Tb927.1.3800	hypothetical protein, conserved	43.264	37.4331	38.1102	30.5127	41.5593	45.7033	38.9361	34.3801	39.0769	35.4167	35.6826	31.7515	27.5202	35.2197	36.995	46.7954	39.3577	42.5566	39.6024	39.2584	37.4644	34.2836	33.245	42.9032	1.08335
Tb927.1.3810-1	Tb927.1.3810	hypothetical protein, conserved	62.4508	58.4336	57.5053	51.2534	56.5405	68.4396	59.0758	57.3536	67.2927	68.1472	50.8466	70.9422	58.4772	62.3039	55.3463	62.2364	58.5873	58.5285	59.4632	58.7445	61.2407	63.312	58.7091	59.7841	1.0054
Tb927.1.3820-1	Tb927.1.3820	ATP synthase subunit, putative	135.689	138.427	142.756	121.803	132.87	145.298	137.128	134.143	137.059	116.719	126.008	127.701	95.5219	103.794	111.03	82.9598	93.2372	92.1047	138.957	133.324	136.11	123.476	103.449	89.4339	0.643607
Tb927.1.3830-1	Tb927.1.3830	glucose-6-phosphate isomerase, glycosomal (PGI)	291.74	282.581	285.89	333.543	409.207	449.714	384.012	392.646	380.895	365.419	356.981	377.23	187.773	260.717	263.339	103.658	116.018	102.25	286.737	397.488	385.851	366.543	237.276	107.309	0.374241
Tb927.1.3840-1	Tb927.1.3840	hypothetical protein, conserved	34.3437	32.7209	28.9145	28.1465	26.3238	28.6263	33.4553	33.0392	32.4133	34.135	31.1107	31.9378	31.5833	32.7055	35.5383	34.8639	33.807	35.4093	31.993	27.6989	32.9693	32.3945	33.2757	34.6934	1.0844
Tb927.1.3850-1	Tb927.1.3850	hypothetical protein, conserved	737.31	772.885	725.267	854.034	874.258	922.177	835.823	910.135	782.364	808.996	851.973	863.388	636.022	840.628	740.078	488.095	457.249	451.23	745.154	883.489	842.774	841.452	738.909	465.524	0.624736
Tb927.1.3860-1	Tb927.1.3860	hypothetical protein, conserved	39.5424	42.3936	37.7181	43.0585	39.6555	36.8053	37.6301	39.5251	38.4108	36.8046	39.7565	38.4148	51.3441	43.0406	41.0648	43.2336	40.7424	43.0502	39.8847	39.8398	38.522	38.3253	45.1498	42.3421	1.06161
Tb927.1.3870-1	Tb927.1.3870	hypothetical protein, unlikely	2.20488	0.596361	1.84078	2.93639	4.42637	2.30033	4.72081	0.948058	3.78835	2.02699	1.42417	1.16885	3.31261	0.839882	2.26247	1.86771	1.15683	2.91967	1.54734	3.22103	3.15241	1.54001	2.13832	1.9814	1.28052
Tb927.1.3880-1	Tb927.1.3880	hypothetical protein, conserved	48.0698	51.0085	48.3856	53.9945	45.3782	39.0288	48.75	49.3688	49.1512	48.144	48.3007	48.8414	57.7744	51.5411	49.6128	48.7453	46.9336	51.6926	49.1546	46.1339	49.09	48.4287	52.9761	49.1238	0.999373
Tb927.1.3890-1	Tb927.1.3890	hypothetical protein	18.8149	16.2564	13.9081	9.91849	15.4759	18.4026	17.6752	16.7139	15.2157	15.4652	16.0352	15.2383	10.3059	14.6824	19.217	23.796	19.0806	18.8012	16.3265	14.599	16.535	15.5796	14.7351	20.5593	1.25926
Tb927.1.3900-1	Tb927.1.3900	hypothetical protein, unlikely	39.4284	42.6574	34.2168	28.7421	52.4916	42.5787	37.5646	39.2607	38.032	44.8324	40.212	50.6042	32.7364	50.5905	61.752	59.7667	57.3426	57.1568	38.7675	41.2708	38.2858	45.2162	48.3596	58.0887	1.49839
Tb927.1.3910-1	Tb927.1.3910	hypothetical protein, conserved	57.9057	55.4222	53.4961	78.1417	48.8578	47.5469	54.676	55.0041	55.4289	56.9523	51.4962	53.5095	91.6733	63.3574	60.3191	60.7212	62.7237	64.4025	55.608	58.1821	55.0363	53.986	71.7833	62.6158	1.12602
Tb927.1.3920-1	Tb927.1.3920	hypothetical protein, unlikely	21.4129	17.9741	21.8325	10.1613	22.7289	23.5383	21.7976	19.0493	16.2106	17.5359	16.6927	22.8333	6.47115	23.9073	22.309	23.455	18.7245	19.555	20.4065	18.8095	19.0192	19.0206	17.5625	20.5782	1.00841
Tb927.1.3930-1	Tb927.1.3930	hypothetical protein, unlikely	18.521	16.8174	17.9476	15.5042	15.4038	19.7828	11.845	13.9364	11.8702	11.2498	11.1086	15.4288	8.94406	26.2043	15.3848	20.7316	18.5093	18.6859	17.762	16.8969	12.5505	12.5957	16.8444	19.3089	1.08709
Tb927.1.3940-1	Tb927.1.3940	hypothetical protein, conserved	62.318	59.9157	59.2275	77.6829	56.5955	50.2696	64.4171	66.6901	64.4199	65.7519	60.1242	62.3112	91.5196	71.0468	68.6719	69.0296	68.8474	71.0596	60.4871	61.516	65.1757	62.7291	77.0794	69.6455	1.15141
Tb927.1.3950-1	Tb927.1.3950	alanine aminotransferase (ALAT)	219.297	217.609	212.014	417.035	271.451	234.898	289.745	293.316	284.184	273.584	263.831	272.413	406.645	276.532	281.567	216.847	226.327	221.122	216.307	307.795	289.082	269.943	321.581	221.432	1.0237
Tb927.1.3960-1	Tb927.1.3960	hypothetical protein, unlikely	7.31217	4.68415	4.81949	3.0752	7.72603	14.7221	9.73814	14.0657	5.51032	4.86479	1.24292	9.18076	2.89101	5.8639	5.26538	11.41	8.74986	6.79487	5.60527	8.50778	9.7714	5.09615	4.67343	8.98491	1.60294
Tb927.1.3970-1	Tb927.1.3970	hypothetical protein, unlikely	101.082	93.4705	99.1766	26.4635	130.081	128.443	114.351	121.197	122.464	116.159	114.399	125.949	32.4501	106.956	128.545	80.5021	91.4133	92.6667	97.9098	94.9959	119.337	118.836	89.3171	88.1941	0.900768
Tb927.1.3980-1	Tb927.1.3980	hypothetical protein, unlikely	145.324	135.436	125.612	39.5493	204.221	225.776	178.943	181.348	189.38	226.902	198.959	216.045	40.3447	163.062	192.343	137.82	134.814	134.148	135.458	156.515	183.223	213.969	131.917	135.594	1.00101
Tb927.1.3990-1	Tb927.1.3990	hypothetical protein, unlikely	12.8841	8.2972	8.96379	0	24.6337	18.6693	19.4057	14.5094	16.1051	12.6907	10.898	16.2622	1.15221	15.1909	10.4926	15.5913	15.2903	13.1343	10.0484	14.4344	16.6734	13.2837	8.94524	14.672	1.46013
Tb927.1.4000-1	Tb927.1.4000	hypothetical protein, unlikely	17.063	18.402	24.7942	1.15059	32.0867	35.303	26.2754	30.4152	27.0081	27.0542	28.5998	28.6248	3.24501	33.321	21.7935	26.0717	17.7538	15.7305	20.0864	22.8468	27.8996	28.0929	19.4532	19.852	0.988331
Tb927.1.4010-1	Tb927.1.4010	primase 2	29.0747	29.6559	29.4053	49.9967	31.7849	26.5881	33.0917	35.8047	35.8347	31.0957	27.5629	30.6107	44.5215	36.3796	33.1877	31.772	27.4826	31.8781	29.3786	36.1232	34.9104	29.7564	38.0296	30.3776	1.034
Tb927.1.4020-1	Tb927.1.4020	hypothetical protein	8.86877	7.83599	8.63829	0.944895	12.5818	10.4864	8.51617	7.88106	7.67546	8.69683	9.92944	10.0299	0.888298	11.0358	8.69596	10.5176	8.99615	8.40343	8.44768	8.00436	8.02423	9.55205	6.87334	9.30573	1.10157
Tb927.1.4030-1	Tb927.1.4030	hypothetical protein, unlikely	1.14415	0.515772	1.19402	0.507917	2.67975	1.32632	0.927924	1.02493	1.45618	0.876538	3.69516	1.01089	0	2.54234	1.63061	2.8268	2.16776	0.925877	0.951314	1.50466	1.13634	1.86086	1.39098	1.97348	2.07448
Tb927.1.4040-1	Tb927.1.4040	hypothetical protein, conserved	31.5934	29.0494	28.798	28.5026	34.3093	35.8511	30.9762	32.8239	31.9905	29.2338	36.2057	37.507	28.4149	34.6405	34.1213	36.0261	33.4539	35.9011	29.8136	32.8877	31.9302	34.3155	32.3922	35.127	1.17822
Tb927.1.4050-1	Tb927.1.4050	protein phosphatase with EF-Hand domains (PPEF),ser/thr protein phosphatase, putative	62.9061	62.9078	63.3578	80.9151	64.9329	53.2603	66.8719	64.7218	63.6464	66.8777	65.7028	64.4052	73.7504	62.5612	61.2576	62.9777	60.3651	63.8266	63.0572	66.3694	65.08	65.6619	65.8564	62.3898	0.989417
Tb927.1.4060-1	Tb927.1.4060	hypothetical protein, unlikely	7.0556	6.1741	5.19749	4.9746	7.4988	11.5468	11.5117	12.7151	7.32909	6.67716	8.0424	12.101	6.23551	4.74286	8.16262	17.5785	11.7952	12.2741	6.1424	8.00672	10.5186	8.94019	6.38033	13.8826	2.26012
Tb927.1.4070-1	Tb927.1.4070	hypothetical protein, unlikely	23.1965	21.567	29.9568	8.88159	30.2691	27.2258	28.2191	28.6755	27.6774	26.3232	23.4111	24.5938	9.8017	24.299	21.8189	20.8774	20.7913	22.1415	24.9068	22.1255	28.1907	24.776	18.6399	21.2701	0.853987
Tb927.1.4080-1	Tb927.1.4080	hypothetical protein, unlikely	37.5061	33.1451	37.2031	13.8474	31.3108	38.7424	37.2244	39.9182	35.801	43.9538	47.9722	46.2617	18.1322	41.0216	30.4838	27.5242	34.7456	33.9296	35.9514	27.9669	37.6479	46.0626	29.8792	32.0664	0.891938
Tb927.1.4090-1	Tb927.1.4090	hypothetical protein, unlikely	18.0076	17.517	24.0675	6.31106	22.8322	16.48	22.1372	17.3197	10.8562	23.2348	15.3046	22.6093	4.74643	19.2546	28.0951	28.7683	34.8086	37.6507	19.864	15.2077	16.771	20.3829	17.3654	33.7425	1.69867
Tb927.1.4100-1	Tb927.1.4100	cytochrome oxidase subunit IV (COXIV)	99.4362	99.1375	95.5957	108.059	76.7038	82.9678	96.8895	96.1556	94.8014	98.8761	108.334	102.383	169.785	127.548	134.265	172.083	179.289	181.316	98.0564	89.2436	95.9488	103.198	143.866	177.563	1.81082
Tb927.1.4120-1	Tb927.1.4120	hypothetical protein, unlikely	39.6878	31.309	43.4884	7.04734	54.4444	65.5594	41.8436	36.9742	29.044	44.0871	49.134	57.8579	12.4223	68.0304	54.2992	91.0509	79.8214	75.6194	38.1617	42.3504	35.9539	50.3597	44.9173	82.1639	2.15305
Tb927.1.4130-1	Tb927.1.4130	hypothetical protein, unlikely	13.6447	12.5384	15.6999	2.3297	13.6961	13.6879	14.8115	12.599	12.0225	15.0768	12.9941	13.4466	1.97114	19.9906	20.6427	22.9682	23.8632	24.0137	13.961	9.90459	13.1443	13.8392	14.2015	23.615	1.6915
Tb927.1.4140-1	Tb927.1.4140	hypothetical protein, conserved	44.3359	43.0154	43.2235	54.017	46.5128	49.2395	49.7739	48.2741	46.6888	49.1738	45.4504	47.6131	60.1642	50.4474	51.0706	58.0303	54.7275	57.5222	43.5249	49.9231	48.2456	47.4125	53.8941	56.76	1.30408
Tb927.1.4150-1	Tb927.1.4150	hypothetical protein, unlikely	7.18506	5.51498	8.51149	0.517236	7.40707	8.10391	5.6697	5.21867	5.37551	7.14097	8.15307	8.75027	0.729383	10.7258	5.31368	8.22478	10.3584	7.9715	7.07051	5.34274	5.42129	8.01477	5.58963	8.85157	1.2519
Tb927.1.4160-1	Tb927.1.4160	hypothetical protein, conserved	85.1742	86.2189	87.2992	82.8802	82.4419	104.686	83.7566	96.4635	82.5119	77.3414	73.2725	84.9968	102.354	95.5956	85.6215	133.938	130.119	123.864	86.2308	90.0026	87.5773	78.5369	94.5236	129.307	1.49955
Tb927.1.4170-1	Tb927.1.4170	hypothetical protein, unlikely	6.24594	3.75414	6.15604	1.84848	4.17966	6.03365	9.4557	6.71411	8.61176	4.38628	5.60331	3.67899	9.12326	9.25247	7.1212	6.61353	6.97892	6.73917	5.38538	4.0206	8.26053	4.5562	8.49898	6.77721	1.25845
Tb927.1.4180-1	Tb927.1.4180	leucine-rich repeat protein (LRRP), putative	48.7263	49.9887	48.6558	59.368	51.22	52.219	49.3016	51.6151	54.1318	54.2636	53.7707	51.5108	59.0134	54.8708	49.2701	44.5242	43.8509	43.7676	49.1236	54.269	51.6828	53.1817	54.3848	44.0476	0.896668
Tb927.1.4190-1	Tb927.1.4190	hypothetical protein, unlikely	57.0328	64.407	55.2233	33.6707	72.0023	85.879	53.7887	47.4029	63.981	61.4855	74.0571	81.04	28.7093	64.9508	77.4266	56.0313	50.3865	46.7147	58.8877	63.8507	55.0575	72.1942	57.0289	51.0442	0.866805
Tb927.1.4200-1	Tb927.1.4200	hypothetical protein, unlikely	21.5588	32.8661	30.2706	5.74228	32.2633	30.6711	25.9406	29.4951	22.8236	27.0266	25.3187	43.6369	7.36136	29.8625	28.8255	31.5436	23.9936	24.0494	28.2318	22.8922	26.0865	31.9941	22.0164	26.5288	0.939678
Tb927.1.4210-1	Tb927.1.4210	hypothetical protein, unlikely	16.2279	15.7439	14.7262	8.92664	17.7055	13.4953	16.1366	16.3066	19.8678	15.8106	18.2294	17.7665	2.65009	16.7976	17.4964	28.3892	27.147	26.6274	15.566	13.3758	17.437	17.2688	12.3147	27.3879	1.75946
Tb927.1.4220-2	Tb927.1.4220	hypothetical protein, conserved	60.4841	58.9682	60.5248	54.8283	57.7907	64.5012	57.8858	58.7037	61.1187	61.6004	64.6006	67.7464	70.3599	64.4021	65.521	76.3147	69.1786	72.4078	59.9924	59.0401	59.2361	64.6491	66.761	72.6337	1.21071
Tb927.1.4230-1	Tb927.1.4230	hypothetical protein, conserved	74.3069	75.217	74.9589	61.4621	68.5663	65.6806	70.3388	72.2566	78.5468	81.2317	77.4858	75.6821	76.3375	82.6113	87.15	91.3297	89.5556	89.294	74.8276	65.2363	73.7141	78.1332	82.0329	90.0598	1.20356
Tb927.1.4240-1	Tb927.1.4240	hypothetical protein, unlikely	45.0052	48.9132	49.5402	27.642	48.6815	60.7466	50.1998	41.9723	43.7438	41.5632	42.4764	47.9341	30.8748	52.8392	54.8264	59.6217	50.3166	57.9625	47.8195	45.69	45.3053	43.9912	46.1801	55.9669	1.17038
Tb927.1.4250-1	Tb927.1.4250	hypothetical protein, conserved	24.3552	28.8428	25.5845	23.2295	23.6671	24.5058	26.7017	25.3455	26.0101	26.3253	27.7768	30.68	31.1973	33.6803	33.8167	39.4347	37.9324	36.7686	26.2608	23.8008	26.0191	28.2607	32.8981	38.0452	1.44874
Tb927.1.4260-1	Tb927.1.4260	hypothetical protein, unlikely	5.2917	8.74663	6.74952	1.56608	3.5411	8.17895	5.14998	8.2165	10.1023	6.08098	5.6967	9.35077	4.41682	8.95874	9.04987	8.71598	11.3112	10.381	6.92929	4.42871	7.82291	7.04282	7.47514	10.1361	1.46279
Tb927.1.4270-1	Tb927.1.4270	hypothetical protein, unlikely	4.30511	3.39623	4.30555	0.716679	4.68145	4.67864	4.71354	4.04933	4.79429	5.77178	2.89663	3.32824	0	5.1247	6.44228	2.65911	4.07832	3.72134	4.0023	3.35892	4.51906	3.99888	3.85566	3.48626	0.871065
Tb927.1.4280-1	Tb927.1.4280	hypothetical protein, conserved	35.278	36.7338	37.1316	54.4027	36.9004	33.2248	36.6319	37.4666	36.8537	37.1645	34.8159	37.5636	47.7699	37.3729	38.2192	34.757	34.9002	35.153	36.3811	41.5093	36.9841	36.5147	41.1207	34.9368	0.960299
Tb927.1.4290-1	Tb927.1.4290	hypothetical protein, unlikely	9.96085	8.9805	8.44592	4.1455	8.7486	9.74257	9.89604	10.0383	13.0735	8.34645	12.0636	6.0505	1.55888	5.53334	11.0018	9.22869	11.2508	12.2741	9.12909	7.54556	11.0026	8.82018	6.03134	10.9178	1.19594
Tb927.1.4300-1	Tb927.1.4300	chaperone protein DNAj, putative	27.0608	27.6944	27.5668	25.8976	28.3288	25.8834	28.2621	28.2567	27.6786	30.4049	27.0941	28.8506	28.1168	30.7274	32.1528	36.8076	29.6826	32.7383	27.4407	26.7032	28.0658	28.7832	30.3323	33.0762	1.20537
Tb927.1.4310-1	Tb927.1.4310	hypothetical protein, conserved	124.935	125.242	130.245	221.628	135.931	97.2342	135.866	142.406	136.205	120.774	122.498	118.782	158.278	107.734	103.695	90.0056	87.0581	91.6908	126.807	151.598	138.159	120.685	123.236	89.5849	0.706465
Tb927.1.4320-1	Tb927.1.4320	hypothetical protein, unlikely	73.1217	67.2262	77.9821	12.8134	102.37	106.512	88.6421	80.3264	98.2674	92.5047	87.0041	85.007	6.02293	62.9148	66.9142	56.3709	49.6386	49.829	72.7767	73.8985	89.0786	88.172	45.284	51.9462	0.713775
Tb927.1.4330-1	Tb927.1.4330	hypothetical protein, unlikely	30.7881	28.6254	32.9332	0.512534	42.4932	44.1663	23.9708	35.9917	28.6537	35.8225	39.7733	26.5222	0	27.1205	30.9341	16.3	20.192	16.6474	30.7822	29.0573	29.5387	34.0393	19.3515	17.7131	0.575434
Tb927.1.4340-1	Tb927.1.4340	hypothetical protein, conserved	46.0828	45.7127	47.9373	46.0387	48.7753	46.5071	47.0896	46.9665	43.9033	49.4621	47.4804	50.7054	42.3571	44.5313	45.2872	44.0748	47.3188	45.1901	46.5776	47.107	45.9865	49.216	44.0585	45.5279	0.977464
Tb927.1.4350-1	Tb927.1.4350	hypothetical protein, unlikely	16.2443	14.8674	18.1509	7.64828	16.7996	14.5509	18.6837	15.6981	15.0359	17.913	16.4277	16.5269	8.6282	14.6882	15.4339	16.3316	15.3527	16.8752	16.4209	12.9996	16.4725	16.9559	12.9167	16.1865	0.985727
Tb927.1.4360-1	Tb927.1.4360	hypothetical protein, unlikely	0.920296	0	0.480203	0	0.923765	0	1.7913	0.494639	0	0.528781	0	0	0	2.62919	1.57389	0	0.402376	1.21864	0.466833	0.307922	0.761979	0.17626	1.40103	0.54034	1.15746
Tb927.1.4370-1	Tb927.1.4370	hypothetical protein, conserved	82.6245	81.6847	84.3879	70.6845	80.4613	87.757	87.3697	84.9939	84.2135	87.0967	87.697	90.925	76.857	87.2023	90.3481	72.3466	78.7185	78.0392	82.899	79.6343	85.5257	88.5729	84.8025	76.3681	0.921218
Tb927.1.4380-1	Tb927.1.4380	hypothetical protein, conserved	67.9251	66.2534	62.7737	52.2379	58.8182	58.0151	58.541	57.5476	59.3579	60.6495	65.3994	60.014	74.1127	67.2665	69.3993	64.2408	73.3052	69.3771	65.6507	56.3571	58.4822	62.021	70.2595	68.9744	1.05063
Tb927.1.4390-1	Tb927.1.4390	hypothetical protein, unlikely	9.26048	13.7163	5.98253	2.93639	7.0822	13.0352	9.44163	10.4286	12.2069	10.135	9.96923	10.5196	9.93784	10.9185	20.3622	8.4047	21.2086	17.3234	9.65311	7.6846	10.6924	10.2079	13.7395	15.6456	1.62078
Tb927.1.4400-1	Tb927.1.4400	hypothetical protein, conserved	57.6411	56.8545	52.3571	64.9624	47.4924	58.3281	53.8164	56.1355	52.1542	56.0545	51.3294	60.1814	71.2498	56.4958	61.1257	69.1764	82.043	74.0646	55.6176	56.9276	54.0354	55.8551	62.9571	75.0947	1.3502
Tb927.1.4410-1	Tb927.1.4410	hypothetical protein, conserved	54.099	49.7177	46.3904	50.8784	50.0754	47.2468	53.4699	58.2417	52.2101	55.0801	52.6524	56.3207	59.8056	57.1853	55.3447	57.4267	59.9949	59.2359	50.069	49.4002	54.6406	54.6844	57.4452	58.8858	1.17609
Tb927.1.4420-1	Tb927.1.4420	ABC transporter, putative	38.06	37.0375	35.002	39.6618	28.6133	30.7359	32.4242	36.1264	35.4967	34.7375	35.6977	38.6683	58.8286	43.3826	42.896	52.0274	52.6713	53.7861	36.6998	33.0037	34.6824	36.3678	48.3691	52.8283	1.43947
Tb927.1.4430-1	Tb927.1.4430	hypothetical protein, unlikely	35.5132	33.3962	35.0975	14.0947	31.1617	42.9395	33.4177	31.0963	28.2863	32.4319	30.3824	50.4942	19.434	45.6896	51.0815	54.2881	45.4507	42.4585	34.669	29.3986	30.9334	37.7695	38.735	47.3991	1.36719
Tb927.1.4440-1	Tb927.1.4440	hypothetical protein, conserved	8.287	8.37157	6.98106	3.19125	7.21582	7.118	7.48205	7.83489	8.00557	8.3757	9.67364	8.46862	5.25018	8.93761	10.7574	11.4177	11.0881	11.4583	7.87988	5.84169	7.77417	8.83932	8.31506	11.3214	1.43675
Tb927.1.4450-1	Tb927.1.4450	hypothetical protein, conserved	37.3681	35.8552	37.0488	36.4917	34.5621	31.1963	36.5084	36.9158	36.4996	37.7771	39.7989	38.8601	42.9505	43.8349	43.7617	44.7483	42.3274	44.275	36.7574	34.0834	36.6413	38.812	43.5157	43.7836	1.19115
Tb927.1.4460-1	Tb927.1.4460	hypothetical protein, unlikely	10.7325	13.3047	10.8891	4.36737	13.7654	17.1067	10.1549	13.4597	10.5291	10.2777	13.4795	13.4335	2.23951	19.3054	11.2167	19.5715	13.0347	11.0536	11.6421	11.7465	11.3813	12.3969	10.9206	14.5533	1.25006
Tb927.1.4470-1	Tb927.1.4470	hypothetical protein, conserved	51.8205	50.9325	51.3925	71.0449	42.7803	49.8198	50.1543	50.5289	46.0517	49.2505	49.4227	40.8149	85.2326	61.5611	54.4622	46.9452	49.6083	50.2288	51.3819	54.5483	48.9117	46.496	67.0853	48.9274	0.952232
Tb927.1.4480-1	Tb927.1.4480	hypothetical protein, conserved	45.1701	44.7789	46.2017	62.3204	44.5821	37.648	46.9983	47.1156	45.7969	45.5521	41.8909	42.7302	57.9272	45.3366	44.3169	53.0958	51.9756	52.0877	45.3836	48.1835	46.6369	43.3911	49.1936	52.3864	1.1543
Tb927.1.4490-1	Tb927.1.4490	acetyltransferase, putative	168.111	172.414	177.098	137.851	171.692	163.603	168.491	178.344	205.432	178.563	167.937	160.531	101.561	114.884	125.129	113.747	117.047	116.436	172.541	157.715	184.089	169.01	113.858	115.743	0.670817
Tb927.1.4500-1	Tb927.1.4500	hypothetical protein, conserved	113.629	119.143	113.432	78.5684	115.564	129.44	103.974	102.083	100.408	104.856	113.626	123.582	77.354	111.954	107.009	89.1958	94.36	93.6504	115.401	107.858	102.155	114.021	98.7722	92.402	0.800703
Tb927.1.4510-1	Tb927.1.4510	hypothetical protein, unlikely	85.0823	77.1762	87.058	36.7567	103.317	134.592	103.807	102.39	85.5721	94.1956	88.4664	121.56	30.3981	91.6953	93.6927	115.578	101.438	88.9412	83.1055	91.5551	97.2566	101.407	71.9287	101.986	1.22719
Tb927.1.4520-1	Tb927.1.4520	hypothetical protein, conserved	44.1553	45.0888	40.9498	57.2645	42.6673	42.135	44.8583	47.1231	47.0887	43.4641	40.3438	40.6989	45.6163	36.0736	38.3754	41.1509	34.667	38.4184	43.398	47.3556	46.3567	41.5023	40.0218	38.0788	0.877432
Tb927.1.4530-1	Tb927.1.4530	hypothetical protein, unlikely	16.0042	9.07633	10.7753	2.06264	22.8012	12.5677	15.5755	9.98929	18.7261	12.4586	21.6752	4.10522	0	19.6655	9.71205	17.4927	10.8347	12.5332	11.9519	12.4772	14.7637	12.7464	9.79252	13.6202	1.13958
Tb927.1.4540-1	Tb927.1.4540	cyclin-like F-box protein (CFB1A)	0	0	0	0.106778	0	0	0	0	0.0382661	0	0	0	0	0	0	0	0.0350555	0.0353899	0	0.0355927	0.0127554	0	0	0.0234818	div 0
Tb927.1.4550-1	Tb927.1.4550	hypothetical protein, conserved	0	0	0	0	0	0	0	0	0	0	0	0	0	0	0	0	0	0	0	0	0	0	0	0	div 0
Tb927.1.4560-1	Tb927.1.4560	cyclin-like F-box protein (CFB1B)	8.29835	9.27071	8.57635	15.4294	6.2774	6.41304	7.99808	8.40324	9.7196	9.16754	6.86193	8.60696	16.2619	7.86435	7.47299	10.3573	7.99266	7.92735	8.71514	9.37329	8.70697	8.21215	10.5331	8.7591	1.00504
Tb927.1.4570-1	Tb927.1.4570	hypothetical protein, conserved	0	0	0	0	0	0	0	0	0	0	0	0	0	0	0	0	0	0	0	0	0	0	0	0	div 0
Tb927.1.4580-1	Tb927.1.4580	cyclin-like F-box protein (CFB1C)	0	0.0542147	0	0	0	0	0	0.0430935	0	0	0	0	0	0	0	0	0	0.017695	0.0180716	0	0.0143645	0	0	0.00589832	0.326387
Tb927.1.4590-1	Tb927.1.4590	hypothetical protein, conserved	0	0	0	0	0	0	0	0	0	0	0	0	0	0	0	0	0	0	0	0	0	0	0	0	div 0
Tb927.1.4600-1	Tb927.1.4600	cyclin-like F-box protein (CFB1D)	16.3963	16.5897	17.6547	25.7869	15.0497	12.3381	15.489	14.4363	12.4748	15.6631	15.9249	15.9388	32.825	18.0956	19.0596	18.6771	19.4208	19.146	16.8802	17.7249	14.1334	15.8423	23.3267	19.0813	1.13039
Tb927.1.4610-1	Tb927.1.4610	hypothetical protein, unlikely	0	0	0	0	0	0	0	0	0	0	0	0	0	0	0	0	0	0	0	0	0	0	0	0	div 0
Tb927.1.4620-1	Tb927.1.4620	hypothetical protein, conserved	0	0	0	0	0	0	0	0	0	0	0	0	0	0	0	0	0	0	0	0	0	0	0	0	div 0
Tb927.1.4630-1	Tb927.1.4630	cyclin-like F-box protein (CFB1E)	0	0	0	0	0	0	0	0	0	0	0	0	0	0	0	0	0	0	0	0	0	0	0	0	div 0
Tb927.1.4640-1	Tb927.1.4640	hypothetical protein, unlikely	0	0	0	0	0	0	0	0	0	0	0	0	0	0	0	0	0	0	0	0	0	0	0	0	div 0
Tb927.1.4650-1	Tb927.1.4650	cyclin-like F-box protein (CFB2)	233.722	252.107	251.55	300.273	260.75	213.424	259.982	250.526	247.368	230.389	242.773	247.59	193.507	180.273	180.39	91.4356	84.7471	87.9647	245.793	258.149	252.625	240.25	184.723	88.0491	0.358224
Tb927.1.4660-1	Tb927.1.4660	hypothetical protein, unlikely	42.6197	41.1973	41.9399	4.95219	61.73	56.9487	42.8701	47.6591	41.6377	40.266	46.1895	49.6602	3.22308	39.7695	37.1778	21.8068	14.3822	14.0144	41.9189	41.2103	44.0556	45.3719	26.7235	16.7345	0.39921
Tb927.1.4670-1	Tb927.1.4670	hypothetical protein, unlikely	11.5603	20.0377	14.7829	2.16841	19.6122	21.2338	18.0645	19.7779	19.7383	18.5236	15.7755	19.8524	4.28092	15.5055	14.7582	6.89616	6.83421	6.25258	15.4603	14.3382	19.1936	18.0505	11.5149	6.66099	0.430844
Tb927.1.4680-1	Tb927.1.4680	hypothetical protein, conserved	41.7598	38.8856	37.6583	33.7084	39.6774	45.4523	40.5794	41.3947	39.0093	41.4679	37.8865	41.7405	34.7226	43.4715	43.6138	50.4957	48.7821	48.7972	39.4346	39.6127	40.3278	40.365	40.6026	49.3583	1.25165
Tb927.1.4690-1	Tb927.1.4690	arginine N-methyltransferase (PRMT1)	95.6177	96.9622	98.6359	68.6811	101.32	101.48	97.3436	99.1679	97.9861	108.895	114.395	100.048	75.5965	116.865	120.525	111.804	119.829	113.6	97.0719	90.494	98.1659	107.779	104.329	115.078	1.18549
Tb927.1.4700-1	Tb927.1.4700	hypothetical protein, conserved	30.3611	29.341	28.6471	26.4275	23.2385	28.4091	28.5824	27.3752	28.2863	32.0012	30.1213	27.877	42.7327	39.4324	35.5207	48.8873	41.8195	45.1381	29.4497	26.025	28.0813	29.9998	39.2286	45.2816	1.53759
Tb927.1.4710-1	Tb927.1.4710	hypothetical protein, conserved	37.0123	35.5018	36.7744	30.7091	36.321	36.8053	34.7552	37.3715	39.506	34.6514	37.0445	36.3583	30.6463	24.9994	32.3571	28.7982	28.7463	30.4298	36.4295	34.6118	37.2109	36.0181	29.3342	29.3248	0.804973
Tb927.1.4720-1	Tb927.1.4720	hypothetical protein, conserved	57.7398	56.7072	53.1612	49.1976	52.2424	56.7221	53.4229	55.1554	54.3156	53.5358	55.2724	60.9872	58.4949	63.7885	64.6092	67.3085	64.4897	62.9909	55.8694	52.7207	54.298	56.5984	62.2975	64.9297	1.16217
Tb927.1.4730-1	Tb927.1.4730	hypothetical protein, conserved	58.9742	57.2507	61.4056	56.0242	66.8132	74.305	68.4073	73.2688	71.0335	68.6884	73.0897	73.7476	68.0023	84.6854	81.0504	78.3734	85.6783	81.1484	59.2102	65.7141	70.9032	71.8419	77.9127	81.7334	1.38039
Tb927.1.4740-1	Tb927.1.4740	hypothetical protein, conserved	49.3227	51.5796	50.4304	49.4644	47.9451	49.826	46.0389	45.5068	47.614	49.5428	50.6254	51.2352	54.3769	56.2499	53.5479	51.8448	44.8938	47.27	50.4442	49.0785	46.3866	50.4678	54.7249	48.0029	0.951603
Tb927.1.4750-1	Tb927.1.4750	hypothetical protein, unlikely	39.7593	39.0697	47.4622	9.90438	39.622	58.6895	40.9215	30.1329	32.218	35.4998	44.3419	49.2811	7.52053	47.3966	37.1778	53.9112	37.0186	32.069	42.0971	36.072	34.4241	43.0409	30.6983	40.9996	0.97393
Tb927.1.4760-1	Tb927.1.4760	hypothetical protein, conserved	49.0395	46.7909	46.2395	43.284	48.2746	48.2153	45.6642	44.7771	44.5324	49.4043	45.9058	48.5259	45.1983	47.5231	49.1454	44.1281	43.0265	43.6095	47.3566	46.5913	44.9912	47.9453	47.289	43.588	0.92042
Tb927.1.4770-1	Tb927.1.4770	hypothetical protein, unlikely	2.90525	1.68384	4.76437	0.552733	4.166	7.93839	4.44312	4.0153	2.377	6.20022	6.702	5.50045	0	11.0667	4.96855	3.51569	5.08099	3.84709	3.11782	4.21904	3.61181	6.13422	5.34508	4.14792	1.33039
Tb927.1.4780-1	Tb927.1.4780	serine peptidase, putative,serine peptidase, Clan SC, Family S9D	37.9804	38.2667	39.2407	30.8781	33.1839	33.3496	35.3668	35.8086	37.6087	38.7153	38.2044	38.9639	38.8627	45.6615	47.9063	59.455	59.3622	59.5804	38.4959	32.4706	36.2614	38.6279	44.1435	59.4659	1.54473
Tb927.1.4790-1	Tb927.1.4790	hypothetical protein, unlikely	28.1655	21.469	18.5265	10.23	21.2466	26.7135	21.4306	22.3864	20.0416	18.6353	18.1927	28.9572	10.2584	28.6102	26.8577	36.1492	36.2723	34.8853	22.7204	19.3967	21.2862	21.9284	21.9087	35.769	1.57431
Tb927.1.4800-1	Tb927.1.4800	hypothetical protein, conserved	33.7403	31.6836	26.7621	39.9952	31.8699	32.6372	30.2836	31.9909	31.6019	34.8747	30.2363	27.0933	45.8669	29.2882	29.7795	38.4078	41.7646	41.6639	30.7286	34.8341	31.2922	30.7348	34.9782	40.6121	1.32164
Tb927.1.4810-1	Tb927.1.4810	hypothetical protein, conserved (pseudogene)	17.7994	17.6247	18.3926	11.998	17.9103	19.9996	17.1524	17.065	15.6961	18.4942	18.3613	19.3584	16.7547	21.24	25.0554	35.9341	32.7737	33.8778	17.9389	16.636	16.6378	18.738	21.0167	34.1952	1.90621
Tb927.1.4820-1	Tb927.1.4820	hypothetical protein, unlikely	0.407054	0.550488	0.84959	0	0.817176	0.353897	0.792305	0.656348	0.582823	0.701652	0	1.6184	0	0.775275	0.348072	1.29303	0.355948	1.07803	0.602377	0.390358	0.677158	0.773352	0.374449	0.909004	1.50903
Tb927.1.4830-1	Tb927.1.4830	phospholipase A1 (PLA1)	42.7555	44.6974	41.39	21.4464	49.9754	52.579	43.4583	37.116	41.0132	45.0922	41.7884	43.6162	19.0173	31.4746	34.636	43.9315	44.4592	42.1519	42.9476	41.3336	40.5292	43.499	28.376	43.5142	1.01319
Tb927.1.4840-1	Tb927.1.4840	hypothetical protein, unlikely	6.56901	3.45478	7.04574	0.972048	8.05905	8.88403	5.50515	5.4922	3.65771	5.03254	7.66108	5.32027	1.37074	4.51798	9.04987	5.79634	6.0634	7.00721	5.68984	5.97171	4.88502	6.00463	4.97953	6.28898	1.1053
Tb927.1.4850-1	Tb927.1.4850	hypothetical protein, unlikely	3.76943	4.70554	4.8415	1.15847	3.49259	11.5962	7.05477	3.74028	6.08903	4.99807	3.74578	6.91701	1.08908	5.52251	4.46295	1.84213	2.02842	0.639928	4.43882	5.41575	5.62803	5.22029	3.69151	1.50349	0.338714
Tb927.1.4860-1	Tb927.1.4860	expression site-associated gene (ESAG, pseudogene), putative,expression site-associated gene 11 (ESAG11), pseudogene	7.27609	9.39269	7.59321	1.32138	5.31165	7.47607	5.79373	6.39939	4.41974	5.70092	7.47692	0.876635	1.24223	3.77947	2.82808	0.700391	2.89208	1.89779	8.08733	4.70303	5.53762	4.68483	2.61659	1.83009	0.22629
Tb927.1.4870-1	Tb927.1.4870	expression site-associated gene (ESAG) protein, putative,expression site-associated gene 1 (ESAG1) protein, putative	3.92454	5.39444	3.75989	1.37091	5.03719	4.1392	2.94285	3.25048	3.68472	4.43598	3.11674	3.06955	1.20825	1.96057	3.19083	0.544985	1.40648	0.99393	4.35962	3.51576	3.29268	3.54076	2.11989	0.981799	0.225203
Tb927.1.4880-1	Tb927.1.4880	hypothetical protein, unlikely	1.56791	6.36119	3.27249	1.04405	0	6.81579	1.9074	3.37087	4.48989	4.50443	1.26593	2.07795	1.47227	1.49312	2.01108	0	0.68553	0.346035	3.73387	2.61995	3.25606	2.61611	1.65883	0.343855	0.0920909
Tb927.1.4890-1	Tb927.1.4890	expression site-associated gene 2 (ESAG2) protein, putative	15.7239	15.4766	16.3607	6.38133	15.503	18.0386	11.545	10.3515	12.3003	12.456	14.1228	12.454	5.06721	7.44264	8.43328	1.57627	2.64419	1.88912	15.8537	13.3077	11.399	13.0109	6.98104	2.03653	0.128457
Tb927.1.4900-1	Tb927.1.4900	expression site-associated gene 11 (ESAG11) protein, putative	126.206	124.171	130.108	45.2693	132.036	140.314	122.55	120.721	129.352	130.749	133.788	118.828	38.1528	105.271	101.417	26.0778	35.8773	26.6512	126.828	105.873	124.208	127.788	81.6135	29.5354	0.232877
Tb927.1.4910-1	Tb927.1.4910	expression site-associated gene (ESAG) protein, putative,expression site-associated gene 1 (ESAG1) protein, putative	17.6499	14.3567	16.516	11.1023	14.1208	17.6665	14.7686	15.5423	13.1796	16.0912	13.6721	16.2272	6.11559	14.7612	16.2619	2.20677	2.96149	2.61602	16.1742	14.2965	14.4968	15.3302	12.3796	2.59476	0.160426
Tb927.1.4920-1	Tb927.1.4920	hypothetical protein	5.18371	5.11167	5.74774	3.45176	4.76964	6.38459	5.99079	7.08141	5.15421	5.83278	4.18533	7.1562	6.49002	5.34782	6.2795	7.08968	8.027	5.76784	5.3477	4.86866	6.07547	5.72477	6.03911	6.9615	1.30177
Tb927.1.4930-1	Tb927.1.4930	hypothetical protein, unlikely	9.50713	10.9164	9.92148	8.83904	12.2438	9.04536	10.4745	10.6054	9.41736	11.9558	8.68988	9.50926	8.08502	11.9576	10.4304	11.3962	9.56837	12.9059	10.115	10.0427	10.1658	10.0517	10.1577	11.2902	1.11618
Tb927.1.4940-1	Tb927.1.4940	hypothetical protein, unlikely	9.94199	9.54178	9.37123	6.83379	12.2329	13.3837	9.3636	5.51597	7.04097	12.5305	3.10729	10.2008	2.40917	6.10823	9.87258	11.5458	9.25466	7.64423	9.61833	10.8168	7.30685	8.61288	6.12999	9.48158	0.985782
Tb927.1.4950-1	Tb927.1.4950	hypothetical protein, unlikely	7.81156	9.54178	12.0965	3.69147	10.1174	11.8303	9.56425	9.2097	9.6212	12.162	8.95196	5.3433	5.67877	8.63878	7.32608	10.6726	11.4581	8.00824	9.81663	8.54639	9.46505	8.81908	7.21454	10.0463	1.0234
Tb927.1.4960-1	Tb927.1.4960	hypothetical protein, unlikely	0.564448	0.763343	0	0.375858	0	0	0.823997	0	0.269394	0	0	0	1.06004	0.537524	0	0.597667	0.246791	0.747435	0.442597	0.125286	0.364463	0	0.53252	0.530631	1.1989
Tb927.1.4970-1	Tb927.1.4970	hypothetical protein	12.2475	12.4223	13.337	13.2969	12.5609	10.1851	15.1584	12.3069	15.757	16.3689	17.1976	13.0558	21.5007	13.9452	15.9369	15.7874	13.038	17.2756	12.6689	12.0143	14.4074	15.5408	17.1276	15.367	1.21297
Tb927.1.4980-1	Tb927.1.4980	hypothetical protein, unlikely	11.7593	15.903	15.3398	15.6608	7.0822	7.15658	9.72774	11.3767	8.41855	10.8106	9.4945	9.35077	8.83363	13.4381	19.1053	9.96112	8.22636	11.9382	14.334	9.96652	9.84099	9.8853	13.7923	10.0419	0.700563
Tb927.1.4990-1	Tb927.1.4990	hypothetical protein, unlikely	6.61463	3.57817	5.98253	3.52367	2.65582	0.766777	3.43332	4.26626	3.36742	6.58773	4.27253	9.35077	9.93784	1.67976	4.52493	6.53699	2.31366	6.42327	5.39177	2.31542	3.689	6.73701	5.38084	5.09131	0.944273
Tb927.1.5000-1	Tb927.1.5000	hypothetical protein, conserved	55.6407	59.0398	54.8173	57.3115	55.1474	60.4851	53.9233	55.3777	61.2078	60.2733	64.0879	60.23	52.9044	57.8036	59.3565	61.4697	66.4838	67.7363	56.4993	57.648	56.8363	61.5304	56.6882	65.2299	1.15453
Tb927.1.5010-1	Tb927.1.5010	hypothetical protein, unlikely	26.9396	25.5893	26.1056	22.6369	23.1781	24.5369	26.2181	28.9589	26.3271	30.2206	26.9299	28.9024	21.6826	25.6546	27.4238	26.4875	30.5684	27.0379	26.2115	23.4506	27.168	28.6843	24.9203	28.0313	1.06943
Tb927.1.5020-1	Tb927.1.5020	hypothetical protein, unlikely	20.7674	22.1441	19.1719	24.4663	24.0527	25.6943	21.766	18.4603	26.304	31.2081	29.6658	21.1716	27.0009	20.5375	21.8563	21.9896	21.3032	25.2083	20.6945	24.7377	22.1767	27.3485	23.1316	22.8337	1.10337
Tb927.1.5030-1	Tb927.1.5030	leucine-rich repeat protein (LRRP), putative	21.4256	22.4024	20.2285	19.0738	23.556	23.9034	20.2361	20.4657	20.7261	20.8208	16.2542	20.1245	12.4223	18.8973	19.7228	20.6463	19.3644	20.1076	21.3522	22.1777	20.476	19.0665	17.0141	20.0394	0.938518
Tb927.1.5040-1	Tb927.1.5040	hypothetical protein, unlikely	25.5087	20.1845	23.5053	9.03506	33.7766	29.7273	25.0896	21.0031	24.09	22.4529	21.9104	20.8594	9.17339	18.0898	29.7021	25.2859	25.8656	23.4771	23.0662	24.1797	23.3943	21.7409	18.9884	24.8762	1.07847
Tb927.1.5050-1	Tb927.1.5050	hypothetical protein, unlikely	38.705	45.3916	39.7608	24.9677	44.9214	37.3311	32.077	34.1301	36.0795	44.4781	44.9226	42.4792	23.8508	36.8588	41.8879	51.2286	50.2396	48.0494	41.2858	35.7401	34.0955	43.9599	34.1992	49.8392	1.20717
Tb927.1.5060-1	Tb927.1.5060	variant surface glycoprotein (VSG)-related, putative	20.7386	19.3593	18.0673	15.4797	19.4044	16.3815	20.4808	18.0843	15.9417	20.3168	20.5476	16.3774	16.3141	16.3122	19.3552	14.1212	12.9458	11.1251	19.3884	17.0886	18.169	19.0806	17.3272	12.7307	0.656615
Tb927.1.5070-1	Tb927.1.5070	hypothetical protein, unlikely	27.2817	22.9003	28.9616	1.87929	28.3288	31.8979	25.1777	24.2703	23.3474	24.8645	50.131	34.9096	0	27.7721	32.1773	21.9145	20.5659	20.5545	26.3812	20.702	24.2651	36.635	19.9831	21.0116	0.796463
Tb927.1.5080-1	Tb927.1.5080	expression site-associated gene (ESAG) protein, putative,expression site-associated gene 9 (ESAG9) protein, putative	15.3052	14.8632	12.2341	18.8652	15.3629	13.0234	12.9146	12.1643	12.2004	13.1911	9.99114	9.06306	12.537	9.45836	10.8598	7.58578	7.47492	8.12117	14.1342	15.7505	12.4264	10.7484	10.9517	7.72729	0.54671
Tb927.1.5090-1	Tb927.1.5090	expression site-associated gene (ESAG, pseudogene), putative,expression site-associated gene 1(ESAG1), pseudogene	12.3473	18.6065	13.6218	4.22841	22.663	21.4697	13.3899	12.8936	12.7962	11.7566	14.8114	9.35077	2.65009	14.7819	14.4798	7.47084	4.62733	5.76148	14.8585	16.1204	13.0266	11.9729	10.6373	5.95322	0.40066
Tb927.1.5100-1	Tb927.1.5100	expression site-associated gene 2 (ESAG2) protein, putative	56.9732	58.4487	62.035	22.6012	57.3752	61.6124	55.765	50.8694	53.6265	59.9526	54.0559	57.9583	20.4886	42.8007	44.5716	15.9948	18.4278	15.7431	59.1523	47.1962	53.4203	57.3223	35.9536	16.7219	0.282692
Tb927.1.5110-1	Tb927.1.5110	expression site-associated gene 11 (ESAG11) protein, putative	39.724	38.3501	40.487	11.8936	44.0066	41.7463	43.7396	37.5275	44.0071	51.78	49.8188	46.2671	8.27699	34.5709	37.9846	11.6668	18.1543	13.6689	39.5204	32.5488	41.7581	49.2886	26.9442	14.4967	0.366815
Tb927.1.5120-1	Tb927.1.5120	expression site-associated gene (ESAG) protein, putative,expression site-associated gene 1 (ESAG1) protein, putative	14.649	17.9781	14.2099	3.7815	15.8054	16.3828	14.9475	12.7641	13.059	15.1283	12.0881	18.3024	2.18148	13.3971	12.1401	3.41654	3.49871	3.30421	15.6123	11.9899	13.5902	15.173	9.23956	3.40649	0.218192
Tb927.1.5130-1	Tb927.1.5130	hypothetical protein, unlikely	4.53574	1.02233	7.4946	2.01353	8.34687	4.60066	7.35712	5.28204	3.24716	3.04049	8.54505	3.00561	1.41969	5.03929	5.17135	1.60089	2.64419	1.83522	4.35089	4.98702	5.29544	4.86372	3.87678	2.02677	0.465828
Tb927.1.5140-1	Tb927.1.5140	hypothetical protein, unlikely	25.2308	26.7933	28.9812	21.6494	33.6546	27.972	29.8287	32.2188	27.4781	28.2158	31.7192	24.2372	21.6247	31.2839	29.5388	10.758	14.8075	12.8559	27.0018	27.7587	29.8419	28.0574	27.4825	12.8071	0.474306
Tb927.1.5150-1	Tb927.1.5150	hypothetical protein	30.4273	25.9417	28.9923	49.3314	49.1327	29.9043	37.3374	49.773	42.9346	49.408	40.589	38.5719	52.1737	52.9125	38.4619	11.2063	13.882	14.0144	28.4538	42.7895	43.3483	42.8563	47.8494	13.0342	0.458084
Tb927.1.5160-1	Tb927.1.5160	hypothetical protein	41.2196	38.5689	41.1559	23.7384	40.704	43.0041	41.1998	47.1833	43.3865	65.5466	51.0904	38.3874	32.638	46.2554	49.1551	13.6834	18.1196	17.8008	40.3148	35.8155	43.9232	51.6748	42.6828	16.5346	0.410138
Tb927.1.5170-1	Tb927.1.5170	variant surface glycoprotein (VSG)-related, putative	33.5685	33.0389	32.988	24.4018	34.163	33.8057	34.3483	33.3282	35.4247	39.9148	37.3422	32.254	20.4886	29.8361	30.0599	8.88602	9.21389	9.487	33.1985	30.7902	34.3671	36.5037	26.7949	9.19564	0.27699
Tb927.1.5180-1	Tb927.1.5180	hypothetical protein	37.9239	38.1671	40.4971	15.8565	43.3785	52.1408	45.0623	39.8184	49.6694	48.6479	29.9077	31.5589	9.93784	47.8733	36.9536	11.2063	10.4115	15.1823	38.8627	37.1253	44.8501	36.7048	31.5882	12.2667	0.315641
Tb927.1.5190-1	Tb927.1.5190	hypothetical protein, unlikely	23.3949	28.8765	19.5704	8.40736	26.0923	42.9395	22.2262	25.3481	23.2175	26.671	29.9826	27.5602	11.8557	29.3517	20.3225	7.47084	7.63103	6.06472	23.9472	25.8131	23.5973	28.0713	20.5099	7.05553	0.294628
Tb927.1.5200-1	Tb927.1.5200	expression site-associated gene (ESAG) protein, putative,expression site-associated gene 1 (ESAG1) protein, putative	8.68884	7.33304	7.0904	1.13106	6.81989	7.49737	7.18454	6.25016	7.60787	8.93379	5.48571	7.79231	1.71765	7.83889	8.04432	4.01212	3.19914	2.68177	7.7041	5.14944	7.01419	7.40394	5.86696	3.29768	0.428042
Tb927.1.5210-1	Tb927.1.5210	hypothetical protein, unlikely	0	0	0	0	0	0	0	0	0	0	0	0	0	0	0	0	0	0	0	0	0	0	0	0	div 0
Tb927.1.5220-1	Tb927.1.5220	expression site-associated gene 9 (ESAG9) protein, putative	0	0	0	0	0	0	0	0	0	0	0	0	0	0	0	0	0	0	0	0	0	0	0	0	div 0
Tb927.1.5230-1	Tb927.1.5230	hypothetical protein, unlikely	0	0	0	0	0	0	0	0	0	0	0	0	0	0	0	0	0	0	0	0	0	0	0	0	div 0
Tb927.1.5235-1	Tb927.1.5235	expression site-associated gene (ESAG, pseudogene), putative,expression site-associated gene 1 (ESAG1), fragment	0	0	0	0	0	0	0	0	0	0	0	0	0	0	0	0	0	0	0	0	0	0	0	0	div 0
Tb927.1.5240-1	Tb927.1.5240	expression site-associated gene 1 (ESAG1) protein, putative	5.66164	6.78656	6.64694	1.97069	5.2955	7.27156	5.38478	4.14955	4.66731	5.17531	5.61012	6.13911	0.966598	5.75919	6.38167	1.7712	2.41915	1.81747	6.36505	4.84592	4.73388	5.64151	4.36915	2.00261	0.314626
Tb927.1.5250-1	Tb927.1.5250	hypothetical protein	0	0	0.748791	0	0	0.623818	0	0	0	0	0	0	0	0	0	0	0	0.158355	0.249597	0.207939	0	0	0	0.052785	0.211481
Tb927.1.5260-1	Tb927.1.5260	hypothetical protein	0.235187	0.318059	0.122719	0.156608	0.70822	0.204474	0.57222	0	0	0	0.37978	0.311692	0	0	0.201108	0	0.10283	0.155716	0.225322	0.356434	0.19074	0.230491	0.067036	0.0861817	0.382483
Tb927.1.5270-1	Tb927.1.5270	hypothetical protein, unlikely	0	0	0	0	0	0	0	0	0	0	0	0	0	0	0	0	0	0	0	0	0	0	0	0	div 0
Tb927.1.5280-1	Tb927.1.5280	expression site-associated gene (ESAG, pseudogene), putative,expression site-associated gene 3 (ESAG3), pseudogene	0.165366	0	0.115049	0.14682	0.553297	0.0958471	0.107291	0.0592536	0.105232	0.0633436	0	0	0	0.104985	0.0942694	0	0	0.0486612	0.0934714	0.265321	0.0905922	0.0211145	0.0664182	0.0162204	0.173533
Tb927.1.5290-1	Tb927.1.5290	hypothetical protein, unlikely	0	0	0	0	0	0	0	0	0	0	0	0	0	0	0	0	0	0	0	0	0	0	0	0	div 0
Tb927.1.5300-1	Tb927.1.5300	variant surface glycoprotein (VSG), putative	0	0	0	0	0	0	0	0	0	0	0	0	0	0	0	0	0	0	0	0	0	0	0	0	div 0
Tb927.1.5310-1	Tb927.1.5310	hypothetical protein, unlikely	0	0	0	0	0	0	0	0	0	0	0	0	0	0	0	0	0	0	0	0	0	0	0	0	div 0
Tb927.1.5320-2	Tb927.1.5320	variant surface glycoprotein (VSG, pseudogene), putative	0	0	0	0	0	0	0	0	0	0	0	0	0	0	0	0	0	0	0	0	0	0	0	0	div 0
Tb927.1.5320-1	Tb927.1.5320	variant surface glycoprotein (VSG, pseudogene), putative	0	0.190413	0	0	0	0	0	0	0	0	0	0	0	0	0	0	0	0.0621482	0.0634708	0	0	0	0	0.0207161	0.326387
Tb927.1.5330-1	Tb927.1.5330	variant surface glycoprotein (VSG, atypical), putative	0	0	0	0	0	0	0	0	0	0	0	0	0	0	0	0	0	0	0	0	0	0	0	0	div 0
Tb927.1.5340-7	Tb927.1.5340	expression site-associated gene (ESAG, pseudogene), putative,expression site-associated gene 3 (ESAG3), pseudogene	0	0	0	0	0	0	0	0	0	0	0	0	0	0	0	0	0	0	0	0	0	0	0	0	div 0
Tb927.1.5340-6	Tb927.1.5340	expression site-associated gene (ESAG, pseudogene), putative,expression site-associated gene 3 (ESAG3), pseudogene	0	0	0	0	0	0	0	0	0	0	0	0	0	0	0	0	0	0	0	0	0	0	0	0	div 0
Tb927.1.5340-5	Tb927.1.5340	expression site-associated gene (ESAG, pseudogene), putative,expression site-associated gene 3 (ESAG3), pseudogene	0	0	0	0	0	0	0	0	0	0	0	0	0	0	0	0	0	0	0	0	0	0	0	0	div 0
Tb927.1.5340-4	Tb927.1.5340	expression site-associated gene (ESAG, pseudogene), putative,expression site-associated gene 3 (ESAG3), pseudogene	0	0	0	0	0	0	0	0	0	0	0	0	0	0	0	0	0	0	0	0	0	0	0	0	div 0
Tb927.1.5340-3	Tb927.1.5340	expression site-associated gene (ESAG, pseudogene), putative,expression site-associated gene 3 (ESAG3), pseudogene	0	0	0	0	0	0	0	0	0	0	0	0	0	0	0	0	0	0	0	0	0	0	0	0	div 0
Tb927.1.5340-2	Tb927.1.5340	expression site-associated gene (ESAG, pseudogene), putative,expression site-associated gene 3 (ESAG3), pseudogene	0	0	0	0	0	0	0	0	0	0	0	0	0	0	0	0	0	0	0	0	0	0	0	0	div 0
Tb927.1.5340-1	Tb927.1.5340	expression site-associated gene (ESAG, pseudogene), putative,expression site-associated gene 3 (ESAG3), pseudogene	0	0	0	0	0	0	0	0	0	0	0	0	0	0	0	0	0	0	0	0	0	0	0	0	div 0
Tb927.2.100-1	Tb927.2.100	retrotransposon hot spot protein 1 (RHS1), putative	199.988	201.791	212.537	101.855	205.401	202.828	189.494	177.367	187.634	189.434	189.927	180.414	88.6982	162.666	162.723	167.365	160.139	167.025	204.772	170.028	184.832	186.591	138.029	164.843	0.805007
Tb927.2.150-1	Tb927.2.150	hypothetical protein	38.1525	41.7011	38.1791	25.7533	39.3455	32.7158	37.1307	28.6524	29.1843	40.5399	47.2615	31.1692	36.3161	34.8395	40.6685	29.8834	34.048	36.9104	39.3442	32.6049	31.6558	39.6569	37.2747	33.6139	0.854354
Tb927.2.160-1	Tb927.2.160	hypothetical protein, conserved	1.74932	1.41944	1.46045	1.86376	1.40473	1.52088	1.87272	1.31631	1.50282	1.60819	2.25985	0.927349	0.657047	1.66588	0.897507	1.48182	0.917817	1.38986	1.54307	1.59646	1.56395	1.59846	1.07348	1.26317	0.818605
Tb927.2.170-1	Tb927.2.170	leucine-rich repeat protein (LRRP), putative,leucine-rich repeat protein 1 (LRRP1), putative	49.3487	49.0368	53.1792	27.8052	56.3019	54.7855	47.8497	43.0747	46.1486	51.6317	53.6977	49.9066	21.1589	41.6735	43.2628	45.5325	57.3736	48.0016	50.5216	46.2975	45.691	51.7453	35.3651	50.3025	0.995664
Tb927.2.200-1	Tb927.2.200	expression site-associated gene (ESAG, pseudogene), putative,expression site-associated gene 3 (ESAG3), degenerate	211.319	213.746	228.843	31.5969	261.73	292.117	223.487	201.53	224.026	272.441	255.976	231.355	24.0255	181.968	173.34	43.963	48.3581	41.6326	217.97	195.148	216.347	253.257	126.444	44.6512	0.204851
Tb927.2.220-1	Tb927.2.220	retrotransposon hot spot protein (RHS, pseudogene), putative,retrotransposon hot spot protein 2 (RHS2), interrupted, degenerate	10.4206	11.6703	12.3191	1.84315	10.9502	11.6078	11.7261	11.5517	11.5787	14.033	10.517	14.2419	1.5289	10.5437	11.2775	19.3093	15.8041	16.1705	11.47	8.13371	11.6189	12.9307	7.78339	17.0946	1.49038
Tb927.2.240-1	Tb927.2.240	retrotransposon hot spot protein 5 (RHS5), putative	24.2399	23.7908	26.7363	11.7351	24.8664	24.9731	22.6141	21.8095	24.8141	25.8735	25.7238	25.5172	13.1916	25.8012	25.2592	24.3715	21.8547	22.4784	24.9223	20.5249	23.0793	25.7048	21.4173	22.9016	0.918917
Tb927.2.270-1	Tb927.2.270	retrotransposon hot spot protein (RHS, pseudogene), putative,retrotransposon hot spot protein 3 (RHS3), frameshift	13.1883	13.9432	14.9797	6.79262	13.9694	13.4932	15.2461	12.8844	13.8058	15.5322	16.59	12.6501	6.43137	13.1143	14.4549	14.4273	14.7501	15.8396	14.037	11.4184	13.9788	14.9241	11.3335	15.0057	1.06901
Tb927.2.280-1	Tb927.2.280	retrotransposon hot spot protein 2 (RHS2), putative	43.7001	39.532	43.3398	39.0013	45.3978	43.4675	41.0434	38.7384	44.0407	42.7978	39.1125	39.9834	39.5501	42.7638	41.8814	46.811	47.7025	46.2298	42.1906	42.6222	41.2742	40.6313	41.3984	46.9144	1.11196
Tb927.2.300-1	Tb927.2.300	DNA-directed RNA polymerase, pseudogene, putative,DNA-directed RNA polymerase, degenerate	0.960672	0.606286	0.768615	0.298526	0.51429	0.779537	0.342813	0.585185	0.733598	0.515182	0.723938	0.254635	0.120276	0.487919	0.438117	0.542512	0.42003	0.480575	0.778524	0.530784	0.553865	0.497918	0.348771	0.481039	0.617886
Tb927.2.340-1	Tb927.2.340	retrotransposon hot spot protein 4 (RHS4), putative	219.134	220.072	228.942	110.69	205.837	202.236	201.611	188.914	203.95	222.087	215.506	197.117	110.045	196.878	202.911	249.643	243.013	251.215	222.716	172.921	198.158	211.57	169.945	247.957	1.11333
Tb927.2.370-1	Tb927.2.370	retrotransposon hot spot protein 1 (RHS1), putative	20.3049	20.5348	20.4227	10.1617	21.6283	22.2154	18.1575	17.358	19.89	22.3431	17.3562	18.4776	9.04522	16.3189	20.0723	18.7353	16.8911	18.4285	20.4208	18.0018	18.4685	19.3923	15.1454	18.0183	0.88235
Tb927.2.380-1	Tb927.2.380	retrotransposon hot spot protein 2 (RHS2), putative	49.2463	52.1416	50.5818	38.6444	49.0554	48.1264	52.6732	48.675	53.0944	54.9598	47.9388	48.7187	38.0405	50.0612	49.4879	55.8327	55.5514	55.4427	50.6566	45.2754	51.4809	50.5391	45.8632	55.6089	1.09776
Tb927.2.400-1	Tb927.2.400	retrotransposon hot spot protein 2 (RHS2), putative	2.4382	2.17408	2.76816	2.35506	2.63565	2.74875	2.47721	1.81451	2.81329	1.93976	1.73064	1.9175	1.61018	1.83711	2.01617	2.3831	1.78064	2.42443	2.46015	2.57982	2.36833	1.86263	1.82115	2.19606	0.892655
Tb927.2.420-1	Tb927.2.420	DNA-directed RNA polymerase, pseudogene, putative,DNA-directed RNA polymerase, degenerate	2.11348	2.8582	2.87395	1.44998	2.82859	4.4545	2.46202	2.5817	2.50646	4.15825	3.30943	3.48002	1.44332	2.62257	3.28588	2.64475	2.74419	2.54422	2.61521	2.91102	2.51673	3.64923	2.45059	2.64439	1.01116
Tb927.2.450-1	Tb927.2.450	retrotransposon hot spot protein 4 (RHS4), putative	233.254	228.436	234.873	150.869	210.138	212.424	217.86	208.334	216.551	216.194	217.909	198.655	159.098	208.667	214.454	264.353	276.842	274.299	232.188	191.144	214.248	210.919	194.073	271.831	1.17074
Tb927.2.460-1	Tb927.2.460	DNA-directed RNA polymerase, pseudogene, putative,DNA-directed RNA polymerase, degenerate	52.6119	54.992	56.7485	20.618	58.0977	59.8156	52.1719	46.5426	50.6493	58.5768	52.0742	48.5275	17.2517	49.6741	50.042	48.9062	46.3154	46.8423	54.7841	46.1771	49.7879	53.0595	38.9893	47.3547	0.864387
Tb927.2.470-1	Tb927.2.470	retrotransposon hot spot protein 4 (RHS4), putative	50.938	53.0949	52.1575	24.4897	50.4884	43.0891	46.6309	43.3926	48.5753	54.7783	49.9404	43.2677	25.3929	43.6855	48.308	59.2982	59.5695	59.3239	52.0635	39.3557	46.1996	49.3288	39.1288	59.3972	1.14086
Tb927.2.480-1	Tb927.2.480	retrotransposon hot spot protein (RHS, pseudogene), putative,retrotransposon hot spot protein 2 (RHS2), degenerate	40.0565	39.7885	39.0479	27.3623	40.3114	38.2901	38.8326	37.4124	39.0752	45.8824	40.0301	39.7808	26.5333	40.7086	43.1473	43.8935	43.1281	44.0535	39.631	35.3213	38.4401	41.8978	36.7964	43.6917	1.10246
Tb927.2.490-1	Tb927.2.490	DNA-directed RNA polymerase, pseudogene, putative,DNA-directed RNA polymerase, degenerate	24.4983	24.666	25.5309	11.3385	27.4956	27.9697	24.137	21.4511	25.2797	26.9149	24.3446	23.8155	9.10047	21.4711	24.9195	23.2321	23.659	22.5775	24.8984	22.2679	23.6226	25.025	18.497	23.1562	0.930026
Tb927.2.510-1	Tb927.2.510	retrotransposon hot spot protein 4 (RHS4), putative	31.927	31.0507	33.7139	18.3332	29.512	26.1326	27.7779	28.4825	27.9681	30.6807	26.8384	26.4455	21.7257	30.1155	30.9294	35.3572	38.4985	39.7911	32.2305	24.6593	28.0762	27.9882	27.5902	37.8823	1.17535
Tb927.2.540-1	Tb927.2.540	DNA-directed RNA polymerase, pseudogene, putative,DNA-directed RNA polymerase, degenerate	23.6631	23.7234	23.4454	12.7057	25.0566	26.6972	23.1292	21.0257	20.3677	23.1844	21.6456	20.3028	9.24749	22.9902	21.2284	24.9833	22.9348	20.8594	23.6106	21.4865	21.5075	21.7109	17.8221	22.9258	0.970996
Tb927.2.560-1	Tb927.2.560	retrotransposon hot spot protein 4 (RHS4), putative	53.2173	54.916	53.8656	36.5196	51.5845	53.7287	50.1606	47.7391	47.3827	48.1016	47.4321	42.7748	31.6695	48.0341	48.0092	64.2174	61.7852	63.3354	53.9996	47.2776	48.4274	46.1028	42.5709	63.1127	1.16876
Tb927.2.650-1	Tb927.2.650	hypothetical protein	88.4226	92.3398	82.835	54.5601	99.0365	102.699	83.0642	76.5174	105.259	109.065	94.2712	99.088	57.7036	99.1602	81.4488	77.7209	65.9767	74.8942	87.8658	85.4317	88.2802	100.808	79.4375	72.8639	0.829264
Tb927.2.660-1	Tb927.2.660	expression site-associated gene (ESAG, pseudogene), putative,expression site-associated gene 4 (ESAG4), degenerate	2.7159	3.43971	3.75654	3.35861	3.20213	2.92343	2.95783	2.91948	3.37428	3.46777	3.82874	3.08518	4.20992	2.83268	4.27611	2.60186	2.61995	2.47369	3.30405	3.16139	3.08386	3.46056	3.7729	2.56517	0.776371
Tb927.2.680-1	Tb927.2.680	hypothetical protein	4.91905	6.04761	5.13344	3.17627	5.98496	5.96142	2.32112	2.724	2.27657	3.08332	4.3327	3.95103	2.23951	5.11027	3.82389	6.94473	3.12833	3.15818	5.3667	5.04088	2.44056	3.78902	3.72456	4.41041	0.821811
Tb927.2.690-1	Tb927.2.690	leucine-rich repeat protein (LRRP), putative,leucine-rich repeat protein 1 (LRRP1), putative	32.0455	35.8912	36.4444	19.1312	35.5321	32.2336	31.0204	28.5288	31.7162	34.8767	34.7032	29.3905	14.0972	28.1583	30.2694	29.2513	38.9179	32.5531	34.7937	28.9656	30.4218	32.9902	24.175	33.5741	0.964947
Tb927.2.720-1	Tb927.2.720	retrotransposon hot spot protein (RHS, pseudogene), putative,retrotransposon hot spot protein 5 (RHS5), degenerate	0.434934	0.196064	0.302594	0.193078	0.582098	0.252091	0.141095	0	0.553548	0.333205	0.468222	0.768557	0	0	0	0	0	0	0.311197	0.342422	0.231548	0.523328	0	0	0
Tb927.2.820-1	Tb927.2.820	retrotransposon hot spot protein (RHS, pseudogene), putative,retrotransposon hot spot protein 1 (RHS1), interrupted	425.541	427.429	443.669	212.114	447.064	464.388	407.824	395.9	415.647	434.514	423.886	406.44	186.41	350.536	379.409	328.462	316.481	317.625	432.213	374.522	406.457	421.613	305.452	320.856	0.742356
Tb927.2.830-1	Tb927.2.830	retrotransposon hot spot protein (RHS, pseudogene), putative,retrotransposon hot spot protein 1 (RHS1), interrupted	71.3177	75.0602	74.677	41.0027	88.2458	84.3803	78.069	79.7015	74.6764	72.3499	68.1662	81.7661	35.2342	72.268	73.3245	97.6728	83.8177	90.961	73.685	71.2096	77.4823	74.0941	60.2755	90.8172	1.23251
Tb927.2.900-1	Tb927.2.900	hypothetical protein	80.3997	72.2559	75.8876	37.9647	89.0986	81.6246	72.9304	71.5631	70.7158	85.7223	61.7449	66.5112	50.0098	76.077	72.6908	62.1767	62.3943	58.5441	76.1811	69.5626	71.7364	71.3261	66.2592	61.0384	0.801227
Tb927.2.910-1	Tb927.2.910	expression site-associated gene (ESAG, pseudogene), putative,expression site-associated gene 4 (ESAG4), degenerate	5.43915	6.11501	6.47407	7.56371	5.96396	4.67188	5.80369	4.57885	6.13016	6.04961	5.99653	5.32676	6.72778	6.28221	6.08928	3.56195	4.16412	4.38704	6.00941	6.06652	5.50424	5.79096	6.36642	4.0377	0.671897
Tb927.2.940-1	Tb927.2.940	hypothetical protein	12.6146	11.5658	10.2637	5.97957	11.589	11.8967	11.8606	7.81429	8.16344	15.4789	12.4292	7.36728	5.6214	8.95874	7.67867	9.05557	8.97421	10.9473	11.4814	9.82176	9.27943	11.7584	7.4196	9.65902	0.841278
Tb927.2.950-1	Tb927.2.950	paraflagellar rod component, putative (PFC13)	12.3663	12.7224	13.1744	6.89074	14.1949	11.5297	12.1384	10.4062	12.8034	14.5769	12.986	11.8644	5.01523	10.5482	11.5994	11.2464	14.6084	12.33	12.7544	10.8718	11.7827	13.1425	9.05427	12.7283	0.997956
Tb927.2.960-1	Tb927.2.960	hypothetical protein	4.37934	10.8579	7.23616	0	9.52433	6.34574	7.45859	5.4922	6.27037	5.8713	4.71451	3.86929	0	6.25567	6.86541	0	1.91476	2.09411	7.49113	5.29002	6.40705	4.81836	4.37369	1.33629	0.178383
Tb927.2.980-1	Tb927.2.980	retrotransposon hot spot protein (RHS, pseudogene), putative,retrotransposon hot spot protein 5 (RHS5), degenerate	23.2021	24.2215	28.0365	11.9263	31.8699	27.8399	22.4486	19.6904	24.8671	26.3509	19.2811	21.9384	6.62523	19.8987	24.365	15.8037	13.0514	12.7567	25.1533	23.8787	22.3354	22.5235	16.963	13.8706	0.551443
Tb927.2.1050-1	Tb927.2.1050	retrotransposon hot spot protein (RHS, pseudogene), putative,retrotransposon hot spot protein 1 (RHS1), interrupted	141.156	145.572	151.68	79.9286	140.493	151.822	127.677	129.599	123.332	130.437	123.191	134.184	68.0742	117.835	126.17	116.639	111.21	113.711	146.136	124.081	126.869	129.271	104.027	113.853	0.779092
Tb927.2.1060-1	Tb927.2.1060	retrotransposon hot spot protein (RHS, pseudogene), putative,retrotransposon hot spot protein 1 (RHS1), interrupted	0.841065	0.758288	1.02401	0.373369	1.40706	0.974974	1.63708	1.35616	1.07044	0.805428	0.452718	1.11466	1.05302	1.86888	0.239731	0.593709	0.980626	0.247495	0.874454	0.918467	1.35456	0.790936	1.05387	0.607277	0.694464
Tb927.2.1080-1	Tb927.2.1080	retrotransposon hot spot protein 5 (RHS5), putative	39.6682	42.8744	38.6482	25.3913	40.7305	42.0398	39.2467	36.102	39.0022	41.4408	42.1303	38.8992	20.494	35.2974	36.8966	37.2546	34.6604	34.4512	40.3969	36.0539	38.117	40.8234	30.896	35.4554	0.877676
Tb927.2.1100-1	Tb927.2.1100	retrotransposon hot spot protein (RHS, pseudogene), putative,retrotransposon hot spot protein 3 (RHS3), degenerate	4.5825	5.60703	5.19972	2.27646	5.62195	4.48999	4.35359	3.67495	3.95759	4.26296	4.11102	4.14519	2.86865	5.19514	5.16247	5.39133	5.02487	5.12096	5.12975	4.12947	3.99537	4.17306	4.40875	5.17905	1.00961
Tb927.2.1110-1	Tb927.2.1110	DNA-directed RNA polymerase III subunit 2, pseudogene, putative,DNA-directed RNA polymerase III subunit 2, degenerate	19.3595	19.0366	19.8405	6.66547	22.049	25.383	16.8453	17.7843	18.3798	22.1272	21.2153	20.9126	4.69967	19.2635	19.6155	19.0635	16.5338	16.5841	19.4122	18.0325	17.6698	21.4184	14.5262	17.3938	0.896025
Tb927.2.1120-1	Tb927.2.1120	retrotransposon hot spot protein (RHS, pseudogene), putative,retrotransposon hot spot protein 4 (RHS4), point mutation	25.5072	25.2482	25.7192	17.0641	23.0967	23.5719	23.6957	22.4658	22.4747	23.0599	21.2186	23.3244	17.4191	22.0257	23.5907	26.6936	26.6721	26.7166	25.4915	21.2442	22.8787	22.5343	21.0118	26.6941	1.04718
Tb927.2.1130-1	Tb927.2.1130	retrotransposon hot spot protein (RHS, pseudogene), putative,retrotransposon hot spot protein 3 (RHS3), interrupted, degenerate	2.24627	4.43985	3.06546	0.575294	4.1626	3.00451	2.10203	2.50752	3.46363	4.16982	3.62729	1.83199	0.649002	2.13913	3.10281	2.19551	3.39967	2.82195	3.25053	2.5808	2.69106	3.2097	1.96365	2.80571	0.863156
Tb927.2.1140-1	Tb927.2.1140	retrotransposon hot spot protein (RHS, pseudogene), putative,retrotransposon hot spot protein 3 (RHS3), interrupted	30.9409	30.4776	34.3034	26.4483	35.2443	32.2587	30.0517	28.1071	28.4052	29.618	32.1696	26.8972	22.4478	28.4572	31.7278	31.1139	36.1476	33.5247	31.9073	31.3171	28.8547	29.5616	27.5442	33.5954	1.05291
Tb927.2.1150-1	Tb927.2.1150	retrotransposon hot spot protein (RHS, pseudogene), putative,retrotransposon hot spot protein 2 (RHS2), interrupted, degenerate	15.2206	15.7829	14.8188	8.98278	15.4116	17.5153	13.0423	13.4517	15.6299	19.1226	14.4746	14.232	7.16691	15.2975	14.9503	15.7874	14.3961	14.6118	15.2741	13.9699	14.0413	15.9431	12.4716	14.9318	0.977588
Tb927.2.1160-1	Tb927.2.1160	retrotransposon hot spot protein (RHS, pseudogene), putative,retrotransposon hot spot protein 2 (RHS2), interrupted, degenerate	2.62982	3.46974	3.01218	1.11049	3.34795	2.34215	3.43332	3.99908	3.48987	4.1277	4.14306	2.89024	1.92734	4.03143	3.94903	4.21084	3.30924	3.39743	3.03725	2.26686	3.64076	3.72033	3.3026	3.63917	1.19818
Tb927.2.1170-1	Tb927.2.1170	retrotransposon hot spot protein 5 (RHS5), putative	21.2921	21.8925	23.2657	9.63276	20.6809	22.595	21.2094	18.4451	19.0987	21.8772	23.3598	22.3257	8.46775	24.9877	22.9727	19.7602	18.9474	20.2477	22.1501	17.6362	19.5844	22.5209	18.8094	19.6517	0.887209
Tb927.2.1180-1	Tb927.2.1180	retrotransposon hot spot protein 3 (RHS3), putative	24.3053	25.9109	26.4691	7.48477	26.4483	23.0985	22.4823	22.5965	25.813	27.3854	28.2871	24.183	6.44246	23.4935	21.5948	27.1269	28.466	26.8207	25.5618	19.0105	23.6306	26.6185	17.1769	27.4712	1.0747
Tb927.2.1200-1	Tb927.2.1200	DNA-directed RNA polymerase III subunit 2, pseudogene, putative,DNA-directed RNA polymerase III subunit 2, degenerate	27.454	29.5701	29.416	13.3969	30.5726	32.4931	24.3732	22.9411	25.1723	29.9433	31.9241	27.1265	10.233	25.1466	25.6263	24.3357	22.9076	24.2053	28.8134	25.4876	24.1622	29.6646	20.3353	23.8162	0.826568
Tb927.2.1210-1	Tb927.2.1210	retrotransposon hot spot protein 4 (RHS4), putative	25.6666	24.9537	23.8995	16.4382	25.1325	23.4732	22.8997	20.7807	23.6119	23.4284	21.1089	21.9221	11.8971	18.6729	21.6681	28.0023	26.0493	27.352	24.8399	21.6813	22.4308	22.1531	17.4127	27.1345	1.09238
Tb927.2.1250-1	Tb927.2.1250	hypothetical protein	62.4762	57.0199	60.3894	27.962	63.0544	74.2042	59.9723	61.6543	55.7254	73.5603	61.1936	69.6783	30.1341	73.8012	59.5539	54.9468	52.8411	54.2493	59.9618	55.0735	59.1174	68.1441	54.4964	54.0124	0.90078
Tb927.2.1260-1	Tb927.2.1260	expression site-associated gene (ESAG, pseudogene), putative,expression site-associated gene 4 (ESAG4), degenerate	7.67245	7.42347	8.13703	7.86423	7.76398	8.0263	6.79919	6.77237	5.99388	8.41063	7.99105	8.65268	6.48205	7.04906	8.46313	4.8876	5.85462	5.51582	7.74432	7.88484	6.52181	8.35145	7.33142	5.41935	0.699784
Tb927.2.1290-1	Tb927.2.1290	hypothetical protein	0.267934	0.724692	0.279612	1.07048	0	0.46589	0.521517	1.15207	0.255753	0.923694	0	0.710185	1.00636	1.02062	0.916442	1.13481	0.702885	0.354795	0.42408	0.512124	0.643114	0.544626	0.98114	0.730831	1.72333
Tb927.2.1310-1	Tb927.2.1310	leucine-rich repeat protein (LRRP, pseudogene), putative,leucine-rich repeat protein (LRRP), frameshift	8.43456	9.25184	9.61069	6.3465	10.7407	8.94714	8.36516	7.5897	8.6232	9.54143	8.63947	8.3692	4.44732	7.62854	8.19988	8.14157	9.56144	8.56867	9.09903	8.67811	8.19269	8.85004	6.75858	8.75722	0.962435
Tb927.2.1330-1	Tb927.2.1330	retrotransposon hot spot protein (RHS, pseudogene), putative,retrotransposon hot spot protein 6 (RHS6), degenerate	96.9882	102.206	106.893	55.4438	106.48	118.473	98.0802	86.2968	98.8782	97.4168	102.484	100.3	43.3771	87.5148	86.6266	89.5758	83.7984	84.5513	102.029	93.4654	94.4184	100.067	72.5062	85.9752	0.842652
Tb927.2.1344-1	Tb927.2.1344	retrotransposon hot spot protein (RHS, pseudogene), putative,retrotransposon hot spot protein 1 (RHS1), interrupted	0.596248	0.806348	0.622235	0.794067	1.19699	1.03677	0.580279	0	0.569141	0.342591	1.92565	1.58041	1.11976	1.13561	0.509852	0	0.260695	0.526363	0.674944	1.00928	0.38314	1.28288	0.921741	0.262353	0.388703
Tb927.2.1350-1	Tb927.2.1350	retrotransposon hot spot protein (RHS, pseudogene), putative,retrotransposon hot spot protein 1 (RHS1), interrupted	6.03008	7.65562	4.10964	3.11394	5.92928	5.99156	7.30579	4.63005	5.28607	8.62651	4.37189	6.5238	4.16003	4.21894	5.05109	5.73344	7.31764	6.1381	5.93178	5.01159	5.74063	6.5074	4.47668	6.39639	1.07833
Tb927.2.1380-1	Tb927.2.1380	leucine-rich repeat protein (LRRP), putative	1.16329	1.2996	1.42512	0.841977	0.812295	0.483701	0.566067	0.570873	0.869012	0.726521	1.2251	0.603276	0.949853	0.385322	0.648736	0.696207	0.773986	0.703232	1.296	0.712658	0.668651	0.851631	0.661304	0.724475	0.559008
Tb927.2.1460-1	Tb927.2.1460	hypothetical protein, conserved	0.0924315	0	0.38584	0.246195	0.371119	0	0.089956	0	0	0.318654	0.298517	0.244998	0	0.176045	0.316152	0.195743	0.0808267	0.285592	0.159424	0.205772	0.0299853	0.28739	0.164066	0.187387	1.1754
Tb927.2.1470-1	Tb927.2.1470	hypothetical protein, conserved	0	0	0	0	0	0	0	0	0	0	0	0	0	0.223968	0	0	0.10283	0.207621	0	0	0	0	0.0746561	0.103483	div 0
Tb927.2.1560-1	Tb927.2.1560	cyclophilin-type peptidyl-prolyl cis-trans isomerase, putative	26.2168	23.3943	32.293	20.1762	37.1006	28.5848	36.4943	32.1088	34.2554	33.0904	37.1298	29.3339	20.5819	36.6308	38.2208	25.0292	43.0318	35.4273	27.3014	28.6205	34.2862	33.1847	31.8111	34.4961	1.26353
Tb927.2.1600-1	Tb927.2.1600	hypothetical protein	47.234	49.243	51.7075	52.4812	47.5486	48.9948	47.5587	43.7509	51.5183	47.5529	49.6767	47.4454	48.0595	46.6661	41.7865	51.7434	48.8027	51.972	49.3948	49.6749	47.6093	48.225	45.504	50.8394	1.02924
Tb927.2.1680-1	Tb927.2.1680	cyclophilin-type peptidyl-prolyl cis-trans isomerase, putative	0	0	0	0	0	0	0	0	0	0	0	0	0	0	0	0	0	0	0	0	0	0	0	0	div 0
Tb927.2.1700-1	Tb927.2.1700	hypothetical protein, conserved	46.911	44.7951	48.8687	48.066	50.2344	51.0354	45.6276	48.459	48.1678	41.22	46.589	43.9719	31.3635	35.3477	33.6849	30.6667	28.6009	31.0656	46.8583	49.7786	47.4181	43.927	33.4654	30.1111	0.642599
Tb927.2.1720-1	Tb927.2.1720	hypothetical protein, conserved	40.7848	40.4944	42.0236	36.6691	33.5109	37.703	40.8649	46.4317	44.6799	44.6928	35.5696	36.0347	56.2336	39.0033	44.7343	64.5043	59.591	58.6403	41.1009	35.961	43.9922	38.7657	46.6571	60.9119	1.48201
Tb927.2.1730-1	Tb927.2.1730	hypothetical protein, conserved	33.5076	28.6254	30.811	31.414	29.3219	33.9532	31.318	29.8061	31.4624	27.8244	26.2343	33.5386	35.7909	30.4961	30.3221	35.0661	34.2183	33.7518	30.9813	31.563	30.8621	29.1991	32.203	34.3454	1.10859
Tb927.2.1740-1	Tb927.2.1740	hypothetical protein, conserved	35.2438	30.9876	33.0268	20.9368	28.8789	31.088	30.1999	27.6133	27.6586	33.1797	25.884	29.6864	27.4014	29.9422	35.3208	48.089	43.4879	44.9006	33.0861	26.9679	28.4906	29.5834	30.8881	45.4925	1.37497
Tb927.2.1760-1	Tb927.2.1760	hypothetical protein, conserved	79.1844	80.9566	79.0595	56.8351	84.7747	77.5523	75.8836	72.6522	72.8168	75.7586	76.9587	79.0915	62.8695	87.7577	89.5294	94.1159	99.3694	95.198	79.7335	73.0541	73.7842	77.2696	80.0522	96.2278	1.20687
Tb927.2.1770-1	Tb927.2.1770	hypothetical protein, conserved (pseudogene),hypothetical protein, conserved, truncated	52.8007	47.1846	61.656	26.021	42.4932	49.3433	47.5383	48.0071	49.2901	54.2611	46.5752	52.4054	34.0726	67.3382	54.4981	60.5877	66.5115	65.0926	53.8804	39.2858	48.2785	51.0806	51.9696	64.0639	1.189
Tb927.2.1780-1	Tb927.2.1780	UDP-GlcNAc:PI a1-6 GlcNAc-transferase (TbGPI3)	31.3324	32.078	32.4558	27.633	30.938	34.9489	30.7192	33.1321	32.1234	36.1659	31.6317	33.2199	27.3726	40.7564	36.517	46.9877	44.4061	47.985	31.9554	31.1733	31.9916	33.6725	34.882	46.4596	1.45389
Tb927.2.1790-1	Tb927.2.1790	hypothetical protein, conserved	73.1715	81.9277	76.9318	79.4649	78.3926	88.523	82.2221	78.6561	80.9923	79.4722	78.9681	79.3204	91.154	105.999	95.8037	107.812	99.5673	108.894	77.3437	82.1268	80.6235	79.2535	97.6522	105.424	1.36306
Tb927.2.1800-1	Tb927.2.1800	DNA polymerase delta catalytic subunit, putative	72.6102	74.281	75.5812	78.3374	76.2974	70.3852	73.2731	74.1091	75.2899	73.0902	74.4177	70.6361	81.051	72.4244	72.5399	74.8539	76.1459	76.2992	74.1575	75.0066	74.224	72.7147	75.3384	75.7663	1.0217
Tb927.2.1810-1	Tb927.2.1810	transcription silencer (ISWI)	65.433	63.6612	64.8791	71.1412	65.7345	63.4344	68.8971	66.2807	70.8637	73.4327	70.4212	66.3494	75.3256	72.9547	68.9068	86.7544	83.1245	87.1364	64.6578	66.77	68.6805	70.0678	72.3957	85.6718	1.325
Tb927.2.1820-1	Tb927.2.1820	protein kinase, putative	22.2558	22.5045	24.4332	21.7539	26.302	27.8702	27.6874	27.1797	26.1489	28.5083	28.4652	31.5701	22.8794	28.583	26.7131	27.313	20.9494	24.7994	23.0645	25.3087	27.0053	29.5145	26.0585	24.3539	1.05591
Tb927.2.1850-1	Tb927.2.1850	hypothetical protein, conserved	44.0413	44.3663	41.8806	35.91	50.7933	51.0273	50.7782	49.613	46.5433	51.1784	55.0076	52.6502	36.291	55.9778	51.3402	43.683	43.3063	44.0566	43.4294	45.9102	48.9782	52.9454	47.8697	43.682	1.00582
Tb927.2.1860-1	Tb927.2.1860	mitochondrial RNA binding complex 1 subunit (MRB1860)	36.2963	33.7733	33.3744	28.5446	36.8469	39.5035	36.3861	36.5149	35.1323	40.5956	36.3336	38.4314	30.1436	46.0867	42.8754	44.0035	39.2872	40.9249	34.4813	34.965	36.0111	38.4535	39.7019	41.4052	1.2008
Tb927.2.1890-1	Tb927.2.1890	E2-like ubiquitin-conjugation enzyme (ATG3)	36.9877	36.2458	40.5599	30.4022	36.6921	46.8545	36.8408	40.3038	36.8233	39.1009	41.0629	36.5733	29.3048	39.4888	44.3536	38.0936	30.0697	34.0236	37.9311	37.9829	37.9893	38.9124	37.7157	34.0623	0.898004
Tb927.2.1920-1	Tb927.2.1920	expression site-associated gene (ESAG) protein, putative,expression site-associated gene 5 (ESAG5) protein, putative	67.3096	69.0169	66.1777	56.1482	66.0426	66.9118	65.212	59.4659	59.8285	69.3406	68.7798	59.5466	46.3359	60.8425	63.3676	53.9001	51.7428	52.6185	67.5014	63.0342	61.5021	65.889	56.8487	52.7538	0.781522
Tb927.2.2020-1	Tb927.2.2020	expression site-associated gene (ESAG) protein, putative,expression site-associated gene 3 (ESAG3) protein, putative	26.8995	27.9544	24.6204	19.6738	27.8861	31.9171	29.4515	25.1235	26.0449	24.8307	27.9494	23.9614	21.1179	27.2962	29.035	28.8328	24.9683	26.1554	26.4914	26.4924	26.8733	25.5805	25.8163	26.6521	1.00607
Tb927.2.2029-1	Tb927.2.2029	expression site-associated gene (ESAG, pseudogene), putative,expression site-associated gene 3 (ESAG3), degenerate	28.1577	26.787	25.8384	14.8705	29.8232	33.091	22.4898	24.9452	27.8044	30.126	31.9851	24.4493	11.3054	25.5201	25.0739	14.8046	12.6509	13.4144	26.9277	25.9282	25.0798	28.8535	20.6331	13.6233	0.505921
Tb927.2.2060-1	Tb927.2.2060	variant surface glycoprotein (VSG)-related, putative	31.6313	34.2218	33.7049	29.3296	39.9149	24.8953	32.8673	37.019	33.5985	35.912	29.3412	28.6197	24.1188	29.9866	32.4575	19.0381	19.7987	19.2318	33.186	31.3799	34.4949	31.2909	28.8543	19.3562	0.583264
Tb927.2.2070-1	Tb927.2.2070	hypothetical protein	1.47364	3.26112	2.09709	1.07048	4.03416	4.19301	2.21645	2.30414	2.42966	1.84739	2.59596	3.90602	1.00636	3.06185	2.06199	1.13481	1.40577	2.01051	2.27728	3.09922	2.31675	2.78312	2.0434	1.51703	0.666158
Tb927.2.2090-1	Tb927.2.2090	hypothetical protein	57.0358	58.1279	59.657	52.7219	59.5946	54.3996	58.7908	57.0345	61.1501	62.0894	60.6096	56.3912	47.994	48.4678	51.5445	50.5484	50.1018	50.408	58.2736	55.5721	58.9918	59.6967	49.3354	50.3527	0.864075
Tb927.2.2120-1	Tb927.2.2120	protein kinase, putative,NIMA/Nek Serine/threonine-protein kinase family, putative	70.9601	71.6264	76.9721	67.9277	75.6266	72.3945	66.5187	70.315	67.7341	65.6318	68.0593	59.812	56.9127	56.742	54.2992	41.0732	37.8748	40.4381	73.1862	71.983	68.1893	64.501	55.9846	39.7953	0.543755
Tb927.2.2130-1	Tb927.2.2130	small GTP-binding protein RAB6, putative	49.4808	50.5591	46.5693	34.1689	42.8611	49.711	45.2128	42.0593	42.5957	40.6452	35.8078	38.3746	30.6309	42.7576	44.9751	71.0215	59.7747	68.5149	48.8697	42.247	43.2893	38.2759	39.4545	66.437	1.35947
Tb927.2.2140-1	Tb927.2.2140	hypothetical protein, conserved	13.7876	14.1814	13.9832	5.17236	14.0344	12.8312	15.3082	12.1073	11.4925	9.59568	14.4247	11.3239	5.10568	11.0957	17.2695	35.3666	33.4526	34.2003	13.984	10.6793	12.9693	11.7814	11.1569	34.3398	2.45565
Tb927.2.2160-1	Tb927.2.2160	paraflagellar rod component, putative (PFC11)	102.691	105.914	109.108	113.099	107.392	106.066	112.55	111.767	117.309	113.585	108.755	109.829	91.0667	88.5693	95.1059	85.8468	78.0756	81.5384	105.904	108.852	113.876	110.723	91.5806	81.8203	0.772587
Tb927.2.2180-1	Tb927.2.2180	ribosomal RNA processing protein 41B,RNase PH-like protein, putative,exosome complex exonuclease 1, putative (RRP41B)	57.9822	64.045	56.9853	70.638	52.4138	53.2746	54.5056	53.9176	54.4028	58.9643	52.4008	56.1046	70.5316	61.3342	59.8629	75.8712	68.3476	71.0718	59.6709	58.7754	54.2753	55.8232	63.9096	71.7635	1.20266
Tb927.2.2190-1	Tb927.2.2190	histone deacetylase 3 (HDAC3)	57.1442	55.4147	56.9944	69.7749	55.2535	52.3644	53.9322	56.0211	54.9881	59.427	57.6978	55.7775	70.3471	55.2412	58.5735	55.0185	59.1974	56.725	56.5177	59.1309	54.9805	57.6341	61.3873	56.9803	1.00818
Tb927.2.2200-1	Tb927.2.2200	hypothetical protein, conserved	36.2385	39.4161	39.8996	37.9302	37.1537	35.071	36.9936	40.9799	37.6587	41.0068	43.6648	39.0676	33.2996	41.3697	48.1396	53.0391	52.7176	55.2261	38.518	36.7183	38.5441	41.2464	40.9363	53.6609	1.39314
Tb927.2.2210-1	Tb927.2.2210	hypothetical protein, conserved	29.3893	30.4695	29.2896	30.4933	28.8463	28.9842	29.3351	29.295	26.0133	29.75	29.1189	31.451	34.4767	34.5385	32.4403	36.1617	34.4914	36.4554	29.7161	29.4413	28.2145	30.1066	33.8185	35.7029	1.20146
Tb927.2.2220-1	Tb927.2.2220	hypothetical protein, conserved	24.2677	26.3463	23.3556	29.4462	20.9759	24.615	25.1923	23.9853	23.8722	21.9225	23.2948	30.5538	29.6236	25.1643	25.478	26.5524	25.5829	27.9098	24.6565	25.0124	24.3499	25.257	26.7553	26.6817	1.08214
Tb927.2.2230-1	Tb927.2.2230	hypothetical protein, conserved	80.3142	76.8248	78.1361	107.467	78.3229	78.909	80.864	83.819	81.753	77.7866	66.4273	70.3832	83.5903	55.0306	59.8361	74.7852	73.3711	73.9029	78.425	88.2331	82.1453	71.5324	66.1523	74.0198	0.943828
Tb927.2.2240-1	Tb927.2.2240	tRNA exportin, putative,exportin-T, putative	48.5449	50.0474	47.7818	52.8897	42.8415	39.8523	44.712	45.8425	41.1212	42.8261	43.4817	44.3779	54.2182	45.304	44.9229	51.2916	50.2331	51.9759	48.7914	45.1945	43.8919	43.5619	48.1484	51.1668	1.04869
Tb927.2.2260-1	Tb927.2.2260	phosphatidylinositol kinase related protein, putative	27.6831	28.3443	29.8139	41.6383	30.6432	20.0115	28.9593	29.3964	28.3373	28.4632	27.341	29.2326	37.8929	31.032	29.6077	31.3712	27.5779	30.1538	28.6138	30.7643	28.8977	28.3456	32.8442	29.701	1.038
Tb927.2.2270-1	Tb927.2.2270	hypothetical protein, conserved	34.4191	34.8483	38.0321	19.8551	33.2555	42.7261	35.2886	30.7665	35.5775	38.9183	34.7746	34.1506	21.4312	30.4987	35.0977	40.9272	39.0305	38.2248	35.7665	31.9456	33.8775	35.9479	29.0092	39.3942	1.10143
Tb927.2.2320-1	Tb927.2.2320	hypothetical protein	1.22116	1.10098	1.27438	0	0.817176	1.88745	1.18846	2.04197	1.03613	1.4033	1.31462	1.79823	0.509633	1.0337	0.696143	1.14936	0.474598	1.19781	1.19884	0.901542	1.42219	1.50538	0.746492	0.94059	0.784583
Tb927.2.2340-1	Tb927.2.2340	hypothetical protein, conserved	17.9427	17.9382	20.4985	26.6259	21.3169	17.0925	20.617	18.0822	19.4853	18.4443	20.9382	22.6183	24.0877	20.6911	23.254	24.7874	18.494	22.4834	18.7931	21.6785	19.3948	20.667	22.6776	21.9216	1.16647
Tb927.2.2360-1	Tb927.2.2360	hypothetical protein, conserved	25.425	25.767	27.2792	35.3092	27.8296	24.1585	24.3509	23.3548	24.6252	26.8956	25.8987	25.2924	35.9572	31.5529	28.1197	27.5796	26.5545	26.9038	26.1571	29.0991	24.1103	26.0289	31.8766	27.0126	1.03271
Tb927.2.2370-1	Tb927.2.2370	hypothetical protein, conserved	44.9946	43.7763	43.8473	54.6673	43.0699	39.7497	43.7895	48.8548	45.9941	47.3274	45.2155	46.9275	60.1949	52.0055	49.1537	49.7558	48.2564	48.7702	44.2061	45.8289	46.2128	46.4902	53.7847	48.9275	1.1068
Tb927.2.2380-1	Tb927.2.2380	hypothetical protein, conserved	43.6641	43.0852	42.5882	50.3543	42.4446	43.1568	46.7324	46.885	44.727	43.8665	40.5475	44.6914	56.2425	43.263	46.7076	51.0237	53.6876	53.1427	43.1125	45.3186	46.1148	43.0351	48.7377	52.618	1.22048
Tb927.2.2390-1	Tb927.2.2390	hypothetical protein, conserved	94.728	90.4702	81.2669	103.013	94.4293	93.8307	110.756	100.564	99.9001	94.1427	89.0373	97.3173	124.162	102.03	106.811	110.126	112.998	113.615	88.8217	97.091	103.74	93.4991	111.001	112.246	1.26373
Tb927.2.2400-1	Tb927.2.2400	hypothetical protein, conserved	34.008	34.3123	34.2826	34.7669	29.292	28.4627	31.6415	33.493	34.1861	37.2967	39.1022	35.9818	42.7195	39.5618	38.9506	36.2784	37.3395	35.9018	34.201	30.8405	33.1068	37.4602	40.4106	36.5066	1.06741
Tb927.2.2410-1	Tb927.2.2410	hypothetical protein, conserved	33.4488	34.7657	32.6568	40.283	30.7551	29.7055	33.2523	35.4995	34.7967	38.0249	37.8725	36.7104	58.8909	40.7498	41.1713	44.6175	47.5301	45.9361	33.6237	33.5812	34.5162	37.536	46.9373	46.0279	1.36891
Tb927.2.2430-1	Tb927.2.2430	casein kinase II, alpha chain (CK2A2)	47.4409	43.8206	44.4748	46.554	49.4425	41.1469	47.3301	46.7268	48.6967	53.7996	54.0652	49.4864	49.0231	55.5538	55.2212	66.5766	61.2842	61.6434	45.2454	45.7145	47.5845	52.4504	53.266	63.1681	1.39612
Tb927.2.2440-1	Tb927.2.2440	proteasome regulatory non-ATPase subunit 6 (RPN6)	97.1449	99.7432	97.8119	131.514	106.15	102.324	103.28	106.109	109.002	108.653	103.073	99.9841	121.884	99.4524	95.7807	82.9351	86.8569	85.8678	98.2334	113.33	106.13	103.903	105.706	85.2199	0.867526
Tb927.2.2450-1	Tb927.2.2450	ribosomal RNA methyltransferase, putative	33.8278	35.7652	32.6494	47.004	32.8758	37.4003	37.6793	38.7806	36.7228	39.1542	37.7324	34.8548	53.2466	40.9661	40.2123	40.7877	39.4552	42.313	34.0808	39.0934	37.7276	37.2472	44.8083	40.8519	1.19868
Tb927.2.2460-1	Tb927.2.2460	ubiquitin-conjugating enzyme E2, putative	50.4174	53.0792	54.6128	66.2946	61.0706	49.197	58.6942	58.427	54.7248	65.3935	65.9558	54.413	70.7135	53.8875	57.8464	65.5482	66.2243	65.7762	52.7031	58.8541	57.282	61.9208	60.8158	65.8496	1.24944
Tb927.2.2470-1	Tb927.2.2470	RNA-editing complex protein,KREPA1 (KREPA1)	39.2543	38.6799	40.444	48.4724	35.9215	37.3841	39.5259	42.1668	39.747	42.017	41.2133	37.3541	56.1625	48.7682	49.9581	57.6322	58.0508	54.8699	39.4594	40.5927	40.4799	40.1948	51.6296	56.851	1.44075
Tb927.2.2490-1	Tb927.2.2490	hypothetical protein	118.442	124.215	123.206	81.5151	128.707	131.011	125.31	122.31	119.987	138.48	138.202	138.743	77.4936	105.952	116.962	113.6	101.634	103.413	121.955	113.744	122.536	138.475	100.136	106.216	0.870945
Tb927.2.2500-1	Tb927.2.2500	hypothetical protein, conserved	47.5878	49.9421	42.4554	51.3806	45.3562	56.252	50.9154	46.3943	47.5738	47.2678	41.4526	52.1256	67.6619	67.7624	65.4671	79.477	79.1569	79.9451	46.6618	50.9963	48.2945	46.9487	66.9638	79.5263	1.70431
Tb927.2.2510-1	Tb927.2.2510	voltage-dependent anion-selective channel	12.2627	12.0417	13.0417	14.6668	14.8961	13.8529	13.8346	14.8611	11.9289	10.7707	13.6216	10.7655	10.8546	14.4298	13.4913	15.5482	15.1626	14.6867	12.4487	14.4719	13.5415	11.7193	12.9253	15.1325	1.21559
Tb927.2.2520-1	Tb927.2.2520	voltage-dependent anion-selective channel	1.40591	1.58443	1.38568	0.520099	2.82243	2.30882	1.21623	1.5113	2.013	1.34634	2.27027	2.48434	0.293368	2.82647	2.40439	2.15028	1.9807	2.41331	1.45867	1.88378	1.58017	2.03365	1.84141	2.18143	1.49549
Tb927.2.2530-1	Tb927.2.2530	hypothetical protein, conserved	44.2902	41.7868	40.7844	55.0928	38.5652	34.6403	39.1225	40.7266	39.5844	38.9241	37.2577	37.7174	57.8375	38.572	40.3713	54.7802	61.3052	59.6692	42.2871	42.7661	39.8112	37.9664	45.5936	58.5849	1.38541
Tb927.2.2540-1	Tb927.2.2540	hypothetical protein, conserved	39.7466	39.1213	33.8703	59.6675	35.6471	34.1471	34.1043	38.3015	37.0416	33.6481	36.0791	29.2991	63.6022	35.611	41.2272	67.9847	68.6901	71.1102	37.5794	43.1539	36.4825	33.0088	46.8134	69.2617	1.84308
Tb927.2.2550-1	Tb927.2.2550	hypothetical protein, conserved	30.4966	32.2383	31.74	39.4104	30.6116	30.016	28.6399	29.9991	31.0718	27.4412	24.0257	27.671	37.3586	29.1985	27.4835	34.1193	38.6	35.2311	31.4916	33.346	29.9036	26.3793	31.3469	35.9834	1.14263
Tb927.2.2570-1	Tb927.2.2570	hypothetical protein, conserved	18.2516	15.4268	20.5021	18.7367	18.066	20.9371	15.7892	15.941	17.9058	16.0218	14.327	19.4854	16.6622	19.7951	17.1243	29.5255	25.381	25.5672	18.0602	19.2466	16.5453	16.6114	17.8605	26.8246	1.48529
Tb927.2.2580-1	Tb927.2.2580	hypothetical protein, conserved	52.877	55.3838	53.8036	77.4009	50.6062	43.5889	52.999	52.5392	49.8811	46.1649	49.8165	50.4305	70.9363	43.9723	48.859	51.4768	46.3783	49.8673	54.0215	57.1987	51.8065	48.804	54.5892	49.2408	0.911504
Tb927.2.2590-1	Tb927.2.2590	hypothetical protein, conserved	49.3227	53.1999	57.0989	42.0181	49.3081	56.944	44.6979	48.2973	52.608	48.4184	57.3969	52.3996	45.0015	48.6814	56.6897	60.4715	60.941	60.9936	53.2072	49.4234	48.5344	52.7383	50.1242	60.802	1.14274
Tb927.2.2650-1	Tb927.2.2650	hypothetical protein, conserved	42.0929	43.6391	44.6295	55.3021	41.4773	31.6761	41.4281	40.7239	42.4943	41.9393	41.9131	40.3201	53.3572	43.8521	41.6558	47.7263	45.4423	47.4556	43.4538	42.8185	41.5488	41.3908	46.2884	46.8747	1.07872
Tb927.2.2670-1	Tb927.2.2670	histone H4 variant	481.178	480.679	481.81	564.346	466.584	463.163	477.877	501.701	526.318	534.163	506.95	449.948	465.996	377.597	396.402	197.94	230.175	200.364	481.222	498.031	501.965	497.02	413.332	209.493	0.435336
Tb927.2.2720-1	Tb927.2.2720	protein kinase, putative	24.253	26.9482	26.2954	31.3049	26.4804	24.2346	26.0448	26.5406	25.2893	28.2754	23.8488	27.4173	31.7058	29.7929	27.4991	32.619	22.9333	28.1781	25.8322	27.34	25.9582	26.5138	29.6659	27.9102	1.08044
Tb927.2.2770-1	Tb927.2.2770	hypothetical protein, conserved	195.877	197.878	201.609	205.603	234.724	217.619	226.272	221.936	221.127	205.209	211.592	214.623	120.516	169.576	160.599	97.8325	97.8349	97.8043	198.455	219.315	223.112	210.474	150.23	97.8239	0.492928
Tb927.2.2830-1	Tb927.2.2830	hypothetical protein, conserved	29.1814	26.2167	31.3111	15.1438	35.2047	39.7831	34.1332	32.326	32.628	32.7468	27.8751	35.5874	12.6072	33.791	30.8105	28.4327	22.5227	24.2493	28.9031	30.0439	33.0291	32.0698	25.7362	25.0682	0.86732
Tb927.2.2860-1	Tb927.2.2860	hypothetical protein, conserved	44.3987	44.9938	44.3583	67.2267	45.4873	48.0763	51.1369	48.2199	46.7606	47.4613	50.9461	44.5492	66.1445	48.2898	46.3039	44.5821	40.5299	45.5247	44.5836	53.5968	48.7058	47.6522	53.5794	43.5456	0.976718
Tb927.2.2880-1	Tb927.2.2880	hypothetical protein, conserved	36.0965	41.178	39.5148	33.8142	43.4791	43.5515	45.1669	42.8672	41.3935	44.4716	43.776	45.821	37.8145	52.7547	56.5249	47.2171	41.9144	47.4084	38.9298	40.2816	43.1425	44.6895	49.0314	45.5133	1.16911
Tb927.2.2900-1	Tb927.2.2900	ARP2/3 complex subunit, putative	57.7702	48.2361	50.6468	25.386	56.5793	56.733	50.191	48.7752	53.1345	60.2051	53.2531	51.7651	24.1583	52.5645	53.3992	50.2734	49.0855	50.9474	52.2177	46.2328	50.7002	55.0744	43.374	50.1021	0.959485
Tb927.2.2910-1	Tb927.2.2910	hypothetical protein, conserved	43.5849	42.8675	44.886	32.9802	42.7025	54.2107	42.7727	43.4892	42.4992	46.9104	52.5331	53.7554	32.3102	57.294	52.4268	54.9825	51.4705	52.7209	43.7794	43.2978	42.9204	51.0663	47.3437	53.0579	1.21194
Tb927.2.2920-1	Tb927.2.2920	hypothetical protein, conserved	29.2281	29.7729	30.1576	22.0995	31.1364	32.8706	33.2627	27.5169	29.4743	34.4544	32.2771	33.4878	24.081	40.2245	38.9406	46.2227	42.3777	45.5078	29.7195	28.7022	30.0846	33.4064	34.4154	44.7027	1.50415
Tb927.2.2940-1	Tb927.2.2940	hypothetical protein, conserved	31.1152	31.7741	31.0723	33.3574	33.003	37.6641	34.0585	34.4335	34.213	42.3237	37.5982	34.2238	45.5816	51.8711	49.1106	56.9278	57.6257	56.1822	31.3206	34.6748	34.235	38.0486	48.8544	56.9119	1.81708
Tb927.2.2950-1	Tb927.2.2950	hypothetical protein, conserved	39.9202	39.1652	38.0787	47.8571	36.537	35.7658	40.6827	38.9616	41.8039	37.7581	37.827	35.0947	53.1404	47.188	45.0221	68.4567	65.0343	69.8473	39.0547	40.0533	40.4827	36.8933	48.4502	67.7794	1.7355
Tb927.2.2970-1	Tb927.2.2970	mitochondrial carrier protein (MCP13)	42.5365	40.9718	43.0495	26.5683	39.5064	39.8626	37.9749	41.2905	41.0546	37.4573	34.071	37.4628	31.4963	39.2839	39.9004	54.4202	55.4097	55.3711	42.1859	35.3124	40.1067	36.3304	36.8935	55.067	1.30534
Tb927.2.2990-1	Tb927.2.2990	hypothetical protein, conserved	57.3455	56.3371	56.9858	77.5708	52.8904	56.3173	57.5994	54.5839	55.5624	51.7962	57.573	57.3978	79.7846	64.6887	60.3966	68.7476	71.74	70.8175	56.8895	62.2595	55.9153	55.589	68.29	70.4351	1.2381
Tb927.2.3000-1	Tb927.2.3000	hypothetical protein, conserved	41.98	43.2455	44.8113	39.8957	44.1158	44.6231	39.0366	39.5333	43.5434	40.9269	43.7246	45.5264	41.3642	45.4137	44.407	40.5458	39.9783	40.7834	43.3456	42.8782	40.7044	43.3926	43.7283	40.4359	0.932871
Tb927.2.3020-1	Tb927.2.3020	hypothetical protein, conserved	35.2439	36.6061	35.4541	34.3294	32.6206	32.886	33.6419	34.7578	34.5609	36.1916	33.353	35.6289	32.4014	33.5627	35.3584	33.2391	27.6833	30.7331	35.768	33.2787	34.3202	35.0578	33.7742	30.5519	0.854167
Tb927.2.3030-1	Tb927.2.3030	ATP-dependent Clp protease subunit, heat shock protein 78 (HSP78), putative	69.5667	70.8416	69.6643	67.4742	57.9643	53.6461	64.9417	64.0061	63.0987	66.4196	65.0811	61.6254	88.7927	73.0418	76.7624	103.048	99.5587	102.037	70.0242	59.6948	64.0155	64.3754	79.5323	101.548	1.45018
Tb927.2.3080-1	Tb927.2.3080	fatty acid desaturase, putative,oleate desaturase, putative	246.498	255.319	265.126	190.296	238.232	240.269	229.067	235.6	239.688	225.933	240.515	241.154	136.068	200.684	200.38	135.462	115.4	129.362	255.647	222.932	234.785	235.867	179.044	126.741	0.495766
Tb927.2.3090-1	Tb927.2.3090	hypothetical protein, conserved	18.0267	14.1554	18.691	3.71728	21.4801	21.436	15.0538	18.5028	14.9869	16.3051	18.7803	20.6539	1.31048	17.9421	17.9008	13.0534	9.25466	11.0883	16.9577	15.5445	16.1811	18.5798	12.3845	11.1321	0.656466
Tb927.2.3160-1	Tb927.2.3160	hypothetical protein, conserved	39.5278	38.7441	37.706	38.6784	33.4016	30.9849	32.5287	34.8709	33.8308	30.3766	26.3903	34.0542	43.0794	33.564	30.3907	46.3887	42.7436	44.7375	38.6593	34.355	33.7435	30.2737	35.678	44.6233	1.15427
Tb927.2.3180-1	Tb927.2.3180	kinetoplast polyadenylation/uridylation factor 1 (PPR1)	62.1511	62.6393	60.3497	57.4457	54.0899	55.1346	51.8896	53.756	56.1863	54.6804	52.2916	52.4724	59.7854	55.9341	57.472	60.6299	62.8837	60.7291	61.7134	55.5567	53.944	53.1481	57.7305	61.4143	0.995153
Tb927.2.3190-1	Tb927.2.3190	hypothetical protein, conserved	37.449	46.2409	38.0899	26.3824	39.7693	44.591	31.9563	30.3378	30.0477	34.1471	33.742	38.1224	19.8757	36.6964	31.5585	31.8947	31.5608	34.3772	40.5933	36.9142	30.7806	35.3371	29.3768	32.6109	0.803357
Tb927.2.3270-1	Tb927.2.3270	65 kDa invariant surface glycoprotein	27.0276	28.2323	31.0868	18.1264	35.3948	32.7626	26.021	26.5543	28.6655	26.8287	28.1576	24.6501	9.09642	17.2512	17.6441	6.66734	8.76757	6.56358	28.7823	28.7612	27.0802	26.5455	14.6639	7.33283	0.254769
Tb927.2.3280-1	Tb927.2.3280	65 kDa invariant surface glycoprotein	3.34213	2.68567	4.24601	0.38704	2.81991	4.88491	3.48832	3.22817	3.28266	2.7274	2.81576	3.20965	0.363857	3.32109	2.31942	0.718021	0.931819	1.00485	3.4246	2.69729	3.33305	2.9176	2.00145	0.884896	0.258394
Tb927.2.3290-1	Tb927.2.3290	65 kDa invariant surface glycoprotein	0	0	0	0	0	0	0	0	0	0	0	0	0	0	0	0	0	0	0	0	0	0	0	0	div 0
Tb927.2.3300-1	Tb927.2.3300	65 kDa invariant surface glycoprotein	0	0	0	0	0	0	0	0	0	0	0	0	0	0	0	0	0	0	0	0	0	0	0	0	div 0
Tb927.2.3310-1	Tb927.2.3310	65 kDa invariant surface glycoprotein	18.1637	16.7036	19.1576	14.1269	15.8499	18.6974	16.216	15.9326	16.4133	16.6427	17.6767	16.9469	8.73256	12.4541	11.2657	4.30813	4.99794	4.72492	18.0083	16.2247	16.1873	17.0888	10.8175	4.677	0.259713
Tb927.2.3320-1	Tb927.2.3320	65 kDa invariant surface glycoprotein	54.0768	54.3097	53.5086	33.3381	60.6352	58.5691	52.2993	55.7925	51.6184	52.5908	50.568	46.3696	18.8774	29.6375	31.2406	9.21063	11.917	10.0682	53.9651	50.8475	53.2368	49.8428	26.5851	10.3986	0.192691
Tb927.2.3330-1	Tb927.2.3330	hypothetical protein	8.13115	5.58543	5.92641	10.657	10.3642	10.5479	9.4207	7.35323	7.1455	9.34395	10.8376	5.47362	9.69545	10.3244	7.06331	4.6465	6.32025	5.58298	6.54766	10.523	7.97314	8.55173	9.02772	5.51658	0.842526
Tb927.2.3340-1	Tb927.2.3340	hypothetical protein	26.4585	23.987	28.6343	35.4977	36.0012	37.8276	34.1425	33.0767	30.7745	34.9094	31.0154	32.9875	28.7093	38.6346	39.5513	10.5837	18.595	11.8517	26.3599	36.4422	32.6645	32.9707	35.6317	13.6768	0.518848
Tb927.2.3370-1	Tb927.2.3370	UDP-Gal or UDP-GlcNAc-dependent glycosyltransferase, putative	121.513	122.907	126.692	39.8977	98.0266	103.892	104.689	94.3844	98.7777	112.096	118.094	108.053	43.9578	115.717	114.727	102.457	93.6728	94.2204	123.704	80.6055	99.2837	112.748	91.4674	96.7835	0.782378
Tb927.2.3390-1	Tb927.2.3390	hypothetical protein, conserved	44.5281	42.7502	44.0917	47.9072	38.3665	38.3509	40.6592	40.6396	38.9242	39.8696	35.7053	37.9921	47.6808	43.859	42.5177	44.1191	46.9534	44.4219	43.79	41.5415	40.0743	37.8557	44.6858	45.1648	1.0314
Tb927.2.3400-1	Tb927.2.3400	hypothetical protein, conserved	26.4111	27.7709	26.6391	28.1894	22.8322	22.4128	22.1987	24.3156	20.6267	21.5648	23.467	19.9297	24.4441	20.2173	19.8827	26.895	30.4989	31.2361	26.9404	24.4781	22.3803	21.6538	21.5147	29.5434	1.09662
Tb927.2.3420-1	Tb927.2.3420	hypothetical protein, conserved	64.4207	68.4519	77.0726	63.7325	71.1299	73.2105	66.9497	66.0343	66.3235	60.0167	65.3882	66.4718	45.8005	50.3929	49.971	60.9036	62.9719	60.8307	69.9817	69.3576	66.4359	63.9589	48.7215	61.5687	0.879783
Tb927.2.3440-1	Tb927.2.3440	D-alanyl-glycyl endopeptidase-like protein,cysteine peptidase, Clan CA, family C51, putative	37.0805	37.0876	31.441	24.4857	33.033	30.2233	31.7269	27.4037	29.127	32.5799	28.4419	30.5095	27.2747	29.4265	28.0083	45.8066	44.0441	42.4524	35.2031	29.2473	29.4192	30.5104	28.2365	44.101	1.25276
Tb927.2.3460-1	Tb927.2.3460	D-alanyl-glycyl endopeptidase-like protein,cysteine peptidase, Clan CA, family C51, putative	57.7003	51.7497	57.5423	35.2116	44.4591	49.1174	46.3315	52.1465	47.815	46.7435	52.3042	50.9135	51.2099	62.8387	61.1913	144.684	151.302	141.075	55.6641	42.9294	48.7643	49.9871	58.4133	145.687	2.61726
Tb927.2.3480-1	Tb927.2.3480	transcription elongation factor s-II, putative (TFIIS2-2)	73.3635	69.9148	71.6458	63.9058	67.0769	69.853	64.1186	67.5454	70.9803	64.694	67.1077	59.4827	56.8174	55.4058	54.4887	66.6509	72.729	66.648	71.6414	66.9452	67.5481	63.7615	55.5706	68.6759	0.958607
Tb927.2.3580-1	Tb927.2.3580	transcription elongation factor s-II, putative (TFIIS2-1)	130.393	130.649	134.518	117.636	139.011	107.663	135.264	130.929	126.796	126.037	116.125	122.399	76.9545	78.3889	86.1671	55.0735	58.0591	52.9833	131.853	121.437	130.997	121.521	80.5035	55.372	0.419951
Tb927.2.3610-1	Tb927.2.3610	hypothetical protein, conserved	149.189	146.878	143.809	126.949	116.05	126.153	140.79	134.637	132.235	135.375	124.935	139.681	172.713	157.921	167.766	174.354	170.924	173.006	146.625	123.051	135.887	133.33	166.133	172.761	1.17825
Tb927.2.3620-1	Tb927.2.3620	GTP-binding elongation factor Tu family, putative	54.0463	54.0898	54.7848	51.3075	50.7704	46.7144	51.9599	51.3222	49.1576	53.9895	52.8394	52.6242	61.3532	56.0699	56.1406	60.7307	60.4653	58.4919	54.307	49.5974	50.8132	53.151	57.8546	59.896	1.10291
Tb927.2.3660-1	Tb927.2.3660	paraflagellar rod component, putative (PFC10)	42.2804	43.074	45.4319	46.9876	41.8756	29.7281	42.311	43.3319	42.6565	44.1339	46.1213	43.9209	50.7502	48.7197	46.7315	46.1154	41.4571	43.7823	43.5954	39.5304	42.7665	44.7254	48.7338	43.785	1.00435
Tb927.2.3720-1	Tb927.2.3720	ubiquitin-conjugating enzyme, putative	35.026	31.6924	32.9587	24.4979	33.5561	33.3	34.3332	30.9699	37.3623	38.0303	34.4515	35.3994	18.2982	29.2759	34.1884	27.571	22.1818	25.7672	33.2257	30.4513	34.2218	35.9604	27.2542	25.1733	0.757647
Tb927.2.3730-1	Tb927.2.3730	hypothetical protein, conserved	22.7867	21.5664	21.8639	22.6762	26.7389	24.9124	23.8581	22.4438	22.6785	27.7574	24.7632	22.8999	22.3094	23.0368	23.5789	17.2287	17.7538	16.6997	22.0723	24.7758	22.9935	25.1402	22.975	17.2274	0.780497
Tb927.2.3750-1	Tb927.2.3750	hypothetical protein, conserved	20.1643	20.0649	18.8312	18.8056	19.7228	19.324	19.5964	20.0747	19.9858	21.8224	18.1308	18.6762	23.7755	21.8756	20.6224	24.6871	23.2681	22.9718	19.6868	19.2842	19.8856	19.5431	22.0912	23.6423	1.20092
Tb927.2.3780-1	Tb927.2.3780	translation initiation factor IF-2, putative	112.763	116.629	116.141	122.931	111.583	106.621	105	105.146	111.634	98.0249	96.475	84.2242	93.0392	83.5773	83.8143	128.24	133.116	130.633	115.178	113.712	107.26	92.9081	86.8103	130.663	1.13445
Tb927.2.3800-1	Tb927.2.3800	guide RNA associated protein, GAP1,MRB1-associated protein	104.117	103.76	103.502	102.237	90.7613	88.7657	92.052	91.752	89.9572	91.5725	89.5757	96.6183	118.206	101.808	101.99	99.0152	102.646	102.867	103.793	93.9212	91.2537	92.5888	107.335	101.509	0.978002
Tb927.2.3880-1	Tb927.2.3880	heterogeneous nuclear ribonucleoprotein H/F, putative (HNRNPH)	75.3851	81.9459	80.5265	94.9659	76.2787	71.8759	74.8013	76.746	77.4645	67.489	70.6017	82.4324	62.3966	60.3062	56.6729	51.3467	40.4702	48.8398	79.2858	81.0402	76.3373	73.5077	59.7919	46.8856	0.591349
Tb927.2.3910-1	Tb927.2.3910	beta-ketoacyl synthase family protein, putative	46.1783	45.3663	43.1205	55.591	39.9487	39.1561	38.116	40.4202	38.7152	41.0254	36.1587	43.8982	62.6818	46.6713	50.0001	48.225	49.3582	50.519	44.8884	44.8986	39.0838	40.3608	53.1177	49.3674	1.09978
Tb927.2.3920-1	Tb927.2.3920	hypothetical protein, conserved	59.45	61.3148	61.4956	70.9955	59.2806	58.6158	57.4763	53.653	59.2416	56.7559	51.9033	61.2995	72.1414	61.7157	64.5781	64.1939	73.009	66.7271	60.7535	62.964	56.7903	56.6529	66.145	67.9766	1.11889
Tb927.2.3930-1	Tb927.2.3930	DNA replication licensing factor MCM3, putative	35.1218	37.9559	34.3159	41.0878	34.0259	34.9039	33.6744	35.2636	34.5192	33.0901	32.3724	35.0568	41.6583	37.835	36.244	31.1515	32.5336	31.2696	35.7979	36.6725	34.4857	33.5064	38.5791	31.6515	0.884174
Tb927.2.3960-1	Tb927.2.3960	chaperone protein DNAj, putative	67.074	63.5706	63.1124	49.9111	63.0959	76.1598	60.908	62.9412	68.9228	69.497	58.5946	65.0911	50.5926	60.9078	60.019	63.4536	62.5791	66.0477	64.5857	63.0556	64.2573	64.3942	57.1731	64.0268	0.991347
Tb927.2.3970-1	Tb927.2.3970	hypothetical protein, conserved	36.833	36.0642	35.8952	33.2894	37.3213	35.4735	34.6268	37.1239	34.4274	36.806	34.6299	27.8678	36.8746	35.4076	40.9625	39.6643	40.6109	38.724	36.2641	35.3614	35.3927	33.1012	37.7483	39.6664	1.09382
Tb927.2.3990-1	Tb927.2.3990	hypothetical protein, conserved	44.0925	41.8703	42.1345	45.119	39.2029	35.1718	40.3828	43.1004	42.3742	43.1813	46.671	44.0784	49.7737	45.4535	46.967	43.3013	44.9187	44.315	42.6991	39.8312	41.9525	44.6436	47.3981	44.1783	1.03464
Tb927.2.4000-1	Tb927.2.4000	hypothetical protein, conserved	42.1677	42.7938	42.6203	52.2435	41.6367	37.7532	41.7766	41.5574	39.7303	39.5775	39.3474	40.1465	59.2041	45.6414	44.5095	57.9262	59.5697	60.7657	42.5273	43.8778	41.0214	39.6905	49.785	59.4206	1.39723
Tb927.2.4020-1	Tb927.2.4020	ubiquitin activating enzyme, putative	56.7719	55.7341	56.5399	51.385	45.5184	50.1502	49.7945	51.9862	50.2437	52.4737	53.0812	58.7984	63.7075	58.5359	58.4945	66.1986	67.7551	64.6427	56.3486	49.0178	50.6748	54.7844	60.2459	66.1988	1.17481
Tb927.2.4050-1	Tb927.2.4050	hypothetical protein, conserved	31.6733	32.1833	33.1073	31.8297	33.3018	29.26	30.7419	30.3011	32.8752	32.2552	30.9525	35.0937	33.5593	33.8393	31.9046	31.222	28.5931	30.095	32.3213	31.4638	31.3061	32.7672	33.1011	29.97	0.927253
Tb927.2.4060-1	Tb927.2.4060	dynein intermediate chain IC 138, putative	45.4413	46.297	45.1491	57.4542	43.3283	39.6986	45.1293	47.0587	48.5609	47.3262	46.1532	43.1325	65.7161	51.4998	54.1109	58.7649	61.3054	62.3655	45.6291	46.827	46.9163	45.5373	57.1089	60.8119	1.33274
Tb927.2.4090-1	Tb927.2.4090	hypothetical protein, conserved	104.584	106.474	107.675	115.982	108.036	110.823	105.584	99.0738	101.843	95.3211	90.8109	93.5767	106.199	87.7692	86.0238	81.5452	87.629	80.5355	106.244	111.614	102.167	93.2362	93.3307	83.2366	0.783444
Tb927.2.4110-1	Tb927.2.4110	mitochondrial processing peptidase alpha subunit, putative,metallo-peptidase, Clan ME, Family M16	76.6058	76.5576	79.5216	59.6775	73.685	73.5322	70.5219	67.3888	69.5551	75.9735	77.5236	74.9654	69.6917	81.8295	79.9469	85.8352	83.1738	83.0727	77.5617	68.9649	69.1552	76.1541	77.156	84.0272	1.08336
Tb927.2.4130-1	Tb927.2.4130	enoyl-CoA hydratase/Enoyl-CoA isomerase/3-hydroxyacyl-CoA dehydrogenase, putative	53.6542	55.5417	52.4484	49.0509	54.1735	55.1164	51.1411	50.6857	52.773	52.5203	54.3312	57.7096	49.5409	54.8556	57.4059	55.9198	54.492	54.0008	53.8814	52.7803	51.5333	54.8537	53.9341	54.8042	1.01713
Tb927.2.4140-1	Tb927.2.4140	hypothetical protein, conserved	56.8604	57.682	57.9467	62.4414	54.1351	50.2165	51.6973	53.1432	54.054	52.7463	53.8455	51.8007	64.1467	57.1027	55.4397	62.4481	61.7653	62.7641	57.4964	55.5977	52.9648	52.7975	58.8964	62.3258	1.084
Tb927.2.4150-1	Tb927.2.4150	hypothetical protein, conserved	37.5049	41.4173	42.2459	33.4749	38.6422	39.4507	38.8824	35.2677	37.9466	38.1582	39.7345	45.7603	35.2793	39.1805	38.3488	24.2335	26.8963	27.0361	40.3894	37.1893	37.3656	41.2177	37.6029	26.0553	0.645104
Tb927.2.4160-1	Tb927.2.4160	hypothetical protein, conserved	30.4589	30.8852	29.6726	28.594	31.8191	32.1386	30.7028	29.1766	31.6602	31.7433	32.2177	31.0052	28.0542	30.1875	32.1292	32.0102	32.5463	32.0968	30.3389	30.8505	30.5132	31.6554	30.1236	32.2178	1.06193
Tb927.2.4200-1	Tb927.2.4200	protein kinase, putative	26.9377	30.087	28.5587	35.7663	26.0772	21.8421	26.9903	28.8473	29.0221	30.5807	30.4922	32.5385	44.3469	34.372	34.1419	41.8022	34.5935	39.0279	28.5278	27.8952	28.2865	31.2038	37.6203	38.4745	1.34867
Tb927.2.4210-1	Tb927.2.4210	glycosomal phosphoenolpyruvate carboxykinase (PEPCK)	173.238	171.534	169.702	226.962	171.831	168.003	192.41	191.457	188.908	181.366	186.497	174.927	243.496	182.487	184.232	220.972	245.477	225.225	171.491	188.932	190.925	180.93	203.405	230.558	1.34443
Tb927.2.4230-1	Tb927.2.4230	NUP-1 protein, putative	17.3837	18.087	18.6197	19.5425	18.5209	14.0441	17.7652	18.3374	19.8888	18.7697	19.1701	18.4401	15.7349	17.096	16.5914	17.6204	15.9318	17.728	18.0301	17.3692	18.6638	18.7933	16.4741	17.0934	0.948046
Tb927.2.4240-1	Tb927.2.4240	GTP binding protein, putative	32.8431	37.4152	38.0561	29.032	34.6412	35.9051	35.1542	33.8209	32.448	34.503	38.6385	34.1506	33.2702	44.8059	39.0521	42.9979	45.6194	41.2562	36.1048	33.1928	33.8077	35.764	39.0427	43.2912	1.19904
Tb927.2.4280-1	Tb927.2.4280	kinetoplastid-specific dual specificity phosphatase, putative	53.333	53.8201	55.2128	59.5409	58.0564	48.168	55.4006	54.1893	55.3251	57.3233	54.2033	62.0217	60.9038	56.0071	59.3838	57.8901	47.9503	54.6065	54.122	55.2551	54.9717	57.8495	58.7649	53.4823	0.988181
Tb927.2.4330-1	Tb927.2.4330	PFR5	54.4567	54.662	53.8192	48.8049	56.5276	48.1893	50.5414	52.3954	53.3579	58.116	54.9213	54.7075	49.1812	50.4061	54.3704	49.4074	51.0886	49.0168	54.3126	51.174	52.0982	55.9149	51.3192	49.8376	0.917606
Tb927.2.4340-1	Tb927.2.4340	hypothetical protein, conserved	54.5622	55.1918	54.0189	49.5113	50.6763	55.763	50.281	52.5281	53.3943	54.5172	53.4512	50.5072	44.4551	44.8976	47.538	36.7129	38.307	38.4123	54.591	51.9835	52.0678	52.8252	45.6303	37.8107	0.692618
Tb927.2.4370-1	Tb927.2.4370	trypanothione synthetase (TRYS)	163.672	162.408	161.731	145.795	154.072	141.36	158.272	159.455	164.21	158.106	154.464	159.023	157.993	152.334	163.071	175.232	179.375	181.667	162.603	147.076	160.646	157.197	157.799	178.758	1.09935
Tb927.2.4380-1	Tb927.2.4380	hypothetical protein, conserved	53.0198	49.0522	46.4841	38.7946	39.9147	43.5946	43.3998	39.3214	41.0956	43.2754	43.6378	42.8955	52.8732	51.5671	56.9351	56.9017	55.1236	57.7358	49.5187	40.768	41.2723	43.2696	53.7918	56.587	1.14274
Tb927.2.4390-1	Tb927.2.4390	endo/exonuclease Mre11 (MRE11)	48.3491	47.7089	49.8404	55.4429	45.8791	50.8333	47.4646	47.3802	47.2244	45.7729	45.9367	45.45	53.7409	43.2054	44.7085	46.9681	47.0967	47.2979	48.6328	50.7184	47.3564	45.7199	47.2182	47.1209	0.968912
Tb927.2.4400-1	Tb927.2.4400	hypothetical protein, conserved	52.4514	50.3971	50.0841	57.1658	42.4932	37.8017	48.7985	48.3173	48.5797	48.1128	52.3981	49.6493	78.6956	56.481	60.1793	62.8385	61.4315	63.8039	50.9775	45.8202	48.5652	50.0534	65.1186	62.6913	1.22978
Tb927.2.4410-1	Tb927.2.4410	hypothetical protein, conserved	138.384	137.02	147.066	111.254	147.121	141.987	135.41	131.464	118.264	138.16	142.797	157.093	112.01	133.664	140.615	102.002	98.7163	93.0972	140.823	133.454	128.379	146.017	128.763	97.9385	0.695471
Tb927.2.4420-1	Tb927.2.4420	hypothetical protein, conserved	40.2617	37.7128	37.1662	32.291	33.1627	34.9553	34.6057	36.2369	28.1687	33.4615	35.4461	34.2862	35.1242	36.0483	36.4868	43.8764	44.4615	47.1102	38.3802	33.4697	33.0038	34.3979	35.8864	45.1494	1.17637
Tb927.2.4440-1	Tb927.2.4440	hypothetical protein	23.8349	24.4157	24.1312	8.76477	22.8535	36.8053	25.5335	21.415	25.2132	27.901	24.7017	28.0523	7.01494	24.9	24.4879	20.5291	21.7757	22.1012	24.1273	22.8078	24.0539	26.885	18.8009	21.4686	0.889808
Tb927.2.4445-1	Tb927.2.4445	hypothetical protein, conserved	145.956	137.359	147.042	81.2023	134.139	127.994	137.896	135.332	147.915	149.756	149.985	155.334	101.455	117.634	128.049	138.824	123.902	128.849	143.453	114.445	140.381	151.692	115.712	130.525	0.909882
Tb927.2.4460-1	Tb927.2.4460	hypothetical protein, conserved	48.7156	44.0169	48.6557	38.908	47.618	48.9504	48.377	46.3453	51.3066	54.2705	51.4134	52.2516	49.1399	57.1964	58.4527	62.3196	62.9069	62.4897	47.1294	45.1588	48.6763	52.6452	54.9296	62.5721	1.32767
Tb927.2.4470-1	Tb927.2.4470	hypothetical protein, conserved	32.6688	31.7939	28.9245	24.0053	29.5047	32.0368	30.3946	32.6847	30.3957	33.717	33.5353	38.6734	29.801	36.9675	35.2888	30.1653	27.8455	28.1346	31.1291	28.5156	31.1584	35.3085	34.0191	28.7151	0.922453
Tb927.2.4480-1	Tb927.2.4480	hypothetical protein, conserved	92.2959	82.9699	94.5244	99.8791	89.7318	94.3486	93.3793	89.6275	88.8178	89.764	78.7706	76.3251	74.2563	70.1919	75.8902	60.2977	64.7356	65.2109	89.9301	94.6532	90.6082	81.6199	73.4462	63.4147	0.705156
Tb927.2.4510-1	Tb927.2.4510	cdc2-related kinase, putative,protein kinase, putative (CRK9)	49.5986	51.6734	50.0787	61.1801	46.9892	42.4092	49.0677	52.1126	51.7236	51.7551	52.7478	54.3672	69.552	55.2436	54.4627	62.8708	58.4894	59.5296	50.4502	50.1928	50.9679	52.9567	59.7528	60.2966	1.19517
Tb927.2.4520-1	Tb927.2.4520	hypothetical protein, conserved	60.7681	62.5652	61.8149	60.6016	60.2353	56.8649	60.7821	60.99	64.735	63.1841	63.4581	65.0456	62.842	59.813	60.8612	55.8974	59.4805	58.9015	61.7161	59.2339	62.169	63.8959	61.1721	58.0931	0.941296
Tb927.2.4530-1	Tb927.2.4530	hypothetical protein, conserved	68.214	65.5496	61.349	77.9353	55.8839	61.703	60.1552	64.3405	60.6136	49.1589	61.7541	52.0972	76.4963	52.6796	51.8656	43.13	45.1067	48.4027	65.0375	65.1741	61.7031	54.3367	60.3472	45.5465	0.700311
Tb927.2.4540-1	Tb927.2.4540	Small nuclear ribonucleoprotein-associated protein B (snRNP-B) (Sm protein B) (Sm-B) (SmB), putative (TbSmB)	128.348	133.238	132.134	89.6935	129.797	142.202	117.981	121.007	116.084	131.57	111.241	127.001	98.2943	134.137	140.191	149.145	153.964	156.707	131.24	120.564	118.357	123.271	124.207	153.272	1.16787
Tb927.2.4550-1	Tb927.2.4550	FtsJ cell division protein, putative	68.4066	70.6155	65.7316	68.0777	66.6008	63.089	60.4128	56.5821	62.5314	59.548	55.6843	55.4235	65.3748	59.0921	60.3324	96.4778	98.5529	99.4518	68.2513	65.9225	59.8421	56.8853	61.5997	98.1608	1.43823
Tb927.2.4560-1	Tb927.2.4560	hypothetical protein, conserved	29.3628	30.2015	29.7402	27.7388	27.3979	28.3721	27.6617	27.0777	26.1977	25.5337	27.6841	27.8032	28.6662	25.9215	30.0269	30.7326	29.2927	30.9329	29.7682	27.8363	26.979	27.007	28.2048	30.3194	1.01852
Tb927.2.4580-1	Tb927.2.4580	UNC119	209.089	230.311	233.452	198.614	207.289	215.787	210.496	211.941	195.686	184.59	218.614	193.945	169.095	161.257	186.142	118.547	135.109	131.465	224.284	207.23	206.041	199.05	172.165	128.374	0.572372
Tb927.2.4590-1	Tb927.2.4590	branched-chain amino acid aminotransferase, putative	115.037	118.857	116.269	123.099	126.902	125.018	123.6	119.393	128.529	118.249	110.157	107.94	68.4847	61.2383	66.9887	40.5618	36.9683	40.2153	116.721	125.006	123.841	112.115	65.5706	39.2485	0.336258
Tb927.2.4610-1	Tb927.2.4610	branched-chain amino acid aminotransferase, putative	9.37552	9.25657	10.2643	6.97074	10.3924	12.5018	10.0201	10.7584	8.34535	8.3944	10.5884	10.977	2.1604	6.24434	7.18087	5.60313	5.53268	5.61084	9.63214	9.95496	9.70794	9.98661	5.1952	5.58222	0.579541
Tb927.2.4620-1	Tb927.2.4620	hypothetical protein, conserved	76.4191	82.2475	74.3571	56.5111	69.625	68.0811	72.8251	66.2305	64.0284	62.0089	69.0023	78.7572	48.1495	59.6198	66.7905	55.7683	52.1389	57.8999	77.6746	64.7391	67.6947	69.9228	58.1866	55.269	0.711546
Tb927.2.4650-1	Tb927.2.4650	hypothetical protein, conserved	37.6669	40.7968	35.743	33.0726	30.4479	39.2686	37.3069	34.2197	39.0568	34.5706	40.1012	40.6427	44.7594	39.362	47.8859	57.0019	58.8071	56.8669	38.0689	34.263	36.8611	38.4382	44.0024	57.5587	1.51196
Tb927.2.4670-1	Tb927.2.4670	hypothetical protein, conserved	30.8228	29.2156	30.8568	20.8514	25.7368	32.0623	31.1653	27.8553	28.9529	31.408	35.5897	31.6673	18.8512	32.4177	32.3743	30.4995	28.5749	27.8603	30.2984	26.2169	29.3245	32.8883	27.881	28.9782	0.956429
Tb927.2.4680-1	Tb927.2.4680	hypothetical protein, conserved	38.3263	36.6154	36.2973	40.2999	39.6053	36.8053	36.5499	35.8421	37.3195	37.7848	43.306	38.4017	33.1905	33.2691	32.3335	32.7484	36.5244	33.2899	37.0797	38.9035	36.5705	39.8308	32.931	34.1876	0.922003
Tb927.2.4700-1	Tb927.2.4700	hypothetical protein, conserved	47.0683	48.7761	49.4104	43.5823	43.6114	46.2487	48.1117	45.8062	45.3272	44.8073	48.5719	40.602	44.9818	50.9233	45.2493	66.6478	64.2955	69.0271	48.4182	44.4808	46.415	44.6604	47.0515	66.6568	1.37669
Tb927.2.4710-1	Tb927.2.4710	RNA-binding protein, putative (TRRM1)	354.281	341.108	321.695	403.453	371.287	355.979	390.979	405.237	379.132	336.408	330.357	363.919	332.76	328.626	318.752	270.167	286.936	262.279	339.028	376.906	391.783	343.561	326.713	273.127	0.80562
Tb927.2.4720-1	Tb927.2.4720	dolichyl-P-Man:GDP-Man7GlcNAc2-PP-dolichyl alpha-1,6-mannosyltransferase, putative (ALG12)	21.2226	21.9876	21.2162	19.2757	20.7147	18.4269	19.6771	19.186	20.8434	22.9779	21.2557	23.9498	25.7677	23.2113	23.7991	22.4421	21.6308	22.7973	21.4755	19.4725	19.9022	22.7278	24.2594	22.29	1.03793
Tb927.2.4740-1	Tb927.2.4740	ribosomal protein L11, putative	0	0	0	0	0	0	0	0	0	0	0	0	0	0	0	0	0	0	0	0	0	0	0	0	div 0
Tb927.2.4750-1	Tb927.2.4750	hypothetical protein, conserved	7.24979	7.09068	7.70087	6.46545	6.10758	7.6537	8.56755	8.69778	7.16735	8.18236	11.0798	6.17666	9.23885	9.98611	9.74175	10.281	7.64146	9.77152	7.34712	6.74224	8.14423	8.47961	9.65557	9.23132	1.25645
Tb927.2.4760-1	Tb927.2.4760	hypothetical protein, conserved	26.7766	24.9494	25.8916	14.0177	27.5161	32.3806	25.9469	25.7374	27.4362	31.8338	29.5108	33.2642	13.4677	32.3836	30.5618	28.1687	27.3594	26.5738	25.8725	24.6381	26.3735	31.5363	25.471	27.3673	1.05777
Tb927.2.4780-1	Tb927.2.4780	hypothetical protein, conserved	46.5175	47.0904	46.3618	63.8081	45.3833	42.242	49.8032	50.778	53.6998	54.1279	48.6732	49.4866	68.1814	55.9516	54.0107	50.2079	51.6727	53.1485	46.6566	50.4778	51.427	50.7625	59.3812	51.6764	1.10759
Tb927.2.4800-1	Tb927.2.4800	hypothetical protein, conserved	80.3511	85.3163	73.5489	85.7493	72.642	82.6577	83.0902	82.4969	82.4548	86.8324	81.9179	79.7689	97.9349	99.5471	94.5433	97.4131	102.784	105.826	79.7388	80.3496	82.6806	82.8397	97.3418	102.007	1.27927
Tb927.2.4810-1	Tb927.2.4810	hypothetical protein, conserved	73.192	74.7973	76.8103	81.6042	75.385	63.977	73.6743	73.537	72.3807	73.9876	74.2228	70.0785	77.9613	70.3772	69.6725	74.0399	67.6881	71.0928	74.9332	73.6554	73.1973	72.763	72.6703	70.9402	0.946713
Tb927.2.4830-1	Tb927.2.4830	TFIIF-stimulated CTD phosphatase, putative	93.4606	93.181	92.5524	91.7619	92.678	99.0575	100.31	104.314	99.0441	105.524	107.105	106.882	120.08	122.618	113.217	106.942	124.842	111.838	93.0647	94.4991	101.223	106.504	118.638	114.54	1.23076
Tb927.2.4840-1	Tb927.2.4840	hypothetical protein, conserved	60.0446	62.119	61.4594	37.0105	63.3062	67.1008	59.6977	55.8774	56.9025	58.2451	54.8743	57.6313	42.7259	64.9965	74.1227	106.421	94.6871	87.8999	61.2077	55.8058	57.4925	56.9169	60.6151	96.3361	1.57392
Tb927.2.4850-1	Tb927.2.4850	hypothetical protein, conserved	180.713	180.012	183.612	207.465	172.156	179.226	164.311	171.775	178.487	172.094	183.465	174.745	196.4	175.917	163.112	186.033	190.068	190.035	181.445	186.282	171.524	176.768	178.476	188.712	1.04005
Tb927.2.4870-1	Tb927.2.4870	kinetoplastid-specific dual specificity phosphatase, putative	36.9546	36.4666	32.733	27.3521	36.3225	42.8788	34.4692	33.642	32.674	36.8472	35.8723	42.5877	32.2734	34.9923	37.1552	39.0555	35.3693	38.4202	35.3848	35.5178	33.595	38.4357	34.807	37.615	1.06303
Tb927.2.4890-1	Tb927.2.4890	ribosomal protein L11, putative	0	0	0	0	0	0	0	0	0	0	0	0	0	0	0	0	0	0	0	0	0	0	0	0	div 0
Tb927.2.4900-1	Tb927.2.4900	hypothetical protein, conserved	0	0	0	0	0.129949	0	0	0	0	0	0	0	0	0	0	0	0	0	0	0.0433162	0	0	0	0	div 0
Tb927.2.4920-1	Tb927.2.4920	hypothetical protein, conserved	19.423	19.5986	19.8302	11.9324	22.3331	26.0356	20.8925	20.0385	23.4763	26.3279	23.4989	23.1113	16.9395	24.6238	23.036	30.3078	23.5047	25.4808	19.6173	20.1004	21.4691	24.3127	21.5331	26.4311	1.34734
Tb927.2.4930-1	Tb927.2.4930	esterase, putative	50.938	51.4325	50.5541	65.6606	46.9843	53.4125	54.2632	53.0912	51.0041	57.7446	63.0805	54.2801	72.3927	64.7323	61.2153	56.6691	63.1273	66.3501	50.9749	55.3525	52.7862	58.3684	66.1135	62.0488	1.21724
Tb927.2.4950-1	Tb927.2.4950	hypothetical protein, conserved	29.3959	29.6298	26.5692	38.4562	26.8676	27.6879	29.0134	30.4496	29.9452	30.7762	31.4698	31.3792	51.3839	36.8911	36.0978	31.4876	33.2908	32.8413	28.5316	31.0039	29.8027	31.2084	41.4576	32.5399	1.14049
Tb927.2.4970-1	Tb927.2.4970	hypothetical protein, conserved	41.3414	40.7017	36.5471	50.6528	36.37	40.3197	41.7721	45.4278	41.6017	39.4842	40.4703	42.0785	50.2413	45.7736	41.4157	33.7744	32.8733	36.4797	39.5301	42.4475	42.9338	40.6777	45.8102	34.3758	0.869611
Tb927.2.4980-1	Tb927.2.4980	hypothetical protein, conserved	61.6861	55.4105	62.7968	82.2526	46.5907	55.8652	57.7534	59.5651	60.0363	54.7289	54.2	56.9061	99.3784	71.2699	66.8397	90.9308	99.8842	102.572	59.9645	61.5695	59.1183	55.2783	79.1627	97.7957	1.63089
Tb927.2.4990-1	Tb927.2.4990	hypothetical protein, conserved	50.6928	51.5653	48.1833	67.4462	46.7131	49.7254	52.261	51.6549	51.2112	51.5971	53.8358	54.1611	76.8404	57.5852	55.595	47.7237	48.4961	50.0376	50.1471	54.6282	51.709	53.198	63.3402	48.7525	0.972188
Tb927.2.5000-1	Tb927.2.5000	hypothetical protein, conserved	54.6072	53.9451	56.8244	88.516	53.9778	52.8115	58.0037	55.8492	55.55	50.4408	42.9982	44.801	86.9256	51.4082	46.3389	51.8737	56.4375	52.6832	55.1256	65.1018	56.4676	46.08	61.5575	53.6648	0.973501
Tb927.2.5010-1	Tb927.2.5010	hypothetical protein, conserved	54.0789	54.851	52.2913	68.9824	50.9749	53.0407	53.0417	52.9096	48.1924	49.6189	49.8035	50.9533	68.0772	49.4072	47.4711	56.5458	60.4416	62.3609	53.7404	57.666	51.3812	50.1252	54.9852	59.7827	1.11244
Tb927.2.5020-1	Tb927.2.5020	acyl-CoA oxidase, putative	70.7593	69.8553	69.3587	77.4531	66.8	71.894	66.2362	67.5735	63.0525	60.3928	63.4842	64.6473	78.085	71.2828	71.5051	82.087	80.8164	82.0872	69.9911	72.049	65.6208	62.8414	73.6243	81.6635	1.16677
Tb927.2.5030-1	Tb927.2.5030	transcription initiation protein, putative	56.4941	56.691	56.7659	63.308	62.3748	54.334	54.8948	55.7712	57.707	51.9092	47.8332	52.8136	58.4056	49.7735	50.5073	62.4796	60.5172	61.3033	56.6503	60.0056	56.1243	50.852	52.8955	61.4334	1.08443
Tb927.2.5040-1	Tb927.2.5040	hypothetical protein, conserved	82.3822	71.2381	73.924	83.7673	85.2278	93.2679	90.944	88.2986	79.2109	72.8336	76.517	85.1133	64.1442	77.6509	75.6898	101.875	89.1812	94.5973	75.8481	87.421	86.1512	78.1546	72.495	95.2179	1.25538
Tb927.2.5050-1	Tb927.2.5050	protein phosphatase 2C, putative	47.8899	44.4587	50.8055	34.2677	47.0081	54.4028	48.5386	51.4084	48.7434	47.0516	47.8523	49.7929	34.2855	41.3222	52.263	52.2492	45.637	50.2475	47.718	45.2262	49.5635	48.2323	42.6236	49.3779	1.03479
Tb927.2.5060-1	Tb927.2.5060	GTP binding protein, putative	162.904	169.506	168.606	98.0562	177.503	201.917	168.398	159.043	180.102	175.132	160.431	159.508	83.7294	133.701	136.825	168.066	170.473	173.637	167.005	159.159	169.181	165.024	118.085	170.725	1.02227
Tb927.2.5070-1	Tb927.2.5070	hypothetical protein, conserved	16.6398	17.0428	16.8543	12.0579	20.3869	20.6365	12.6219	13.1522	18.1023	17.5751	19.7573	13.6208	10.5697	16.5452	17.5766	15.2872	17.1184	17.6598	16.8456	17.6938	14.6255	16.9844	14.8972	16.6885	0.990669
Tb927.2.5080-1	Tb927.2.5080	hypothetical protein, conserved	28.6427	27.5291	27.2122	18.713	28.7507	34.1428	28.7961	27.5945	28.2004	31.6211	26.6169	31.8722	23.005	33.195	35.8914	38.149	35.1677	36.1989	27.7947	27.2021	28.197	30.0368	30.6971	36.5052	1.31339
Tb927.2.5120-1	Tb927.2.5120	vesicle-associated membrane protein, putative,synaptobrevin, putative	40.522	43.4538	44.2782	12.063	41.7275	47.5816	39.6224	39.2547	37.1326	40.8686	36.0278	45.4903	11.1017	47.5782	48.7551	62.3916	55.5279	57.699	42.7513	33.7907	38.6699	40.7955	35.8117	58.5395	1.3693
Tb927.2.5130-1	Tb927.2.5130	hypothetical protein, conserved	49.3712	48.0262	49.4892	32.0104	45.9709	57.1376	48.2597	44.2847	47.7467	50.0165	47.7299	51.0825	35.1764	49.8	53.6974	59.6139	58.889	60.3827	48.9622	45.0396	46.7637	49.6096	46.2246	59.6285	1.21785
Tb927.2.5140-1	Tb927.2.5140	hypothetical protein, conserved	41.2047	39.503	41.3807	25.9342	41.0767	50.3005	41.7492	41.8662	45.2581	42.8101	37.3704	44.1356	28.091	45.9583	41.75	48.7099	39.3631	44.0987	40.6961	39.1038	42.9578	41.4387	38.5998	44.0572	1.08259
Tb927.2.5150-1	Tb927.2.5150	TPR-repeat protein, putative	78.5332	78.9242	79.2962	76.5716	78.8292	85.253	80.0875	80.4727	84.9827	79.4748	79.3818	74.6535	75.9332	74.9517	74.3197	87.2716	84.5385	85.364	78.9179	80.2179	81.8476	77.8367	75.0682	85.7247	1.08625
Tb927.2.5160-1	Tb927.2.5160	chaperone protein DNAj, putative	324.364	319.662	318.67	334.898	341.111	368.328	368.076	354.749	390.335	341.081	329.869	314.662	280.936	283.005	286.978	287.953	306.027	295.456	320.899	348.113	371.053	328.537	283.639	296.479	0.923901
Tb927.2.5180-1	Tb927.2.5180	aldo-keto reductase, putative	63.0646	63.06	57.3023	76.0284	61.4901	60.404	62.1633	62.0364	62.5152	56.9466	59.5138	62.8702	70.6171	65.3329	61.5391	76.9936	82.4753	78.8105	61.1423	65.9742	62.2383	59.7769	65.8297	79.4265	1.29904
Tb927.2.5190-1	Tb927.2.5190	hypothetical protein, conserved	66.1809	64.0008	59.6123	62.5337	60.4925	62.6815	66.8373	62.2986	76.4066	65.4303	65.6737	61.4946	75.6838	62.8481	62.7563	96.5011	98.4469	97.3461	63.2647	61.9025	68.5142	64.1996	67.0961	97.4314	1.54006
Tb927.2.5200-1	Tb927.2.5200	hypothetical protein, conserved	59.5864	59.4527	57.8375	84.9018	58.5853	49.9811	57.1374	62.2352	58.1926	53.7573	53.0906	53.4488	81.0316	58.5631	59.0115	57.9543	57.3624	58.3381	58.9589	64.4894	59.1884	53.4322	66.2021	57.8849	0.981785
Tb927.2.5210-1	Tb927.2.5210	3-oxoacyl-ACP reductase, putative	98.6618	90.4892	84.0673	103.555	82.3525	98.553	92.0187	95.1505	95.4288	97.2957	92.9363	86.7072	115.969	97.6206	99.3241	105.58	111.056	112.077	91.0728	94.8202	94.1993	92.3131	104.305	109.571	1.20311
Tb927.2.5220-1	Tb927.2.5220	hypothetical protein, conserved	88.0347	82.9485	84.1529	88.8927	72.673	78.0021	79.0054	78.344	87.8208	79.191	80.207	82.5631	99.8301	80.3996	68.7995	73.8595	76.2458	81.8038	85.0453	79.8559	81.7234	80.6537	83.0097	77.303	0.908962
Tb927.2.5230-1	Tb927.2.5230	protein kinase, putative	59.0403	65.9405	57.5901	65.5403	51.2953	61.3859	53.7069	54.6081	55.9954	53.8601	58.3505	48.0897	82.0582	54.2803	56.6263	53.63	54.0075	56.7584	60.857	59.4072	54.7701	53.4334	64.3216	54.7986	0.90045
Tb927.2.5240-1	Tb927.2.5240	PRP19-like protein, putative (TbPRP19)	62.9609	65.6138	59.6412	84.126	60.4903	58.6719	63.779	61.6572	65.4468	57.7097	55.2245	60.395	94.4679	69.2458	68.3531	92.5506	86.0865	91.4692	62.7386	67.7627	63.6277	57.7764	77.3556	90.0354	1.43509
Tb927.2.5250-1	Tb927.2.5250	tubulin-tyrosine ligase, putative	75.7492	78.5381	75.4065	92.4383	67.7302	79.6825	74.5571	78.8861	79.6386	77.6637	79.8116	71.1988	105.129	85.1307	89.3961	100.458	106.875	109.554	76.5646	79.9503	77.6939	76.2247	93.2187	105.629	1.37961
Tb927.2.5260-1	Tb927.2.5260	hypothetical protein, conserved	113.962	117.02	115.041	132.377	95.8646	91.5715	104.977	99.7508	110.721	107.998	84.22	88.4209	149.465	108.042	101.358	145.592	159.18	169.668	115.341	106.604	105.15	93.5464	119.622	158.147	1.37112
Tb927.2.5270-1	Tb927.2.5270	dynein heavy chain, putative	65.8229	65.932	70.8762	79.4905	73.9103	49.7699	69.6042	70.7085	74.4337	72.3418	71.8694	67.0957	69.263	67.3298	66.262	67.8022	58.9448	65.9462	67.5437	67.7236	71.5821	70.4356	67.6182	64.2311	0.950955
Tb927.2.5280-1	Tb927.2.5280	trans-sialidase, putative	110.079	107.294	106.33	93.3498	94.7181	84.8144	97.1097	98.4254	93.7513	84.9089	90.8231	85.8728	86.2882	79.2523	78.5781	114.454	116.19	121.897	107.901	90.9608	96.4288	87.2016	81.3728	117.514	1.08908
Tb927.2.5290-1	Tb927.2.5290	hypothetical protein, conserved	4.48644	4.04489	5.94251	2.60445	5.08071	5.70082	3.3027	4.7609	5.27074	4.75903	5.75862	4.57375	3.02456	6.57299	4.03309	8.03928	6.63921	6.90565	4.82461	4.46199	4.44478	5.03047	4.54355	7.19471	1.49125
Tb927.2.5300-1	Tb927.2.5300	hypothetical protein, conserved	6.65077	6.02227	6.33711	3.77399	7.1983	6.13421	6.81036	5.71943	6.67964	5.78192	7.65786	5.97836	4.34441	9.69306	9.69275	12.6147	9.20408	10.9767	6.33672	5.70217	6.40314	6.47271	7.91007	10.9318	1.72516
Tb927.2.5310-1	Tb927.2.5310	hypothetical protein, conserved	11.8371	13.6424	13.2049	7.61036	11.8232	11.2545	11.5768	11.4707	11.5216	13.2006	12.2408	9.58261	9.19866	12.2165	14.9585	24.697	20.9568	20.7964	12.8948	10.2293	11.523	11.6747	12.1245	22.1501	1.71775
Tb927.2.5320-1	Tb927.2.5320	hypothetical protein, conserved	2.37764	3.29388	3.51009	1.39016	3.25975	2.52091	2.14465	2.24417	2.93381	2.73228	3.3712	1.53711	0	3.20306	3.372	5.77199	4.56394	6.01532	3.06053	2.39027	2.44088	2.54686	2.19169	5.45042	1.78087
Tb927.2.5330-1	Tb927.2.5330	hypothetical protein, conserved	1.43019	1.93415	2.02983	0.91425	1.7227	0.994737	1.50324	1.4144	1.36517	1.31481	2.03234	1.21307	1.07436	2.72394	2.05456	2.54412	2.40121	3.00489	1.79806	1.21056	1.4276	1.52007	1.95096	2.65008	1.47386
Tb927.2.5340-1	Tb927.2.5340	hypothetical protein, conserved	2.86038	3.4041	3.34325	2.66656	2.52662	2.2879	2.33837	1.84487	2.83955	2.49813	1.47806	3.18432	1.50411	2.39707	2.05456	5.57284	5.30267	5.05024	3.20258	2.49369	2.34093	2.38684	1.98525	5.30858	1.6576
Tb927.2.5350-1	Tb927.2.5350	hypothetical protein, conserved	2.80317	2.78517	2.62684	1.90469	3.2157	1.98947	2.05999	2.70581	2.18427	3.0898	2.21709	2.72941	1.07436	3.5956	3.52211	3.63446	3.65184	4.04019	2.73839	2.36995	2.31669	2.67877	2.73069	3.7755	1.37873
Tb927.2.5360-1	Tb927.2.5360	hypothetical protein, conserved	11.1555	15.3184	13.7312	9.59963	13.3222	13.6279	11.4691	12.3606	13.8155	15.5805	15.3349	9.70459	10.5287	13.9466	14.1863	17.3243	17.0586	18.9637	13.4017	12.1832	12.5484	13.54	12.8872	17.7822	1.32686
Tb927.2.5384-1	Tb927.2.5384	retrotransposon hot spot protein (RHS, pseudogene), putative,retrotransposon hot spot protein (RHS), degenerate	1.67391	2.19072	1.97226	1.79779	2.16802	3.00451	2.20713	2.14764	1.80398	4.03331	3.139	2.57623	1.82532	4.01086	2.21629	2.51569	2.78584	1.90672	1.94563	2.32344	2.05292	3.24951	2.68416	2.40275	1.23495
Tb927.2.5410-1	Tb927.2.5410	ABC transporter, putative,multidrug resistance protein	31.3209	31.729	29.0849	34.8299	26.8151	22.0774	27.5737	26.0901	25.8624	25.7849	25.2219	24.3762	38.0149	29.0251	27.1355	33.5314	36.0513	33.655	30.7116	27.9075	26.5087	25.1277	31.3918	34.4126	1.12051
Tb927.2.5440-1	Tb927.2.5440	hypothetical protein, conserved	50.2141	47.6656	47.2627	66.1698	48.9564	44.2415	47.443	48.8126	47.8395	47.8196	46.6341	46.1701	65.6958	49.1917	49.7588	50.0148	47.7334	54.0533	48.3808	53.1226	48.0317	46.8746	54.8821	50.6005	1.04588
Tb927.2.5480-1	Tb927.2.5480	hypothetical protein, conserved	0	0	0	0	0	0	0	0	0	0	0	0	0	0	0	0	0	0	0	0	0	0	0	0	div 0
Tb927.2.5500-1	Tb927.2.5500	hypothetical protein, conserved	0	0	0	0	0	0	0	0	0	0	0	0	0	0	0	0	0	0	0	0	0	0	0	0	div 0
Tb927.2.5530-1	Tb927.2.5530	hypothetical protein, conserved	4.18333	4.36053	3.94504	5.81186	3.68293	2.80329	3.99014	4.46701	4.68299	5.27045	3.9948	4.12588	7.25599	4.47349	5.27661	6.18074	6.25889	6.19591	4.16297	4.09936	4.38005	4.46371	5.6687	6.21185	1.49217
Tb927.2.5540-1	Tb927.2.5540	hypothetical protein, conserved	2.51619	1.97225	2.42222	2.83125	2.30919	1.58936	2.36884	2.0976	2.12731	2.01814	2.08962	2.47721	3.27886	2.38639	2.14281	2.24017	2.37092	2.50233	2.30355	2.24327	2.19791	2.19499	2.60269	2.37114	1.02934
Tb927.2.5600-1	Tb927.2.5600	hypothetical protein, conserved	0.595669	0.402783	0.632349	0.492391	0.721621	0.464307	0.749633	0.629278	0.754851	0.660912	0.597034	0.653329	0.655772	0.70418	0.439101	0.80472	0.682537	0.906642	0.5436	0.55944	0.711254	0.637092	0.599684	0.797966	1.46793
Tb927.2.5610-1	Tb927.2.5610	hypothetical protein, conserved	0	0	0	0	0	0	0	0	0	0	0	0.0368382	0	0	0	0	0	0	0	0	0	0.0122794	0	0	div 0
Tb927.2.5630-1	Tb927.2.5630	hypothetical protein, conserved	0	0	0	0	0	0	0	0	0	0	0	0	0	0	0	0	0	0	0	0	0	0	0	0	div 0
Tb927.2.5650-1	Tb927.2.5650	hypothetical protein, conserved	1.24511	0.972888	1.386	0.847524	1.88859	0.962229	1.58875	1.36818	1.92801	1.84417	1.51912	1.76015	1.03925	1.37016	1.89278	1.46487	2.66147	2.55252	1.20133	1.23278	1.62831	1.70781	1.43406	2.22629	1.85318
Tb927.2.5660-1	Tb927.2.5660	adenylate kinase, putative (ADKA)	93.8314	94.7598	96.2283	121.614	126.503	136.222	113.418	108.1	105.977	108.013	101.1	107.265	91.9916	86.4981	83.4945	35.5509	37.8696	34.1143	94.9398	128.113	109.165	105.459	87.3281	35.8449	0.377554
Tb927.2.5700-1	Tb927.2.5700	small nuclear RNA, U2 snRNA	0	0	0.146287	0	0.281412	0	0	0	0	0	0	0	0	0	0.239731	0.296855	0.245156	0.123748	0.0487623	0.0938039	0	0	0.0799105	0.22192	4.55104
Tb927.2.5710-1	Tb927.2.5710	hypothetical protein	0	0	0	0	0.214612	0.185885	0	0	0	0.122848	0	0	0	0	0.182826	0.905557	0.280444	0.330306	0	0.133499	0	0.0409494	0.0609418	0.505436	div 0
Tb927.2.5720-1	Tb927.2.5720	hypothetical protein	1.56149	2.34634	1.26742	3.69697	2.78644	0.905048	2.36393	2.23804	2.64977	2.5919	1.12066	1.8395	3.25831	1.98267	2.67045	2.57193	2.8826	3.59933	1.72508	2.46282	2.41725	1.85068	2.63714	3.01795	1.74945
Tb927.2.5750-1	Tb927.2.5750	tyrosyl-DNA Phosphodiesterase (Tdp1), putative	39.8119	39.6311	38.2377	34.4989	42.7233	44.0468	38.411	39.4693	40.2632	39.3398	38.6224	38.1795	41.904	40.096	41.3615	53.8062	54.2249	56.1926	39.2269	40.423	39.3812	38.7139	41.1205	54.7413	1.3955
Tb927.2.5760-1	Tb927.2.5760	hypothetical protein, conserved	28.1444	30.6541	30.3908	34.1187	30.1707	21.5375	28.5827	28.0423	29.1442	29.203	27.6686	29.2196	32.5403	32.1492	29.8681	33.5751	24.1415	30.2826	29.7298	28.609	28.5897	28.6971	31.5192	29.3331	0.986656
Tb927.2.5800-1	Tb927.2.5800	sedoheptulose-1,7-bisphosphatase (SBPase)	81.2983	83.2112	80.5299	80.1662	76.3091	92.5106	91.4315	85.6156	82.1529	86.5582	86.4256	86.7684	84.0389	84.2605	82.8348	56.9399	59.4744	59.6209	81.6798	82.9953	86.4	86.5841	83.7114	58.6784	0.718395
Tb927.2.5810-1	Tb927.2.5810	hypothetical protein, conserved	50.1067	51.3551	50.4306	57.4742	49.0158	47.8659	53.0341	54.2898	52.8275	54.8391	53.794	53.6337	66.7328	62.012	57.3236	55.4507	51.7757	55.2468	50.6308	51.452	53.3838	54.0889	62.0228	54.1577	1.06966
Tb927.2.5820-1	Tb927.2.5820	hypothetical protein, conserved	45.581	46.9593	43.1375	63.0744	44.2605	45.1392	49.0819	48.9135	47.2808	48.9851	47.8902	45.3193	70.7589	55.367	55.0352	50.2935	48.155	48.1999	45.2259	50.8247	48.4254	47.3982	60.387	48.8828	1.08086
Tb927.2.5830-1	Tb927.2.5830	hypothetical protein, conserved	49.687	51.1167	51.0637	62.6939	45.3904	57.2394	57.4524	56.8835	56.5464	58.6775	58.5946	60.6586	81.8258	69.1103	60.1757	70.1483	71.1527	74.7132	50.6225	55.1079	56.9608	59.3103	70.3706	72.0047	1.42239
Tb927.2.5850-1	Tb927.2.5850	small nuclear ribonucleoprotein SmD2 (Sm-D2)	185.966	180.698	163.698	202.359	180.596	218.86	199.562	186.09	208.54	201.758	195.315	178.333	226.441	190.413	192.956	187.305	195.67	197.62	176.787	200.605	198.064	191.802	203.27	193.532	1.09472
Tb927.2.5860-1	Tb927.2.5860	hypothetical protein, conserved	10.4897	10.4783	11.1602	12.4505	10.1191	7.3729	10.4077	10.0313	11.4108	12.1326	12.3742	12.232	13.1119	13.6868	13.7459	17.8146	13.6102	16.6038	10.7094	9.98082	10.6166	12.2463	13.5148	16.0096	1.49491
Tb927.2.5870-1	Tb927.2.5870	hypothetical protein, conserved	24.491	25.1639	26.9328	21.1314	22.4299	22.9364	23.5767	23.4384	24.6347	24.8243	24.0788	25.8425	24.5728	29.0271	27.7172	36.8407	29.301	35.3935	25.5292	22.1659	23.8833	24.9152	27.1057	33.845	1.32574
Tb927.2.5890-1	Tb927.2.5890	hypothetical protein, conserved	64.3415	62.9379	65.1465	60.2991	52.7178	64.0233	60.1627	59.872	62.4868	64.2195	60.5133	71.0906	65.1115	69.7714	67.6842	68.7713	63.5364	65.7718	64.1419	59.0134	60.8405	65.2745	67.5224	66.0265	1.02938
Tb927.2.5900-1	Tb927.2.5900	hypothetical protein, conserved	40.9532	44.4802	39.2722	43.7761	33.9785	38.5447	37.9483	38.9474	36.9525	38.3022	38.5093	43.1125	52.9016	45.7251	40.6132	42.283	39.8353	43.0411	41.5685	38.7664	37.9494	39.9747	46.4133	41.7198	1.00364
Tb927.2.5910-1	Tb927.2.5910	40S ribosomal protein S13, putative	622.75	619.965	627.221	679.512	632.086	710.923	624.096	637.694	574.367	515.764	534.74	569.905	570.641	514.008	541.801	463.88	548.217	494.807	623.312	674.174	612.052	540.136	542.15	502.301	0.805859
Tb927.2.5930-1	Tb927.2.5930	hypothetical protein, conserved	87.3333	87.5149	85.5751	68.5368	74.6874	85.0595	85.9771	87.2358	85.8692	85.9229	93.7999	88.9751	86.9371	95.6311	95.1963	92.0453	90.2506	91.0937	86.8078	76.0946	86.3607	89.566	92.5882	91.1299	1.04979
Tb927.2.5950-1	Tb927.2.5950	hypothetical protein, conserved	63.1417	67.2238	68.14	65.032	66.1805	69.7983	65.2525	63.2895	70.6968	66.0548	66.4293	65.0856	56.146	65.8239	58.4236	54.8706	50.9268	52.1164	66.1685	67.0036	66.4129	65.8566	60.1312	52.6379	0.795513
Tb927.2.5970-1	Tb927.2.5970	hypothetical protein, conserved	93.7172	100.631	101.894	61.4676	92.1527	95.7287	93.8984	90.7433	93.2479	100.993	103.596	100.349	66.8503	102.174	102.236	104.876	108.286	107.455	98.7474	83.1163	92.6299	101.646	90.42	106.872	1.08228
Tb927.2.5980-1	Tb927.2.5980	ATP-dependent Clp protease subunit, heat shock protein 104 (HSP104), putative,atp-dependent chaperone (HSP104)	40.4624	41.7056	40.0195	42.009	32.6871	35.6644	39.8754	39.5768	41.6849	42.3365	41.4401	43.8016	46.5515	43.7857	44.5947	39.9874	37.0611	39.0237	40.7292	36.7868	40.379	42.526	44.9773	38.6908	0.949952
Tb927.2.6000-1	Tb927.2.6000	glycosylphosphatidylinositol-specific phospholipase C (GPI-PLC)	211.255	209.866	229.877	115.427	225.368	230.776	192.515	186.907	180.659	184.361	182.612	186.13	62.0077	116.676	124.833	48.9455	46.1959	48.7186	216.999	190.524	186.694	184.367	101.172	47.9533	0.220984
Tb927.2.6050-1	Tb927.2.6050	beta prime COP protein	108.617	109.227	111.51	86.6856	109.126	104.498	106.094	104.18	105.931	106.06	102.139	104.768	71.1979	96.1014	94.535	77.1812	73.0162	74.0088	109.784	100.103	105.402	104.323	87.2781	74.7354	0.680748
Tb927.2.6070-1	Tb927.2.6070	mitochondrial RNA binding complex 1 subunit (MRB6070)	96.8048	94.3836	93.9183	90.3834	89.1465	107.199	88.0899	91.7296	91.9094	85.8992	82.7017	95.9272	92.5678	92.1873	92.9035	90.1203	93.6468	92.8414	95.0356	95.5762	90.5763	88.176	92.5529	92.2028	0.970193
Tb927.2.6080-1	Tb927.2.6080	hypothetical protein, conserved	58.2187	58.2247	59.7122	40.0726	56.7111	61.8524	55.4134	49.894	53.8915	53.6598	62.2868	65.0135	39.3756	60.281	58.2339	63.1279	61.6511	61.9036	58.7185	52.8787	53.0663	60.32	52.6302	62.2275	1.05976
Tb927.2.6090-1	Tb927.2.6090	60S ribosomal protein L44,ribosomal protein L36a.e (RPL44)	705.231	697.174	716.149	383.586	780.763	846.865	705.595	696.424	653.531	650.836	711.715	734.079	363.335	672.156	685.422	618.334	703.008	606.593	706.185	670.405	685.183	698.877	573.638	642.645	0.910024
Tb927.2.6100-1	Tb927.2.6100	hypothetical protein, conserved	78.2478	76.96	78.9875	89.1894	81.7645	87.7142	82.8218	80.7559	78.9136	78.4048	88.2522	74.0397	81.2948	68.3196	72.028	67.3294	75.4406	71.6803	78.0651	86.2227	80.8304	80.2322	73.8808	71.4834	0.91569
Tb927.2.6130-1	Tb927.2.6130	ABC transporter, putative	53.8734	55.0334	56.1337	51.088	55.2369	50.5479	54.1489	52.0368	51.8656	53.6962	54.3082	53.7089	48.4753	50.1227	51.9806	63.7878	58.285	64.5563	55.0135	52.2909	52.6838	53.9044	50.1929	62.2097	1.13081
Tb927.2.6150-1	Tb927.2.6150	adenosine transporter 2 (TbNT2/927)	10.6977	11.2523	10.4006	5.96665	15.5105	14.7857	10.0997	9.48467	9.25131	10.4546	10.04	6.90705	3.09082	7.31404	7.5839	6.29293	5.47684	4.31834	10.7835	12.0876	9.61191	9.13386	5.99626	5.3627	0.497305
Tb927.2.6180-1	Tb927.2.6180	iron/ascorbate oxidoreductase family protein, putative	13.9569	14.1338	13.5297	9.60201	13.1463	15.1822	11.9737	12.7988	12.249	13.3782	8.75868	11.2209	8.44716	11.8423	11.7648	5.46305	5.49495	4.72987	13.8734	12.6435	12.3405	11.1193	10.6848	5.22929	0.376928
Tb927.2.6200-1	Tb927.2.6200	adenosine transporter 2, putative (TbNT3)	2.18496	2.52396	2.3752	1.57618	3.28979	3.87841	1.99354	2.25087	2.65049	2.40624	2.4992	1.80983	1.36779	1.73395	1.79051	1.54237	1.55239	1.0448	2.36137	2.91479	2.2983	2.23842	1.63075	1.37985	0.584345
Tb927.2.6210-1	Tb927.2.6210	iron/ascorbate oxidoreductase family protein, putative	2.64585	2.86254	3.45146	3.34749	1.72629	2.7604	2.89686	2.55976	2.14673	1.90031	2.56352	2.80523	2.48446	3.02357	1.9231	0.420235	0.694099	0.583934	2.98662	2.61139	2.53445	2.42302	2.47704	0.566089	0.189542
Tb927.2.6220-1	Tb927.2.6220	adenosine transporter 2, putative (TbNT4)	3.06302	3.27677	4.19841	2.37448	6.60801	5.08755	4.53821	3.39089	4.58202	5.67383	4.72469	5.08941	1.88883	4.61481	4.37834	0.871329	1.35922	0.968599	3.51273	4.69002	4.17037	5.16264	3.62733	1.06638	0.303576
Tb927.2.6230-1	Tb927.2.6230	iron/ascorbate oxidoreductase family protein, putative	0	0	0	0	0	0	0	0	0	0	0	0	0	0	0	0	0	0	0	0	0	0	0	0	div 0
Tb927.2.6240-1	Tb927.2.6240	adenosine transporter 2 (TbNT5)	0.228091	0.185078	0.285638	0.182259	0.366321	0.872539	0.48836	0.490375	0.391898	0.157267	0.294657	0.24183	0.171342	0.521306	0.156032	0.193211	0.199454	0.0201357	0.232935	0.473706	0.456878	0.231251	0.282893	0.1376	0.590723
Tb927.2.6270-1	Tb927.2.6270	iron/ascorbate oxidoreductase family protein, putative	0	0	0	0	0	0	0	0	0	0	0	0	0	0	0	0	0	0	0	0	0	0	0	0	div 0
Tb927.2.6280-1	Tb927.2.6280	adenosine transporter 2, putative (TbNT7)	0	0	0	0	0	0	0	0.0487225	0	0	0	0	0	0	0	0	0	0	0	0	0.0162408	0	0	0	div 0
Tb927.2.6310-1	Tb927.2.6310	iron/ascorbate oxidoreductase family protein, putative	0	0	0	0	0	0	0	0	0	0	0	0	0	0	0	0	0	0	0	0	0	0	0	0	div 0
Tb927.2.6320-1	Tb927.2.6320	adenosine transporter 2, putative (TbNT6)	2.14868	2.28756	3.10109	1.76564	5.32312	4.37212	3.4704	3.24346	3.09832	3.2572	2.65764	1.81764	0.686848	1.74144	2.18917	0.484072	0.919469	0.585195	2.51244	3.82029	3.27073	2.5775	1.53915	0.662912	0.263851
Tb927.2.6350-1	Tb927.2.6350	variant surface glycoprotein (VSG, pseudogene), putative,variant surface glycoprotein, point mutation	0.0436429	0	0	0.0581224	0	0	0.127422	0.0938284	0	0	0	0	0.163923	0.0831223	0	0	0	0	0.0145476	0.0193741	0.0737502	0	0.0823485	0	0
Tb927.2.6372-2	Tb927.2.6372	variant surface glycoprotein (VSG, pseudogene), putative,variant surface glycoprotein (VSG), frameshifted and degenerate pseudogene	0	0	0	0	0	0	0	0	0	0	0	0	0	0	0	0	0	0	0	0	0	0	0	0	div 0
Tb927.2.6372-1	Tb927.2.6372	variant surface glycoprotein (VSG, pseudogene), putative,variant surface glycoprotein (VSG), frameshifted and degenerate pseudogene	0	0	0	0	0	0	0	0	0	0	0	0	0	0	0	0	0	0	0	0	0	0	0	0	div 0
Tb927.2.6375-2	Tb927.2.6375	variant surface glycoprotein (VSG, pseudogene), putative,variant surface glycoprotein (VSG), frameshifted pseudogene	0	0	0	0	0	0	0	0	0	0	0	0	0	0	0	0	0	0	0	0	0	0	0	0	div 0
Tb927.2.6375-1	Tb927.2.6375	variant surface glycoprotein (VSG, pseudogene), putative,variant surface glycoprotein (VSG), frameshifted pseudogene	0	0	0	0	0	0	0	0	0	0	0	0	0	0	0	0	0	0	0	0	0	0	0	0	div 0
Tb927.2.6380-1	Tb927.2.6380	variant surface glycoprotein (VSG, pseudogene), putative,variant surface glycoprotein, frameshift	0	0	0	0	0	0	0	0	0	0	0	0	0	0	0	0	0	0	0	0	0	0	0	0	div 0
Tb927.2.6390-1	Tb927.2.6390	variant surface glycoprotein (VSG, pseudogene), putative,variant surface glycoprotein, degenerate	0	0	0	0	0	0	0	0	0	0	0	0	0	0	0	0	0	0	0	0	0	0	0	0	div 0
Tb927.2.6400-1	Tb927.2.6400	expression site-associated gene (ESAG, pseudogene), putative,expression site-associated gene 3 (ESAG3), degenerate	0	0.0944731	0	0	0	0	0	0	0.0666816	0	0	0	0	0	0	0	0	0	0.031491	0	0.0222272	0	0	0	0
Tb927.2.6404-1	Tb927.2.6404	UDP-Gal or UDP-GlcNAc-dependent glycosyltransferase (pseudogene), putative,UDP-Gal or UDP- GlcNAc-dependent glycosyltransferase, degenerate	0	0	0	0	0	0	0	0	0	0	0	0	0	0	0	0	0	0	0	0	0	0	0	0	div 0
Tb927.2.6410-1	Tb927.2.6410	variant surface glycoprotein (VSG, atypical), putative	0	0	0	0	0	0	0	0	0	0	0	0	0	0	0	0	0	0	0	0	0	0	0	0	div 0
Tb927.2.6430-1	Tb927.2.6430	variant surface glycoprotein (VSG, pseudogene), putative,variant surface glycoprotein, frameshift	0	0	0	0	0	0	0	0	0	0	0	0	0	0	0	0	0	0	0	0	0	0	0	0	div 0
Tb927.2.6435-1	Tb927.2.6435	variant surface glycoprotein (VSG, pseudogene), putative,variant surface glycoprotein, degenerate	0	0	0	0	0	0	0	0	0	0	0	0	0	0	0	0	0	0	0	0	0	0	0	0	div 0
Tb927.3.100-1	Tb927.3.100	hypothetical protein, pseudogene,hypothetical protein, degenerate	0	0	0	0	0	0	0	0	0.0546068	0	0	0	0	0	0	0	0	0	0	0	0.0182023	0	0	0	div 0
Tb927.3.110-1	Tb927.3.110	expression site-associated gene (ESAG, pseudogene), putative,expression site-associated gene 3 (ESAG3), degenerate	0	0	0	0	0	0	0	0	0	0	0	0	0	0	0	0	0.0482013	0	0	0	0	0	0	0.0160671	div 0
Tb927.3.120-1	Tb927.3.120	variant surface glycoprotein (VSG), putative	0	0	0	0	0	0	0	0	0	0	0	0	0	0	0	0	0.0372421	0	0	0	0	0	0	0.012414	div 0
Tb927.3.130-1	Tb927.3.130	variant surface glycoprotein (VSG, pseudogene), putative,variant surface glycoprotein, truncated	0	0	0	0	0	0	0	0	0	0	0	0	0	0	0	0	0	0	0	0	0	0	0	0	div 0
Tb927.3.140-1	Tb927.3.140	variant surface glycoprotein (VSG, pseudogene), putative,variant surface glycoprotein, degenerate	0	0	0	0	0	0	0	0	0	0	0	0	0	0	0	0	0	0	0	0	0	0	0	0	div 0
Tb927.3.150-1	Tb927.3.150	variant surface glycoprotein (VSG), putative	0	0	0	0	0	0	0	0	0	0	0	0	0	0	0	0	0	0	0	0	0	0	0	0	div 0
Tb927.3.160-1	Tb927.3.160	expression site-associated gene (ESAG, pseudogene), putative,expression site-associated gene 3 (ESAG3), degenerate	0	0.0846904	0	0	0	0	0	0	0	0	0	0	0	0	0.107099	0	0	0	0.0282301	0	0	0	0.0356997	0	0
Tb927.3.170-1	Tb927.3.170	variant surface glycoprotein (VSG, pseudogene), putative,variant surface glycoprotein, degenerate	0	0	0	0	0	0	0	0	0	0	0	0	0	0	0	0	0	0	0	0	0	0	0	0	div 0
Tb927.3.180-1	Tb927.3.180	variant surface glycoprotein (VSG, atypical), putative	0	0	0	0	0	0	0	0	0	0	0	0	0	0	0	0	0	0	0	0	0	0	0	0	div 0
Tb927.3.190-1	Tb927.3.190	variant surface glycoprotein (VSG), putative	0	0	0	0	0	0	0	0	0	0	0	0	0	0	0	0	0	0	0	0	0	0	0	0	div 0
Tb927.3.200-1	Tb927.3.200	variant surface glycoprotein (VSG, pseudogene), putative,variant surface glycoprotein, truncated, degenerate	0	0	0	0	0	0	0	0	0	0	0	0	0	0	0	0	0	0	0	0	0	0	0	0	div 0
Tb927.3.210-1	Tb927.3.210	variant surface glycoprotein (VSG, atypical), putative	0	0	0	0	0	0	0	0	0	0	0	0	0	0	0	0	0	0	0	0	0	0	0	0	div 0
Tb927.3.220-1	Tb927.3.220	variant surface glycoprotein (VSG, pseudogene), putative,variant surface glycoprotein, degenerate	0	0	0	0	0	0	0	0	0	0	0	0	0	0	0	0	0	0	0	0	0	0	0	0	div 0
Tb927.3.230-1	Tb927.3.230	variant surface glycoprotein (VSG, pseudogene), putative,variant surface glycoprotein, degenerate	0	0	0	0	0	0	0	0	0	0	0	0	0	0	0	0	0	0	0	0	0	0	0	0	div 0
Tb927.3.240-1	Tb927.3.240	variant surface glycoprotein (VSG, pseudogene), putative,variant surface glycoprotein, degenerate	0	0	0	0	0	0	0	0.0452354	0	0	0	0	0	0	0	0	0	0	0	0	0.0150785	0	0	0	div 0
Tb927.3.250-1	Tb927.3.250	expression site-associated gene (ESAG, pseudogene), putative,expression site-associated gene 3 (ESAG3), degenerate	0	0	0	0	0	0	0	0	0	0	0	0	0	0	0	0	0	0	0	0	0	0	0	0	div 0
Tb927.3.260-1	Tb927.3.260	variant surface glycoprotein (VSG, pseudogene), putative,variant surface glycoprotein, fragment	0	0	0	0	0	0	0	0	0	0	0	0	0	0	0	0	0	0	0	0	0	0	0	0	div 0
Tb927.3.270-1	Tb927.3.270	variant surface glycoprotein (VSG, pseudogene), putative,variant surface glycoprotein, frameshift	0	0	0	0	0	0	0	0	0	0	0	0	0	0	0	0	0	0	0	0	0	0	0	0	div 0
Tb927.3.280-1	Tb927.3.280	variant surface glycoprotein (VSG, pseudogene), putative,variant surface glycoprotein, degenerate	0	0	0	0	0	0	0	0	0	0	0	0	0	0	0	0	0	0	0	0	0	0	0	0	div 0
Tb927.3.290-1	Tb927.3.290	expression site-associated gene (ESAG, pseudogene), putative,expression site-associated gene 3 (ESAG3), degenerate	0.0639481	0	0	0	0	0	0	0	0	0	0	0	0	0	0	0	0	0	0.021316	0	0	0	0	0	0
Tb927.3.300-1	Tb927.3.300	variant surface glycoprotein (VSG, pseudogene), putative,variant surface glycoprotein, degenerate	0	0	0	0	0	0	0	0	0	0	0	0	0	0	0	0	0	0	0	0	0	0	0	0	div 0
Tb927.3.310-1	Tb927.3.310	variant surface glycoprotein (VSG, pseudogene), putative,variant surface glycoprotein, degenerate	0	0	0	0	0	0	0	0	0	0	0	0	0	0	0	0	0	0	0	0	0	0	0	0	div 0
Tb927.3.320-1	Tb927.3.320	variant surface glycoprotein (VSG, pseudogene), putative,variant surface glycoprotein, point mutation	0	0	0	0	0.0843119	0	0	0	0	0	0	0	0	0	0	0	0	0	0	0.028104	0	0	0	0	div 0
Tb927.3.330-1	Tb927.3.330	variant surface glycoprotein (VSG, pseudogene), putative,variant surface glycoprotein, degenerate	0	0	0	0	0	0	0	0.0468177	0	0	0	0	0	0	0	0	0	0	0	0	0.0156059	0	0	0	div 0
Tb927.3.340-1	Tb927.3.340	variant surface glycoprotein (VSG), putative	0	0	0	0	0	0	0	0	0	0	0	0	0	0	0	0	0.035122	0	0	0	0	0	0	0.0117073	div 0
Tb927.3.350-1	Tb927.3.350	variant surface glycoprotein (VSG, pseudogene), putative,variant surface glycoprotein, degenerate	0	0	0	0	0	0	0	0	0	0	0	0	0	0	0	0	0.0370928	0	0	0	0	0	0	0.0123643	div 0
Tb927.3.360-1	Tb927.3.360	variant surface glycoprotein (VSG, pseudogene), putative,variant surface glycoprotein, degenerate	0	0	0	0	0	0	0	0	0	0	0	0	0	0	0	0	0	0	0	0	0	0	0	0	div 0
Tb927.3.370-1	Tb927.3.370	variant surface glycoprotein (VSG, atypical), putative	0	0	0.0406054	0	0	0	0	0	0	0	0	0	0	0	0	0	0	0	0.0135351	0	0	0	0	0	0
Tb927.3.380-1	Tb927.3.380	variant surface glycoprotein (VSG, pseudogene), putative,variant surface glycoprotein, truncated, degenerate	0	0	0	0	0	0	0	0	0	0	0	0	0	0	0	0	0	0	0	0	0	0	0	0	div 0
Tb927.3.390-1	Tb927.3.390	variant surface glycoprotein (VSG, pseudogene), putative,variant surface glycoprotein, degenerate	0	0	0	0	0	0	0	0	0	0	0	0	0	0	0	0	0	0	0	0	0	0	0	0	div 0
Tb927.3.400-1	Tb927.3.400	variant surface glycoprotein (VSG, pseudogene), putative,variant surface glycoprotein, degenerate	0	0	0	0	0	0	0	0	0	0.0476007	0	0	0	0	0	0	0.0362217	0	0	0	0	0.0158669	0	0.0120739	div 0
Tb927.3.410-1	Tb927.3.410	variant surface glycoprotein (VSG, pseudogene), putative,variant surface glycoprotein, degenerate	0	0	0	0	0	0	0	0	0	0	0	0	0	0	0	0	0.0368711	0	0	0	0	0	0	0.0122904	div 0
Tb927.3.420-1	Tb927.3.420	variant surface glycoprotein (VSG, pseudogene), putative,variant surface glycoprotein, degenerate	0	0	0	0	0	0	0	0	0	0	0	0	0	0	0	0	0	0	0	0	0	0	0	0	div 0
Tb927.3.430-1	Tb927.3.430	expression site-associated gene (ESAG, pseudogene), putative,expression site-associated gene 3 (ESAG3), truncated	0	0.273927	0	0	0	0.176102	0	0	0	0	0	0	0	0	0	0	0.0885613	0	0.0913089	0.0587006	0	0	0	0.0295204	0.323303
Tb927.3.440-1	Tb927.3.440	variant surface glycoprotein (VSG), putative	0	0	0	0	0	0	0	0	0	0	0	0	0	0	0	0	0	0.0177961	0	0	0	0	0	0.00593203	div 0
Tb927.3.450-1	Tb927.3.450	variant surface glycoprotein (VSG, pseudogene), putative,variant surface glycoprotein, degenerate	0	0	0	0	0	0	0	0	0	0	0	0	0	0	0	0	0	0	0	0	0	0	0	0	div 0
Tb927.3.460-1	Tb927.3.460	expression site-associated gene (ESAG, pseudogene), putative,expression site-associated gene 3 (ESAG3), degenerate	0	0.0777863	0	0	0	0	0.0559781	0	0	0	0.185762	0	0	0	0.0983681	0	0	0	0.0259288	0	0.0186594	0.0619207	0.0327894	0	0
Tb927.3.470-1	Tb927.3.470	variant surface glycoprotein (VSG, pseudogene), putative,variant surface glycoprotein, point mutation	0	0	0	0	0	0	0.040631	0	0	0	0	0	0	0	0	0	0	0.0552837	0	0	0.0135437	0	0	0.0184279	div 0
Tb927.3.480-1	Tb927.3.480	variant surface glycoprotein (VSG, pseudogene), putative,variant surface glycoprotein, degenerate	0.440142	0.595234	0.709865	0.799321	0.562292	0.695752	0.545177	0.602169	0.458326	0.229905	0.129226	0.212116	0.300577	0.152417	0.20529	0	0	0.035323	0.581747	0.685788	0.535224	0.190415	0.219428	0.0117743	0.0202396
Tb927.3.490-1	Tb927.3.490	variant surface glycoprotein (VSG), putative	0.0415035	0	0	0	0	0	0	0	0.0396167	0	0	0	0	0	0	0	0	0	0.0138345	0	0.0132056	0	0	0	0
Tb927.3.500-1	Tb927.3.500	variant surface glycoprotein (VSG, pseudogene), putative,variant surface glycoprotein, degenerate	0	0	0	0	0	0	0	0	0	0	0	0	0	0	0	0	0	0	0	0	0	0	0	0	div 0
Tb927.3.510-1	Tb927.3.510	hypothetical protein, conserved	0.0924315	0.250003	0.09646	0.369293	0.18556	0.321443	0.179912	0.298079	0.176459	0.106218	0.597034	0	0.347173	0.35209	0.316152	0.78297	0.72744	0.448788	0.146298	0.292099	0.21815	0.234417	0.338472	0.653066	4.46394
Tb927.3.520-1	Tb927.3.520	expression site-associated gene (ESAG) protein, putative,expression site-associated gene 1 (ESAG1) protein, putative	5.75533	5.70777	3.8039	2.89559	6.41891	5.6709	5.22777	3.78077	4.27286	5.51147	5.57623	4.74601	1.92152	3.41027	4.70265	1.89592	2.18086	1.75004	5.089	4.99513	4.42714	5.2779	3.34481	1.94227	0.381661
Tb927.3.530-1	Tb927.3.530	expression site-associated gene (ESAG, pseudogene), putative,expression site-associated gene 11 (ESAG11), degenerate	0	0	0	0	0	0	0	0	0	0	0	0	0	0	0	0	0	0	0	0	0	0	0	0	div 0
Tb927.3.540-1	Tb927.3.540	expression site-associated gene (ESAG, pseudogene), putative,expression site-associated gene 1 (ESAG1), truncated	0	0.477089	0	0	0	0	0	0	0	0	0	0	0	0	0	0	0	0	0.15903	0	0	0	0	0	0
Tb927.3.550-1	Tb927.3.550	expression site-associated gene (ESAG, pseudogene), putative,expression site-associated gene 1 (ESAG1), degenerate	0	0	0	0	0	0	0	0	0	0	0	0	0	0	0	0	0	0	0	0	0	0	0	0	div 0
Tb927.3.560-1	Tb927.3.560	expression site-associated gene (ESAG) protein, putative,expression site-associated gene 11 (ESAG11) protein, putative	13.8044	14.7016	9.72411	4.44289	13.6255	14.002	13.3228	10.9439	14.3847	16.7227	13.7464	12.3491	3.88872	11.2836	11.0172	2.43614	4.37584	2.74195	12.7434	10.6901	12.8838	14.2727	8.72986	3.18465	0.249906
Tb927.3.570-1	Tb927.3.570	expression site-associated gene (ESAG) protein, putative,expression site-associated gene 2 (ESAG2) protein, putative	3.34947	3.46021	4.32077	1.363	2.61497	1.94138	3.35032	2.25033	2.3979	4.38365	2.55412	3.45259	0	1.41765	2.1481	0.689616	0.894956	1.0883	3.71015	1.97312	2.66618	3.46346	1.18858	0.890957	0.24014
Tb927.3.580-2	Tb927.3.580	leucine-rich repeat protein (LRRP), putative	23.0248	22.7131	24.9028	14.7982	21.1369	19.3212	14.6788	17.0357	19.0569	17.123	15.4134	17.2853	7.52607	9.92246	11.4642	12.5757	10.6405	11.1762	23.5469	18.4188	16.9238	16.6072	9.63758	11.4641	0.486863
Tb927.3.590-1	Tb927.3.590	adenosine transporter, putative	16.138	14.9618	15.9826	14.0034	12.2065	10.8111	11.7015	11.303	11.0405	12.8187	14.0264	9.45175	20.9489	22.6387	20.5625	57.7982	57.4468	57.9747	15.6941	12.3403	11.3483	12.099	21.3834	57.7399	3.67908
Tb927.3.600-1	Tb927.3.600	hypothetical protein	11.6281	10.9341	11.8505	8.5899	11.3072	12.0052	10.0789	9.37478	7.28403	6.99444	8.50838	8.42774	5.45941	5.53673	7.4574	3.65526	3.81308	3.40837	11.4709	10.6341	8.91258	7.97685	6.15118	3.62557	0.316066
Tb927.3.610-1	Tb927.3.610	N-acetyltransferase complex ARD1 subunit, putative	42.56	41.3307	48.1949	16.582	49.3103	47.2367	44.3945	35.286	42.786	42.2742	38.3842	45.9038	19.1317	34.4935	38.3288	35.4765	36.6227	35.6731	44.0285	37.7097	40.8222	42.1874	30.6513	35.9241	0.815927
Tb927.3.620-1	Tb927.3.620	ATP-dependent DEAD/H RNA helicase, putative	28.5189	29.05	28.5878	19.8963	27.681	28.0248	25.7945	24.694	25.699	28.1424	27.547	26.5613	25.944	27.2084	27.1608	42.8304	42.1436	43.943	28.7189	25.2007	25.3958	27.4169	26.7711	42.9723	1.49631
Tb927.3.630-1	Tb927.3.630	hypothetical protein, conserved	37.2536	39.3122	37.9937	15.7861	37.9606	41.2219	37.0799	38.8324	43.103	42.8101	53.7769	44.1356	18.0206	52.1399	49.7139	62.7551	54.7876	50.3273	38.1865	31.6562	39.6718	46.9075	39.9581	55.9567	1.46535
Tb927.3.640-1	Tb927.3.640	hypothetical protein, conserved	138.618	139.368	137.594	123.293	143.933	147.593	149.818	144.794	143.404	163.142	160.658	164.536	154.455	182.568	169.418	215.824	214.883	215.076	138.526	138.273	146.005	162.779	168.814	215.261	1.55394
Tb927.3.650-1	Tb927.3.650	hypothetical protein, conserved	69.8841	68.61	72.9299	43.4027	73.5199	93.4737	69.3204	67.5378	65.7449	72.5857	74.8709	65.0101	53.0018	66.5506	71.2497	61.9013	56.9969	54.1298	70.4746	70.1321	67.5344	70.8223	63.6007	57.676	0.818393
Tb927.3.660-1	Tb927.3.660	hypothetical protein, conserved	20.7759	21.7522	21.6814	16.8839	23.4329	20.6848	19.8933	20.472	21.7505	22.2702	23.4482	20.7247	19.5086	24.2524	29.6091	35.8364	33.7465	35.8927	21.4032	20.3339	20.7053	22.1477	24.4567	35.1585	1.64268
Tb927.3.670-1	Tb927.3.670	hypothetical protein	18.6689	18.7872	18.888	12.2563	16.0999	18.8217	16.2496	15.3574	15.2266	15.2591	16.2763	15.9137	13.1682	19.4477	19.5612	24.0366	23.7977	21.9549	18.7814	15.726	15.6112	15.8164	17.3923	23.2631	1.23863
Tb927.3.680-1	Tb927.3.680	cytochrome P450, putative	24.0252	25.298	24.2794	21.8769	20.9924	22.7752	19.8604	19.9141	20.4463	21.6213	17.0609	17.9343	23.7829	25.8425	24.133	53.7901	49.896	50.6915	24.5342	21.8815	20.0736	18.8722	24.5861	51.4592	2.09745
Tb927.3.690-1	Tb927.3.690	protein kinase, putative	38.1655	39.703	42.4009	35.5263	36.6722	40.2715	36.6848	36.4678	37.6759	39.6514	36.4043	39.1003	35.5312	39.4169	44.5055	47.7418	49.0307	47.0507	40.0898	37.49	36.9428	38.3853	39.8179	47.941	1.19584
Tb927.3.700-1	Tb927.3.700	hypothetical protein, conserved	27.0738	21.6354	21.0619	7.21124	38.0462	20.1145	19.8813	21.6951	20.6744	26.3038	22.2569	21.5285	11.0934	31.4077	35.3576	58.3768	60.6933	52.3639	23.2571	21.7907	20.7503	23.3631	25.9529	57.1447	2.45709
Tb927.3.710-1	Tb927.3.710	hypothetical protein, conserved	21.1032	22.8229	21.1607	10.4546	21.5018	23.3211	20.8164	18.722	20.3259	20.416	20.3234	22.9136	11.6986	25.484	22.7741	40.4502	34.1283	38.5642	21.6956	18.4258	19.9548	21.2177	19.9856	37.7142	1.73834
Tb927.3.720-1	Tb927.3.720	zinc finger protein 2, putative (ZFP3)	326.227	350.497	331.34	146.757	366.22	382.663	341.864	327.232	359.517	337.564	366.85	337.913	153.543	290.509	300.373	217.966	235.535	215.672	336.021	298.546	342.871	347.442	248.142	223.058	0.66382
Tb927.3.730-1	Tb927.3.730	hypothetical protein, conserved	36.6241	36.2525	38.0024	33.0112	41.3749	42.0113	38.8959	36.1509	41.2066	39.5264	39.8019	38.5719	27.1983	36.8664	35.9613	35.978	35.8009	33.0691	36.9597	38.7992	38.7511	39.3001	33.342	34.9493	0.945607
Tb927.3.740-1	Tb927.3.740	ZFP family member, putative (ZC3H5)	140.112	147.183	146.129	142.316	146.06	143.347	149.37	154.023	145.685	144.959	146.131	144.918	148.705	144.772	145.531	166.234	159.989	165.45	144.475	143.908	149.693	145.336	146.336	163.891	1.13439
Tb927.3.750-1	Tb927.3.750	hypothetical protein, conserved	52.4431	52.9783	50.5747	33.2382	49.8502	56.3615	52.0225	47.2727	49.6368	48.1396	57.5452	48.7357	45.5657	59.9299	62.8898	74.3962	71.8824	73.9069	51.9987	46.4833	49.644	51.4735	56.1285	73.3952	1.41148
Tb927.3.760-1	Tb927.3.760	hypothetical protein, conserved	56.0094	55.7441	52.397	57.7089	53.0586	54.3062	51.7054	51.5358	49.8696	52.4002	50.619	54.2718	58.8695	50.2649	51.8355	55.2381	55.0576	54.2942	54.7169	55.0246	51.0369	52.4303	53.6566	54.8633	1.00268
Tb927.3.770-1	Tb927.3.770	hypothetical protein, conserved	103.508	109.311	109.961	86.7366	88.9555	91.811	97.0007	97.7645	100.69	108.255	110.428	106.66	110.954	113.633	117.35	135.707	136.074	142.3	107.593	89.1677	98.4849	108.448	113.979	138.027	1.28286
Tb927.3.780-1	Tb927.3.780	proteasome alpha 7 subunit (TbPSA7)	120.42	129.656	119.264	139.052	127.837	132.994	137.102	134.035	120.293	115.999	135.285	148.748	142.303	136.527	128.067	118.655	125.132	126.679	123.113	133.294	130.477	133.344	135.632	123.489	1.00305
Tb927.3.790-1	Tb927.3.790	ZFP family member, putative (ZC3H6)	38.0647	39.6906	38.4243	30.0055	34.7563	46.187	38.0839	38.5597	38.9376	36.5881	39.0631	38.8175	35.1861	39.6368	42.689	41.1838	41.2701	40.8001	38.7265	36.9829	38.527	38.1562	39.1706	41.0847	1.06089
Tb927.3.800-1	Tb927.3.800	hypothetical protein, conserved	82.9409	81.9172	85.2241	54.2796	80.6165	87.9672	85.833	76.7322	77.9522	82.4599	89.9351	83.3611	61.4595	95.6393	101.538	104.433	108.496	105.82	83.3607	74.2878	80.1725	85.2521	86.2123	106.25	1.27458
Tb927.3.810-1	Tb927.3.810	hypothetical protein, conserved	46.6933	49.1331	45.1677	56.8836	45.2838	48.2314	40.7079	48.5632	41.6153	46.1066	46.3218	41.3667	67.3993	57.2824	48.302	62.8889	62.3792	66.07	46.9981	50.1329	43.6288	44.5984	57.6612	63.7793	1.35706
Tb927.3.820-1	Tb927.3.820	hypothetical protein, conserved	50.6211	44.074	47.3343	35.796	41.5939	48.879	37.93	44.6641	41.2643	41.3121	44.8502	35.622	42.4856	44.3671	43.6692	55.7349	58.5639	52.0041	47.3431	42.0896	41.2861	40.5948	43.5073	55.4343	1.1709
Tb927.3.830-1	Tb927.3.830	flap endonuclease-1 (FEN-1), putative	58.5042	58.1952	60.1009	44.502	57.9158	66.8847	57.4602	57.1145	57.3316	55.6858	56.5622	56.247	44.1906	60.2668	59.8118	92.3806	84.9361	85.6753	58.9334	56.4342	57.3021	56.165	54.7564	87.664	1.48751
Tb927.3.840-1	Tb927.3.840	hypothetical protein, conserved	33.1922	30.7594	32.0267	26.3777	35.8297	40.6845	32.2503	29.363	35.0073	31.6399	34.2681	34.0378	22.4815	33.6816	32.0119	35.2608	30.4048	31.8477	31.9927	34.2973	32.2069	33.3152	29.3917	32.5044	1.01599
Tb927.3.850-1	Tb927.3.850	hypothetical protein, conserved	16.4288	16.5307	16.5012	13.7773	17.2787	17.8908	17.2439	17.6301	18.7862	19.5558	20.5534	19.3951	14.321	18.315	19.0347	18.4644	17.6268	17.8568	16.4869	16.3156	17.8867	19.8348	17.2236	17.9826	1.09072
Tb927.3.860-1	Tb927.3.860	acyl carrier protein,acyl carrier protein, mitochondrial precursor, putative (ACP)	341.084	340.046	333.416	268.461	291.463	316.427	316.05	291.518	337.239	328.945	326.662	318.554	334.018	326.844	335.27	318.89	327.205	327.191	338.182	292.117	314.936	324.72	332.044	324.429	0.959332
Tb927.3.870-1	Tb927.3.870	hypothetical protein, conserved	48.6397	48.6565	48.0048	43.0979	53.3864	58.1404	49.3827	49.3953	48.6682	45.0526	51.6255	46.7755	33.0496	39.4764	41.2156	26.2946	29.1532	28.8056	48.4336	51.5415	49.1487	47.8179	37.9139	28.0845	0.579855
Tb927.3.880-1	Tb927.3.880	hypothetical protein, conserved	54.7745	58.0686	61.8501	37.279	62.439	66.2495	54.7369	53.5865	56.0779	55.8954	54.1303	51.5247	34.7216	55.9464	52.3045	62.7551	57.7944	60.6719	58.2311	55.3225	54.8004	53.8501	47.6575	60.4071	1.03737
Tb927.3.890-1	Tb927.3.890	hypothetical protein, conserved	37.1457	33.0221	36.3824	19.2535	39.7158	32.8361	35.0737	35.2454	35.7211	39.2681	36.4142	38.5032	23.9028	39.7873	40.9314	50.0986	45.4265	46.959	35.5167	30.6018	35.3467	38.0618	34.8738	47.4947	1.33725
Tb927.3.900-1	Tb927.3.900	hypothetical protein, conserved	43.6973	42.6574	43.498	33.4798	41.0648	45.9808	44.085	42.6387	47.9928	48.3753	38.8716	46.0467	31.6229	44.9443	38.126	51.1031	48.2175	49.0962	43.2842	40.1752	44.9055	44.4312	38.2311	49.4723	1.14296
Tb927.3.910-1	Tb927.3.910	gamma-tubulin,tubulin gamma chain	46.0662	44.0243	44.3759	44.4234	46.5718	45.1029	43.7748	43.0689	43.0248	37.9519	43.3356	39.5738	44.3654	39.9544	42.2596	52.4293	49.7851	48.9253	44.8221	45.366	43.2895	40.2871	42.1931	50.3799	1.124
Tb927.3.920-1	Tb927.3.920	hypothetical protein, conserved	37.9669	36.4691	36.2126	45.214	32.5223	33.5595	34.3062	33.9509	33.25	31.5637	31.8656	32.9118	43.883	31.8705	31.6104	35.86	32.9524	33.7302	36.8829	37.0986	33.8357	32.1137	35.788	34.1809	0.926741
Tb927.3.930-1	Tb927.3.930	dynein heavy chain, putative	133.807	135.489	143.69	203.462	177.262	117.087	159.108	163.501	166.012	160.119	155.446	144.675	130.237	129.657	121.814	74.1739	73.6463	75.6758	137.662	165.937	162.874	153.413	127.236	74.4987	0.54117
Tb927.3.940-1	Tb927.3.940	hypothetical protein, conserved	73.1962	72.0251	75.5313	75.1111	69.0857	65.0622	70.0397	71.6365	70.6506	72.8149	77.6221	71.3072	113.868	78.5479	88.0464	102.375	99.4726	100.783	73.5842	69.753	70.7756	73.9147	93.4876	100.877	1.3709
Tb927.3.950-1	Tb927.3.950	hypothetical protein, conserved	35.7975	35.1527	34.367	46.6698	44.5119	41.7884	37.579	39.1293	37.9135	44.7768	37.5089	39.5798	47.966	45.2938	41.8744	49.6163	45.5039	50.3764	35.1058	44.3234	38.2073	40.6218	45.0447	48.4989	1.38151
Tb927.3.960-1	Tb927.3.960	protein transport protein Sec61 gamma subunit, putative	231.928	224.096	257.499	198.534	235.534	268.679	240.431	223.633	219.075	243.239	266.606	258.081	178.313	248.797	234.779	175.458	188.531	170.842	237.841	234.249	227.713	255.975	220.63	178.277	0.749565
Tb927.3.970-1	Tb927.3.970	hypothetical protein, conserved	66.8666	65.5065	62.7552	84.4922	57.4975	69.2455	67.0191	69.2414	67.1487	65.6287	61.5428	65.1782	106.289	85.9532	83.3271	96.537	101.277	94.8649	65.0428	70.4117	67.8031	64.1166	91.8565	97.5597	1.49993
Tb927.3.980-1	Tb927.3.980	hypothetical protein, conserved	56.2838	58.0674	55.2706	57.3439	52.677	54.7616	53.5422	53.3293	54.0421	54.6161	55.2929	54.1838	65.5529	54.1742	54.9447	47.191	51.9106	54.0718	56.5406	54.9275	53.6378	54.6976	58.2239	51.0578	0.903029
Tb927.3.990-1	Tb927.3.990	hypothetical protein, conserved	42.2454	44.3693	46.4336	45.8665	47.9819	49.3804	48.0665	48.6354	50.385	47.6851	47.5674	48.0396	52.8362	49.0491	49.6988	67.4244	62.6232	67.7558	44.3494	47.7429	49.029	47.764	50.528	65.9344	1.4867
Tb927.3.1000-1	Tb927.3.1000	frataxin-like, mitochondrial precursor, putative	70.9848	64.0512	74.2006	77.2482	71.3698	65.0701	71.8152	69.643	72.7809	71.6279	82.7123	66.6436	91.8015	82.1877	80.5988	73.8004	80.582	83.6219	69.7456	71.2294	71.413	73.6613	84.8627	79.3348	1.13749
Tb927.3.1010-1	Tb927.3.1010	hypothetical protein, conserved	137.32	129.552	127.611	180.675	124.015	123.705	144.816	144.206	145.13	136.959	132.285	136.107	182.155	137.914	129.8	117.172	125.777	119.624	131.494	142.798	144.717	135.117	149.956	120.858	0.919107
Tb927.3.1020-1	Tb927.3.1020	hypothetical protein, conserved	43.3191	44.0969	44.5364	37.5478	41.633	38.5189	41.2832	44.6777	43.8855	43.0347	42.0679	43.9524	48.281	44.6395	42.4281	50.8138	51.1442	52.7101	43.9842	39.2332	43.2822	43.0183	45.1162	51.556	1.17215
Tb927.3.1030-1	Tb927.3.1030	RNA-binding protein (RPB28)	156.327	153.122	153.453	164.963	138.993	147.838	150.471	150.757	139.513	138.674	143.595	139.478	157.451	134.006	139.439	139.358	140.733	146.094	154.301	150.598	146.914	140.582	143.632	142.062	0.920683
Tb927.3.1040-1	Tb927.3.1040	hypothetical protein, conserved (pseudogene),hypothetical protein, conserved, interrupted	44.78	44.9519	44.4562	27.127	54.3443	50.5841	43.3737	44.6492	46.1963	47.9756	46.7187	43.9815	20.7746	36.2626	35.7447	33.4499	31.0194	33.3341	44.7294	44.0185	44.7397	46.2253	30.9273	32.6011	0.728853
Tb927.3.1050-1	Tb927.3.1050	transposase of Tn10	0	0	0	0	0	0	0	0	0	0	0	0	0	0	0	0	0	0	0	0	0	0	0	0	div 0
Tb927.3.1060-1	Tb927.3.1060	hypothetical protein, conserved (pseudogene),hypothetical protein, conserved, interrupted	52.0305	52.6796	53.7777	41.1772	59.179	60.9888	50.5291	51.6418	57.5459	52.9141	48.6755	50.0829	32.8833	42.3195	44.9177	38.1365	36.6795	38.0566	52.8293	53.7817	53.2389	50.5575	40.0402	37.6242	0.712184
Tb927.3.1070-1	Tb927.3.1070	peptide chain release factor 1, putative	42.6666	43.0345	40.3068	39.2117	42.7796	45.407	44.9032	40.905	46.2207	46.6801	35.3323	38.7059	43.0565	45.1158	43.1953	57.8193	56.5678	57.9472	42.0026	42.4661	44.0096	40.2394	43.7892	57.4448	1.36765
Tb927.3.1080-1	Tb927.3.1080	hypothetical protein, conserved	77.0237	78.9469	75.5596	49.4433	90.7196	89.6763	78.1489	74.8514	77.2903	67.0839	62.1212	70.5761	50.1624	65.4308	70.2442	79.689	81.5291	77.2647	77.1767	76.6131	76.7635	66.5937	61.9458	79.4943	1.03003
Tb927.3.1090-1	Tb927.3.1090	small nuclear RNA (snRNA) U1 (TbU1-24K)	54.0598	51.0687	49.364	51.482	53.2661	53.912	49.3238	46.6818	48.7564	47.1633	43.648	42.1443	44.417	35.7719	43.6773	58.5041	56.0493	58.9527	51.4975	52.8867	48.254	44.3185	41.2887	57.8353	1.12307
Tb927.3.1100-1	Tb927.3.1100	hypothetical protein, conserved	30.6334	30.6392	34.355	34.9888	31.8165	33.1987	29.5024	31.6146	28.7838	28.2964	29.8862	27.2065	30.3628	28.9696	28.5594	39.0811	37.4837	39.015	31.8759	33.3347	29.967	28.4631	29.2973	38.5266	1.20865
Tb927.3.1110-1	Tb927.3.1110	flagellar transport protein, putative (PIFTA1)	111.192	108.393	107.119	120.306	111.745	107.49	106.706	101.581	105.419	97.2957	104.114	94.9553	110.439	102.22	98.5261	103.529	98.7809	104.59	108.902	113.18	104.568	98.7883	103.728	102.3	0.939381
Tb927.3.1120-1	Tb927.3.1120	GTP-binding nuclear protein rtb2, putative (rtb2)	626.168	653.787	639.577	673.442	671.704	661.82	653.433	665.902	657.388	628.963	679.527	644.174	585.33	582.338	575.04	432.212	465.195	437.447	639.844	668.988	658.908	650.888	580.903	444.951	0.695406
Tb927.3.1130-1	Tb927.3.1130	DNA polymerase delta subunit 2, putative	39.5338	39.1264	36.9714	40.37	35.7482	31.4825	35.2052	34.5113	32.7833	30.6301	32.1909	32.2577	39.2606	35.4083	38.0509	46.4852	50.0111	49.6478	38.5438	35.8669	34.1666	31.6929	37.5733	48.7147	1.26388
Tb927.3.1140-1	Tb927.3.1140	hypothetical protein, conserved	53.4313	61.3505	54.4042	64.2372	55.0999	49.2306	50.7359	50.2786	54.5677	52.0072	52.4504	49.3606	73.1994	54.3367	59.8078	62.3653	61.4926	62.4854	56.3953	56.1892	51.8607	51.2727	62.448	62.1144	1.10141
Tb927.3.1150-1	Tb927.3.1150	hypothetical protein, conserved	43.5388	42.0721	41.1129	38.4218	40.6785	47.0217	44.4988	45.3448	43.1413	40.6842	45.7358	43.1267	35.083	44.6183	43.6712	52.163	61.9173	51.9348	42.2413	42.0407	44.3283	43.1822	41.1242	55.3383	1.31005
Tb927.3.1160-1	Tb927.3.1160	hypothetical protein, conserved	39.3464	46.8625	40.8831	50.3544	38.2096	38.5862	42.4458	42.5709	43.9122	41.2918	44.3791	37.1015	69.8854	52.181	44.8114	58.381	62.4689	65.2876	42.364	42.3834	42.9763	40.9241	55.626	62.0458	1.46459
Tb927.3.1170-1	Tb927.3.1170	hypothetical protein, conserved	49.3538	53.7265	52.0598	50.9959	46.6571	41.0592	49.2742	47.2219	47.3131	55.1261	52.5585	45.1093	53.3347	53.381	53.1168	62.0568	53.3887	58.1469	51.7133	46.2374	47.9364	50.9313	53.2775	57.8641	1.11894
Tb927.3.1180-1	Tb927.3.1180	hypothetical protein, conserved	37.9832	38.6029	35.019	45.2318	39.2755	33.7529	38.8724	38.6698	37.2035	39.2048	40.096	37.0884	54.2759	44.0938	43.9876	46.7107	48.7649	48.1521	37.2017	39.4201	38.2486	38.7964	47.4524	47.8759	1.28693
Tb927.3.1190-1	Tb927.3.1190	hypothetical protein, conserved	43.5338	45.2251	45.3173	52.9641	46.2898	37.58	46.3764	48.0382	46.6926	47.2896	49.0386	46.8262	53.6848	46.687	48.2659	49.3307	43.8086	47.4491	44.6921	45.6113	47.0357	47.7181	49.5459	46.8628	1.04857
Tb927.3.1200-1	Tb927.3.1200	hypothetical protein, conserved	43.3181	39.5355	42.2951	55.5411	44.5245	40.657	46.7624	44.6543	42.7584	39.5657	36.8298	43.8544	54.1317	44.5853	45.7404	51.8905	50.6495	49.8049	41.7162	46.9075	44.725	40.0833	48.1525	50.7816	1.21731
Tb927.3.1210-1	Tb927.3.1210	protein transport protein Sec24 (SEC24.1)	70.824	72.0336	71.8697	101.297	68.3643	61.7452	71.0634	69.0311	66.4218	68.3018	63.7984	64.6874	103.99	67.7562	67.9019	78.0066	77.0968	79.0313	71.5758	77.1353	68.8388	65.5959	79.8828	78.0449	1.09038
Tb927.3.1220-1	Tb927.3.1220	hypothetical protein, conserved	50.3125	48.5289	49.0107	68.161	41.3313	44.2095	45.9877	50.5285	46.5651	49.4555	47.7989	43.7222	83.54	59.0542	53.5215	80.7201	75.3387	75.8567	49.284	51.2339	47.6938	46.9922	65.3719	77.3052	1.56856
Tb927.3.1230-1	Tb927.3.1230	hypothetical protein	36.8914	36.1361	35.706	29.8231	33.0901	33.3536	35.5126	34.4298	35.5548	38.5748	39.6188	40.2605	39.123	40.8666	40.8531	38.6374	41.5241	40.6108	36.2445	32.0889	35.1657	39.4847	40.2809	40.2574	1.11072
Tb927.3.1240-1	Tb927.3.1240	protein phosphatase 2A, putative	46.4494	43.0264	49.3601	44.5462	52.3296	50.7777	47.5578	46.9113	49.6383	46.1704	48.5274	51.7756	58.8909	55.37	58.4331	59.6284	62.9545	60.4119	46.2786	49.2178	48.0358	48.8245	57.5646	60.9983	1.31807
Tb927.3.1250-1	Tb927.3.1250	DNA-directed RNA polymerase I subunit, putative,RNA-binding protein RBP10, putative (RPB10)	104.34	101.704	103.95	89.2111	108.483	104.354	103.242	95.5642	88.4245	87.8523	86.0537	97.028	110.368	111.457	97.9515	139.749	128.476	136.517	103.331	100.682	95.7436	90.3113	106.592	134.914	1.30564
Tb927.3.1260-1	Tb927.3.1260	hypothetical protein, conserved	56.4084	60.2018	54.5402	56.5241	53.226	55.3976	52.6678	53.5995	53.115	49.5255	50.3894	57.2614	58.6025	60.6793	65.6815	68.1618	62.6836	66.7009	57.0501	55.0492	53.1274	52.3921	61.6544	65.8488	1.15423
Tb927.3.1270-1	Tb927.3.1270	hypothetical protein, conserved	46.4027	48.1499	47.4451	48.5628	44.0641	45.3093	48.625	46.6844	48.2145	47.389	47.132	48.223	56.4308	57.379	53.9312	60.2362	60.0099	62.3093	47.3325	45.9787	47.8413	47.5813	55.9136	60.8518	1.28562
Tb927.3.1280-1	Tb927.3.1280	hypothetical protein, conserved	45.798	47.7089	49.205	42.6498	42.2387	47.3106	42.7212	45.0526	42.4658	43.7928	46.3923	43.7863	45.7022	43.533	44.4365	41.8725	43.8165	44.0666	47.5707	44.0664	43.4132	44.6571	44.5572	43.2519	0.909213
Tb927.3.1290-1	Tb927.3.1290	cullin 4B, putative	49.4115	52.8724	49.0719	55.338	47.8721	50.6655	48.3272	49.635	50.7244	49.7768	46.2947	48.1151	55.937	54.1777	55.1011	57.7335	55.8794	57.2797	50.4519	51.2919	49.5622	48.0622	55.0719	56.9642	1.12908
Tb927.3.1300-1	Tb927.3.1300	hypothetical protein, conserved	52.3248	51.1217	50.8968	44.9933	49.3169	56.5064	54.2314	50.8214	58.2539	56.6375	56.5512	59.3808	59.1918	61.2071	60.6847	63.8021	58.5453	59.1265	51.4478	50.2722	54.4356	57.5232	60.3612	60.4913	1.17578
Tb927.3.1310-1	Tb927.3.1310	hypothetical protein, conserved	47.4312	49.2383	50.0269	56.8958	48.5927	34.105	48.3622	47.8293	49.5929	48.0272	49.8257	47.8276	65.9987	52.8523	53.4909	45.8617	48.5759	51.9599	48.8988	46.5312	48.5948	48.5602	57.4473	48.7991	0.997962
Tb927.3.1320-1	Tb927.3.1320	hypothetical protein, conserved	60.2922	57.4502	59.1679	72.045	57.2251	52.9316	57.8879	57.9537	58.4312	59.4538	58.5946	58.8415	76.04	63.7725	62.3085	62.3958	60.9292	61.836	58.9701	60.7339	58.091	58.9633	67.3737	61.7203	1.04664
Tb927.3.1330-1	Tb927.3.1330	hypothetical protein, conserved	35.1494	36.2334	34.9464	42.1655	31.7358	28.6751	34.6125	33.8588	33.2255	38.1917	35.0431	36.0785	55.139	47.8061	46.1759	51.1433	51.6729	52.6048	35.443	34.1921	33.8989	36.4378	49.707	51.807	1.4617
Tb927.3.1340-1	Tb927.3.1340	ZFP family member, putative (ZC3H7)	62.5989	61.1032	59.8331	71.602	59.8669	61.0704	59.2379	60.0038	60.2005	59.5046	57.4134	58.3029	79.2318	63.7337	61.6069	61.0904	63.0326	62.6152	61.1784	64.1798	59.8141	58.407	68.1908	62.2461	1.01745
Tb927.3.1350-1	Tb927.3.1350	hypothetical protein, conserved	47.2824	49.7215	46.9293	61.1068	48.7025	45.5974	43.0845	43.8588	43.1817	42.4046	43.1704	38.5675	62.1273	46.4614	44.8929	81.7331	75.4484	82.0921	47.9778	51.8022	43.375	41.3808	51.1605	79.7578	1.66239
Tb927.3.1360-1	Tb927.3.1360	cytosine-specific DNA methylase, putative	46.3152	49.7032	48.2272	51.2575	45.909	47.9889	47.9892	46.4945	48.3025	47.5138	47.8083	51.775	61.8638	59.1104	54.3574	61.4723	62.2234	58.7464	48.0818	48.3851	47.5954	49.0324	58.4439	60.814	1.2648
Tb927.3.1370-1	Tb927.3.1370	40S ribosomal protein S25, putative	918.899	885.126	859.353	1178.76	925.159	1051.86	969.823	998.155	999.947	826.801	831.718	856.334	924.742	867.465	786.227	785.225	798.985	796.117	887.793	1051.93	989.308	838.284	859.478	793.442	0.893725
Tb927.3.1380-1	Tb927.3.1380	ATP synthase beta chain, mitochondrial precursor,ATP synthase F1, beta subunit	299.755	300.016	295.657	341.688	254.959	245.038	290.974	292.425	296.035	293.244	298.288	304.476	455	372.055	347.933	341.705	381.933	366.567	298.476	280.562	293.145	298.669	391.662	363.401	1.21752
Tb927.3.1390-1	Tb927.3.1390	hypothetical protein, conserved	63.7214	64.3622	63.0399	40.7245	60.7679	66.0036	58.5743	58.5223	56.1002	59.1087	58.7985	65.9434	42.9879	60.8502	59.7782	54.2767	49.8476	50.1671	63.7078	55.832	57.7323	61.2836	54.5388	51.4305	0.807286
Tb927.3.1400-1	Tb927.3.1400	alpha-tubulin N-acetyltransferase, putative	42.9023	41.7845	40.8818	37.9505	44.0153	39.5519	37.2028	37.9676	37.695	42.7666	40.2	35.6725	40.1073	43.3229	45.2763	41.8813	39.1182	39.6029	41.8562	40.5059	37.6218	39.5464	42.9022	40.2008	0.960451
Tb927.3.1410-1	Tb927.3.1410	cytochrome oxidase subunit VII (COXVII)	134.907	140.195	136.262	72.681	108.281	135.248	116.402	114.863	109.056	116.784	127.249	128.094	100.097	147.172	143.271	148.247	141.83	146.11	137.121	105.403	113.44	124.043	130.18	145.396	1.06034
Tb927.3.1420-1	Tb927.3.1420	hypothetical protein, conserved	36.0655	37.4289	37.4898	41.119	35.752	28.0265	34.7212	34.3359	34.7183	34.2282	35.9591	34.7433	37.8374	32.6733	32.4415	35.4933	33.732	34.5322	36.9947	34.9658	34.5918	34.9769	34.3174	34.5858	0.934886
Tb927.3.1430-1	Tb927.3.1430	chaperone protein DNAj, putative	55.618	55.1634	51.4267	50.0655	47.9155	50.0322	49.5149	49.773	53.2999	52.7019	50.2022	52.452	51.1385	50.4979	54.9591	39.2219	38.5129	37.7854	54.0694	49.3377	50.8626	51.7853	52.1985	38.5067	0.712172
Tb927.3.1440-1	Tb927.3.1440	AAA ATPase, putative,Spastin, putative	47.6578	47.6972	44.6123	55.0298	40.6683	37.4827	40.9724	41.2911	39.4918	41.7835	41.4356	40.4779	70.5282	52.5817	52.5447	57.7501	60.5697	58.2128	46.6558	44.3936	40.5851	41.2323	58.5515	58.8442	1.26124
Tb927.3.1450-1	Tb927.3.1450	hypothetical protein, conserved	21.6515	21.7786	21.5835	21.5903	18.165	23.0384	18.0839	18.7585	18.3023	22.0339	16.1769	20.2719	23.4664	22.3626	20.2643	23.7242	22.0416	23.8685	21.6712	20.9313	18.3816	19.4942	22.0311	23.2114	1.07107
Tb927.3.1460-1	Tb927.3.1460	hypothetical protein	0	0	0	0	0	0	0	0	0	0	0	0	0	0	0	0	0	0	0	0	0	0	0	0	div 0
Tb927.3.1470-1	Tb927.3.1470	variant surface glycoprotein (VSG)-related, putative	0.231331	0.625691	0.54318	0	0.116102	0.603365	0.112568	0.186503	0.110407	0.398753	0.747108	0.306583	0	0.110148	0	0.122473	0.151716	0.0510543	0.466734	0.239822	0.136493	0.484148	0.0367161	0.108414	0.232283
Tb927.3.1480-1	Tb927.3.1480	hypothetical protein, conserved	10.7264	8.51024	9.9999	7.14258	9.9055	9.57435	10.1608	10.9923	11.2627	11.9154	10.1617	9.47714	6.71476	13.3473	12.9633	2.42298	2.62632	2.8092	9.74552	8.87414	10.8053	10.5181	11.0085	2.6195	0.26879
Tb927.3.1490-1	Tb927.3.1490	leucine-rich repeat protein (LRRP), putative	3.98983	3.29349	4.05557	2.38074	3.38073	3.91929	4.33683	3.28629	3.3633	4.28721	3.01221	2.74686	2.82201	4.98378	4.03201	1.09731	1.49524	0.914854	3.77963	3.22692	3.66214	3.34876	3.94593	1.16914	0.309325
Tb927.3.1500-1	Tb927.3.1500	variant surface glycoprotein (VSG)-related, putative	12.9192	11.7777	14.987	11.1375	18.2941	16.3468	18.467	18.4755	16.1856	17.9613	17.8817	19.5678	10.6148	22.6287	23.6727	31.2676	39.3386	33.9859	13.228	15.2594	17.7094	18.4703	18.9721	34.864	2.63562
Tb927.3.1510-1	Tb927.3.1510	variant surface glycoprotein (VSG)-related, putative	2.07631	2.96393	1.92605	0.921724	4.86298	2.50717	2.41361	2.35594	2.97287	3.51272	2.98029	2.75173	1.94966	2.9659	3.05772	4.15273	5.39645	5.39701	2.3221	2.76396	2.58081	3.08158	2.65776	4.98206	2.1455
Tb927.3.1520-1	Tb927.3.1520	variant surface glycoprotein (VSG)-related, putative	0	0	0	0	0	0	0	0	0	0	0	0	0	0	0	0	0	0	0	0	0	0	0	0	div 0
Tb927.3.1530-1	Tb927.3.1530	hypothetical protein, conserved	21.4141	21.5359	22.2958	12.975	21.3459	20.5525	19.3967	16.055	18.269	18.0156	19.1665	21.7602	17.6466	19.3094	20.1296	24.8213	23.4394	24.9291	21.7486	18.2911	17.9069	19.6474	19.0286	24.3966	1.12176
Tb927.3.1540-1	Tb927.3.1540	CAAX prenyl protease 2, putative,peptidase with unknown catalytic mechanism (family U48)	17.6041	17.572	18.2255	9.7686	14.7254	17.1272	12.9854	13.2916	12.0694	16.4568	12.8599	16.1093	9.44587	15.5669	15.1727	17.6046	17.3487	16.2499	17.8005	13.8737	12.7821	15.142	13.3952	17.0677	0.958832
Tb927.3.1550-1	Tb927.3.1550	hypothetical protein, conserved	40.5103	42.4846	42.2103	33.7714	37.4024	35.7849	34.7751	35.5043	34.1876	36.2932	34.1802	37.8845	36.6814	35.7241	38.4933	37.0583	37.715	37.5198	41.7351	35.6529	34.8224	36.1193	36.9663	37.431	0.896873
Tb927.3.1560-1	Tb927.3.1560	hypothetical protein, conserved	38.4447	38.7682	39.3086	36.328	43.9431	37.2883	39.4156	37.4445	41.5227	36.3901	37.1407	37.9921	40.6904	35.7644	43.8954	47.2957	44.8887	45.4396	38.8405	39.1865	39.4609	37.1743	40.1167	45.8747	1.1811
Tb927.3.1570-1	Tb927.3.1570	protein kinase, putative	36.252	37.3554	37.371	32.8047	42.0157	37.6324	35.3803	34.331	35.4795	38.1062	34.1253	33.4106	27.692	33.9727	37.8264	33.2411	35.6817	34.5974	36.9928	37.4842	35.0636	35.2141	33.1637	34.5067	0.932795
Tb927.3.1580-1	Tb927.3.1580	hypothetical protein, conserved	53.9425	52.3839	52.7802	42.516	54.0681	54.0304	48.0539	49.1673	48.3874	51.316	49.4894	50.7711	45.0564	49.3058	51.3543	53.5114	58.7087	57.9365	53.0355	50.2048	48.5362	50.5255	48.5722	56.7189	1.06945
Tb927.3.1590-1	Tb927.3.1590	mitochondrial RNA binding complex 1 subunit (MRB1590)	66.6644	72.5261	69.7019	90.383	71.6477	68.7142	68.5432	66.1855	69.1605	67.8089	62.536	66.5037	86.2765	66.9495	69.2064	79.5326	82.1161	83.4301	69.6308	76.915	67.9631	65.6162	74.1441	81.6929	1.17323
Tb927.3.1600-1	Tb927.3.1600	hypothetical protein, conserved	55.4858	52.804	56.8318	38.3157	58.5828	63.9626	48.7998	49.0413	49.4324	57.3856	59.7324	49.5682	37.0498	61.45	54.8264	54.3993	55.1685	50.6152	55.0405	53.6204	49.0912	55.5621	51.1087	53.3943	0.970091
Tb927.3.1610-1	Tb927.3.1610	protein kinase, putative	86.816	87.741	89.0267	64.1949	82.3466	75.1162	83.3048	76.741	83.4202	84.7284	82.6539	82.5418	65.0477	78.6129	85.3978	78.7834	80.9081	81.0288	87.8612	73.8859	81.1553	83.308	76.3528	80.2401	0.913259
Tb927.3.1620-1	Tb927.3.1620	hypothetical protein, conserved	56.2243	57.6085	53.5666	58.0349	51.762	43.6143	50.1222	51.6075	51.2311	53.4823	54.0902	54.2812	64.1984	58.7581	58.7789	56.2835	55.4817	55.6839	55.7998	51.137	50.9869	53.9512	60.5785	55.8164	1.0003
Tb927.3.1630-1	Tb927.3.1630	casein kinase 1, putative (CK1)	27.9761	28.7681	30.6276	26.4319	29.0352	28.9119	28.4597	24.7393	28.115	28.8126	26.5941	27.2828	25.3774	30.663	28.1652	28.9518	25.0637	28.355	29.1239	28.1264	27.1047	27.5632	28.0685	27.4569	0.942759
Tb927.3.1640-1	Tb927.3.1640	hypothetical protein	2.32319	2.61817	4.31011	0.687546	4.66389	6.73267	3.26584	3.05228	4.06554	2.96633	2.91782	4.10522	0	4.17892	2.64874	2.18659	2.48296	2.73452	3.08382	4.02803	3.46122	3.32979	2.27589	2.46802	0.800312
Tb927.3.1650-1	Tb927.3.1650	hypothetical protein	6.25383	6.50576	8.66002	4.00417	4.58733	4.18242	6.43748	5.81763	8.83948	7.87764	10.8755	6.05675	2.71032	4.58117	9.04987	7.13126	4.94283	5.68008	7.13987	4.25797	7.03153	8.26997	5.44712	5.91806	0.828874
Tb927.3.1660-1	Tb927.3.1660	hypothetical protein, conserved	45.5756	45.0034	47.4781	46.2092	47.1728	37.2246	46.5975	45.2764	45.7799	48.4631	53.0442	50.2101	37.4367	43.121	44.2183	37.0516	29.7086	33.6346	46.019	43.5355	45.8846	50.5725	41.592	33.4649	0.727198
Tb927.3.1670-1	Tb927.3.1670	hypothetical protein, conserved	32.615	33.6654	32.8547	33.756	34.8874	31.9719	31.6213	32.0716	32.5474	35.1845	33.8477	33.4554	31.7083	30.471	34.1571	32.0926	30.1587	30.8372	33.045	33.5384	32.0801	34.1625	32.1121	31.0295	0.939006
Tb927.3.1680-1	Tb927.3.1680	hypothetical protein, conserved	189.174	188.622	190.287	139.268	188.622	199.256	180.879	180.03	201.919	199.548	199.51	183.439	123.366	170.988	176.799	184.218	188.981	187.474	189.361	175.715	187.609	194.166	157.051	186.891	0.986956
Tb927.3.1690-1	Tb927.3.1690	hypothetical protein, conserved	139.759	141.166	138.89	83.0235	135.338	137.642	131.501	130.442	134.512	147.943	141.403	141.03	107.274	151.869	162.402	155.046	160.118	153.583	139.939	118.668	132.152	143.459	140.515	156.249	1.11655
Tb927.3.1700-1	Tb927.3.1700	diacylglycerol acyltransferase, putative	25.8658	27.7508	28.3877	25.4336	30.0308	30.8834	30.5433	31.1874	31.4384	30.8632	33.5537	33.3657	26.7168	35.0595	35.0198	52.4937	48.7801	51.2815	27.3348	28.7826	31.0564	32.5942	32.2654	50.8518	1.86033
Tb927.3.1710-1	Tb927.3.1710	hypothetical protein, conserved	63.7238	61.5558	58.6329	43.2882	64.2443	65.3561	58.4842	60.3955	63.0658	65.1419	66.5567	62.9142	44.8907	65.8432	69.9156	61.5014	61.9256	61.8508	61.3042	57.6295	60.6485	64.8709	60.2165	61.7593	1.00742
Tb927.3.1720-1	Tb927.3.1720	hypothetical protein, conserved	89.3462	86.1774	102.309	74.4793	84.0918	92.2069	81.966	86.7024	95.7056	83.7256	91.3871	85.0428	66.1128	69.5952	85.7356	78.7977	85.7274	79.3658	92.6107	83.5927	88.1247	86.7185	73.8145	81.297	0.877836
Tb927.3.1730-1	Tb927.3.1730	hypothetical protein, conserved	70.4344	74.8948	74.3611	51.883	67.403	70.4377	67.8377	70.4178	65.0551	68.2538	77.2001	85.1243	67.1661	72.6353	85.8177	85.2062	78.4252	78.6901	73.2301	63.2412	67.7702	76.8594	75.2063	80.7739	1.10301
Tb927.3.1740-1	Tb927.3.1740	hypothetical protein, conserved	43.8809	47.4997	44.0495	37.5034	48.9541	52.3022	46.3799	46.3051	43.6288	49.9281	45.5736	48.7225	40.1001	45.7367	47.4192	41.2207	39.1564	40.1309	45.1434	46.2533	45.4379	48.0747	44.4186	40.1693	0.889818
Tb927.3.1750-1	Tb927.3.1750	rev7, putative,mitotic spindle checkpoint component, putative	24.4152	26.358	25.8073	12.9783	21.457	24.5976	24.8831	26.4705	27.006	24.0831	24.0277	25.2749	21.6468	28.5393	26.164	34.6174	28.4054	33.5328	25.5268	19.6776	26.1199	24.4619	25.45	32.1852	1.26084
Tb927.3.1760-1	Tb927.3.1760	chaperone protein DNAj, putative	111.268	118.559	110.531	111.785	100.779	114.364	108.761	108.536	118.363	108.945	107.91	113.929	118.493	103.18	103.328	106.824	116.658	112.545	113.453	108.976	111.887	110.261	108.333	112.009	0.987276
Tb927.3.1770-1	Tb927.3.1770	leucine-rich repeat protein (LRRP), putative	33.353	35.6064	34.9297	29.9787	29.6222	27.5835	31.0834	31.1909	30.5993	29.335	30.2217	28.5521	29.5701	30.2582	33.6598	33.494	33.3704	33.5534	34.6297	29.0614	30.9579	29.3696	31.1627	33.4726	0.966586
Tb927.3.1780-1	Tb927.3.1780	U6 snRNA-associated Sm-like protein LSm8p (TbLSm8)	75.3864	71.7836	71.8753	49.6567	67.6622	81.821	70.5151	66.1598	79.5747	81.7659	73.6189	64.3046	61.1559	66.3636	78.8034	97.2359	99.3808	101.91	73.0151	66.38	72.0832	73.2298	68.7743	99.5089	1.36285
Tb927.3.1790-1	Tb927.3.1790	pyruvate dehydrogenase E1 beta subunit, putative	177.643	187.664	183.867	160.817	153.414	167.153	175.778	167.488	176.109	190.898	182.556	205.931	227.574	247.777	229.644	258.161	263.585	254.589	183.058	160.461	173.125	193.128	234.998	258.778	1.41364
Tb927.3.1800-1	Tb927.3.1800	hypothetical protein, conserved	53.3369	53.0019	53.6369	55.0869	51.0093	47.4541	47.7095	50.7983	50.7048	51.6093	50.8729	50.1181	59.8174	55.2874	55.3391	50.0986	52.2616	50.9836	53.3252	51.1834	49.7375	50.8668	56.8146	51.1146	0.958544
Tb927.3.1810-1	Tb927.3.1810	hypothetical protein, conserved	52.561	53.574	49.7854	60.7753	49.1206	47.9482	47.4995	50.5863	51.5308	51.4745	53.9357	49.7564	62.4838	54.6154	55.7937	70.3219	74.3203	70.7721	51.9735	52.6147	49.8722	51.7222	57.631	71.8047	1.38156
Tb927.3.1820-1	Tb927.3.1820	mitochondrial RNA binding complex 1 subunit (MRB1820)	64.9632	61.0907	63.1252	80.4429	59.2486	64.0352	69.2526	63.913	64.9666	58.4368	62.5248	62.2625	89.1982	68.5016	67.69	71.0641	75.843	72.6927	63.0597	67.9089	66.044	61.0747	75.1299	73.1999	1.1608
Tb927.3.1830-1	Tb927.3.1830	hypothetical protein, conserved	31.35	32.7748	33.4588	44.416	33.8339	31.5474	31.5923	30.1626	30.6888	33.1644	32.1696	30.999	52.7791	37.2653	34.3743	28.6278	30.6804	30.5216	32.5279	36.5991	30.8146	32.111	41.4729	29.9432	0.92054
Tb927.3.1840-1	Tb927.3.1840	3-oxo-5-alpha-steroid 4-dehydrogenase, putative	367.127	376.151	391.698	408.51	375.333	333.832	380.513	390.612	395.441	401.711	378.154	395.735	455.479	380.222	409.696	337.162	366.967	349.282	378.325	372.559	388.855	391.867	415.132	351.137	0.928136
Tb927.3.1850-1	Tb927.3.1850	hypothetical protein, conserved	50.0758	50.7187	51.1094	56.0477	53.3304	57.4311	53.9538	54.4401	55.4607	52.321	52.4173	59.4935	51.3566	52.8956	52.5985	44.6746	40.4969	41.2124	50.6347	55.603	54.6182	54.7439	52.2836	42.128	0.831999
Tb927.3.1860-1	Tb927.3.1860	hypothetical protein, conserved	33.1485	34.1873	34.4502	32.206	28.5673	27.604	31.06	30.6817	30.7779	31.1296	31.3466	28.561	32.3366	29.1391	29.963	40.0638	38.1455	39.8648	33.9287	29.4591	30.8399	30.3457	30.4796	39.3581	1.16002
Tb927.3.1870-1	Tb927.3.1870	hypothetical protein, conserved	42.1876	44.8135	43.1123	37.9099	42.7862	42.8972	41.4129	41.6622	42.0811	45.1251	49.5024	46.8184	46.605	57.2741	55.173	66.001	65.0379	66.6893	43.3711	41.1978	41.7188	47.1486	53.0174	65.9094	1.51966
Tb927.3.1880-1	Tb927.3.1880	hypothetical protein, conserved	34.4117	35.5276	31.2714	34.3193	29.2298	32.7219	32.5759	31.4037	30.3068	33.9312	30.8431	36.9328	37.2816	39.8372	38.2343	42.1064	41.1805	40.5091	33.7369	32.0903	31.4288	33.9023	38.4511	41.2653	1.22315
Tb927.3.1890-1	Tb927.3.1890	cytochrome c oxidase assembly protein, putative	53.5483	49.5168	55.7271	56.8733	56.0612	55.9182	50.5963	53.8098	52.6026	51.4643	55.8876	39.7654	55.7914	51.4892	50.5522	66.5298	67.0881	64.2532	52.9308	56.2842	52.3362	49.0391	52.6109	65.9571	1.2461
Tb927.3.1900-1	Tb927.3.1900	hypothetical protein, conserved	65.6707	66.7485	67.006	83.5289	70.8872	62.7555	62.9864	64.8786	69.133	60.3615	59.1459	60.1121	61.6421	47.6526	53.0481	43.534	45.6762	46.0366	66.4751	72.3906	65.666	59.8732	54.1143	45.0823	0.678183
Tb927.3.1910-1	Tb927.3.1910	hypothetical protein, conserved	34.8251	34.7179	33.731	54.5217	34.1668	31.3342	34.2752	35.3984	32.9689	29.049	32.1017	35.0654	49.8235	34.5259	33.6924	30.06	26.7322	29.1967	34.4247	40.0076	34.2142	32.072	39.3473	28.663	0.832629
Tb927.3.1920-1	Tb927.3.1920	NOT5 protein (NOT5)	129.415	129.926	132.426	141.692	116.171	101.595	116.449	113.391	114.782	109.518	98.6424	100.339	114.983	90.2907	95.8538	128.326	119.224	125.551	130.589	119.82	114.874	102.833	100.376	124.367	0.952353
Tb927.3.1930-1	Tb927.3.1930	hypothetical protein, conserved	39.4232	42.5206	40.221	40.346	32.8437	37.1887	38.7536	36.6898	37.2942	39.425	39.0224	39.507	55.9832	49.301	45.1739	62.1948	63.6643	61.1768	40.7216	36.7928	37.5792	39.3182	50.1527	62.3453	1.53101
Tb927.3.1940-1	Tb927.3.1940	hypothetical protein, conserved	67.7916	68.3357	67.8782	69.8634	58.0772	57.3458	60.1105	61.5222	62.0403	57.2361	68.8276	64.4117	82.4003	70.6189	71.7392	85.4637	90.4384	87.4917	68.0018	61.7622	61.2243	63.4918	74.9195	87.7979	1.29111
Tb927.3.1960-1	Tb927.3.1960	hypothetical protein, conserved	45.9581	42.1538	41.6066	40.1602	41.62	40.0825	38.0957	42.234	44.0071	43.8164	46.354	41.5021	38.6623	39.7621	41.9021	62.6323	64.4023	58.2974	43.2395	40.6209	41.4456	43.8908	40.1088	61.7773	1.42872
Tb927.3.1970-1	Tb927.3.1970	hypothetical protein, conserved	36.5668	31.0182	29.8856	33.2512	30.9161	33.5008	28.7634	30.5022	29.5249	32.5323	33.2278	31.7868	40.859	34.0737	37.4323	39.274	45.8435	42.4627	32.4902	32.556	29.5968	32.5157	37.455	42.5267	1.30891
Tb927.3.1980-1	Tb927.3.1980	hypothetical protein, conserved	50.6008	51.8533	50.5749	51.6331	45.2116	45.9756	47.4422	49.3373	45.7833	48.7298	43.9624	44.5815	52.7341	51.8521	52.5319	47.5417	54.6555	50.1121	51.0097	47.6068	47.521	45.7579	52.3727	50.7698	0.995297
Tb927.3.1990-1	Tb927.3.1990	hypothetical protein, conserved	47.9986	47.8673	48.2574	53.63	50.9566	56.5824	51.799	52.1156	51.9784	53.7953	52.6177	54.1258	51.1324	50.1838	51.1449	43.7091	39.3995	42.334	48.0411	53.723	51.9643	53.5129	50.8204	41.8142	0.870384
Tb927.3.2000-1	Tb927.3.2000	RNA-binding protein, putative (RBP21)	44.1784	45.3016	47.5225	49.5254	49.7053	42.0391	45.6411	48.7423	48.4723	52.6647	44.8419	40.4056	80.2321	60.6564	59.4468	64.7701	82.1881	75.3864	45.6675	47.0899	47.6186	45.9707	66.7784	74.1149	1.62292
Tb927.3.2010-1	Tb927.3.2010	hypothetical protein, conserved	42.2573	37.2387	41.313	44.3919	40.0431	42.5084	37.8222	37.8403	39.3897	42.7312	41.7553	39.8292	47.4151	45.2537	45.2004	48.5403	51.2258	48.0783	40.2697	42.3145	38.3507	41.4386	45.9564	49.2814	1.22378
Tb927.3.2020-1	Tb927.3.2020	kinesin, putative	33.0962	34.1052	33.1488	41.0576	40.6729	37.8892	37.0909	35.7901	38.5157	37.9675	35.4156	32.6714	37.4631	37.7238	40.1732	26.583	26.7852	26.4029	33.45	39.8732	37.1322	35.3515	38.4534	26.5904	0.794928
Tb927.3.2030-1	Tb927.3.2030	acylphosphatase, putative	42.9057	38.6829	35.0245	38.8556	35.6024	50.7316	43.2413	44.6868	40.5911	42.293	44.3419	52.5665	33.6633	49.3941	45.9831	40.3829	37.6856	36.025	38.871	41.7299	42.8397	46.4005	43.0135	38.0312	0.978394
Tb927.3.2040-1	Tb927.3.2040	kinesin, putative	34.4429	35.6416	34.6677	40.3268	36.7509	34.7129	35.9011	37.0246	38.3377	40.9857	35.8685	38.7451	45.0491	40.2392	39.9442	32.1253	31.6194	34.1414	34.9174	37.2635	37.0878	38.5331	41.7442	32.6287	0.934453
Tb927.3.2050-1	Tb927.3.2050	hypothetical protein, conserved	46.1418	46.2046	49.7256	75.7332	53.2178	36.5947	48.5074	49.123	46.5359	46.6222	42.4591	42.3727	53.5241	38.2127	39.3292	27.3852	31.3823	28.9613	47.3573	55.1819	48.0554	43.818	43.6887	29.2429	0.617496
Tb927.3.2060-1	Tb927.3.2060	protein kinase, putative	39.8091	36.8322	36.3765	38.4048	42.3957	43.5585	42.2393	38.6703	41.0115	38.5501	37.1592	43.3653	33.3693	36.9856	39.5205	43.4885	41.8158	42.6004	37.6726	41.453	40.6404	39.6915	36.6251	42.6349	1.13172
Tb927.3.2070-1	Tb927.3.2070	hypothetical protein, conserved	35.9194	38.3575	35.7054	36.9608	36.1176	32.1536	36.8758	36.5938	35.72	36.2252	40.0664	37.5275	42.4837	39.2417	39.303	36.8407	36.4577	38.2418	36.6608	35.0773	36.3965	37.9397	40.3428	37.1801	1.01417
Tb927.3.2080-1	Tb927.3.2080	hypothetical protein, conserved	85.5593	80.831	80.5711	79.2759	77.8228	90.8145	80.2687	82.5573	83.4501	84.2484	85.1231	78.2455	97.4746	93.14	92.7871	103.39	105.879	105.636	82.3204	82.6377	82.092	82.539	94.4672	104.968	1.27512
Tb927.3.2090-1	Tb927.3.2090	aminopeptidase P1, putative,metallo-peptidase, Clan MG, Family M24	84.0487	88.1066	85.381	101.775	77.2603	74.2678	87.8172	85.2883	77.2757	79.7636	84.8956	77.0528	109.832	89.5946	89.3233	91.1782	96.1222	94.5215	85.8454	84.4343	83.4604	80.5707	96.2502	93.9406	1.0943
Tb927.3.2100-1	Tb927.3.2100	hypothetical protein, conserved	105.971	109.777	108.588	97.5225	116.478	116.729	117.4	107.287	114.165	111.937	112.828	108.215	99.5714	117.942	118.79	125.046	130.823	126.538	108.112	110.243	112.951	110.993	112.101	127.469	1.17905
Tb927.3.2110-1	Tb927.3.2110	TFIIF-stimulated CTD phosphatase, putative	48.9233	49.3517	51.837	59.3041	52.0141	42.4476	51.2569	55.0589	51.4643	51.1147	52.2377	52.3996	70.6899	63.6091	61.0439	76.0123	68.8424	77.7403	50.0373	51.2552	52.5934	51.9173	65.1143	74.1983	1.48286
Tb927.3.2120-1	Tb927.3.2120	hypothetical protein, conserved	40.1089	37.3935	37.0809	33.2685	37.0061	44.7632	37.7356	39.4255	40.4697	43.3886	42.6996	48.3544	35.0958	49.3941	49.4617	41.1906	43.3552	40.8228	38.1944	38.3459	39.2103	44.8142	44.6505	41.7895	1.09413
Tb927.3.2130-1	Tb927.3.2130	hypothetical protein, conserved	39.5284	37.3624	38.0871	47.02	36.0652	37.298	39.0764	39.9022	37.1363	43.3077	40.6319	40.4074	58.1104	50.2985	49.7197	45.4851	48.1936	49.4038	38.326	40.1277	38.705	41.449	52.7095	47.6942	1.24443
Tb927.3.2140-1	Tb927.3.2140	transcription activator, putative	70.2586	73.147	69.1543	84.1226	71.5981	64.8068	77.19	75.3571	74.7291	73.4075	74.8435	70.116	97.1793	88.9549	77.8155	77.511	80.5126	79.5873	70.8533	73.5091	75.7587	72.789	87.9832	79.2036	1.11785
Tb927.3.2150-1	Tb927.3.2150	protein phosphatase 2C, putative	37.0856	37.7728	32.3125	40.4591	27.9776	30.1134	33.3685	35.039	36.1789	38.4626	37.2875	38.6396	54.0969	43.2018	43.8781	50.0114	49.0522	49.7518	35.7237	32.8501	34.8621	38.1299	47.059	49.6052	1.38858
Tb927.3.2160-1	Tb927.3.2160	hypothetical protein, conserved	30.9813	31.0108	30.7268	29.9964	25.9681	26.8962	27.6426	28.539	27.112	27.1305	31.551	33.9265	46.0368	41.7787	39.2934	52.7748	50.1492	49.9488	30.9063	27.6202	27.7645	30.8693	42.3697	50.9576	1.64878
Tb927.3.2170-1	Tb927.3.2170	translation elongation factor EF-2, putative	57.3238	56.6082	57.1943	64.1617	54.8453	54.0306	54.1239	51.6612	55.8969	51.5689	56.1614	52.5784	68.7061	61.2633	57.4072	69.0235	68.7815	68.5254	57.0421	57.6792	53.894	53.4363	62.4589	68.7768	1.20572
Tb927.3.2180-1	Tb927.3.2180	hypothetical protein, conserved	232.296	219.522	212.311	215.101	187.565	219.894	219.383	220.577	221.22	221.394	227.723	222.632	263.827	218.776	243.943	253.247	276.343	249.165	221.376	207.52	220.393	223.916	242.182	259.585	1.1726
Tb927.3.2190-1	Tb927.3.2190	RNA triphosphatase (TbCET1)	73.8338	71.9015	75.2255	73.026	66.5838	82.8843	67.3147	70.4101	73.3408	65.5023	62.7086	71.3457	70.1126	69.8358	64.988	80.2968	76.5877	78.9368	73.6536	74.1647	70.3552	66.5188	68.3122	78.6071	1.06725
Tb927.3.2200-1	Tb927.3.2200	hypothetical protein, conserved	59.8614	57.4968	54.6854	59.0442	51.5032	54.7334	53.8903	61.4798	60.7293	57.4296	63.2677	56.2654	65.8346	59.1431	56.1143	60.623	58.657	60.1	57.3478	55.0936	58.6998	58.9875	60.364	59.7933	1.04264
Tb927.3.2210-1	Tb927.3.2210	hypothetical protein, conserved	48.239	47.9655	47.9283	37.4753	43.2788	50.5377	44.4889	45.1626	43.5331	40.3491	44.2332	43.9408	37.5467	45.3282	44.4736	53.0367	50.1773	51.6767	48.0443	43.7639	44.3949	42.841	42.4495	51.6302	1.07464
Tb927.3.2220-1	Tb927.3.2220	hypothetical protein, conserved	77.9628	75.773	80.6611	86.0988	77.2953	91.9299	84.5436	83.1889	86.2121	78.0347	89.085	71.0828	92.4534	91.5737	90.4167	116.829	118.677	118.879	78.1323	85.108	84.6482	79.4009	91.4813	118.129	1.51191
Tb927.3.2230-1	Tb927.3.2230	succinyl-CoA synthetase alpha subunit, putative	422.215	406.726	416.845	337.152	327.704	355.378	391.194	388.691	401.347	413.265	411.068	416.512	537.038	507.8	497.323	542.205	553.563	560.36	415.262	340.078	393.744	413.615	514.054	552.043	1.32938
Tb927.3.2240-1	Tb927.3.2240	hypothetical protein, conserved	32.7027	35.9248	34.6803	20.2964	37.1815	38.9216	36.0499	34.3007	34.1456	38.6142	42.3835	37.0291	22.4595	40.1127	41.0864	46.7301	40.9981	42.9775	34.4359	32.1332	34.8321	39.3423	34.5529	43.5686	1.26521
Tb927.3.2250-1	Tb927.3.2250	hypothetical protein, conserved	23.0074	24.1257	22.1632	16.4045	24.7285	23.1418	20.7377	23.0578	21.1505	25.1374	25.1493	23.6428	16.4855	24.9436	22.6398	34.0311	34.9758	34.497	23.0988	21.4249	21.6487	24.6432	21.3563	34.5013	1.49364
Tb927.3.2260-1	Tb927.3.2260	hypothetical protein, conserved	56.1059	57.7507	60.4804	41.2377	51.5856	58.5027	56.4924	54.6479	61.937	62.0314	61.196	54.6347	37.4947	61.7918	59.7528	74.1864	85.6763	76.9059	58.1123	50.442	57.6924	59.2873	53.0131	78.9229	1.35811
Tb927.3.2270-1	Tb927.3.2270	hypothetical protein, conserved	45.8774	48.0543	42.9793	39.0952	45.0889	48.8794	46.746	45.8156	41.6433	46.7218	47.1718	44.2998	40.8306	43.3242	48.0748	48.6788	45.7289	44.3261	45.637	44.3545	44.735	46.0645	44.0765	46.2446	1.01331
Tb927.3.2280-1	Tb927.3.2280	vacuolar sorting protein 33 , putative	36.3163	37.7682	36.163	24.7482	36.7374	40.8058	34.9992	36.4511	36.5573	38.3163	41.4964	39.4984	24.4624	39.1683	36.9864	35.6801	33.5211	32.9971	36.7492	34.0972	36.0025	39.7704	33.539	34.0661	0.92699
Tb927.3.2290-1	Tb927.3.2290	chaperone protein DNAj, putative	47.4838	51.2042	49.258	40.3244	44.4247	48.6145	47.4239	52.1381	55.3193	55.802	50.6306	52.9544	47.8292	52.8182	48.9757	68.0765	65.6239	66.5747	49.3153	44.4545	51.6271	53.129	49.8744	66.7584	1.3537
Tb927.3.2300-1	Tb927.3.2300	hypothetical protein, conserved	48.6208	48.323	50.4118	45.7729	47.1212	56.3011	49.9701	46.2953	55.7125	55.1503	53.47	54.7159	47.2293	55.6817	56.2704	73.451	69.1809	66.5569	49.1185	49.7317	50.6593	54.4454	53.0605	69.7296	1.41962
Tb927.3.2310-1	Tb927.3.2310	PACRGA	153.02	146.075	149.635	193.111	161.926	181.948	167.195	159.576	162.039	151.6	161.249	148.37	155.836	129.783	135.537	96.7983	102.939	94.0192	149.577	178.995	162.937	153.74	140.385	97.9188	0.65464
Tb927.3.2320-1	Tb927.3.2320	COP9 signalosome complex subunit 2, putative	44.7335	42.2565	38.8191	42.1882	39.6025	41.479	37.276	38.9542	38.5764	38.444	40.7682	43.2553	32.6304	36.9319	38.5799	38.4215	35.9274	36.7998	41.9364	41.0899	38.2689	40.8225	36.0474	37.0495	0.88347
Tb927.3.2330-1	Tb927.3.2330	hypothetical protein, conserved	39.769	38.9841	37.2557	39.4834	37.2759	41.1458	34.1113	35.8393	34.7949	32.7332	34.2354	32.7202	34.0359	34.1271	35.2053	43.3043	39.3211	41.4018	38.6696	39.3017	34.9152	33.2296	34.4561	41.3424	1.06912
Tb927.3.2340-1	Tb927.3.2340	peroxin-2,glycosome import protein (gim1) (PEX2)	42.1429	44.0985	39.5353	38.6863	41.7275	43.7684	42.3752	36.7607	40.5911	40.3938	40.6467	41.6152	39.8707	39.1037	43.048	54.2477	51.0813	52.8872	41.9256	41.3941	39.909	40.8852	40.6741	52.7387	1.25791
Tb927.3.2350-1	Tb927.3.2350	hypothetical protein, conserved	49.9975	60.87	53.573	52.3286	56.4134	55.631	48.0665	51.3913	48.4212	51.8631	49.5024	49.6558	47.5189	60.0081	50.7625	64.919	66.3782	65.2395	54.8135	54.791	49.293	50.3404	52.7631	65.5123	1.19519
Tb927.3.2360-1	Tb927.3.2360	hypothetical protein, conserved	28.504	25.4381	28.5862	28.0117	23.3891	22.81	21.8117	22.9446	23.3456	26.0614	28.0048	21.6875	31.5673	24.7306	27.3777	28.7219	29.5527	30.6786	27.5094	24.7369	22.7006	25.2512	27.8919	29.6511	1.07785
Tb927.3.2370-1	Tb927.3.2370	hypothetical protein, conserved	96.5833	99.6586	100.629	93.547	85.9306	89.9685	97.8115	89.8337	90.0972	79.0978	80.5134	86.8583	94.2254	85.108	79.6388	137.796	140.122	144.919	98.9571	89.8154	92.5808	82.1565	86.3241	140.946	1.42431
Tb927.3.2380-1	Tb927.3.2380	hypothetical protein, conserved	19.7821	25.1475	23.5344	17.6513	22.2394	32.3336	24.0653	19.1384	23.6034	25.0059	19.1665	22.0224	12.6313	30.5183	33.8313	31.4194	33.04	33.4425	22.8213	24.0748	22.269	22.0649	25.6603	32.634	1.42998
Tb927.3.2390-1	Tb927.3.2390	hypothetical protein, conserved	57.0978	54.2783	52.1568	36.0162	52.2772	51.9262	51.151	47.8181	49.1202	50.954	49.6886	52.9385	38.7643	51.7807	54.912	63.0384	61.1685	59.7484	54.511	46.7399	49.3631	51.1937	48.4857	61.3184	1.12488
Tb927.3.2400-1	Tb927.3.2400	palmitoyl acyltransferase 10, putative	46.7319	48.7932	46.9757	37.2503	40.8376	51.2645	43.407	43.6599	40.9994	42.0141	47.7191	40.8034	37.1701	47.1206	51.1259	52.2474	50.6001	51.7805	47.5003	43.1174	42.6888	43.5122	45.1389	51.5427	1.0851
Tb927.3.2410-1	Tb927.3.2410	peroxisome assembly protein, putative	42.7584	39.5394	40.1154	50.722	42.4932	47.6376	40.6487	47.6375	40.9496	44.5803	42.0679	51.9765	49.4565	47.1907	46.2481	46.774	51.3804	47.8709	40.8044	46.9509	43.0786	46.2083	47.6318	48.6751	1.19289
Tb927.3.2420-1	Tb927.3.2420	hypothetical protein, conserved	186.501	185.952	183.498	180.012	190.383	207.211	217.353	213.022	220.022	205.892	206.696	170.965	194.062	186.017	196.104	145.77	167.313	154.342	185.317	192.535	216.799	194.517	192.061	155.808	0.840765
Tb927.3.2430-1	Tb927.3.2430	hypothetical protein, conserved	46.2866	45.8752	44.1787	41.6566	43.4159	41.0413	43.7049	42.7892	41.5717	42.9961	42.0851	45.2614	42.5568	49.025	49.563	44.5817	44.4947	44.8076	45.4468	42.0379	42.6886	43.4475	47.0483	44.628	0.981983
Tb927.3.2440-1	Tb927.3.2440	serine/threonine-protein kinase, putative,protein kinase, putative	52.0589	53.3824	59.2124	33.1069	53.247	51.3646	49.9055	48.4138	48.6001	55.9988	54.7555	58.4481	37.1143	51.6063	57.6345	64.8697	56.7104	58.7205	54.8846	45.9062	48.9731	56.4008	48.785	60.1002	1.09503
Tb927.3.2450-1	Tb927.3.2450	hypothetical protein, conserved	17.214	17.4166	20.2264	2.37742	20.9906	19.5112	15.0156	17.6818	14.6057	17.2905	15.237	20.6168	3.35252	18.7	17.4455	23.2226	16.0563	18.0668	18.2857	14.2931	15.7677	17.7147	13.166	19.1152	1.04537
Tb927.3.2460-1	Tb927.3.2460	hypothetical protein, conserved	21.9228	24.6212	22.944	16.0243	23.6495	22.4556	18.638	17.8099	18.2201	22.5141	21.973	20.2044	19.1658	24.8365	24.9949	22.0123	23.5223	22.3285	23.1627	20.7098	18.2227	21.5638	22.9991	22.621	0.976616
Tb927.3.2470-1	Tb927.3.2470	pumilio RNA binding protein, putative (PUF8)	28.0591	31.6535	30.4869	22.5049	34.0648	27.1933	26.0478	26.1758	25.7148	29.1083	25.8753	25.3166	24.0479	25.9877	29.9169	58.606	56.9659	57.5247	30.0665	27.921	25.9795	26.7667	26.6509	57.6989	1.91904
Tb927.3.2480-1	Tb927.3.2480	hypothetical protein, conserved	57.3093	60.4187	56.9259	26.9638	57.9452	65.7549	52.1105	50.633	46.0791	53.1666	42.6915	55.6611	26.3962	51.6278	47.9321	46.774	44.6272	45.2376	58.218	50.2213	49.6075	50.5064	41.9854	45.5462	0.78234
Tb927.3.2490-1	Tb927.3.2490	hypothetical protein, conserved	103.616	103.039	104.581	85.0653	100.899	94.8385	96.5247	99.1566	102.175	107.061	102.399	104.643	75.5441	90.8327	94.9673	103.367	101.878	105.04	103.745	93.601	99.2856	104.701	87.1147	103.429	0.996945
Tb927.3.2500-1	Tb927.3.2500	hypothetical protein	1.33629	2.02401	1.28297	1.85082	1.18037	1.39414	1.40454	1.20662	1.07145	1.35133	1.20839	1.41678	0.602293	0.203608	0.182826	0.339584	0.514148	0.401086	1.54776	1.47511	1.22754	1.3255	0.329575	0.418272	0.270244
Tb927.3.2510.2-1	Tb927.3.2510.2	unspecified product	3.5278	3.18059	4.5858	1.40123	3.47897	3.87424	3.67426	2.32856	2.8948	4.33848	3.19815	2.78883	1.16232	3.18271	3.28124	1.04854	1.24478	1.31129	3.76473	2.91815	2.96587	3.44182	2.54209	1.20154	0.319156
Tb927.3.2510.1-1	Tb927.3.2510.1	unspecified product	2.64006	2.38023	3.43182	1.04862	2.60352	2.89932	2.74966	1.79239	2.16635	3.24674	2.54295	2.08704	0.869833	2.38181	2.45554	0.784684	0.972043	0.981316	2.81737	2.18382	2.23613	2.62558	1.90239	0.912681	0.323948
Tb927.3.2520-1	Tb927.3.2520	expression site-associated gene 1 (ESAG1) protein, putative	0	0.088078	0	0.0867366	0	0.113247	0	0.0700104	0	0.0748429	0	0	0	0.124044	0.111383	0.275846	0.227807	0.287475	0.0293593	0.0666612	0.0233368	0.0249476	0.0784757	0.26371	8.98214
Tb927.3.2530-1	Tb927.3.2530	expression site-associated gene (ESAG, pseudogene), putative,expression site-associated gene 11 (ESAG11), degenerate	0.149062	0.403174	0.700014	0	0	0.129596	0.14507	0	0.0711427	0.256943	0	0.395103	0	0.425855	0.127463	0.473504	0.391042	0.328977	0.417417	0.0431987	0.0720709	0.217349	0.184439	0.397841	0.953102
Tb927.3.2540-1	Tb927.3.2540	variant surface glycoprotein (VSG)-related, putative	0.415035	0.420961	0.270703	0.483641	0.31245	0.451045	0.30294	0.334609	0.148563	0.178852	0	0	1.16916	0.592858	1.50831	0.878923	0.635123	0.320591	0.3689	0.415712	0.262037	0.0596175	1.09011	0.611546	1.65776
Tb927.3.2550-1	Tb927.3.2550	hypothetical protein, conserved	0	0	0	0	0	0	0	0	0	0	0	0	0	0	0	0	0	0	0	0	0	0	0	0	div 0
Tb927.3.2560-1	Tb927.3.2560	hypothetical protein, conserved	0	0	0	0	0	0	0	0	0	0	0	0	0	0	0	0	0	0	0	0	0	0	0	0	div 0
Tb927.3.2570-1	Tb927.3.2570	hypothetical protein, conserved	0	0	0	0	0	0	0	0	0	0	0	0	0	0	0	0	0	0	0	0	0	0	0	0	div 0
Tb927.3.2580-1	Tb927.3.2580	hypothetical protein, conserved	0.251986	0.113593	0.175312	0.223725	0.168624	0.438158	0.245237	0.180582	0	0.193047	0.271271	0.222637	0.315487	0.63991	0.574595	0.533632	1.10174	0.741503	0.180297	0.276836	0.14194	0.228985	0.509997	0.792293	4.39438
Tb927.3.2590-1	Tb927.3.2590	hypothetical protein	3.5278	3.74188	2.59875	3.40852	3.7494	4.20975	3.366	4.90759	4.15975	4.21297	4.468	4.58371	4.157	5.00635	4.02216	0.732435	0.967807	0.641182	3.28947	3.78922	4.14445	4.42156	4.39517	0.780475	0.237264
Tb927.3.2600-1	Tb927.3.2600	ATP-dependent DEAD/H RNA helicase, putative	124.563	125.959	129.27	155.593	127.754	107.788	135.603	141.121	143.656	136.913	135.272	133.53	154.355	134.87	132.142	100.593	103.178	103.797	126.598	130.378	140.127	135.238	140.456	102.523	0.809831
Tb927.3.2610-1	Tb927.3.2610	GPI inositol deacylase 2 (GPIdeAc2)	53.0794	52.0894	51.3535	56.8474	49.1769	51.2073	47.6801	47.4853	46.7908	45.0397	45.1948	49.7911	40.9713	37.7367	36.7549	21.954	23.2905	22.76	52.1741	52.4105	47.3187	46.6752	38.4877	22.6681	0.434471
Tb927.3.2620-1	Tb927.3.2620	hypothetical protein, conserved	42.1343	41.6756	40.4241	41.2364	34.7863	33.0117	38.2905	39.9932	37.1751	39.3426	40.4133	40.4521	42.3909	41.1134	40.3253	37.6282	37.5965	37.756	41.4113	36.3448	38.4863	40.0693	41.2765	37.6602	0.909418
Tb927.3.2630-1	Tb927.3.2630	hypothetical protein, conserved	44.4692	44.6014	43.3041	41.078	37.6632	39.2026	39.6476	39.7821	39.893	40.6952	46.3594	46.0015	59.6016	48.3978	55.062	56.3319	56.7099	56.6185	44.1249	39.3146	39.7742	44.352	54.3538	56.5534	1.28167
Tb927.3.2640-1	Tb927.3.2640	hypothetical protein, conserved	28.3344	30.0642	27.0565	32.0673	29.1157	29.0158	28.175	29.0136	23.9995	31.6597	29.8399	32.9503	33.4416	29.2225	31.6985	26.9187	31.1427	27.3862	28.485	30.0663	27.0627	31.4833	31.4542	28.4825	0.999912
Tb927.3.2650-1	Tb927.3.2650	cytochrome c oxidase copper chaperone, putative	142.161	154.732	137.014	93.3297	120.589	149.211	141.694	127.603	147.984	133.782	107.16	134.196	92.395	131.839	126.698	152.647	163.082	158.704	144.635	121.043	139.094	125.046	116.977	158.144	1.0934
Tb927.3.2660-1	Tb927.3.2660	hypothetical protein, conserved	41.3188	41.644	39.9121	48.7329	38.4185	39.8304	40.0146	42.4834	41.5715	42.0837	41.2035	42.2706	75.582	54.0654	53.4562	64.9656	69.6001	66.3093	40.9583	42.3272	41.3565	41.8526	61.0345	66.9583	1.63479
Tb927.3.2670-1	Tb927.3.2670	hypothetical protein, conserved	58.2479	48.239	49.4147	58.5713	50.6771	51.9363	49.4398	54.3553	54.7019	53.6028	53.6756	57.1436	88.3363	67.9371	66.902	48.9755	56.4877	52.0436	51.9672	53.7282	52.8323	54.8073	74.3918	52.5023	1.0103
Tb927.3.2680-1	Tb927.3.2680	hypothetical protein, conserved	53.9117	55.0984	53.3134	65.9695	51.7586	52.4406	49.9509	47.9446	50.8911	49.2423	45.4879	47.7733	69.1913	50.7718	48.5835	61.0025	61.6165	60.3603	54.1078	56.7229	49.5956	47.5012	56.1822	60.9931	1.12725
Tb927.3.2690-1	Tb927.3.2690	serine/threonine-protein kinase, putative,protein kinase, putative	44.1618	41.9854	42.2358	49.7	40.8096	32.8681	43.2402	42.622	41.6258	43.0584	44.0388	42.6786	53.2328	46.4477	46.4397	43.724	44.6013	45.7375	42.7943	41.1259	42.496	43.2586	48.7067	44.6876	1.04424
Tb927.3.2700-1	Tb927.3.2700	hypothetical protein, conserved	46.9043	47.0221	47.529	55.2918	46.4257	48.2537	46.5484	45.4483	49.2388	52.1495	50.9628	47.451	65.8094	54.7197	56.2999	58.9985	61.1902	61.5097	47.1518	49.9904	47.0785	50.1878	58.943	60.5661	1.28449
Tb927.3.2710-1	Tb927.3.2710	6-phosphofructo-2-kinase/fructose-2,6-bisphosphatase	40.9693	42.7144	42.0862	48.5881	41.7877	36.9131	42.6282	42.1293	39.679	42.4719	41.1898	42.6264	46.8165	45.0386	40.0174	42.5926	38.7177	41.8973	41.9233	42.4297	41.4788	42.096	43.9575	41.0692	0.979626
Tb927.3.2720-1	Tb927.3.2720	hypothetical protein	30.8739	33.6393	34.541	33.935	34.9148	37.5086	29.9158	30.7243	33.0093	35.7113	35.7042	36.8075	40.0046	35.6923	34.3549	33.1191	33.5408	33.1466	33.0181	35.4528	31.2165	36.0743	36.6839	33.2688	1.0076
Tb927.3.2730-1	Tb927.3.2730	hypothetical protein, conserved	51.1	47.4725	49.196	68.6357	47.7578	40.8441	49.3304	52.165	51.4113	49.5376	48.1144	45.9098	68.4802	46.8788	46.8778	41.9954	42.3039	41.7208	49.2562	52.4125	50.9689	47.8539	54.0789	42.0067	0.852821
Tb927.3.2740-1	Tb927.3.2740	hypothetical protein, conserved	111.763	106.016	101.453	134.336	104.503	124.323	101.792	106.133	108.854	115.519	113.563	115.499	133.886	108.73	107.183	70.3768	82.5383	78.3955	106.411	121.054	105.593	114.86	116.6	77.1035	0.724583
Tb927.3.2750-1	Tb927.3.2750	hypothetical protein, conserved	25.2934	26.8855	25.4078	28.0277	22.9522	21.8637	25.1829	23.7971	24.352	24.6308	26.0271	24.3206	34.0075	26.907	27.4402	58.91	54.2968	60.4934	25.8622	24.2812	24.444	24.9928	29.4516	57.9001	2.23879
Tb927.3.2760-1	Tb927.3.2760	hypothetical protein, conserved	36.7398	36.1719	36.655	49.0557	37.4779	31.517	38.1343	37.3774	37.0524	37.9603	37.14	34.6201	49.3641	38.0904	37.2676	41.691	42.1951	41.5788	36.5222	39.3502	37.5214	36.5735	41.574	41.8216	1.1451
Tb927.3.2770-1	Tb927.3.2770	hypothetical protein, conserved	47.9185	48.3132	45.4803	53.2301	45.184	46.2251	44.298	44.166	45.5268	47.8777	48.8804	50.134	63.5602	54.2488	53.6784	55.1936	55.5768	56.8136	47.2373	48.2131	44.6636	48.964	57.1625	55.8613	1.18257
Tb927.3.2780-1	Tb927.3.2780	hypothetical protein, conserved	54.6921	55.6157	51.4684	48.9417	46.4998	49.3851	46.5599	48.2298	48.1208	49.2874	50.2012	51.1707	52.3291	53.4722	54.2828	54.9849	53.1115	53.7029	53.9254	48.2755	47.6368	50.2198	53.3614	53.9331	1.00014
Tb927.3.2790-1	Tb927.3.2790	leucine-rich repeat protein (LRRP), putative	30.6318	30.1004	28.5907	36.4369	31.4709	26.8727	31.0708	31.0996	31.3744	30.5271	26.8665	30.5758	35.9672	31.4769	30.319	29.2048	30.9081	30.2646	29.7743	31.5935	31.1816	29.3231	32.5877	30.1258	1.01181
Tb927.3.2800-1	Tb927.3.2800	hypothetical protein	48.5033	49.2493	47.8437	43.4428	43.2554	44.2874	43.9096	45.1667	47.1741	47.3753	45.8802	52.834	50.5062	51.5228	52.9735	43.485	45.3464	46.8544	48.5321	43.6619	45.4168	48.6965	51.6675	45.2286	0.931931
Tb927.3.2810-1	Tb927.3.2810	hypothetical protein, conserved	27.9235	28.8645	27.8621	36.7337	28.0161	27.6479	27.8025	28.7811	27.6426	27.5749	28.837	29.157	37.0949	29.7547	28.5751	31.8536	27.7971	31.6746	28.2167	30.7992	28.0754	28.523	31.8082	30.4418	1.07886
Tb927.3.2820-1	Tb927.3.2820	TFIIF-stimulated CTD phosphatase, putative	55.3765	51.8582	52.1122	57.0239	49.3759	54.1711	55.9244	52.7174	51.2583	57.0413	62.9445	59.2655	81.1823	66.6464	60.2262	58.0832	55.0717	55.3997	53.1157	53.5237	53.3	59.7504	69.3516	56.1849	1.05778
Tb927.3.2830-1	Tb927.3.2830	hypothetical protein, conserved	52.772	52.8589	52.2882	52.2083	53.4366	54.7542	49.5527	50.0575	49.1551	50.1806	47.0095	45.1911	52.2758	48.4876	50.5801	64.4744	63.9459	65.2982	52.6397	53.4664	49.5884	47.4604	50.4478	64.5728	1.22669
Tb927.3.2840-1	Tb927.3.2840	inorganic pyrophosphatase, putative	101.229	100.844	92.4043	96.511	92.6092	108.449	100.562	95.9637	100.791	102.773	106.454	105.571	107.723	112.942	107.908	101.284	115.153	104.52	98.1592	99.1898	99.1057	104.933	109.524	106.986	1.08992
Tb927.3.2850-1	Tb927.3.2850	hypothetical protein, conserved	30.8777	31.7033	28.8191	18.4898	27.5673	31.6605	30.1985	32.3767	29.474	36.4423	34.7927	40.6206	21.0867	33.6675	34.902	40.1658	32.043	36.4676	30.4667	25.9058	30.683	37.2852	29.8854	36.2255	1.18902
Tb927.3.2860-1	Tb927.3.2860	hypothetical protein, conserved	31.7854	31.098	30.7489	24.256	29.2229	32.281	27.0331	27.9693	25.0375	27.7988	30.66	27.2135	26.9411	31.0728	30.4268	36.9323	36.2807	35.5715	31.2108	28.5866	26.68	28.5574	29.4802	36.2615	1.16183
Tb927.3.2870-1	Tb927.3.2870	hypothetical protein, conserved	59.2994	61.3588	63.0979	51.5586	63.7722	62.7094	59.7555	56.6924	58.1767	62.2024	66.4818	62.5288	51.8285	57.9172	59.4113	54.885	54.2281	51.6501	61.252	59.3467	58.2082	63.7377	56.3857	53.5877	0.874873
Tb927.3.2880-1	Tb927.3.2880	hypothetical protein, conserved	49.994	51.5256	46.9135	6.17482	50.1824	56.0842	50.8131	52.2244	43.103	46.7946	53.3862	44.3494	9.08602	51.0648	59.2982	70.4394	65.3996	68.7819	49.4777	37.4805	48.7135	48.1767	39.8163	68.2069	1.37854
Tb927.3.2890-1	Tb927.3.2890	radial spoke protein RSP10, putative	83.291	82.9515	84.0489	63.6225	101.694	114.632	94.7086	98.551	91.8274	92.4762	88.678	95.3605	60.3039	86.1204	93.1324	72.3029	70.3698	67.1072	83.4305	93.3162	95.029	92.1716	79.8522	69.9266	0.838143
Tb927.3.2900-1	Tb927.3.2900	eukaryotic initiation factor 2a, putative	142.106	138.071	147.877	113.767	148.574	148.714	142.43	136.194	150.063	152.91	154.667	132.428	110.241	142.591	137.627	179.835	184.121	182.399	142.685	137.018	142.896	146.669	130.153	182.119	1.27637
Tb927.3.2910-1	Tb927.3.2910	hypothetical protein, conserved	78.0236	71.041	72.395	55.7615	71.9592	90.267	73.3778	68.9245	70.0522	74.7473	74.3482	76.5808	49.3265	74.4491	66.0574	55.9495	58.7704	60.4222	73.8199	72.6626	70.7848	75.2254	63.2777	58.3807	0.790854
Tb927.3.2920-1	Tb927.3.2920	hypothetical protein, conserved	22.3007	25.388	26.6255	20.8903	24.0289	24.0987	23.4815	18.758	23.8726	24.2515	23.1937	22.876	21.0588	28.7959	30.5972	30.0168	28.9208	27.139	24.7714	23.006	22.0374	23.4404	26.8173	28.6922	1.15828
Tb927.3.2930-1	Tb927.3.2930	RNA-binding protein RBP6, putative (RBP6)	27.6932	28.2675	34.0544	28.3068	30.4534	27.9107	32.4449	28.3469	30.3068	28.4793	34.465	35.7667	31.8011	40.4823	38.3111	28.2024	30.0776	30.0921	30.0051	28.8903	30.3662	32.9037	36.8648	29.4574	0.981747
Tb927.3.2940-1	Tb927.3.2940	hypothetical protein, conserved	25.2884	24.6575	22.5997	15.2576	28.8898	29.1527	24.1352	23.3541	29.0732	27.2942	34.7442	24.9971	18.8917	29.005	29.987	20.7112	24.0071	23.1878	24.1818	24.4334	25.5208	29.0118	25.9613	22.6354	0.936049
Tb927.3.2950-1	Tb927.3.2950	ribonuclease inhibitor- like protein	45.3694	43.8796	46.3004	46.0674	49.3704	47.1204	45.8619	45.417	47.906	48.0718	44.3443	47.0984	47.4924	46.1493	46.2496	41.4042	42.0843	39.8919	45.1831	47.5194	46.395	46.5048	46.6304	41.1268	0.910225
Tb927.3.2960-1	Tb927.3.2960	inosine-adenosine-guanosine-nucleosidehydrolase,IAG-nucleoside hydrolase (IAGNH)	492.903	487.766	483.81	647.926	558.889	592.812	582.325	580.073	562.4	514.585	527.917	555.231	460.292	393.065	393.228	245.718	274.931	250.921	488.16	599.876	574.932	532.578	415.528	257.19	0.526856
Tb927.3.2970-1	Tb927.3.2970	hypothetical protein, conserved	24.7125	23.6849	21.4166	25.8999	18.3346	29.519	25.3055	28.6439	22.666	21.2371	22.2085	26.7707	31.8818	26.6034	28.1143	32.9931	31.2873	34.2891	23.2713	24.5845	25.5384	23.4054	28.8665	32.8565	1.41189
Tb927.3.2980-1	Tb927.3.2980	mitochondrial carrier protein (MCP17)	54.4498	52.1179	51.5672	47.9219	50.8453	54.7003	48.0902	49.979	54.6219	54.1837	46.6737	49.1399	61.1348	61.8616	67.4059	64.4553	65.2294	65.3684	52.7116	51.1558	50.897	49.9991	63.4674	65.0177	1.23346
Tb927.3.2990-1	Tb927.3.2990	hypothetical protein, conserved	49.0069	50.7642	48.5313	44.5753	44.7958	56.749	48.8107	52.7923	55.5375	48.7677	47.4819	54.4464	49.7381	64.9398	67.5842	73.3099	69.0224	74.0072	49.4341	48.7067	52.3802	50.232	60.7541	72.1132	1.45877
Tb927.3.3000-1	Tb927.3.3000	flagellar transport protein, putative (PIFTC3)	111.21	116.824	117.303	103.759	115.114	121.905	115.28	109.593	112.675	115.742	110.92	116.464	95.7678	106.581	108.981	75.1037	75.3757	75.8146	115.112	113.593	112.516	114.375	103.777	75.4313	0.655285
Tb927.3.3010-1	Tb927.3.3010	hypothetical protein, conserved	80.4339	73.6626	77.7545	72.9165	69.1222	78.0272	70.3144	71.5973	64.6545	71.0259	73.8292	73.3101	106.004	95.1418	72.8816	98.0174	104.393	95.298	77.2836	73.3553	68.8554	72.7217	91.3423	99.236	1.28405
Tb927.3.3020-1	Tb927.3.3020	actin-like protein, putative	35.5369	34.9282	33.7757	37.0686	28.9785	35.6797	34.3332	34.0953	37.0107	38.9778	40.7654	36.3736	57.6212	50.3004	43.3951	51.1307	53.6034	51.5148	34.747	33.909	35.1464	38.7056	50.4389	52.083	1.49892
Tb927.3.3030-1	Tb927.3.3030	hypothetical protein, conserved	85.2393	83.6325	86.4469	82.4349	91.8771	91.0185	84.237	84.372	84.8044	83.6875	85.1734	77.0302	87.453	89.4542	84.5306	133.506	136.819	135.599	85.1062	88.4435	84.4711	81.9637	87.1459	135.308	1.58987
Tb927.3.3040-1	Tb927.3.3040	hypothetical protein, conserved	63.5794	60.3482	62.4766	58.798	68.655	69.7652	69.1788	69.8733	65.5893	64.8033	62.4937	56.942	58.7371	68.2937	77.8018	73.4261	74.5898	71.3619	62.1347	65.7394	68.2138	61.413	68.2775	73.1259	1.17689
Tb927.3.3050-1	Tb927.3.3050	hypothetical protein, conserved	27.3997	26.9282	28.07	29.1365	25.5715	26.0401	24.9967	26.5531	24.5369	25.3815	25.2636	27.1653	37.316	32.1877	32.5509	33.043	34.0374	34.6852	27.466	26.916	25.3623	25.9368	34.0182	33.9219	1.23505
Tb927.3.3060-1	Tb927.3.3060	hypothetical protein, conserved	168.155	167.904	179.105	221.356	153.393	105.468	146.631	148.009	148.122	131.987	139.186	128.213	195.238	128.345	132.336	123.159	130.354	133.773	171.721	160.073	147.587	133.129	151.973	129.095	0.751772
Tb927.3.3070-1	Tb927.3.3070	3', 5'-cyclic nucleotide phosphodiesterase, putative (PDEC)	23.1439	22.7745	22.9875	31.5659	25.4959	23.2965	25.4443	25.4038	23.6904	23.8161	23.7383	20.6539	26.996	25.7834	23.2313	19.1122	19.75	21.1192	22.9686	26.7861	24.8461	22.7361	25.3369	19.9938	0.870484
Tb927.3.3080-1	Tb927.3.3080	serine/threonine-protein kinase Nek1, putative,protein kinase, putative	39.7564	38.7956	37.5651	38.4861	38.0827	38.7888	37.2526	38.6035	39.5218	43.1131	35.8858	38.9709	36.8156	41.2799	39.0174	31.5833	33.8044	34.3321	38.7057	38.4525	38.4593	39.3233	39.0376	33.2399	0.858786
Tb927.3.3090-1	Tb927.3.3090	helicase, putative	45.7589	46.3232	42.2997	42.6057	43.6833	43.5249	46.7986	45.3415	42.7984	46.276	46.7319	45.5123	51.2149	51.8566	47.5024	52.9159	49.0382	53.9351	44.7939	43.2713	44.9795	46.1734	50.1913	51.9631	1.16005
Tb927.3.3100-1	Tb927.3.3100	peptidyl-prolyl cis-trans isomerase NIMA-interacting 4, putative	103.769	106.356	102.006	78.151	106.751	113.109	103	100.633	100.201	116.676	116.157	114.49	95.6618	113.404	108.304	120.262	114.066	116.293	104.044	99.337	101.278	115.774	105.79	116.874	1.12331
Tb927.3.3110-1	Tb927.3.3110	hypothetical protein, conserved	59.4145	57.9785	55.8473	60.0949	52.2962	50.2867	56.9504	54.1196	53.8597	56.252	52.3968	53.3575	59.365	53.9802	54.0606	52.5913	53.0879	54.4477	57.7468	54.2259	54.9766	54.0021	55.8019	53.3757	0.924305
Tb927.3.3120-1	Tb927.3.3120	hypothetical protein, conserved	47.6497	46.038	46.4181	43.8429	44.9409	46.3034	44.0952	40.5262	40.7815	37.8871	42.6859	45.7628	42.8655	40.593	38.1179	41.6233	43.6717	44.0453	46.702	45.0291	41.801	42.1119	40.5255	43.1134	0.923161
Tb927.3.3130-1	Tb927.3.3130	hypothetical protein, conserved	95.9141	94.3434	94.972	120.169	92.6677	83.7359	97.533	98.5195	101.847	98.11	98.9832	95.9891	113.472	90.6888	93.2417	103.073	102.134	103.807	95.0765	98.8577	99.2997	97.6941	99.134	103.005	1.08339
Tb927.3.3140-1	Tb927.3.3140	hypothetical protein, conserved	64.1418	71.3465	67.1047	55.9517	47.6439	56.8809	68.3543	56.7111	56.3278	60.9941	56.967	55.2546	87.3325	61.6931	82.2715	105.95	104.325	97.6762	67.531	53.4921	60.4644	57.7386	77.099	102.651	1.52005
Tb927.3.3150-1	Tb927.3.3150	hypothetical protein, conserved	39.2367	37.9486	38.6423	39.7736	39.8982	40.1768	36.7706	37.8934	39.3551	41.5921	41.3119	38.7593	43.3927	46.1614	44.3052	46.2508	41.7048	45.3477	38.6092	39.9495	38.0064	40.5544	44.6198	44.4345	1.15088
Tb927.3.3160-2	Tb927.3.3160	poly(A) polymerase,polynucleotide adenylyltransferase (PAP)	35.0202	38.2305	36.6566	35.8221	43.6226	42.5523	40.755	41.4437	37.7073	41.0921	34.9183	37.605	29.7145	34.8565	39.9577	53.9464	51.2388	51.2853	36.6358	40.6656	39.9686	37.8718	34.8429	52.1569	1.42366
Tb927.3.3160-1	Tb927.3.3160	poly(A) polymerase,polynucleotide adenylyltransferase (PAP)	31.506	22.1296	22.9389	24.0694	32.8505	27.604	36.8422	30.9796	30.3068	30.3114	24.452	29.1313	20.1815	27.9099	30.4911	44.9975	38.4424	44.1993	25.5248	28.1746	32.7095	27.9649	26.1942	42.5464	1.66686
Tb927.3.3170-1	Tb927.3.3170	hypothetical protein, conserved	60.8828	64.8113	58.444	76.2189	58.8417	62.6533	62.1772	59.1588	60.2743	62.3138	53.6447	61.3297	76.8324	60.133	64.2195	66.8612	64.938	65.4006	61.3794	65.9046	60.5367	59.096	67.0616	65.7333	1.07093
Tb927.3.3180-1	Tb927.3.3180	Nucleoporin (TbNup98)	26.4532	26.9534	25.5151	31.5108	26.1036	23.2025	25.2468	26.3279	25.2913	27.2389	28.2253	31.9226	35.2278	28.7031	29.4189	28.3486	27.9224	29.2614	26.3072	26.939	25.622	29.1289	31.1166	28.5108	1.08376
Tb927.3.3190-1	Tb927.3.3190	serine/threonine-protein kinase, putative,protein kinase, putative	135.148	136.084	142.003	142.849	142.993	146.126	139.99	143.969	139.066	137.932	139.027	145.939	133.609	137.901	140.488	114.998	113.112	111.429	137.745	143.989	141.008	140.966	137.333	113.18	0.821661
Tb927.3.3200-1	Tb927.3.3200	hypothetical protein, conserved	86.8382	85.2236	94.1471	66.2571	96.6084	95.7357	95.0179	86.9296	91.755	96.4642	99.7166	93.9873	68.8571	86.4863	94.0567	72.6651	73.4045	73.6788	88.7363	86.2004	91.2342	96.7227	83.1333	73.2495	0.825473
Tb927.3.3210-1	Tb927.3.3210	hypothetical protein	16.8159	18.6065	22.5802	10.8059	16.2891	19.425	15.9077	14.7897	12.235	13.9187	14.8114	17.4548	11.042	20.3811	17.8986	15.4397	12.8537	13.4435	19.3342	15.5067	14.3108	15.395	16.4406	13.9123	0.71957
Tb927.3.3220-1	Tb927.3.3220	RNA polymerase-associated protein CTR9, putative	59.5815	62.4236	59.9498	52.7223	59.3585	52.1068	57.7803	58.2709	60.2328	58.9222	58.9627	66.1811	57.0269	64.7174	64.6132	63.8086	61.2941	61.8892	60.6516	54.7292	58.7613	61.3553	62.1192	62.3307	1.02768
Tb927.3.3230-1	Tb927.3.3230	hypothetical protein, conserved	44.1727	44.1112	40.992	50.4636	42.7022	42.5976	42.7871	42.4481	40.6409	49.9638	45.9472	45.6195	69.2065	60.8019	58.0972	64.5187	62.0821	66.1358	43.092	45.2545	41.9587	47.1768	62.7018	64.2455	1.49089
Tb927.3.3240-1	Tb927.3.3240	hypothetical protein, conserved	133.774	125.57	131.947	109.375	124.08	149.184	132.114	121.048	132.811	141.727	131.252	132.407	125.084	142.444	131.283	144.636	162.388	161.695	130.43	127.546	128.658	135.129	132.937	156.24	1.19788
Tb927.3.3250-1	Tb927.3.3250	hypothetical protein, conserved	45.0707	46.5573	40.3702	51.5995	43.47	45.2663	45.8171	43.6107	45.4021	48.4382	47.9309	44.0131	75.162	55.8376	52.8429	60.282	59.5702	63.7361	43.9994	46.7786	44.9433	46.7941	61.2809	61.1961	1.39084
Tb927.3.3260-1	Tb927.3.3260	hypothetical protein, conserved	46.9208	42.5392	40.5541	52.8878	41.3092	46.263	51.9781	46.7043	47.0396	50.6058	46.5613	50.1989	65.4728	51.4226	51.8896	74.1071	72.2035	68.727	43.3381	46.82	48.574	49.122	56.2617	71.6792	1.65396
Tb927.3.3270-1	Tb927.3.3270	ATP-dependent phosphofructokinase (TbPFK)	1064.46	1046.7	1090.3	2211.36	1319.73	1044.35	1399.78	1458.83	1363.02	1238.93	1234.97	1193.83	1335.09	857.505	849.946	173.789	230.873	187.586	1067.15	1525.15	1407.21	1222.58	1014.18	197.416	0.184993
Tb927.3.3280-1	Tb927.3.3280	vacuolar protein sorting-associated protein 4, putative (VPS4)	73.0136	73.0107	69.842	66.7043	71.6177	67.3247	68.7436	74.2425	66.1074	67.7791	69.5894	71.8644	78.7881	82.4405	80.2896	74.4398	79.4029	81.588	71.9554	68.5489	69.6978	69.7443	80.5061	78.4769	1.09063
Tb927.3.3290-1	Tb927.3.3290	protein kinase, putative	34.6813	37.4006	34.6985	27.5338	36.2045	38.2059	37.6286	37.4733	35.454	38.62	36.2758	36.7705	33.9525	38.354	41.6332	38.2861	34.9838	38.1026	35.5935	33.9814	36.852	37.2221	37.9799	37.1242	1.04301
Tb927.3.3300-1	Tb927.3.3300	hypothetical protein, conserved	100.822	97.8882	100.527	166.196	116.53	100.797	114.753	114.018	111.683	108.249	103.589	101.195	140.666	104.174	103.046	95.3151	100.087	99.1842	99.7455	127.841	113.485	104.344	115.962	98.1953	0.984458
Tb927.3.3310-1	Tb927.3.3310	60S ribosomal protein L13, putative	49.9691	44.7026	43.8761	57.7947	45.4037	60.8379	46.4674	44.0522	49.4503	47.204	42.7643	48.9314	51.5497	47.3095	42.4806	43.1876	41.16	43.6431	46.1826	54.6788	46.6567	46.2999	47.1133	42.6636	0.923801
Tb927.3.3320-1	Tb927.3.3320	60S ribosomal protein L13, putative	71.1359	73.4587	71.1095	57.1511	78.3892	94.4501	70.8299	66.0783	59.2297	60.199	68.3604	74.55	63.1665	67.1905	67.2748	70.8195	67.952	69.8801	71.9014	76.6635	65.3793	67.7031	65.8773	69.5505	0.967305
Tb927.3.3330-1	Tb927.3.3330	heat shock protein 20, putative	130.578	140.909	133.003	111.169	129.275	152.923	143.474	147.897	141.432	166.499	156.94	152.115	185.32	218.038	210.314	223.178	218.592	219.691	134.83	131.123	144.268	158.518	204.557	220.487	1.6353
Tb927.3.3340-1	Tb927.3.3340	3', 5'-cyclic nucleotide phosphodiesterase, putative (PDED)	49.5247	50.9929	52.8578	42.8046	47.2007	39.3061	50.237	47.1872	48.0492	52.2408	48.5692	50.1378	58.9518	59.2507	63.0416	81.4399	74.9395	79.8083	51.1251	43.1038	48.4911	50.3159	60.4147	78.7292	1.53993
Tb927.3.3350-1	Tb927.3.3350	hypothetical protein, conserved	50.3437	49.1631	45.5403	51.5518	46.4951	47.267	52.7697	53.0263	47.363	49.106	41.5547	45.9213	57.3127	48.1149	47.9147	61.9415	56.6372	59.5613	48.349	48.438	51.053	45.5273	51.1141	59.38	1.22815
Tb927.3.3360-1	Tb927.3.3360	acyltransferase, putative	75.9648	78.7044	74.5929	70.0811	64.6952	67.2268	72.9158	69.2346	70.2183	72.7114	70.117	70.4011	76.9491	79.6791	77.4374	89.7461	80.4977	88.6079	76.4207	67.3343	70.7896	71.0765	78.0218	86.2839	1.12906
Tb927.3.3370-1	Tb927.3.3370	hypothetical protein, conserved	72.0538	67.5002	60.0536	68.0583	68.576	72.8575	68.1747	70.0641	67.4345	65.7555	66.4372	73.4669	81.9427	70.8336	75.7319	82.7716	90.1323	82.7723	66.5359	69.8306	68.5578	68.5532	76.1694	85.2254	1.28089
Tb927.3.3380-1	Tb927.3.3380	TFIIF-stimulated CTD phosphatase, putative	80.2019	79.602	78.9164	90.3605	80.446	73.1064	69.7575	74.4316	74.1201	66.3744	73.6045	70.2461	67.7407	55.6669	54.7455	56.6147	49.6962	51.6294	79.5734	81.3043	72.7698	70.075	59.3843	52.6468	0.661612
Tb927.3.3390-1	Tb927.3.3390	kinesin, putative	20.4875	20.1151	20.858	21.5706	17.5859	21.5112	18.8253	18.295	19.795	20.0919	17.6675	21.7974	21.6215	18.4547	21.5851	22.6397	20.6041	20.5008	20.4869	20.2225	18.9717	19.8523	20.5538	21.2482	1.03716
Tb927.3.3400-1	Tb927.3.3400	kinesin, putative	19.9239	19.578	19.0373	19.085	23.5584	22.0577	20.0662	20.2383	20.0649	17.7703	21.4881	18.3139	17.8503	17.755	18.131	14.8643	16.7831	17.1852	19.513	21.5671	20.1232	19.1908	17.9121	16.2775	0.834187
Tb927.3.3410-1	Tb927.3.3410	aspartyl aminopeptidase, putative,metallo-peptidase, Clan MH, Family M20	168.726	166.052	169.824	150.801	173.921	171.161	169.539	169.644	176.387	177.21	181.942	176.134	137.195	177.312	172.188	154.706	158.066	155.833	168.201	165.294	171.857	178.428	162.231	156.202	0.928663
Tb927.3.3420-1	Tb927.3.3420	hypothetical protein (pseudogene),hypothetical protein, point mutation	0	0.109257	0.0843104	0.107593	0	0	0.157251	0	0.0771165	0	0	0	0	0	0	0	0.141292	0.0356601	0.0645225	0.0358644	0.0781226	0	0	0.0589842	0.914165
Tb927.3.3430-1	Tb927.3.3430	hypothetical protein, conserved	0.123063	0.166426	0	0	0	0	0	0	0	0.141418	0	0	0	0	0	0	0	0.0543194	0.0964964	0	0	0.0471394	0	0.0181065	0.187639
Tb927.3.3440-1	Tb927.3.3440	hypothetical protein, conserved	42.9454	44.3445	42.2634	32.3445	44.4582	44.2514	42.331	43.0078	40.0003	41.196	39.3171	41.1866	34.926	44.5089	37.4549	57.3916	50.3389	54.1945	43.1844	40.3514	41.7797	40.5666	38.9633	53.975	1.24987
Tb927.3.3450-1	Tb927.3.3450	ADP-ribosylation factor-like protein 3A, putative	521.484	513.177	546.927	545.362	611.759	714.927	610.747	611.036	594.961	551.705	566.742	582.987	397.514	441.43	468.166	163.273	185.403	166.398	527.196	624.016	605.582	567.145	435.703	171.692	0.325669
Tb927.3.3460-1	Tb927.3.3460	hypothetical protein, conserved	76.7515	79.666	76.9932	75.8318	68.7441	62.4321	65.6303	72.7732	67.7102	66.4385	61.4396	65.8418	87.8801	80.2955	83.3186	97.8927	100.845	97.9079	77.8036	69.0027	68.7046	64.5733	83.8314	98.8819	1.27092
Tb927.3.3470-1	Tb927.3.3470	cytochrome b5, putative (CYB5)	48.5316	46.6546	47.4738	38.7799	45.7799	57.5464	48.4838	42.4897	44.5392	40.7191	42.3004	46.1856	43.9241	45.6599	39.1994	60.1795	50.4149	55.2834	47.5533	47.3687	45.1709	43.0683	42.9278	55.2926	1.16275
Tb927.3.3480-1	Tb927.3.3480	U2 small nuclear ribonucleoprotein B, putative (RBP36 U2SNRNPB)	76.5951	70.3504	70.7608	75.0124	70.5819	67.9962	73.8455	67.8745	78.2497	71.5289	68.9397	63.2366	82.8715	85.4117	69.3312	96.108	102.272	95.2505	72.5688	71.1968	73.3232	67.9017	79.2048	97.8768	1.34874
Tb927.3.3490-1	Tb927.3.3490	high mobility group protein, putative (TDP1)	345.595	338.874	337.268	355.373	344.945	361.287	355.197	362.967	396.588	359.851	346.075	319.92	286.151	283.534	290.128	315.753	333.372	318.794	340.579	353.868	371.584	341.949	286.604	322.639	0.947326
Tb927.3.3500-1	Tb927.3.3500	hypothetical protein, conserved	77.4752	70.14	73.2853	49.9933	77.5911	83.9811	78.1886	74.6713	72.7809	68.9402	64.2059	75.0128	57.1014	76.6195	87.9987	84.0779	81.6557	78.8988	73.6335	70.5219	75.2136	69.3863	73.9065	81.5442	1.10743
Tb927.3.3510-1	Tb927.3.3510	hypothetical protein, conserved	28.9538	32.1744	29.5871	34.0335	29.8834	28.8009	28.4714	28.488	24.6807	22.8408	24.3152	24.1752	27.1473	27.9414	25.0895	48.9249	44.8061	47.3794	30.2385	30.9059	27.2134	23.777	26.7261	47.0368	1.55553
Tb927.3.3520-1	Tb927.3.3520	hypothetical protein, conserved	51.8785	49.5593	50.5268	52.6246	44.2803	45.9206	46.9755	46.6763	50.9362	47.2839	49.0342	46.6665	62.5991	55.4793	47.4484	65.0382	68.6747	70.8143	50.6548	47.6085	48.196	47.6615	55.1756	68.1757	1.34589
Tb927.3.3530-1	Tb927.3.3530	hypothetical protein, conserved	32.5002	30.5037	32.7572	31.4448	28.998	31.9752	32.2786	30.8753	29.4848	26.3669	24.581	31.3656	27.9616	32.1668	24.418	38.2366	39.8849	37.2982	31.9203	30.806	30.8796	27.4378	28.1821	38.4732	1.20529
Tb927.3.3540-1	Tb927.3.3540	Nucleoporin (TbNup53b)	63.7898	66.0284	62.04	76.0893	56.0213	63.1872	60.3916	63.194	58.7194	56.1541	58.3467	56.4334	77.0182	66.8493	69.9951	80.0197	78.5561	81.2033	63.9527	65.0993	60.7683	56.978	71.2875	79.9264	1.24977
Tb927.3.3550-1	Tb927.3.3550	hypothetical protein, conserved	29.3862	29.9533	30.2874	33.8079	30.1176	26.9083	31.3423	32.5663	30.3936	33.3932	28.366	32.4867	39.4781	40.7646	36.9769	39.8958	38.3543	40.2453	29.8757	30.2779	31.4341	31.4153	39.0732	39.4985	1.3221
Tb927.3.3560-1	Tb927.3.3560	hypothetical protein, conserved	140.311	140.974	144.659	196.739	149.168	136.268	148.056	151.01	150.71	142.908	139.565	137.613	156.334	134.36	127.538	79.3941	82.2406	79.6019	141.981	160.725	149.925	140.029	139.411	80.4122	0.566358
Tb927.3.3570-1	Tb927.3.3570	hypothetical protein, conserved	44.8009	46.8894	40.2487	49.807	41.4504	47.4178	51.563	51.0904	48.4661	49.394	44.0358	50.5974	63.8948	46.7448	53.0777	73.9751	67.7918	73.3679	43.9797	46.2251	50.3732	48.0091	54.5725	71.7116	1.63056
Tb927.3.3580-1	Tb927.3.3580	lipophosphoglycan biosynthetic protein, putative (LPG3)	175.788	171.937	171.521	221.982	197.862	184.074	203.897	208.279	208.676	201.505	196.426	188.973	226.901	196.311	197.647	215.902	223.403	226.307	173.082	201.306	206.95	195.635	206.953	221.87	1.28188
Tb927.3.3590-1	Tb927.3.3590	U3 small nucleolar ribonucleoprotein protein MPP10, putative	41.4215	40.8751	42.3735	51.2268	38.6416	42.2741	43.9547	42.7683	44.3118	40.0459	41.646	39.1815	53.2775	42.2312	42.923	72.6659	68.7017	76.2012	41.5567	44.0475	43.6783	40.2912	46.1439	72.5229	1.74516
Tb927.3.3600-1	Tb927.3.3600	hypothetical protein	37.0086	42.668	41.4001	11.1694	38.4844	45.37	40.552	31.1965	33.6742	38.2452	42.1341	34.9331	13.0004	41.3285	39.3868	50.1815	45.1674	44.8344	40.3589	31.6746	35.1409	38.4375	31.2386	46.7278	1.1578
Tb927.3.3610-1	Tb927.3.3610	peroxisomal targeting signal type 2 receptor, putative,peroxin 7 (PEX7)	76.0719	75.1218	74.5057	110.344	72.5436	77.3724	94.4068	88.1851	82.939	94.6752	89.6994	85.0869	209.079	149.898	130.098	142.276	156.409	147.422	75.2331	86.7532	88.5103	89.8205	163.025	148.702	1.97656
Tb927.3.3620-1	Tb927.3.3620	hypothetical protein, conserved	52.8496	47.405	39.1136	64.6381	49.8009	57.435	56.6826	59.4197	58.4258	55.6197	51.3792	44.6693	73.4261	48.5312	55.7979	50.8208	53.1701	51.5945	46.4561	57.2913	58.176	50.5561	59.2517	51.8618	1.11636
Tb927.3.3630-1	Tb927.3.3630	elongation factor ts, putative (EF-TS)	34.7905	32.0604	30.0415	29.727	25.1869	23.1539	29.9635	28.7106	28.5067	32.0191	27.3442	32.2347	56.3747	48.6704	44.2292	70.9051	78.3449	73.5205	32.2975	26.0226	29.0603	30.5327	49.7581	74.2568	2.29915
Tb927.3.3640-1	Tb927.3.3640	intergrin alpha chain protein, putative	31.2436	30.148	30.2553	30.9633	31.0788	32.0578	33.2283	33.4039	32.1338	35.4185	34.0893	34.6178	38.4827	41.4937	40.3874	40.6525	39.1354	38.2042	30.549	31.3666	32.922	34.7085	40.1213	39.3307	1.28746
Tb927.3.3650-1	Tb927.3.3650	hypothetical protein, conserved	49.3513	51.9155	46.1976	51.7816	46.5293	49.5354	53.6779	52.7242	57.6444	53.7481	49.0039	51.379	59.6983	55.1251	50.6663	46.271	46.7045	47.7528	49.1548	49.2821	54.6822	51.377	55.1632	46.9094	0.954321
Tb927.3.3660-1	Tb927.3.3660	hypothetical protein, conserved	59.4268	66.4324	57.7657	60.5274	56.2834	64.444	61.6443	60.3609	58.1738	60.8557	61.9113	61.6092	80.1027	75.152	72.8087	77.3021	82.5585	77.282	61.2083	60.4183	60.0596	61.4588	76.0211	79.0475	1.29145
Tb927.3.3670-1	Tb927.3.3670	RNA-binding protein, putative (TRRM3)	40.6715	41.8829	40.3909	47.7955	41.8803	41.347	43.5437	44.1576	43.3879	39.2925	43.1635	44.1464	50.4536	43.9323	50.1803	77.2227	75.8467	80.5829	40.9818	43.6742	43.6964	42.2008	48.1888	77.8841	1.90046
Tb927.3.3680-1	Tb927.3.3680	hypothetical protein, conserved	64.8809	63.4736	66.268	67.2051	60.0447	64.2759	67.92	65.1274	59.1495	67.1552	67.865	65.862	63.3717	66.022	73.7105	69.1865	76.4515	76.9777	64.8742	63.8419	64.0656	66.9607	67.7014	74.2052	1.14383
Tb927.3.3690-1	Tb927.3.3690	flagellar radial spoke protein-like, putative	141.536	137.496	138.531	196.915	149.307	148.696	146.939	150.902	142.168	139.519	141.577	147.466	178.99	142.165	138.402	116.757	136.409	129.219	139.188	164.973	146.669	142.854	153.186	127.462	0.915755
Tb927.3.3700-1	Tb927.3.3700	hypothetical protein	10.0407	10.4593	10.0535	2.71052	9.26133	13.9199	11.3564	9.04301	9.58419	11.5383	11.8316	18.3419	4.07706	11.8876	12.5306	18.9644	16.3736	15.5716	10.1845	8.6306	9.99452	13.9039	9.4984	16.9699	1.66625
Tb927.3.3710-1	Tb927.3.3710	hypothetical protein, conserved	54.9193	51.2825	51.1722	71.834	50.2043	50.4474	53.4484	54.6433	54.6068	54.0949	51.4683	51.9889	100.069	61.7945	64.0129	59.8821	65.6759	65.6531	52.458	57.4952	54.2328	52.5174	75.2922	63.737	1.21501
Tb927.3.3720-1	Tb927.3.3720	Golgi vesicular membrane trafficking protein, putative	58.0323	54.1496	52.2781	37.8207	47.8048	66.8629	53.5598	47.4029	49.3327	38.1075	54.6883	51.4293	39.7514	54.0884	52.1876	42.2103	56.6076	46.014	54.82	50.8295	50.0985	48.075	48.6758	48.2773	0.880651
Tb927.3.3730-1	Tb927.3.3730	ABC transporter, putative	44.2485	43.6358	43.4009	51.6144	41.5954	39.8757	44.7373	44.7302	44.9622	40.3598	43.9195	44.1908	51.3796	41.5154	43.3962	65.3193	60.1402	66.2661	43.7617	44.3618	44.8099	42.8234	45.4304	63.9085	1.46037
Tb927.3.3740-1	Tb927.3.3740	hypothetical protein, conserved	56.6263	54.7655	55.0458	69.567	50.4863	50.2374	50.8374	53.8472	55.936	56.3518	50.3361	51.775	89.3447	58.1382	60.5264	70.2643	71.0615	71.2287	55.4792	56.7636	53.5402	52.821	69.3364	70.8515	1.27708
Tb927.3.3750-1	Tb927.3.3750	paraflagellar rod component, putative (PFC7)	387.58	393.154	387.624	321.391	368.034	377.41	396.403	387.836	396.899	388.771	380.038	401.925	379.547	397.677	401.875	318.587	350.945	313.754	389.453	355.612	393.713	390.244	393.033	327.762	0.841597
Tb927.3.3760-1	Tb927.3.3760	tryparedoxin (TRYP1)	0	0	0	0	0	0	0	0	0	0	0	0	0	0	0	0	0	0	0	0	0	0	0	0	div 0
Tb927.3.3770-1	Tb927.3.3770	paraflagellar rod component, putative (PFC6)	0	0	0	0	0	0	0	0	0	0	0	0	0	0	0	0	0	0	0	0	0	0	0	0	div 0
Tb927.3.3780-1	Tb927.3.3780	tryparedoxin	57.0774	55.2765	54.2331	25.2732	53.6293	59.6499	59.9529	55.8635	54.0645	47.6414	53.7454	50.6876	26.3181	52.8257	45.9359	31.5321	35.8698	30.8639	55.529	46.1842	56.627	50.6915	41.6932	32.7553	0.589877
Tb927.3.3790-1	Tb927.3.3790	hypothetical protein, conserved	0	0	0	0	0	0	0	0	0	0	0	0	0	0	0	0	0	0	0	0	0	0	0	0	div 0
Tb927.3.3800-1	Tb927.3.3800	hypothetical protein, conserved	41.6315	40.3827	38.1661	40.8677	35.9845	36.4821	39.1097	41.7552	38.1816	38.2301	39.549	40.6143	45.2196	42.5169	42.733	43.863	43.7903	43.7888	40.0601	37.7781	39.6822	39.4645	43.4898	43.814	1.09371
Tb927.3.3810-1	Tb927.3.3810	hypothetical protein, conserved	35.2584	35.5624	33.5955	28.9746	29.8281	33.8321	28.7481	30.7393	30.5038	34.5549	31.8	35.6319	34.99	35.1487	38.922	35.2108	35.3688	35.1076	34.8054	30.8783	29.997	33.9956	36.3536	35.229	1.01217
Tb927.3.3820-1	Tb927.3.3820	hypothetical protein, conserved	68.4411	70.0512	62.8488	69.0536	61.495	72.5254	67.3673	64.7381	67.5139	65.2025	63.8254	68.5111	66.2197	69.2376	60.2138	63.8785	66.0787	69.2342	67.1137	67.6913	66.5398	65.8463	65.2237	66.3971	0.989323
Tb927.3.3830-1	Tb927.3.3830	hypothetical protein, conserved	67.2423	66.3897	65.8017	51.3954	68.1685	73.8048	69.3549	60.6957	67.7571	65.9763	64.9334	70.1678	46.5689	65.7368	58.3585	62.0928	59.5814	60.2484	66.4779	64.4562	65.9359	67.0258	56.8881	60.6409	0.912196
Tb927.3.3840-1	Tb927.3.3840	hypothetical protein, conserved	61.631	56.5983	57.2687	54.13	58.5946	60.1887	66.847	65.5375	59.9228	60.9138	55.8958	67.1338	69.3101	63.0557	69.0987	66.5352	70.926	66.9178	58.4993	57.6378	64.1025	61.3145	67.1548	68.1263	1.16457
Tb927.3.3850-1	Tb927.3.3850	hypothetical protein, conserved	57.0345	56.6733	57.9447	88.9143	56.4841	48.234	56.0264	59.6047	55.2422	53.6774	52.5016	51.7796	87.5217	52.2518	56.2291	49.0234	48.0069	48.7139	57.2175	64.5441	56.9578	52.6528	65.3342	48.5814	0.849065
Tb927.3.3860-1	Tb927.3.3860	triacylglycerol lipase, putative	47.2104	49.5333	44.2847	50.1094	42.1532	38.0419	44.1827	45.3429	44.8217	43.7052	44.6804	49.5965	58.2596	48.8287	49.2602	45.1119	47.9317	46.1242	47.0095	43.4349	44.7825	45.994	52.1162	46.3893	0.986807
Tb927.3.3870-1	Tb927.3.3870	lipase domain protein, putative	71.6204	70.9946	67.9699	81.2988	63.7225	57.9094	68.6664	67.6512	67.4467	64.5679	67.3624	68.3903	78.0842	61.1091	60.5967	42.6074	45.7554	42.2365	70.195	67.6436	67.9214	66.7736	66.5966	43.5331	0.620174
Tb927.3.3880-1	Tb927.3.3880	hypothetical protein, conserved	113.81	104.337	100.522	94.5774	101.614	110.683	112.255	108.161	118.885	108.929	112.448	123.999	119.254	125.617	113.058	137.074	141.636	138.655	106.223	102.291	113.1	115.125	119.31	139.122	1.30971
Tb927.3.3890-1	Tb927.3.3890	hypothetical protein, conserved	57.6317	56.5373	54.9137	50.5828	47.2588	50.1056	57.4359	55.7848	56.2076	55.695	58.1383	52.609	54.7355	56.8922	64.8433	71.6363	74.6715	72.7935	56.3609	49.3157	56.4761	55.4808	58.8236	73.0338	1.29582
Tb927.3.3900-1	Tb927.3.3900	carnitine O-palmitoyltransferase II, putative (CPT II)	111.177	111.188	106.611	120.915	95.029	85.9776	100.814	102.866	104.498	97.9606	97.8147	104.903	132.291	103.832	103.826	119.846	113.764	122.84	109.659	100.641	102.726	100.226	113.317	118.817	1.08351
Tb927.3.3910-1	Tb927.3.3910	hypothetical protein, conserved	37.3392	32.4045	33.1961	42.3633	32.228	36.0816	37.2072	35.7918	36.2092	31.9081	33.7962	35.9322	47.3443	40.4276	37.4197	43.44	44.2456	44.7989	34.3133	36.8909	36.4027	33.8788	41.7305	44.1615	1.28701
Tb927.3.3920-1	Tb927.3.3920	serine/threonine-protein kinase, putative,protein kinase, putative	50.8337	50.1131	46.6137	77.1694	48.1812	50.2329	51.7431	50.7621	51.0681	49.414	41.9851	49.0363	71.3646	45.4991	42.2802	31.5305	34.9782	35.5081	49.1868	58.5278	51.1911	46.8118	53.048	34.0056	0.691356
Tb927.3.3930-1	Tb927.3.3930	RNA-binding protein (DRBD6B)	50.5624	46.1223	45.9375	57.237	44.583	43.8733	44.9628	45.187	44.9042	45.5148	52.8312	47.5641	52.6915	43.0523	46.6269	37.3717	28.8693	29.9543	47.5408	48.5644	45.018	48.6367	47.4569	32.0651	0.674476
Tb927.3.3940-1	Tb927.3.3940	RNA-binding protein, putative (DRBD11)	73.87	81.2979	81.0686	105.781	75.9011	61.528	68.6317	74.6188	76.7364	68.0579	68.4755	70.9337	81.9119	68.8194	65.3906	79.1607	59.7034	72.0225	78.7455	81.0702	73.329	69.1557	72.0406	70.2955	0.892693
Tb927.3.3950-1	Tb927.3.3950	hypothetical protein, conserved	44.7538	44.2628	42.5751	44.0491	40.8737	41.9487	41.4989	43.8963	44.0026	38.8477	40.3215	40.933	35.4949	37.6072	38.039	50.7638	49.2126	51.7168	43.8639	42.2905	43.1326	40.034	37.047	50.5644	1.15276
Tb927.3.3960-1	Tb927.3.3960	RNA-binding protein (DRBD6A)	31.7502	35.8196	34.4196	31.5453	30.1274	27.5553	32.3168	33.3476	30.0395	33.4615	34.5419	36.2157	36.3862	38.0746	43.2861	34.6268	34.0806	33.0463	33.9965	29.7427	31.9013	34.7397	39.249	33.9179	0.997689
Tb927.3.3970-1	Tb927.3.3970	hypothetical Zinc-finger containing protein	62.0798	62.4378	60.6345	48.622	65.4509	67.5587	61.5233	60.014	68.1394	64.0748	62.6255	54.4102	48.8221	47.4843	52.3556	65.1317	64.0373	63.6762	61.7174	60.5438	63.2255	60.3702	49.554	64.2817	1.04155
Tb927.3.3980-1	Tb927.3.3980	hypothetical protein, conserved	43.8255	41.614	43.8381	53.0258	41.1828	38.0213	40.3831	41.9985	41.6106	40.3434	43.3652	43.8704	56.3874	47.4182	47.761	50.5516	50.9618	50.8717	43.0925	44.0767	41.3308	42.5263	50.5222	50.795	1.17874
Tb927.3.3990-1	Tb927.3.3990	KREPB6 (KREPB6)	28.8814	24.5826	25.6619	21.9607	27.6835	28.4214	24.307	28.9212	28.6729	30.1971	30.6765	31.3112	22.8185	30.3964	31.4168	28.0795	31.2002	29.923	26.3753	26.0219	27.3004	30.7283	28.2106	29.7342	1.12735
Tb927.3.4000-1	Tb927.3.4000	clathrin coat assembly protein ap19, putative	150.946	139.727	157.663	78.7541	146.867	165.164	125.402	129.837	131.834	139.407	117.922	141.314	58.1364	113.132	107.241	91.6112	86.2997	84.2033	149.445	130.262	129.024	132.881	92.8364	87.3714	0.584638
Tb927.3.4010-1	Tb927.3.4010	hypothetical protein	2.5787	2.47021	1.90619	3.72043	1.94131	1.86829	2.40507	2.54099	2.3589	2.46944	1.38803	1.42398	7.26421	5.11603	3.67507	4.09569	4.50988	3.88894	2.31836	2.51001	2.43499	1.76048	5.35177	4.16484	1.79646
Tb927.3.4020-1	Tb927.3.4020	phosphatidylinositol 4-kinase alpha, putative	16.5912	16.6827	16.6553	24.8379	18.5184	15.7055	17.4739	18.0414	18.1867	17.846	17.8511	16.7611	26.5696	18.3184	18.8431	12.4223	14.4602	13.871	16.6431	19.6873	17.9006	17.4861	21.2437	13.5845	0.816226
Tb927.3.4030-1	Tb927.3.4030	hypothetical protein, conserved	59.6995	57.6751	54.5501	75.3497	56.7742	52.7522	60.4083	61.5503	60.7301	61.0703	61.1527	57.7684	83.7594	72.6587	65.2425	72.7392	72.848	72.504	57.3082	61.6254	60.8962	59.9971	73.8869	72.6971	1.26853
Tb927.3.4040-1	Tb927.3.4040	hypothetical protein, conserved	84.4282	81.9516	79.0584	100.209	76.2821	74.7385	84.4265	84.4811	79.9708	79.6021	82.4735	79.6324	98.2243	80.1085	83.2588	87.5534	92.0391	91.4554	81.8128	83.7431	82.9595	80.5693	87.1972	90.3493	1.10434
Tb927.3.4050-1	Tb927.3.4050	hypothetical protein, conserved	48.5816	49.4908	46.3078	54.341	37.6295	45.4523	43.8059	52.9085	46.9816	42.6402	43.6518	49.0071	70.8819	58.2858	54.9534	70.2079	58.7615	62.2488	48.1267	45.8076	47.8986	45.0997	61.3737	63.7394	1.32441
Tb927.3.4060-1	Tb927.3.4060	hypothetical protein, conserved	35.9613	36.1742	33.5077	40.6888	29.1552	31.6946	35.1665	34.1699	33.8314	34.3998	32.2259	34.108	51.4866	41.5374	37.2555	43.3605	45.2258	43.5314	35.2144	33.8462	34.3893	33.5779	43.4265	44.0392	1.2506
Tb927.3.4070-1	Tb927.3.4070	hypothetical protein, conserved	425.72	426.498	432.514	581.202	622.46	658.098	579.926	591.277	570.726	483.158	468.957	513.08	150.051	173.984	157.338	56.9875	64.9089	60.7291	428.244	620.587	580.643	488.398	160.458	60.8752	0.142151
Tb927.3.4080-1	Tb927.3.4080	hypothetical protein, conserved	90.588	92.1816	92.9529	78.26	86.9179	103.917	95.2566	95.9859	97.5963	90.5344	99.1943	101.518	82.5605	103.746	99.0422	103.286	104.131	104.994	91.9075	89.6983	96.2796	97.0822	95.1162	104.137	1.13306
Tb927.3.4090-1	Tb927.3.4090	hypothetical protein, conserved	13.7004	12.8422	10.5151	16.3634	10.1867	15.1255	14.7445	13.1299	14.1155	12.3286	11.1203	15.2751	17.8337	18.6385	15.8063	19.5726	17.5268	18.7819	12.3526	13.8918	13.9966	12.908	17.4261	18.6271	1.50795
Tb927.3.4100-1	Tb927.3.4100	hypothetical protein, conserved	160.368	163.254	163.216	231.975	221.171	230.416	202.28	213.115	227.511	195.816	190.958	189.548	79.0886	86.8578	83.7113	65.5255	63.0473	67.1362	162.279	227.854	214.302	192.107	83.2192	65.2363	0.402001
Tb927.3.4110-1	Tb927.3.4110	hypothetical protein, conserved	150.618	145.096	143.766	219.035	178.671	185.447	183.567	180.805	163.67	145.821	146.241	160.971	91.3748	77.3142	76.9542	59.0397	57.4224	56.9512	146.493	194.384	176.014	151.011	81.8811	57.8044	0.394587
Tb927.3.4120-1	Tb927.3.4120	hypothetical protein, conserved	52.7609	47.4978	45.6448	51.0569	43.2453	44.948	44.8155	47.1848	46.6671	44.4863	45.4728	48.5744	58.9821	50.9578	48.1592	55.5355	56.5107	56.0577	48.6345	46.4167	46.2224	46.1778	52.6997	56.0346	1.15216
Tb927.3.4130-1	Tb927.3.4130	hypothetical protein, conserved	74.7385	78.9411	74.1245	78.7559	61.3304	74.9386	70.2946	70.4886	74.361	72.7211	78.2268	80.1082	94.2558	94.136	89.7523	100.51	105.904	109.418	75.9347	71.6749	71.7147	77.0187	92.7147	105.277	1.38642
Tb927.3.4140-1	Tb927.3.4140	hypothetical protein, conserved	76.4943	77.1153	75.3474	82.6119	69.4862	81.8623	71.8798	72.9566	75.9287	73.2748	73.9557	73.3753	86.7174	74.1009	68.9851	69.2316	69.9204	66.2817	76.319	77.9868	73.5884	73.5353	76.6011	68.4779	0.897259
Tb927.3.4150-1	Tb927.3.4150	hypothetical protein, conserved	40.5032	36.6227	35.7544	52.8785	35.8978	39.1719	40.6974	40.6635	37.3179	38.4005	34.4076	41.301	56.4099	45.4989	41.4969	33.7927	34.4741	34.0986	37.6268	42.6494	39.5596	38.0364	47.8019	34.1218	0.90685
Tb927.3.4160-1	Tb927.3.4160	hypothetical protein, conserved	84.3385	88.3652	87.6027	76.7767	80.3675	71.4388	83.3593	87.5511	84.2064	83.3964	82.3722	81.8919	86.9098	79.5018	86.4515	126.401	123.874	123.112	86.7688	76.1943	85.0389	82.5535	84.2877	124.463	1.43442
Tb927.3.4170-1	Tb927.3.4170	hypothetical protein, conserved	68.6157	69.4165	74.7356	84.3332	60.1987	81.585	77.4214	84.946	85.3641	85.3365	90.5775	81.3517	99.3784	82.6444	75.4155	83.6734	85.4513	86.0329	70.9226	75.3723	82.5771	85.7553	85.8128	85.0526	1.19923
Tb927.3.4180-1	Tb927.3.4180	hypothetical protein	54.4437	55.571	54.3862	65.4766	53.7139	55.8828	56.7631	58.7471	57.7978	56.6766	58.1648	58.5738	64.3408	54.311	54.786	37.0437	38.4215	36.4124	54.8003	58.3578	57.7693	57.8051	57.8126	37.2925	0.680517
Tb927.3.4190-1	Tb927.3.4190	endosomal integral membrane protein, putative	101.443	102.847	102.445	84.0445	91.63	81.9288	91.0733	88.4071	85.447	87.0164	86.4558	85.3728	72.7339	77.4459	78.9552	74.2458	77.4182	75.1051	102.245	85.8678	88.3091	86.2817	76.3783	75.5897	0.739297
Tb927.3.4200-1	Tb927.3.4200	hypothetical protein, conserved	78.1837	74.2712	67.7605	102.599	76.3729	91.1842	86.6681	81.6867	73.8102	80.6415	73.5952	80.1134	109.585	95.7011	90.0095	90.4578	96.3818	92.0827	73.4051	90.0521	80.7217	78.1167	98.4318	92.9741	1.26659
Tb927.3.4210-1	Tb927.3.4210	hypothetical protein, conserved	38.2939	39.18	37.4059	45.4755	33.9514	30.2173	37.815	38.8388	38.9373	39.0886	38.8315	38.9026	61.3666	44.5939	45.8676	46.3184	45.0453	46.5617	38.2933	36.548	38.5304	38.9409	50.6094	45.9751	1.20061
Tb927.3.4220-1	Tb927.3.4220	Zn-finger domain protein, putative	45.776	46.3552	46.166	42.1703	44.5027	43.8522	46.3558	47.5013	46.1418	47.2732	49.2794	51.6396	54.9275	58.4488	57.2845	47.4618	49.6144	49.8937	46.0991	43.5084	46.6663	49.3974	56.8869	48.99	1.06271
Tb927.3.4230-1	Tb927.3.4230	subtilisin-like serine peptidase,serine peptidase, clan SB, family S8-like protein	101.506	103.867	103.72	114.483	103.923	91.1255	102.925	104.495	100.048	96.7704	101.04	99.1222	99.7647	95.2567	94.1864	74.3534	72.6647	73.3445	103.031	103.177	102.49	98.9774	96.4026	73.4542	0.712932
Tb927.3.4240-1	Tb927.3.4240	thioredoxin, putative	37.1735	39.7337	38.7937	43.6164	36.5737	46.8764	40.9949	45.054	46.0382	46.2276	41.1523	43.5439	51.4197	49.5405	46.1048	57.9827	55.1596	52.3856	38.567	42.3555	44.029	43.6413	49.0216	55.1759	1.43065
Tb927.3.4250-1	Tb927.3.4250	hypothetical protein, conserved	62.9309	62.8988	64.8812	44.4962	67.6461	65.5233	67.5271	63.0565	64.5095	72.3174	78.7831	66.1683	47.0599	73.7589	70.7756	91.0572	88.9775	88.8208	63.5703	59.2219	65.031	72.4229	63.8648	89.6185	1.40975
Tb927.3.4260-1	Tb927.3.4260	hypothetical protein, conserved	70.2118	65.5513	69.2013	65.6224	70.131	73.9098	72.7417	67.4586	67.4579	74.7516	72.8066	84.6891	66.5754	73.855	79.1679	67.9057	64.5569	63.1725	68.3215	69.8877	69.2194	77.4158	73.1994	65.2117	0.954483
Tb927.3.4270-1	Tb927.3.4270	hypothetical protein, conserved	160.632	149.901	156.047	207.47	164.319	143.248	171	177.784	169.877	155.068	147.008	162.012	174.785	139.144	145.074	156.668	128.435	153.522	155.527	171.679	172.887	154.696	153.001	146.208	0.940085
Tb927.3.4280-1	Tb927.3.4280	mismatch repair protein MSH5, putative	66.2437	70.6457	65.4242	66.57	61.16	63.6686	60.5351	63.0762	60.1725	61.0587	60.8995	62.9933	75.4896	69.9038	64.8923	51.9188	51.0079	50.768	67.4379	63.7996	61.2613	61.6505	70.0953	51.2316	0.759686
Tb927.3.4290-1	Tb927.3.4290	PFR1 (PFR1)	3.65935	3.29919	3.5942	1.72003	4.46539	5.11531	3.42168	3.47086	3.49299	3.83411	3.70768	4.65954	1.078	3.62146	4.35621	1.97534	1.59996	2.09029	3.51758	3.76691	3.46184	4.06711	3.01855	1.88853	0.536883
Tb927.3.4300-1	Tb927.3.4300	73 kDa paraflagellar rod protein,PFR1 (PFR1)	0	0	0	0	0	0	0	0	0	0	0	0	0	0	0	0	0	0	0	0	0	0	0	0	div 0
Tb927.3.4310-1	Tb927.3.4310	73 kDa paraflagellar rod protein,PFR1 (PFR1)	0	0	0	0	0	0	0	0	0	0	0	0	0	0	0	0	0	0	0	0	0	0	0	0	div 0
Tb927.3.4320-1	Tb927.3.4320	73 kDa paraflagellar rod protein,PFR1 (PFR1)	0	0	0	0	0	0	0	0	0	0	0	0	0	0	0	0	0	0	0	0	0	0	0	0	div 0
Tb927.3.4330-1	Tb927.3.4330	73 kDa paraflagellar rod protein,PFR1 (PFR1)	0.143504	0	0.0748791	0.191114	0	0.0623818	0.0349151	0	0.102735	0	0	0.0950926	0	0	0.184065	0	0.0313717	0.0791775	0.0727943	0.0844988	0.0458833	0.0316975	0.061355	0.0368497	0.506217
Tb927.3.4340-1	Tb927.3.4340	diphthamide synthesis protein, putative	54.8681	55.4916	56.3957	45.7487	55.5497	55.2079	56.7361	53.7692	52.8252	51.9771	58.6219	57.3584	40.1955	50.6744	51.6702	58.5981	54.9592	56.9189	55.5851	52.1688	54.4435	55.9858	47.5134	56.8254	1.02231
Tb927.3.4350-1	Tb927.3.4350	hypothetical protein, conserved	34.8271	33.5756	34.8502	37.8684	31.151	34.5453	34.0234	35.7838	35.0161	32.0052	32.5526	34.5908	37.2607	36.2223	36.3355	43.7578	40.5442	42.4179	34.4176	34.5216	34.9411	33.0495	36.6062	42.24	1.22728
Tb927.3.4360-1	Tb927.3.4360	40S ribosomal protein S15A, putative	578.017	603.649	568.497	684.289	553.812	673.011	572.949	555.333	528.87	499.844	511.576	578.926	617.675	563.957	524.693	540.856	535.957	533.677	583.388	637.038	552.384	530.115	568.775	536.83	0.920194
Tb927.3.4370-1	Tb927.3.4370	hypothetical protein, conserved	47.541	44.7366	45.1952	42.0097	42.2675	51.4622	44.6635	44.6611	42.9123	47.916	45.009	49.948	49.2495	48.1631	47.4117	47.6018	45.7655	46.5659	45.8243	45.2465	44.079	47.6243	48.2748	46.6444	1.0179
Tb927.3.4380-1	Tb927.3.4380	Tob55, putative	26.0175	26.717	27.9338	23.0801	30.8961	33.3548	28.9686	27.0196	27.5287	32.888	31.047	30.39	25.8384	30.4877	30.0154	30.9106	27.8025	29.1188	26.8894	29.1103	27.839	31.4417	28.7805	29.2773	1.0888
Tb927.3.4390-1	Tb927.3.4390	dihydrolipoamide dehydrogenase, putative (GCVL-1)	30.7881	33.7168	30.9949	22.5626	33.1716	38.7692	29.5564	32.4213	31.864	32.1114	31.4782	32.1548	24.6678	33.3031	31.6924	36.3207	33.7996	33.9928	31.8333	31.5011	31.2806	31.9148	29.8878	34.7044	1.09019
Tb927.3.4400-1	Tb927.3.4400	hypothetical protein, conserved	27.0888	25.5329	24.8429	23.9727	25.8961	26.6099	19.9722	20.9256	23.1149	21.8983	19.8832	19.4268	18.9397	16.8628	18.9521	20.7362	20.8678	19.6694	25.8215	25.4929	21.3375	20.4028	18.2515	20.4245	0.790987
Tb927.3.4410-1	Tb927.3.4410	hypothetical protein, conserved	49.5169	50.2563	54.1739	50.0011	49.2229	53.6258	45.3944	47.0511	44.9802	42.1542	38.9747	48.4886	56.4793	44.1451	50.9413	60.8485	57.4543	56.6495	51.3157	50.9499	45.8086	43.2058	50.5219	58.3174	1.13644
Tb927.3.4420-1	Tb927.3.4420	hypothetical protein, conserved	55.0623	56.606	52.6861	62.9817	47.4699	46.7526	51.0358	50.5802	49.5557	51.7705	48.9608	46.7539	61.0595	48.4861	49.0812	53.1036	58.7796	56.0787	54.7848	52.4014	50.3906	49.1617	52.8756	55.9873	1.02195
Tb927.3.4430-1	Tb927.3.4430	hypothetical protein, conserved	50.5362	47.8499	46.9353	49.2967	44.0282	49.3154	47.6944	44.7595	44.0916	48.0488	47.1451	50.3007	64.2288	55.1426	52.5457	67.8632	65.9527	65.9989	48.4405	47.5468	45.5152	48.4982	57.3057	66.605	1.37499
Tb927.3.4440-1	Tb927.3.4440	hypothetical protein, conserved	73.3823	75.2344	73.6523	71.8139	72.0057	74.8834	74.0885	69.8339	73.074	79.7012	72.8915	66.6142	75.3787	76.5623	79.3884	78.4115	81.9851	81.9863	74.0897	72.901	72.3321	73.069	77.1098	80.7943	1.09049
Tb927.3.4450-1	Tb927.3.4450	hypothetical protein, conserved	69.0267	73.326	77.9112	76.514	62.5885	75.7862	64.8441	63.4405	63.3009	62.6671	65.6664	68.818	65.0121	65.9328	64.1961	104.445	104.217	101.53	73.4213	71.6296	63.8618	65.7172	65.047	103.397	1.40827
Tb927.3.4460-1	Tb927.3.4460	hypothetical protein, conserved	43.8572	40.0313	39.6927	38.697	39.8715	40.4953	40.7232	40.5934	41.0843	46.4593	39.3643	46.0087	50.6855	49.8488	49.2275	57.9614	57.8594	58.6035	41.1937	39.6879	40.8003	43.9441	49.9206	58.1415	1.41142
Tb927.3.4470-1	Tb927.3.4470	hypothetical protein, conserved	41.2173	43.0251	41.3559	42.8273	40.5969	38.2984	37.2303	38.2146	36.3927	37.5467	37.7161	37.7824	49.3465	43.2582	43.3219	54.0083	54.8897	55.7544	41.8661	40.5742	37.2792	37.6817	45.3088	54.8841	1.31094
Tb927.3.4480-1	Tb927.3.4480	hypothetical protein, conserved	61.3695	55.1374	51.443	71.514	49.9081	56.3195	58.7582	54.9746	55.7319	57.3	56.8905	62.5058	90.1742	61.689	56.1213	80.6249	83.7267	82.9578	55.9833	59.2472	56.4882	58.8988	69.3282	82.4365	1.47252
Tb927.3.4490-1	Tb927.3.4490	protein farnesyltransferase alpha subunit, putative	39.295	45.3429	41.4761	48.0553	38.8885	41.2483	36.0247	37.8976	38.5303	38.2517	39.4773	42.0098	53.3044	42.4188	41.4552	45.8488	48.8549	46.5471	42.038	42.7307	37.4842	39.9129	45.7261	47.0836	1.12002
Tb927.3.4500-1	Tb927.3.4500	fumarate hydratase, class I (FHc)	61.294	60.4369	67.3998	80.3846	64.5656	56.6385	74.611	76.1394	71.287	68.1156	71.5006	76.7226	110.264	83.4065	85.7659	138.197	143.823	135.209	63.0436	67.1962	74.0125	72.1129	93.1456	139.076	2.20604
Tb927.3.4510-1	Tb927.3.4510	hypothetical protein, conserved	57.3188	53.3824	57.2797	59.8707	53.914	48.4658	53.4639	54.1674	55.1984	56.208	51.6809	52.7771	60.8805	55.1749	52.587	46.6759	44.1194	46.2377	55.9936	54.0835	54.2766	53.5553	56.2141	45.6777	0.815766
Tb927.3.4520-1	Tb927.3.4520	hypothetical protein, conserved	57.4846	57.8533	51.7743	64.3905	53.6756	58.501	53.7044	54.5283	50.6176	55.4756	53.0093	59.6481	69.7392	62.8055	59.6974	70.6191	73.3229	71.0392	55.7041	58.8557	52.9501	56.0443	64.0807	71.6604	1.28645
Tb927.3.4530-1	Tb927.3.4530	hypothetical protein, conserved	46.2197	42.0435	41.4175	51.9742	37.0155	41.5497	42.2459	43.5514	40.7247	43.517	47.7989	43.6126	67.391	46.9284	44.2595	64.6111	60.5168	60.8021	43.2269	43.5131	42.174	44.9762	52.8596	61.9767	1.43375
Tb927.3.4540-1	Tb927.3.4540	hypothetical protein, conserved	39.9912	43.4276	40.5342	46.0559	32.7463	35.6204	39.1689	40.1961	39.0268	37.9297	34.9367	33.3015	64.7859	42.9911	46.0323	58.0832	62.1943	60.5505	41.3177	38.1408	39.4639	35.3893	51.2698	60.276	1.45884
Tb927.3.4550-1	Tb927.3.4550	hypothetical protein, conserved	39.5469	40.5244	38.6237	48.831	33.0014	30.4351	34.0386	36.7891	34.6107	37.6373	38.6297	38.9247	68.8004	45.0852	46.8558	47.3448	49.0661	49.2578	39.565	37.4225	35.1462	38.3972	53.5805	48.5562	1.22725
Tb927.3.4560-1	Tb927.3.4560	serine/threonine protein kinase, putative,protein kinase, putative	55.4624	56.0278	60.2214	64.5412	57.8902	47.8702	55.3786	51.8432	55.1788	55.8065	53.5418	62.6739	59.8786	54.9857	59.3396	50.9956	48.8212	49.9079	57.2372	56.7672	54.1335	57.3407	58.068	49.9082	0.871955
Tb927.3.4570-1	Tb927.3.4570	UDP-GlcNAc:PI a1-6 GlcNAc-transferase, putative (TbGPI1)	85.1957	84.5262	84.1601	96.8057	77.5014	74.3252	76.4854	74.2878	73.4481	71.1838	73.9544	74.3912	90.3089	73.5834	70.9931	69.6312	70.2122	68.6531	84.6273	82.8774	74.7404	73.1764	78.2951	69.4988	0.821234
Tb927.3.4580-1	Tb927.3.4580	hypothetical protein, conserved	43.8315	43.4029	41.6417	54.7437	38.6481	36.848	41.2715	41.2042	43.6436	43.9072	43.3002	43.0222	63.1779	45.9265	46.8241	50.6492	52.4574	51.1152	42.9587	43.4132	42.0398	43.4099	51.9762	51.4073	1.19667
Tb927.3.4590-1	Tb927.3.4590	hypothetical protein, conserved	60.3185	58.6539	56.6671	70.2892	58.8794	52.9226	65.435	62.4603	59.4251	54.2917	51.8288	57.2047	67.8111	56.5191	63.6448	73.39	69.8031	70.1942	58.5465	60.6971	62.4401	54.4417	62.6583	71.1291	1.21492
Tb927.3.4600-1	Tb927.3.4600	hypothetical protein, conserved	45.6066	45.9066	44.6082	42.6756	44.1063	40.6221	40.7039	42.5151	43.8326	43.1975	44.2444	42.2343	42.4014	44.9057	45.8526	56.8614	56.8133	57.139	45.3738	42.468	42.3505	43.2254	44.3866	56.9379	1.25486
Tb927.3.4610-1	Tb927.3.4610	hypothetical protein, conserved	38.3145	37.9088	38.5744	45.7101	38.3425	30.1609	39.5396	40.5189	40.8259	40.6889	41.5848	38.9585	41.5967	38.3389	37.8332	34.3052	34.423	35.8477	38.2659	38.0711	40.2948	40.4107	39.2563	34.8587	0.910959
Tb927.3.4620-1	Tb927.3.4620	hypothetical protein, conserved	58.2648	58.4443	58.6499	58.4307	51.6825	47.1576	56.7189	55.187	54.6165	58.154	58.7948	54.479	69.8388	60.6567	63.6752	81.4771	81.5587	81.4256	58.453	52.4236	55.5075	57.1426	64.7236	81.4871	1.39406
Tb927.3.4630-1	Tb927.3.4630	UDP-glucose:glycoprotein glucosyltransferase, putative	74.93	74.5523	75.652	76.3771	67.7964	58.1945	73.5255	73.6634	73.0666	75.6277	72.3168	72.6749	85.4796	74.6152	76.3731	101.766	96.2462	97.9002	75.0448	67.456	73.4185	73.5398	78.8226	98.6374	1.31438
Tb927.3.4640-1	Tb927.3.4640	hypothetical protein, conserved	68.2042	60.9443	63.3386	58.3995	56.6576	68.9934	61.7259	63.6932	56.9203	59.0226	60.5198	66.9636	61.8354	57.2203	65.6521	68.6032	64.6167	62.2863	64.1624	61.3502	60.7798	62.1687	61.5693	65.1688	1.01569
Tb927.3.4650-1	Tb927.3.4650	C-8 sterol isomerase, putative	110.125	110.762	106.367	79.8699	85.5606	83.8895	87.4105	88.1437	84.6406	90.7217	96.0741	92.4968	108.152	103.328	114.469	157.292	165	158.83	109.085	83.1067	86.7316	93.0975	108.65	160.374	1.47018
Tb927.3.4660-1	Tb927.3.4660	hypothetical protein, conserved	54.2466	54.4697	54.3538	58.0314	50.3227	58.0747	54.8641	53.3961	56.6877	57.1633	51.8715	56.3866	56.9969	54.5628	56.7549	49.8557	49.1721	47.2312	54.3567	55.4763	54.9827	55.1404	56.1049	48.753	0.896909
Tb927.3.4670-1	Tb927.3.4670	cdc2-related kinase, putative,cell division control protein, putative (CRK10)	72.9737	69.9953	74.6609	54.0132	63.3931	65.8892	62.5681	64.9718	64.1458	67.8122	59.4369	65.2592	48.9247	52.8127	55.8602	42.0039	41.9372	41.5097	72.5433	61.0985	63.8952	64.1694	52.5326	41.8169	0.576441
Tb927.3.4680-1	Tb927.3.4680	RAB GDP dissociation inhibitor alpha, putative	227.899	224.638	230.106	255.79	222.565	235.356	231.634	232.074	226.735	224.751	234.357	225.802	230.665	197.866	191.224	117.389	133.01	126.674	227.548	237.904	230.148	228.303	206.585	125.691	0.552373
Tb927.3.4690-1	Tb927.3.4690	hypothetical protein, conserved	38.1683	36.1553	36.5494	37.8689	36.5202	40.7962	38.1388	40.1154	39.1513	40.8818	40.3573	42.2475	49.33	46.6286	48.1933	39.0644	35.5319	36.1898	36.9577	38.3951	39.1352	41.1622	48.0506	36.9287	0.999217
Tb927.3.4700-1	Tb927.3.4700	hypothetical protein, conserved	47.019	47.1126	43.4884	58.8747	48.1368	49.2654	51.1779	50.5433	51.4058	55.5523	48.6	54.2053	71.4282	62.5712	58.2585	54.1636	57.697	58.5637	45.8733	52.0923	51.0423	52.7859	64.086	56.8081	1.23837
Tb927.3.4710-2	Tb927.3.4710	hypothetical protein, conserved	56.3154	55.1498	62.2555	67.6545	61.7516	53.5534	55.3741	57.7393	57.6848	59.8056	61.8379	54.8693	67.5408	53.3333	63.2992	65.1403	61.3694	65.2806	57.9069	60.9865	56.9328	58.8376	61.3911	63.9301	1.10402
Tb927.3.4720-1	Tb927.3.4720	dynamin, putative,vacuolar sortin protein 1, putative	80.1841	83.0612	83.1441	75.4844	88.715	92.2638	80.4051	78.4837	79.2897	78.1604	77.5648	84.9633	48.2308	60.319	56.8457	21.5649	21.5615	20.5234	82.1298	85.4877	79.3929	80.2295	55.1319	21.2166	0.25833
Tb927.3.4730-1	Tb927.3.4730	hypothetical protein, conserved,leucine-rich repeat protein (LRRP), putative	0	0	0	0	0	0	0	0	0	0	0	0	0	0	0	0	0	0	0	0	0	0	0	0	div 0
Tb927.3.4740-1	Tb927.3.4740	hypothetical protein, conserved	0	0	0	0	0	0	0	0	0	0	0	0	0	0	0	0	0	0	0	0	0	0	0	0	div 0
Tb927.3.4750-1	Tb927.3.4750	aminopeptidase, putative,metallo-peptidase, Clan MA(E) Family M1	0	0	0	0	0	0	0	0	0	0	0	0	0	0	0	0	0	0	0	0	0	0	0	0	div 0
Tb927.3.4760-1	Tb927.3.4760	dynamin, putative,vacuolar sortin protein 1, putative	67.9515	64.9592	68.6073	74.8874	66.6005	72.2185	67.5653	66.78	68.7443	69.8071	71.5664	67.4784	63.6262	65.3202	59.6935	38.3827	43.2631	40.863	67.1727	71.2355	67.6965	69.6173	62.88	40.8363	0.60793
Tb927.3.4770-1	Tb927.3.4770	hypothetical protein, conserved,leucine-rich repeat protein (LRRP), putative	0	0	0	0	0	0	0	0	0	0	0	0	0	0	0	0	0	0	0	0	0	0	0	0	div 0
Tb927.3.4780-1	Tb927.3.4780	hypothetical protein, conserved	0	0	0	0	0	0	0	0	0	0	0	0	0	0	0	0	0	0	0	0	0	0	0	0	div 0
Tb927.3.4790-1	Tb927.3.4790	aminopeptidase, putative,metallo-peptidase, Clan MA(E) Family M1	0	0	0	0	0	0	0	0	0	0	0	0	0	0	0	0	0	0	0	0	0	0	0	0	div 0
Tb927.3.4800-1	Tb927.3.4800	hypothetical protein, conserved	26.1512	27.5173	27.3623	20.6874	23.9195	23.9828	23.6235	22.7167	21.0518	23.5785	24.3672	21.175	27.1848	25.5541	25.398	31.016	31.7047	31.5098	27.0103	22.8632	22.464	23.0402	26.0456	31.4102	1.1629
Tb927.3.4810-1	Tb927.3.4810	DNA replication complex GINS protein SLD5, putative	29.3652	27.5166	27.6895	28.8842	19.1519	23.1977	25.6048	26.3587	26.6074	25.4374	20.9414	21.5331	29.9535	27.8226	26.3848	43.7202	43.0146	42.5367	28.1904	23.7446	26.1903	22.6373	28.0536	43.0905	1.52855
Tb927.3.4820-1	Tb927.3.4820	acyltransferase, putative	62.3937	59.87	60.2765	65.3146	64.0175	55.2079	64.0886	62.4603	66.292	69.6332	61.8818	62.8885	85.7382	76.6762	78.6688	103.127	103.192	104.33	60.8467	61.5133	64.2803	64.8012	80.3611	103.55	1.70181
Tb927.3.4830-1	Tb927.3.4830	hypothetical protein	39.6054	42.2383	44.375	58.1328	34.5611	33.6973	37.1714	36.7088	33.9436	32.7562	37.0665	29.4238	44.8749	31.7139	30.8902	42.8328	45.9031	42.0225	42.0729	42.1304	35.9413	33.0822	35.8263	43.5861	1.03597
Tb927.3.4840-1	Tb927.3.4840	ubiquitin hydrolase, putative,cysteine peptidase, Clan CA, family C19, putative	84.7251	88.3006	87.6633	88.2266	83.419	75.5212	84.5666	84.517	79.8796	74.5668	76.1116	74.7295	89.3862	79.6373	77.4431	82.7304	88.1468	86.8307	86.8963	82.3889	82.9878	75.136	82.1555	85.9026	0.988565
Tb927.3.4850-1	Tb927.3.4850	enoyl-CoA hydratase, mitochondrial precursor, putative	56.5501	48.2786	52.6682	41.0219	54.0678	55.8946	46.3498	47.3746	46.0633	44.3821	37.4962	40.6131	44.7944	42.5707	50.3821	70.5827	67.1999	69.1308	52.499	50.3281	46.5959	40.8305	45.9157	68.9711	1.31376
Tb927.3.4860-1	Tb927.3.4860	mitogen-activated protein kinase kinase, putative (MKK1)	58.7336	56.1763	54.0685	45.2693	59.9234	61.4737	54.6202	54.1689	50.5384	48.9739	53.5154	56.2551	31.119	43.7729	49.107	42.5417	41.9313	45.0866	56.3262	55.5554	53.1092	52.9148	41.333	43.1865	0.766723
Tb927.3.4870-1	Tb927.3.4870	hypothetical protein, conserved	27.2058	27.9654	27.5639	30.3828	31.227	27.7896	27.6644	28.0647	28.2397	27.268	29.3536	24.091	31.6178	27.9993	28.897	37.0743	43.4195	42.0836	27.5784	29.7998	27.9896	26.9042	29.5047	40.8592	1.48157
Tb927.3.4880-1	Tb927.3.4880	hypothetical protein, conserved	99.0098	99.9541	110.326	60.8459	109.368	126.908	99.0597	92.2569	95.0606	98.0933	94.1356	89.5222	49.0918	85.2549	90.9932	115.614	118.743	117.629	103.097	99.0405	95.4591	93.917	75.1133	117.329	1.13805
Tb927.3.4890-1	Tb927.3.4890	ubiquinone biosynthesis protein COQ7 homolog, putative	33.3506	31.2784	32.3259	33.2772	26.9469	36.8053	30.9501	29.0799	32.0316	29.426	30.6788	27.3681	31.8011	30.4816	30.902	31.4869	35.0323	37.0527	32.3183	32.3431	30.6872	29.1577	31.0615	34.524	1.06825
Tb927.3.4900-1	Tb927.3.4900	tRNA isopentenyltransferase, putative	39.8895	40.6617	39.5106	31.9357	38.0495	45.1446	44.1619	39.6573	40.5411	42.9246	38.8716	37.6476	44.6878	46.4625	46.2943	63.8684	57.4636	59.7826	40.0206	38.3766	41.4534	39.8146	45.8149	60.3715	1.50851
Tb927.3.4910-1	Tb927.3.4910	signal peptide peptidase, putative,aspartic peptidase, clan AD, family A22B, putative	80.5298	79.1454	78.1575	29.7865	80.0509	92.3781	79.1317	78.7667	83.451	81.8607	84.6275	85.5079	25.9003	71.6064	72.1938	66.0312	59.8276	60.4248	79.2776	67.4052	80.4498	83.9987	56.5669	62.0945	0.783254
Tb927.3.4920-1	Tb927.3.4920	LETM1 and EF-hand domain-containing protein 1, putative	80.8695	84.9697	79.6732	75.5684	78.2592	77.3008	76.1491	73.9035	78.7923	77.4644	79.1826	80.5301	81.3906	78.8203	86.1528	104.316	100.898	99.5184	81.8374	77.0428	76.2816	79.059	82.1213	101.577	1.24121
Tb927.3.4930-1	Tb927.3.4930	hypothetical protein, conserved	48.2077	49.3068	44.6014	49.0954	52.659	64.2772	54.9003	54.3251	52.8798	55.0489	64.7625	59.5944	55.1574	59.6035	60.1015	62.4119	59.7789	51.9897	47.372	55.3439	54.035	59.8019	58.2874	58.0602	1.22562
Tb927.3.4940-1	Tb927.3.4940	5-histidylcysteine sulfoxide synthase, putative	38.834	40.6862	39.9964	41.1941	39.207	37.6886	36.1735	37.2245	40.9748	38.4967	46.1205	46.9783	47.8076	48.4309	48.7003	52.4752	51.1597	53.8776	39.8389	39.3632	38.1243	43.8652	48.313	52.5042	1.31791
Tb927.3.4950-1	Tb927.3.4950	hypothetical protein, conserved	61.8071	61.4692	57.8043	57.5063	52.9599	58.9659	53.5598	55.5183	54.1056	52.7445	55.1201	55.3959	67.117	57.2888	57.9953	66.2467	65.1138	63.2566	60.3602	56.4774	54.3945	54.4202	60.8004	64.8724	1.07475
Tb927.3.4960-1	Tb927.3.4960	kinesin, putative	41.1923	40.1473	39.6639	42.8054	37.378	31.4749	40.864	42.3684	44.3233	43.9203	43.0306	41.5772	49.9945	44.9903	42.4861	59.6637	56.2126	61.0894	40.3345	37.2194	42.5186	42.8427	45.8236	58.9886	1.46248
Tb927.3.4970-1	Tb927.3.4970	hypothetical protein, conserved	52.4794	50.7131	49.8879	72.9374	51.6787	48.2204	55.5075	55.0658	53.4736	57.998	53.519	51.7808	87.2737	65.6623	61.784	58.8961	58.5896	58.85	51.0268	57.6122	54.6823	54.4326	71.5733	58.7786	1.15192
Tb927.3.4980-1	Tb927.3.4980	hypothetical protein, conserved (pseudogene),hypothetical protein, conserved, frameshift	91.1978	89.7205	87.1948	130.561	95.0891	88.1723	100.308	107.49	107.586	108.641	96.1512	92.6592	147.462	94.5301	96.2472	101.121	100.239	103.925	89.371	104.608	105.128	99.1505	112.747	101.762	1.13864
Tb927.3.4990-1	Tb927.3.4990	oxidoreductase, putative	46.0067	43.5274	42.2296	43.3619	39.6186	47.0891	45.3198	44.5699	45.4602	43.3538	44.8364	45.3788	58.6917	53.12	50.6792	56.8223	53.5681	55.8653	43.9212	43.3565	45.1166	44.523	54.1637	55.4186	1.26177
Tb927.3.5000-1	Tb927.3.5000	hypothetical protein, conserved	48.5306	52.4546	46.9447	59.7098	43.9921	48.2298	54.1702	53.934	53.0235	55.1257	47.2615	54.5214	85.6722	66.7639	62.1839	61.1107	65.7456	66.9495	49.31	50.6439	53.7092	52.3029	71.54	64.6019	1.31012
Tb927.3.5010-1	Tb927.3.5010	hypothetical protein, conserved	137.584	136.339	139.026	184.829	144.564	155.189	153.65	157.984	173.821	169.39	155.397	144.31	177.447	150.036	152.075	95.8886	116.59	114.379	137.65	161.528	161.818	156.366	159.853	108.952	0.791518
Tb927.3.5020-1	Tb927.3.5020	hypothetical protein, conserved	74.7575	75.9159	76.0629	110.206	81.2299	71.9447	77.4901	79.9909	78.4033	74.1932	69.6657	78.6417	104.523	76.1809	78.6711	64.7332	67.4137	67.363	75.5788	87.7934	78.6281	74.1669	86.4584	66.5033	0.879921
Tb927.3.5030-1	Tb927.3.5030	KU70 protein (KU70)	50.3644	49.2992	43.1909	51.5659	46.4661	45.084	48.8201	48.2199	48.8139	47.6591	50.0198	50.631	76.7018	59.1058	60.2834	58.7949	60.1929	62.9446	47.6182	47.7053	48.618	49.4366	65.3637	60.6441	1.27355
Tb927.3.5040-1	Tb927.3.5040	hypothetical protein, conserved	62.2641	61.5572	64.6651	73.7414	67.8387	61.429	63.878	63.5887	60.6493	64.3185	62.0688	63.3536	84.5684	71.4241	71.6941	83.3825	84.1273	83.2597	62.8288	67.6697	62.7053	63.247	75.8955	83.5898	1.33044
Tb927.3.5050-1	Tb927.3.5050	60S ribosomal protein L4	1863.36	1842.86	1800.96	2764.89	1805	1891.6	1954.96	2047.26	2073.25	1794.78	1809.82	1722.94	2568.89	1738.78	1689.4	1903.57	2143.77	2063.82	1835.73	2153.83	2025.16	1775.85	1999.03	2037.05	1.10967
Tb927.3.5060-1	Tb927.3.5060	hypothetical protein, conserved	139.409	135.806	134.885	132.847	151.779	165.941	148.166	148.551	159.546	156.568	161.668	149.451	121.539	126.967	126.386	86.8163	95.3655	89.107	136.7	150.189	152.087	155.896	124.964	90.4296	0.66152
Tb927.3.5070-1	Tb927.3.5070	hypothetical protein, conserved	66.6285	64.6773	63.8741	74.5699	64.6817	63.82	62.8484	66.8404	66.8176	63.3061	68.3604	64.8566	89.1631	66.8595	70.3185	73.678	71.3323	72.3963	65.06	67.6906	65.5021	65.5077	75.4471	72.4688	1.11388
Tb927.3.5080-1	Tb927.3.5080	hypothetical protein, conserved	158.393	157.978	157.906	162.725	148.646	118.718	148.149	152.516	145.951	147.132	155.61	150.808	155.867	124.883	137.177	105.491	108.273	103.633	158.092	143.363	148.872	151.183	139.309	105.799	0.669222
Tb927.3.5090-1	Tb927.3.5090	tryparedoxin, putative	98.2821	100.692	105.674	66.8612	122.355	131.685	113.869	107.707	108.028	119.786	118.171	104.315	56.7306	112.434	117.148	93.7046	92.2675	86.9973	101.549	106.967	109.868	114.091	95.4377	90.9898	0.896016
Tb927.3.5100-1	Tb927.3.5100	TFIIH basal transcription factor subunit,Transcription factor II H complex, XPB subunit, putative homologue 2	50.7643	52.4341	46.9545	52.8663	45.4799	44.0958	48.5491	49.1657	49.1665	49.1401	47.6848	51.4442	57.3198	54.6111	54.4727	58.3824	59.1352	57.4606	50.051	47.4807	48.9604	49.423	55.4679	58.326	1.16533
Tb927.3.5110-1	Tb927.3.5110	hypothetical protein, conserved	60.2339	54.0701	57.7686	77.6658	58.6686	59.4489	58.7055	64.0466	61.9855	61.0601	61.4681	63.9547	81.3022	59.2272	56.3103	50.0823	52.4811	54.3852	57.3576	65.2611	61.5792	62.161	65.6132	52.3162	0.912107
Tb927.3.5120-1	Tb927.3.5120	hypothetical protein, conserved	28.3821	30.2854	28.3693	20.0555	30.5326	33.2133	29.4285	30.2198	29.9496	28.9685	29.4907	34.3611	24.6267	30.1074	31.4377	28.404	26.4681	27.5795	29.0123	27.9338	29.866	30.9401	28.724	27.4839	0.947319
Tb927.3.5130-1	Tb927.3.5130	hypothetical protein, conserved	42.8363	40.9365	40.332	37.9329	42.9417	39.7186	38.917	36.9818	38.2233	35.6195	39.5011	41.5974	40.6953	46.9093	42.6943	56.7705	56.4558	54.0609	41.3683	40.1977	38.0407	38.906	43.433	55.7624	1.34795
Tb927.3.5140-1	Tb927.3.5140	hypothetical protein, conserved	36.813	35.9787	37.1147	39.1252	32.6357	32.6086	34.3422	34.5327	34.6893	35.5455	36.1961	36.6923	48.2435	38.0952	37.9074	34.8378	34.4472	35.3391	36.6355	34.7898	34.5214	36.1446	41.4154	34.8747	0.951938
Tb927.3.5150-1	Tb927.3.5150	exonuclease, putative	69.0821	68.4263	69.1427	71.2458	57.9188	70.9636	65.6799	64.9874	65.3187	66.391	71.638	65.1352	85.2204	79.9383	74.5064	73.071	72.7695	74.9035	68.8837	66.7094	65.3287	67.7214	79.8884	73.5813	1.0682
Tb927.3.5160-1	Tb927.3.5160	hypothetical protein, conserved	34.9175	32.4096	33.8417	45.5191	34.6011	31.4322	36.2044	35.5049	35.0343	37.5611	36.3702	34.4909	53.3887	37.5025	37.2564	36.2818	34.857	35.5456	33.7229	37.1841	35.5812	36.1407	42.7158	35.5614	1.05452
Tb927.3.5170-1	Tb927.3.5170	hypothetical protein, conserved	46.7306	46.4643	42.3112	48.0037	45.2645	45.7843	44.9815	45.6716	48.8032	49.9992	43.5921	44.7211	63.1797	49.5652	57.1846	58.7923	59.7752	55.6514	45.1687	46.3508	46.4854	46.1041	56.6432	58.073	1.28569
Tb927.3.5180-1	Tb927.3.5180	cofilin/actin depolymerizing factor, putative	606.576	586.506	616.083	617.286	613.825	625.152	621.456	637.427	620.293	667.932	629.215	642.132	553.617	536.151	566.244	357.292	435.847	395.882	603.055	618.754	626.392	646.426	552.004	396.34	0.657221
Tb927.3.5190-1	Tb927.3.5190	hypothetical protein, conserved	37.2041	36.8382	36.9796	31.4088	35.8647	35.2675	35.5191	31.2463	34.4434	32.5223	32.7521	36.1008	28.7893	39.3036	38.8211	60.9321	56.3013	60.3257	37.0073	34.1803	33.7362	33.7917	35.638	59.1864	1.59932
Tb927.3.5200-1	Tb927.3.5200	hypothetical protein, conserved	75.1109	71.6238	74.0039	89.088	85.7035	94.1097	69.1879	81.509	79.4541	77.4877	74.1292	72.4389	70.11	69.4019	67.2057	59.7667	65.3683	64.8881	73.5795	89.6337	76.717	74.6853	68.9059	63.3411	0.860852
Tb927.3.5210-1	Tb927.3.5210	hypothetical protein, conserved	34.9684	35.0862	36.1462	19.1758	34.1011	32.8825	33.3861	33.3811	31.6685	28.4415	32.1444	29.0196	17.4457	25.7809	27.5751	26.4173	24.7758	27.7067	35.4003	28.7198	32.8119	29.8685	23.6006	26.2999	0.74293
Tb927.3.5220-1	Tb927.3.5220	hypothetical protein, conserved	50.2397	51.0785	55.7671	67.1951	54.1806	50.6776	50.2932	50.4901	53.5128	48.4414	42.4786	50.9609	55.0715	49.3491	44.3735	57.8388	51.7255	54.1224	52.3618	57.3511	51.432	47.2936	49.598	54.5622	1.04202
Tb927.3.5230-1	Tb927.3.5230	DNA repair protein, putative	50.2601	50.304	43.9938	51.484	45.8713	48.663	44.9061	45.126	46.7071	45.5947	44.1911	51.4097	58.5459	50.6037	50.8156	50.2641	50.4553	53.5362	48.186	48.6728	45.5797	47.0652	53.3217	51.4185	1.06709
Tb927.3.5240-1	Tb927.3.5240	hypothetical protein, conserved	43.9702	44.7578	43.7232	51.1477	35.8491	38.3863	40.5273	38.5087	39.0204	37.3218	39.7007	37.7887	58.7391	46.0636	46.0268	49.4462	53.0155	47.8063	44.1504	41.7944	39.3522	38.2704	50.2765	50.0893	1.13452
Tb927.3.5250-1	Tb927.3.5250	ZFP family member, putative (ZC3H8)	22.0792	24.6277	24.1078	34.4105	23.9574	18.7834	21.8075	24.3618	22.9565	22.8142	18.7402	21.8615	29.4708	23.146	23.5296	24.9629	18.3817	22.9708	23.6049	25.7171	23.0419	21.1386	25.3822	22.1051	0.936463
Tb927.3.5260-1	Tb927.3.5260	hypothetical protein, conserved	48.9539	48.6022	47.7976	45.043	43.0356	51.3708	46.3717	47.2496	46.5564	51.2873	50.3249	51.3298	46.6867	48.9776	47.8295	53.1225	53.1257	51.7838	48.4512	46.4831	46.7259	50.9807	47.8313	52.6773	1.08722
Tb927.3.5270-1	Tb927.3.5270	DNA-directed RNA polymerases II subunit, putative (RPB4)	47.2682	49.6992	50.6835	41.6788	49.0105	56.4498	49.5409	45.786	51.193	50.2894	45.294	54.7278	52.6766	50.7021	53.2998	59.6751	61.2056	63.2225	49.217	49.0464	48.84	50.1037	52.2262	61.3677	1.24688
Tb927.3.5280-1	Tb927.3.5280	spliceosome-associated protein 49, putative (DRBD1)	69.9567	65.6504	62.8565	73.4665	58.5717	60.1106	63.2314	65.6246	68.8046	64.0499	64.4013	69.7517	91.4742	74.0912	68.6252	71.997	87.6155	81.6335	66.1546	64.0496	65.8869	66.0676	78.0635	80.4153	1.21557
Tb927.3.5290-1	Tb927.3.5290	hypothetical protein, conserved	42.4008	41.9536	40.7893	50.6216	38.4462	37.8569	41.1562	44.3992	42.8892	44.0662	41.595	40.7872	56.1146	50.0836	47.653	48.43	47.3799	50.4519	41.7146	42.3082	42.8149	42.1495	51.2838	48.7539	1.16875
Tb927.3.5300-1	Tb927.3.5300	hypothetical protein, conserved	69.7403	65.193	66.3957	86.5235	60.1782	70.8448	70.6113	68.6547	72.0589	73.1124	67.5701	70.6983	131.432	89.9499	91.231	111.156	124.537	116.868	67.1097	72.5155	70.4416	70.4603	104.204	117.52	1.75116
Tb927.3.5310-1	Tb927.3.5310	paraflagellar rod protein	28.4047	29.1901	29.5182	28.5866	33.3319	29.8384	30.866	30.0849	32.2665	35.1777	34.4852	37.1835	27.783	32.0583	33.343	26.1286	20.9436	24.5576	29.0376	30.5856	31.0725	35.6155	31.0614	23.8766	0.822264
Tb927.3.5320-1	Tb927.3.5320	hypothetical protein, conserved	56.8556	56.2361	59.1659	38.2519	59.7056	66.8086	52.8818	51.4975	58.2095	55.9758	57.6304	66.4733	34.8202	53.1741	58.1941	48.5699	52.2947	50.9723	57.4192	54.922	54.1963	60.0265	48.7294	50.6123	0.881452
Tb927.3.5330-1	Tb927.3.5330	centaurin beta 5 (Cnt-b5)	47.0118	45.9458	47.38	42.6926	49.1135	48.4069	46.7976	43.3633	46.7779	49.5292	51.0226	50.8194	51.2735	49.8086	52.9876	54.5696	53.2478	54.2297	46.7792	46.7377	45.6463	50.4571	51.3566	54.0157	1.1547
Tb927.3.5340-1	Tb927.3.5340	Hsc70-interacting protein (Hip), putative	183.354	178.667	175.166	202.89	166.22	182.879	171.595	186.519	179.689	174.501	176.672	179.681	197.415	183.456	164.167	144.604	154.901	150.749	179.062	183.997	179.267	176.951	181.679	150.085	0.838172
Tb927.3.5350-1	Tb927.3.5350	hypothetical protein, conserved	118.414	111.531	120.033	131.373	124.673	118.055	119.518	121.28	133.045	131.946	132.851	111.151	123.004	99.2645	113.721	72.735	92.3719	90.6971	116.659	124.7	124.614	125.316	111.997	85.268	0.730915
Tb927.3.5360-1	Tb927.3.5360	hypothetical protein, conserved	60.8065	58.2916	55.3438	51.766	53.6187	60.3607	58.354	59.738	57.1604	57.4045	62.3944	61.4091	67.0714	68.9008	67.1335	72.2091	77.6045	77.2916	58.1473	55.2484	58.4175	60.4027	67.7019	75.7017	1.3019
Tb927.3.5370-1	Tb927.3.5370	hypothetical protein, conserved	129.293	128.358	140.696	167.969	152.38	158.474	137.77	143.114	148.831	145.091	156.532	140.262	148.118	112.983	121.164	64.097	71.2078	63.7343	132.782	159.608	143.239	147.295	127.422	66.3464	0.499662
Tb927.3.5380-1	Tb927.3.5380	hypothetical protein, conserved	44.6219	42.6617	40.5113	29.8764	49.6301	47.3211	44.5006	44.2769	43.5684	46.1122	47.5092	49.4977	33.6122	47.5522	50.1062	39.2868	41.6996	39.7346	42.5983	42.2758	44.1153	47.7064	43.7569	40.2403	0.944645
Tb927.3.5390-1	Tb927.3.5390	hypothetical protein, conserved	30.1263	32.5127	33.1535	28.3385	34.2493	31.2228	28.2295	29.7359	28.7923	31.4881	32.7937	29.8829	25.6596	27.3028	28.7936	21.9777	20.1415	20.0206	31.9308	31.2702	28.9193	31.3882	27.252	20.7133	0.648692
Tb927.3.5400-1	Tb927.3.5400	hypothetical protein, conserved	34.9086	33.0216	34.117	27.4022	35.6705	37.2549	33.1468	33.2366	34.5205	35.4034	31.3766	36.7177	25.9459	32.5751	33.9883	50.4575	48.3568	47.4974	34.0157	33.4426	33.6346	34.4992	30.8364	48.7706	1.43376
Tb927.3.5410-1	Tb927.3.5410	hypothetical protein, conserved	23.8645	23.9948	28.4779	11.331	26.8707	30.4906	26.4568	22.0842	25.6518	27.7818	25.8027	30.2525	10.9121	32.0143	30.876	36.4753	37.8352	37.0512	25.4457	22.8975	24.7309	27.9457	24.6008	37.1206	1.45881
Tb927.3.5420-1	Tb927.3.5420	protein transport protein Sec24 (SEC24.2)	49.6156	51.551	53.2197	51.7949	48.8389	41.4874	44.8458	43.166	41.303	46.9258	48.9261	45.8643	47.9303	47.5834	47.3716	47.106	44.7991	45.4125	51.4621	47.3737	43.105	47.2387	47.6284	45.7725	0.889442
Tb927.3.5430-1	Tb927.3.5430	hypothetical protein, conserved	52.6836	53.6725	54.2488	29.6403	51.398	51.8251	47.1829	44.0847	47.1686	45.7862	43.2279	41.8722	20.4603	42.0929	46.7133	83.0582	76.2148	82.953	53.535	44.2878	46.1454	43.6288	36.4221	80.742	1.50821
Tb927.3.5440-1	Tb927.3.5440	SNF2 DNA repair protein, putative	42.2206	45.2502	43.2497	35.6978	38.3233	37.1493	38.7521	38.6109	39.0198	43.4518	44.2198	44.5691	41.662	47.15	47.5329	51.4381	49.3623	49.9829	43.5735	37.0568	38.7943	44.0802	45.4483	50.2611	1.15348
Tb927.3.5450-1	Tb927.3.5450	hypothetical protein, conserved	43.5801	43.8922	42.1906	52.5889	37.8189	30.303	37.7665	40.1218	37.5804	40.2426	37.978	37.4031	57.5953	40.9414	41.8305	49.5566	50.5716	50.1716	43.221	40.2369	38.4896	38.5412	46.7891	50.0999	1.15916
Tb927.3.5460-1	Tb927.3.5460	RNA-binding protein, putative (RBSR3)	50.8084	53.6862	52.1765	44.7142	49.087	48.0866	43.5677	41.5402	43.97	47.6227	48.1928	41.4873	52.2403	47.9601	49.0981	56.933	57.1945	57.1316	52.2237	47.2959	43.0259	45.7676	49.7662	57.0863	1.09311
Tb927.3.5470-1	Tb927.3.5470	hypothetical protein, conserved	56.8858	56.2748	54.0938	38.2799	49.9778	50.3981	51.968	49.2559	53.1517	52.5176	54.766	43.6724	57.3684	55.4322	52.2424	70.8032	70.0409	67.8425	55.7515	46.2186	51.4585	50.3187	55.0143	69.5622	1.24772
Tb927.3.5480-1	Tb927.3.5480	hypothetical protein, conserved	31.6201	31.9102	32.8624	27.4384	30.1284	31.4504	28.2827	26.3902	26.0009	29.109	30.2579	32.1912	26.3923	29.2444	30.4877	25.3519	29.5466	26.3057	32.1309	29.6724	26.8913	30.5193	28.7081	27.0681	0.842431
Tb927.3.5490-1	Tb927.3.5490	flagellar transport protein, putative (PIFTB2)	90.4912	87.4005	96.0363	72.35	96.6154	90.5976	88.2201	84.2818	88.4994	83.9823	87.6753	84.7379	61.6264	73.7108	82.4662	64.1874	70.0671	62.8852	91.3093	86.521	87.0004	85.4652	72.6011	65.7132	0.719677
Tb927.3.5500-1	Tb927.3.5500	DNA-directed RNA polymerase II subunit 3, putative,RNA polymerase subunit, putative (RPB3)	75.712	73.3419	74.8293	57.2128	67.2599	73.0661	68.5039	69.9431	68.2052	71.8923	74.8324	67.7239	57.1573	66.793	70.8995	74.5316	77.3777	81.0735	74.6277	65.8463	68.8841	71.4829	64.9499	77.6609	1.04064
Tb927.3.5510-1	Tb927.3.5510	hypothetical protein, conserved	30.9872	35.116	32.5176	24.5182	29.7946	33.7667	30.2531	28.6005	29.1086	31.0272	31.4776	32.6842	21.6321	31.1264	29.8856	31.4297	28.4312	29.0392	32.8736	29.3598	29.3207	31.7297	27.548	29.6333	0.901433
Tb927.3.5520-1	Tb927.3.5520	26S proteasome regulatory non-ATPase subunit (RPN1)	142.133	145.104	149.612	152.569	147.981	140.643	142.957	138.566	138.02	141.41	143.092	137.739	124.136	125.01	126.698	84.4893	94.5761	85.7256	145.616	147.064	139.848	140.747	125.281	88.2637	0.606138
Tb927.3.5530-1	Tb927.3.5530	Tb-292 membrane associated protein (Tb-292)	49.1802	49.4554	52.5249	47.3179	51.2367	42.9893	47.9299	49.0897	49.9373	49.5758	49.9663	52.4843	42.4939	46.9407	47.218	44.0792	38.7614	42.2253	50.3868	47.1813	48.9856	50.6755	45.5509	41.6886	0.827371
Tb927.3.5540-1	Tb927.3.5540	dynein intermediate chain WDRD34, putative	50.563	52.9703	52.3951	51.3732	54.01	52.6969	49.5553	52.8219	50.6057	47.5567	48.2995	51.4904	54.3888	52.0695	55.9569	42.2277	49.8195	48.3214	51.9761	52.6934	50.9943	49.1155	54.1384	46.7895	0.900212
Tb927.3.5550-1	Tb927.3.5550	small GTP-binding protein, putative (TbRX1)	141.611	137.059	135.537	89.1642	162.352	176.625	145.543	142.456	149.338	161.807	172.387	157.337	85.1197	144.167	138.699	111.819	117.494	112.775	138.069	142.714	145.779	163.844	122.662	114.029	0.825887
Tb927.3.5560-1	Tb927.3.5560	hypothetical protein, conserved	55.11	53.1245	51.7408	24.38	47.087	62.0053	48.8088	43.4569	48.6001	43.1695	43.1102	47.0066	25.0684	39.2247	53.4839	52.4978	51.8594	52.6067	53.3251	44.4908	46.9553	44.4288	39.259	52.3213	0.981176
Tb927.3.5570-1	Tb927.3.5570	syntaxin, putative	64.3114	64.3796	65.2524	27.8654	53.8898	63.5984	57.3799	54.922	62.394	60.5769	55.0026	62.3385	29.2424	54.9881	58.1133	52.0383	59.5702	54.232	64.6478	48.4512	58.232	59.306	47.4479	55.2802	0.855097
Tb927.3.5580-1	Tb927.3.5580	tryptophanyl-tRNA synthetase	56.9333	59.526	60.4342	41.489	63.195	67.4763	61.1131	55.1915	57.7124	60.5604	63.4525	68.0449	40.5668	66.1568	64.9734	78.6162	78.7358	72.1084	58.9645	57.3868	58.0057	64.0192	57.2323	76.4868	1.29717
Tb927.3.5590-1	Tb927.3.5590	hypothetical protein, conserved	41.7862	39.7711	39.2594	38.3959	38.5247	36.2236	37.5001	39.4588	40.5252	38.478	37.5196	41.9173	47.6331	46.1066	49.5662	53.9704	55.3152	52.8091	40.2722	37.7147	39.1614	39.305	47.7686	54.0316	1.34166
Tb927.3.5600-1	Tb927.3.5600	hypothetical protein, conserved	41.8667	38.3075	39.3872	31.1949	38.7438	45.1947	38.2462	35.4685	38.2549	44.9814	39.458	44.5537	42.6743	43.4268	44.4508	58.6681	60.0192	51.1801	39.8538	38.3778	37.3232	42.9977	43.5173	56.6224	1.42075
Tb927.3.5610-1	Tb927.3.5610	ribosomal protein L3 mitochondrial, putative	47.2457	46.5615	44.8777	38.0021	39.5348	45.1136	41.6344	40.0344	42.6682	45.4149	45.4294	46.3988	42.0995	51.1158	53.4591	50.0263	56.6604	53.7515	46.2283	40.8835	41.4457	45.7477	48.8915	53.4794	1.15685
Tb927.3.5620-1	Tb927.3.5620	hypothetical protein, conserved	89.8701	89.1257	88.728	93.6121	92.2433	83.0935	89.5985	90.452	91.429	91.2928	97.1082	91.44	92.7662	93.1249	94.5903	97.1726	96.7125	95.8367	89.2413	89.6496	90.4931	93.2804	93.4938	96.5739	1.08217
Tb927.3.5630-1	Tb927.3.5630	3,2-trans-enoyl-CoA isomerase, mitochondrial precursor, putative	38.6023	40.2773	39.1519	24.0333	43.7189	46.5964	38.6249	37.9223	43.0641	45.9972	40.3151	40.6399	31.3424	46.2581	46.5256	47.1238	44.3156	43.5705	39.3439	38.1162	39.8704	42.3174	41.3754	45.0033	1.14384
Tb927.3.5640-1	Tb927.3.5640	nuclear transcription factor, putative	59.2748	60.6585	58.1362	54.8815	55.7237	62.4207	57.7628	55.5499	53.8417	57.0677	59.8467	59.4956	63.0489	65.64	62.3877	73.477	74.3424	69.1823	59.3565	57.6753	55.7181	58.8033	63.6922	72.3339	1.21863
Tb927.3.5650-1	Tb927.3.5650	protein kinase, putative,serine/threonine protein kinase, putative	42.015	44.7848	45.6513	28.7956	40.4371	41.7522	38.8297	36.5277	37.6934	38.2906	37.929	39.8765	28.1252	34.4189	38.6517	37.4506	33.7944	36.7991	44.1504	36.995	37.6836	38.6987	33.7319	36.0147	0.815729
Tb927.3.5660-1	Tb927.3.5660	UDP-Gal or UDP-GlcNAc-dependent glycosyltransferase, putative	26.6081	25.9026	28.79	6.0147	29.7125	30.2768	24.9953	23.1043	25.4504	25.512	24.0755	21.49	4.90505	21.8671	24.2881	22.8158	21.4118	23.2493	27.1002	22.0013	24.5167	23.6925	17.0201	22.4923	0.829967
Tb927.3.5670-1	Tb927.3.5670	hypothetical protein	1.22843	1.66129	1.77504	1.13261	2.65582	1.97171	1.19553	1.32051	1.44318	0.868712	1.22072	0.751401	1.41969	0.539924	1.29284	0.600336	0.165262	0.458805	1.55492	1.92005	1.31974	0.946945	1.08415	0.408134	0.262479
Tb927.3.5680-1	Tb927.3.5680	variant surface glycoprotein (VSG)-related, putative	0.129329	0.2332	0.314919	0.114824	0.692353	0.524719	0	0.185364	0.205749	0.247698	0	0.228532	0.16192	0.574746	0	0	0.0753944	0.0380568	0.225816	0.443965	0.130371	0.158743	0.245555	0.037817	0.167468
Tb927.3.5690-1	Tb927.3.5690	hypothetical protein, conserved	2.11029	1.98907	2.06879	1.36263	2.05405	2.66866	1.74259	2.8184	2.50267	3.30688	2.2718	1.695	1.68133	2.43591	2.40601	0.677116	1.17431	1.10083	2.05605	2.02845	2.35455	2.42456	2.17441	0.984084	0.478629
Tb927.3.5700-1	Tb927.3.5700	hypothetical protein, conserved	0	0	0	0	0	0	0	0	0	0	0	0	0	0	0	0	0	0	0	0	0	0	0	0	div 0
Tb927.3.5710-1	Tb927.3.5710	hypothetical protein, conserved	0	0	0	0	0	0	0	0	0	0	0	0	0	0	0	0	0	0	0	0	0	0	0	0	div 0
Tb927.3.5720-1	Tb927.3.5720	hypothetical protein, conserved	0	0	0	0	0	0	0	0	0	0	0	0	0	0	0	0	0	0	0	0	0	0	0	0	div 0
Tb927.3.5730-1	Tb927.3.5730	hypothetical protein, conserved	0	0	0	0	0	0	0	0	0	0	0	0	0	0	0	0	0	0	0	0	0	0	0	0	div 0
Tb927.3.5740-1	Tb927.3.5740	hypothetical protein	2.26053	4.16874	4.93257	1.91578	2.88789	3.93066	3.39999	3.53451	2.55009	2.36155	1.32739	3.81294	4.63123	7.04522	2.10871	2.17597	1.61732	0.99779	3.78728	2.91144	3.16153	2.50062	4.59505	1.59703	0.421682
Tb927.3.5750-1	Tb927.3.5750	retrotransposon hot spot protein (RHS, pseudogene), putative,retrotransposon hot spot protein (RHS), degenerate	1.69334	1.52669	1.37445	0.751717	1.51087	1.30863	0.732442	2.12365	0.987777	0.972958	1.82294	1.24677	0.353345	0.179175	0.804432	1.19533	0.822636	0.456766	1.53149	1.19041	1.28129	1.34756	0.445651	0.824912	0.538633
Tb927.3.5760-1	Tb927.3.5760	hypothetical protein, conserved	0.0715095	0	0	0	0	0	0	0	0	0	0	0	0	0	0	0	0	0	0.0238365	0	0	0	0	0	0
Tb927.3.5770-1	Tb927.3.5770	hypothetical protein	0.280355	0.189572	0	0	0.281412	0.487487	0	0	0	0	0	0	0	0.800947	0	0.593709	0.122578	0.0618738	0.156642	0.2563	0	0	0.266982	0.259387	1.65592
Tb927.3.5780-1	Tb927.3.5780	hypothetical protein	0	0	0	0	0	0	0	0	0	0.138204	0	0	0	0	0	0	0	0	0	0	0	0.0460681	0	0	div 0
Tb927.3.5790-1	Tb927.3.5790	expression site-associated gene (ESAG, pseudogene), putative,expression site-associated gene 9 (ESAG9), point mutation	0	0	0	0	0	0	0	0	0	0	0	0	0	0	0	0	0	0	0	0	0	0	0	0	div 0
Tb927.3.5800-1	Tb927.3.5800	expression site-associated gene (ESAG, pseudogene), putative,expression site-associated gene 1 (ESAG1), degenerate	0.774395	2.00727	1.27957	0.25783	2.07284	1.57096	0.879265	0.901811	1.60158	1.18653	0.833663	1.36841	0.727159	0.737457	1.43473	0	0.564308	0.199392	1.35374	1.30054	1.12755	1.12953	0.96645	0.254567	0.188047
Tb927.3.5810-1	Tb927.3.5810	expression site-associated gene (ESAG, pseudogene), putative,expression site-associated gene 2 (ESAG2), degenerate	0.369726	0.250003	0.28938	0.246195	0.371119	0.482165	0.269868	0.0993598	0.397032	0.53109	0.298517	0.367498	0.347173	0.264068	0.237114	0	0.12124	0.244793	0.303036	0.366493	0.25542	0.399035	0.282785	0.122011	0.402629
Tb927.3.5820-1	Tb927.3.5820	expression site-associated gene (ESAG, pseudogene), putative,expression site-associated gene 11 (ESAG11), degenerate	0.510727	0.383718	0.296104	0.226724	0.341768	0.394695	0.441821	0.488008	0.379173	0.521693	0.366544	0.150415	0	0.216163	0.485247	0.240349	0.198491	0.100192	0.39685	0.321062	0.436334	0.346217	0.233803	0.179678	0.45276
Tb927.3.5830-1	Tb927.3.5830	expression site-associated gene (ESAG) protein, putative,expression site-associated gene 1 (ESAG1) protein, putative	0	0	0	0	0	0	0	0	0	0	0	0	0	0	0	0	0	0	0	0	0	0	0	0	div 0
Tb927.3.5850-1	Tb927.3.5850	variant surface glycoprotein (VSG, pseudogene), putative,variant surface glycoprotein, degenerate	0	0	0.0470988	0	0	0	0	0.0485147	0.04308	0	0	0	0	0	0	0	0	0.019921	0.0156996	0	0.0305316	0	0	0.00664033	0.422962
Tb927.3.5860-1	Tb927.3.5860	variant surface glycoprotein (VSG, pseudogene), putative,variant surface glycoprotein, frameshift	0	0	0	0	0	0	0	0	0	0	0	0	0	0	0	0	0	0	0	0	0	0	0	0	div 0
Tb927.3.5870-1	Tb927.3.5870	variant surface glycoprotein (VSG, pseudogene), putative,variant surface glycoprotein, fragment	0	0	0	0	0	0	0	0	0	0	0	0	0	0	0	0	0	0	0	0	0	0	0	0	div 0
Tb927.3.5880-1	Tb927.3.5880	variant surface glycoprotein (VSG, pseudogene), putative,variant surface glycoprotein, point mutation	0	0	0	0	0	0	0	0	0	0	0	0	0	0	0	0	0	0	0	0	0	0	0	0	div 0
Tb927.3.5890-1	Tb927.3.5890	variant surface glycoprotein (VSG, pseudogene), putative,variant surface glycoprotein, point mutation	0	0	0	0	0	0	0	0	0	0	0	0	0	0	0	0	0	0	0	0	0	0	0	0	div 0
Tb927.3.5900-1	Tb927.3.5900	variant surface glycoprotein (VSG, pseudogene), putative,variant surface glycoprotein, frameshift	0	0	0	0	0	0	0	0	0	0	0	0	0	0	0	0	0	0	0	0	0	0	0	0	div 0
Tb927.4.100-1	Tb927.4.100	retrotransposon hot spot protein (RHS, pseudogene), putative,retrotransposon hot spot protein 1 (RHS1), interrupted	116.68	114.087	118.297	56.9612	113.344	115.967	111.214	108.502	113.671	108.051	108.049	98.9946	50.7569	92.7896	100.97	87.0569	88.3399	89.0475	116.355	95.4242	111.129	105.031	81.5053	88.1481	0.757582
Tb927.4.110-1	Tb927.4.110	retrotransposon hot spot protein (RHS, pseudogene), putative,retrotransposon hot spot protein 1 (RHS1), interrupted	22.5229	22.6451	21.2279	13.1917	24.0282	18.2489	22.0345	19.7111	21.8929	22.0203	22.6599	21.8792	13.5088	18.7535	17.646	29.7169	21.6028	23.6566	22.132	18.4896	21.2128	22.1865	16.6361	24.9921	1.12923
Tb927.4.120-1	Tb927.4.120	hypothetical protein	46.2597	48.2476	48.9885	33.1907	50.0323	58.4729	51.0014	46.0573	52.9554	56.2981	49.6164	43.4359	26.9283	49.4175	51.3799	43.7406	41.7952	43.7009	47.8319	47.232	50.0047	49.7835	42.5753	43.0789	0.900631
Tb927.4.130-1	Tb927.4.130	receptor-type adenylate cyclase GRESAG 4, pseudogene, putative,receptor-type adenylate cyclase GRESAG 4, degenerate	4.26397	4.61318	4.72365	3.64016	4.08251	3.72615	4.21362	3.61986	4.2371	4.24664	4.8728	3.94123	4.43507	4.49788	4.56233	2.91733	2.92554	3.00171	4.5336	3.81627	4.02353	4.35356	4.49843	2.9482	0.650299
Tb927.4.140-1	Tb927.4.140	hypothetical protein	1.90263	0.643266	1.98556	1.26694	1.43235	3.30834	2.54606	1.53394	1.3621	0.819908	2.30428	1.89117	0.893289	2.26485	3.66062	2.51826	1.45579	1.78461	1.51049	2.00254	1.81403	1.67179	2.27292	1.91955	1.27082
Tb927.4.150-1	Tb927.4.150	hypothetical protein	8.79466	9.67618	9.33352	4.7644	8.07969	13.7372	9.42954	8.81293	8.39484	10.1064	5.77694	4.74124	4.47903	9.08492	7.39285	13.8895	11.7313	10.922	9.26812	8.86042	8.8791	6.87487	6.9856	12.1809	1.31428
Tb927.4.160-1	Tb927.4.160	leucine-rich repeat protein (LRRP, pseudogene), putative,leucine-rich repeat protein 1 (LRRP1), frameshift	14.491	16.1203	16.83	8.03466	15.3374	13.3606	13.975	12.4994	13.8322	17.0721	14.3892	13.2808	6.41947	12.4087	13.4905	13.5496	16.5166	13.9145	15.8138	12.2442	13.4355	14.914	10.7729	14.6602	0.927055
Tb927.4.170-1	Tb927.4.170	hypothetical protein	0.364945	0.987081	0.380851	0	0.732641	0.634574	0	0	0.696708	0.838757	0	0	0	0	0.624129	0	0	0.161085	0.577626	0.455738	0.232236	0.279585	0.208043	0.0536951	0.0929583
Tb927.4.180-1	Tb927.4.180	hypothetical protein	17.0865	17.5891	19.6941	2.71705	17.4068	19.0678	18.118	18.0931	15.8228	17.8766	19.7669	18.2509	3.83146	15.0572	18.7539	16.2018	15.6103	13.0576	18.1232	13.0639	17.3446	18.6315	12.5475	14.9566	0.825271
Tb927.4.190-1	Tb927.4.190	retrotransposon hot spot protein (RHS, pseudogene), putative,retrotransposon hot spot protein (RHS), degenerate	1.90602	2.17064	1.57033	1.33599	3.02084	2.09319	2.44075	1.83321	2.01088	2.53615	2.91585	1.32949	2.63753	1.14638	2.05874	1.91197	1.31583	0.974146	1.88233	2.15001	2.09495	2.2605	1.94755	1.40065	0.744103
Tb927.4.200-1	Tb927.4.200	retrotransposon hot spot protein 1 (RHS1), putative	28.4818	29.1305	29.3658	13.7631	28.6204	28.3617	26.6587	23.9245	28.0486	30.6911	25.8362	29.95	12.2762	27.2122	25.7123	26.8291	31.4386	29.0043	28.9927	23.5817	26.2106	28.8258	21.7335	29.0907	1.00338
Tb927.4.210-1	Tb927.4.210	retrotransposon hot spot protein (RHS, pseudogene), putative,retrotransposon hot spot protein 2 (RHS2), interrupted, degenerate	33.0344	32.6976	35.9529	20.8177	33.7812	35.4193	31.2447	32.3212	31.1099	37.809	34.0372	31.3388	24.4496	36.1817	36.4267	36.3852	39.5356	38.31	33.895	30.0061	31.5586	34.395	32.3526	38.0769	1.12338
Tb927.4.220-1	Tb927.4.220	retrotransposon hot spot protein (RHS, pseudogene), putative,retrotransposon hot spot protein 2 (RHS2), interrupted, degenerate	9.0189	8.21423	9.66809	5.80129	8.99131	8.74792	9.07591	9.76087	9.07739	8.81302	8.71843	10.0826	5.30018	11.5685	9.54826	9.48472	11.6957	11.1032	8.96707	7.84684	9.30472	9.20467	8.80563	10.7612	1.20008
Tb927.4.230-1	Tb927.4.230	DNA-directed RNA polymerase III subunit, pseudogene, putative,DNA-directed RNA polymerase III subunit, degenerate	16.896	14.671	16.2336	6.31044	18.2114	16.912	15.8064	14.778	14.1045	18.3056	16.6119	17.5998	5.15187	15.6151	14.4478	15.3818	12.6757	13.3195	15.9335	13.8113	14.8963	17.5058	11.7383	13.7924	0.865618
Tb927.4.240-1	Tb927.4.240	retrotransposon hot spot protein (RHS, pseudogene), putative,retrotransposon hot spot protein 4 (RHS4), degenerate	1.05834	1.32654	1.56242	0.962564	1.29552	1.12211	1.10536	1.27641	0.985586	1.98744	2.08416	1.71051	1.0665	1.96655	1.36852	2.18659	2.23466	2.11925	1.31577	1.12673	1.12245	1.92737	1.46719	2.18017	1.65696
Tb927.4.250-1	Tb927.4.250	retrotransposon hot spot protein 5 (RHS5), putative	2.00396	1.56677	1.79721	0.792305	1.88579	1.85115	1.40177	1.7166	1.43464	1.83509	1.71912	1.07894	1.05847	2.02764	1.98133	1.12726	1.47855	1.27152	1.78931	1.50975	1.51767	1.54438	1.68915	1.29245	0.722314
Tb927.4.260-1	Tb927.4.260	retrotransposon hot spot protein 3 (RHS3), putative	0.4552	0.615599	0.752146	0.151556	0.989984	0.131919	0.812183	0.61165	0.470715	0.741052	0.490039	0.50273	0	1.08372	0.90823	0.96398	1.06147	1.15531	0.607648	0.424486	0.631516	0.57794	0.663983	1.06025	1.74484
Tb927.4.270-1	Tb927.4.270	retrotransposon hot spot protein 3 (RHS3), putative	0.265533	0.359099	0.514626	0.151556	0.533069	0.131919	0.553761	0.407767	0.217253	0.34873	0.612548	0.301638	0.142478	0.361239	0.194621	0.48199	0.298537	0.334873	0.379753	0.272181	0.392927	0.420972	0.232779	0.3718	0.979057
Tb927.4.280-1	Tb927.4.280	retrotransposon hot spot protein 3 (RHS3), putative	0	0	0	0	0	0	0	0	0	0	0	0	0	0	0	0	0	0	0	0	0	0	0	0	div 0
Tb927.4.290-1	Tb927.4.290	retrotransposon hot spot protein 3 (RHS3), putative	0.0379333	0	0	0	0	0	0	0	0	0	0	0	0	0	0	0	0	0	0.0126444	0	0	0	0	0	0
Tb927.4.300-1	Tb927.4.300	retrotransposon hot spot protein 3 (RHS3), putative	1.32985	1.09905	1.31071	0.147588	1.40902	1.28465	1.04258	1.07215	1.30465	1.3584	1.78954	1.46871	0.277496	1.05535	1.51621	1.72103	1.58282	1.12507	1.24654	0.947088	1.13979	1.53888	0.949684	1.47631	1.18432
Tb927.4.310-1	Tb927.4.310	hypothetical protein, conserved	27.4682	29.491	30.7327	28.4408	29.9714	19.037	27.4022	27.3426	28.6297	30.5906	28.8676	27.6452	25.6635	29.8792	28.3345	26.4857	22.444	25.2827	29.2306	25.8164	27.7915	29.0345	27.9591	24.7375	0.846286
Tb927.4.320-1	Tb927.4.320	hypothetical protein, conserved	58.4487	62.7845	60.6271	51.9384	53.6489	54.4613	59.3415	58.3225	58.9258	56.7752	50.7401	59.8539	65.0822	60.4234	64.4506	93.3944	98.8194	93.8085	60.6201	53.3495	58.8633	55.7897	63.3187	95.3408	1.57276
Tb927.4.330-1	Tb927.4.330	hypothetical protein, conserved	28.0182	29.8306	25.984	26.1865	26.1669	27.0228	24.232	24.6695	23.5542	25.6682	24.6457	28.3476	31.3826	32.4636	32.4843	48.01	51.7774	50.0831	27.9443	26.4587	24.1519	26.2205	32.1102	49.9568	1.78773
Tb927.4.340-1	Tb927.4.340	hypothetical protein, conserved	21.4429	24.1449	21.8973	19.2423	22.7246	20.963	23.3764	18.0049	20.2045	24.0067	20.8053	23.6615	28.3444	24.1886	25.6544	29.2337	31.3854	32.3753	22.495	20.9766	20.5286	22.8245	26.0625	30.9981	1.378
Tb927.4.350-1	Tb927.4.350	hypothetical protein, conserved	21.4579	21.8205	21.0912	18.6083	18.7838	18.0049	17.8883	18.8643	18.8946	21.7912	21.3542	21.6041	26.3968	21.9392	25.0338	25.1866	29.0549	27.1845	21.4565	18.4657	18.5491	21.5832	24.4566	27.142	1.26498
Tb927.4.360-1	Tb927.4.360	1,2-Dihydroxy-3-keto-5-methylthiopentene dioxygenase, putative	129.562	128.05	127.191	123.592	141.543	149.579	144.566	137.654	143.733	131.142	136.964	130.578	83.7466	119.221	115.04	100.019	107.499	109.156	128.268	138.238	141.984	132.895	106.003	105.558	0.822952
Tb927.4.370-1	Tb927.4.370	hypothetical protein, conserved	25.1713	25.6011	26.2684	19.3932	26.1015	30.4751	25.1046	22.5857	27.6013	29.4636	28.8894	27.432	23.0499	26.8432	27.4831	28.6352	29.2875	27.4779	25.6803	25.3233	25.0972	28.595	25.7921	28.4668	1.10851
Tb927.4.380-1	Tb927.4.380	hypothetical protein, conserved	38.151	34.3676	38.8878	29.6242	43.1293	40.7723	40.9531	36.2419	39.1992	39.6903	39.911	42.6664	33.3245	45.6252	42.8107	49.7907	51.3162	48.449	37.1354	37.8419	38.7981	40.7559	40.5868	49.852	1.34244
Tb927.4.390-1	Tb927.4.390	hypothetical protein, conserved	45.2282	41.837	45.1227	11.083	41.4036	49.7029	43.1366	40.0615	38.3368	46.9847	43.8208	46.9936	10.1927	53.7524	53.2163	68.5785	77.5176	74.5838	44.0626	34.0632	40.5116	45.933	39.0538	73.56	1.66944
Tb927.4.400-1	Tb927.4.400	RNA-binding protein, putative (DRBD7)	80.049	80.374	82.792	89.0345	88.5183	82.0232	80.4735	78.7208	75.4127	73.1614	72.0892	73.8833	74.3402	68.6914	77.2882	71.4872	74.6623	66.7838	81.0717	86.5253	78.2023	73.0446	73.4399	70.9778	0.875494
Tb927.4.410-1	Tb927.4.410	CAF 40 (CAF40)	145.897	156.672	154.904	108.667	130.295	136.888	134.972	129.701	135.823	138.04	148.366	154.155	121.386	159.35	157.131	147.767	132.893	147.218	152.491	125.283	133.499	146.854	145.955	142.626	0.935307
Tb927.4.420-1	Tb927.4.420	phosphatidylinositol 3-kinase (tor2) (TOR2)	34.3336	34.2247	35.5095	36.2502	32.7724	27.4552	34.0629	31.9094	33.0574	36.7833	35.3842	35.295	36.3413	38.7271	36.9045	41.2769	36.9496	39.9466	34.6893	32.1593	33.0099	35.8208	37.3243	39.391	1.13554
Tb927.4.430-1	Tb927.4.430	proteasome beta 7 subunit	162.375	168.092	159.769	114.946	151.928	175.959	160.002	156.988	158.684	169.157	167.311	166.264	130.326	160.705	151.244	129.153	141.313	140.485	163.412	147.611	158.558	167.578	147.425	136.984	0.838272
Tb927.4.440-1	Tb927.4.440	hypothetical protein, conserved	45.8926	46.3579	44.3742	18.2108	39.8609	47.5537	41.929	36.4457	40.5878	40.4681	38.1124	45.1816	14.7748	42.0981	49.0134	61.089	62.7351	56.5537	45.5416	35.2085	39.6542	41.2541	35.2955	60.126	1.32024
Tb927.4.450-1	Tb927.4.450	coatomer alpha subunit, putative (TbCoatomerAlpha)	77.7299	80.6453	80.6733	77.9993	83.7041	74.9989	79.8096	79.551	73.8066	74.2767	78.4454	77.1733	66.7076	68.6661	70.0625	67.4818	68.4053	68.079	79.6828	78.9007	77.7224	76.6318	68.4788	67.9887	0.853242
Tb927.4.460-1	Tb927.4.460	Alkylated DNA repair protein (alkB homolog), putative	56.3795	56.0138	49.1556	58.5539	49.0508	52.4816	48.7023	52.5294	49.6383	52.4766	48.3165	50.9098	60.8539	56.4898	57.2041	58.5216	61.9834	62.1421	53.8496	53.3621	50.29	50.5676	58.1826	60.8824	1.1306
Tb927.4.470-1	Tb927.4.470	snoRNP protein GAR1, putative	91.7535	96.3305	86.2445	100.746	98.4733	109.936	115.539	108.722	90.7446	85.9798	96.5962	101.232	104.391	99.5588	106.238	113.232	122.483	115.406	91.4428	103.052	105.002	94.6028	103.396	117.04	1.27993
Tb927.4.480-1	Tb927.4.480	hypothetical protein, conserved	41.8794	44.9651	41.0501	36.1744	58.3597	56.3926	45.532	47.4599	46.9126	39.9831	44.0088	53.4559	31.0504	36.3348	43.6569	37.5145	35.1121	35.7678	42.6316	50.3089	46.6348	45.816	37.014	36.1315	0.847529
Tb927.4.490-1	Tb927.4.490	hypothetical protein, conserved	44.6469	43.0162	42.3681	41.2828	40.5581	43.1741	42.0253	39.6216	39.1578	38.6347	42.2116	44.5567	41.5615	45.0874	43.3207	38.1299	40.0867	39.5161	43.3437	41.6717	40.2682	41.801	43.3232	39.2442	0.905418
Tb927.4.500-1	Tb927.4.500	hypothetical protein, conserved	54.022	52.4023	52.7377	45.1292	42.9861	48.7606	44.7367	46.5626	39.9871	48.8736	48.5343	46.4718	45.3774	45.4588	45.6903	43.785	38.8223	40.1681	53.054	45.6253	43.7622	47.9599	45.5088	40.9252	0.771387
Tb927.4.510-1	Tb927.4.510	hypothetical protein, conserved	57.3101	53.1999	54.1814	40.1566	42.8941	56.2496	49.3621	51.7318	53.1798	46.1237	58.6868	62.9854	48.7517	55.1469	52.9332	59.2029	57.9726	59.3189	54.8972	46.4334	51.4246	55.9319	52.2773	58.8314	1.07167
Tb927.4.520-1	Tb927.4.520	hypothetical protein, conserved	93.1754	93.734	97.8861	70.7498	83.1117	94.5391	84.7222	82.2022	88.4443	91.4532	89.1366	100.383	89.6354	106.912	108.953	124.148	112.054	115.55	94.9318	82.8002	85.1229	93.6577	101.834	117.251	1.2351
Tb927.4.530-1	Tb927.4.530	hypothetical protein, conserved	46.6415	44.1984	44.0058	52.7379	46.8173	55.1719	49.1415	51.3398	51.5196	48.9335	44.9493	47.1015	51.1867	48.0458	48.9507	49.2111	50.5656	50.4994	44.9486	51.5757	50.667	46.9948	49.3944	50.092	1.11443
Tb927.4.540-1	Tb927.4.540	hypothetical protein, conserved	40.8569	42.6606	39.4269	25.5125	37.3874	40.1577	39.7227	39.7743	40.0175	43.7925	40.8043	40.9912	31.4313	44.9239	46.1613	67.1507	64.5674	68.6236	40.9815	34.3525	39.8382	41.8627	40.8388	66.7805	1.62953
Tb927.4.550-1	Tb927.4.550	hypothetical protein, conserved	61.3107	65.7396	67.6391	66.4881	59.1974	62.9497	64.9253	69.6724	75.2444	75.4881	62.2315	61.5216	76.7612	74.79	60.4156	81.9216	89.7383	82.4112	64.8965	62.8784	69.9474	66.4138	70.6556	84.6904	1.30501
Tb927.4.560-1	Tb927.4.560	Cytoplasmic dynein 2 heavy chain (DYNC2H1), putative	75.1914	75.4552	80.4046	78.8677	80.0374	59.3249	75.9029	76.2209	77.8254	76.9137	75.4338	73.2157	60.1201	63.981	64.4116	49.9186	44.627	47.3217	77.017	72.7433	76.6497	75.1878	62.8376	47.2891	0.614008
Tb927.4.570-1	Tb927.4.570	hypothetical protein, conserved	28.1989	30.6803	27.9159	25.601	27.312	30.1078	28.5097	29.4389	28.1986	33.014	34.3514	30.4407	27.607	32.1034	30.7605	34.2736	35.7826	34.0495	28.9317	27.6736	28.7157	32.602	30.1569	34.7019	1.19944
Tb927.4.580-1	Tb927.4.580	hypothetical protein, conserved	28.8007	29.3628	26.7452	26.671	27.8644	30.8578	29.6214	30.853	29.2895	30.761	27.5363	27.4611	36.3069	33.5166	30.0956	42.7255	41.0499	43.9359	28.3029	28.4644	29.9213	28.5861	33.3063	42.5704	1.5041
Tb927.4.590-1	Tb927.4.590	hypothetical protein, conserved	122.142	118.136	116.353	140.396	119.074	130.054	134.113	126.297	124.212	119.244	128.875	125.842	122.312	124.635	114.433	122.106	121.407	120.386	118.877	129.842	128.207	124.653	120.46	121.299	1.02038
Tb927.4.600-1	Tb927.4.600	hypothetical protein, conserved	75.4816	74.1739	73.7006	60.6338	66.145	82.8697	74.2374	74.5567	73.3208	77.5612	72.4448	73.7476	68.5023	83.0374	92.8892	107.834	107.564	105.681	74.452	69.8828	74.0383	74.5846	81.4763	107.026	1.43752
Tb927.4.610-1	Tb927.4.610	hypothetical protein, conserved	46.28	47.6078	52.4622	47.2411	48.1649	52.8686	49.1867	48.1099	47.7289	52.4098	49.9668	51.8255	42.9517	46.8056	50.1577	39.6018	34.705	37.0749	48.7833	49.4249	48.3418	51.4007	46.6383	37.1272	0.761063
Tb927.4.620-1	Tb927.4.620	hypothetical protein, conserved	26.0358	25.7445	24.7976	25.7915	26.2019	23.8411	25.8651	25.643	26.1916	28.2387	27.7919	28.0523	26.575	28.8028	27.8435	24.3996	22.597	24.611	25.526	25.2782	25.8999	28.0276	27.7404	23.8692	0.935095
Tb927.4.630-1	Tb927.4.630	hypothetical protein, conserved	44.0858	47.4877	43.0815	40.7906	42.6339	50.0893	49.2488	47.767	49.3071	51.4669	53.4207	52.9464	57.3894	56.3333	59.2137	58.1835	61.1665	56.5217	44.885	44.5046	48.7743	52.6113	57.6454	58.6239	1.30609
Tb927.4.640-1	Tb927.4.640	hypothetical protein, conserved	42.6993	40.9287	37.2131	40.7315	36.1605	38.9516	40.9774	42.2142	41.4127	45.2331	43.5558	46.047	47.736	44.0584	46.9107	51.118	46.2533	47.5219	40.2804	38.6145	41.5348	44.9453	46.235	48.2977	1.19904
Tb927.4.650-1	Tb927.4.650	chaperone protein DNAj, putative	78.8162	80.5233	81.2636	75.1717	69.2673	77.2013	68.8339	71.6824	73.0155	76.6303	72.8066	70.4729	75.3013	80.9564	79.7565	73.2507	85.8501	87.6945	80.2011	73.8801	71.1773	73.3033	78.6714	82.2651	1.02574
Tb927.4.660-1	Tb927.4.660	hypothetical protein, conserved	60.0547	57.7084	59.4293	66.4991	61.2692	62.8043	57.548	56.3212	59.1452	58.3704	62.1007	61.6499	66.676	58.7722	60.8761	53.8813	54.7747	55.2293	59.0641	63.5242	57.6715	60.707	62.1081	54.6284	0.9249
Tb927.4.670-1	Tb927.4.670	hypothetical protein, conserved	48.2007	47.1244	49.6925	45.0685	52.4495	45.767	46.3104	49.3048	49.1035	48.0146	48.0512	49.9185	50.4045	44.2038	50.8899	52.4446	47.648	48.4889	48.3392	47.7617	48.2396	48.6614	48.4994	49.5272	1.02458
Tb927.4.680-1	Tb927.4.680	hypothetical protein, conserved	46.8848	47.0902	42.1431	56.5712	40.1727	56.5269	40.5671	43.1771	43.1673	39.8481	42.2295	47.8709	62.1369	46.9187	50.2839	52.7803	46.9998	47.3206	45.3727	51.0903	42.3038	43.3161	53.1132	49.0336	1.08068
Tb927.4.690-1	Tb927.4.690	geranylgeranyl transferase type II beta subunit, putative	42.0158	42.2073	39.1373	36.1467	41.9828	49.8474	42.3752	42.7736	40.1663	38.1294	48.6529	44.4794	36.5283	38.9826	42.3958	34.0563	35.9625	36.5862	41.1201	42.659	41.7717	43.7539	39.3022	35.535	0.864175
Tb927.4.700-1	Tb927.4.700	hypothetical protein, conserved	38.6231	38.2052	30.2738	35.2648	34.0284	45.6033	40.0508	34.7193	38.3966	35.5653	39.2187	40.4579	36.1088	39.0294	40.5261	45.5394	39.3784	40.2752	35.7007	38.2989	37.7223	38.414	38.5548	41.731	1.16891
Tb927.4.710-1	Tb927.4.710	hypothetical protein, conserved	60.7295	70.1581	70.3646	66.4244	72.7792	67.7217	65.8448	63.2958	66.9321	59.6158	62.8916	65.6934	39.6068	35.9164	44.8873	30.481	23.6919	28.6404	67.0841	68.9751	65.3576	62.7336	40.1368	27.6044	0.41149
Tb927.4.720-1	Tb927.4.720	hypothetical protein, conserved	127.001	109.37	123.367	79.2494	101.823	113.888	120.684	125.573	120.274	139.06	118.018	121.736	147.005	140.339	149.579	150.122	169.727	167.292	119.913	98.3202	122.177	126.271	145.641	162.38	1.35415
Tb927.4.730-1	Tb927.4.730	hypothetical protein, conserved	52.6809	54.754	49.7794	57.408	50.5091	65.2491	57.7884	56.6758	57.8677	64.1895	58.7927	56.446	66.4404	62.3114	64.9828	81.0124	78.6552	78.1548	52.4048	57.7221	57.444	59.8094	64.5782	79.2741	1.51273
Tb927.4.740-1	Tb927.4.740	hypothetical protein, conserved	91.8698	95.6829	86.7722	91.224	82.4289	89.1165	91.0307	87.2213	85.0741	87.949	90.6725	91.8194	110.236	93.9734	98.543	119.637	122.967	116.203	91.4416	87.5898	87.7754	90.147	100.918	119.602	1.30796
Tb927.4.750-1	Tb927.4.750	50S ribosomal protein L7Ae, putative	144.978	145.872	158.71	127.818	134.465	157.053	152.383	147.741	151.672	146.11	120.801	134.113	134.501	139.719	137.112	171.011	177.74	175.596	149.853	139.778	150.599	133.675	137.111	174.782	1.16636
Tb927.4.760-1	Tb927.4.760	gamma-adaptin 1, putative,AP-1 adapter complex gamma subunit, putative	116.312	115.215	120.858	128.961	113.121	111.15	118.642	119.328	114.501	117.131	113.11	115.287	114.694	112.096	110.043	83.5579	81.3533	82.0362	117.462	117.744	117.49	115.176	112.278	82.3158	0.700789
Tb927.4.770-1	Tb927.4.770	ubiquitin-protein ligase, putative (upl3)	52.1358	52.0906	50.6836	43.8282	44.111	46.0995	44.3531	44.7466	44.8675	47.7029	49.398	49.8272	49.4807	52.0296	53.4132	60.5678	55.456	58.9469	51.6367	44.6796	44.6557	48.976	51.6412	58.3236	1.1295
Tb927.4.780-1	Tb927.4.780	hypothetical protein, conserved	70.6381	68.2348	65.4975	41.9563	68.1867	65.0512	59.4044	57.4126	62.0232	50.0621	46.8984	56.1046	36.978	44.5333	60.1921	82.353	86.0898	83.9779	68.1235	58.3981	59.6134	51.0217	47.2345	84.1402	1.23511
Tb927.4.790-1	Tb927.4.790	hypothetical protein, conserved	51.4325	50.3858	57.2724	33.4191	46.531	47.7969	45.8605	47.1541	45.6202	40.5032	45.4705	45.4422	35.2546	39.5846	36.0357	51.924	49.5815	51.9146	53.0302	42.5823	46.2116	43.8053	36.9583	51.1401	0.964357
Tb927.4.800-1	Tb927.4.800	TOR-like 1 (TOR-like 1)	64.3892	65.9067	69.9354	68.6275	67.4227	52.2448	62.4505	63.1941	64.505	62.9743	65.0161	67.667	61.3114	64.3383	65.2455	62.2129	58.3229	59.7502	66.7437	62.765	63.3832	65.2191	63.6317	60.0953	0.900389
Tb927.4.810-1	Tb927.4.810	expression site-associated gene (ESAG) protein, putative,expression site-associated gene 5 (ESAG5) protein, putative	109.07	106.399	107.8	83.6945	103.95	104.484	102.191	96.2318	91.5883	97.547	100.422	102.008	74.2463	80.6286	86.9086	64.9222	60.9966	62.3699	107.756	97.3764	96.6703	99.9925	80.5945	62.7629	0.582453
Tb927.4.820-1	Tb927.4.820	TFIIF-stimulated CTD phosphatase, putative	41.3916	39.4161	39.1479	45.3834	32.5929	35.8418	32.6255	35.7979	34.7497	34.3846	37.0435	31.7241	57.858	37.9926	35.1571	39.5446	38.3753	41.2361	39.9852	37.9394	34.391	34.3841	43.6692	39.7187	0.993335
Tb927.4.830-1	Tb927.4.830	hypothetical protein, conserved	58.6997	54.0045	51.4659	41.2669	57.3877	55.3976	55.0039	54.4205	53.5316	53.6631	52.1512	61.3102	44.2592	56.1076	56.3517	57.7642	62.2066	61.3552	54.7234	51.3508	54.3186	55.7082	52.2395	60.442	1.1045
Tb927.4.840-1	Tb927.4.840	hypothetical protein, conserved	58.529	57.32	59.3684	66.617	55.5601	59.2627	61.2012	59.7208	59.0481	58.9546	57.1049	53.6594	80.2727	71.2578	68.5423	65.6638	67.494	67.8212	58.4058	60.48	59.99	56.573	73.3576	66.993	1.14703
Tb927.4.850-1	Tb927.4.850	hypothetical protein, conserved	65.8523	58.1594	64.8655	56.8262	61.379	70.1053	65.8325	66.2136	70.3417	71.6848	62.2116	67.3849	56.367	59.5116	67.8022	63.5615	62.677	63.7199	62.9591	62.7702	67.4626	67.0938	61.2269	63.3195	1.00572
Tb927.4.860-1	Tb927.4.860	hypothetical protein, conserved	73.9783	75.8905	71.9188	77.7315	68.6102	74.2219	71.8602	71.8886	71.085	76.0426	77.8991	73.9985	91.6526	75.807	84.9064	82.0552	81.9698	84.9246	73.9292	73.5212	71.6113	75.9801	84.122	82.9832	1.12247
Tb927.4.870-1	Tb927.4.870	dynein heavy chain, putative	47.2664	48.2959	52.0348	60.0556	58.4743	40.3578	49.0547	51.4276	54.2184	53.0368	51.3297	50.9455	45.0054	45.5201	42.8177	32.4494	29.0154	31.1567	49.199	52.9626	51.5669	51.7707	44.4477	30.8738	0.627529
Tb927.4.880-1	Tb927.4.880	TPR-repeat-containing chaperone protein DNAJ, putative	42.8305	42.3333	41.828	38.7769	35.7767	41.7011	38.2984	39.0262	40.9149	39.5502	40.2246	45.2174	49.6425	45.3615	43.1674	37.74	36.671	38.1906	42.3306	38.7516	39.4132	41.664	46.0572	37.5339	0.886684
Tb927.4.890-1	Tb927.4.890	small nuclear ribonucleoprotein SmD3, putative (SmD3)	106.929	109.566	98.6403	82.624	106.599	99.6281	101.579	110.825	105.203	100.441	106.666	98.6668	110.344	94.5301	117.336	107.812	114.566	117.834	105.045	96.2838	105.869	101.925	107.404	113.404	1.07958
Tb927.4.900-1	Tb927.4.900	hypothetical protein, conserved	54.5593	47.9968	45.8925	46.9013	41.9437	39.6609	45.0179	47.6644	49.3792	51.269	50.681	42.804	59.2844	56.4748	62.4129	58.5431	66.7771	63.3468	49.4829	42.8353	47.3538	48.2513	59.3907	62.889	1.27092
Tb927.4.910-1	Tb927.4.910	hypothetical protein, conserved	33.9637	31.8059	33.7115	36.5725	30.1341	36.9256	36.3528	36.5839	35.589	38.8706	30.159	33.5528	46.5065	41.7635	38.6837	43.6532	44.4586	45.3102	33.1604	34.544	36.1752	34.1941	42.3179	44.474	1.34118
Tb927.4.920-1	Tb927.4.920	hypothetical protein, conserved	122.834	129.716	129.492	127.518	110.415	116.792	120.923	124.427	115.182	111.852	120.034	109.117	127.705	103.484	109.739	126.887	126.286	134.185	127.347	118.242	120.177	113.668	113.643	129.119	1.01391
Tb927.4.930-1	Tb927.4.930	50S ribosomal protein L14, putative	69.0706	66.5916	70.3371	68.6931	59.7141	76.3225	67.4376	62.6317	64.4418	64.6505	64.0429	57.8764	74.8999	68.9587	75.6378	84.2239	82.9997	86.8402	68.6664	68.2432	64.837	62.1899	73.1655	84.6879	1.23332
Tb927.4.940-1	Tb927.4.940	hypothetical protein, conserved	76.4357	79.0811	76.7549	74.1751	80.9087	75.4694	77.8219	75.7297	77.1445	75.6745	81.1348	79.6232	83.9195	85.9224	79.8948	95.3098	99.4642	96.4494	77.4239	76.8511	76.8987	78.8109	83.2456	97.0745	1.2538
Tb927.4.950-1	Tb927.4.950	hypothetical protein, conserved	51.7773	52.9349	47.4411	58.287	47.7231	51.1876	53.9401	56.0083	50.7911	58.3026	49.6402	51.0984	79.992	64.5029	56.8053	71.7201	74.2081	75.9222	50.7177	52.3992	53.5798	53.0137	67.1001	73.9501	1.45807
Tb927.4.960-1	Tb927.4.960	hypothetical protein, conserved	51.1127	53.9487	50.7174	58.8175	53.5219	52.8198	51.561	49.135	48.9433	50.5253	48.4727	49.728	48.2815	43.5285	45.6254	35.7004	34.3498	34.5982	51.9263	55.0531	49.8797	49.5753	45.8118	34.8828	0.671775
Tb927.4.970-1	Tb927.4.970	hypothetical protein, conserved	30.9621	32.5842	25.9667	38.6854	34.1302	38.5672	36.3786	35.4614	32.6711	32.8632	35.2711	36.4083	60.0499	44.3886	37.9324	71.5293	71.379	71.1654	29.8377	37.1276	34.837	34.8475	47.457	71.3579	2.39154
Tb927.4.980-1	Tb927.4.980	actin, putative	61.5143	55.2554	55.4898	71.0403	58.5563	64.4339	60.6952	62.4651	64.297	61.5598	59.5634	59.865	73.5347	71.1175	67.7405	78.8344	81.1829	83.2348	57.4198	64.6768	62.4857	60.3294	70.7976	81.0841	1.41213
Tb927.4.990-1	Tb927.4.990	hypothetical protein, conserved	42.8764	45.2623	41.6614	41.762	43.7038	43.8308	41.7867	44.8585	44.0931	50.3803	48.6897	49.3913	58.4379	63.0557	59.6105	65.5135	69.8186	69.4466	43.2667	43.0989	43.5794	49.4871	60.368	68.2596	1.57765
Tb927.4.1000-1	Tb927.4.1000	hypothetical protein, conserved	91.9135	101.091	104.278	77.3303	106.616	93.6711	105.505	106.08	100.386	106.28	92.3789	111.451	90.6044	118.945	118.382	160.118	139.904	151.76	99.0941	92.5391	103.99	103.37	109.311	150.594	1.51971
Tb927.4.1010-1	Tb927.4.1010	hypothetical protein	10.5834	9.95664	13.4457	8.57938	18.4753	19.2028	13.8826	14.0972	14.0553	13.7483	14.1179	15.8557	4.3208	15.337	8.65639	16.5658	14.4855	13.9129	11.3286	15.4191	14.0117	14.574	9.43805	14.9881	1.32303
Tb927.4.1020-1	Tb927.4.1020	serine-palmitoyl-CoA transferase, putative	92.1683	87.6251	88.3573	92.0317	89.5732	90.2516	90.2453	93.0062	97.3191	99.7232	100.939	96.0978	119.011	108.216	106.903	101.792	99.2567	95.8651	89.3836	90.6189	93.5235	98.9202	111.377	98.9713	1.10726
Tb927.4.1030-1	Tb927.4.1030	hypothetical protein, conserved	29.8329	27.6919	29.1323	27.0659	27.0971	30.271	30.8252	28.0295	31.4781	37.9841	34.6756	38.4195	50.6974	41.1907	43.1508	49.5349	43.3225	46.5455	28.8857	28.1447	30.1109	37.0264	45.013	46.4676	1.60867
Tb927.4.1040-1	Tb927.4.1040	hypothetical protein, conserved	55.5153	54.851	62.5644	41.8621	59.7958	70.5251	53.4118	56.9516	61.7024	69.4762	57.3081	46.026	41.8936	58.1781	56.3584	65.7613	61.513	67.6944	57.6436	57.3943	57.3553	57.6034	52.1434	64.9896	1.12744
Tb927.4.1050-1	Tb927.4.1050	hypothetical protein, conserved	47.6024	44.6729	45.0393	49.1789	43.8728	45.3294	44.9453	43.783	45.9194	47.4369	47.2012	44.9323	69.5219	58.3772	59.2355	65.8792	63.6608	64.4501	45.7715	46.127	44.8826	46.5235	62.3782	64.6634	1.41274
Tb927.4.1060-1	Tb927.4.1060	hypothetical protein, conserved	32.5377	32.1321	33.6351	36.2983	30.2696	31.0273	30.8251	30.4342	33.5153	34.7422	33.6219	32.6853	49.6351	45.3993	44.9701	50.7231	53.2269	51.1997	32.7683	32.5318	31.5915	33.6831	46.6682	51.7165	1.57825
Tb927.4.1070-1	Tb927.4.1070	50S ribosomal protein L13, putative	36.0774	32.4327	36.2352	34.8548	36.0041	38.2557	36.8363	36.2037	38.8166	34.9881	36.7058	34.5472	50.1298	44.0876	40.6575	62.0485	52.8837	55.3673	34.9151	36.3716	37.2855	35.4137	44.9583	56.7665	1.62584
Tb927.4.1080-1	Tb927.4.1080	V-type ATPase, A subunit, putative	197.707	191.944	193.164	235.803	195.079	183.183	198.919	192.864	189.512	183.644	196.466	188.515	201.554	177.159	168.141	97.1332	104.906	104.347	194.272	204.689	193.765	189.542	182.285	102.129	0.525701
Tb927.4.1090-1	Tb927.4.1090	endosomal integral membrane protein, putative	38.4003	40.2107	40.1435	37.2899	41.7571	39.2396	40.5186	39.1645	37.8	39.761	40.5856	43.8235	39.4384	42.2189	41.7861	35.0835	35.9693	34.9735	39.5848	39.4289	39.161	41.39	41.1478	35.3421	0.89282
Tb927.4.1100-1	Tb927.4.1100	ribosomal protein L21E (60S), putative	675.089	665.897	653.706	854.667	651.474	732.195	680.827	706.208	683.797	598.369	625.07	663.788	750.307	575.739	571.046	529.776	568.12	551.584	664.897	746.112	690.277	629.076	632.364	549.827	0.826935
Tb927.4.1110-1	Tb927.4.1110	hypothetical protein, conserved	46.659	46.6718	44.6589	42.5905	46.0035	47.6068	48.5442	50.7005	51.4337	57.0026	54.6883	54.5191	53.4051	62.5748	62.0899	53.4003	56.3729	55.7124	45.9966	45.4003	50.2261	55.4033	59.3566	55.1619	1.19926
Tb927.4.1120-1	Tb927.4.1120	hypothetical protein, conserved	79.0532	76.8779	74.2532	63.3569	67.0374	67.4643	72.2009	67.7684	67.5998	74.74	77.2244	74.8429	85.4381	87.6777	89.3963	122.851	121.092	123.789	76.7281	65.9528	69.1897	75.6024	87.504	122.577	1.59756
Tb927.4.1130-1	Tb927.4.1130	hypothetical protein, conserved	72.9362	71.5634	59.2154	74.0396	67.3235	67.4024	69.2455	73.1946	69.8638	66.5245	63.4187	65.906	88.6024	73.8286	73.2712	77.7688	85.522	82.2292	67.905	69.5885	70.768	65.2831	78.5674	81.84	1.20521
Tb927.4.1140-1	Tb927.4.1140	phosphatidylinositol 4-kinase, putative	51.5714	49.9714	46.418	31.9673	45.3407	44.8367	45.4826	46.406	43.1863	50.7794	55.9099	51.2847	37.0193	51.6051	48.8257	71.0115	66.1501	68.7397	49.3202	40.7149	45.025	52.658	45.8167	68.6338	1.39159
Tb927.4.1150-1	Tb927.4.1150	hypothetical protein, conserved	41.3922	42.7066	42.0055	34.7238	41.0615	39.7814	40.3392	36.8286	40.3546	37.1743	43.4853	42.8724	33.2154	40.9663	42.4441	42.3482	39.3136	41.3255	42.0348	38.5223	39.1741	41.1774	38.8753	40.9958	0.975283
Tb927.4.1160-1	Tb927.4.1160	hypothetical protein, conserved	17.1849	19.43	16.7918	19.01	17.4834	14.2524	16.7927	15.9199	17.4928	16.5906	17.5977	17.3437	18.6293	18.7601	17.4825	23.0782	24.5162	24.2259	17.8022	16.9153	16.7351	17.1773	18.2906	23.9401	1.34478
Tb927.4.1170-1	Tb927.4.1170	ankyrin, putative	55.843	56.2404	55.873	45.3517	54.6162	62.4607	50.7122	53.6712	56.1567	52.1534	52.4767	51.9793	50.2738	48.3772	55.4703	61.173	59.012	57.1019	55.9855	54.1429	53.5134	52.2031	51.3738	59.0956	1.05555
Tb927.4.1180-1	Tb927.4.1180	hypothetical protein, conserved	57.1378	55.9728	53.2511	51.4288	60.3251	62.1089	57.4468	52.2109	51.5336	50.0233	54.3221	53.099	56.551	54.3523	58.6086	65.3699	59.6595	58.0875	55.4539	57.9543	53.7304	52.4815	56.504	61.039	1.10072
Tb927.4.1190-1	Tb927.4.1190	hypothetical protein, conserved	60.2839	54.304	58.2552	45.1859	57.4908	70.1826	60.689	54.3181	55.0672	55.2058	59.9829	51.7043	40.1411	57.7048	57.8482	62.4035	62.0606	59.6758	57.6144	57.6198	56.6914	55.631	51.898	61.38	1.06536
Tb927.4.1200-1	Tb927.4.1200	expression site-associated gene (ESAG) protein, putative,expression site-associated gene 1 (ESAG1) protein, putative	7.71441	9.13942	7.18569	2.29251	7.93547	9.97733	7.6319	7.88144	9.25026	10.6967	12.5602	6.42162	1.19733	8.13572	7.30531	6.07569	4.23707	4.67147	8.01317	6.73511	8.25453	9.89283	5.54612	4.99474	0.623317
Tb927.4.1210-1	Tb927.4.1210	hypothetical protein	0	0	0.119402	0.152375	0.229693	0.198947	0.222702	0	0	0	0	0	0	0.217915	0	0	0.10005	0.0505024	0.0398006	0.193672	0.074234	0	0.0726384	0.0501842	1.26089
Tb927.4.1220-1	Tb927.4.1220	leucine-rich repeat protein (LRRP), putative	96.9132	96.8436	98.7673	62.2111	99.3136	121.556	95.3437	94.2391	96.3779	92.9156	92.4568	99.3117	44.4728	65.4915	65.6029	50.4926	49.0745	43.9942	97.508	94.3602	95.3202	94.8947	58.5224	47.8538	0.490767
Tb927.4.1230-1	Tb927.4.1230	hypothetical protein	262.13	273.301	274.983	147.7	290.02	324.53	297.72	288.267	291.237	300.119	291.117	288.63	119.405	216.287	225.318	86.0709	89.45	79.2907	270.138	254.083	292.408	293.288	187.003	84.9372	0.314421
Tb927.4.1240-1	Tb927.4.1240	hypothetical protein	41.2573	36.3882	41.7451	23.1726	43.9336	46.1626	47.1354	45.3139	45.717	55.0381	49.2427	50.3991	26.9501	45.7807	45.7095	45.9647	44.8616	41.3306	39.7969	37.7563	46.0555	51.5599	39.4801	44.0523	1.10693
Tb927.4.1250-1	Tb927.4.1250	peroxisome biogenesis factor 1, putative	45.4436	48.4308	45.1959	52.5151	41.6545	42.0113	42.6229	44.6835	46.1913	50.1681	43.9995	45.1544	61.8936	50.7023	52.3146	52.4925	58.0243	52.3184	46.3568	45.3936	44.4992	46.4407	54.9702	54.2784	1.17088
Tb927.4.1260-1	Tb927.4.1260	hypothetical protein, conserved	52.4431	51.8674	49.5856	60.2495	46.6791	52.6261	53.0064	53.1818	46.6212	50.6083	51.0152	48.2332	84.0118	62.5774	62.1334	72.9243	79.7282	73.3491	51.2987	53.1849	50.9364	49.9523	69.5742	75.3339	1.46853
Tb927.4.1270-1	Tb927.4.1270	ruvB-like DNA helicase, putative	158.475	155.137	152.993	153.203	162.121	158.023	157.679	157.889	157.947	147.9	144.746	132.578	132.044	124.449	125.124	145.584	151.294	145.1	155.535	157.782	157.838	141.741	127.205	147.326	0.947221
Tb927.4.1280-1	Tb927.4.1280	hypothetical protein, conserved	98.8845	100.296	96.4955	119.893	93.1868	92.705	96.3395	101.677	99.2503	93.2113	86.5213	96.0388	143.464	98.6135	101.34	115.489	123.627	115.276	98.5588	101.928	99.0891	91.9238	114.472	118.131	1.19858
Tb927.4.1290-1	Tb927.4.1290	hypothetical protein, conserved	49.4581	47.3366	54.523	45.5155	49.5408	55.1181	43.2096	44.6188	44.2528	46.8681	57.6895	53.0941	60.8874	64.5029	58.9786	52.9154	56.4308	58.4276	50.4392	50.0582	44.0271	52.5506	61.4563	55.9246	1.10875
Tb927.4.1300-1	Tb927.4.1300	amidinotransferase, putative	674.403	653.269	656.613	1229.13	811.79	775.07	813.56	825.918	835.39	823.317	804.465	771.401	1126.39	782.098	770.518	452.076	549.702	475.419	661.428	938.664	824.956	799.728	893.003	492.399	0.744448
Tb927.4.1310-1	Tb927.4.1310	ZFP family member, putative (ZC3H9)	96.5958	94.2509	92.4892	110.865	80.4008	92.5869	84.9685	88.7764	91.7198	84.463	82.2948	85.3006	111.533	86.3326	89.0663	91.585	94.8547	91.413	94.4453	94.6175	88.4882	84.0194	95.6438	92.6175	0.980648
Tb927.4.1320-1	Tb927.4.1320	hypothetical protein, conserved	54.1395	54.8574	55.1383	71.4813	57.2185	50.6528	53.8907	57.0211	54.0343	54.187	52.7932	50.8583	75.392	55.1273	56.2306	58.5832	66.7476	59.4803	54.7117	59.7842	54.982	52.6128	62.25	61.6037	1.12597
Tb927.4.1330-1	Tb927.4.1330	DNA topoisomerase IB, large subunit	142.914	138.732	142.297	125.093	140.404	128.686	139.855	140.829	141.142	138.894	139.565	130.079	110.756	125.223	126.205	132.803	139.072	133.227	141.314	131.395	140.609	136.179	120.728	135.034	0.955558
Tb927.4.1340-1	Tb927.4.1340	cleavage and polyadenylation specificity factor subunit, putative (CPSF3)	82.5258	80.7153	80.8223	100.655	77.8766	73.706	77.0026	78.8548	77.9093	77.4517	75.9856	72.987	110.335	80.4195	83.1038	97.0919	103.35	96.1681	81.3545	84.0794	77.9222	75.4747	91.2859	98.8699	1.2153
[truncated: 8,517 more rows]

## Sheet: Clayton_data
Tb927.8.7650	Tb927.8.7650	amino acid transporter, putative	3659776	amino acid transporter, putative	transporter activity (GO:5215)	GO:0005623~cell, GO:0016020~membrane, GO:0044464~cell part, :::::::::::	IPR013057 Amino acid transporter, transmembrane,	PF01490 Aa_trans,		466		AATP1-related	4	AAT	Tb927.8.7650	-0.56	-0.9	-0.1	-0.32	0.12	0.13	-0.06	-0.02	0
[truncated: 1,114 more rows]
