# Supplementary material for: Bromodomain Proteins Contribute to Maintenance of Bloodstream Form Stage Identity in the African Trypanosome
Source: PLoS Biol. 2015 Dec 8;13(12):e1002316. doi: 10.1371/journal.pbio.1002316 (PMC4672894; doi:10.1371/journal.pbio.1002316)
Supplement: S3 Data — (ZIP) [file pbio.1002316.s003.zip]

Archive with 24 entries (17 files):
- S3_Data/
- S3_Data/.DS_Store
- __MACOSX/
- __MACOSX/S3_Data/
- __MACOSX/S3_Data/._.DS_Store
- S3_Data/FACS_Data_Fig_3A/
- S3_Data/FACS_Data_Fig_3A/.DS_Store
- __MACOSX/S3_Data/FACS_Data_Fig_3A/
- __MACOSX/S3_Data/FACS_Data_Fig_3A/._.DS_Store
- S3_Data/FACS_Data_Fig_3A/14-5-28_endocytosis_1_unt_1min_4C.fcs
- S3_Data/FACS_Data_Fig_3A/14-5-28_endocytosis_2_unt_1min_37C.fcs
- S3_Data/FACS_Data_Fig_3A/14-5-28_endocytosis_5_3diBET_1min_4C.fcs
- S3_Data/FACS_Data_Fig_3A/14-5-28_endocytosis_6_3diBET_1min_37C.fcs
- S3_Data/FACS_Data_Fig_3A/14-5-28_endocytosis_negative_secondary_only.fcs
- S3_Data/FACS_Data_Fig_3A/Fig_3A_gating.pdf
- __MACOSX/S3_Data/FACS_Data_Fig_3A/._Fig_3A_gating.pdf
- S3_Data/FACS_Data_Fig_3C/
- S3_Data/FACS_Data_Fig_3C/Data.284
- __MACOSX/S3_Data/FACS_Data_Fig_3C/
- __MACOSX/S3_Data/FACS_Data_Fig_3C/._Data.284
- S3_Data/FACS_Data_Fig_3C/Data.286
- __MACOSX/S3_Data/FACS_Data_Fig_3C/._Data.286
- S3_Data/FACS_Data_Fig_3C/Fig_3C_gating.pdf
- __MACOSX/S3_Data/FACS_Data_Fig_3C/._Fig_3C_gating.pdf
