# Supplementary material for: Bromodomain Proteins Contribute to Maintenance of Bloodstream Form Stage Identity in the African Trypanosome
Source: PLoS Biol. 2015 Dec 8;13(12):e1002316. doi: 10.1371/journal.pbio.1002316 (PMC4672894; doi:10.1371/journal.pbio.1002316)
Supplement: S4 Data — (ZIP) [file pbio.1002316.s004.zip]

Archive with 47 entries (38 files):
- S4_Data/
- S4_Data/.DS_Store
- __MACOSX/
- __MACOSX/S4_Data/
- __MACOSX/S4_Data/._.DS_Store
- S4_Data/FACS_Data_Fig_4/
- S4_Data/FACS_Data_Fig_4/.DS_Store
- __MACOSX/S4_Data/FACS_Data_Fig_4/
- __MACOSX/S4_Data/FACS_Data_Fig_4/._.DS_Store
- S4_Data/FACS_Data_Fig_4/4A/
- S4_Data/FACS_Data_Fig_4/4A/Data.336
- __MACOSX/S4_Data/FACS_Data_Fig_4/4A/
- __MACOSX/S4_Data/FACS_Data_Fig_4/4A/._Data.336
- S4_Data/FACS_Data_Fig_4/4A/Data.337
- __MACOSX/S4_Data/FACS_Data_Fig_4/4A/._Data.337
- S4_Data/FACS_Data_Fig_4/4A/Data.338
- __MACOSX/S4_Data/FACS_Data_Fig_4/4A/._Data.338
- S4_Data/FACS_Data_Fig_4/4A/Data.339
- __MACOSX/S4_Data/FACS_Data_Fig_4/4A/._Data.339
- S4_Data/FACS_Data_Fig_4/4A/Data.341
- __MACOSX/S4_Data/FACS_Data_Fig_4/4A/._Data.341
- S4_Data/FACS_Data_Fig_4/4A/Data.342
- __MACOSX/S4_Data/FACS_Data_Fig_4/4A/._Data.342
- S4_Data/FACS_Data_Fig_4/4A/Data.345
- __MACOSX/S4_Data/FACS_Data_Fig_4/4A/._Data.345
- S4_Data/FACS_Data_Fig_4/4A/Data.346
- __MACOSX/S4_Data/FACS_Data_Fig_4/4A/._Data.346
- S4_Data/FACS_Data_Fig_4/4B/
- S4_Data/FACS_Data_Fig_4/4B/Data.361
- __MACOSX/S4_Data/FACS_Data_Fig_4/4B/
- __MACOSX/S4_Data/FACS_Data_Fig_4/4B/._Data.361
- S4_Data/FACS_Data_Fig_4/4B/Data.362
- __MACOSX/S4_Data/FACS_Data_Fig_4/4B/._Data.362
- S4_Data/FACS_Data_Fig_4/4B/Data.363
- __MACOSX/S4_Data/FACS_Data_Fig_4/4B/._Data.363
- S4_Data/FACS_Data_Fig_4/4B/Data.364
- __MACOSX/S4_Data/FACS_Data_Fig_4/4B/._Data.364
- S4_Data/FACS_Data_Fig_4/4B/Data.367
- __MACOSX/S4_Data/FACS_Data_Fig_4/4B/._Data.367
- S4_Data/FACS_Data_Fig_4/4B/Data.368
- __MACOSX/S4_Data/FACS_Data_Fig_4/4B/._Data.368
- S4_Data/FACS_Data_Fig_4/4B/Data.369
- __MACOSX/S4_Data/FACS_Data_Fig_4/4B/._Data.369
- S4_Data/FACS_Data_Fig_4/4B/Data.370
- __MACOSX/S4_Data/FACS_Data_Fig_4/4B/._Data.370
- S4_Data/FACS_Data_Fig_4/Fig_4_gating.pdf
- __MACOSX/S4_Data/FACS_Data_Fig_4/._Fig_4_gating.pdf
