# Supplementary material for: Bromodomain Proteins Contribute to Maintenance of Bloodstream Form Stage Identity in the African Trypanosome
Source: PLoS Biol. 2015 Dec 8;13(12):e1002316. doi: 10.1371/journal.pbio.1002316 (PMC4672894; doi:10.1371/journal.pbio.1002316)
Supplement: S5 Data — (ZIP) [file pbio.1002316.s005.zip]

Archive with 51 entries (44 files):
- S5_Data/
- S5_Data/.DS_Store
- __MACOSX/
- __MACOSX/S5_Data/
- __MACOSX/S5_Data/._.DS_Store
- S5_Data/Additional_File_12_Bdf1_ChIP_Peaks.txt
- __MACOSX/S5_Data/._Additional_File_12_Bdf1_ChIP_Peaks.txt
- S5_Data/Additional_File_13_Bdf3_ChIP_Peaks.txt
- __MACOSX/S5_Data/._Additional_File_13_Bdf3_ChIP_Peaks.txt
- S5_Data/Additional_File_14_Bdf4_ChIP_Peaks.txt
- __MACOSX/S5_Data/._Additional_File_14_Bdf4_ChIP_Peaks.txt
- S5_Data/Additional_File_15_annotated_Bdf2_2d_sig_0.1_fdr.txt
- S5_Data/Additional_File_16_annotated_Bdf3_1d_sig_0.1_fdr_txt.txt
- S5_Data/Data_for_Figure_5.xlsx
- __MACOSX/S5_Data/._Data_for_Figure_5.xlsx
- S5_Data/FACS_Data_5E/
- S5_Data/FACS_Data_5E/Fig_5E_gating.pdf
- __MACOSX/S5_Data/FACS_Data_5E/
- __MACOSX/S5_Data/FACS_Data_5E/._Fig_5E_gating.pdf
- S5_Data/FACS_Data_5E/Specimen_001_A9+3d_6mM_CA.fcs
- S5_Data/FACS_Data_5E/Specimen_001_A9+3d_Dox_27C.fcs
- S5_Data/FACS_Data_5E/Specimen_001_A9+3d_Dox_untreated.fcs
- S5_Data/FACS_Data_5E/Specimen_001_A9-27C.fcs
- S5_Data/FACS_Data_5E/Specimen_001_A9-6mM_CA.fcs
- S5_Data/FACS_Data_5E/Specimen_001_A9-untreated.fcs
- S5_Data/FACS_Data_5E/Specimen_001_C75+2d_Dox_27C.fcs
- S5_Data/FACS_Data_5E/Specimen_001_C75+2d_Dox_6mM_CA.fcs
- S5_Data/FACS_Data_5E/Specimen_001_C75+2d_Dox_untreated.fcs
- S5_Data/FACS_Data_5E/Specimen_001_C75-27C.fcs
- S5_Data/FACS_Data_5E/Specimen_001_C75-6mM_CA.fcs
- S5_Data/FACS_Data_5E/Specimen_001_C75-untreated.fcs
- S5_Data/FACS_Data_5E/Specimen_001_L224+2diBET_27C.fcs
- S5_Data/FACS_Data_5E/Specimen_001_L224+2diBET_6mM_CA.fcs
- S5_Data/FACS_Data_5E/Specimen_001_L224+2diBET_untreated.fcs
- S5_Data/FACS_Data_5E/Specimen_001_L224-27C.fcs
- S5_Data/FACS_Data_5E/Specimen_001_L224-6mM_CA.fcs
- S5_Data/FACS_Data_5E/Specimen_001_L224-untreated.fcs
- S5_Data/FACS_Data_5F/
- S5_Data/FACS_Data_5F/Fig_5F_gating.pdf
- __MACOSX/S5_Data/FACS_Data_5F/
- __MACOSX/S5_Data/FACS_Data_5F/._Fig_5F_gating.pdf
- S5_Data/FACS_Data_5F/Specimen_001_01_A9cKO-Tet_4C_10min.fcs
- S5_Data/FACS_Data_5F/Specimen_001_02_A9cKO_2d_Tet_4C_10min.fcs
- S5_Data/FACS_Data_5F/Specimen_001_04_A9cKO_no_Tet_37C_5min.fcs
- S5_Data/FACS_Data_5F/Specimen_001_05_A9cKO_2d_Tet_37C_5min.fcs
- S5_Data/FACS_Data_5F/Specimen_001_10_C74-5min_37C.fcs
- S5_Data/FACS_Data_5F/Specimen_001_10_L224_control.fcs
- S5_Data/FACS_Data_5F/Specimen_001_11_C74+1d_5min_37C.fcs
- S5_Data/FACS_Data_5F/Specimen_001_4_C74-4C.fcs
- S5_Data/FACS_Data_5F/Specimen_001_5_C74+1d_Dox_4c.fcs
- S5_Data/FACS_Data_5F/Specimen_001_Secondary_only.fcs
