# Supplementary material for: Bromodomain Proteins Contribute to Maintenance of Bloodstream Form Stage Identity in the African Trypanosome
Source: PLoS Biol. 2015 Dec 8;13(12):e1002316. doi: 10.1371/journal.pbio.1002316 (PMC4672894; doi:10.1371/journal.pbio.1002316)
Supplement: S5 Data — (ZIP) [file pbio.1002316.s005.zip › S5_Data/Additional_File_12_Bdf1_ChIP_Peaks.txt]

Chromosome	Start	End	Name	FDR	fold enrichment
chr1	145641	148937	MACS_peak_4	1.49	4.35
chr1	285722	288670	MACS_peak_8	4.44	5.89
chr1	523812	528242	MACS_peak_9	0	6.7
chr1	653708	657746	MACS_peak_10	0	5.88
chr1	762121	767126	MACS_peak_11	0	5.25
chr1	813059	816212	MACS_peak_12	6.9	6.08
chr1	999367	1003303	MACS_peak_14	0	5.88
chr10	59761	61005	MACS_peak_16	4.65	6.72
chr10	63882	67732	MACS_peak_17	0	5.55
chr10	326079	328979	MACS_peak_18	1.67	6.3
chr10	446245	449212	MACS_peak_19	4.6	6.22
chr10	472782	476626	MACS_peak_21	0	4.68
chr10	633590	637901	MACS_peak_23	0	5.81
chr10	1101151	1106402	MACS_peak_27	0	6.06
chr10	1229556	1232718	MACS_peak_28	5.26	5.78
chr10	1625734	1629200	MACS_peak_30	8.59	5.81
chr10	1633690	1636745	MACS_peak_31	8.66	5.33
chr10	1921632	1925119	MACS_peak_33	5	6.08
chr10	2057458	2060950	MACS_peak_35	8.13	5.8
chr10	2063629	2066540	MACS_peak_36	4.94	6.84
chr10	2357493	2362279	MACS_peak_37	6.67	5.47
chr10	2641315	2644772	MACS_peak_39	6.96	4.28
chr10	2752086	2755403	MACS_peak_41	0	5.47
chr10	2757561	2760196	MACS_peak_42	6.36	5.07
chr10	3044228	3047252	MACS_peak_43	0	6
chr10	3165453	3169233	MACS_peak_44	4.11	4.22
chr10	3309896	3313176	MACS_peak_45	0	6.48
chr10	3419383	3422054	MACS_peak_46	2.86	6.46
chr10	3618014	3620966	MACS_peak_47	1.47	6.82
chr10	3622866	3625844	MACS_peak_48	0	6.76
chr10	3945602	3948463	MACS_peak_49	1.61	6.27
chr11	174332	177191	MACS_peak_50	5.19	6.29
chr11	559613	562634	MACS_peak_52	5.43	5.43
chr11	908811	911517	MACS_peak_54	6.84	5.13
chr11	917993	922221	MACS_peak_55	0	5.59
chr11	1052676	1055845	MACS_peak_56	7.21	5.11
chr11	1287774	1291957	MACS_peak_57	0	6.64
chr11	1777037	1780618	MACS_peak_59	7.22	5.29
chr11	1874228	1877301	MACS_peak_60	0	6.55
chr11	1895366	1898900	MACS_peak_61	9.85	5.1
chr11	2022786	2029028	MACS_peak_62	0	5.14
chr11	2243835	2246934	MACS_peak_63	4.4	6.5
chr11	2249900	2253299	MACS_peak_64	0	6.56
chr11	2434389	2436969	MACS_peak_66	4.71	4.53
chr11	2650166	2653008	MACS_peak_68	7.08	5.59
chr11	2656022	2659234	MACS_peak_69	2.82	5.56
chr11	2960967	2963968	MACS_peak_72	4.82	5.75
chr11	3050724	3055772	MACS_peak_74	0	6.74
chr11	3220678	3224503	MACS_peak_76	0	6.2
chr11	3508234	3511340	MACS_peak_77	6.67	5.12
chr11	3652062	3656139	MACS_peak_80	0	5.77
chr11	3666801	3670071	MACS_peak_81	6.8	6.19
chr11	4080198	4082904	MACS_peak_82	7.14	4.89
chr11	4539571	4544805	MACS_peak_84	0	5.52
chr2	113428	117269	MACS_peak_93	0	4.47
chr2	309295	313514	MACS_peak_99	0	4.31
chr2	512271	517072	MACS_peak_100	0	5.37
chr2	1027902	1030314	MACS_peak_104	5.32	5.54
chr3	136906	140395	MACS_peak_105	0	6.82
chr3	202033	206860	MACS_peak_106	0	6.48
chr3	257377	260555	MACS_peak_107	0	6.57
chr3	584423	589317	MACS_peak_108	0	5.92
chr3	880845	883826	MACS_peak_110	7.02	4.87
chr3	974805	977473	MACS_peak_111	4.55	5.35
chr3	1227719	1230797	MACS_peak_112	0	6.03
chr3	1371530	1377088	MACS_peak_114	0	5.09
chr4	535482	537852	MACS_peak_123	4.17	6.37
chr4	540655	543604	MACS_peak_124	0	5.77
chr4	947277	949574	MACS_peak_125	1.69	6.48
chr4	967074	970511	MACS_peak_126	7	5.88
chr4	1283655	1286715	MACS_peak_127	6.72	5.95
chr4	1392570	1395650	MACS_peak_128	6.73	4.82
chr4	1467335	1470617	MACS_peak_129	0	8.17
chr5	96542	100814	MACS_peak_132	0	5.41
chr5	147613	153877	MACS_peak_135	0	5.82
chr5	171593	176177	MACS_peak_136	0	4.44
chr5	241467	245151	MACS_peak_137	9.92	5.06
chr5	270104	273021	MACS_peak_138	0	6.33
chr5	292507	296166	MACS_peak_139	0	5.5
chr5	376173	379145	MACS_peak_141	6.25	6.05
chr5	555813	561223	MACS_peak_142	0	6.51
chr5	736505	739856	MACS_peak_144	8.53	5.71
chr5	974017	979935	MACS_peak_146	0	4.4
chr5	1154761	1161671	MACS_peak_147	0	4.56
chr5	1388782	1390542	MACS_peak_148	6.86	7.79
chr5	1393240	1396682	MACS_peak_149	5.06	6.8
chr6	78870	80834	MACS_peak_153	6.48	6.47
chr6	103340	108266	MACS_peak_154	0	5.21
chr6	187104	189910	MACS_peak_156	1.54	6
chr6	310218	314570	MACS_peak_157	0	4.88
chr6	476304	479284	MACS_peak_158	4.76	5.19
chr6	480189	481832	MACS_peak_159	6.6	5.94
chr6	683653	687752	MACS_peak_160	8.46	5.44
chr6	688908	692740	MACS_peak_161	7.14	5.2
chr6	1277657	1280488	MACS_peak_162	7.07	6.08
chr7	28622	31293	MACS_peak_164	0	5.47
chr7	32579	35404	MACS_peak_165	7.38	5.7
chr7	227433	231081	MACS_peak_166	6.54	5.19
chr7	348812	351975	MACS_peak_168	6.42	6.07
chr7	709996	712858	MACS_peak_170	5.33	5.14
chr7	715234	717730	MACS_peak_171	4.49	5.95
chr7	896141	899076	MACS_peak_172	0	5.8
chr7	1017618	1021085	MACS_peak_174	1.59	5.68
chr7	1237379	1241963	MACS_peak_175	0	4.9
chr7	1309968	1312552	MACS_peak_176	5.26	5.54
chr7	1745226	1749226	MACS_peak_178	0	5.64
chr7	1903138	1909291	MACS_peak_180	0	4.13
chr7	2142539	2145027	MACS_peak_183	4.88	5.29
chr7	2157571	2163146	MACS_peak_184	0	4.99
chr8	443719	447634	MACS_peak_186	0	5.05
chr8	622732	627362	MACS_peak_188	0	5.67
chr8	874884	880151	MACS_peak_193	0	4.62
chr8	1171990	1173856	MACS_peak_194	0	5.89
chr8	1395426	1400430	MACS_peak_195	5.13	6.15
chr8	1442543	1445208	MACS_peak_196	6.61	6.32
chr8	1449044	1451919	MACS_peak_197	9.77	4.45
chr8	1608009	1612712	MACS_peak_198	0	5.86
chr8	1739246	1742135	MACS_peak_199	8.8	5.82
chr8	1993105	1999419	MACS_peak_200	0	5.16
chr8	2112004	2115657	MACS_peak_201	0	5.71
chr8	2239443	2244149	MACS_peak_203	1.52	7.57
chr9	686222	689357	MACS_peak_207	8.06	5.24
chr9	691939	694990	MACS_peak_208	8.73	6.11
chr9	744883	747126	MACS_peak_210	1.64	5.05
chr9	881218	886124	MACS_peak_211	0	5.45
chr9	1430701	1433135	MACS_peak_215	1.56	5.73
chr9	1768671	1771290	MACS_peak_217	0	6.58
chr9	2518522	2520786	MACS_peak_225	5.38	6.44
chr9	2542266	2545049	MACS_peak_226	6.93	5.36
chr9	3385998	3388850	MACS_peak_228	2.9	6.81
