# Supplementary material for: Bromodomain Proteins Contribute to Maintenance of Bloodstream Form Stage Identity in the African Trypanosome
Source: PLoS Biol. 2015 Dec 8;13(12):e1002316. doi: 10.1371/journal.pbio.1002316 (PMC4672894; doi:10.1371/journal.pbio.1002316)
Supplement: S5 Data — (ZIP) [file pbio.1002316.s005.zip › S5_Data/Additional_File_13_Bdf3_ChIP_Peaks.txt]

Chromosome	Start	End	Name	FDR	fold enrichment
chr1	34694	35981	MACS_peak_3	0	9.51
chr1	51880	53705	MACS_peak_4	0	5.02
chr1	53734	55350	MACS_peak_4	0	5.02
chr1	57675	59618	MACS_peak_6	0.37	4
chr1	60116	64640	MACS_peak_7	0	3.89
chr1	65700	67202	MACS_peak_8	0	5.4
chr1	81465	83166	MACS_peak_13	0	5.27
chr1	84279	85954	MACS_peak_14	0	4.19
chr1	98352	100574	MACS_peak_15	0	4.35
chr1	101015	108601	MACS_peak_16	0	9.73
chr1	113225	114396	MACS_peak_17	0	5.9
chr1	114435	120781	MACS_peak_18	0	4.87
chr1	138045	142242	MACS_peak_21	0	5.38
chr1	142686	144167	MACS_peak_22	0	4.83
chr1	147826	149352	MACS_peak_23	0	6.87
chr1	149469	151214	MACS_peak_23	0	6.87
chr1	145542	147729	MACS_peak_23	0	6.87
chr1	172827	176187	MACS_peak_24	0	5.59
chr1	178377	180699	MACS_peak_26	0	7.65
chr1	182065	183875	MACS_peak_27	0	6.36
chr1	184042	185638	MACS_peak_27	0	6.36
chr1	186526	190032	MACS_peak_28	0	5.45
chr1	275488	281258	MACS_peak_30	0	4.85
chr1	286134	292898	MACS_peak_31	0	5.11
chr1	523487	526386	MACS_peak_33	0	4.13
chr1	526552	530375	MACS_peak_34	0	5.59
chr1	655552	660948	MACS_peak_35	0	6.01
chr1	759583	765274	MACS_peak_36	0	7.41
chr1	765434	767923	MACS_peak_37	0.39	3.27
chr1	814342	818057	MACS_peak_39	0	3.76
chr1	1001387	1006006	MACS_peak_41	0	6.7
chr10	56579	57577	MACS_peak_44	2.61	4.46
chr10	58293	59452	MACS_peak_45	0	7.58
chr10	59572	60919	MACS_peak_46	0	5.8
chr10	64857	72231	MACS_peak_47	0	7.07
chr10	322814	328455	MACS_peak_48	0	5.12
chr10	442292	448580	MACS_peak_49	0	5.17
chr10	451888	456796	MACS_peak_50	0	4.97
chr10	471573	472475	MACS_peak_51	0.38	3.52
chr10	474802	480223	MACS_peak_52	0	4.3
chr10	630496	634974	MACS_peak_53	0	5.03
chr10	635271	644786	MACS_peak_54	0	5.48
chr10	801706	809629	MACS_peak_56	0	4.77
chr10	1097653	1103565	MACS_peak_57	0	5.8
chr10	1104089	1110730	MACS_peak_58	0	4.91
chr10	1226431	1231993	MACS_peak_59	0	5.77
chr10	1235791	1243401	MACS_peak_60	0	5.92
chr10	1622794	1628456	MACS_peak_62	0	7.3
chr10	1634365	1641115	MACS_peak_63	0	5.49
chr10	1881509	1887571	MACS_peak_64	0	5.17
chr10	1917774	1925405	MACS_peak_65	0	5.75
chr10	1928303	1929430	MACS_peak_66	1.03	3.94
chr10	2055646	2060450	MACS_peak_68	0	6.07
chr10	2064023	2070123	MACS_peak_69	0	5.72
chr10	2358257	2365232	MACS_peak_70	0	5.76
chr10	2638144	2643209	MACS_peak_71	0	5.48
chr10	2647307	2648332	MACS_peak_72	8.45	3.57
chr10	2748469	2754353	MACS_peak_73	0	6.92
chr10	2758188	2764084	MACS_peak_74	0	5
chr10	3040620	3046539	MACS_peak_75	0	4.97
chr10	3160205	3167856	MACS_peak_76	0	6.23
chr10	3307093	3312348	MACS_peak_78	0	6.14
chr10	3416196	3421265	MACS_peak_79	0	4.98
chr10	3616117	3620400	MACS_peak_80	0	5.51
chr10	3623521	3630190	MACS_peak_81	0	6.21
chr10	3862257	3863102	MACS_peak_82	5.23	3.79
chr10	3946273	3951180	MACS_peak_83	0	4.8
chr11	170540	176667	MACS_peak_85	0	4.97
chr11	182704	185672	MACS_peak_87	0	5.05
chr11	557540	562069	MACS_peak_90	0	5.49
chr11	567209	575983	MACS_peak_91	0	6.52
chr11	905654	910708	MACS_peak_92	0	7.19
chr11	916697	919732	MACS_peak_93	0	3.08
chr11	920049	925792	MACS_peak_94	0	4.64
chr11	1053299	1057825	MACS_peak_95	0	7.44
chr11	1285285	1287414	MACS_peak_96	0	5.57
chr11	1287501	1288989	MACS_peak_96	0	5.57
chr11	1290330	1294132	MACS_peak_97	0	5.86
chr11	1377117	1384468	MACS_peak_98	0	5.34
chr11	1774342	1779458	MACS_peak_99	0	6.06
chr11	1872646	1876459	MACS_peak_100	0	4.59
chr11	1891784	1898160	MACS_peak_101	0	5.14
chr11	2018218	2025384	MACS_peak_102	0	6.19
chr11	2026831	2034204	MACS_peak_103	0	6.07
chr11	2240188	2246213	MACS_peak_104	0	5.24
chr11	2250986	2256653	MACS_peak_105	0	7.9
chr11	2434934	2439809	MACS_peak_106	0	5.32
chr11	2646509	2652565	MACS_peak_107	0	6.88
chr11	2656807	2663812	MACS_peak_108	0	5.57
chr11	2756498	2757262	MACS_peak_109	1.02	5.72
chr11	2961723	2966548	MACS_peak_110	0	5.96
chr11	3054059	3059071	MACS_peak_112	0	6.49
chr11	3208676	3209865	MACS_peak_113	7.16	2.62
chr11	3222097	3229594	MACS_peak_114	0	5.63
chr11	3504764	3510727	MACS_peak_115	0	5.34
chr11	3512481	3513315	MACS_peak_116	0.37	6.91
chr11	3521451	3526664	MACS_peak_117	0	5.54
chr11	3648048	3653758	MACS_peak_118	0	4.97
chr11	3654332	3657912	MACS_peak_119	0	4.61
chr11	3667606	3672580	MACS_peak_120	0	6.42
chr11	4076325	4082156	MACS_peak_121	0	6.17
chr11	4274162	4275834	MACS_peak_122	0	4.97
chr11	4275911	4280194	MACS_peak_122	0	4.97
chr11	4536130	4542389	MACS_peak_123	0	4.35
chr11	4543153	4547255	MACS_peak_124	0	5.01
chr11	4840866	4841899	MACS_peak_127	0.38	3.79
chr12	2	1163	MACS_peak_133	0	4.9
chr12	2257	3521	MACS_peak_134	0.39	4.12
chr12	3986	5027	MACS_peak_135	0	4.6
chr12	5096	5864	MACS_peak_136	0.39	4.47
chr12	6341	7422	MACS_peak_137	0	3.79
chr12	7895	14619	MACS_peak_138	0	3.4
chr12	15745	17998	MACS_peak_139	7.12	2.25
chr12	27722	29504	MACS_peak_143	0.39	3.7
chr12	38368	39287	MACS_peak_146	7.1	3.38
chr12	43613	51362	MACS_peak_148	0	3.26
chr12	51928	57328	MACS_peak_149	0	6.15
chr12	58991	59846	MACS_peak_150	1.66	6.17
chr2	2439	11191	MACS_peak_152	0	9.25
chr2	14277	22689	MACS_peak_154	0	5.81
chr2	26554	30059	MACS_peak_155	0	4.91
chr2	30565	34345	MACS_peak_156	0	5.06
chr2	51442	56016	MACS_peak_158	8.73	4.37
chr2	46937	51424	MACS_peak_158	8.73	4.37
chr2	62457	63240	MACS_peak_160	1.02	3.66
chr2	82648	84731	MACS_peak_162	0	7.49
chr2	76946	82543	MACS_peak_162	0	7.49
chr2	88158	89464	MACS_peak_164	1.05	4.04
chr2	89519	91075	MACS_peak_165	0	5.57
chr2	92686	94091	MACS_peak_166	0.37	4.76
chr2	99363	105454	MACS_peak_168	0	5.61
chr2	111739	113134	MACS_peak_170	0	8.97
chr2	115251	120320	MACS_peak_170	0	8.97
chr2	113234	115187	MACS_peak_170	0	8.97
chr2	125376	126418	MACS_peak_172	0.73	4.53
chr2	126855	133191	MACS_peak_173	0	8.13
chr2	143547	154610	MACS_peak_174	0	11.67
chr2	155054	156780	MACS_peak_175	6.91	3.14
chr2	157424	158415	MACS_peak_176	0	6.9
chr2	158823	160189	MACS_peak_176	0	6.9
chr2	185261	187098	MACS_peak_178	0	4.27
chr2	211501	214659	MACS_peak_180	0	7.79
chr2	221278	226426	MACS_peak_182	0	9.26
chr2	226456	231535	MACS_peak_182	0	9.26
chr2	237073	238274	MACS_peak_184	0	4.16
chr2	239866	242326	MACS_peak_185	0	5.16
chr2	242484	245589	MACS_peak_185	0	5.16
chr2	297931	298701	MACS_peak_188	0	11.6
chr2	311358	315595	MACS_peak_189	0	3.87
chr2	512461	513813	MACS_peak_192	3.19	3.42
chr2	514631	519869	MACS_peak_193	0	6.55
chr2	893012	899239	MACS_peak_194	0	5.3
chr2	904704	909433	MACS_peak_195	0	5.12
chr2	1028426	1032629	MACS_peak_196	0	5.21
chr3	134646	138449	MACS_peak_198	0	5.73
chr3	138912	141684	MACS_peak_199	0	4.98
chr3	195600	210544	MACS_peak_201	0	6.28
chr3	258176	261195	MACS_peak_202	0	5.78
chr3	262249	265573	MACS_peak_203	0	3.6
chr3	580851	587065	MACS_peak_204	0	5.04
chr3	587139	592162	MACS_peak_205	0	5.8
chr3	870582	875665	MACS_peak_206	0	5.68
chr3	881819	884289	MACS_peak_207	0	4.32
chr3	975472	981486	MACS_peak_208	0	4.78
chr3	1224305	1230135	MACS_peak_209	0	5.58
chr3	1233130	1234469	MACS_peak_210	0	5.28
chr3	1367552	1374280	MACS_peak_211	0	7.35
chr3	1374331	1381720	MACS_peak_212	0	6.19
chr3	1611776	1613861	MACS_peak_215	0	5.58
chr3	1614829	1615900	MACS_peak_216	0.38	3.87
chr4	2437	3540	MACS_peak_217	0	6.48
chr4	6009	14635	MACS_peak_218	0	9.7
chr4	17381	24412	MACS_peak_219	0	6.92
chr4	37209	38570	MACS_peak_220	0	4.79
chr4	38642	40631	MACS_peak_221	0	4.97
chr4	40920	45485	MACS_peak_222	0	3.4
chr4	310302	317663	MACS_peak_224	0	5.35
chr4	325386	326552	MACS_peak_225	0.37	5.37
chr4	531841	537110	MACS_peak_227	0	4.98
chr4	541874	546399	MACS_peak_228	0	4.95
chr4	944827	949161	MACS_peak_230	0	5.8
chr4	1277969	1285654	MACS_peak_233	0	6.72
chr4	1387969	1394863	MACS_peak_234	0	4.53
chr4	1466640	1469391	MACS_peak_235	0	5.14
chr5	16974	23189	MACS_peak_237	0	6.51
chr5	24565	28717	MACS_peak_238	0	4.62
chr5	67629	68266	MACS_peak_240	0.37	5.35
chr5	94074	98948	MACS_peak_241	0	6.84
chr5	99009	101510	MACS_peak_242	1.04	2.87
chr5	102256	104352	MACS_peak_243	0	3.19
chr5	111311	115454	MACS_peak_244	0	6.87
chr5	147524	150738	MACS_peak_246	0	5.92
chr5	164243	165508	MACS_peak_247	2.29	3.01
chr5	169756	173528	MACS_peak_248	0	4.83
chr5	174345	176703	MACS_peak_249	0	4.75
chr5	238692	244431	MACS_peak_250	0	6.25
chr5	268641	271111	MACS_peak_252	0	4.49
chr5	271313	274588	MACS_peak_253	0	4.03
chr5	293815	300232	MACS_peak_254	0	4.46
chr5	376892	382957	MACS_peak_255	0	4.52
chr5	553362	557849	MACS_peak_256	0	4.81
chr5	558007	564211	MACS_peak_257	0	6.44
chr5	732717	739293	MACS_peak_260	0	6.65
chr5	762488	765737	MACS_peak_262	0	3.7
chr5	971865	977468	MACS_peak_263	0	6.26
chr5	977584	983764	MACS_peak_264	0	5.74
chr5	1150798	1157457	MACS_peak_265	0	6.43
chr5	1158027	1166978	MACS_peak_266	0	6.43
chr5	1385299	1390475	MACS_peak_267	0	6.74
chr5	1393742	1397113	MACS_peak_268	0	5.34
chr5	1428648	1429653	MACS_peak_269	0.71	4.53
chr5	1441371	1442335	MACS_peak_270	8.65	4.21
chr6	2319	3258	MACS_peak_272	1.04	4.31
chr6	6234	8333	MACS_peak_274	0	6.14
chr6	8340	11448	MACS_peak_274	0	6.14
chr6	15662	26560	MACS_peak_276	0	3.29
chr6	62527	64595	MACS_peak_278	0	6.17
chr6	79020	79815	MACS_peak_279	2.3	4.76
chr6	105738	110350	MACS_peak_280	0	5.64
chr6	188266	191773	MACS_peak_281	0	4.82
chr6	301908	306646	MACS_peak_282	0.38	2.75
chr6	307018	312365	MACS_peak_283	0	3.72
chr6	313212	314587	MACS_peak_284	0.4	4.06
chr6	470944	478322	MACS_peak_285	0	4.5
chr6	480503	481844	MACS_peak_286	0.73	3.79
chr6	677614	686799	MACS_peak_287	0	4.34
chr6	689220	696361	MACS_peak_288	0	8.32
chr6	1274451	1279933	MACS_peak_289	0	5.45
chr6	1283937	1290786	MACS_peak_290	0	5.49
chr7	21944	26398	MACS_peak_291	0	5.9
chr7	26492	30475	MACS_peak_291	0	5.9
chr7	33136	40798	MACS_peak_292	0	5.73
chr7	223181	230554	MACS_peak_293	0	4.78
chr7	234153	240965	MACS_peak_294	0	4.64
chr7	349613	355969	MACS_peak_295	0	5.77
chr7	705450	712174	MACS_peak_297	0	7.01
chr7	716025	720544	MACS_peak_298	0	5.63
chr7	893273	898198	MACS_peak_299	0	5.55
chr7	1008097	1015087	MACS_peak_300	0	5.42
chr7	1018383	1024334	MACS_peak_301	0	4.65
chr7	1231482	1239781	MACS_peak_302	0	6.3
chr7	1307227	1312057	MACS_peak_303	0	4.84
chr7	1315460	1320883	MACS_peak_304	0	7.48
chr7	1741706	1747163	MACS_peak_305	0	4.06
chr7	1747776	1752324	MACS_peak_306	0	5.07
chr7	1789925	1791042	MACS_peak_307	0	7.58
chr7	1886017	1889857	MACS_peak_308	0	3.98
chr7	1900727	1905224	MACS_peak_309	0	3.91
chr7	1919296	1929031	MACS_peak_310	0	4.52
chr7	1939523	1940294	MACS_peak_311	0	9.29
chr7	2139799	2144131	MACS_peak_313	0	5.46
chr7	2152734	2156740	MACS_peak_314	0	4.1
chr7	2160994	2165635	MACS_peak_315	0	3.45
chr7	2187854	2188338	MACS_peak_316	8.67	4.53
chr7	2197162	2199952	MACS_peak_319	0	6.09
chr8	121182	122074	MACS_peak_324	0.39	6.99
chr8	441273	445846	MACS_peak_325	0	4.1
chr8	462421	467505	MACS_peak_327	0	4.36
chr8	618620	624997	MACS_peak_328	0	4.48
chr8	625228	632010	MACS_peak_329	0	4.85
chr8	794139	800057	MACS_peak_330	0	6
chr8	853881	855022	MACS_peak_331	1.05	4.7
chr8	857467	859025	MACS_peak_332	0	5.13
chr8	860760	862100	MACS_peak_333	6.67	3.87
chr8	873838	876267	MACS_peak_334	0.71	3.22
chr8	877702	881544	MACS_peak_335	0	4.85
chr8	1168859	1170308	MACS_peak_336	0	4.68
chr8	1171990	1172950	MACS_peak_337	1.01	3.79
chr8	1394746	1399819	MACS_peak_338	0	5.31
chr8	1438665	1444496	MACS_peak_339	0	4.46
chr8	1449517	1456167	MACS_peak_340	0	6.03
chr8	1604684	1612845	MACS_peak_341	0	7.57
chr8	1614449	1616228	MACS_peak_342	7.19	2.48
chr8	1740100	1747431	MACS_peak_343	0	5.49
chr8	1988889	1996627	MACS_peak_344	0	6.1
chr8	1997145	2000723	MACS_peak_345	0	5.83
chr8	2102216	2106597	MACS_peak_346	0	3.46
chr8	2113809	2117626	MACS_peak_347	0	4.92
chr8	2241620	2245672	MACS_peak_349	0	5.34
chr9	171579	172862	MACS_peak_352	1.01	3.98
chr9	177936	178925	MACS_peak_353	0	6.09
chr9	179024	180745	MACS_peak_353	0	6.09
chr9	182399	183294	MACS_peak_354	5.47	5.04
chr9	434486	440659	MACS_peak_356	0	6.97
chr9	683282	688555	MACS_peak_357	0	6.57
chr9	692430	698640	MACS_peak_358	0	6.52
chr9	747115	749957	MACS_peak_359	0	4.55
chr9	750032	751872	MACS_peak_360	1.03	3
chr9	883656	888877	MACS_peak_361	0	5.28
chr9	1120768	1122851	MACS_peak_363	0	10.1
chr9	1123311	1128985	MACS_peak_364	0	6.87
chr9	1280605	1286715	MACS_peak_365	0	6.26
chr9	1428118	1432341	MACS_peak_366	0	5.26
chr9	1560531	1567615	MACS_peak_367	0	4.61
chr9	1765625	1770529	MACS_peak_368	0	5.4
chr9	1774241	1780564	MACS_peak_369	0	5.92
chr9	2259153	2265878	MACS_peak_370	0	6.55
chr9	2267357	2269454	MACS_peak_371	0	5.87
chr9	2270161	2280249	MACS_peak_372	0	8.11
chr9	2289906	2294057	MACS_peak_373	8.76	2.91
chr9	2339286	2346533	MACS_peak_377	0	6.53
chr9	2506019	2507958	MACS_peak_378	0	4.61
chr9	2516815	2517914	MACS_peak_379	3.79	3.87
chr9	2521040	2523097	MACS_peak_381	0	3.57
chr9	2544760	2547899	MACS_peak_383	0	5.52
chr9	3383147	3384017	MACS_peak_385	4.4	3.79
chr9	3385944	3386953	MACS_peak_386	0.38	4.61
