# Supplementary material for: Bromodomain Proteins Contribute to Maintenance of Bloodstream Form Stage Identity in the African Trypanosome
Source: PLoS Biol. 2015 Dec 8;13(12):e1002316. doi: 10.1371/journal.pbio.1002316 (PMC4672894; doi:10.1371/journal.pbio.1002316)
Supplement: S5 Data — (ZIP) [file pbio.1002316.s005.zip › S5_Data/Additional_File_14_Bdf4_ChIP_Peaks.txt]

Chromosome	Start	End	Name	FDR	fold enrichment
chr1	101526	108465	MACS_peak_3	0	3.18
chr1	145641	148885	MACS_peak_5	0	4.57
chr1	178029	180682	MACS_peak_7	0	4.29
chr1	278389	282255	MACS_peak_8	0	5.62
chr1	285729	289437	MACS_peak_9	0	6.14
chr1	523664	527923	MACS_peak_10	0	6.56
chr1	653396	658435	MACS_peak_12	0	6.06
chr1	761347	767484	MACS_peak_14	0	5.57
chr1	812930	817524	MACS_peak_15	0	5.74
chr1	999507	1003511	MACS_peak_18	0	5.81
chr10	59585	61004	MACS_peak_20	0	7.39
chr10	63443	69422	MACS_peak_21	0	5.85
chr10	324749	328980	MACS_peak_22	0	6.54
chr10	446263	449428	MACS_peak_23	0	6.42
chr10	451108	454716	MACS_peak_24	0	6.03
chr10	471422	472521	MACS_peak_25	9.71	4.56
chr10	472746	476731	MACS_peak_26	0	6.36
chr10	633017	639416	MACS_peak_28	0	6.19
chr10	800867	806639	MACS_peak_29	0	5.61
chr10	1101396	1106553	MACS_peak_30	0	5.73
chr10	1229370	1233121	MACS_peak_31	0	5.72
chr10	1235134	1240370	MACS_peak_32	0	5.28
chr10	1624830	1629349	MACS_peak_33	0	6.21
chr10	1633338	1638653	MACS_peak_34	0	5.94
chr10	1883074	1888117	MACS_peak_35	0	5.15
chr10	1920707	1925217	MACS_peak_36	0	5.91
chr10	2057820	2061051	MACS_peak_38	0	6.16
chr10	2063521	2067200	MACS_peak_39	0	5.83
chr10	2357245	2362677	MACS_peak_40	0	5.3
chr10	2640238	2645027	MACS_peak_42	0	5.49
chr10	2750879	2755651	MACS_peak_44	0	5.83
chr10	2757248	2762471	MACS_peak_45	0	5.04
chr10	3044153	3047558	MACS_peak_46	0	6.3
chr10	3164821	3169420	MACS_peak_47	0	4.77
chr10	3308550	3313747	MACS_peak_48	0	6.22
chr10	3418282	3422277	MACS_peak_49	0	6.43
chr10	3617771	3621265	MACS_peak_50	0	5.85
chr10	3622625	3626043	MACS_peak_51	0	5.75
chr10	3945258	3949282	MACS_peak_52	0	6.2
chr11	170663	177882	MACS_peak_53	0	5.86
chr11	180743	182296	MACS_peak_54	0	5.95
chr11	559563	562777	MACS_peak_55	0	5.39
chr11	567195	572599	MACS_peak_57	2.37	2.83
chr11	906712	911840	MACS_peak_58	0	5.91
chr11	916755	922335	MACS_peak_59	0	5.67
chr11	1052138	1056023	MACS_peak_60	0	5.48
chr11	1287702	1291828	MACS_peak_61	0	6.43
chr11	1377020	1380849	MACS_peak_62	0	5.14
chr11	1776947	1780803	MACS_peak_63	0	6.58
chr11	1873446	1877558	MACS_peak_64	0	6.29
chr11	1894151	1899040	MACS_peak_65	0	5.8
chr11	2021458	2031132	MACS_peak_66	0	5.54
chr11	2243281	2246937	MACS_peak_67	0	6.25
chr11	2249524	2253535	MACS_peak_68	0	6.19
chr11	2433558	2434369	MACS_peak_69	0	7.03
chr11	2434377	2437198	MACS_peak_69	0	7.03
chr11	2650932	2653043	MACS_peak_71	0	5.56
chr11	2655787	2659353	MACS_peak_72	0	5.87
chr11	2960906	2964128	MACS_peak_74	0	5.73
chr11	3050500	3056686	MACS_peak_76	0	6.41
chr11	3212754	3214782	MACS_peak_78	0	5.32
chr11	3220539	3225751	MACS_peak_80	0	6.37
chr11	3506223	3511403	MACS_peak_81	0	5.8
chr11	3524563	3526912	MACS_peak_83	2.34	2.82
chr11	3650876	3657317	MACS_peak_86	0	6.07
chr11	3666287	3670369	MACS_peak_87	0	6.15
chr11	4077765	4083065	MACS_peak_88	0	5.87
chr11	4277872	4279702	MACS_peak_90	0	3.86
chr11	4538860	4545619	MACS_peak_91	0	6.06
chr2	113705	117263	MACS_peak_99	0	3.54
chr2	147339	152763	MACS_peak_100	0	3.64
chr2	308665	313621	MACS_peak_103	0	4.96
chr2	512308	516814	MACS_peak_104	0	6.07
chr2	897329	899289	MACS_peak_106	0	5.95
chr2	899314	900612	MACS_peak_106	0	5.95
chr2	901730	903923	MACS_peak_107	0	3.77
chr2	1027595	1030303	MACS_peak_109	0	6.6
chr3	136738	140413	MACS_peak_110	0	6.95
chr3	202333	208210	MACS_peak_111	0	5.9
chr3	257059	261183	MACS_peak_112	0	6.33
chr3	583338	591512	MACS_peak_113	0	5.21
chr3	873821	876733	MACS_peak_114	0	4.48
chr3	880646	884165	MACS_peak_115	0	4.88
chr3	974256	979104	MACS_peak_116	0	5.55
chr3	1225893	1230850	MACS_peak_117	0	6.01
chr3	1371506	1377165	MACS_peak_119	0	5.42
chr3	1610673	1613620	MACS_peak_120	0	5.1
chr4	314776	319139	MACS_peak_125	0	5.51
chr4	535741	538170	MACS_peak_127	0	6.41
chr4	540366	544378	MACS_peak_128	0	6.49
chr4	945520	949676	MACS_peak_130	0	5.74
chr4	967184	971008	MACS_peak_131	0	6.81
chr4	1282867	1287061	MACS_peak_132	0	6.08
chr4	1390963	1395694	MACS_peak_133	0	5.39
chr4	1466928	1470784	MACS_peak_134	0	7.6
chr5	18371	26251	MACS_peak_136	0	4.13
chr5	96534	100575	MACS_peak_137	0	4.24
chr5	111265	115430	MACS_peak_138	0	2.2
chr5	147578	154121	MACS_peak_140	0	6.12
chr5	170727	176454	MACS_peak_143	0	5.25
chr5	242143	245408	MACS_peak_144	0	6
chr5	270101	273764	MACS_peak_145	0	6.22
chr5	292294	297351	MACS_peak_146	0	6
chr5	375882	379346	MACS_peak_147	0	6.74
chr5	555623	561188	MACS_peak_150	0	6.01
chr5	735547	739983	MACS_peak_152	0	5.48
chr5	746684	747840	MACS_peak_154	0	7.63
chr5	975145	979952	MACS_peak_156	0	5.05
chr5	1154884	1160573	MACS_peak_157	0	5.67
chr5	1387763	1390570	MACS_peak_158	0	6.13
chr5	1392993	1396783	MACS_peak_159	0	6.21
chr6	78874	80834	MACS_peak_162	2.35	4.42
chr6	103350	108671	MACS_peak_163	0	5.34
chr6	187099	190577	MACS_peak_164	0	6.45
chr6	310042	314569	MACS_peak_166	0	5.98
chr6	476497	479598	MACS_peak_167	0	6.34
chr6	480199	481860	MACS_peak_168	0	5.94
chr6	682075	687808	MACS_peak_169	0	6.12
chr6	688904	692205	MACS_peak_170	0	5.7
chr6	1276996	1280537	MACS_peak_172	0	6.12
chr6	1283308	1286803	MACS_peak_173	0	5.57
chr7	27937	31457	MACS_peak_174	0	6.19
chr7	32310	36311	MACS_peak_174	0	6.19
chr7	226564	231246	MACS_peak_175	0	5.77
chr7	233372	237234	MACS_peak_176	0	5.6
chr7	348559	352183	MACS_peak_177	0	5.58
chr7	709868	713007	MACS_peak_178	0	4.82
chr7	715068	719057	MACS_peak_179	0	6.7
chr7	896008	899305	MACS_peak_181	0	6.34
chr7	1010746	1016259	MACS_peak_183	0	5.28
chr7	1017479	1023298	MACS_peak_184	0	5.68
chr7	1235050	1242551	MACS_peak_185	0	5.65
chr7	1309817	1312560	MACS_peak_187	0	7.03
chr7	1313690	1319137	MACS_peak_188	0	6.57
chr7	1744507	1749118	MACS_peak_189	0	5.84
chr7	1887587	1889921	MACS_peak_190	0	5.01
chr7	1902504	1909455	MACS_peak_191	0	3.93
chr7	1919256	1930065	MACS_peak_192	0	3.51
chr7	2142603	2145177	MACS_peak_195	0	6.83
chr7	2157488	2163722	MACS_peak_196	0	5.24
chr8	442609	447672	MACS_peak_198	0	4.88
chr8	460403	462234	MACS_peak_199	0	5.15
chr8	622187	628598	MACS_peak_201	0	5.3
chr8	793600	797374	MACS_peak_202	0	4.89
chr8	874781	880574	MACS_peak_205	0	5.64
chr8	1171990	1174157	MACS_peak_207	0	5.59
chr8	1395414	1400583	MACS_peak_208	0	5.87
chr8	1440552	1445537	MACS_peak_209	0	5.82
chr8	1448540	1451897	MACS_peak_210	0	5.5
chr8	1607299	1612697	MACS_peak_212	0	5.33
chr8	1739010	1743111	MACS_peak_213	0	6.88
chr8	1992924	1999419	MACS_peak_216	0	5.24
chr8	2111994	2117167	MACS_peak_217	0	6.01
chr8	2239372	2245168	MACS_peak_218	0	6.61
chr9	176617	178929	MACS_peak_220	0	4.14
chr9	438741	440838	MACS_peak_221	2.38	3.16
chr9	684770	689388	MACS_peak_223	0	5.4
chr9	692052	695554	MACS_peak_225	0	5.65
chr9	744813	747126	MACS_peak_227	0	5.84
chr9	881315	886886	MACS_peak_228	0	5.61
chr9	1119637	1120711	MACS_peak_229	0.6	5.42
chr9	1120767	1122857	MACS_peak_230	0	6.42
chr9	1284393	1287797	MACS_peak_231	0	5.51
chr9	1430778	1433135	MACS_peak_232	0	6.87
chr9	1564953	1568052	MACS_peak_233	0	3.78
chr9	1769420	1771452	MACS_peak_234	0	6.27
chr9	1773616	1777257	MACS_peak_235	0	4.85
chr9	2262612	2265877	MACS_peak_236	1.2	3.53
chr9	2266607	2268560	MACS_peak_237	0	6.62
chr9	2336575	2338062	MACS_peak_239	5.78	4.31
chr9	2338529	2342085	MACS_peak_240	0	4.96
chr9	2518516	2520781	MACS_peak_241	0	5.5
chr9	2542120	2545439	MACS_peak_242	0	6.63
chr9	3386070	3388846	MACS_peak_243	0	5.77
chr9	3409960	3412501	MACS_peak_244	0	5.36
