# Supplementary material for: Bromodomain Proteins Contribute to Maintenance of Bloodstream Form Stage Identity in the African Trypanosome
Source: PLoS Biol. 2015 Dec 8;13(12):e1002316. doi: 10.1371/journal.pbio.1002316 (PMC4672894; doi:10.1371/journal.pbio.1002316)
Supplement: S5 Data — (ZIP) [file pbio.1002316.s005.zip › S5_Data/Additional_File_15_annotated_Bdf2_2d_sig_0.1_fdr.txt]

id	gene	annotation	baseMean	baseMeanA	baseMeanB	foldChange	log2FoldChange	pval	padj
Tb927.10.11790-1	Tb927.10.11790	hypothetical protein, unlikely	71.4467875991339	88.9176233835014	53.9759518147664	0.607033226495138	-0.720152609068948	0.00328613647468196	0.0445504767439522
Tb927.7.4790-1	Tb927.7.4790	proteasome beta 6 subunit,20S proteasome beta 6 subunit, putative (BETA6)	1224.6389363474	1363.3960141812	1085.88185851361	0.796453742873636	-0.328337520788651	0.00175957113160142	0.0298061177383119
Tb927.4.3060-1	Tb927.4.3060	hypothetical protein, conserved	1677.99118797879	1894.48718214561	1461.49519381197	0.771446335232916	-0.374362294003422	0.000706908020891573	0.0163857175818799
Tb927.9.15190-1	Tb927.9.15190	ribosomal protein L15, putative	2941.22446565884	3395.25069959493	2487.19823172275	0.732552159408872	-0.448996608469937	8.53054211823423e-06	0.000516833189715088
Tb927.5.1460-1	Tb927.5.1460	hypothetical protein, conserved	1955.37436878647	2132.63570142014	1778.1130361528	0.833763138715509	-0.262290503945034	0.0110020017438513	0.0994368161725652
Tb927.7.1700-1	Tb927.7.1700	hypothetical protein, conserved	509.136232108106	437.38715496033	580.885309255881	1.32808040352389	0.409342491755467	0.0109500011055744	0.0990687535658816
Tb927.9.1600-1	Tb927.9.1600	hypothetical protein, conserved	1284.68220962016	1057.82976342955	1511.53465581076	1.42890161353588	0.514906583648264	3.62015948471821e-06	0.00025694371193804
Tb927.8.4550-1	Tb927.8.4550	hypothetical protein, conserved	249.88374044093	295.446481401147	204.320999480712	0.691566873674465	-0.532059329912607	0.000258913935076536	0.00806581177179919
Tb927.11.13610-1	Tb927.11.13610	hypothetical protein, conserved	406.983207534728	353.603297558213	460.363117511242	1.30191975213538	0.380640526257562	0.00514323058418134	0.0599247754403621
Tb927.9.11080-1	Tb927.9.11080	hypothetical protein, unlikely	206.33911394047	96.8338962458975	315.844331635042	3.26171251885802	1.70562963125431	2.64964662539405e-14	2.32771456040867e-11
Tb927.6.190-1	Tb927.6.190	receptor-type adenylate cyclase GRESAG 4, putative	1044.44917781452	1192.23575101353	896.662604615503	0.752084983069196	-0.411032404094461	0.000300405578135863	0.00879687667974518
Tb927.5.2950-1	Tb927.5.2950	hypothetical protein, conserved	1187.98887053507	1347.39599494377	1028.58174612637	0.763384892033387	-0.389517460081587	0.000311841897470818	0.00898206907961028
Tb927.10.4140-1	Tb927.10.4140	hypothetical protein, conserved	234.362992053409	293.197646964415	175.528337142402	0.59866898305533	-0.740169568510739	2.9464560877703e-06	0.000229067404699664
Tb927.9.2190-1	Tb927.9.2190	hypothetical protein, unlikely	168.270665544421	118.613952097325	217.927378991517	1.83728284184227	0.87757374028294	9.13700869713678e-08	1.1804209030051e-05
Tb927.11.11760-1	Tb927.11.11760	hypothetical protein, conserved	614.146499083599	534.840651805484	693.452346361715	1.29655878628672	0.374687619813746	0.00257923944504111	0.0385779443723087
Tb927.4.5060-1	Tb927.4.5060	hypothetical protein	240.32591767574	198.594848927458	282.056986424021	1.42026335500297	0.506158468975713	0.000600864303830336	0.0145817483678163
Tb927.11.13210-1	Tb927.11.13210	hypothetical protein, conserved	344.522363407566	293.258850988198	395.785875826934	1.3496127209571	0.43254547711929	0.000923290617869922	0.01964669106658
Tb927.10.9310-1	Tb927.10.9310	hypothetical protein, conserved	399.304081571489	445.928618794168	352.67954434881	0.790887889865619	-0.33845489095784	0.00461903508111927	0.0550965400902539
Tb927.4.1390-1	Tb927.4.1390	hypothetical protein, conserved	1179.45141659886	1050.61672902463	1308.28610417309	1.24525535148072	0.316441611000951	0.00285382983790298	0.0405785792177943
Tb927.11.20730-1	Tb927.11.20730	glycerophosphoryl diester phosphodiesterase, putative	447.442222661822	510.835400584964	384.04904473868	0.751805854290641	-0.411567945237757	0.00204499802114206	0.0330852810602818
Tb927.11.10310-1	Tb927.11.10310	hypothetical protein, unlikely	131.522531158951	157.866085424051	105.178976893852	0.666254418175544	-0.585854899947912	0.000912011674943368	0.0195499299091556
Tb927.9.3370-1	Tb927.9.3370	thioredoxin (trx)	264.962962870015	232.671454039674	297.254471700356	1.27757172845823	0.353404292639179	0.0107929381737443	0.0981207114304821
Tb927.11.8880-1	Tb927.11.8880	hypothetical protein, conserved	474.469374953303	533.172090753015	415.766659153591	0.779798242189292	-0.358827192251902	0.00786407054287109	0.0792269033476175
Tb927.7.5180-1	Tb927.7.5180	60S ribosomal protein L23a, putative	298.649342788435	350.201690407608	247.096995169262	0.705584815657686	-0.503108580776324	0.000205477084425047	0.00681175919499637
Tb927.9.15530-1	Tb927.9.15530	BARP protein (BARP)	168.959752348843	126.354733896615	211.56477080107	1.67437154332638	0.743619697684059	9.67279601284256e-06	0.000560359221066562
Tb927.10.13520-1	Tb927.10.13520	hypothetical protein, conserved,hypothetical protein	908.294996129467	1006.38039013573	810.209602123202	0.8050729227881	-0.312808627709906	0.00648808488769218	0.0689211919448316
Tb927.4.1300-1	Tb927.4.1300	amidinotransferase, putative	6921.80656318431	8204.13311480235	5639.48001156627	0.68739499136005	-0.540788755202672	6.78482458205828e-08	9.31323186771593e-06
Tb927.7.3890-1	Tb927.7.3890	hypothetical protein, conserved	241.473024142204	279.784559044862	203.161489239546	0.726135459130076	-0.461689389660987	0.0021826614753388	0.034677199385768
Tb927.11.4450-1	Tb927.11.4450	ALBA-Domain Protein (ALBA2)	1361.69447755848	1003.61734175726	1719.77161335971	1.71357303406946	0.777007682166047	2.36346475970974e-12	1.38420252760334e-09
Tb927.9.15600-1	Tb927.9.15600	BARP protein (BARP)	76.5841380540356	51.0262810073446	102.141995100727	2.00175268673851	1.00126374257757	9.69545834970033e-06	0.000560359221066562
Tb927.9.4150-1	Tb927.9.4150	hypothetical protein, unlikely	5.63799573102563	9.50165196618643	1.77433949586483	0.186740106055155	-2.42089628733893	0.00592784747975882	0.0658077648277415
Tb927.1.2270-1	Tb927.1.2270	hypothetical protein, unlikely	96.0531092577995	70.8119904327051	121.294228082894	1.71290522045364	0.776445325523211	6.40865190181192e-05	0.00266824677523307
Tb927.11.6140-1	Tb927.11.6140	40S ribosomal protein S15A, putative	3136.30662541587	3413.79593805274	2858.81731277899	0.837430638695318	-0.255958392613805	0.0105602041257819	0.0964359597141309
Tb927.7.6990-1	Tb927.7.6990	hypothetical protein, conserved	473.496629402039	402.498341177776	544.494917626303	1.35278797928216	0.435935745295873	0.00128876566321156	0.0246662447741037
Tb927.11.4920-1	Tb927.11.4920	hypothetical protein, conserved	674.75602698479	769.104963247817	580.407090721763	0.754652639700555	-0.406115358128905	0.000762512944518029	0.0170435308491647
Tb927.1.3190-1	Tb927.1.3190	hypothetical protein, unlikely	204.633059539909	248.639537615084	160.626581464734	0.646021879727742	-0.630345067367291	0.000452535222716485	0.0119313153200989
Tb927.7.7480-1	Tb927.7.7480	trans-sialidase, putative	268.662045302771	310.517929140231	226.806161465311	0.730412450235311	-0.453216737917287	0.00208874493879958	0.0336073704896599
Tb927.1.3210-1	Tb927.1.3210	hypothetical protein, unlikely	130.708031442947	164.394130204812	97.0219326810821	0.590178813320198	-0.76077596413187	7.06520419649859e-06	0.000443341563330286
Tb927.4.4990-1	Tb927.4.4990	ubiquinol-cytochrome c reductase, putative	139.157251900559	104.301100695636	174.013403105483	1.66837551996001	0.738444048860157	1.68878502532119e-05	0.000867600961838984
Tb927.11.4770-1	Tb927.11.4770	retrotransposon hot spot protein (RHS, pseudogene), putative	648.732838762642	566.240252427834	731.22542509745	1.29136955905593	0.368901924518896	0.00164844598423717	0.028619758837003
Tb927.11.10680-1	Tb927.11.10680	hypothetical protein	47.0181975141858	33.9964029314541	60.0399920969176	1.7660689637658	0.820541680325172	0.00918180131285288	0.0875810255520223
Tb927.11.6850-1	Tb927.11.6850	hypothetical protein, conserved	255.219203685894	220.861424755718	289.57698261607	1.31112521317996	0.390805470309999	0.00444941259602083	0.0540637477953568
Tb927.11.140-1	Tb927.11.140	expression site-associated gene 4 (ESAG4) protein, putative,receptor-type adenylate cyclase	359.366174090322	300.668570571534	418.063777609109	1.39044721839207	0.475548980780045	0.00960884664530964	0.0907674384720916
Tb927.11.11360-1	Tb927.11.11360	receptor for activated C kinase 1 (RACK1)	1029.37354077404	1163.70004797428	895.047033573804	0.769138950481151	-0.378683839923357	0.000666730654584567	0.0156806999018813
Tb927.10.13430-1	Tb927.10.13430	citrate synthase, putative	827.394619292049	652.331708836318	1002.45752974778	1.53672972840159	0.619863454045493	0.000296284556545393	0.00876383780892687
Tb927.7.1780-1	Tb927.7.1780	Adenine phosphoribosyltransferase, putative	985.808473598999	1217.12140283158	754.49554436642	0.619901632336036	-0.689888791968625	2.9093430143815e-10	8.24470270365853e-08
Tb927.9.1440-1	Tb927.9.1440	hypothetical protein, conserved	3175.15300738869	3548.3808568133	2801.92515796407	0.789634842208116	-0.340742445554234	0.00110583555640659	0.0224128891937386
Tb927.1.4330-1	Tb927.1.4330	hypothetical protein, unlikely	151.104357604029	122.529163904058	179.679551304	1.46642273218066	0.552301055522701	0.000757561962884637	0.0169775047039325
Tb927.11.2750-1	Tb927.11.2750	hypothetical protein, conserved	1402.25854161434	1095.3164935725	1709.20058965618	1.56046275180375	0.641973920583384	3.25561494831133e-09	7.15014433022877e-07
Tb927.9.4230-1	Tb927.9.4230	fatty acyl CoA synthetase 4 (ACS4)	544.411437515731	611.413072471761	477.409802559702	0.780830217825858	-0.356919209169012	0.00269180658667017	0.0396105877117209
Tb927.11.13960-1	Tb927.11.13960	U6 snRNA-associated Sm-like protein LSm4p (TbLSm4)	134.943152460555	111.928800688805	157.957504232305	1.41123199087493	0.496955170481916	0.00351365801004458	0.0462088108057509
Tb927.5.3460-1	Tb927.5.3460	hypothetical protein, conserved	434.636041528413	487.840162762677	381.431920294149	0.781878880439179	-0.354982955543079	0.00801946247826314	0.0800579293994792
Tb927.2.5660-1	Tb927.2.5660	adenylate kinase, putative (ADKA)	488.460892944207	574.876430344324	402.04535554409	0.699359608991594	-0.515893618254388	2.79012040096438e-05	0.00133941025805859
Tb927.11.16350-1	Tb927.11.16350	hypothetical protein, conserved	380.519995343694	441.722962903404	319.317027783984	0.72288980786768	-0.468152345025807	0.00169741158727686	0.029124532801225
Tb927.5.4930-1	Tb927.5.4930	variant surface glycoprotein (VSG, pseudogene), putative,variant surface glycoprotein, point mutation	13.2312920011403	26.2385331119289	0.224050890351747	0.00853900213841929	-6.87171679725972	1.29963131156418e-12	8.15518648006522e-10
Tb927.10.16100-1	Tb927.10.16100	FK506-binding protein (FKBP)-type peptidyl-prolyl isomerase, putative	1279.56297015441	1425.4688204564	1133.65711985242	0.795287209080768	-0.3304521272103	0.00261886604809427	0.038976015182917
Tb927.6.4100-1	Tb927.6.4100	hypothetical protein, conserved	1330.6818244756	1145.70577349269	1515.65787545851	1.32290323617557	0.403707539473676	0.000379711455821563	0.0105562187955457
Tb927.11.6180-1	Tb927.11.6180	60S ribosomal protein L28, putative	2289.18831082043	2015.33117169273	2563.04544994812	1.27177383347638	0.346842131052121	0.00485577906894524	0.0574905918068517
Tb927.7.5010-1	Tb927.7.5010	hypothetical protein, conserved	350.092835198439	260.566515740435	439.619154656444	1.68716672365675	0.754602545947882	5.27991277274476e-08	7.6039399522234e-06
Tb927.9.14210-1	Tb927.9.14210	hypothetical protein, unlikely	86.0003069538744	111.731297214879	60.2693166928697	0.539413022091395	-0.890537744467154	2.95488889091492e-05	0.00141079885362433
Tb927.10.3620-1	Tb927.10.3620	Laminin-like protein, putative	660.184328319227	565.007208561352	755.361448077102	1.33690586001626	0.41889787973988	0.000457429562117798	0.0119313153200989
Tb927.7.1470-1	Tb927.7.1470	ATPase subunit 9, putative	321.718436836722	364.961517721396	278.475355952049	0.763026627274799	-0.390194691343921	0.00411823303381888	0.0510277534585315
Tb927.9.10570-1	Tb927.9.10570	predicted zinc finger protein	1478.343264044	1290.63161407952	1666.05491400849	1.29088339060772	0.368358683534204	0.000896475540646392	0.0193502152938048
Tb927.9.1850-1	Tb927.9.1850	60S ribosomal protein L35, putative	274.739604944776	323.674288670667	225.804921218884	0.697630084077012	-0.519465839731123	0.000397259029294203	0.0108720267051389
Tb927.9.2670-1	Tb927.9.2670	engulfment and cell motility domain 2, putative	680.972136391621	757.757331255266	604.186941527976	0.797335659593168	-0.32674090205642	0.00763319917835282	0.0776130263678582
Tb927.9.6940-1	Tb927.9.6940	DNA topoisomerase type IB small subunit	555.029697260851	478.296874231198	631.762520290505	1.32085855945846	0.401475987786228	0.00150418564684919	0.0271898578345064
Tb927.5.4900-1	Tb927.5.4900	variant surface glycoprotein (VSG, pseudogene), putative,variant surface glycoprotein, frameshift	8.32397924985116	16.4239076093506	0.224050890351747	0.0136417529665223	-6.19582714705388	5.94549187974787e-07	5.67729849604185e-05
Tb927.5.2280-1	Tb927.5.2280	acetyltransferase, putative	586.049577488562	660.063533557811	512.035621419312	0.775736872872504	-0.366360716413391	0.00350947666274295	0.0462088108057509
Tb927.9.2310-1	Tb927.9.2310	hypothetical protein, conserved	598.975569078415	524.299308931545	673.651829225285	1.28486118091229	0.361612496051049	0.00316736030160517	0.0433421323095397
Tb927.8.4770-1	Tb927.8.4770	small GTP-binding protein Rab18 (TbRAB18)	252.481929566124	290.011927723083	214.951931409166	0.741183071664597	-0.432098163744031	0.00546255765292692	0.0623228168583935
Tb927.11.8760-1	Tb927.11.8760	hypothetical protein, conserved	637.910076443864	564.854264724652	710.965888163075	1.25867136456808	0.33190164874535	0.00373132186709698	0.0478698496362789
Tb927.9.17960-2	Tb927.9.17960	variant surface glycoprotein (VSG, pseudogene), putative,variant surface glycoprotein (VSG), degenerate	3.19516400179717	6.06064862874108	0.32967937485326	0.0543967147822826	-4.200336665329	0.00266433846354981	0.0393925718243699
Tb927.1.4700-1	Tb927.1.4700	hypothetical protein, conserved	232.877144675191	197.964978123416	267.789311226965	1.35271053377946	0.435853150356586	0.00345828366275224	0.0458396695060292
Tb927.2.5260-1	Tb927.2.5260	hypothetical protein, conserved	239.297161827644	185.041059706902	293.553263948386	1.58642230223586	0.665776864511792	0.00294194785802168	0.0415514661297757
Tb927.8.950-1	Tb927.8.950	hypothetical protein	199.276733320015	143.246629169557	255.306837470473	1.78228862312895	0.83373098525465	8.83188959311566e-08	1.15803209067942e-05
Tb927.2.5070-1	Tb927.2.5070	hypothetical protein, conserved	118.869006604501	97.847685497496	139.890327711506	1.42967436582938	0.515686584555621	0.00786017684989413	0.0792269033476175
Tb927.4.4810-1	Tb927.4.4810	hypothetical protein, conserved	400.568657681645	337.940078786816	463.197236576474	1.37064901635616	0.454859185858746	0.00169099996287758	0.0290713007316625
Tb927.11.11480-1	Tb927.11.11480	Trichohyalin, putative	2170.41674919432	1855.99835269713	2484.83514569151	1.33881322797542	0.420954710574089	9.30555940758441e-05	0.00366588965899682
Tb927.7.7230-1	Tb927.7.7230	nitroreductase (NTR)	336.296004947062	380.395627598558	292.196382295566	0.768138120146662	-0.38056234730752	0.00849044746279967	0.0830212161879411
Tb927.9.5570-1	Tb927.9.5570	hypothetical protein, unlikely	78.6493612026067	54.2733176644285	103.025404740785	1.89826988977881	0.924685124584828	0.00136571807588135	0.0256363959329437
Tb927.7.4500-1	Tb927.7.4500	hypothetical protein, conserved	2520.51948730874	2791.26017653509	2249.77879808238	0.806008274325444	-0.311133445629143	0.00595722740798606	0.0659121445581329
Tb927.2.4590-1	Tb927.2.4590	branched-chain amino acid aminotransferase, putative	815.373444468334	962.765386396697	667.98150253997	0.693815452838408	-0.527376121825662	4.25646011210758e-06	0.000294433087282402
Tb927.10.7060-1	Tb927.10.7060	nucleoporin interacting component (NUP93), putative	1278.54397075911	1421.91086384154	1135.17707767668	0.798346159765459	-0.324913665868632	0.00226027873790476	0.035458122700881
Tb927.10.14330-1	Tb927.10.14330	hypothetical protein, conserved	1381.64564907158	1206.90127339242	1556.39002475074	1.28957526109485	0.366895972925385	0.00253768474233669	0.0383550829872459
Tb927.7.1050-1	Tb927.7.1050	40S ribosomal protein S16, putative	480.931230941739	586.478885025263	375.383576858216	0.640063242587235	-0.643713634682109	0.01049137324698	0.0962074258608764
Tb927.5.5080-1	Tb927.5.5080	variant surface glycoprotein (VSG), putative	21.7434057328187	40.4311379384613	3.05567352717604	0.075577232870046	-3.72590449199907	6.01452573328242e-13	4.06443142822201e-10
Tb927.9.11140-1	Tb927.9.11140	hypothetical protein, conserved	548.52281674471	615.284998846318	481.760634643102	0.782987778909644	-0.352938305179535	0.0031915069368636	0.0434983925920098
Tb927.8.1930-1	Tb927.8.1930	hypothetical protein, conserved	233.003298339469	193.414043870594	272.592552808344	1.40937311145164	0.495053595169843	0.000773028484397988	0.0171925448998388
Tb927.11.5000-1	Tb927.11.5000	dynein intermediate chain IC78, putative	1376.95632991879	1540.93333962747	1212.97932021011	0.787171832172412	-0.345249498082471	0.000974924638304134	0.020489743893545
Tb927.8.5740-1	Tb927.8.5740	proteasome 26S non-ATPase subunit 9, putative	276.882790798996	234.00373272982	319.761848868173	1.36648182974658	0.450466276320113	0.00083128644436587	0.0182571285343854
Tb927.9.4710-1	Tb927.9.4710	hypothetical protein, unlikely	428.059453271536	173.515992028577	682.602914514494	3.93394814238259	1.97597794002097	1.65378344342391e-48	7.2642437752395e-45
Tb927.5.910-1	Tb927.5.910	oligosaccharyl transferase subunit, putative	278.362481463921	317.220577716741	239.504385211101	0.755008981242586	-0.405434288705179	0.0037325949915596	0.0478698496362789
Tb927.8.1810-1	Tb927.8.1810	rhomboid-like protein,serine peptidase, Clan S-, family S54, putative	375.779205443367	432.625797502589	318.932613384145	0.73720202360849	-0.439868063737068	0.00125014893365092	0.0243515706920695
Tb927.8.2490-1	Tb927.8.2490	hypothetical protein, conserved	429.123223031039	377.497446081203	480.748999980875	1.27351590049555	0.348816972507966	0.00699403056669366	0.0725413914148806
Tb927.11.12740.1-1	Tb927.11.12740.1	unspecified product	5.33312358768536	8.83645658445492	1.8297905909158	0.207072888711383	-2.27178941569886	0.00611151396749539	0.0667347938693115
Tb927.11.8820-1	Tb927.11.8820	glutathionylspermidine synthetase, putative	605.897501504823	679.79947547544	531.995527534207	0.782577137415615	-0.353695131618896	0.00336214766005343	0.0451627938739593
Tb927.10.13490-1	Tb927.10.13490	serine/threonine kinase, putative	402.693156293784	340.443662504075	464.942650083493	1.36569629953951	0.449636696027901	0.00115994284253961	0.0231067978950351
Tb927.10.12820-1	Tb927.10.12820	hypothetical protein, conserved	4312.80122225276	5365.57018087183	3260.03226363369	0.607583565909855	-0.718845246938412	0.000527140415158124	0.0131935286243992
Tb927.11.4940-1	Tb927.11.4940	AAA ATPase, putative	706.628606085592	788.888432294724	624.368779876461	0.791453841020703	-0.337422882582273	0.00421543147930335	0.051939082111753
Tb927.8.6440-1	Tb927.8.6440	RNA-binding protein, putative (RPB20)	533.8169618117	597.966639083109	469.667284540291	0.785440614647758	-0.348425894087104	0.00629939570869568	0.0679854929986383
Tb927.10.8930-1	Tb927.10.8930	paraflagellar rod component, putative (PFC18)	1984.17568059893	2258.32012768244	1710.03123351542	0.757213830118189	-0.401227333527845	0.000275215557570018	0.00833959656576833
Tb927.1.1100-1	Tb927.1.1100	hypothetical protein, conserved	816.118983402609	718.117521401665	914.120445403553	1.27293989933475	0.348164305351937	0.00274199031992902	0.0400805074219241
Tb927.3.5790-1	Tb927.3.5790	expression site-associated gene (ESAG, pseudogene), putative,expression site-associated gene 9 (ESAG9), point mutation	435.11390156921	358.397943789068	511.829859349351	1.42810489909112	0.51410195404509	0.00462931732151671	0.0551064399316047
Tb927.5.130-1	Tb927.5.130	variant surface glycoprotein (VSG)-related, putative	252.253786793539	215.819398587251	288.688174999828	1.33763775123819	0.419687469304435	0.00461593520965476	0.0550965400902539
Tb927.6.1820-1	Tb927.6.1820	dolichyl pyrophosphate phosphatase, putative	382.356223985849	429.538016669809	335.174431301888	0.780313775019221	-0.357873726505826	0.00889046163436172	0.0855451319363282
Tb927.7.6250-1	Tb927.7.6250	hypothetical protein, conserved	374.89751835453	331.651378619151	418.143658089908	1.26079276326506	0.334331159107779	0.0102224530983555	0.0945307899674238
Tb927.9.9390-1	Tb927.9.9390	sphingomyelin/ceramide phosphorylethanolamine synthase, bifunctional (SLS3)	389.782604596053	326.138123749314	453.427085442792	1.3902915741041	0.475387478920729	0.00289247882751613	0.0409845588705309
Tb927.8.490-1	Tb927.8.490	hypothetical protein	67.5465047890364	81.8170447872069	53.2759647908658	0.651159729973481	-0.618916613901127	0.00612001892837598	0.0667347938693115
Tb927.8.4280-1	Tb927.8.4280	nuclear transport factor 2, putative	468.734811697954	400.196855083318	537.27276831259	1.34252121546716	0.424944886875431	0.000764388293064418	0.0170435308491647
Tb927.1.3920-1	Tb927.1.3920	hypothetical protein, unlikely	56.8987845604943	68.2492384962398	45.5483306247489	0.667382254049008	-0.583414769673501	0.0100966976452074	0.0936892028940538
Tb927.5.1970-1	Tb927.5.1970	hypothetical protein	297.84452887461	239.396240694836	356.292817054385	1.48829746039563	0.573662901277272	2.23293092352084e-05	0.00109588257894584
Tb927.3.5580-1	Tb927.3.5580	tryptophanyl-tRNA synthetase	891.618538565586	1013.22457502063	770.012502110538	0.759962323352508	-0.396000199041499	0.00147962312633255	0.0268010085872813
Tb927.11.11250-1	Tb927.11.11250	cytosolic malate dehydrogenase (cMDH)	1337.91697349699	1507.03141171886	1168.80253527512	0.775566140285045	-0.366678275337921	0.000461708799806223	0.0119434448902769
Tb927.11.1470-1	Tb927.11.1470	65 kDa invariant surface glycoprotein-like protein	781.695208025135	694.647704884275	868.742711165994	1.2506234528058	0.322647477318794	0.00279712968411799	0.0401250394453891
Tb927.10.2890-1	Tb927.10.2890	enolase	21778.4821992351	24261.4559510426	19295.5084474277	0.795315354790092	-0.330401070238317	0.00065510156698311	0.0155123106898831
Tb927.5.1920-1	Tb927.5.1920	hypothetical protein, conserved	683.963647777153	594.879119520191	773.048176034115	1.29950463996388	0.377961785053614	0.0017289112908936	0.0295070171578764
Tb927.5.3520-1	Tb927.5.3520	queuine tRNA-ribosyltransferase, putative	215.984387288002	183.423279097354	248.545495478651	1.35503790305009	0.438333207134577	0.00391530874390493	0.0490670289803207
Tb927.4.2710-1	Tb927.4.2710	ubiquitin-conjugating enzyme E2, putative,ubiquitin carrier protein, putative,ubiquitin-protein ligase, putative	281.223832940167	235.953554004585	326.494111875749	1.38372195008092	0.4685540719197	0.000720746209356612	0.0164678725933246
Tb927.11.2930-1	Tb927.11.2930	hypothetical protein, conserved	440.789807802528	384.557184197653	497.022431407403	1.29245389718671	0.370112819428901	0.00241529924974316	0.0369658604686301
Tb927.10.1450-1	Tb927.10.1450	hypothetical protein, conserved	2230.11527971545	1902.89768684533	2557.33287258557	1.34391506714435	0.426441965437006	0.00165623478654111	0.0286982694275417
Tb927.8.8300-1	Tb927.8.8300	amino acid transporter, putative	636.624522736821	523.949862280245	749.299183193397	1.43009710878141	0.51611311455658	1.15357355780575e-05	0.000641401500336931
Tb927.7.4520-1	Tb927.7.4520	hypothetical protein, conserved	3494.22552482267	3823.21262235612	3165.23842728923	0.827900182370343	-0.272471258419014	0.0100994507843676	0.0936892028940538
Tb927.10.4980-1	Tb927.10.4980	ubiquitin-like protein DSK2, putative (DSK2)	658.094158411534	838.368787081103	477.819529741964	0.569939550595101	-0.811119183822933	0.00010355630896086	0.00402540785053609
Tb927.9.5550-1	Tb927.9.5550	hypothetical protein, unlikely	44.7707632786664	18.6512299649261	70.8902965924068	3.80083762442032	1.92631739314322	2.66464924468438e-08	4.41678181406647e-06
Tb927.3.5300-1	Tb927.3.5300	hypothetical protein, conserved	337.700377068337	296.541860430527	378.858893706148	1.27758992661647	0.35342484272265	0.00849585354046204	0.0830212161879411
Tb927.10.5790-1	Tb927.10.5790	hypothetical protein, conserved	874.269984922744	983.883283330295	764.656686515194	0.777182313665242	-0.363675024995729	0.00136925969585216	0.02564807340738
Tb927.3.3260-1	Tb927.3.3260	hypothetical protein, conserved	310.801676831971	263.694841297274	357.908512366668	1.35728295102741	0.440721508886005	0.0016464898395191	0.028619758837003
Tb927.11.14790-1	Tb927.11.14790	DNA repair and recombination helicase protein PIF4 (TbPIF4)	711.923451490333	618.898161027183	804.948741953483	1.30061582444762	0.379194882107181	0.00155368875657807	0.0275759033204296
Tb927.9.2930-1	Tb927.9.2930	hypothetical protein, unlikely	184.855113745573	214.190290417607	155.51993707354	0.726083039386716	-0.461793541624208	0.00257668077077021	0.0385779443723087
Tb927.1.2310-1	Tb927.1.2310	hypothetical protein	380.086977302878	471.244096309908	288.929858295849	0.613121438673342	-0.705755243450664	1.85439053564607e-07	2.17210944742009e-05
Tb927.10.5000-1	Tb927.10.5000	hypothetical protein, conserved	609.392425251345	520.701051088448	698.083799414243	1.34066139861827	0.422944911949787	0.000551203300285401	0.0136020252612563
Tb927.9.8560-1	Tb927.9.8560	hypothetical protein, unlikely	109.533773538998	129.540896771626	89.5266503063698	0.691107229743829	-0.533018523466737	0.00564845663949464	0.0636175533050775
Tb927.8.6530-1	Tb927.8.6530	hypothetical protein, conserved	418.566654421371	472.663725237974	364.469583604769	0.771097006484406	-0.375015727651737	0.00354444559153083	0.0463362418476166
Tb927.3.2340-1	Tb927.3.2340	peroxin-2,glycosome import protein (gim1) (PEX2)	380.492227954617	428.878837519896	332.105618389338	0.774357672460188	-0.368927999972067	0.00716507154196992	0.0739661028157529
Tb927.10.8840-1	Tb927.10.8840	hypothetical protein, conserved	306.672499721481	267.860264931642	345.484734511319	1.28979464199173	0.367141381490003	0.00847658349546681	0.0830175986707647
Tb927.10.3940-1	Tb927.10.3940	40S ribosomal protein S3A, putative	1527.8222329617	1285.78714808096	1769.85731784243	1.37647768566045	0.460981222321451	0.000202673851893919	0.00678410482356007
Tb927.8.8330-1	Tb927.8.8330	calpain, putative,cysteine peptidase, putative	5349.98553122274	6154.34847873678	4545.62258370869	0.738603379287634	-0.437128231652854	2.00954978343051e-05	0.00100473177247365
Tb927.6.2160-1	Tb927.6.2160	hypothetical protein, conserved	185.755264425633	218.45902048479	153.051508366476	0.700595965443927	-0.513345414841589	0.00221510856945725	0.0350589422737211
Tb927.11.5880-1	Tb927.11.5880	hypothetical protein, conserved	366.052021881474	317.553062015638	414.550981747309	1.30545421012786	0.384551854831902	0.00605964231581242	0.0665424471805151
Tb927.10.5620-1	Tb927.10.5620	fructose-bisphosphate aldolase, glycosomal (ALD)	23135.8590555281	26559.7564593999	19711.9616516564	0.742174036188502	-0.430170563425201	4.02107544338147e-05	0.0018303185373112
Tb927.9.1810-1	Tb927.9.1810	60S ribosomal protein L35, putative	599.497787653918	697.333449602197	501.66212570564	0.719400633931758	-0.475132664118823	0.00183885548189494	0.0306046513716557
Tb927.11.2540-1	Tb927.11.2540	hypothetical protein, conserved	831.60875081954	915.7214295579	747.49607208118	0.816291994435538	-0.29284278635331	0.00809933321700282	0.0802171841165387
Tb927.9.10590-1	Tb927.9.10590	hypothetical protein, unlikely	101.490678263463	66.2380998057225	136.743256721203	2.0644199806799	1.04573649905968	0.00645598945035238	0.0687747701420946
Tb927.6.2820-1	Tb927.6.2820	hypothetical protein, conserved	243.211168057002	202.329201646822	284.093134467182	1.40411335662305	0.489659411736742	0.00071819148203828	0.0164678725933246
Tb927.9.4690-1	Tb927.9.4690	hypothetical protein, unlikely	531.870772887368	344.106513286626	719.635032488109	2.0913147665086	1.06441022017942	3.2926863131593e-17	4.13232132301493e-14
Tb927.5.810-1	Tb927.5.810	zinc finger protein family member, putative (ZC3H11)	4803.06495090296	4044.20908697446	5561.92081483146	1.37528023285078	0.45972561816555	4.65152726983217e-06	0.000316772612910664
Tb927.10.12650-1	Tb927.10.12650	hypothetical protein, conserved	49.0865058623412	34.7804005953388	63.3926111293437	1.82265327725522	0.866040144065295	0.000930647239972082	0.0197005686823006
Tb927.11.5140-1	Tb927.11.5140	ubiquitin carboxyl-terminal hydrolase, putative,cysteine peptidase, Clan CA, family C12, putative	775.716607433171	872.804335174017	678.628879692326	0.777526935125756	-0.363035440866933	0.00262206317280637	0.038976015182917
Tb927.3.940-1	Tb927.3.940	hypothetical protein, conserved	206.024472353225	167.975356723659	244.073587982791	1.4530321158021	0.539066590648922	0.00085951973286983	0.0187366770552394
Tb927.8.4130-1	Tb927.8.4130	class I transcription factor A, subunit 5b (CITFA-5b)	152.896944622362	127.999986123153	177.793903121572	1.38901501872438	0.474062198543239	0.00308892585671478	0.0427341947263612
Tb927.9.15420-1	Tb927.9.15420	unspecified product	4913.45999937458	5358.69723657954	4468.22276216962	0.833826313542896	-0.262181194054521	0.00877814805590374	0.0847428908473784
Tb927.5.2500-1	Tb927.5.2500	hypothetical protein, conserved	740.344819391624	651.028550630044	829.661088153204	1.27438510546163	0.349801310392206	0.00675285938034898	0.0708767857304251
Tb927.5.2310-1	Tb927.5.2310	hypothetical protein, conserved	659.487749064369	592.789314123825	726.186184004914	1.22503251442421	0.292820041289928	0.0108117073038938	0.0981207114304821
Tb927.7.7510-1	Tb927.7.7510	hypothetical protein	9811.05148822243	6827.9737932044	12794.1291832405	1.873781237411	0.905952529237738	1.07658142254923e-07	1.33207997142183e-05
Tb927.8.4620-1	Tb927.8.4620	small GTP-binding protein Rab7, putative (Trab7)	260.229452288885	222.029693318929	298.429211258841	1.34409594859986	0.426636128911568	0.00989926554280403	0.0923195836449399
Tb927.10.12800-1	Tb927.10.12800	zinc finger protein family member, putative (ZC3H38)	1002.01279801292	1158.56451973405	845.461076291788	0.729748807158248	-0.45452814737604	0.00278190675226079	0.0401250394453891
Tb927.9.6910-1	Tb927.9.6910	hypothetical protein, conserved	160.268217845006	189.248415662349	131.288020027663	0.69373378671715	-0.527545945432529	0.00241469888954401	0.0369658604686301
Tb927.1.2590-1	Tb927.1.2590	hypothetical protein, unlikely	75.2933595671482	40.6859784008959	109.900740733401	2.70119449139216	1.4335975205078	2.01106630077567e-10	5.88907248410474e-08
Tb927.7.4270-1	Tb927.7.4270	hypothetical protein, conserved	325.272684788298	244.006513254819	406.538856321777	1.66609837950196	0.736473591237162	0.000678213399940207	0.0158460231874328
Tb927.6.2550-1	Tb927.6.2550	RNA-binding protein, putative (TRRM2)	1122.1240392109	1275.70089769135	968.54718073045	0.759227482306584	-0.397395879306768	0.0026003100467457	0.0387839113084227
Tb927.7.5640-1	Tb927.7.5640	hypothetical protein, conserved	322.520345375354	268.654094664817	376.386596085891	1.40100822418316	0.486465424686246	0.00126603049654023	0.0244345045263423
Tb927.2.5800-1	Tb927.2.5800	sedoheptulose-1,7-bisphosphatase (SBPase)	721.637839054236	818.64852337663	624.627154731842	0.762997961757117	-0.390248891781459	0.00114962577617921	0.0231067978950351
Tb927.11.8990-1	Tb927.11.8990	cation transporter, putative	398.060261358576	478.071729052329	318.048793664823	0.665274213757178	-0.587978979408117	0.000647174423277962	0.0154076620826474
Tb927.10.8870-1	Tb927.10.8870	hypothetical protein, conserved	749.049013764666	666.304301884457	831.793725644875	1.24836913598243	0.320044594382318	0.00360246892769347	0.0468161087718745
Tb927.5.150-1	Tb927.5.150	hypothetical protein, conserved	107.556390498477	85.145910281873	129.966870715082	1.52640179997877	0.610134777726312	0.00527392013004391	0.0610314648538622
Tb927.10.10140-1	Tb927.10.10140	paraflagellar rod component, putative (PFC19)	2534.17764924234	2794.75158437413	2273.60371411054	0.813526227813091	-0.297739236234896	0.00333220875496168	0.044829179038803
Tb927.9.14560-1	Tb927.9.14560	hypothetical protein, unlikely	337.911478532273	287.919551706554	387.903405357992	1.34726316104208	0.430031680086284	0.00137314636420006	0.0256661506585053
Tb927.7.2240-1	Tb927.7.2240	hypothetical protein, conserved	2832.64290651417	3203.7645003537	2461.52131267464	0.768321551850294	-0.38021787225848	0.000277806762689676	0.00833959656576833
Tb927.9.12890-1	Tb927.9.12890	hypothetical protein, conserved	306.029079346773	253.54449045802	358.513668235527	1.41400693656519	0.499789197462482	0.00237829104733211	0.0367193090523946
Tb927.8.960-1	Tb927.8.960	hypothetical protein, conserved	46.0442028142276	31.0275155627356	61.0608900657195	1.9679593727786	0.976700437498372	0.000147560036706362	0.00524845849077539
Tb927.10.4560-1	Tb927.10.4560	elongation factor 2	1990.02798492534	2551.81416939469	1428.24180045599	0.559696633706985	-0.837283024210869	4.40316259041119e-08	6.66927299254523e-06
Tb927.7.3100-1	Tb927.7.3100	hypothetical protein, conserved	857.876848695044	753.667981496523	962.085715893565	1.27653786483432	0.352236331790084	0.00257846587880588	0.0385779443723087
Tb927.10.380-1	Tb927.10.380	mitochondrial RNA binding complex 1 subunit (PPR5)	471.108027400961	403.929502239815	538.286552562106	1.33262499910819	0.41427086291734	0.000805197836696991	0.0178177909203604
Tb927.9.15540-1	Tb927.9.15540	BARP protein (BARP)	121.211587479003	79.3947550919441	163.028419866063	2.05339029860682	1.03800787408421	4.89874855446354e-08	7.17258434182703e-06
Tb927.11.16280-1	Tb927.11.16280	60S ribosomal protein L2, putative,60S ribosomal protein L8, putative	2380.48834734502	2824.37639443926	1936.60030025077	0.685673589420879	-0.544406140928188	1.97257238492798e-07	2.26144824709287e-05
Tb927.7.3640-1	Tb927.7.3640	hypothetical protein, conserved	615.416891411542	690.973913479322	539.859869343763	0.781302823178025	-0.356046267619509	0.00183995365679012	0.0306046513716557
Tb927.8.2890-1	Tb927.8.2890	hypothetical protein, conserved	238.16152981671	275.604378950619	200.7186806828	0.728285528143817	-0.457423917434678	0.00723092049957042	0.0744366626616344
Tb927.4.3980-1	Tb927.4.3980	chaperone protein DNAj, putative	693.430767059056	772.852923889836	614.008610228275	0.794470191220752	-0.331935004683947	0.00316580818391514	0.0433421323095397
Tb927.11.9130-1	Tb927.11.9130	replication factor A, 51kDa subunit, putative	759.043883998542	839.146120305614	678.94164769147	0.809086321514782	-0.305634462717028	0.00397394512877374	0.0496601820146192
Tb927.7.1250-1	Tb927.7.1250	hypothetical protein, conserved	175.958945704875	152.459264632838	199.458626776911	1.30827488416174	0.387665700126194	0.00561525062839734	0.0634781733001449
Tb927.9.2460-1	Tb927.9.2460	hypothetical protein, unlikely	940.823198071595	746.216773225786	1135.4296229174	1.52158148095373	0.605571592492236	2.24180564805165e-07	2.46178282726672e-05
Tb927.10.9560-1	Tb927.10.9560	oxidoreductase, putative	227.234422894436	273.445613249862	181.023232539009	0.662008179204536	-0.595079053043803	4.914714559228e-05	0.00216963655290543
Tb927.11.14350-1	Tb927.11.14350	mitochondrial carrier protein (MCP22)	286.173995805777	248.584680064829	323.763311546725	1.30242664778171	0.381202122706072	0.00689881503003612	0.0718933452418354
Tb927.11.15360-1	Tb927.11.15360	hypothetical protein, conserved	252.002390955018	290.090628914855	213.914152995181	0.737404561448165	-0.439471754183468	0.0043241429547645	0.0529075151220141
Tb927.10.12050-1	Tb927.10.12050	hypothetical protein, conserved	336.117671298753	295.17644084516	377.058901752347	1.27740174884126	0.353212330763261	0.00381474598331422	0.0484986157212959
Tb927.4.2440-1	Tb927.4.2440	hypothetical protein, conserved	417.070364819715	357.98455240587	476.15617723356	1.33010258133628	0.411537514807779	0.00119750453353983	0.0235876173254426
Tb927.11.3790-1	Tb927.11.3790	hypothetical protein, conserved	643.458926298337	713.610429606665	573.307422990009	0.803389915848077	-0.315827742101538	0.00863318867116342	0.0839527612457379
Tb927.9.13480-1	Tb927.9.13480	hypothetical protein, conserved	102.604195411166	82.2255117798212	122.982879042512	1.49567787880516	0.580799498293752	0.0101172579186725	0.0937553911556306
Tb927.8.6190-1	Tb927.8.6190	hypothetical protein, conserved	111.967014362676	88.018951742599	135.915076982753	1.54415696042621	0.626819407087364	0.000246754898989147	0.00779763232956711
Tb927.10.1770-1	Tb927.10.1770	hypothetical protein	250.285022747038	297.025048187671	203.544997306405	0.68527889667338	-0.545236835341013	0.000188349484669587	0.00641337295667567
Tb927.7.7350-1	Tb927.7.7350	hypothetical protein	148.410919167582	120.970500315916	175.851338019248	1.45367124679166	0.539701035247464	0.00618460183669196	0.0672422365536372
Tb927.9.9590-1	Tb927.9.9590	hypothetical protein, unlikely	101.608797384657	117.807145937173	85.4104488321421	0.725002275139506	-0.463942572411746	0.00793958071160121	0.0795424178610159
Tb927.11.2460-1	Tb927.11.2460	hypothetical protein, conserved	344.646356487494	293.726395018111	395.566317956878	1.34671696063436	0.429446671589742	0.00145720208308562	0.0265041828155428
Tb927.9.2790-1	Tb927.9.2790	hypothetical protein, unlikely	147.238264053359	178.047450004818	116.429078101899	0.653921626503206	-0.612810357987612	0.00124852178918705	0.0243515706920695
Tb927.11.12180-1	Tb927.11.12180	kinesin, putative	441.975392717413	369.862228867227	514.088556567599	1.38994608382178	0.475028921717449	0.000453719485798137	0.0119313153200989
Tb927.2.4610-1	Tb927.2.4610	branched-chain amino acid aminotransferase, putative	63.7741689132119	82.6433272239406	44.9050106024833	0.543359181084313	-0.880021905218452	0.000742041350625999	0.0168011166630139
Tb927.9.3390-1	Tb927.9.3390	hypothetical protein, conserved	403.214314683014	332.643303337823	473.785326028205	1.42430441639476	0.510257526280998	0.000252767355215575	0.00793057576988865
Tb927.1.1030-1	Tb927.1.1030	leucine-rich repeat protein (LRRP), putative	586.233798672757	499.097077811697	673.370519533816	1.34917744356714	0.432080103748952	0.00063647554962746	0.0152355250775947
Tb927.11.7560-1	Tb927.11.7560	predicted WD40 repeat protein	1779.05796140218	2104.37432739576	1453.7415954086	0.690818917757686	-0.533620503940766	3.96796495515312e-07	3.96120137852502e-05
Tb927.5.3680-1	Tb927.5.3680	hypothetical protein, conserved	164.797073161152	193.683936548689	135.910209773615	0.701711314812364	-0.511050469411767	0.00240497467958995	0.0369658604686301
Tb927.9.4320-1	Tb927.9.4320	hypothetical protein, unlikely	36.6794749876328	22.5613695031815	50.797580472084	2.25152912215372	1.17090513817944	0.000119438801994928	0.00454229383344348
Tb927.9.3870-1	Tb927.9.3870	hypothetical protein, conserved	759.193644464717	648.679411738475	869.707877190959	1.34073605767774	0.423025250845184	0.000319961897647271	0.00915591293430383
Tb927.10.5760-1	Tb927.10.5760	adenylate kinase, putative	459.257472818392	400.843256881948	517.671688754836	1.29145664762248	0.368999215031747	0.00592952831299822	0.0658077648277415
Tb927.11.9980-1	Tb927.11.9980	2-oxoglutarate dehydrogenase E1 component, putative	4113.56034709531	3493.4170370264	4733.70365716422	1.35503537281468	0.438330513216213	0.000486202441520823	0.0123805462282911
Tb927.10.2590-1	Tb927.10.2590	hypothetical protein, conserved	527.045031091222	452.523144441066	601.566917741378	1.32936165836203	0.410733649192798	0.00194618175561305	0.0320172410544207
Tb927.5.4180-1	Tb927.5.4180	histone H4, putative	2785.21545704842	3246.96100804949	2323.46990604734	0.715582940567277	-0.48280910080715	0.00131289773906128	0.02496494943215
Tb927.10.11220-1	Tb927.10.11220	procyclic form surface phosphoprotein (PSSA-2)	661.132137073077	525.923288136727	796.340986009426	1.51417707481779	0.598533930570206	0.00223222453199224	0.0350806663927582
Tb927.11.680-1	Tb927.11.680	ribosomal protein L21E (60S), putative	3733.78931683922	4358.00427481375	3109.57435886469	0.713531736725428	-0.486950495041795	1.45166389169634e-06	0.000127528672885524
Tb927.8.6390-1	Tb927.8.6390	lysophospholipase, putative,alpha/beta hydrolase, putative (TbLysoPLA)	1455.9851871909	1672.51988580781	1239.45048857398	0.741067714106936	-0.432322721933915	4.09616150403663e-05	0.00183792972752661
Tb927.9.13200-1	Tb927.9.13200	unspecified product	236.024719948022	197.58141212763	274.468027768415	1.38913891146359	0.474190873515949	0.000631569838278677	0.0151594017193393
Tb927.10.15210-1	Tb927.10.15210	nuclear cap binding complex subunit CBP30 (CBP30)	380.540817259706	331.432306368085	429.649328151326	1.29634112274548	0.374445402895792	0.00647994547774579	0.0689180641912794
Tb927.10.14730-1	Tb927.10.14730	chaperone protein DNAj, putative	1293.65608004812	1056.28663461269	1531.02552548356	1.44944134983299	0.535496957395874	1.6142652496024e-06	0.000139032551154481
Tb927.4.4190-1	Tb927.4.4190	hypothetical protein, conserved	276.699069069478	308.730565805609	244.667572333347	0.792495461843583	-0.335525421079485	0.00789877012827479	0.0793108126219361
Tb927.10.10610-1	Tb927.10.10610	protein tyrosine phosphatase, putative	620.564373144477	755.38562292723	485.743123361724	0.643039936978676	-0.637019753769825	2.31782859621161e-07	2.51384249601469e-05
Tb927.5.890-1	Tb927.5.890	oligosaccharyl transferase subunit, putative	920.111352114562	1111.36182961067	728.860874618456	0.655826802036013	-0.608613232536818	4.76110019017651e-08	7.08919748655943e-06
Tb927.4.3300-1	Tb927.4.3300	mitochondrial ATP-dependent zinc metallopeptidase, putative,metallo-peptidase, Clan MA(E) Family M41	1099.98801664046	1217.11081466094	982.865218619977	0.807539631380054	-0.308395030631957	0.00390114985620749	0.0490294727994032
Tb927.10.3390-1	Tb927.10.3390	predicted TLD domain protein	1207.85725874851	1056.11800812682	1359.5965093702	1.28735283264571	0.364407515987047	0.00159271960645379	0.0278573337645492
Tb927.7.3060-1	Tb927.7.3060	hypothetical protein, conserved	345.555810650828	391.043626899045	300.067994402611	0.76735170646338	-0.382040123585156	0.00735407751878208	0.0752582005068689
Tb927.11.5370-1	Tb927.11.5370	hypothetical protein, conserved	1352.82566244476	1567.78323344026	1137.86809144926	0.725781515696132	-0.462392780358767	2.39096178798066e-05	0.00116047509985691
Tb927.11.15910-1	Tb927.11.15910	iron superoxide dismutase	1749.82478895361	1947.16956588216	1552.48001202505	0.797300881868348	-0.326803830065197	0.00258210942412265	0.0385779443723087
Tb927.8.1790-1	Tb927.8.1790	hypothetical protein, conserved	433.581408684402	505.189809980349	361.973007388455	0.716508924442746	-0.480943420868737	5.28286965450395e-05	0.0022856231171623
Tb927.11.15570-1	Tb927.11.15570	hypothetical protein, conserved (pseudogene)	435.717359180377	366.467251670072	504.967466690682	1.37793340165986	0.462506161324559	0.000438820144990574	0.0117174315311313
Tb927.5.1550-1	Tb927.5.1550	mitochondrial carrier protein (MCP23)	601.646264738794	665.148271420928	538.14425805666	0.80905909430847	-0.305683012810415	0.00638937427781921	0.0684550045549631
Tb927.11.5040-1	Tb927.11.5040	leucine-rich repeat protein (LRRP), putative	1040.4275516882	1176.53582006743	904.319283308976	0.768628772609023	-0.379641112080971	0.00101013055726877	0.0209130336888175
Tb927.5.360-1	Tb927.5.360	75 kDa invariant surface glycoprotein (ISG75)	3497.93258823247	3175.95096389489	3819.91421257005	1.2027623398459	0.266351600952587	0.0086412264549139	0.0839527612457379
Tb927.7.5430-1	Tb927.7.5430	hypothetical protein, conserved	115.519459508063	137.185184455368	93.853734560758	0.684138997468001	-0.547638625645597	0.00277829636704583	0.0401250394453891
Tb927.9.2470-1	Tb927.9.2470	nucleolar protein (NOP86)	5494.21899342581	6030.0759985298	4958.36198832183	0.822271890027711	-0.28231258475577	0.00530550230723044	0.0611055822182132
Tb927.8.1570-1	Tb927.8.1570	hypothetical protein, conserved	520.724275092795	582.494520616126	458.954029569464	0.787911325043902	-0.343894823223596	0.00445720996604835	0.0540836872261529
Tb927.1.2490-1	Tb927.1.2490	histone H3, putative	3.75681308240266	6.82278175969916	0.690844405106152	0.101255533217673	-3.30392734711153	0.00256143471997801	0.0385311712585734
Tb927.10.12190-1	Tb927.10.12190	RAB-interacting protein, putative	253.979865654588	296.210946092466	211.74878521671	0.714858069933073	-0.484271261568887	0.0021726333003595	0.0346398975383996
Tb927.8.6160-1	Tb927.8.6160	40S ribosomal protein S8, putative	479.01057864893	631.222329782853	326.798827515007	0.517723806804219	-0.949745434852133	3.84546050560129e-13	2.81519754514228e-10
Tb927.11.1900-1	Tb927.11.1900	T-complex protein 1, beta subunit, putative	3906.44592420236	4578.618939069	3234.27290933573	0.706386129174876	-0.501471080846471	5.61046181808348e-05	0.00239261684814871
Tb927.11.9070-1	Tb927.11.9070	palmitoyl acyltransferase 4, putative	600.369883881994	676.475647763327	524.264120000662	0.774993337504563	-0.367744187068801	0.00319367822673265	0.0434983925920098
Tb927.10.8330-1	Tb927.10.8330	S. cerevisiae PSP1 homologue, putative	310.545110293515	360.718928370168	260.371292216863	0.721812113917326	-0.470304739208605	0.00042590926345867	0.0114422412216649
Tb927.7.6340-1	Tb927.7.6340	hypothetical protein, conserved	541.817373153937	464.46304229741	619.171704010465	1.33309143596831	0.414775737436622	0.000360533664402329	0.0101515648774823
Tb927.6.1860-1	Tb927.6.1860	hypothetical protein, conserved	240.310052526385	205.397858654791	275.22224639798	1.33994700918738	0.422175947627651	0.00301211896025676	0.0421360908691968
Tb927.9.15610-1	Tb927.9.15610	BARP protein (BARP)	106.791947593085	88.1961828544952	125.387712331674	1.42169091987276	0.507607852556318	0.0025153414459615	0.0381645502638546
Tb927.11.10890-1	Tb927.11.10890	hypothetical protein, conserved	528.300733283538	365.323884103689	691.277582463388	1.89223210565445	0.92008906390912	8.87886756666172e-14	7.09098650664756e-11
Tb927.9.9350-1	Tb927.9.9350	hypothetical protein, unlikely	32.147732963291	20.6835849808143	43.6118809457676	2.10852620501819	1.07623495171658	0.00143498741392062	0.0263400375155259
Tb927.7.3880-1	Tb927.7.3880	protein kinase, putative	873.517556488775	998.977130417892	748.057982559657	0.748823931781831	-0.417301551911497	0.000260518819272251	0.00808713013182589
Tb927.11.8970-1	Tb927.11.8970	ribose 5-phosphate isomerase, putative	1351.78664832297	1482.57913338845	1220.99416325749	0.823560871565012	-0.28005280758367	0.00462221400643337	0.0550965400902539
Tb927.10.8890-1	Tb927.10.8890	kinetoplast DNA-associated protein, putative	390.474601742627	337.451409613441	443.497793871813	1.31425675293474	0.394247147807211	0.00388206961128941	0.0488595723999677
Tb927.2.1150-1	Tb927.2.1150	retrotransposon hot spot protein (RHS, pseudogene), putative,retrotransposon hot spot protein 2 (RHS2), interrupted, degenerate	230.609003114132	197.385000494939	263.833005733325	1.33664161446802	0.418612696292115	0.00316740454669601	0.0433421323095397
Tb927.9.12950-1	Tb927.9.12950	hypothetical protein, conserved	418.958373298198	355.538066617319	482.378679979076	1.35675677310323	0.440162110816337	0.00240694513811071	0.0369658604686301
Tb927.6.520-1	Tb927.6.520	EP3-2 procyclin,PARP A-beta,surface protein EP3-3 procyclin precursor,procyclic form specific polypeptide A-beta precursor	82.3682446968189	105.318722496584	59.4177668970537	0.564170980131105	-0.825795636510312	0.000385567683254356	0.0106416015517711
Tb927.11.14860-1	Tb927.11.14860	hypothetical protein, conserved	430.93440241602	376.767692245942	485.101112586098	1.2875337311816	0.364610228933494	0.0106163682979583	0.0968481780867739
Tb927.1.3490-1	Tb927.1.3490	hypothetical protein, unlikely	70.2357546314142	88.6593028234871	51.8122064393412	0.584396727577418	-0.774979995324063	0.000752857648600223	0.0169152287543554
Tb927.10.11150-1	Tb927.10.11150	hypothetical protein, conserved	768.491647482369	649.593396864899	887.389898099839	1.36606976361306	0.450031162287284	0.000255824492375514	0.00799792941465798
Tb927.9.5100-1	Tb927.9.5100	cAMP-specific phosphodiesterase (PDEB2)	1504.77050569057	1650.3548497175	1359.18616166364	0.823572071119313	-0.280033188594782	0.00777324051292609	0.078672716481631
Tb927.3.1590-1	Tb927.3.1590	mitochondrial RNA binding complex 1 subunit (MRB1590)	998.505327443381	1127.47134160068	869.53931328608	0.771229636800866	-0.374767602390939	0.000557480741596402	0.0137183986412448
Tb927.5.5560-1	Tb927.5.5560	Variant Surface Glycoprotein, putative	154.192145050846	283.501971621883	24.8823184798092	0.0877677087656932	-3.51016594446185	8.24178257456439e-50	7.24040599175482e-46
Tb927.11.7110-1	Tb927.11.7110	hypothetical protein, conserved	450.065180700076	381.969974898038	518.160386502114	1.35654742664114	0.439939486973926	0.00125697104155333	0.0244302889381549
Tb927.9.13350-1	Tb927.9.13350	hypothetical protein, conserved	483.940577846293	418.96111015838	548.920045534205	1.31019331442648	0.389779692059293	0.00298545629251799	0.0420221724863568
Tb927.10.15700-1	Tb927.10.15700	hypothetical protein, conserved	2551.4483842898	2126.48356981233	2976.41319876727	1.39968784194742	0.485105113535211	6.67606955838579e-06	0.000424994717901588
Tb927.3.3630-1	Tb927.3.3630	elongation factor ts, putative (EF-TS)	200.088248716279	165.467644701265	234.708852731293	1.41845768793673	0.504323116199663	0.00234342603462737	0.0363086379439179
Tb927.11.16810-1	Tb927.11.16810	dynein light intermediate chain D1bLIC, putative	872.294075623211	956.832723911844	787.755427334577	0.823294822227627	-0.280518942005118	0.00601360154781928	0.0663664403146193
Tb927.9.11650-1	Tb927.9.11650	hypothetical protein, unlikely	45.5808795629197	58.7122619523639	32.4494971734755	0.552686885063351	-0.855465716238951	0.00893537301012644	0.085883207761445
Tb927.1.2400-1	Tb927.1.2400	alpha tubulin	968.034865153983	1328.06400033991	608.005729968055	0.457813576614108	-1.12716784775738	2.13632531103943e-23	3.12793630958024e-20
Tb927.7.6330-1	Tb927.7.6330	hypothetical protein	70.3771795998869	54.2518967651803	86.5024624345934	1.59445968882902	0.673067623797999	0.00489538728037789	0.0578749572127234
Tb927.9.15940-1	Tb927.9.15940	expression site-associated gene (ESAG) protein, putative,expression site-associated gene 3 (ESAG3) protein, putative	122.211242745079	146.255708810565	98.1667766795939	0.67119962343995	-0.57518618849799	0.00140619660783348	0.0260621037970825
Tb927.7.2610-1	Tb927.7.2610	hypothetical protein, conserved	368.724537678386	311.090610833657	426.358464523116	1.37052823092463	0.454732045927637	0.000318364928907774	0.00913998660279346
Tb927.10.3980-1	Tb927.10.3980	hypothetical protein	131.597997173151	192.736480285334	70.4595140609673	0.365574352902244	-1.45176323411563	5.42266925828622e-07	5.23496147626862e-05
Tb927.8.4490-1	Tb927.8.4490	hypothetical protein	209.476101786865	163.417849213371	255.534354360359	1.56368692643062	0.644951692377692	8.33067400138583e-05	0.00331153715394455
Tb927.7.2340-1	Tb927.7.2340	40S ribosomal protein S15, putative	303.053511055545	349.39877349279	256.7082486183	0.734714223670843	-0.444744890196594	0.00452805960135512	0.0545665344278529
Tb927.6.2100-1	Tb927.6.2100	40S ribosomal protein S30, putative	1182.29922541091	1297.50241886214	1067.09603195968	0.822423154243887	-0.282047212599495	0.00863728204469501	0.0839527612457379
Tb927.8.8150-1	Tb927.8.8150	hypothetical protein, conserved	571.752470468208	660.238394187408	483.266546749008	0.731957654997921	-0.450167906339219	0.000156064347622531	0.0054622521667886
Tb927.4.5100-1	Tb927.4.5100	hypothetical protein, conserved	401.282798056968	474.249809245304	328.315786868632	0.692284489035634	-0.53056307064153	0.000311055508045929	0.00898206907961028
Tb927.8.4220-1	Tb927.8.4220	hypothetical protein, conserved	1256.24404479589	1068.07418564208	1444.41390394969	1.35235353814058	0.435472356536463	7.44693433064579e-05	0.00302329085423553
Tb927.2.6000-1	Tb927.2.6000	glycosylphosphatidylinositol-specific phospholipase C (GPI-PLC)	1792.01021314942	2017.73352710753	1566.28689919132	0.776260531011068	-0.365387159336033	0.00157955551541536	0.0277911467466032
Tb927.10.9500-1	Tb927.10.9500	expression site-associated gene (ESAG) protein, putative,expression site-associated gene 3 (ESAG3) protein, putative	397.696091650865	344.301276052436	451.090907249295	1.3101633325942	0.389746677743627	0.00322270964270446	0.0438258579120103
Tb927.5.410-1	Tb927.5.410	hypothetical protein	293.63343469266	250.552885774942	336.713983610378	1.34388387732572	0.426408482726733	0.00385285028415473	0.0486936189835508
Tb927.5.1450-1	Tb927.5.1450	receptor-type adenylate cyclase GRESAG 4, putative	1065.01044458711	886.333053309792	1243.68783586442	1.40318340969027	0.488703595527078	1.68103456524851e-05	0.000867600961838984
Tb927.10.6370-1	Tb927.10.6370	60S ribosomal proteins L37, putative	1384.93822407052	1563.29437820271	1206.58206993833	0.7718201298245	-0.373663423618631	0.000703489549306763	0.0163857175818799
Tb927.11.5720-1	Tb927.11.5720	hypothetical protein, conserved	709.581534918061	607.303444852806	811.859624983317	1.33682697153165	0.418812746308284	0.000125233443708352	0.00470381074534418
Tb927.3.5570-1	Tb927.3.5570	syntaxin, putative	466.027522992406	412.127904817819	519.927141166992	1.26156742867684	0.335217318020872	0.00450490455225945	0.0543620693565924
Tb927.3.4110-1	Tb927.3.4110	hypothetical protein, conserved	1850.46872360906	2319.22166447862	1381.7157827395	0.595767021282167	-0.747179829556878	3.21528397911835e-12	1.76539185978467e-09
Tb927.10.3990-1	Tb927.10.3990	DHH1 (DHH1)	5436.94833382566	5967.11321535946	4906.78345229185	0.822304400000606	-0.282255546384287	0.00632560333331388	0.0680176564053396
Tb927.10.4940-1	Tb927.10.4940	Nuclear Dbf2-related kinase (PK50)	1234.74323518101	1370.43453491011	1099.05193545192	0.801973321202105	-0.31837385073786	0.00745479231906563	0.0760631248815233
Tb927.11.15120-1	Tb927.11.15120	hypothetical protein, conserved	877.151787756083	789.018357563096	965.285217949071	1.22340020190453	0.290896419284295	0.0097835307429777	0.091351807719196
Tb927.8.7150-1	Tb927.8.7150	UDP-Gal or UDP-GlcNAc-dependent glycosyltransferase, putative	410.021994747354	363.700587591986	456.343401902722	1.25472275127217	0.327368615528486	0.00713292490312601	0.0738077093921814
Tb927.9.8650-1	Tb927.9.8650	hypothetical protein, conserved	204.107106908327	155.822658619745	252.39155519691	1.61973590639871	0.695758604722078	2.29093625989901e-06	0.000182962500392844
Tb927.11.9660-1	Tb927.11.9660	hypothetical protein, conserved	267.470186324609	228.192852295036	306.747520354183	1.34424683888688	0.426798078994756	0.00254270687964745	0.0383550829872459
Tb927.10.2420-1	Tb927.10.2420	hypothetical protein	168.410704594187	202.540904554975	134.2805046334	0.662979682688998	-0.592963435911425	0.000563788209122712	0.0138113672807336
Tb927.10.9790-1	Tb927.10.9790	hypothetical protein, conserved	227.027869142292	180.275124812164	273.780613472421	1.51868214628992	0.602819951501705	3.60924510397055e-05	0.00167763059462335
Tb927.8.6070-1	Tb927.8.6070	basal body component,ML protein (TBBC)	1503.69214274587	1282.13883925021	1725.24544624153	1.34559955086491	0.428249129162086	0.00013040824020069	0.00480792589501472
Tb927.6.3880-1	Tb927.6.3880	hypothetical protein, conserved	439.169374105654	346.909588285453	531.429159925856	1.53189527724605	0.615317675747325	0.000386416721117243	0.0106416015517711
Tb927.7.3270-1	Tb927.7.3270	hypothetical protein, conserved	665.075046405502	756.669452734816	573.480640076189	0.757901139002597	-0.399918420069368	0.000622881823227014	0.0149918268960255
Tb927.3.3250-1	Tb927.3.3250	hypothetical protein, conserved	333.125638287033	285.316198350046	380.935078224021	1.33513302233427	0.416983488056213	0.00315715345769404	0.0433421323095397
Tb927.10.11240-1	Tb927.10.11240	hypothetical protein, conserved	706.855790500262	598.128283163759	815.583297836765	1.36355915744829	0.447377292336708	0.00013713434801737	0.00497820350137438
Tb927.4.3550-1	Tb927.4.3550	60S ribosomal protein L13a, putative	3247.1939240013	3594.70607934529	2899.68176865732	0.806653368774297	-0.309979236231421	0.00346334919164244	0.0458396695060292
Tb927.7.5850-1	Tb927.7.5850	hypothetical protein, conserved	549.561382169987	471.573805414765	627.548958925209	1.33075449000663	0.412244433969102	0.000650721332896973	0.0154502348905403
Tb927.11.6720-1	Tb927.11.6720	hypothetical protein, conserved	867.870962019637	1018.70887505854	717.033048980735	0.70386453533109	-0.506630298143151	3.39784465307331e-06	0.00025512876305341
Tb927.7.1320-1	Tb927.7.1320	10 kDa heat shock protein, putative (HSP10)	188.299354863778	225.046938388299	151.551771339256	0.673422942007623	-0.570415223503766	0.00410720532294842	0.0509629926018388
Tb927.10.6890-1	Tb927.10.6890	hypothetical protein	83.4953820991386	66.6491029325751	100.341661265702	1.50552155769016	0.590263366282459	0.00345062280642866	0.0458396695060292
Tb927.6.4620-1	Tb927.6.4620	hypothetical protein, conserved	215.315323328633	261.488883144962	169.141763512303	0.646841125626499	-0.628516687796208	0.000132927302118872	0.00484550352329582
Tb927.7.5970-1	Tb927.7.5970	protein associated with differentiation 5, putative	376.465576292984	437.765966653486	315.165185932482	0.719939899261175	-0.474051619800352	0.000384807062413063	0.0106416015517711
Tb927.10.11750-1	Tb927.10.11750	hypothetical protein, conserved	375.154157703158	299.463834391598	450.844481014718	1.50550560447698	0.590248078727554	3.96896833688806e-05	0.00181600973122717
Tb927.1.1320-1	Tb927.1.1320	hypothetical protein, unlikely	71.8675823138996	46.9791593254665	96.7560053023328	2.05955165421368	1.04233030991261	7.51452775772934e-06	0.000468192385472711
Tb927.1.3510-1	Tb927.1.3510	hypothetical protein, unlikely	60.5018162147741	46.2570705889046	74.7465618406436	1.61589484351334	0.692333315863202	0.00469949258047908	0.0558660924485909
Tb927.7.3900-1	Tb927.7.3900	vacuolar transporter chaperone, putative	461.567566813822	410.268152279029	512.866981348614	1.25007748834427	0.322017525755458	0.00799189672549736	0.0799644791953238
Tb927.9.15110-1	Tb927.9.15110	unspecified product	583.337996207486	672.525907464354	494.150084950619	0.7347673590951	-0.4446405565132	0.000203098414182845	0.00678410482356007
Tb927.7.4130-1	Tb927.7.4130	hypothetical protein, conserved	667.87784582313	582.790497314191	752.965194332069	1.29199978002753	0.369605824402411	0.00317648421789442	0.043398777378231
Tb927.9.11850-1	Tb927.9.11850	structural maintenance of chromosome 1, putative (SMC1)	1688.17346439078	1500.1544950865	1876.19243369506	1.25066614128093	0.322696721078112	0.00552889932994942	0.0628349037692182
Tb927.8.6170-1	Tb927.8.6170	transketolase, putative (TK)	1046.02508477658	781.388064739704	1310.66210481346	1.67735106787185	0.746184675110226	2.63781000074869e-11	9.2692643426309e-09
Tb927.6.1640-1	Tb927.6.1640	single strand-specific nuclease, putative	63.0967495039892	48.5221057785151	77.6713932294633	1.60074242416443	0.678741182134984	0.00834461236447346	0.0823221904422244
Tb927.11.11680-1	Tb927.11.11680	2-oxoglutarate dehydrogenase E2 component, putative	2756.98760804119	2274.63818279054	3239.33703329184	1.42411090159306	0.510061499498375	9.01690661705064e-06	0.000537577448413109
Tb927.4.5010-1	Tb927.4.5010	calreticulin, putative	1069.20911569335	799.890132219478	1338.52809916722	1.67338993850714	0.74277366581882	5.46293630735369e-05	0.0023410680712245
Tb927.8.6450-1	Tb927.8.6450	inhibitor of cysteine peptidase (ICP)	2251.24565450449	1831.49430447815	2670.99700453083	1.4583703580186	0.544357143413595	2.71886124565709e-07	2.78244591758086e-05
Tb927.7.1730-1	Tb927.7.1730	60S ribosomal protein L7, putative	71.7470028655931	53.037419697862	90.4565860333243	1.70552388386592	0.770214958348356	0.00301180311430117	0.0421360908691968
Tb927.8.7060-1	Tb927.8.7060	hypothetical protein, conserved	760.643687862371	676.840141132104	844.447234592638	1.24763172760438	0.319192146407163	0.00284916008875135	0.0405785792177943
Tb927.3.1570-1	Tb927.3.1570	protein kinase, putative	603.315394453495	528.796477475346	677.834311431643	1.28184346966125	0.358220100231946	0.00356909275146895	0.0464510812172663
Tb927.7.4460-1	Tb927.7.4460	hypothetical protein, conserved	1075.28497441748	1221.08819222885	929.481756606107	0.761191339431043	-0.393668947661876	0.000241573030185608	0.00767041339297142
Tb927.1.1280-1	Tb927.1.1280	hypothetical protein, unlikely	54.0549785576463	30.1074797185696	78.002477396723	2.5908006291411	1.37339799953335	2.4744940357462e-07	2.65102806146712e-05
Tb927.9.9480-1	Tb927.9.9480	hypothetical protein, unlikely	276.734443307717	237.054005302442	316.414881312993	1.33477973050613	0.416601683541533	0.0052599933604575	0.0610314648538622
Tb927.7.3680-1	Tb927.7.3680	ubiquitin/ribosomal protein S27a, putative	3335.11278930624	3999.25702675309	2670.96855185939	0.667866189642703	-0.58236901445843	3.22092820634912e-08	5.05283112371018e-06
Tb927.8.6710-1	Tb927.8.6710	hypothetical protein, conserved	1050.71031671915	1264.17239433556	837.248239102744	0.662289607694521	-0.594465874501945	1.10885460802096e-07	1.35295662937002e-05
Tb927.11.13700-1	Tb927.11.13700	hypothetical protein, conserved	762.897854979664	670.591286283141	855.204423676188	1.27529904006999	0.350835578880678	0.00361628762575658	0.0469147197793699
Tb927.3.3040-1	Tb927.3.3040	hypothetical protein, conserved	564.651844272704	632.14551548289	497.158173062517	0.786461599245458	-0.346551770353395	0.00800147268301742	0.0799692121960273
Tb927.10.8050-1	Tb927.10.8050	TFIIF-stimulated CTD phosphatase, putative	262.699762715598	188.366627467805	337.032897963391	1.78923890337738	0.839346032278897	9.50395280665825e-09	1.85538278681095e-06
Tb927.11.11260-1	Tb927.11.11260	hypothetical protein, conserved	564.838648275264	639.787858543964	489.889438006564	0.765706056256616	-0.385137426716159	0.00222540096520991	0.0350806663927582
Tb927.9.11260-1	Tb927.9.11260	nucleoside diphosphate kinase, putative	600.426581585493	678.168074667374	522.685088503613	0.770730896997737	-0.375700868126331	0.00279732458386138	0.0401250394453891
Tb927.4.4690-1	Tb927.4.4690	hypothetical protein, conserved	788.509907686463	876.244281156152	700.775534216775	0.799749053188848	-0.322380715530862	0.00582813178864767	0.0649747941158246
Tb927.11.4130-1	Tb927.11.4130	ubiquitin-like protein, putative	1353.23906609694	1466.32899456746	1240.14913762643	0.84575094826673	-0.241695205299146	0.0103831782576869	0.0955258794567959
Tb927.10.3630-1	Tb927.10.3630	hypothetical protein, conserved	178.204858770418	221.01729166435	135.392425876486	0.612587480630705	-0.707012211816894	0.000138958451927073	0.00502366255217834
Tb927.8.4970-1	Tb927.8.4970	PFR2 (PFR2)	50.483668961093	61.4050358372925	39.5623020848935	0.644284325307185	-0.634230598803593	0.00789948332887809	0.0793108126219361
Tb927.5.1310-1	Tb927.5.1310	protoheme IX farnesyltransferase, putative	391.644497616029	443.961948558968	339.32704667309	0.764315608070677	-0.38775960299179	0.00279012749458206	0.0401250394453891
Tb927.10.2010-1	Tb927.10.2010	hexokinase (HK1)	2513.18859509704	2942.39216683658	2083.98502335751	0.708262157181461	-0.497644634493129	2.04791883032899e-06	0.000168139877798506
Tb927.9.15270-1	Tb927.9.15270	hypothetical protein, conserved	510.824280688284	440.736480679025	580.912080697543	1.31804855319114	0.39840351614102	0.0021106395059242	0.0338664850975514
Tb927.8.7240-1	Tb927.8.7240	hypothetical protein, conserved	175.600703031863	150.497206320559	200.704199743166	1.33360747784026	0.415334098978674	0.00922749505355631	0.0878261582291357
Tb927.10.12700-1	Tb927.10.12700	pyruvate dehydrogenase E1 alpha subunit, putative	2647.97127640303	2406.09771006256	2889.8448427435	1.20105049377582	0.264296805155665	0.0100678099876332	0.0936892028940538
Tb927.3.1240-1	Tb927.3.1240	protein phosphatase 2A, putative	423.177849581927	481.638255807285	364.717443356569	0.757243509955948	-0.401170786600281	0.00151569691588207	0.0273416784517946
Tb927.10.190-1	Tb927.10.190	40S ribosomal protein S6, putative	3446.01000423677	3773.85485670162	3118.16515177192	0.826254657418705	-0.275341596084363	0.00776624962944012	0.078672716481631
Tb927.8.5550-1	Tb927.8.5550	hypothetical protein, conserved	106.667485969028	87.4278856138261	125.90708632423	1.44012502921972	0.526194069448786	0.00656183782718507	0.0694527051949649
Tb927.4.3520-1	Tb927.4.3520	hypothetical protein, conserved	498.757498064565	412.722934661957	584.792061467172	1.41691195800919	0.502750116978816	0.000120011598466538	0.00454440470917472
Tb927.10.5480-1	Tb927.10.5480	60S ribosomal protein L24, putative	1148.8281399041	1264.16632140776	1033.48995840043	0.817526887798712	-0.290661914422264	0.0101904581666365	0.0943342202253971
Tb927.9.14590-1	Tb927.9.14590	hypothetical protein, unlikely	87.4529099982622	106.704914773643	68.2009052228811	0.639154301069992	-0.645763834269459	0.00602958437737581	0.0663783192421635
Tb927.8.480-1	Tb927.8.480	phosphatidic acid phosphatase protein, putative	88.1420704036833	154.521871957939	21.7622688494275	0.140836171434366	-2.82791018103242	1.15378057055062e-33	3.37865410409574e-30
Tb927.9.7280-1	Tb927.9.7280	hypothetical protein, unlikely	49.4742818592572	65.1829697446163	33.7655939738981	0.518012513179287	-0.948941146620979	0.00385779838503715	0.0486936189835508
Tb927.7.6310-1	Tb927.7.6310	polo-like protein kinase,protein kinase (PLK)	696.849716945352	807.83080574904	585.868628141665	0.725236799552889	-0.463475963537377	0.000116015498799945	0.00443785577586214
Tb927.1.580-1	Tb927.1.580	phosphate-repressible phosphate permease, putative	481.088598445311	419.990099503531	542.187097387091	1.29095209155646	0.368435461871754	0.00805085051805225	0.0801568634658878
Tb927.7.6050-1	Tb927.7.6050	receptor-type adenylate cyclase GRESAG 4, putative	114.383249824892	93.412016733263	135.354482916521	1.44900503864535	0.535062611607067	0.0054972774030119	0.0625564533490408
Tb927.11.16870-1	Tb927.11.16870	NADH dehydrogenase subunit NI8M, putative	551.165601931484	608.652964939262	493.678238923706	0.811099702722996	-0.302048829294365	0.00785256065613385	0.0792269033476175
Tb927.8.6560-1	Tb927.8.6560	hypothetical protein, conserved	207.485354031288	249.328633334318	165.642074728257	0.664352395122435	-0.589979395731221	0.000287740367190554	0.00857793699081749
Tb927.8.2070-1	Tb927.8.2070	hypothetical protein, conserved	733.963182135094	843.35775244409	624.568611826099	0.740573748229705	-0.43328468495394	0.000396464416758861	0.0108720267051389
Tb927.11.3420-1	Tb927.11.3420	leucine-rich repeat protein (LRRP), putative	404.443539281734	357.870378758515	451.016699804954	1.26027949384795	0.333743717592875	0.00723607397985609	0.0744366626616344
Tb927.10.16050-1	Tb927.10.16050	hypothetical protein, conserved	245.376419590127	287.934603922214	202.81823525804	0.704389929154994	-0.50555381215494	0.000335182388930558	0.0095293763325403
Tb927.7.210-1	Tb927.7.210	proline dehydrogenase	2157.34535231802	1721.93675620784	2592.7539484282	1.50571961431274	0.590453145374403	3.12774433207099e-08	4.99586071949885e-06
Tb927.10.2870-1	Tb927.10.2870	hypothetical protein, conserved	705.540918497923	607.763323784019	803.318513211826	1.32176207707016	0.402462508825624	0.00157528610034355	0.0277889325130885
Tb927.9.10490-1	Tb927.9.10490	hypothetical protein, conserved	581.813969259728	494.757346137365	668.87059238209	1.35191644470577	0.435005988503468	0.00051882214245314	0.0130597493451313
Tb927.10.6060-1	Tb927.10.6060	universal minicircle sequence binding protein (UMSBP), putative,DNA-binding protein HEXBP, putative,zinc finger protein	1072.27678329105	1306.493589382	838.059977200093	0.64145739712088	-0.640574644075044	1.86368935028915e-06	0.000155114270819346
Tb927.10.9690-1	Tb927.10.9690	predicted C2 domain protein	1119.34873206008	957.554341306484	1281.14312281367	1.33793255123849	0.420005387693511	0.00367459680714189	0.0473333327723482
Tb927.9.2020-1	Tb927.9.2020	60S ribosomal protein L38, putative	1729.75743739223	1381.17377369385	2078.34110109062	1.50476438278454	0.589537606320741	7.97391352015792e-08	1.06137621628163e-05
Tb927.8.6050-1	Tb927.8.6050	hypothetical protein, conserved	370.04022439011	324.407465907524	415.672982872697	1.28132989082067	0.357641959347879	0.00223149127485522	0.0350806663927582
Tb927.11.10920-1	Tb927.11.10920	hypothetical protein, conserved	485.646050352914	404.56509351989	566.727007185937	1.40083021561541	0.486282107850683	5.3046970861604e-05	0.0022856231171623
Tb927.9.4500-1	Tb927.9.4500	heat shock protein, putative,HSP70-like protein	9936.16127382635	8406.03191913829	11466.2906285144	1.36405509029876	0.44790191188103	0.00501878474208147	0.0588427553937773
Tb927.4.1030-1	Tb927.4.1030	hypothetical protein, conserved	206.433606786404	173.237103350748	239.63011022206	1.38324934778486	0.46806124353655	0.00184289818731996	0.0306046513716557
Tb927.10.2440-1	Tb927.10.2440	metacaspase MCA4,cysteine peptidase, Clan CD, family C13, putative (MCA4)	854.547237899058	970.584721509867	738.50975428825	0.760891592378875	-0.39423717371873	0.00288066144718236	0.0408830546260049
Tb927.11.15490-1	Tb927.11.15490	Tb-291 membrane associated protein, putative,membrane associated protein, putative	1092.55672799196	870.301638724115	1314.8118172598	1.51075415552169	0.595268910359474	1.0282403491035e-07	1.2904416381249e-05
Tb927.11.9640-1	Tb927.11.9640	glycyl-tRNA synthetase, putative	1574.12657660598	1758.37126264974	1389.88189056221	0.790437105112692	-0.339277422628734	0.00542258194178351	0.0621087123319011
Tb927.2.980-1	Tb927.2.980	retrotransposon hot spot protein (RHS, pseudogene), putative,retrotransposon hot spot protein 5 (RHS5), degenerate	88.2555224898275	106.58576003972	69.925284939935	0.656047157836814	-0.608128572830533	0.010385960968243	0.0955258794567959
Tb927.8.2080-1	Tb927.8.2080	hypothetical protein, conserved	385.848722734681	439.698108396445	331.999337072917	0.75506200898544	-0.405332965175131	0.0105331220033178	0.0964359597141309
Tb927.11.11960-1	Tb927.11.11960	hypothetical protein, conserved	175.400398301282	138.586872581765	212.213924020799	1.53127002628329	0.614728712118907	0.000422062946685192	0.011373690143035
Tb927.9.6590-1	Tb927.9.6590	hypothetical protein, unlikely	143.272743093165	111.001452197709	175.54403398862	1.58145709369596	0.661254414817201	0.000845410779720077	0.0185182363953785
Tb927.10.12750-1	Tb927.10.12750	hypothetical protein	94.7701711369636	138.769972047587	50.7703702263405	0.365859915349197	-1.45063673631564	6.56076071889033e-12	2.88181414577258e-09
Tb927.10.14700-1	Tb927.10.14700	hypothetical protein, conserved	2109.23621881126	2339.92530497172	1878.5471326508	0.802823546828348	-0.316845163296077	0.00198480635435347	0.032457834020917
Tb927.10.9340-1	Tb927.10.9340	hypothetical protein	115.16672406972	174.492568775804	55.8408793636361	0.320018667587977	-1.64377203086508	5.43082334202976e-12	2.71910640464985e-09
Tb927.10.13410-1	Tb927.10.13410	hypothetical protein	137.059084110773	102.857127796389	171.261040425158	1.6650381368239	0.735555221847056	1.40309746691042e-05	0.000765552187297775
Tb927.7.3510-1	Tb927.7.3510	hypothetical protein, conserved	453.959577297906	346.996347011802	560.922807584011	1.61650925842436	0.69288177040533	2.10679662013511e-07	2.34281117821354e-05
Tb927.11.980-1	Tb927.11.980	Nucleoporin (TbNup158)	2860.89989505143	3142.24397774207	2579.5558123608	0.82092791986649	-0.284672540626477	0.00610274081118913	0.0667347938693115
Tb927.10.13930-1	Tb927.10.13930	phosphatidic acid phosphatase, putative	480.148576822573	580.483142865807	379.814010779338	0.654306702007264	-0.611961046710659	9.73041479805754e-07	8.90434312509744e-05
Tb927.9.12130-1	Tb927.9.12130	hypothetical protein, unlikely	74.0553164492952	87.9747790430674	60.1358538555229	0.683557884539657	-0.548864582656096	0.0089903523141712	0.0860351253594706
Tb927.1.1510-1	Tb927.1.1510	hypothetical protein, unlikely	74.2197232125992	58.5709469297284	89.86849949547	1.53435285250367	0.617630295108814	0.00807499421369501	0.0801568634658878
Tb927.8.940-1	Tb927.8.940	hypothetical protein, conserved	119.494003671827	87.4465658049586	151.541441538695	1.73296046727203	0.793238743753058	5.71340093172027e-05	0.00240154197058194
Tb927.7.5520-1	Tb927.7.5520	hypothetical protein, conserved	493.056673305255	552.084916801658	434.028429808851	0.786162448203199	-0.347100641179896	0.00794066026910767	0.0795424178610159
Tb927.10.3640-1	Tb927.10.3640	hypothetical protein, conserved	796.385398304815	946.471961081366	646.298835528264	0.682850482744204	-0.550358374962744	4.80407166257119e-06	0.000324644381197599
Tb927.9.4680-1	Tb927.9.4680	ATP-dependent DEAD box helicase, putative	5790.54741055706	6744.99833653498	4836.09648457914	0.716990018868341	-0.479975059404219	1.4557169568322e-05	0.000784568924280421
Tb927.4.190-1	Tb927.4.190	retrotransposon hot spot protein (RHS, pseudogene), putative,retrotransposon hot spot protein (RHS), degenerate	8.4414699119628	13.2361525634427	3.64678726048288	0.275517167319077	-1.85978587977708	0.00356018584471046	0.046403906002643
Tb927.5.800-1	Tb927.5.800	casein kinase I, isoform 2 (CK1.2)	2086.64482877748	2324.27612782246	1849.01352973249	0.795522316646935	-0.33002569209438	0.00221886988095492	0.0350589422737211
Tb927.9.7530-1	Tb927.9.7530	hypothetical protein, unlikely	10.7076614875192	17.0281380271007	4.38718494793781	0.257643257351773	-1.95655325792697	0.00115901800044222	0.0231067978950351
Tb927.10.11300-1	Tb927.10.11300	paraflagellar rod component, putative (PFC16)	3835.72567136743	4265.05200921953	3406.39933351533	0.798677091428639	-0.324315761641729	0.00530717805719939	0.0611055822182132
Tb927.2.3340-1	Tb927.2.3340	hypothetical protein	72.2649576105769	94.4280463633143	50.1018688578396	0.530582499452243	-0.9143510038851	5.70207809922055e-05	0.00240154197058194
Tb927.11.4720-1	Tb927.11.4720	hypothetical protein, conserved	350.496817200261	274.21505902775	426.778575372771	1.55636447132388	0.638179951968066	3.55176110945644e-06	0.00025694371193804
Tb927.4.3330-1	Tb927.4.3330	hypothetical protein, conserved	423.994132256614	480.734176158014	367.254088355215	0.763944205694461	-0.388460819332184	0.00843140117529516	0.0827596193575062
Tb927.10.15740-1	Tb927.10.15740	hypothetical protein, conserved	406.803729465494	463.721590676236	349.885868254752	0.754517096658193	-0.406374503632366	0.006263135767277	0.0677606498959709
Tb927.8.7980-1	Tb927.8.7980	vacuolar-type proton translocating pyrophosphatase 1 (TVP1)	572.064737391708	652.723701530329	491.405773253088	0.752854189454087	-0.409557619792476	0.0009124042416339	0.0195499299091556
Tb927.9.3170-1	Tb927.9.3170	cytochrome oxidase subunit V (COXV)	482.270558290046	546.466262998446	418.074853581646	0.765051535455601	-0.386371160883398	0.00177757799298957	0.0300308128238718
Tb927.9.4850-1	Tb927.9.4850	leucine-rich repeat protein (LRRP), putative	187.898661914923	255.034671861374	120.762651968472	0.473514644448474	-1.07851905008815	6.96961956715298e-11	2.11131406542893e-08
Tb927.2.5860-1	Tb927.2.5860	hypothetical protein, conserved	336.417733004399	267.587870605233	405.247595403565	1.51444680391144	0.598790903269624	0.00218321682949624	0.034677199385768
Tb927.7.3660-1	Tb927.7.3660	hypothetical protein, conserved	475.096606119169	412.997581642682	537.195630595655	1.30072342907912	0.379314236526741	0.00362318262901431	0.0469147197793699
Tb927.9.9640-1	Tb927.9.9640	hypothetical protein, conserved	1990.42919368719	1769.984688003	2210.87369937139	1.2490919917877	0.320879730916031	0.00329398056183055	0.0445880111489698
Tb927.7.4920-1	Tb927.7.4920	hypothetical protein, conserved	2078.02574212704	1857.879651803	2298.17183245108	1.23698638403235	0.3068296201226	0.00528339436276204	0.0610314648538622
Tb927.5.3550-1	Tb927.5.3550	hypothetical protein, conserved	1005.98029312675	898.903384494008	1113.0572017595	1.23823897090569	0.30828977082855	0.00523239817072363	0.060802404669057
Tb927.9.12680-1	Tb927.9.12680	hypothetical protein, conserved	216.560821789932	184.867695630279	248.253947949584	1.34287359997213	0.425323515282546	0.00395461303478716	0.0494889964538536
Tb927.9.2590-1	Tb927.9.2590	hypothetical protein, conserved	1564.96711026723	1729.31131242942	1400.62290810504	0.809931039043157	-0.304129018823206	0.0035276240104416	0.0462539954204917
Tb927.8.4670-1	Tb927.8.4670	hypothetical protein, conserved	605.941508347282	504.578988531087	707.304028163476	1.4017706726603	0.487250346154917	3.35039909209389e-05	0.00157397091037673
Tb927.7.6290-1	Tb927.7.6290	kinesin, putative (TbKIF9A)	875.229031735038	965.208074121822	785.249989348255	0.813555139458092	-0.297687965674357	0.0100905768136233	0.0936892028940538
Tb927.5.2570-1	Tb927.5.2570	translation initiation factor, putative (EIF3B)	2124.61882051017	2428.62095080627	1820.61669021407	0.749650409467828	-0.415710126089809	0.00404483709659346	0.0503312944668181
Tb927.10.10630-1	Tb927.10.10630	hypothetical protein, conserved	387.346324680525	337.051756256745	437.640893104304	1.29843825163438	0.376777407024353	0.00368305466848974	0.0473728188326242
Tb927.11.13120-1	Tb927.11.13120	hypothetical protein, conserved	206.502900110581	243.698464109011	169.307336112152	0.694741088053873	-0.525452671834964	0.00143711728530591	0.0263400375155259
Tb927.10.3330-1	Tb927.10.3330	hypothetical protein, conserved	472.796530754982	411.455101033373	534.13796047659	1.29816827920008	0.376477409401372	0.00528684630094355	0.0610314648538622
Tb927.10.270-1	Tb927.10.270	60S ribosomal protein L32, putative	2404.02831354482	2696.29449167046	2111.76213541917	0.783209008490333	-0.352530735934537	0.00141262635811837	0.0261261527496207
Tb927.11.1250-1	Tb927.11.1250	kinteoplast poly(A) polymerase complex 1 subunit,mitochondrial edited mRNA stability factor 1 subunit	1113.58508314217	1008.73958238235	1218.43058390199	1.20787426723597	0.27247028622271	0.00962930335326802	0.0908629752507621
Tb927.8.970-1	Tb927.8.970	hypothetical protein	833.855289619643	715.713081326162	951.997497913124	1.33013846295661	0.411576433262804	0.000346179300993894	0.00977873041553491
Tb927.11.520-1	Tb927.11.520	hypothetical protein, conserved	376.321769110852	318.048987139959	434.594551081745	1.36643903503613	0.450421094099626	0.000453429267389052	0.0119313153200989
Tb927.5.580-1	Tb927.5.580	prefoldin subunit, putative	609.837300565737	521.245704139236	698.428896992237	1.33992259590052	0.422149662074185	0.000663220860367194	0.0156623528449618
Tb927.3.3680-1	Tb927.3.3680	hypothetical protein, conserved	186.877729319059	231.614822989579	142.140635648539	0.613694036564033	-0.704408530413564	1.22530806545739e-05	0.000677001972015293
Tb927.9.9820-1	Tb927.9.9820	glyceraldehyde-3-phosphate dehydrogenase, putative	873.240265577333	1031.45427038406	715.026260770607	0.693221484753143	-0.528611726790772	5.42094039990646e-06	0.000352762677134654
Tb927.7.3980-1	Tb927.7.3980	immunodominant antigen, putative,tc40 antigen-like	1990.87413420807	2207.94815369439	1773.80011472175	0.803370365265953	-0.31586285067151	0.00233935051142024	0.0363086379439179
Tb927.1.1340-1	Tb927.1.1340	FG-GAP repeat protein, putative,intergrin alpha chain protein, putative	604.711204701944	665.461688590998	543.96072081289	0.817418538345362	-0.290853132082205	0.00714493977500613	0.0738450540275633
Tb927.9.4820-1	Tb927.9.4820	calcium/potassium channel (CAKC), putative	830.958058659328	924.293418184507	737.62269913415	0.798039545259324	-0.32546785679068	0.00631280789921424	0.0680096336139843
Tb927.3.5380-1	Tb927.3.5380	hypothetical protein, conserved	575.935022546208	659.830500932319	492.039544160097	0.745705970646796	-0.423321202085164	0.00108094192488982	0.0220326561720581
Tb927.7.3610-1	Tb927.7.3610	hypothetical protein, conserved	894.388609511152	1053.79760278142	734.979616240881	0.697458045359901	-0.519821658693436	9.09345275476081e-06	0.000537577448413109
Tb927.7.5930-1	Tb927.7.5930	Protein Associated with Differentiation (TbPAD1)	727.829708042329	621.02021455323	834.639201531429	1.34398073037265	0.426512453298878	0.000222434411630437	0.00723735668953108
Tb927.10.6040-1	Tb927.10.6040	hypothetical protein	1266.48909798883	1052.84377783448	1480.13441814318	1.405844294571	0.491436816395055	7.95365139048703e-06	0.000488621171086913
Tb927.9.13490-1	Tb927.9.13490	aminopeptidase P, putative,metallo-peptidase, Clan MG, Family M24	722.148243950165	810.733694807238	633.562793093093	0.781468436739551	-0.355740490477403	0.00382633235944532	0.0485756210660797
Tb927.4.4910-1	Tb927.4.4910	3,2-trans-enoyl-CoA isomerase, mitochondrial precursor, putative	628.258634196811	694.407177248037	562.110091145585	0.809481971907678	-0.304929144475658	0.0103290235107812	0.0954158480990674
Tb927.11.16430-1	Tb927.11.16430	18 kDa ER-associated protein (ERAP18)	532.085360144338	595.306027644136	468.864692644539	0.787602797337739	-0.344459859602546	0.00601425880382668	0.0663664403146193
Tb927.11.16670-1	Tb927.11.16670	hypothetical protein, conserved	916.977672275125	1033.0840445353	800.871300014946	0.775223762530559	-0.367315301276299	0.00130888967624999	0.0249427240907943
Tb927.10.4970-1	Tb927.10.4970	hypothetical protein, conserved	115.905421929968	154.255811829195	77.5550320307408	0.502768946667737	-0.992032549886245	0.00128219541971629	0.0246287842891244
Tb927.9.8550-1	Tb927.9.8550	hypothetical protein, conserved	468.390231486719	383.557298624496	553.223164348942	1.44234816110369	0.528419451451273	5.26701505526068e-05	0.0022856231171623
Tb927.10.6880-1	Tb927.10.6880	glyceraldehyde 3-phosphate dehydrogenase, cytosolic (GAP)	1994.62690091163	2434.35534821767	1554.89845360558	0.638731093529138	-0.646719412047183	5.53897324519971e-10	1.39028228454513e-07
Tb927.10.2580-1	Tb927.10.2580	hypothetical protein, conserved	402.521501063332	349.578984372603	455.464017754061	1.3028930173577	0.381718626757909	0.00348379703477786	0.0460227924068023
Tb927.4.5050-1	Tb927.4.5050	dihydrolipoamide dehydrogenase, pseudogene, putative,acetoin dehydrogenase e3 component, point mutation,dihydrolipoamide dehydrogenase, point mutation	325.356023151886	274.960843527937	375.751202775836	1.36656259107548	0.45055153945586	0.000564403056776706	0.0138113672807336
Tb927.7.4570-1	Tb927.7.4570	inosine-guanine nucleoside hydrolase (IG-NH)	1719.05307531823	2039.46085345735	1398.64529717911	0.685791685978227	-0.544157680655646	0.000292873373491723	0.008692204682854
Tb927.1.700-1	Tb927.1.700	phosphoglycerate kinase (PGKC)	2314.44320551975	2670.5832022494	1958.30320879011	0.733286724465524	-0.44755067404316	1.03244192922658e-05	0.000588961191445163
Tb927.11.13150-1	Tb927.11.13150	hypothetical protein, conserved	235.091000340317	270.953322606776	199.228678073857	0.735287820636875	-0.443619006673415	0.00873801210303472	0.0845412294329956
Tb927.9.15300-1	Tb927.9.15300	hypothetical protein, unlikely	81.5487596762956	58.1805686166754	104.916950735916	1.80329882004359	0.850638481891874	0.00230927025228677	0.0359936622194724
Tb927.10.13870-1	Tb927.10.13870	tubulin tyrosine ligase protein, putative	625.878671638502	734.290329916023	517.467013360982	0.704717183760492	-0.50488370184094	6.14854819180831e-05	0.00257214266023981
Tb927.11.3270-1	Tb927.11.3270	squalene monooxygenase, putative	762.638855664726	676.006454866532	849.27125646292	1.25630643072868	0.329188400672822	0.00346471719430887	0.0458396695060292
Tb927.9.16040-1	Tb927.9.16040	leucine-rich repeat protein (LRRP), degenerate fragment	73.3749121293477	57.7320005336805	89.0178237250149	1.54191475961555	0.624723012153693	0.00748207180888653	0.0762529012077357
Tb927.11.4390-1	Tb927.11.4390	hypothetical protein, conserved	550.108643673612	616.326486498845	483.89080084838	0.785120892008406	-0.349013279261985	0.00594126197711793	0.065818394034024
Tb927.10.5460-1	Tb927.10.5460	60S ribosomal protein L24, putative	733.348624179563	885.722385236606	580.97486312252	0.655933363327294	-0.608378836873831	2.72385143895224e-07	2.78244591758086e-05
Tb927.1.2260-1	Tb927.1.2260	calpain-like protein fragment, putative	692.526627611011	798.163511500915	586.889743721106	0.735300142470161	-0.443594830427965	0.000457695305961677	0.0119313153200989
Tb927.11.6860-1	Tb927.11.6860	hypothetical protein	228.92443801646	273.197141471016	184.651734561903	0.675891898310705	-0.565135573590381	0.000212539461572739	0.0069931055053053
Tb927.8.2310-1	Tb927.8.2310	(H )-ATPase G subunit, putative	1054.02491332977	914.534041605892	1193.51578505364	1.30505342694282	0.384108869789562	0.00367097860812956	0.0473333327723482
Tb927.8.6750-1	Tb927.8.6750	translationally controlled tumor protein (TCTP), putative	631.870752062229	491.89465378747	771.846850336989	1.56913039081428	0.649965241639992	4.2124841329203e-08	6.49239879082541e-06
Tb927.11.6370-1	Tb927.11.6370	leucine-rich repeat protein (LRRP), putative	1319.33899938944	1482.72088760874	1155.95711117014	0.779618821607355	-0.359159174235357	0.00216566101253923	0.0345915127184675
Tb927.11.4460-1	Tb927.11.4460	ALBA-Domain Protein (ALBA1)	1847.24242303756	1652.77951433107	2041.70533174404	1.23531621371189	0.304880387203036	0.00415294830729614	0.0513131517293904
Tb927.8.5920-1	Tb927.8.5920	hypothetical protein	4.17808655589649	7.54690630083659	0.809266810956385	0.107231596457833	-3.2211980273701	0.00544396999157079	0.0622495186828139
Tb927.11.5200-1	Tb927.11.5200	hypothetical protein, conserved	222.410453697	184.165492318053	260.655415075948	1.41533254571816	0.50114106768029	0.000744749165684786	0.0168190782019045
Tb927.10.14760-1	Tb927.10.14760	hypothetical protein, conserved	2085.33323574656	1817.42389634763	2353.24257514549	1.29482317244461	0.372755089683346	0.000820669598839336	0.0180691288867257
Tb927.11.1520-1	Tb927.11.1520	expression site-associated gene (ESAG) protein, putative,expression site-associated gene 3 (ESAG3) protein, putative	207.68691666318	247.078502482475	168.295330843885	0.681141131879015	-0.553974340458282	0.000670313888872143	0.0157032200366447
Tb927.10.7900-1	Tb927.10.7900	hypothetical protein, conserved	579.95009210555	649.598059985621	510.302124225478	0.785565960952491	-0.348195676727834	0.00449542507633157	0.0543222961424661
Tb927.8.7580-1	Tb927.8.7580	hypothetical protein, conserved	1930.42438566308	1701.75204947319	2159.09672185297	1.26874930018234	0.343407026535252	0.00123715239215004	0.0242057544878354
Tb927.5.309b-1	Tb927.5.309b	hypothetical protein	1307.80012862513	1165.99001864664	1449.61023860361	1.24324412338123	0.314109611765008	0.00673735617244546	0.0707986530800639
Tb927.9.12110-1	Tb927.9.12110	6-phosphogluconate dehydrogenase, decarboxylating (gnD)	1670.72626852933	1919.0836473728	1422.36888968586	0.74117086643569	-0.432121921124458	4.10056034826653e-05	0.00183792972752661
Tb927.11.14090-1	Tb927.11.14090	hypothetical protein, conserved	3098.15856071829	3531.41874271062	2664.89837872596	0.754625427592442	-0.406167381376683	0.0010853136257395	0.0220705560234295
Tb927.9.12300-1	Tb927.9.12300	replication factor C, subunit 3, putative	743.10535756833	861.328586933732	624.882128202928	0.725486344796083	-0.462979634944581	0.000108335667456267	0.00419263805552119
Tb927.1.3830-1	Tb927.1.3830	glucose-6-phosphate isomerase, glycosomal (PGI)	4815.84582746803	5741.872320225	3889.81933471106	0.677447898137629	-0.561818100433995	2.294093892893e-08	3.95168918609118e-06
Tb927.11.440-1	Tb927.11.440	hypothetical protein, conserved	1121.68262312711	999.290847779763	1244.07439847446	1.24495726268139	0.316096217814724	0.00198253289270002	0.032457834020917
Tb927.10.12950-1	Tb927.10.12950	hypothetical protein, conserved	1097.79685133845	965.446440285653	1230.14726239125	1.2741745280321	0.349562901990843	0.00299505041079338	0.0420311786882107
Tb927.1.2290-1	Tb927.1.2290	hypothetical protein, unlikely	20.2826950636318	28.2295473183096	12.335842808954	0.436983373125257	-1.19434970753239	0.0027935479060634	0.0401250394453891
Tb927.8.3060-1	Tb927.8.3060	cytosolic leucyl aminopeptidase, putative,metallo-peptidase, Clan MF, Family M17	1989.43627113495	1757.66780968419	2221.2047325857	1.26372271276038	0.33767994072152	0.00161250573904182	0.0281068708680206
Tb927.10.13290-1	Tb927.10.13290	ethanolamine phosphotransferase (EPT)	956.907668186856	1157.17592692478	756.639409448935	0.653867222644116	-0.612930389868616	5.4270549008025e-08	7.6737800982821e-06
Tb927.9.10650-1	Tb927.9.10650	hypothetical protein	374.337395240533	291.392934339696	457.281856141369	1.56929630835964	0.650117782032396	2.53582675589516e-06	0.000200695838293144
Tb927.4.640-1	Tb927.4.640	hypothetical protein, conserved	498.047832880945	445.720412695473	550.375253066418	1.23479929882064	0.304276568833193	0.00667203487414155	0.0702803673493208
Tb927.11.10230-1	Tb927.11.10230	RNA polymerase-associated protein CDC73, putative	828.740599967623	917.016052109995	740.465147825251	0.807472394972246	-0.308515155597698	0.00677754925075054	0.0710510383864481
Tb927.6.1880-1	Tb927.6.1880	aspartyl-tRNA synthetase, putative	732.476546060025	820.162792979485	644.790299140566	0.78617355561592	-0.347080257993082	0.0013219255275655	0.0250823234549955
Tb927.11.10460-1	Tb927.11.10460	hypothetical protein, conserved	305.826140751387	358.297525942262	253.354755560513	0.707107186671839	-0.499999172697156	0.000479299133240066	0.0122759267799241
Tb927.11.1830-1	Tb927.11.1830	hypothetical protein, conserved	631.415262757893	540.822577032392	722.007948483395	1.33501813560596	0.41685934039303	0.00340444280764155	0.0455915092456266
Tb927.9.3410-1	Tb927.9.3410	unspecified product	204.806397669012	243.168567518096	166.444227819928	0.684480850131015	-0.546917915431191	0.00911992786097373	0.0870853981072329
Tb927.11.8200-1	Tb927.11.8200	ribosomal protein S26, putative	2827.28636828528	3338.67578138191	2315.89695518865	0.693657338068952	-0.527704937491481	4.8455923350523e-06	0.000324950600484233
Tb927.10.1230-1	Tb927.10.1230	hypothetical protein, conserved	873.652929101703	1018.59779457107	728.708063632337	0.715403142944361	-0.483171638421314	1.6086540007838e-05	0.000851326831137691
Tb927.11.16200-1	Tb927.11.16200	microtubule-associated protein,corset-associated protein 17 (CAP17)	481.768015532861	345.566686938751	617.969344126972	1.78827811674017	0.838571124910248	5.23163556898267e-06	0.000342984466220244
Tb927.11.9010-1	Tb927.11.9010	cation transporter, putative	68.3825981294482	85.4297066384087	51.3354896204877	0.600909117454555	-0.734781283172545	0.00146158315117447	0.0265289421137763
Tb927.11.8750-1	Tb927.11.8750	hypothetical protein, conserved	258.051589160299	221.522900980068	294.58027734053	1.3297960438277	0.411204990747461	0.00628600262279522	0.0679243948846938
Tb927.10.4180-1	Tb927.10.4180	TFIIF-stimulated CTD phosphatase, putative	1595.31608767743	1767.95192383935	1422.68025151551	0.804705282045203	-0.313467592384958	0.00355835126453362	0.046403906002643
Tb927.10.2280-1	Tb927.10.2280	hypothetical protein, conserved	643.366454568079	570.139508039672	716.593401096485	1.2568737843837	0.329839781193422	0.00958989311224182	0.09068591064698
Tb927.5.900-1	Tb927.5.900	oligosaccharyl transferase subunit, putative	865.38672917794	1079.49111367892	651.282344676963	0.603323488655118	-0.728996344270658	4.2555802432721e-11	1.33518830132662e-08
Tb927.11.12100-1	Tb927.11.12100	RNA-binding protein, putative (RBP5)	507.976709774017	443.786662069739	572.166757478294	1.28928335702974	0.36656937219901	0.00658962833968275	0.0695791886587896
Tb927.11.15990-1	Tb927.11.15990	nucleoporin Nup109 (TbNup109)	1274.29745422829	1395.82402934901	1152.77087910758	0.825871209313697	-0.27601127713059	0.00870006961352029	0.0843599465284501
Tb927.6.1140-1	Tb927.6.1140	dolichyl-P-Man:GDP-Man5GlcNAc2-PP-dolichyl alpha-1,2-mannosyltransferase, putative	791.816866177381	876.29510158318	707.338630771582	0.807192268327932	-0.309015739197269	0.0065527588475889	0.0694527051949649
Tb927.10.6350-1	Tb927.10.6350	trypanin (trypanin)	979.629289527805	879.547858716296	1079.71072033931	1.22757472448987	0.295810846429811	0.00896569382796765	0.0859864850204103
Tb927.9.12700-1	Tb927.9.12700	phospholipase A1, putative	1283.94264321916	1506.47278158177	1061.41250485655	0.704567993417104	-0.505189156227098	3.08460280462641e-06	0.000235636831640374
Tb927.1.3980-1	Tb927.1.3980	hypothetical protein, unlikely	661.460035085725	541.977942576488	780.942127594963	1.44091127377338	0.526981502182957	8.11701335456745e-06	0.00049519418277691
Tb927.1.2420-1	Tb927.1.2420	hypothetical protein	140.837091027365	180.685331853568	100.988850201162	0.558921131921243	-0.839283372844889	1.87161214648272e-06	0.000155114270819346
Tb927.9.11270-1	Tb927.9.11270	T-complex protein 1, eta subunit, putative,t- complex protein 1 (eta subunit), putative (TCP-1-eta)	4684.8442857058	5311.90629575016	4057.78227566145	0.763903210963626	-0.388538239229286	0.000268260664394629	0.00827380657385339
Tb927.4.1640-1	Tb927.4.1640	UDP-galactose transporter, putative	1281.69839217238	1404.94465695183	1158.45212739294	0.824553566335005	-0.278314874874579	0.0069371547946284	0.0721217809122018
Tb927.11.6230-1	Tb927.11.6230	pretranslocation protein, alpha subunit, putative,SEC61-like (pretranslocation process) protein, putative	3631.91487665485	4179.15574824415	3084.67400506555	0.738109367271502	-0.438093495498598	7.7651229817579e-05	0.00312920208232767
Tb927.9.5410-1	Tb927.9.5410	hypothetical protein, conserved	444.040866488916	512.778853176142	375.30287980169	0.731900072471928	-0.450281406474068	0.000412288229928734	0.0111788645059381
Tb927.7.3630-1	Tb927.7.3630	TPR-repeat-containing chaperone protein DNAJ, putative	1867.39102303298	1660.69391154265	2074.08813452332	1.24892860755818	0.32069101060037	0.00199861392278894	0.0325322071468233
Tb927.8.4420-1	Tb927.8.4420	hypothetical protein, conserved	287.834515607537	333.177623989659	242.491407225416	0.727814204092356	-0.458357887657168	0.00198774214038171	0.032457834020917
Tb927.7.2640-1	Tb927.7.2640	hypothetical protein, conserved	928.997760347804	715.035165289132	1142.96035540648	1.5984673354412	0.676689263055882	3.52968565809197e-09	7.56299719666779e-07
Tb927.2.6150-1	Tb927.2.6150	adenosine transporter 2 (TbNT2/927)	139.308494612923	163.578492634695	115.038496591152	0.703261747545606	-0.507866347831946	0.00331750174335167	0.044829179038803
Tb927.10.9880-1	Tb927.10.9880	60S ribosomal protein L18, putative (TbL18LP)	2645.5303893585	2902.79294062898	2388.26783808803	0.822748258982102	-0.281477026422022	0.00625874030132312	0.0677606498959709
Tb927.7.4870-1	Tb927.7.4870	hypothetical protein, conserved	355.223647253738	397.455962557539	312.991331949937	0.787486819762142	-0.344672317702268	0.00965525893676377	0.0909086220714014
Tb927.10.8620-1	Tb927.10.8620	hypothetical protein, conserved	331.734299373972	271.420718758797	392.047879989147	1.44442871488211	0.530499006101378	0.000341002810566439	0.00966357964782636
Tb927.11.2410-1	Tb927.11.2410	hypothetical protein, conserved	366.470453155659	254.743210406138	478.19769590518	1.87717543145816	0.908563483556044	1.67429340502859e-11	6.39507285355484e-09
Tb927.10.7420-1	Tb927.10.7420	bromodomain factor 2 protein, putative	144.683687803771	265.749913627522	23.6174619800206	0.0888710052907981	-3.49214338203765	9.37666838884502e-17	1.02967539745004e-13
Tb927.11.12170-1	Tb927.11.12170	hypothetical protein, conserved	402.251532495178	352.594376001214	451.908688989141	1.28166732014916	0.358021833051676	0.00422900783218707	0.0520333806803409
Tb927.1.1000-1	Tb927.1.1000	developmentally regulated phosphoprotein	804.29632801707	680.390825084135	928.201830950004	1.36421861778519	0.44807485662137	0.000271958469324241	0.00832458241468105
Tb927.10.11770-1	Tb927.10.11770	hypothetical protein, conserved	420.380269927008	355.528086670136	485.232453183881	1.36482171557401	0.448712506561995	0.000272936238396642	0.00832550296636979
Tb927.11.15130-1	Tb927.11.15130	chaperone protein DNAj, putative,heat shock protein-like protein, putative	779.291058505079	872.212120508025	686.369996502132	0.786930128994713	-0.345692549405926	0.00242588526651921	0.0370633079415152
Tb927.11.14250-1	Tb927.11.14250	T-complex protein 1, epsilon subunit, putative (TCP-1-epsilon)	3571.29214817082	3911.93906081365	3230.64523552798	0.825842423745741	-0.276061562840307	0.00499743835066266	0.058771748206923
Tb927.6.4010-1	Tb927.6.4010	hypothetical protein, conserved	902.947975501372	696.501759157094	1109.39419184565	1.59280888707049	0.671573175704427	1.46042827640407e-08	2.62722937592103e-06
Tb927.11.15240-1	Tb927.11.15240	small GTPase, putative,ras-related protein rab-2a, putative (RAB2)	398.212664647141	354.233611995934	442.191717298348	1.24830536212194	0.319970891356674	0.00943299071688618	0.0892983011291434
Tb927.9.5750-1	Tb927.9.5750	unspecified product (TRYP1)	268.266861868696	338.572929358775	197.960794378616	0.584691737622185	-0.774251890393939	9.72711950749708e-08	1.23844557787481e-05
Tb927.4.1230-1	Tb927.4.1230	hypothetical protein	1811.44634546163	1578.52259682967	2044.37009409359	1.29511614100396	0.373081479021747	0.000466545216556106	0.0119842097293725
Tb927.10.13970-1	Tb927.10.13970	uracil-DNA glycosylase, putative	419.229380067143	486.102248969942	352.356511164344	0.724860894824068	-0.464223935073869	0.00117311077654098	0.0233162402079468
Tb927.6.4950-1	Tb927.6.4950	mago nashi-like protein, putative	647.843506261011	571.102920497921	724.584092024102	1.2687452051416	0.343402370056233	0.00440145499333537	0.0536293788022901
Tb927.11.17330-1	Tb927.11.17330	variant surface glycoprotein (VSG), degenerate	7.34553136193431	12.8058210379019	1.88524168596677	0.147217556796003	-2.76397836104594	0.000596722448585843	0.0145616853078518
Tb927.9.6490-1	Tb927.9.6490	hypothetical protein, unlikely	194.828510996389	158.731820743609	230.925201249168	1.45481353497588	0.540834253199094	0.000298699704413627	0.00878834908315985
Tb927.9.11580-1	Tb927.9.11580	Gim5A protein,glycosomal membrane protein (gim5A)	341.337957553127	426.791756119768	255.884158986487	0.599552721713489	-0.738041472173185	1.46538690290416e-08	2.62722937592103e-06
Tb927.4.2760-1	Tb927.4.2760	hypothetical protein, conserved	1422.98281062619	1289.46067378004	1556.50494747234	1.20709764874757	0.271542388326193	0.0104049687822955	0.0955258794567959
Tb927.9.12550-1	Tb927.9.12550	glycerol kinase, glycosomal (glk1)	73.639494315493	91.6881544968611	55.5908341341248	0.606303338083088	-0.721888329478641	0.00338683427202761	0.0454249451599428
Tb927.10.4990-1	Tb927.10.4990	cell division related protein kinase 2, putative,CDC2-related protein kinase (CRK3)	543.097883025222	640.606589273967	445.589176776478	0.695573826802948	-0.52372444725149	2.02433151653768e-05	0.00100473177247365
Tb927.10.4130-1	Tb927.10.4130	NDUFA5/B13 subunit, putative	446.443276947302	381.650558208027	511.235995686576	1.33953949415663	0.421737117338523	0.000275747724227318	0.00833959656576833
Tb927.9.1960-1	Tb927.9.1960	nitrilase, putative	397.745996475549	453.988185787791	341.503807163306	0.752230603910333	-0.410753092402376	0.000815395240460201	0.017998108511163
Tb927.6.1090-1	Tb927.6.1090	proteasome regulatory ATPase subunit 3 (RPT3)	1015.45101875251	1129.18770882634	901.714328678691	0.798551314037876	-0.324542978259795	0.00265898638498248	0.0393915605262582
Tb927.11.10000-1	Tb927.11.10000	class-E vacuolar protein-sorting protein 24 (Vps24p), putative,SNF7-like protein, putative	445.991702606773	377.599899732585	514.38350548096	1.3622448148033	0.44598599950552	0.000217959638468509	0.0071323351342609
Tb927.3.4390-1	Tb927.3.4390	dihydrolipoamide dehydrogenase, putative (GCVL-1)	354.690663207789	414.351542501938	295.02978391364	0.712027719583691	-0.489994687786303	0.000533842442218133	0.0132855689940122
Tb927.10.15850-1	Tb927.10.15850	peroxin 12 (PEX12)	555.977517248789	653.241565657607	458.71346883997	0.702211085386447	-0.510023323525119	0.000109040176266106	0.00420139451095502
Tb927.9.10290-1	Tb927.9.10290	hypothetical protein, unlikely	30.1176410690496	15.9335550831696	44.3017270549295	2.78040442473034	1.47529474594051	3.68138920104292e-05	0.00170215811216642
Tb927.6.1080-1	Tb927.6.1080	glyoxalase II (glxII)	443.625426387568	500.852022928684	386.398829846451	0.771483017253323	-0.374293695957951	0.00279473540543518	0.0401250394453891
Tb927.10.2330-1	Tb927.10.2330	hypothetical protein, conserved	534.596895908695	448.564572732129	620.629219085262	1.38358946919307	0.468415938192694	0.000168683875939275	0.00583420413435641
Tb927.3.870-1	Tb927.3.870	hypothetical protein, conserved	501.999487515957	567.752190470328	436.246784561586	0.768375343827731	-0.380116869361503	0.00173313840107732	0.0295070171578764
Tb927.9.8500-1	Tb927.9.8500	hypothetical protein	383.289226501381	318.026030765798	448.552422236963	1.41042675392596	0.496131746042878	0.0002418559487596	0.00767041339297142
Tb927.11.6460-1	Tb927.11.6460	hypothetical protein, conserved	2006.82249142944	2214.63358414682	1799.01139871206	0.812329141755122	-0.299863693875784	0.00306224122956532	0.0425714874483467
Tb927.9.9270-1	Tb927.9.9270	hypothetical protein, conserved	560.641830823948	456.973938828821	664.309722819074	1.4537146790507	0.539744138919511	9.45801169633828e-06	0.000553924218348879
Tb927.10.3570-1	Tb927.10.3570	KREX2 (KREX2)	1024.34340768126	1121.28348620162	927.403329160889	0.827090865578062	-0.273882259907211	0.00788211986958053	0.0793108126219361
Tb927.1.1850-1	Tb927.1.1850	hypothetical protein, conserved	411.909058405254	338.135376368213	485.682740442295	1.43635589289365	0.522413257028742	0.00115444944651585	0.0231067978950351
Tb927.9.9060-1	Tb927.9.9060	Lsm12 protein, putative	748.361608436126	834.002288693321	662.720928178931	0.794627229641364	-0.331649863510839	0.0108017193544052	0.0981207114304821
Tb927.9.10950-1	Tb927.9.10950	chaperone protein DNAj, putative	314.213930618592	275.894134842988	352.533726394196	1.27778622983349	0.353646497509209	0.0108268502312906	0.0981567381650032
Tb927.8.5450-1	Tb927.8.5450	amino acid permease, putative (AAT6)	2064.76313160805	2274.6041823362	1854.9220808799	0.815492249282134	-0.294256929753228	0.00687906414928226	0.071772658612167
Tb927.10.5500-1	Tb927.10.5500	hypothetical protein, conserved	438.582430465783	379.323113761431	497.841747170135	1.31244769725064	0.392259930648757	0.0013322869258592	0.0252244410423988
Tb927.10.10850-1	Tb927.10.10850	argonaute-like protein (AGO1)	1315.47914005208	1438.95072186462	1192.00755823954	0.828386643216607	-0.271623802942305	0.00864852008279941	0.0839527612457379
Tb927.6.2200-1	Tb927.6.2200	hypothetical protein, conserved	527.085755393093	677.33029458259	376.841216203596	0.556362559326875	-0.845902758563828	5.88082204762061e-12	2.71910640464985e-09
Tb927.1.2630-1	Tb927.1.2630	hypothetical protein, unlikely	5.16281141920007	8.738574871887	1.58704796651314	0.18161404917624	-2.46105228491875	0.00645864375267251	0.0687747701420946
Tb927.11.13710-1	Tb927.11.13710	hypothetical protein, conserved	330.039203646477	255.330057047868	404.748350245086	1.58519664674342	0.66466182060693	1.36133200076156e-06	0.000122033690068269
Tb927.11.10900-1	Tb927.11.10900	MENG	1379.6579573628	1157.06617733834	1602.24973738725	1.38475202954509	0.469627652971349	1.7729975512421e-05	0.000900334305645192
Tb927.7.5160-1	Tb927.7.5160	deoxyuridine triphosphatase, putative,dUTP diphosphatase	683.883123958507	768.07358564632	599.692662270694	0.780775010985521	-0.35702121527573	0.00285458872585053	0.0405785792177943
Tb927.9.11600-1	Tb927.9.11600	unspecified product (gim5B)	919.217928200324	1026.91586998671	811.519986413943	0.790249727491746	-0.339619462253792	0.00175026953295645	0.0297410403230608
Tb927.10.5930-1	Tb927.10.5930	protein kinase, putative	160.147572776883	117.241720194692	203.053425359075	1.73192123948611	0.792373323836914	4.97749636668095e-06	0.00033126746652494
Tb927.8.6240-1	Tb927.8.6240	STOP axonemal protein	1943.28888999506	2243.48409195316	1643.09368803695	0.732384817851099	-0.449326210139268	0.000271761492557852	0.00832458241468105
Tb927.10.800-1	Tb927.10.800	hypothetical protein, conserved	528.124877761716	468.912876009946	587.336879513485	1.25255012084809	0.324868334080959	0.0100039751358486	0.093197159669597
Tb927.9.12350-1	Tb927.9.12350	hypothetical protein, unlikely	36.5182442550085	25.3953105328527	47.6411779771643	1.8759832810681	0.907646970482488	0.00840552785908911	0.082690439240871
Tb927.3.3720-1	Tb927.3.3720	Golgi vesicular membrane trafficking protein, putative	135.579180948293	159.587911855877	111.570450040708	0.699115921395518	-0.516396404155614	0.00284035189461376	0.0405731567385071
Tb927.8.1940-1	Tb927.8.1940	endosomal integral membrane protein, putative	773.65233828472	990.970162822026	556.334513747414	0.561403899551443	-0.832889009939687	1.14699550722459e-07	1.38032267547507e-05
Tb927.7.6600-1	Tb927.7.6600	hypothetical protein, conserved	536.306587879807	458.543969961166	614.069205798448	1.33917191376533	0.421341175909813	0.00181721178323597	0.0304080105061486
Tb927.7.4530-1	Tb927.7.4530	hypothetical protein, conserved	757.874311562582	676.007455525858	839.741167599307	1.24220696197216	0.312905558531265	0.00821678889861501	0.081197402108361
Tb927.8.2480-1	Tb927.8.2480	3-oxo-5-alpha-steroid 4-dehydrogenase-like, putative	381.14653217916	443.937900343573	318.355164014746	0.717116434006567	-0.479720714975159	0.000146625014349058	0.00524845849077539
Tb927.2.1820-1	Tb927.2.1820	protein kinase, putative	608.425817122553	692.851009810026	524.00062443508	0.756296255639083	-0.402976618617246	0.00344158767896344	0.0458396695060292
Tb927.1.3060-1	Tb927.1.3060	hypothetical protein, unlikely	5.42856387177192	1.17313625781076	9.68399148573308	8.25478832595698	3.04523122119456	0.00101410954484192	0.0209130336888175
Tb927.11.15150-1	Tb927.11.15150	1-acyl-sn-glycerol-3-phosphate acyltransferase, putative	540.561968511001	608.563431018874	472.560506003128	0.776518078340583	-0.364908582085863	0.00283216466158091	0.0405220953615444
Tb927.9.4330-1	Tb927.9.4330	hypothetical protein, unlikely	110.860009471919	90.9089333456677	130.811085598169	1.43892443552032	0.524990831576108	0.00726596237426758	0.0745694853480616
Tb927.10.8460-1	Tb927.10.8460	glucose transporter, putative	300.274209165164	367.420280531567	233.128137798762	0.634499917809334	-0.656308117702107	0.00386912576196115	0.0487665277171143
Tb927.8.3470-1	Tb927.8.3470	hypothetical protein, conserved	499.736343616599	430.160483645014	569.312203588185	1.32348791958772	0.404345026393241	0.0025453629347256	0.0383550829872459
Tb927.10.13910-1	Tb927.10.13910	hypothetical protein, conserved	241.189543913367	201.76073944044	280.618348386295	1.39084714481399	0.475963875281852	0.000721064949615802	0.0164678725933246
Tb927.4.3950-1	Tb927.4.3950	cytoskeleton-associated protein CAP5.5, putative,cysteine peptidase, Clan CA, family C2, putative (CAP5.5)	1656.58865341411	1494.50888120965	1818.66842561858	1.21690038010785	0.283211068621081	0.00590696156525765	0.0657701614078434
Tb927.9.5990-1	Tb927.9.5990	hypothetical protein, unlikely	45.2232934339161	31.3588735344744	59.0877133333578	1.88424221515482	0.913984432117195	0.00153397170380952	0.0275581624089296
Tb927.8.2190-1	Tb927.8.2190	hypothetical protein, conserved	241.268960335835	199.880771235604	282.657149436066	1.41412877131083	0.499913498699487	0.000721699595723388	0.0164678725933246
Tb927.7.2660-1	Tb927.7.2660	zinc finger protein family member, putative (ZC3H20)	1499.41647569971	1195.21288505832	1803.6200663411	1.5090366652574	0.593627859636899	0.0045829202699338	0.0550765452412701
Tb927.5.3400-1	Tb927.5.3400	calcium-translocating P-type ATPase,calcium pump	2840.66576124227	3199.51189763154	2481.81962485301	0.775686949840753	-0.366453564942986	0.00807198749490191	0.0801568634658878
Tb927.10.6070-1	Tb927.10.6070	universal minicircle sequence binding protein (UMSBP), putative,predicted zinc finger protein	3184.30215273113	3652.10262577634	2716.50167968593	0.743818550035535	-0.426977367224415	1.41171831920591e-05	0.000765552187297775
Tb927.10.5330-1	Tb927.10.5330	40S ribosomal protein S18, putative	601.217012763306	704.586506191452	497.847519335161	0.706581115250431	-0.501072903964253	5.30753689130459e-05	0.0022856231171623
Tb927.3.2750-1	Tb927.3.2750	hypothetical protein, conserved	496.776326630459	431.325323308447	562.227329952471	1.30348787694623	0.382377165189623	0.00511382744254555	0.0596613201630314
Tb927.4.2280-1	Tb927.4.2280	hypothetical protein, conserved	371.124916290608	316.402847646064	425.846984935151	1.34590123983812	0.428572551090013	0.00159501865493093	0.0278573337645492
Tb927.7.4770-1	Tb927.7.4770	cyclophilin-type peptidyl-prolyl cis-trans isomerase, putative (PPIase)	3145.21309744465	2822.73710618457	3467.68908870472	1.22848460846994	0.296879782467521	0.00644203455485856	0.0687646094343043
Tb927.11.6330-1	Tb927.11.6330	6-phosphogluconolactonase (6PGL)	235.781704238519	280.013406669234	191.550001807804	0.684074395173773	-0.547774863764715	0.00582284778616692	0.0649747941158246
Tb927.8.4410-1	Tb927.8.4410	ARP2/3 complex subunit, putative	286.335512631842	244.364159820405	328.30686544328	1.34351480055246	0.426012214589646	0.00155268145529006	0.0275759033204296
Tb927.11.480-1	Tb927.11.480	hypothetical protein, conserved	781.83674103521	671.016266496297	892.657215574123	1.33030637280244	0.411758540178874	0.000227727130317894	0.00735508397000994
Tb927.3.5260-1	Tb927.3.5260	hypothetical protein, conserved	565.305186523976	493.976680693167	636.633692354785	1.28879300832873	0.366020572592226	0.00248616372392582	0.0377871078108795
Tb927.7.3190-1	Tb927.7.3190	hypothetical protein, conserved	905.28853357824	800.384874320657	1010.19219283582	1.2621330378004	0.335863988655632	0.00460606560519894	0.0550965400902539
Tb927.1.4920-1	Tb927.1.4920	hypothetical protein	22.0756305626895	30.1850890691079	13.9661720562711	0.462684473923399	-1.1118994069838	0.00205731843160137	0.0332234235691508
Tb927.11.400-1	Tb927.11.400	hypothetical protein, conserved	556.709120294293	500.463105620513	612.955134968073	1.22477586875877	0.292517763419786	0.00658646637355855	0.0695791886587896
Tb927.11.13190-1	Tb927.11.13190	elongation factor 1 gamma, putative	608.456856408459	731.292413245341	485.621299571578	0.664058987589493	-0.590616694696175	7.08498096005495e-07	6.62144231213646e-05
Tb927.2.1260-1	Tb927.2.1260	expression site-associated gene (ESAG, pseudogene), putative,expression site-associated gene 4 (ESAG4), degenerate	105.764150922965	131.046630720303	80.4816711256267	0.614145290750752	-0.703348094911639	0.000868555101178121	0.0188867736728955
Tb927.10.2980-1	Tb927.10.2980	proteasome regulatory non-ATPase subunit 11,19S proteasome regulatory subunit, Metallo-peptidase, Clan MP, Family M67 (RPN11)	49.5137093214625	61.1118910292516	37.9155276136733	0.620427988319406	-0.688664325181912	0.00501321228990136	0.0588427553937773
Tb927.10.3930-1	Tb927.10.3930	40S ribosomal protein S3A, putative	2910.57891911299	3277.14479626747	2544.0130419585	0.776289483716442	-0.365333351182901	0.000278144768784305	0.00833959656576833
Tb927.2.5140-1	Tb927.2.5140	hypothetical protein, conserved	162.171533379105	139.22107626482	185.121990493389	1.32969802748299	0.411098648946565	0.01040617719296	0.0955258794567959
Tb927.11.3240-1	Tb927.11.3240	T-complex protein 1, zeta subunit, putative (TCP-1-zeta)	4006.36983928865	4496.57083504938	3516.16884352792	0.781966741437825	-0.354820846668143	0.0012057408549745	0.0236967190401588
Tb927.7.1080-1	Tb927.7.1080	hypothetical protein, conserved	501.427416757375	424.886903629982	577.967929884768	1.36028652553645	0.443910567234613	0.000367691013489569	0.010298837972811
Tb927.10.5340-1	Tb927.10.5340	40S ribosomal protein S18, putative (RPS18)	2194.74201761508	1525.33824274924	2864.14579248091	1.87771191478071	0.908975736581422	3.13279442191918e-11	1.01931848135407e-08
Tb927.10.12510-1	Tb927.10.12510	P-type H -ATPase, putative	616.874724418207	678.447446962988	555.302001873425	0.818489338207678	-0.28896447087589	0.00972295653416553	0.0912565952485515
Tb927.11.7130-1	Tb927.11.7130	hypothetical protein, conserved	487.491184184892	394.264853081883	580.7175152879	1.47291220799561	0.558671442007196	0.00145074933432606	0.0264415620374574
Tb927.1.660-1	Tb927.1.660	hypothetical protein, unlikely	90.2219596175385	56.1502494053627	124.293669829714	2.21359069899062	1.14638848719373	2.58267148027817e-08	4.36322479889302e-06
Tb927.11.14710-1	Tb927.11.14710	hypothetical protein, conserved	164.861993474309	130.675671987846	199.048314960771	1.52322396305936	0.607128080131237	0.000176237721625028	0.00602431278006177
Tb927.10.14640-1	Tb927.10.14640	hypothetical protein, conserved	176.42458624688	142.698200265403	210.150972228356	1.47269532367961	0.558458991485983	0.00072358057684103	0.0164680190869131
Tb927.9.10890-1	Tb927.9.10890	hypothetical protein, conserved	802.294353774156	883.037942431979	721.550765116334	0.817123172679429	-0.291374529099185	0.00877072102789063	0.0847428908473784
Tb927.9.11950-1	Tb927.9.11950	hypothetical protein, unlikely	625.439112434602	422.849737615479	828.028487253724	1.95820976955813	0.969535319227178	7.7207294944324e-15	7.53628984539874e-12
Tb927.9.4830-1	Tb927.9.4830	hypothetical protein, unlikely	13.7422771903578	26.4512366794074	1.03331770130813	0.0390650053089042	-4.67797937952337	8.48961817777416e-12	3.43240919284126e-09
Tb927.10.7810-1	Tb927.10.7810	hypothetical protein, conserved	808.601669809886	693.528243153577	923.675096466195	1.33184928744373	0.413430835742944	0.000464816271845602	0.0119748121647027
Tb927.11.12590-1	Tb927.11.12590	hypothetical protein, conserved	631.958343545797	706.949718849416	556.966968242178	0.787845236219429	-0.34401583940303	0.00332298518035793	0.044829179038803
Tb927.11.16050-1	Tb927.11.16050	hypothetical protein, conserved	543.630379582547	466.287066608939	620.973692556155	1.33174118911805	0.413313735971149	0.0018337347735389	0.0306046513716557
Tb927.2.5910-1	Tb927.2.5910	40S ribosomal protein S13, putative	2163.92593525443	2398.62537430669	1929.22649620218	0.804305047744192	-0.314185320596494	0.00641269339602685	0.0685770466285585
Tb927.6.1020-1	Tb927.6.1020	cysteine peptidase precursor,cysteine peptidase, Clan CA, family C1, Cathepsin L-like (Rhodesain)	2254.80105016434	1880.06664360814	2629.53545672055	1.39863949273312	0.484024147584866	3.06330926228633e-06	0.000235636831640374
Tb927.10.3370-1	Tb927.10.3370	60S acidic ribosomal protein P2, putative	573.457034235993	677.299803213577	469.614265258408	0.69336247113942	-0.528318343385964	1.6302223378081e-05	0.000852470430812155
Tb927.7.1340-1	Tb927.7.1340	10 kDa heat shock protein, putative (HSP10)	120.106779077354	150.298906761185	89.9146513935237	0.598238891626752	-0.741206391495982	1.46914499203063e-05	0.000786977972865188
Tb927.8.6760-1	Tb927.8.6760	IgE-dependent histamine-releasing factor, putative	1177.52182259604	1339.37506697348	1015.6685782186	0.75831527946362	-0.399130302493367	0.00040413231272856	0.0110212249231775
Tb927.5.3500-1	Tb927.5.3500	hypothetical protein, conserved	541.610669560032	639.336663144822	443.884675975242	0.694289412078802	-0.526390924396342	2.72651414331979e-05	0.00131606740379475
Tb927.11.12120-1	Tb927.11.12120	RNA-binding protein, putative (RBP9)	481.519875017805	596.843322593	366.196427442611	0.613555373044405	-0.704734542667314	8.30903472495687e-05	0.00331153715394455
Tb927.10.7860-1	Tb927.10.7860	hypothetical protein, conserved	765.376781186724	596.031574268217	934.721988105231	1.56824240268285	0.649148573559966	2.04465842133662e-08	3.59246484628845e-06
Tb927.4.1670-1	Tb927.4.1670	hypothetical protein, conserved	170.835710721826	144.051103769349	197.620317674302	1.37187645566901	0.456150565461913	0.00273944170796613	0.0400805074219241
Tb927.1.1420-1	Tb927.1.1420	hypothetical protein, conserved	933.464957857317	1096.44222943104	770.487686283599	0.702716171998793	-0.50898599439877	0.00685211235921619	0.071661675090136
Tb927.11.15780-1	Tb927.11.15780	hypothetical protein, conserved	186.984512915413	156.753618374436	217.21540745639	1.38571223879202	0.470627694148611	0.0036645380833559	0.0473333327723482
Tb927.11.17870-1	Tb927.11.17870	variant surface glycoprotein (VSG), interrupted	71.6935722971892	50.4397868173857	92.9473577769927	1.84273890993043	0.881851675943138	0.000174956099319903	0.00600386458017715
Tb927.11.7460-1	Tb927.11.7460	glucose-regulated protein 78, putative,luminal binding protein 1 (BiP), putative	857.457096874982	983.544886257352	731.369307492612	0.743605419245953	-0.427390810521881	0.00119692856231066	0.0235876173254426
Tb927.11.180-1	Tb927.11.180	electron transfer flavoprotein, putative	463.128877102501	401.378839462971	524.878914742031	1.3076895519562	0.387020082874947	0.00263893354606414	0.0391605256793471
Tb927.8.1880-1	Tb927.8.1880	hypothetical protein, conserved	480.720511764822	393.915985666291	567.525037863352	1.44072609011642	0.526796077363535	5.15935582218205e-05	0.00226624704489347
Tb927.11.16170-1	Tb927.11.16170	hypothetical protein, conserved	111.81835370536	132.490899375335	91.1458080353844	0.687940141286056	-0.539645055580217	0.00266802279288561	0.0393925718243699
Tb927.5.1480-1	Tb927.5.1480	hypothetical protein	75.7773421713216	47.3529499479471	104.201734394696	2.2005331137604	1.13785308166132	2.70910150643458e-07	2.78244591758086e-05
Tb927.3.2270-1	Tb927.3.2270	hypothetical protein, conserved	380.66057101558	454.149420720686	307.171721310474	0.676367088221815	-0.564121634451081	9.11770515805955e-06	0.000537577448413109
Tb927.8.8180-1	Tb927.8.8180	mitochondrial RNA binding complex 1 subunit (MRB8180)	338.36188327465	393.36803488174	283.35573166756	0.720332377166199	-0.47326534355173	0.000705213877372978	0.0163857175818799
Tb927.11.16730-1	Tb927.11.16730	dihydrolipoyl dehydrogenase (GCVL-2)	3329.58043703889	2888.10429178797	3771.05658228981	1.30572036231947	0.384845957303902	0.000154902163657497	0.00544326203092446
Tb927.10.6910-1	Tb927.10.6910	Sterol methyltransferase, putative	197.81875846765	168.525082042924	227.112434892375	1.34764767439501	0.430443371266485	0.00342110291768439	0.045744884523375
Tb927.9.4270-1	Tb927.9.4270	hypothetical protein, unlikely	101.089970200058	127.583910727823	74.596029672292	0.584682106440747	-0.774275655005692	6.52441548928727e-05	0.00270363160723532
Tb927.8.1420-1	Tb927.8.1420	acyl-CoA dehydrogenase, mitochondrial precursor, putative	675.274746864666	770.165370151277	580.384123578056	0.753583770540158	-0.408160200018084	0.000982029150887557	0.0205608732636748
Tb927.10.5360-1	Tb927.10.5360	40S ribosomal protein S10, putative	366.152202435178	458.313718027896	273.990686842459	0.597823447269764	-0.742208612731791	2.6809844830165e-07	2.78244591758086e-05
Tb927.5.4560-1	Tb927.5.4560	guanine deaminase, putative,guanase, putative,guanine aminase, putative,guanine aminohydrolase, putative	870.720194070533	991.021722638518	750.418665502549	0.757217171289261	-0.401220967716618	0.00682794178098689	0.071494003034529
Tb927.11.4430-1	Tb927.11.4430	ferric reductase, putative,ferric reductase transmembrane component, putative	620.248445931771	694.41471224289	546.082179620653	0.786392007532304	-0.346679435915004	0.00195734104077464	0.032140637463935
Tb927.3.2960-1	Tb927.3.2960	inosine-adenosine-guanosine-nucleosidehydrolase,IAG-nucleoside hydrolase (IAGNH)	3297.3831399687	3663.02099924837	2931.74528068903	0.800362673675802	-0.321274208701307	0.00122487264646087	0.0240189870516935
Tb927.9.3570-1	Tb927.9.3570	hypothetical protein, unlikely	21.4595189582311	11.8680489659447	31.0509889505176	2.61635160417844	1.38755643361833	0.000505746848623265	0.0128039944240789
Tb927.10.12720-1	Tb927.10.12720	hypothetical protein, conserved	1100.6675408296	940.037317256267	1261.29776440292	1.34175286581636	0.424118969530497	0.000200284532362789	0.00676730621848886
Tb927.10.4170-1	Tb927.10.4170	hypothetical protein, conserved	2320.11173366266	2039.65807788737	2600.56538943794	1.27500065703735	0.350497990538478	0.0014289208420906	0.0263167077521298
Tb927.7.4360-1	Tb927.7.4360	hypothetical protein, conserved	386.834271217687	334.054783549404	439.61375888597	1.31599300634159	0.396151822095103	0.00173208896328756	0.0295070171578764
Tb927.10.720-1	Tb927.10.720	hypothetical protein, conserved	1577.65487123764	1410.50474632327	1744.80499615201	1.23700753272909	0.306854285599495	0.00609521297735581	0.0667347938693115
Tb927.10.13460-1	Tb927.10.13460	hypothetical protein	65.6297266263395	47.740143919206	83.5193093334731	1.74945658887872	0.806906865900183	0.00173257937575631	0.0295070171578764
Tb927.6.3830-1	Tb927.6.3830	hypothetical protein, conserved	290.465288005244	237.224424097071	343.706151913417	1.44886494390971	0.53492312020012	0.000226473208893578	0.00734157616284163
Tb927.10.8430-1	Tb927.10.8430	40S ribosomal protein S12, putative	3926.02182682996	4393.45117164194	3458.59248201798	0.787215413782651	-0.345169625772602	0.0010662267451008	0.0217832603621174
Tb927.10.8190-1	Tb927.10.8190	T-complex protein 1, theta subunit, putative,CCT-theta, putative (TCP-1-theta)	3018.76244751333	3430.68072525263	2606.84416977403	0.759862073606998	-0.396190523412125	0.00110725030279824	0.0224128891937386
Tb927.9.7020-1	Tb927.9.7020	hypothetical protein, conserved	151.900825653157	129.210334885336	174.591316420979	1.35121789271667	0.434260337427999	0.00508825316902803	0.0594418937365841
Tb927.11.2350-1	Tb927.11.2350	hypothetical protein, conserved	159.637107216425	134.173568680122	185.100645752729	1.37956117269281	0.464209430293111	0.00612273692187423	0.0667347938693115
Tb927.9.5840-1	Tb927.9.5840	unspecified product (TRYP1)	259.024330376404	298.377803813723	219.670856939084	0.73621715198435	-0.441796733654234	0.00253139429706832	0.0383418946547331
Tb927.8.2840-1	Tb927.8.2840	hypothetical protein, conserved	362.066719245601	404.699022487734	319.434416003468	0.789313534882951	-0.341329606601092	0.00436504506063039	0.0533336868673685
Tb927.10.8590-1	Tb927.10.8590	flagellum transition zone component (FTZC)	1016.68711992776	893.346617408059	1140.02762244746	1.27613134726487	0.351776827766876	0.00391086425226813	0.0490670289803207
Tb927.10.3230-1	Tb927.10.3230	protein kinase, putative	638.700514005173	726.442431344629	550.958596665717	0.758433941759025	-0.398904565103064	0.000804517314019312	0.0178177909203604
Tb927.3.4100-1	Tb927.3.4100	hypothetical protein, conserved	2354.46961885146	2814.34645476494	1894.59278293798	0.673191027966817	-0.570912145780455	7.54052983560404e-08	1.01913160931972e-05
Tb927.11.17440-1	Tb927.11.17440	variant surface glycoprotein (VSG), degenerate	72.0716468374304	93.4086845135761	50.7346091612848	0.543146597401347	-0.880586455237743	7.41569485486586e-05	0.00302329085423553
Tb927.11.3490-1	Tb927.11.3490	hypothetical protein, conserved	2357.96355276357	2568.39970880883	2147.52739671831	0.836134418390153	-0.258193203829761	0.00856348557571036	0.0835891342029061
Tb927.10.9610-1	Tb927.10.9610	hypothetical protein	101.820934016472	83.249741324159	120.392126708785	1.44615616569907	0.532223352644827	0.00570303261822422	0.0638285028467678
Tb927.6.4680-1	Tb927.6.4680	hypothetical protein, conserved	507.108216164846	413.215914504285	601.000517825407	1.45444668690072	0.540470415067582	1.10825529064288e-05	0.000624104021044722
Tb927.7.1750-1	Tb927.7.1750	60S ribosomal protein L7, putative	872.3129567624	1027.97481482311	716.651098701684	0.697148498550521	-0.520462099764216	6.99542942085974e-06	0.000442121204764409
Tb927.5.1120-1	Tb927.5.1120	hypothetical protein, conserved	1691.30086618326	1510.21173522769	1872.38999713883	1.2398195256088	0.310130129919708	0.00291878196468868	0.0412906595165702
Tb927.11.2400-1	Tb927.11.2400	hypothetical protein, conserved	646.309281155615	732.923135795942	559.695426515288	0.76364819062161	-0.389019946863855	0.00154436375915595	0.0275759033204296
Tb927.10.7410-1	Tb927.10.7410	succinyl-CoA ligase [GDP-forming] beta-chain, putative	4708.68917317156	4167.8675546127	5249.51079173041	1.25951957996377	0.33287354977923	0.000960320445302205	0.0202312112997119
Tb927.11.11650-1	Tb927.11.11650	hypothetical protein, conserved	1165.95918065433	1040.23773513488	1291.68062617378	1.24171675622429	0.312336122839278	0.00456409415548718	0.0549254344602121
Tb927.4.5150-1	Tb927.4.5150	hypothetical protein, conserved	172.593239243443	142.347366017084	202.839112469802	1.42495866376241	0.510920069137063	0.00138829468229274	0.0258614770081653
Tb927.10.14220-1	Tb927.10.14220	hypothetical protein, conserved	677.008485564295	594.754357702204	759.262613426387	1.2765986555521	0.352305033535085	0.00604496341019764	0.0664643348668163
Tb927.11.16780-1	Tb927.11.16780	hypothetical protein	114.546765008711	141.524859433715	87.5686705837076	0.61875115745811	-0.692568776048136	0.000368108722078844	0.010298837972811
Tb927.7.6630-1	Tb927.7.6630	hypothetical protein, conserved	697.62060613878	791.503278863268	603.737933414292	0.762773761697312	-0.390672876984229	0.0104001107034269	0.0955258794567959
Tb927.4.830-1	Tb927.4.830	hypothetical protein, conserved	120.779593396669	97.2456954581987	144.313491335139	1.48400904179016	0.569499882057153	0.00155246927597863	0.0275759033204296
Tb927.3.3570-1	Tb927.3.3570	hypothetical protein, conserved	132.467115010091	94.7991529736636	170.135077046519	1.79468984384053	0.843734540752643	3.98245889400348e-06	0.000277665883998576
Tb927.2.5890-1	Tb927.2.5890	hypothetical protein, conserved	534.925240022625	467.132381688575	602.718098356674	1.2902511621609	0.367651930093392	0.00535897245490361	0.0615406183219976
Tb927.4.2930-1	Tb927.4.2930	hypothetical protein, conserved	410.303955328301	359.707322801037	460.900587855565	1.28132111480672	0.35763207808681	0.00492733970214296	0.0581029252125179
Tb927.9.11410-1	Tb927.9.11410	unspecified product	378.521049695117	450.152380076371	306.889719313862	0.681746299468184	-0.552693130701555	1.07817810474005e-05	0.000611083525815572
Tb927.10.2340-1	Tb927.10.2340	hypothetical protein, conserved	195.761233853482	152.100526226018	239.421941480947	1.57410330800021	0.654530227661589	6.83753325049039e-05	0.00282008120213887
Tb927.10.2970-1	Tb927.10.2970	hypothetical protein, conserved	320.638653999619	241.404752069207	399.872555930032	1.65644028339341	0.728086193515438	2.2654672202398e-06	0.000182588344310153
Tb927.10.7680-1	Tb927.10.7680	GTPase activating protein, putative	1659.57726902199	1837.71580660028	1481.4387314437	0.806130483354941	-0.310914717110515	0.00613054971044669	0.0667371489544909
Tb927.11.4300-1	Tb927.11.4300	60S ribosomal protein L18, putative (RPL18)	5404.40943757142	6073.87325760792	4734.94561753492	0.779559502925764	-0.359268948424054	0.000302743048130988	0.00881932085158707
Tb927.2.3080-1	Tb927.2.3080	fatty acid desaturase, putative,oleate desaturase, putative	2554.85962241597	2879.20370260962	2230.51554222233	0.774698761397349	-0.368292661819962	0.000924570979838173	0.01964669106658
Tb927.3.4720-1	Tb927.3.4720	dynamin, putative,vacuolar sortin protein 1, putative	1148.69197830819	1302.25840829562	995.125548320752	0.764153674863315	-0.388065294756353	0.0007167096806846	0.0164678725933246
Tb927.11.9440-1	Tb927.11.9440	hypothetical protein, conserved	1133.62064962645	1260.50826384978	1006.73303540311	0.798672300908524	-0.324324415051742	0.00562633056261042	0.0634781733001449
Tb927.8.5460-1	Tb927.8.5460	flagellar calcium-binding protein,44 kDa calflagin,44 kDa calcimedin (Tb-44)	383.286233079826	454.855478792323	311.716987367329	0.685309954262752	-0.545171452304887	0.00305460346159702	0.0425714874483467
Tb927.8.8120-1	Tb927.8.8120	hypothetical protein, conserved	475.747363750782	395.712828618433	555.781898883131	1.40450816523577	0.490065011727328	0.000174357001555544	0.00600386458017715
Tb927.4.2530-1	Tb927.4.2530	hypothetical protein, conserved	1812.54355074146	2158.88156389087	1466.20553759205	0.679150520397033	-0.558196739909997	5.23539231736101e-07	5.11032461200183e-05
Tb927.5.2730-1	Tb927.5.2730	hypothetical protein, conserved	220.402509322563	183.894655676617	256.910362968509	1.39705181764657	0.482385532325994	0.00103367474478213	0.0212665869623208
Tb927.10.12640-1	Tb927.10.12640	chaperone protein DNAj, putative	709.73304924214	631.028249710523	788.437848773757	1.24944936955746	0.321292441425965	0.0052833635389534	0.0610314648538622
Tb927.3.2290-1	Tb927.3.2290	chaperone protein DNAj, putative	492.75499595101	423.819166305546	561.690825596474	1.32530774974799	0.406327406832003	0.00901215843855481	0.0861499585230729
Tb927.4.4950-1	Tb927.4.4950	hypothetical protein, conserved	119.966454569837	99.2355611273607	140.697348012314	1.41781178454506	0.503666026564701	0.00735876997557204	0.0752582005068689
Tb927.1.4230-1	Tb927.1.4230	hypothetical protein, conserved	691.22834667175	618.262086129323	764.194607214177	1.23603666528943	0.305721539396556	0.0103963405340072	0.0955258794567959
Tb927.9.11710-1	Tb927.9.11710	hypothetical protein, unlikely	241.881416157532	120.414127269154	363.348705045909	3.01749232657508	1.59335010223924	1.01261277712424e-25	1.7791606494073e-22
Tb927.9.9500-1	Tb927.9.9500	hypothetical protein, unlikely	83.3833160703093	49.9891829298153	116.777449210803	2.33605436949747	1.22407385199686	3.01156590520006e-08	4.89937156984862e-06
Tb927.1.4670-1	Tb927.1.4670	hypothetical protein, unlikely	124.501686106438	156.875047972736	92.1283242401402	0.587272006802202	-0.767899223628129	0.00834935363506226	0.0823221904422244
Tb927.2.4680-1	Tb927.2.4680	hypothetical protein, conserved	316.941060488644	270.181988902206	363.700132075083	1.34613019007246	0.428817945972716	0.00275567062913112	0.0401250394453891
Tb927.6.4490-1	Tb927.6.4490	hypothetical protein, conserved	455.97192930213	375.951019530575	535.992839073685	1.42569859164884	0.511669012430273	7.39828767976379e-05	0.00302329085423553
Tb927.8.7780-1	Tb927.8.7780	hypothetical protein, conserved	1665.70716592159	1927.59128318192	1403.82304866126	0.728278375664748	-0.457438086186293	0.00432214104121453	0.0529075151220141
Tb927.6.2720-1	Tb927.6.2720	calcium-binding protein, putative	714.204756706884	803.521330819935	624.888182593833	0.7776871112509	-0.362738265950374	0.00308551922327284	0.0427341947263612
Tb927.11.12300-1	Tb927.11.12300	hypothetical protein, conserved	370.458002664375	323.693264617585	417.222740711165	1.28894477061201	0.366190447662938	0.00809093763564553	0.0802171841165387
Tb927.3.5540-1	Tb927.3.5540	dynein intermediate chain WDRD34, putative	730.071180124831	843.418182592484	616.724177657178	0.731219921962676	-0.451622717974384	0.000204607729504028	0.00680863221095791
Tb927.9.9490-1	Tb927.9.9490	hypothetical protein, unlikely	92.5720618538692	47.6419664508524	137.502157256886	2.88615620849181	1.52914938545548	8.59567470034237e-12	3.43240919284126e-09
Tb927.11.3610-1	Tb927.11.3610	nucleobase/nucleoside transporter 8.1 (NT8.1)	151.742389151974	114.351590713731	189.133187590217	1.65396201670422	0.725926103347353	2.23290270162198e-05	0.00109588257894584
Tb927.8.2140-1	Tb927.8.2140	hypothetical protein, conserved	231.187550768583	199.377606872216	262.99749466495	1.31909244368405	0.399545674044449	0.00410054260640837	0.050952286842005
Tb927.9.2770-1	Tb927.9.2770	hypothetical protein, unlikely	18.6398246262146	26.4124320041382	10.8672172482911	0.411443264542563	-1.28123458916456	0.00352758069256847	0.0462539954204917
Tb927.1.1650-1	Tb927.1.1650	hypothetical protein, conserved	100.74164598741	80.3702399979364	121.113051976884	1.50693903589182	0.591621053036857	0.00431315889304044	0.0529075151220141
Tb927.7.4380-1	Tb927.7.4380	hypothetical protein, conserved	463.648633488255	398.373109815696	528.924157160813	1.32771049081479	0.408940599245353	0.00166618480590821	0.0287583256384734
Tb927.7.5210-1	Tb927.7.5210	hypothetical protein, conserved	2639.40794850792	2899.58439174348	2379.23150527236	0.820542251519625	-0.285350471704833	0.00384875573566753	0.0486936189835508
Tb927.10.2350-1	Tb927.10.2350	pyruvate dehydrogenase complex E3 binding protein, putative	518.008694535222	443.402391170413	592.614997900032	1.33651737045386	0.418478588127032	0.00203984167998134	0.0330852810602818
Tb927.11.3690-1	Tb927.11.3690	hypothetical protein, conserved	610.707492356349	535.382655330065	686.032329382632	1.28138691560654	0.357706164160205	0.00316484395813892	0.0433421323095397
Tb927.9.10800-1	Tb927.9.10800	hypothetical protein, unlikely	66.1086372513782	45.0229693671124	87.1943051356439	1.93666269376129	0.95357270334061	0.000125292170109338	0.00470381074534418
Tb927.5.4020-1	Tb927.5.4020	hypothetical protein	186.742441752864	101.170239004558	272.31464450117	2.69164773337049	1.42848961107232	1.67851398527239e-06	0.000141786013082865
Tb927.7.740-1	Tb927.7.740	chaperone protein DNAj, putative	818.560821352912	723.761002793842	913.360639911982	1.26196442801733	0.335671244515173	0.00769248744073279	0.07803522190166
Tb927.1.4100-1	Tb927.1.4100	cytochrome oxidase subunit IV (COXIV)	755.574641178471	638.081197719766	873.068084637175	1.36827113501722	0.452354141324531	0.000211601090532901	0.0069884044373366
Tb927.10.10990-1	Tb927.10.10990	predicted WD40 repeat protein	566.373924473816	635.938110232165	496.809738715467	0.781223409514008	-0.356192914372643	0.00105399072002371	0.0216024205219428
Tb927.11.1430-1	Tb927.11.1430	hypothetical protein, conserved	2604.01567904099	2894.57707643107	2313.4542816509	0.799237408631494	-0.323303984249403	0.00126491181310144	0.0244345045263423
Tb927.9.11220-1	Tb927.9.11220	hypothetical protein, conserved	440.338756046162	519.802288265637	360.875223826687	0.694254781045264	-0.526462887565542	0.00872595558833246	0.0845176624514892
Tb927.10.4110-1	Tb927.10.4110	60S ribosomal protein L30 (RPL30)	417.129168064256	498.699091095929	335.559245032584	0.672869173062191	-0.571602068093416	0.00218681485028065	0.034677199385768
Tb927.4.1100-1	Tb927.4.1100	ribosomal protein L21E (60S), putative	2281.53641154087	2561.51557958347	2001.55724349827	0.781395693803958	-0.35587478989661	0.000418046940012498	0.0113001303631071
Tb927.7.5940-1	Tb927.7.5940	Protein Associated with Differentiation (TbPAD2)	1073.87458075575	890.580737139558	1257.16842437194	1.41162768511007	0.497359629916689	3.52703323538581e-06	0.00025694371193804
Tb927.11.17000-1	Tb927.11.17000	leucine-rich repeat protein (LRRP), putative	7833.56746056808	9300.10449825103	6367.03042288514	0.684619234556183	-0.546626269076276	3.58014074582035e-06	0.00025694371193804
Tb927.6.3690-1	Tb927.6.3690	pre-mRNA cleavage complex II Clp1-like, conserved	658.735068156074	749.402913890736	568.067222421412	0.758026439305034	-0.399679925661131	0.00115823242802843	0.0231067978950351
Tb927.10.9570-1	Tb927.10.9570	paraflagellar rod component, putative (PFC14)	5166.00096614809	5954.30248430119	4377.69944799499	0.735216166719277	-0.443759604390319	2.02157408692946e-05	0.00100473177247365
Tb927.9.12450-1	Tb927.9.12450	class I transcription factor A, subunit 2 (CITFA-2)	517.703205335556	430.836710831055	604.569699840057	1.40324555601096	0.488767490384047	3.06319634607997e-05	0.00145460431893581
Tb927.9.11730-1	Tb927.9.11730	hypothetical protein, unlikely	28.6735895667988	39.9205130502509	17.4266660833467	0.436534121227612	-1.19583366989417	0.000667567645225224	0.0156806999018813
Tb927.9.15630-1	Tb927.9.15630	BARP protein (BARP)	109.93096425466	92.163215747581	127.698712761739	1.38557136625401	0.47048102124094	0.00765810635446011	0.0777762593340255
Tb927.6.440-1	Tb927.6.440	haptoglobin-hemoglobin receptor (HpHbR)	881.508858488201	767.91821906735	995.099497909051	1.29584045957083	0.373888108381298	0.00143918247096784	0.0263400375155259
Tb927.11.830-1	Tb927.11.830	hypothetical protein, conserved	1251.83179048424	1088.07288995469	1415.59069101378	1.30100722486774	0.379628973778938	0.00294876969135668	0.0415809658725015
Tb927.10.7850-1	Tb927.10.7850	protein-L-isoaspartate, putative	323.762667043746	273.02129795614	374.504036131351	1.37170264347478	0.45596776920787	0.00118514980652321	0.0234494167799694
Tb927.9.1970-1	Tb927.9.1970	syntaxin binding protein 1, putative	468.566247185986	546.965242360715	390.167252011257	0.713330979364038	-0.487356464934124	9.24561944963346e-05	0.00365868319211847
Tb927.5.2010-1	Tb927.5.2010	hypothetical protein	168.214333532308	206.78682612589	129.641840938727	0.626934720008722	-0.673612865612437	0.00028804683122267	0.00857793699081749
Tb927.10.1640-1	Tb927.10.1640	hypothetical protein	103.011398554314	121.798227045654	84.2245700629741	0.691508998988994	-0.532180068801082	0.00562541846817914	0.0634781733001449
Tb927.11.15330-1	Tb927.11.15330	phosphatidylinositol 3-kinase catalytic subunit, putative	776.239071017229	677.042643466644	875.435498567813	1.29302859578437	0.370754181211673	0.00155379307269353	0.0275759033204296
Tb927.7.2510-1	Tb927.7.2510	endoplasmatic reticulum retrieval protein, putative	850.865589873816	972.951027327717	728.780152419916	0.74904094034575	-0.41688352063643	0.000513188977187955	0.012955072312058
Tb927.7.2480-1	Tb927.7.2480	peptidyl-prolyl cis-trans isomerase, putative (PAR45)	429.294400025293	368.423293750534	490.165506300052	1.33044113826297	0.411904683667459	0.00279984623563159	0.0401250394453891
Tb927.11.13730-1	Tb927.11.13730	ornithine decarboxylase (ODC)	871.744707272846	1038.68561031828	704.80380422741	0.678553546160555	-0.559465428495707	9.89679071834222e-07	8.9632274701687e-05
Tb927.10.8230-1	Tb927.10.8230	protein disulfide isomerase,bloodstream- specific protein 2 precursor	12162.9184651182	14500.1795701498	9825.65736008659	0.677623150289378	-0.561444931201377	1.36471504536671e-08	2.56049838881762e-06
Tb927.3.2720-1	Tb927.3.2720	hypothetical protein	279.418511274619	323.303830267873	235.533192281366	0.72851964694082	-0.456960215031502	0.00204462838569878	0.0330852810602818
Tb927.9.12980-1	Tb927.9.12980	hypothetical protein, conserved	1174.94369037987	1322.72495682995	1027.16242392979	0.776550271185251	-0.364848772152353	0.00092586569169768	0.01964669106658
Tb927.8.7410-1	Tb927.8.7410	calreticulin, putative	1732.27234752746	1551.43207976271	1913.11261529221	1.2331268898248	0.302321261948347	0.00940114271244347	0.0891890267049848
Tb927.9.5190-1	Tb927.9.5190	proliferative cell nuclear antigen (PCNA), putative	1278.70177646744	1416.7643137312	1140.63923920369	0.805101616513544	-0.312757209314699	0.00230771792475318	0.0359936622194724
Tb927.10.6730-1	Tb927.10.6730	hypothetical protein, conserved	1463.38220601478	1310.64185496212	1616.12255706744	1.23307717584996	0.30226309798214	0.00631711565498136	0.0680096336139843
Tb927.6.1790-1	Tb927.6.1790	hypothetical protein	34.3368687664246	46.9793072033593	21.6944303294899	0.461786936013791	-1.1147007351463	0.000276302618403289	0.00833959656576833
Tb927.8.6990-1	Tb927.8.6990	hypothetical protein, conserved	107.661156028716	128.505242987101	86.8170690703305	0.675591649432117	-0.565776598893309	0.00839795343727338	0.082690439240871
Tb927.8.550-1	Tb927.8.550	peptide methionine sulfoxide reductase, putative,peptide Met(O) reductase, putative,methionine-S-sulfoxide reductase, putative	250.481912321045	200.917516861364	300.046307780727	1.49338052982092	0.578581826916162	0.000130801854172853	0.00480792589501472
Tb927.11.11540-1	Tb927.11.11540	DNA topoisomerase II, putative (TOP2)	985.068927128437	847.303233271912	1122.83462098496	1.32518628147926	0.406195173620398	0.000231070944434275	0.00740565265100907
Tb927.1.1750-1	Tb927.1.1750	hypothetical protein, conserved	323.308573494622	280.918185723863	365.698961265381	1.30179881492206	0.380506505998809	0.00638965324246668	0.0684550045549631
Tb927.11.16130-1	Tb927.11.16130	nucleoside diphosphate kinase (NDPK)	3616.64802277688	3998.0737114724	3235.22233408135	0.809195269411352	-0.305440209020741	0.00158936262194577	0.0278573337645492
Tb927.11.1230-1	Tb927.11.1230	hypothetical protein, conserved	1186.05130958633	976.670208941268	1395.43241023139	1.42876520391061	0.514768850663541	0.000160440747135447	0.00559314271263848
Tb927.8.1920-1	Tb927.8.1920	unspecified product	431.666074327195	480.801254033905	382.530894620486	0.795611266424673	-0.329864388977244	0.00888159207263233	0.0855451319363282
Tb927.5.850-1	Tb927.5.850	hypothetical protein, conserved	451.532904135597	504.858247434733	398.207560836462	0.788751224447296	-0.342357755169138	0.00536935867674871	0.0615793942235475
Tb927.1.4290-1	Tb927.1.4290	hypothetical protein, unlikely	47.224450567642	32.7863499250568	61.6625512102272	1.88073851926719	0.911299283640962	0.000405219766668905	0.0110212249231775
Tb927.9.8950-1	Tb927.9.8950	CAAX prenyl protease 1, putative,metallo- peptidase, Clan M- Family M48	3165.08613199718	3505.73039735786	2824.44186663651	0.805664311427138	-0.311749245115412	0.00231261208413163	0.0359936622194724
Tb927.8.4250-1	Tb927.8.4250	hypothetical protein, conserved	492.639574535385	430.832787099797	554.446361970973	1.28691775225209	0.363919852929456	0.00311243003596212	0.0429338043635507
Tb927.10.14140-1	Tb927.10.14140	pyruvate kinase 1 (PYK1)	16465.3790250935	21874.9119208109	11055.846129376	0.505412143801956	-0.984467765799808	2.34415669509405e-09	5.41932014905296e-07
Tb927.5.1230-1	Tb927.5.1230	hypothetical protein, conserved	1356.18155935444	1201.70026938139	1510.66284932749	1.25710452749182	0.330104613978302	0.00306012619307679	0.0425714874483467
Tb927.10.5610-1	Tb927.10.5610	40S ribosomal protein S9, putative	4669.66847803682	5229.63878373958	4109.69817233405	0.785847425086463	-0.347678859296826	0.000456098341577444	0.0119313153200989
Tb927.8.6410-1	Tb927.8.6410	short-chain dehydrogenase, putative	454.495324762445	403.83663609974	505.154013425151	1.25088703764952	0.322951511661048	0.00861853178982026	0.0839527612457379
Tb927.1.2370-1	Tb927.1.2370	beta tubulin	8894.63705853444	11010.2221633299	6779.05195373902	0.61570528307022	-0.699688147210588	5.78225114452204e-12	2.71910640464985e-09
Tb927.8.6320-1	Tb927.8.6320	hypothetical protein, conserved	343.751727427077	282.659431736286	404.844023117869	1.432267873147	0.518301341149163	0.000129526486237953	0.00480122439493847
Tb927.11.880-1	Tb927.11.880	cyclophilin a,cyclophilin type peptidyl-prolyl cis-trans isomerase (CYPA)	6810.12527433267	8372.67178255787	5247.57876610746	0.626750803374298	-0.674036154568678	2.4945676483328e-11	9.13115699608485e-09
Tb927.5.2810-1	Tb927.5.2810	hypothetical protein, conserved	163.06572927915	135.018383430095	191.113075128206	1.41545966018141	0.501270633817641	0.00135806792704272	0.0255857465403346
Tb927.2.5360-1	Tb927.2.5360	hypothetical protein, conserved	147.328137848565	123.988189018964	170.668086678165	1.37648664786983	0.460990615639682	0.00725734888307675	0.074568198757695
Tb927.9.6170-1	Tb927.9.6170	arginine kinase (AK)	1686.43476550937	1855.88146055172	1516.98807046703	0.817394915953339	-0.290894824799791	0.0063478649335005	0.0681735861134498
Tb927.7.7400-1	Tb927.7.7400	hypothetical protein, conserved	1112.3569992789	988.264169014304	1236.44982954349	1.25113291396239	0.323235062188423	0.00813433496260355	0.0804731223496308
Tb927.1.3810-1	Tb927.1.3810	hypothetical protein, conserved	233.285939973003	270.26581905844	196.306060887566	0.726344387801101	-0.461274347262564	0.00381300634626881	0.0484986157212959
Tb927.9.7770-1	Tb927.9.7770	spermidine synthase (SpSyn)	962.465850209466	1075.43486483129	849.496835587644	0.789910075791444	-0.34023967019755	0.0013894840236601	0.0258614770081653
Tb927.7.3720-1	Tb927.7.3720	hypothetical protein	113.66228169601	88.5837292775242	138.740834114495	1.56621125850136	0.647278823763112	0.000455834111415592	0.0119313153200989
Tb927.10.8470-1	Tb927.10.8470	glucose transporter, putative	312.44029846114	370.198420047642	254.682176874639	0.687961274502098	-0.539600737309105	0.00379647484687943	0.0484087389504974
Tb927.11.9000-1	Tb927.11.9000	cation transporter, putative	159.793411553659	190.160047018351	129.426776088967	0.680620236050302	-0.555078049056947	0.000218394781003549	0.0071323351342609
Tb927.9.3090-1	Tb927.9.3090	hypothetical protein, unlikely	97.9519298756442	128.55874742626	67.3451123250285	0.523846985703225	-0.93278262893509	1.63361051596233e-06	0.000139332702744943
Tb927.8.3670-1	Tb927.8.3670	hypothetical protein	118.60239807415	97.0095351868966	140.195260961403	1.44516990717774	0.531239118907727	0.00544904722448308	0.0622495186828139
Tb927.9.12820-1	Tb927.9.12820	dynein light chain, putative	308.474428766675	355.174625105669	261.77423242768	0.737029657875471	-0.440205420738008	0.00414809581600909	0.0513131517293904
Tb927.4.4880-1	Tb927.4.4880	hypothetical protein, conserved	1561.08995366388	1268.97103326953	1853.20887405824	1.46040281887555	0.546366358584051	1.11700707651267e-05	0.000625025934214253
Tb927.5.300-1	Tb927.5.300	thymine-7-hydroxylase, putative (TLP5)	60.4819011385382	77.5589028906558	43.4048993864207	0.559637872232591	-0.8374344979434	0.0105599589268257	0.0964359597141309
Tb927.4.3940-1	Tb927.4.3940	calpain-like cysteine peptidase, putative,cysteine peptidase, Clan CA, family C2, putative (TbCALP2)	811.197697688094	688.048641784487	934.346753591701	1.35796613327864	0.441447500230502	0.000249342502808486	0.00785116088592313
Tb927.4.550-1	Tb927.4.550	hypothetical protein, conserved	299.625992460958	236.790964925721	362.461019996194	1.53072149568669	0.614211818212261	2.00973240963685e-05	0.00100473177247365
Tb927.4.1740-1	Tb927.4.1740	hypothetical protein, conserved	1166.74098828175	1282.198791279	1051.28318528451	0.819906548372148	-0.286468611843448	0.00966518531755139	0.0909086220714014
Tb927.5.4380-1	Tb927.5.4380	kinetoplastid-specific phospho-protein phosphatase, putative	1825.8656670927	2021.55174553122	1630.17958865419	0.806400129137341	-0.310432225015572	0.00349027961187962	0.046039198784328
Tb927.10.7930-1	Tb927.10.7930	2,3-bisphosphoglycerate-independent phosphoglycerate mutase (PGAM)	3213.10111159111	3608.73282400796	2817.46939917427	0.780736490224595	-0.357092394656384	0.000532078199234463	0.0132792811939624
Tb927.10.13860-1	Tb927.10.13860	GPI-anchor transamidase subunit 8 (GPI8)	1225.38568481327	1081.8103749231	1368.96099470344	1.26543526151776	0.33963370241002	0.00362607794310668	0.0469147197793699
Tb927.2.2590-1	Tb927.2.2590	hypothetical protein, conserved	102.282440724293	119.784552220898	84.7803292276873	0.707773478764955	-0.498640391857101	0.00977715348733232	0.091351807719196
Tb927.3.3990-1	Tb927.3.3990	KREPB6 (KREPB6)	281.654227130305	236.621933728111	326.686520532498	1.3806265352724	0.46532311787473	0.000642688158712226	0.0153424333540405
Tb927.9.1910-1	Tb927.9.1910	hypothetical protein, conserved	318.03366402021	278.494360553688	357.572967486732	1.28395047847944	0.360589559290503	0.0108774778971279	0.0985140652848133
Tb927.5.1160-1	Tb927.5.1160	hypothetical protein, conserved	1723.29513535824	1926.33915884858	1520.25111186789	0.789191822678092	-0.341552087435729	0.00186474474471105	0.0309090237401634
Tb927.9.9940-1	Tb927.9.9940	PACRGB	925.012807763102	1019.97265378985	830.052961736354	0.813799231432508	-0.297255176983767	0.00882377953541803	0.085089904740557
Tb927.11.9760-1	Tb927.11.9760	hypothetical protein, conserved	532.966268597454	591.192311704153	474.740225490755	0.803021649794943	-0.316489210966995	0.00687368984490143	0.071772658612167
Tb927.1.840-1	Tb927.1.840	hypothetical protein, conserved	258.232206183248	215.854575287047	300.609837079448	1.39264982768927	0.47783254769915	0.00231490257871394	0.0359936622194724
Tb927.10.13230-1	Tb927.10.13230	hypothetical protein, conserved	385.79021769033	331.37606122081	440.204374159851	1.32841332152392	0.409704095583592	0.00268630043797391	0.0395958881671155
Tb927.9.5880-1	Tb927.9.5880	hypothetical protein, conserved	753.668892863732	673.800553410205	833.537232317259	1.23706819191317	0.306925029355004	0.00920400938015807	0.0876976381829595
Tb927.5.3730-1	Tb927.5.3730	hypothetical protein, conserved	667.172582074553	592.841987991611	741.503176157495	1.25076022140319	0.322805242302583	0.00804305929959675	0.0801568634658878
Tb927.11.2360-1	Tb927.11.2360	phenylalanyl-tRNA synthetase (beta subunit), putative	1793.7171464436	1979.36758932439	1608.0667035628	0.812414385400581	-0.299712309263224	0.00502749588127767	0.0588427553937773
Tb927.1.3900-1	Tb927.1.3900	hypothetical protein, unlikely	44.6941459402877	24.0661594885167	65.3221323920588	2.71427322765096	1.44056595448428	5.02322091682733e-07	4.95831412969979e-05
Tb927.10.3830-1	Tb927.10.3830	hypothetical protein	2125.57005996027	2399.38605764646	1851.75406227408	0.77176161642385	-0.373772801684535	0.000462239187557672	0.0119434448902769
Tb927.5.2930-1	Tb927.5.2930	hypothetical protein, conserved	1361.1059804208	1189.95368999785	1532.25827084375	1.28766210292311	0.364754063645068	0.00113323312417226	0.0228436466545897
Tb927.10.3660-1	Tb927.10.3660	aspartate aminotransferase	1882.13090759991	2106.48980322833	1657.77201197148	0.786983164803758	-0.34559532105284	0.00968469915884741	0.0909947402251064
Tb927.7.6860-1	Tb927.7.6860	expression site-associated gene (ESAG) protein, putative,expression site-associated gene 5 (ESAG5) protein, putative	126.191757617822	150.888084963275	101.495430272369	0.672653710841861	-0.57206411341891	0.00178315243644175	0.0300443834635376
Tb927.11.5810-1	Tb927.11.5810	hypothetical protein, conserved	325.375223996632	283.950983338556	366.799464654708	1.29177036241277	0.369349625408123	0.00562377785259734	0.0634781733001449
Tb927.11.8490-1	Tb927.11.8490	DNA polymerase kappa, putative	54.2108208247541	33.9020013164659	74.5196403330423	2.19808971268161	1.13625026954447	3.53994115658283e-06	0.00025694371193804
Tb927.11.4340-1	Tb927.11.4340	hypothetical protein, conserved	642.90866404239	536.87222850997	748.945099574811	1.3950155359189	0.480281189056864	0.000461986103706879	0.0119434448902769
Tb927.8.1890-1	Tb927.8.1890	cytochrome c1, heme protein, mitochondrial precursor	721.707428087371	812.804888984319	630.609967190422	0.775844210261127	-0.366161106969581	0.00244469242742692	0.037285803775947
Tb927.9.10760-1	Tb927.9.10760	hypothetical protein, unlikely	931.896644900892	506.705153650392	1357.08813615139	2.67825998290069	1.42129601213211	3.61159524444868e-33	7.9319660556204e-30
Tb927.6.3940-1	Tb927.6.3940	hypothetical protein, conserved	771.46648245355	892.064737721323	650.868227185776	0.729619947592979	-0.454782921990972	5.67789941837397e-05	0.00240154197058194
Tb927.9.8850-1	Tb927.9.8850	actin A	43.3905982158753	32.3565187291789	54.4246777025716	1.68203131363115	0.750204563856944	0.00895395835316093	0.085967785937179
Tb927.11.10660-1	Tb927.11.10660	hypothetical protein, conserved	3952.05555003123	3461.64470991456	4442.46639014791	1.28333978857627	0.359903201909928	0.0107596025235178	0.097951407429123
Tb927.8.1540-1	Tb927.8.1540	hypothetical protein, conserved	997.603402604602	1090.91598036017	904.290824849029	0.828928021157477	-0.270681262198402	0.00842715404514703	0.0827596193575062
Tb927.5.960-1	Tb927.5.960	hypothetical protein, conserved	620.395558829118	685.311808591996	555.479309066241	0.810549741157237	-0.303027372292066	0.00926897848482961	0.0880302443126791
Tb927.8.4170-1	Tb927.8.4170	RNA-binding protein, putative (MRD1)	610.855922637584	504.571232250479	717.140613024689	1.4212871586557	0.507198067961862	4.76428700203115e-05	0.00211385158145675
Tb927.10.1150-1	Tb927.10.1150	hypothetical protein, conserved	903.384092965844	815.794378956777	990.973806974911	1.21473478187255	0.280641358567952	0.0105585210275305	0.0964359597141309
Tb927.10.6500-1	Tb927.10.6500	amino acid transporter, putative,amino acid permease, putative	449.585393218846	512.735789029722	386.434997407969	0.753672760271409	-0.407989844087969	0.00353765514508251	0.0463163941125929
Tb927.5.2770-1	Tb927.5.2770	hypothetical protein, conserved	516.703877484772	576.534994737731	456.872760231813	0.792445843534003	-0.335615751350959	0.00620317325663043	0.0673607874653873
Tb927.10.13170-1	Tb927.10.13170	hypothetical protein, conserved	260.225138252638	207.565603643405	312.884672861872	1.50740135826841	0.592063597751802	4.75900049898006e-05	0.00211385158145675
Tb927.2.4210-1	Tb927.2.4210	glycosomal phosphoenolpyruvate carboxykinase (PEPCK)	1832.54205144267	2014.50424995046	1650.57985293489	0.819347913004143	-0.287451913124946	0.00379665579247498	0.0484087389504974
Tb927.7.6400-1	Tb927.7.6400	hypothetical protein, conserved	615.900942016933	737.622527630376	494.17935640349	0.669962396608262	-0.577847972076984	3.58530850662303e-06	0.00025694371193804
Tb927.7.7040-1	Tb927.7.7040	methylthioadenosine phosphorylase, putative (MTAP)	1423.01819851496	1599.87155512001	1246.16484190991	0.778915556015637	-0.360461163931612	0.00199970311431811	0.0325322071468233
Tb927.8.5670-1	Tb927.8.5670	hypothetical protein, conserved	102.033828992468	64.8859923872257	139.181665597709	2.14501867779263	1.10099021007516	9.04550314910394e-06	0.000537577448413109
Tb927.8.5230-1	Tb927.8.5230	cyclophilin-type peptidyl-prolyl cis-trans isomerase, putative,PPIase, putative,rotamase, putative,cyclophilin, putative (PPIase)	501.961180206803	601.226043943722	402.696316469885	0.669791870339501	-0.578215229580363	4.30273354461181e-06	0.000295308704604803
Tb927.1.4140-1	Tb927.1.4140	hypothetical protein, conserved	398.13310333687	348.231005259242	448.035201414499	1.28660341740954	0.363567425814323	0.00602095081738777	0.0663664403146193
Tb927.6.2500-1	Tb927.6.2500	hypothetical protein, conserved	163.81387702134	133.998725824571	193.629028218109	1.44500648813337	0.531075970495377	0.00126831349618806	0.0244345045263423
Tb927.9.5520-1	Tb927.9.5520	ubiquitin carboxyl-terminal hydrolase, putative,cysteine peptidase, Clan CA, family C19, putative	1499.85352009711	1317.63726924882	1682.0697709454	1.27658029277234	0.352284281451633	0.00722913637377887	0.0744366626616344
Tb927.11.10030-1	Tb927.11.10030	60S ribosomal protein L29, putative	598.135425672941	695.700895820897	500.569955524986	0.719518917586465	-0.474895476094978	3.42754210049698e-05	0.00160164666770564
Tb927.7.560-1	Tb927.7.560	hypothetical protein, conserved	738.045107196408	659.249170192745	816.84104420007	1.23904751212846	0.30923150967212	0.00460506309127114	0.0550965400902539
Tb927.4.3920-1	Tb927.4.3920	hypothetical protein, conserved	989.235534933702	849.151135710883	1129.31993415652	1.32993985011995	0.411360997684361	0.00167923706999779	0.0289256816861385
Tb927.9.14240-1	Tb927.9.14240	Nucleoporin (Nup82)	1028.41234559987	1146.58828436482	910.236406834908	0.793865085878801	-0.333034246803503	0.00237315325828038	0.0367044918556218
Tb927.10.12850-1	Tb927.10.12850	ttaggg binding factor	9522.23126548138	7323.40524106814	11721.0572898946	1.60049279045291	0.678516178163557	2.00794573865879e-09	4.89994536503264e-07
Tb927.11.6300-1	Tb927.11.6300	40S ribosomal protein S5, putative	7086.06175383039	7986.27743278463	6185.84607487615	0.774559377249094	-0.368552255511926	0.000140856474615508	0.00507141036679195
Tb927.1.1590-1	Tb927.1.1590	hypothetical protein, unlikely	74.3907330326775	50.3642699674073	98.4171960979478	1.95410746868043	0.966509812377324	7.93131999328374e-06	0.000488621171086913
Tb927.7.2330-1	Tb927.7.2330	hypothetical protein, conserved	1717.25033482339	1427.26633616782	2007.23433347895	1.40634882405223	0.491954477990587	0.00570351448317732	0.0638285028467678
Tb927.8.4890-1	Tb927.8.4890	endoplasmic reticulum oxidoreductin, putative,pol-associated gene 1	2204.06990488074	1913.91018267111	2494.22962709038	1.30321143054339	0.38207116299383	0.000847391124751524	0.0185182363953785
Tb927.5.1530-1	Tb927.5.1530	hypothetical protein, conserved	596.112011912602	679.208636130605	513.015387694599	0.755313405049154	-0.40485270330858	0.00844900721512507	0.0828398754295466
Tb927.7.2110-1	Tb927.7.2110	hypothetical protein, conserved	674.689801327496	584.478648035209	764.900954619784	1.30868930317828	0.388122626719157	0.000747793868959741	0.0168445362533624
Tb927.9.1720-1	Tb927.9.1720	peroxisomal membrane protein 4, putative	312.116193282574	351.904484196532	272.327902368615	0.773868804173934	-0.369839091322475	0.00606828925935478	0.0665542086684541
Tb927.9.2110-1	Tb927.9.2110	hypothetical protein, conserved	262.843902656121	215.014184597995	310.673620714246	1.44489825773635	0.530967909177897	0.000299113987007945	0.00878834908315985
Tb927.8.3550-1	Tb927.8.3550	mitogen-activated protein kinase 3, putative	1063.72994335888	1217.03244371088	910.42744300687	0.748071629241752	-0.418751677442575	0.000132197510439286	0.00483897970503802
Tb927.11.17040-1	Tb927.11.17040	expression site-associated gene (ESAG) protein, putative,expression site-associated gene 4 (ESAG4) protein, putative,receptor-type adenylate cyclase, putative	419.258049813061	482.294990004869	356.221109621253	0.738595915370503	-0.437142810804457	0.000447100598186638	0.0119023598638473
Tb927.10.12550-1	Tb927.10.12550	hypothetical protein, conserved	220.365432302322	253.173179273794	187.557685330849	0.740827625852167	-0.432790196428532	0.00424207410047471	0.0521211482135249
Tb927.4.2960-1	Tb927.4.2960	hypothetical protein, conserved	165.75038676608	113.9195191394	217.581254392761	1.90995587092071	0.933539305517924	5.5031092338278e-08	7.6737800982821e-06
Tb927.7.5720-1	Tb927.7.5720	hypothetical protein, conserved	293.99029008287	331.811021381149	256.169558784591	0.772034508432832	-0.3732627603056	0.0097850940311626	0.091351807719196
Tb927.8.7080-1	Tb927.8.7080	hypothetical protein, conserved	1350.9248727738	1191.10410344312	1510.74564210447	1.2683573482262	0.342961269043557	0.00153369844314071	0.0275581624089296
Tb927.3.600-1	Tb927.3.600	hypothetical protein	48.292712686619	63.0091518281998	33.5762735450382	0.53287931309704	-0.908119267553365	0.000536261135077201	0.0133080623493028
Tb927.10.9450-1	Tb927.10.9450	hypothetical protein	1058.37993911033	887.533944664516	1229.22593355615	1.38499033298471	0.469875906524511	1.62118715372694e-05	0.000852470430812155
Tb927.11.16500-1	Tb927.11.16500	hypothetical protein, conserved	357.291351059427	311.457941590641	403.124760528212	1.29431524034809	0.372189039508091	0.00624372668356391	0.0677174554507518
Tb927.11.13220-1	Tb927.11.13220	phospholipid:diacylglycerol acyltransferase-like protein	908.480621363777	758.756159473113	1058.20508325444	1.39465765126608	0.479911024968077	1.72281987571901e-05	0.000879940267918111
Tb927.3.850-1	Tb927.3.850	hypothetical protein, conserved	378.549955272775	331.5743040842	425.52560646135	1.28334916554117	0.359913743195604	0.00498306564790909	0.0586812757598946
Tb927.2.2670-1	Tb927.2.2670	histone H4 variant	1215.48504896667	1002.56154127853	1428.40855665481	1.42475897772141	0.510717883448659	3.73003790105676e-06	0.000262147063686269
Tb927.5.1260-1	Tb927.5.1260	hypothetical protein, conserved	679.189182617956	775.986708652845	582.391656583067	0.750517566974993	-0.414042254232472	0.000729130349804322	0.0165514473463333
Tb927.9.13570-1	Tb927.9.13570	hypothetical protein, conserved	479.48119230076	400.89900169956	558.063382901961	1.39202986422047	0.477190162695697	0.000303179840316368	0.00881932085158707
Tb927.10.5370-1	Tb927.10.5370	40S ribosomal protein S10, putative	274.604300945511	338.138117076329	211.070484814693	0.624213817240391	-0.679887802603703	4.09730423311604e-05	0.00183792972752661
Tb927.1.610-1	Tb927.1.610	hypothetical protein, conserved	375.140519784273	320.765922632251	429.515116936295	1.33902976167678	0.42118802679092	0.00136010741426707	0.0255857465403346
Tb927.4.1560-1	Tb927.4.1560	hypothetical protein, conserved	590.037072958229	519.392115710157	660.682030206302	1.27202937861881	0.347131991296966	0.0048534107918852	0.0574905918068517
Tb927.10.1580-1	Tb927.10.1580	hypothetical protein, conserved	163.108283732511	190.713457009073	135.503110455948	0.710506288234823	-0.493080676995592	0.00696965666279028	0.0723740352040338
Tb927.7.6000-1	Tb927.7.6000	protein associated with differentiation 8, putative	486.798399536358	583.406391031929	390.190408040787	0.668814078897247	-0.58032287763984	3.1841342896501e-06	0.000241143273573932
Tb927.9.5910-1	Tb927.9.5910	hypothetical protein, unlikely	122.202237469564	77.341923140149	167.062551798978	2.16005169015837	1.11106583657526	2.06650480872488e-09	4.90655263368866e-07
Tb927.11.13940-1	Tb927.11.13940	ubiquitin-conjugating enzyme E2, putative,ubiquitin carrier protein, putative,ubiquitin-protein ligase, putative	393.332288576475	334.835301115709	451.829276037241	1.34940752821371	0.432326115627665	0.00178522119157275	0.0300443834635376
Tb927.10.15910-1	Tb927.10.15910	glycerol uptake protein, putative	991.268231224167	1113.04570414866	869.490758299675	0.781181540936567	-0.356270235670223	0.00118453048518065	0.0234494167799694
Tb927.9.7620-1	Tb927.9.7620	60S ribosomal protein L11, putative	380.959365852471	477.690073193285	284.228658511657	0.595006416213825	-0.749022869172735	0.000148844021762914	0.0052725593999484
Tb927.10.5770-1	Tb927.10.5770	valosin-containing protein homolog,Transitional endoplasmic reticulum ATPase, putative (VCP)	3596.889967033	3986.95534852784	3206.82458553816	0.804329194888592	-0.314142008121158	0.00194034458643298	0.0319852521141584
Tb927.10.8270-1	Tb927.10.8270	eukaryotic translation initiation factor 3 subunit 8, putative	19.4900401770133	31.711095379814	7.26898497421265	0.229225288093952	-2.12516188414654	2.24645365215043e-06	0.000182588344310153
Tb927.3.1490-1	Tb927.3.1490	leucine-rich repeat protein (LRRP), putative	81.0487999692268	97.7317718013513	64.3658281371022	0.658596758768802	-0.602532683044721	0.00503026856012826	0.0588427553937773
Tb927.9.13330-1	Tb927.9.13330	hypothetical protein, conserved	992.394156545384	883.410619003165	1101.3776940876	1.24673359182663	0.318153215919714	0.00593281158151068	0.0658077648277415
Tb927.6.5120-1	Tb927.6.5120	60S acidic ribosomal protein P2, putative	972.97305116334	1145.29005604732	800.656046279363	0.699085827255523	-0.516458507734841	0.001447690171468	0.0264406614477055
Tb927.10.15320-1	Tb927.10.15320	hypothetical protein, conserved	407.172694232066	502.189691853153	312.155696610979	0.621589215539409	-0.685966621422921	1.98214587394595e-07	2.26144824709287e-05
Tb927.10.11880-1	Tb927.10.11880	hypothetical protein, conserved	1433.78796959529	1565.11909748359	1302.456841707	0.832177464194964	-0.265036874919002	0.0106836578407892	0.09736092752213
Tb927.8.5860-1	Tb927.8.5860	50S ribosomal protein L17, putative	345.447618749033	304.400295974751	386.494941523316	1.26969305429116	0.344479770561097	0.0110261378116273	0.099552539234477
Tb927.8.6040-1	Tb927.8.6040	hypothetical protein, conserved	330.703077437508	278.14378757523	383.262367299786	1.37792891454074	0.4625014633072	0.00641665706643996	0.0685770466285585
Tb927.4.4970-1	Tb927.4.4970	myosin heavy chain kinase A, putative	304.573250106898	257.284302383554	351.862197830243	1.36760072251005	0.451647090066884	0.00130841344646203	0.0249427240907943
Tb927.2.910-1	Tb927.2.910	expression site-associated gene (ESAG, pseudogene), putative,expression site-associated gene 4 (ESAG4), degenerate	70.8606910048541	84.983083178081	56.7382988316271	0.66764227314197	-0.582852790094766	0.00942093024120156	0.0892803367518401
Tb927.7.7210-1	Tb927.7.7210	hypothetical protein, conserved	812.546905099165	657.645998165179	967.447812033151	1.47107686313353	0.556872628757625	0.00180492257621215	0.0303178677476553
Tb927.10.560-1	Tb927.10.560	40S ribosomal proteins S11, putative	2514.47514145567	3121.24412592711	1907.70615698423	0.611200559782415	-0.710282230186893	3.03661972176217e-11	1.01931848135407e-08
Tb927.9.15680-1	Tb927.9.15680	expression site-associated gene 6 (ESAG6), fragment,transferrin-binding protein, fragment,transferrin-binding protein (pseudogene), putative	183.144357235713	208.595889403668	157.692825067759	0.755972831097344	-0.40359370851702	0.00490141925626252	0.0578749572127234
Tb927.1.1790-1	Tb927.1.1790	hypothetical protein	382.578892900485	337.678442718993	427.479343081976	1.26593613628369	0.340204625784582	0.00740673616343057	0.0756606711578344
Tb927.11.3840-1	Tb927.11.3840	hypothetical protein, conserved	478.878159097481	415.635372309524	542.120945885439	1.30431859750792	0.383296310445988	0.00547692247202912	0.0624056600736392
Tb927.5.940-1	Tb927.5.940	NADH-dependent fumarate reductase, putative	996.194343625826	798.269746503845	1194.11894074781	1.49588399908383	0.580998303276884	8.15266154598733e-07	7.53906649278933e-05
Tb927.2.4920-1	Tb927.2.4920	hypothetical protein, conserved	254.741982447753	218.031225093488	291.452739802019	1.33674770518328	0.418727200040407	0.00279791801335648	0.0401250394453891
Tb927.1.2970-1	Tb927.1.2970	hypothetical protein, conserved	306.468471147393	349.559155644252	263.377786650533	0.753456982596028	-0.408402949045663	0.00384695684415503	0.0486936189835508
Tb927.9.15570-1	Tb927.9.15570	BARP protein (BARP)	94.7551587591399	64.2613417295532	125.248975788727	1.94905634426126	0.962775797323018	5.03519013706595e-06	0.000332587559053567
Tb927.7.3760-1	Tb927.7.3760	phosphatidylserine synthase, putative	1008.97258001422	1106.77849935027	911.166660678163	0.823260174653789	-0.280579657721334	0.00562885566315457	0.0634781733001449
Tb927.10.6560-1	Tb927.10.6560	hypothetical protein, conserved	334.151033424828	284.052936660275	384.249130189381	1.35273774919264	0.435882175891386	0.00306613124553737	0.0425714874483467
Tb927.11.8140-1	Tb927.11.8140	ER lumen retaining receptor protein, putative	636.373950083997	741.654784958593	531.093115209402	0.716092076772689	-0.481782990410931	9.55462871623955e-05	0.0037472059496502
Tb927.9.12290-1	Tb927.9.12290	Peroxin 19	801.270306209808	707.004627597473	895.535984822143	1.26666212619475	0.341031746365549	0.00246768379180442	0.0375712341611817
Tb927.1.2670-1	Tb927.1.2670	flagellar protein PF16	1318.18341343369	1475.34228982793	1161.02453703944	0.786952658406377	-0.345651246367676	0.000982989956829076	0.0205608732636748
Tb927.3.3690-1	Tb927.3.3690	flagellar radial spoke protein-like, putative	1832.01693254089	2080.22098775728	1583.81287732451	0.761367607886718	-0.393334902627427	0.000307251031092174	0.00890825184206188
Tb927.9.15640-1	Tb927.9.15640	BARP protein (BARP)	306.638041189424	244.093471056862	369.182611321986	1.51246409714901	0.596900896119568	6.33166131022811e-06	0.000406012004455139
Tb927.1.5070-1	Tb927.1.5070	hypothetical protein, unlikely	33.3095207796115	23.7343578830995	42.8846836761236	1.80686091814013	0.853485460031034	0.00898891408699618	0.0860351253594706
Tb927.11.10090-1	Tb927.11.10090	hypothetical protein, conserved	591.904413532636	679.049119036439	504.759708028833	0.743333131401569	-0.427919182493955	0.000268416035691317	0.00827380657385339
Tb927.6.3950-1	Tb927.6.3950	hypothetical protein, conserved	578.854146592184	664.445675672825	493.262617511544	0.74236711227304	-0.42979529607537	0.000910999386876698	0.0195499299091556
Tb927.11.13950-1	Tb927.11.13950	hypothetical protein, conserved	291.454174216411	249.793345474207	333.115002958614	1.3335623586218	0.415285288234161	0.00656120056361585	0.0694527051949649
Tb927.8.3530-1	Tb927.8.3530	glycerol-3-phosphate dehydrogenase [NAD ], glycosomal	6772.62217337283	8352.97090944626	5192.27343729939	0.621607987575717	-0.685923052593096	5.60684107001971e-09	1.14549066977031e-06
Tb927.11.7430-1	Tb927.11.7430	hypothetical protein, conserved	221.391807527386	257.22144949289	185.562165561883	0.721410154276467	-0.471108364829245	0.0015710549960664	0.0277889325130885
Tb927.10.11200-1	Tb927.10.11200	hypothetical protein, conserved	232.956529922325	265.995940454038	199.917119390612	0.751579588204867	-0.412002209070709	0.003330477535898	0.044829179038803
Tb927.9.5660-1	Tb927.9.5660	hypothetical protein, unlikely	81.6434674781136	99.9790140671863	63.307920889041	0.6332120943551	-0.659239283664494	0.00181489721739626	0.0304080105061486
Tb927.4.4020-1	Tb927.4.4020	amino acid transporter, putative	1305.55252835362	1149.58877165567	1461.51628505157	1.27133834383808	0.346348028783815	0.001581738574081	0.0277911467466032
Tb927.11.6100-1	Tb927.11.6100	hypothetical protein, conserved	221.961006254976	178.769447559472	265.15256495048	1.48320962317831	0.568722509423029	0.00448444977043448	0.0543222961424661
Tb927.8.2320-1	Tb927.8.2320	hypothetical protein	337.839239559611	398.137301996164	277.541177123057	0.69709915582271	-0.520564214346978	9.8297269415764e-05	0.00383796227474438
Tb927.2.2090-1	Tb927.2.2090	hypothetical protein	1682.44419607284	1507.58195089762	1857.30644124805	1.23197710090798	0.30097544051859	0.00973713284814635	0.0912921153372099
Tb927.11.5520-1	Tb927.11.5520	triosephosphate isomerase (TIM)	2720.75190946011	3267.13852571069	2174.36529320952	0.665525895550001	-0.58743329252971	8.08598276270128e-09	1.61443996750752e-06
Tb927.9.14290-1	Tb927.9.14290	hypothetical protein, conserved	935.19094447931	1084.56418824204	785.817700716576	0.724546974015708	-0.464848868897221	1.27825069943732e-05	0.000701839524659801
Tb927.9.3990-1	Tb927.9.3990	ribosomal protein S7, putative	802.525621965206	935.098967746432	669.952276183981	0.716450663824976	-0.481060733743531	2.31844381559182e-05	0.00113152938444301
Tb927.11.7700-1	Tb927.11.7700	hypothetical protein	464.440708897875	525.771105899552	403.110311896198	0.766703052664921	-0.383260170872899	0.00400256912137308	0.0498759854344149
Tb927.11.100-1	Tb927.11.100	variant surface glycoprotein (VSG), putative	3.50000643579767	7.00001287159534	0	0	-Inf	0.00126630119895939	0.0244345045263423
Tb927.11.15180-1	Tb927.11.15180	hypothetical protein, conserved	350.894645726822	303.403799317265	398.385492136379	1.31305373575693	0.392925958670785	0.00311312844389092	0.0429338043635507
Tb927.11.9720-1	Tb927.11.9720	40S ribosomal protein S27, putative	2179.49733094628	2430.47985499964	1928.51480689293	0.793470804921858	-0.333750953577782	0.00139701351452641	0.0259466463533076
Tb927.10.14540-1	Tb927.10.14540	hypothetical protein	227.779836300232	167.454342740511	288.105329859954	1.72050079529085	0.782828558951903	3.62675245080443e-06	0.00025694371193804
Tb927.11.1000-1	Tb927.11.1000	hypothetical protein, conserved	249.044876065346	217.909738799203	280.180013331488	1.28576177859432	0.362623369977969	0.00966030029672924	0.0909086220714014
Tb927.7.6060-1	Tb927.7.6060	receptor-type adenylate cyclase GRESAG 4, putative	79.7485246982352	51.1807036229729	108.316345773497	2.11635124384806	1.08157908666962	0.000948004784379011	0.0200197644970423
Tb11.02.5090-1	Tb11.02.5090	proliferator-activated receptor-interacting protein (PRIP) interacting protein (PIMT), putative, pseudogene	204.920640676742	257.264086717509	152.577194635974	0.593076152146771	-0.753710733335646	0.000198555519268929	0.00673478855898666
Tb927.1.1720-1	Tb927.1.1720	hypothetical protein, conserved	511.810256173527	446.841859032945	576.778653314108	1.29078921693319	0.368253430921699	0.00399802078201854	0.0498759854344149
Tb927.10.4230-1	Tb927.10.4230	hypothetical protein, conserved	362.940128917917	415.750194164434	310.130063671399	0.745952901584789	-0.422843551263558	0.000892134343152432	0.0193039413906259
Tb927.3.5650-1	Tb927.3.5650	protein kinase, putative,serine/threonine protein kinase, putative	680.700568479652	587.867569016439	773.533567942864	1.31582963359769	0.395972708925263	0.000920226486359092	0.01964669106658
Tb927.11.16310-1	Tb927.11.16310	myosin, putative,myosin heavy chain, putative	1057.51711002114	922.38237937495	1192.65184066733	1.29301238546592	0.37073609445573	0.0010549161529782	0.0216024205219428
Tb927.6.2150-1	Tb927.6.2150	cell division cycle protein 16, putative,cell division cycle protein 16 homolog, putative	398.771202959298	465.70614501712	331.836260901476	0.712544303853404	-0.488948375512128	0.000167271920549798	0.00580823645071135
Tb927.10.12500-1	Tb927.10.12500	P-type H -ATPase, putative	766.255230433277	650.240094419315	882.27036644724	1.35683784192843	0.440248312042907	0.000202946660920092	0.00678410482356007
Tb927.6.4140-1	Tb927.6.4140	paraflagellar rod component, putative (PFC4)	1760.55812493377	1962.22600476353	1558.890245104	0.794449895842585	-0.331971859956499	0.00211255934359228	0.0338664850975514
Tb927.7.6690-1	Tb927.7.6690	hypothetical protein	817.913202065996	931.091629189088	704.734774942903	0.756890893280477	-0.401842745888896	0.000327261066169207	0.00933437813732625
Tb927.6.1310-1	Tb927.6.1310	hypothetical protein, conserved	14.8061098816669	8.23143008125629	21.3807896820776	2.59745748563953	1.37710013574779	0.00516946650068438	0.0601506797463739
Tb927.3.780-1	Tb927.3.780	proteasome alpha 7 subunit (TbPSA7)	611.164485345217	692.92625311428	529.402717576154	0.764010188958512	-0.388336216492964	0.00229349287306659	0.0359150354543494
Tb927.11.13920-1	Tb927.11.13920	kinesin-II 85 Kd subunit, putative	1654.77103419603	1491.1294220719	1818.41264632017	1.21948679933732	0.286274141378333	0.00569728194557858	0.0638285028467678
Tb927.11.2060-1	Tb927.11.2060	60S acidic ribosomal subunit protein, putative	417.310702256484	526.951094458736	307.670310054232	0.583868813044707	-0.776283842272745	2.75876740034358e-09	6.21430041333804e-07
Tb927.9.11550-1	Tb927.9.11550	hypothetical protein, unlikely	300.559038761614	364.81072308124	236.307354441988	0.647753312857978	-0.626483605969366	9.9828671284068e-06	0.00057319926616375
Tb927.11.7380-1	Tb927.11.7380	glycerol-3-phosphate dehydrogenase (FAD-dependent), mitochondrial	3250.81737378447	3748.98288518192	2752.65186238703	0.734239644909303	-0.445677080736066	7.46788975946624e-05	0.00302329085423553
Tb927.7.760-1	Tb927.7.760	hypothetical protein, conserved	1083.63389164115	1220.03960093928	947.22818234301	0.776391341407081	-0.365144066195292	0.000600510084340995	0.0145817483678163
Tb927.9.4180-1	Tb927.9.4180	hypothetical protein, unlikely	44.0592737035744	31.8476338897583	56.2709135173905	1.76687893713468	0.821203192816039	0.00440063533335664	0.0536293788022901
Tb927.3.3780-1	Tb927.3.3780	tryparedoxin	211.019306988947	277.609945042997	144.428668934897	0.520257546654272	-0.942702107600028	5.45562163151266e-10	1.39028228454513e-07
Tb927.7.3830-1	Tb927.7.3830	kinesin K39, putative	599.19523166427	529.225956219454	669.164507109086	1.26442117822279	0.338477104750112	0.00478213222654383	0.0567716643380913
Tb927.10.7180-1	Tb927.10.7180	cysteine-rich, acidic integral membrane protein precursor (CRAM)	449.534346600252	399.78927535806	499.279417842443	1.24885645668028	0.320607663385856	0.00710373516731585	0.0735923507604596
Tb927.7.4660-1	Tb927.7.4660	hypothetical protein, conserved	484.594768923914	550.931700454107	418.257837393722	0.759182739074502	-0.397480903548765	0.00306747314226562	0.0425714874483467
Tb927.10.10660-1	Tb927.10.10660	hypothetical protein, unlikely	118.532637614779	137.491846004156	99.5734292254019	0.724213341512574	-0.465513340392057	0.00925107872097867	0.0879553317790018
Tb927.11.450-1	Tb927.11.450	hypothetical protein, conserved	729.207894524327	645.802037398736	812.613751649918	1.25830162277452	0.33147778670273	0.00730942698532162	0.0749280234142946
Tb927.3.650-1	Tb927.3.650	hypothetical protein, conserved	120.902901800208	147.509490882815	94.2963127176019	0.639255902472831	-0.645534518452164	0.00128400491797598	0.0246287842891244
Tb927.9.5670-1	Tb927.9.5670	hypothetical protein, unlikely	53.8619314288413	35.0935220096235	72.630340848059	2.06962244565085	1.04936760566292	0.000505068398070816	0.0128039944240789
Tb927.7.300-1	Tb927.7.300	UDP-Gal or UDP-GlcNAc-dependent glycosyltransferase, putative	1084.62137610739	944.439628275539	1224.80312393923	1.296856979811	0.375019384836711	0.0027526353660374	0.0401250394453891
Tb927.11.15880-1	Tb927.11.15880	60S ribosomal protein L27, putative	38.524018772137	55.0731069334372	21.9749306108369	0.399013816986872	-1.32548939016078	3.14322470633443e-05	0.00148458220672839
Tb927.11.7000-1	Tb927.11.7000	hypothetical protein, conserved	22.5966585757262	35.2868971784138	9.90641997303873	0.28073933287336	-1.83269688865711	1.57117279866282e-06	0.000136660921151019
Tb927.9.12830-1	Tb927.9.12830	hypothetical protein, conserved	494.569805319749	554.091313465408	435.048297174089	0.785156320991935	-0.34894817837607	0.0075915580087805	0.0772790696490576
Tb927.8.6120-1	Tb927.8.6120	hypothetical protein, conserved	438.966233321916	311.86263272989	566.069833913942	1.81512555370565	0.860069344057779	3.22679586226239e-10	8.59012171211365e-08
Tb927.1.2220-1	Tb927.1.2220	hypothetical protein, unlikely	30.0202541275825	42.6404283104601	17.4000799447049	0.408065318153394	-1.29312799505911	7.93534092123539e-05	0.00318319497685173
Tb927.9.740-1	Tb927.9.740	hypothetical protein, conserved	121.802523431791	145.646906454001	97.9581404095813	0.672572750046835	-0.572237767061664	0.00134836882884365	0.0254740218524547
Tb927.10.750-1	Tb927.10.750	hypothetical protein, conserved	360.141970189818	420.843819071331	299.440121308304	0.711523153575295	-0.491017390834465	0.000619505416686778	0.0149515249604213
Tb927.10.13580-1	Tb927.10.13580	transporter, putative,major facilitator superfamily protein (MFS), putative	384.162155610553	326.964110430262	441.360200790843	1.3498735387503	0.432824256488249	0.000995352432952797	0.020768409108692
Tb927.6.2580-1	Tb927.6.2580	hypothetical protein, conserved	433.51048200733	377.025273416492	489.995690598167	1.29963619191353	0.378107825116711	0.00565943495266541	0.0636303730714931
Tb927.11.6530-1	Tb927.11.6530	hypothetical protein, conserved	986.827565956548	1102.96629272239	870.68883919071	0.789406571112559	-0.341159566444228	0.004210076179987	0.051939082111753
Tb927.8.7430-1	Tb927.8.7430	ubiquinol-cytochrome c reductase, putative	85.5560624996231	58.2987226912729	112.813402307973	1.93509217869813	0.952402291218889	1.49177235506888e-05	0.000794255766016975
Tb927.4.3500-1	Tb927.4.3500	hypothetical protein, conserved	392.655857017602	332.790282140507	452.521431894698	1.35977958546169	0.443372815642921	0.00071415777473362	0.0164678725933246
Tb927.10.7090-1	Tb927.10.7090	alternative oxidase (AOX)	2719.10253818181	3130.93501482276	2307.27006154086	0.736926844734104	-0.44040668584884	0.00566408101786086	0.0636303730714931
Tb927.10.7840-1	Tb927.10.7840	hypothetical protein, conserved	706.797640315368	601.112870955693	812.482409675043	1.35163036583013	0.434700667674455	0.000231821796132896	0.00740565265100907
Tb11.02.5400-1	Tb11.02.5400	cystathionine beta-synthase, putative	932.846106079685	732.495727342333	1133.19648481704	1.54703494166245	0.629505782174045	0.000116187459129003	0.00443785577586214
Tb927.10.10260-1	Tb927.10.10260	EP1 procyclin (EP1)	59.0257136607599	76.1659549923143	41.8854723292055	0.549923812199717	-0.862696336932417	0.000482992292387837	0.0123345560715905
Tb927.3.4360-1	Tb927.3.4360	40S ribosomal protein S15A, putative	1304.63379165346	1475.27138933689	1133.99619397004	0.768669549322551	-0.379564577342637	0.000542020632001776	0.0134131021186918
Tb927.3.5640-1	Tb927.3.5640	nuclear transcription factor, putative	815.296267376577	916.96643691617	713.626097836983	0.778246693779724	-0.361700552171677	0.00192334945018819	0.0318203859131889
Tb927.11.9820-1	Tb927.11.9820	hypothetical protein, conserved	543.460332318653	627.031857273764	459.888807363542	0.733437706599257	-0.447253656864259	0.000523890408781874	0.013149649260425
Tb927.8.2470-1	Tb927.8.2470	hypothetical protein, conserved	345.634916560746	275.273817064329	415.996016057163	1.51120807817312	0.595702318795742	5.57126692322035e-06	0.000359879264121256
Tb927.1.4160-1	Tb927.1.4160	hypothetical protein, conserved	306.024498592615	350.298480278942	261.750516906288	0.747221388736419	-0.420392343021906	0.00194059640032401	0.0319852521141584
Tb927.5.1110-1	Tb927.5.1110	60S ribosomal protein L2, putative,60S ribosomal protein L8, putative	3876.42673869591	4560.51469140354	3192.33878598827	0.699995286059653	-0.51458288826013	3.39571598896551e-07	3.42889252448988e-05
Tb927.10.2210-1	Tb927.10.2210	ubiquitin carboxyl-terminal hydrolase, putative,cysteine peptidase, Clan CA, family C19, putative	591.922536896466	505.356299545537	678.488774247394	1.34259486793289	0.425024032836935	0.00208483903874389	0.0336060751474588
Tb927.3.3450-1	Tb927.3.3450	ADP-ribosylation factor-like protein 3A, putative	2093.77486224646	2447.28652702115	1740.26319747178	0.711099079840904	-0.49187750545566	2.78688227170136e-06	0.000218596078186576
Tb927.10.12810-1	Tb927.10.12810	cholinephosphate cytidylyltransferase A, putative	1312.31053918489	1458.30750850935	1166.31356986043	0.799772039199475	-0.322339250865342	0.00534848987680918	0.0615006329421056
Tb927.9.8340-1	Tb927.9.8340	hypothetical protein, unlikely	111.337409670282	136.773237365174	85.9015819753904	0.628058409892281	-0.671029357835215	0.000613139360012194	0.0148386481479535
Tb927.8.2290-1	Tb927.8.2290	hypothetical protein, conserved	188.758644689423	222.992070631928	154.525218746917	0.692962840826646	-0.529150102975752	0.00101183965802877	0.0209130336888175
Tb927.5.4450-1	Tb927.5.4450	hypothetical protein, conserved	271.871528147498	226.920890361316	316.82216593368	1.39617893015146	0.481483844914427	0.00113373135360286	0.0228436466545897
Tb927.9.10310-1	Tb927.9.10310	mitochondrial carrier protein (MCP11)	1655.51518117251	1977.76529228832	1333.26507005671	0.674127043919398	-0.568907591965866	1.47276771671128e-07	1.7484141069336e-05
Tb927.11.3080-1	Tb927.11.3080	vesicular protein trafficking mediator, putative	573.383384720042	455.565290507264	691.201478932819	1.51723911662185	0.601448471991881	1.39004053119579e-06	0.000123348546126818
Tb927.11.16970-1	Tb927.11.16970	protein phosphatase 4, putative	773.927043682932	859.194278596124	688.65980876974	0.801518150114979	-0.319192904782781	0.00807255601056071	0.0801568634658878
Tb927.2.4710-1	Tb927.2.4710	RNA-binding protein, putative (TRRM1)	3173.83240108281	3577.33400847469	2770.33079369093	0.774412114476317	-0.36882657337222	0.00176088504339031	0.0298061177383119
Tb927.11.3340-1	Tb927.11.3340	RNA-binding protein, putative (RBP34)	369.889400126869	415.673233021452	324.105567232287	0.7797123833941	-0.358986047287749	0.00449148052849627	0.0543222961424661
Tb927.10.10000-1	Tb927.10.10000	hypothetical protein, conserved	1454.85155272545	1240.37570060334	1669.32740484757	1.3458240144785	0.42848976950358	0.00101317391012705	0.0209130336888175
Tb927.8.6500-1	Tb927.8.6500	cell division cycle protein, putative	892.865269865321	1002.23866226499	783.491877465654	0.781741821548789	-0.355235873890515	0.00166624789413579	0.0287583256384734
Tb927.11.9370-1	Tb927.11.9370	hypothetical protein, conserved	338.648670924172	398.292816453027	279.004525395318	0.700501023041229	-0.513540937257066	0.000127802507697269	0.00477763842604473
Tb927.8.6660-1	Tb927.8.6660	paraflagellar rod component, putative (PFC1)	2497.60599774467	2825.8145446842	2169.39745080513	0.767706944847497	-0.381372395790117	0.000378170239658699	0.0105467477949259
Tb927.9.4470-1	Tb927.9.4470	hypothetical protein, unlikely	95.0660428062923	59.6692145451165	130.462871067468	2.1864352004973	1.12858059181884	1.36987392458086e-08	2.56049838881762e-06
Tb927.9.7550-1	Tb927.9.7550	adenylosuccinate lyase, putative (ASL)	669.67535026798	749.891730942005	589.458969593955	0.786058767248285	-0.347290919746597	0.00443459856378478	0.0539583772615641
Tb927.10.4570-1	Tb927.10.4570	elongation factor 2	1168.24458568538	1446.20505709494	890.284114275818	0.615600194390257	-0.699934407656236	3.1121881848786e-10	8.54392912629954e-08
Tb927.9.13340-1	Tb927.9.13340	hypothetical protein, conserved	291.896536218038	250.265165687148	333.527906748927	1.33269808378312	0.414349981954567	0.00324228571820751	0.0440239258646878
Tb927.9.4750-1	Tb927.9.4750	hypothetical protein, unlikely	1598.98933926712	1347.42945824085	1850.54922029339	1.37339228334031	0.457743762700053	0.00581387305709608	0.0649747941158246
Tb927.10.7590-1	Tb927.10.7590	hypothetical protein, conserved	423.69563179866	479.793111850476	367.598151746844	0.766159710649207	-0.384282932835897	0.00214988827876756	0.0344021284680747
Tb927.7.3520-1	Tb927.7.3520	mitochondrial pyruvate carrier protein 2, putative	396.979224149371	333.417025298739	460.541423000003	1.38127746352293	0.46600314945932	0.000154675783986622	0.00544326203092446
Tb927.11.3930-1	Tb927.11.3930	hypothetical protein, conserved	430.106412628445	380.702937354902	479.509887901987	1.25953818805179	0.332894863936173	0.00976746978215975	0.091351807719196
Tb927.9.4210-1	Tb927.9.4210	fatty acyl CoA synthetase 3 (ACS3)	1541.99704016846	1710.30046122633	1373.6936191106	0.803188474921901	-0.316189526908826	0.00270755486572683	0.039757316667192
Tb927.8.7610-1	Tb927.8.7610	amino acid transporter 1, putative (AATP1)	1966.1482736753	1732.55885385218	2199.73769349842	1.26964673587135	0.344427140066479	0.00142128101009878	0.0262309951128524
Tb927.9.15380-1	Tb927.9.15380	NADH-ubiquinone oxidoreductase complex I subunit, putative	650.402815658276	568.04027972177	732.765351594782	1.2899883648281	0.367358053183024	0.00153902617870535	0.0275759033204296
Tb927.11.4860-1	Tb927.11.4860	hypothetical protein, conserved	1158.96782827936	1308.35841862528	1009.57723793345	0.7716365970987	-0.374006525890281	0.000880541725596661	0.0191001458255967
Tb927.6.1740-1	Tb927.6.1740	hypothetical protein, conserved	788.472188831958	694.173609806957	882.770767856959	1.2716858655898	0.346742337189592	0.0037501958813904	0.0480254676647444
Tb927.9.2080-1	Tb927.9.2080	invariant surface glycoprotein 100 (pseudogene), putative,invariant surface glycoprotein 100, point mutation	561.927076227856	424.630505482575	699.223646973138	1.6466637180918	0.719545957749844	0.00271082899073967	0.039757316667192
Tb927.10.4820-1	Tb927.10.4820	hypothetical protein, conserved	529.473644701022	458.359482898325	600.58780650372	1.31029863875849	0.389895663330544	0.00157519368232011	0.0277889325130885
Tb927.8.3150-1	Tb927.8.3150	T-complex protein 1, gamma subunit, putative (TCP-1-gamma)	3589.64256864459	3960.22677092138	3219.05836636781	0.812846978866028	-0.298944309142404	0.00278994399722992	0.0401250394453891
Tb927.5.1850-1	Tb927.5.1850	hypothetical protein, conserved	1681.31870648327	1368.02138465646	1994.61602831009	1.45802986026493	0.544020266177196	2.08901999810778e-07	2.34281117821354e-05
Tb927.11.2690-1	Tb927.11.2690	succinyl-coA:3-ketoacid-coenzyme A transferase, mitochondrial precursor, putative	2672.94010483633	2291.93164155692	3053.94856811574	1.33247803413595	0.414111750392075	0.000129100526114522	0.00480122439493847
Tb927.11.9480-1	Tb927.11.9480	hypothetical protein, conserved	389.415185898871	338.671311401006	440.159060396736	1.29966444035634	0.378139182696398	0.00344381609766905	0.0458396695060292
Tb927.9.6380-1	Tb927.9.6380	hypothetical protein, conserved	441.883642630961	506.251513298921	377.515771963002	0.745707937746143	-0.423317396401903	0.000997640141589986	0.020768409108692
Tb927.1.3960-1	Tb927.1.3960	hypothetical protein, unlikely	32.0917867264928	54.6052104517541	9.57836300123157	0.175411154393305	-2.51118760322651	3.95440732511585e-05	0.00181600973122717
Tb927.9.3640-1	Tb927.9.3640	hypothetical protein, conserved	454.930224079736	393.367556762138	516.492891397335	1.31300327777069	0.392870517767447	0.00462097245008469	0.0550965400902539
Tb927.1.3180-1	Tb927.1.3180	40S ribosomal protein S11, putative	3513.51452902897	3846.51075921186	3180.51829884608	0.826858027428932	-0.274288456793606	0.00693208821181058	0.0721217809122018
Tb927.8.7120-1	Tb927.8.7120	squalene synthase, putative	856.415140762844	731.088466617796	981.741814907892	1.34284954521261	0.425297672200152	0.000147566220514687	0.00524845849077539
Tb927.4.540-1	Tb927.4.540	hypothetical protein, conserved	579.585810611247	648.975593010417	510.196028212078	0.786155956721609	-0.347112553815745	0.00783057474488181	0.0791617941700653
Tb927.11.15140-1	Tb927.11.15140	hypothetical protein, conserved	1207.03345524216	1376.92910411792	1037.13780636639	0.753225277368795	-0.408846678946511	0.000228918752200531	0.0073664880515812
Tb927.9.5890-1	Tb927.9.5890	solanesyl-diphosphate synthase, putative	1099.88804120945	1245.90582220766	953.870260211241	0.765603822703909	-0.385330061586146	0.000434800084208704	0.011645483962724
Tb927.11.7060-1	Tb927.11.7060	acidocalcisomal pyrophosphatase	164.205025628852	133.99568936067	194.414361897034	1.45090012092656	0.5369482085821	0.00298962524803335	0.0420221724863568
Tb927.8.2440-1	Tb927.8.2440	hypothetical protein, conserved	277.669938001217	238.943657698675	316.396218303759	1.32414570594193	0.405061881717607	0.00666170193288707	0.0702557640821283
Tb927.6.5040-1	Tb927.6.5040	ribosomal protein L15, putative	4454.89080162751	5134.40082028218	3775.38078297284	0.735310879520572	-0.443573763960829	1.64153253890799e-05	0.000853305523923472
Tb927.10.8720-1	Tb927.10.8720	CCR4-NOT transcription complex subunit 10, putative	1928.41488493815	2134.92705525351	1721.90271462278	0.806539366478881	-0.310183143108667	0.0034528251652993	0.0458396695060292
Tb927.11.11120-1	Tb927.11.11120	hypothetical protein, conserved	234.994522271541	200.34881559518	269.640228947902	1.34585387064494	0.428521774331131	0.00557564255682543	0.0632842633872241
Tb927.10.10060-1	Tb927.10.10060	hypothetical protein, unlikely	183.727060732289	145.943735933499	221.510385531079	1.51777932854901	0.601962051128646	0.00375956216771052	0.048075332814173
Tb927.11.9590-1	Tb927.11.9590	S-adenosylhomocysteine hydrolase, putative	12843.1788297011	14199.5664020957	11486.7912573066	0.808953663233782	-0.305871027259764	0.00239113447222953	0.0368528356816429
Tb927.11.13260.2-1	Tb927.11.13260.2	unspecified product	45.0515076030149	34.6253297721548	55.477685433875	1.60222836284694	0.680079787239227	0.0067241891526445	0.0707449122227329
Tb927.1.2760-1	Tb927.1.2760	hypothetical protein	278.89258785382	193.271341250939	364.5138344567	1.88602113534993	0.915345843400964	6.8882519591303e-07	6.50680574849029e-05
Tb927.3.4070-1	Tb927.3.4070	hypothetical protein, conserved	5576.90679334659	6707.4677437885	4446.34584290468	0.662894852833582	-0.593148044045327	5.4740164629867e-09	1.14498177684138e-06
