# Supplementary material for: Bromodomain Proteins Contribute to Maintenance of Bloodstream Form Stage Identity in the African Trypanosome
Source: PLoS Biol. 2015 Dec 8;13(12):e1002316. doi: 10.1371/journal.pbio.1002316 (PMC4672894; doi:10.1371/journal.pbio.1002316)
Supplement: S5 Data — (ZIP) [file pbio.1002316.s005.zip › S5_Data/Additional_File_16_annotated_Bdf3_1d_sig_0.1_fdr_txt.txt]

id	gene	annotation	baseMean	baseMeanA	baseMeanB	foldChange	log2FoldChange	pval	padj
Tb927.3.670-1	Tb927.3.670	hypothetical protein	1102.15058571191	720.335871048843	1483.96530037499	2.0601019052602	1.04271570370813	0.00364595326728389	0.0515650151560041
Tb927.4.3060-1	Tb927.4.3060	hypothetical protein, conserved	2252.39076395515	2610.88255808366	1893.89896982665	0.725386503488204	-0.463178192054738	0.00168800689539468	0.029713546035372
Tb927.10.10390-1	Tb927.10.10390	trypanothione reductase	4641.11597113072	5894.49383157991	3387.73811068152	0.574729265561637	-0.799045580939972	0.000375698705464593	0.0108240553263589
Tb927.5.1460-1	Tb927.5.1460	hypothetical protein, conserved	2761.43283360291	3536.87479869238	1985.99086851344	0.561510084905377	-0.83261616075246	0.000114830087870166	0.00443303279138259
Tb927.4.2990-1	Tb927.4.2990	hypothetical protein, conserved	1765.48116246169	2169.75560713075	1361.20671779262	0.62735485661109	-0.672646375853294	0.000431667822586815	0.0120585467831317
Tb927.11.2570-1	Tb927.11.2570	hypothetical protein, conserved	1971.39443928507	2428.74938500719	1514.03949356294	0.623382347684446	-0.68181079213563	0.000552925000243429	0.0142101725062561
Tb927.10.15270-1	Tb927.10.15270	methionine aminopeptidase, putative,metallo- peptidase, Clan MG, Family M24	1602.69570045941	1891.85460745796	1313.53679346086	0.694311702539249	-0.526344606794533	0.00918661991792658	0.0944384527562852
Tb927.10.2810-1	Tb927.10.2810	hypothetical protein, conserved	1506.3186649117	1798.00594211696	1214.63138770644	0.675543589292225	-0.565879232772627	0.00414492131646594	0.0552533554930706
Tb927.10.7560-1	Tb927.10.7560	hypothetical protein, conserved	1225.67552077987	979.28320802341	1472.06783353633	1.50320951229988	0.588046101264192	0.00588394916496354	0.0714252668540446
Tb927.2.5384-1	Tb927.2.5384	retrotransposon hot spot protein (RHS, pseudogene), putative,retrotransposon hot spot protein (RHS), degenerate	148.509697987076	44.8110661102184	252.208329863935	5.62825997586393	2.4926889698728	4.04303448491443e-10	6.99367215227025e-08
Tb927.4.3280-1	Tb927.4.3280	expression site-associated gene (ESAG) protein, putative,expression site-associated gene 2 (ESAG2) protein, putative	43.2604141897621	4.09957489744429	82.4212534820799	20.1048292918034	4.32947018129103	1.56745745095598e-07	1.69218795222678e-05
Tb927.11.13160-1	Tb927.11.13160	hypothetical protein	16.1758937782781	0.311855571980142	32.039931984576	102.739648937926	6.68284923888196	0.000166711253847155	0.00583489388465043
Tb927.3.3430-1	Tb927.3.3430	hypothetical protein, conserved	28.1617946244649	0.467783357970213	55.8558058909596	119.405286526923	6.89972290139703	1.30746705177994e-08	1.78191911072129e-06
Tb927.3.5740-1	Tb927.3.5740	hypothetical protein	144.793709427644	54.6680092980602	234.919409557227	4.29720073171866	2.10339717015145	1.651050149902e-06	0.000126933299986055
Tb927.9.3370-1	Tb927.9.3370	thioredoxin (trx)	1293.21474024719	881.355577389002	1705.07390310538	1.93460386119825	0.952038183427515	0.000482085782333544	0.0129520914494794
Tb927.3.3030-1	Tb927.3.3030	hypothetical protein, conserved	1241.64702523207	1492.42426173304	990.869788731099	0.663933047818772	-0.590890329896341	0.00880970628138675	0.0922642820352453
Tb927.6.3720-1	Tb927.6.3720	hypothetical protein, conserved	1437.46976536206	1783.28560071185	1091.65393001226	0.612158775675919	-0.708022201493284	0.00765694935874156	0.0853382649409446
Tb927.4.1300-1	Tb927.4.1300	amidinotransferase, putative	9803.60042964041	13229.3832454955	6377.81761378533	0.482094856232767	-1.05261105807389	1.74172373974888e-08	2.30394191750606e-06
Tb927.10.1420-1	Tb927.10.1420	methionine aminopeptidase 2, putative,metallo- peptidase, Clan MG, Family M24 (MetAP2)	2710.82761477753	3311.70283540744	2109.95239414762	0.637120085651655	-0.650362774766646	0.000741333616850152	0.017410694212969
Tb927.10.11060-1	Tb927.10.11060	hypothetical protein, conserved	987.099450301657	697.830445936775	1276.36845466654	1.82905240391615	0.871096410125942	0.00252257198979068	0.0398887414972905
Tb927.9.12000-1	Tb927.9.12000	unspecified product	727.759130482204	988.410156848654	467.108104115754	0.472585293543557	-1.08135336033206	0.00159395610825153	0.0286180343188074
Tb927.5.1210-1	Tb927.5.1210	short-chain dehydrogenase, putative	4263.20745718929	5223.30414348309	3303.11077089548	0.632379559022355	-0.661137359976802	0.00949406556063303	0.0962869619900163
Tb927.8.1600-1	Tb927.8.1600	lysyl-tRNA synthetase, putative	6513.94128925797	7500.04450384164	5527.83807467429	0.737040703137541	-0.440183800406665	0.00287834133540844	0.043587003892254
Tb927.9.10450-1	Tb927.9.10450	hypothetical protein, conserved	1751.01158968821	2188.90850807972	1313.11467129669	0.599894726732392	-0.737218745077069	0.00154516470450967	0.0279091496326596
Tb927.10.11470-1	Tb927.10.11470	hypothetical protein, conserved	2265.83968968674	1840.74257136199	2690.93680801148	1.46187568532216	0.5478206329082	0.00614600100945433	0.0737110387733889
Tb927.7.7480-1	Tb927.7.7480	trans-sialidase, putative	772.534060045645	1010.47628413287	534.591835958417	0.529049364495646	-0.918525751394256	1.17070683545436e-05	0.000697384634762382
Tb927.5.3800-1	Tb927.5.3800	glutamine hydrolysing (not ammonia-dependent) carbomoyl phosphate synthase, putative	2598.33244606205	3186.24685208781	2010.41804003629	0.630967446454738	-0.664362520820303	0.000267652414111683	0.00835949119768954
Tb927.3.2800-1	Tb927.3.2800	hypothetical protein	1227.94957506964	1495.61734231537	960.281807823919	0.642063835885524	-0.639211353400982	0.00934996417310151	0.0956802363333881
Tb927.4.3400-1	Tb927.4.3400	hypothetical protein, conserved	2772.04808500188	3369.15865292632	2174.93751707743	0.645543217499825	-0.631414411306015	0.00103211100663952	0.0216406491951572
Tb927.8.3350-1	Tb927.8.3350	DNA polymerase theta (helicase domain only), putative	755.469433526171	954.013516670929	556.925350381412	0.583770922161382	-0.776525743413985	0.00637071430358317	0.0753016756382794
Tb927.11.11300-1	Tb927.11.11300	hypothetical protein, conserved	782.503717690618	550.324603085458	1014.68283229578	1.84378969540312	0.882674109833568	0.00133487320737965	0.0252687533496296
Tb927.11.12470-1	Tb927.11.12470	hypothetical protein, conserved	3202.68675940619	3698.89816738063	2706.47535143176	0.73169771887728	-0.450680333735493	0.0077147115773046	0.0853382649409446
Tb927.10.14500-1	Tb927.10.14500	hypothetical protein, conserved	1743.33629587162	2403.33516713229	1083.33742461096	0.450764187794756	-1.14955519371448	2.0548157421587e-07	2.14919390706018e-05
Tb927.8.6110-1	Tb927.8.6110	hypothetical protein, conserved	3516.60094248853	4603.10734033247	2430.0945446446	0.527924804914299	-0.921595641255933	0.00050489573951377	0.0132793484705449
Tb927.7.6020-1	Tb927.7.6020	hypothetical protein	72.8711530177567	4.2181561216164	141.524149913897	33.5511882048749	5.06829195481285	3.97405530820517e-07	3.8455426049675e-05
Tb927.11.10990-1	Tb927.11.10990	translation initiation factor 2 subunit, putative	1972.6888836015	2333.49425429045	1611.88351291255	0.690759580808432	-0.533744427586902	0.00946594204155608	0.0962869619900163
Tb927.11.14880-1	Tb927.11.14880	paraflagellar rod component, putative (PFC9)	2956.66536600569	3863.36310416456	2049.96762784681	0.530617385054234	-0.914256150341026	4.58795932030233e-07	4.34407306169678e-05
Tb927.7.1780-1	Tb927.7.1780	Adenine phosphoribosyltransferase, putative	2026.57766202097	2631.36872136374	1421.78660267821	0.540322073122975	-0.888108475045678	5.57760942626262e-06	0.000371550958088605
Tb927.7.2800-1	Tb927.7.2800	hypothetical protein, conserved	2528.70109587045	2022.84033781731	3034.56185392359	1.50014897230988	0.585105774681781	0.00426496292055636	0.0563338347583031
Tb927.1.290-1	Tb927.1.290	leucine-rich repeat protein (LRRP), putative	590.501640819666	482.303532401433	698.6997492379	1.44867226196543	0.534731246021362	0.00967081432174135	0.097740421150633
Tb927.9.10080-1	Tb927.9.10080	phosphatidylserine decarboxylase, putative	945.706270209689	740.309977820529	1151.10256259885	1.55489267615667	0.636815004201506	0.00245749323771607	0.0391935313355604
Tb927.2.1170-1	Tb927.2.1170	retrotransposon hot spot protein 5 (RHS5), putative	502.254814499662	385.29393348101	619.215695518315	1.60712547411244	0.684482569842574	0.00767058063255155	0.0853382649409446
Tb927.10.9550-1	Tb927.10.9550	hypothetical protein	45.9536468739195	15.6234864490535	76.2838072987856	4.88263663475749	2.28766041677544	0.00111188962750432	0.0227394406547528
Tb927.2.5660-1	Tb927.2.5660	adenylate kinase, putative (ADKA)	1581.2047124734	1992.14930576806	1170.26011917874	0.587435949599951	-0.767496537221609	2.88978935604562e-05	0.00143768695530704
Tb927.10.13340-1	Tb927.10.13340	hypothetical protein, conserved	329.041204009297	238.917032721586	419.165375297008	1.75443906414771	0.811009840371267	0.00767630212067096	0.0853382649409446
Tb927.11.1450-1	Tb927.11.1450	2-oxoglutarate dehydrogenase E1 component, putative	4476.91654779421	5357.08427988942	3596.748815699	0.671400453638792	-0.574754583079461	0.00242817199143222	0.0390722845490748
Tb927.10.1830-1	Tb927.10.1830	syntaxin, putative	1118.01784599684	848.645115223939	1387.39057676975	1.63483009785975	0.709140709294118	0.00123868612533835	0.023971448727904
Tb927.7.4910-1	Tb927.7.4910	hypothetical protein, conserved	3575.39391586812	4214.22453517969	2936.56329655656	0.69682174550563	-0.521138448499926	0.00370264308413721	0.051962111993597
Tb927.5.4370-1	Tb927.5.4370	hypothetical protein, conserved	1213.25317027368	787.088756502328	1639.41758404502	2.0828878198315	1.05858514080394	0.00545515668185498	0.0680570518076083
Tb927.11.410-1	Tb927.11.410	hypothetical protein, conserved	565.991346277485	379.240577516489	752.742115038482	1.9848670202116	0.989042354618731	0.000327097978651802	0.00977490471087361
Tb927.6.540-1	Tb927.6.540	gene related to expression site-associated gene 2 (GRESAG2), putative	421.379951032002	60.1456988871575	782.614203176847	13.011972886792	3.70176781622077	2.70322366223305e-35	2.70172187130958e-32
Tb927.2.2220-1	Tb927.2.2220	hypothetical protein, conserved	1159.07170253008	557.590156162888	1760.55324889726	3.15743244287647	1.65875186612058	3.09390215634644e-15	9.59643099873662e-13
Tb927.11.9320-1	Tb927.11.9320	hypothetical protein, conserved	990.948820551821	719.839125435381	1262.05851566826	1.75325079045256	0.810032378449684	0.00827504538468967	0.0891971749889824
Tb927.9.8990-1	Tb927.9.8990	hypothetical protein, conserved	1862.90683910583	2168.12673477301	1557.68694343865	0.7184482892333	-0.47704377334937	0.00891504971923213	0.0925991596125785
Tb927.9.1430-1	Tb927.9.1430	hypothetical protein, unlikely	387.323514224818	275.964951713844	498.682076735791	1.80704858946323	0.85363529913842	0.00421989092981024	0.0558343443083118
Tb927.5.4900-1	Tb927.5.4900	variant surface glycoprotein (VSG, pseudogene), putative,variant surface glycoprotein, frameshift	21.0926489564868	36.5037118386289	5.68158607434474	0.15564406434779	-2.68367753574357	0.00725040348915928	0.0828683346696159
Tb927.1.3040-1	Tb927.1.3040	hypothetical protein, conserved	971.321001536801	787.652468774128	1154.98953429947	1.46636947142063	0.552248655605461	0.00887792582616704	0.0924270171370053
Tb927.10.14160-1	Tb927.10.14160	aquaporin 3, putative	2056.77160127649	2896.22349123212	1217.31971132086	0.420312767645906	-1.25046481365404	0.000482373611514798	0.0129520914494794
Tb927.8.4770-1	Tb927.8.4770	small GTP-binding protein Rab18 (TbRAB18)	1787.43906703173	1384.07641112137	2190.80172294209	1.58286183142672	0.662535327606967	0.00216351800506051	0.0360386008435542
Tb927.10.9520-1	Tb927.10.9520	hypothetical protein, unlikely	17.4854885511427	1.37966037022178	33.5913167320637	24.3475259977671	4.60570327942969	0.000231889891505907	0.00742295222098092
Tb927.5.4640-1	Tb927.5.4640	hypothetical protein, conserved	1478.31673405855	33.4545094804026	2923.1789586367	87.3777258742674	6.44919365303146	2.58637441781959e-77	7.75481262942906e-74
Tb927.7.1920-1	Tb927.7.1920	paraflagellar rod component, putative (PFC5)	1672.00882152438	2063.26323519954	1280.75440784922	0.62074212635566	-0.687934037864521	0.000821056664676382	0.0187467149205561
Tb927.1.90-1	Tb927.1.90	retrotransposon hot spot protein (RHS, pseudogene), putative	101.13809909777	60.0492616881055	142.226936507435	2.36850433309502	1.24397631128134	0.00219187055105337	0.0363761542559503
Tb927.3.3560-1	Tb927.3.3560	hypothetical protein, conserved	1976.75753762793	2439.46321723554	1514.05185802033	0.620649595092517	-0.688149110016854	0.000874712569433015	0.0193794388780552
Tb927.11.15840-1	Tb927.11.15840	L-Lysine transport protein, putative	900.178553932304	1311.76008216392	488.597025700685	0.3724743818204	-1.42478689210889	2.75465348827888e-05	0.00139202854646452
Tb927.10.12280-1	Tb927.10.12280	hypothetical protein	38.8919894471593	9.02666342245345	68.7573154718651	7.61713517542198	2.92924849832972	0.0034553916751162	0.0498096924962664
Tb927.2.1810-1	Tb927.2.1810	transcription silencer (ISWI)	3464.82806818967	4161.95107741681	2767.70505896252	0.665001824259873	-0.58856979660878	0.0011941677546648	0.0234985505246133
Tb927.5.3740-1	Tb927.5.3740	hypothetical protein, conserved	568.886020106871	396.177236212612	741.594804001129	1.87187636293961	0.904485148348432	0.000440142243807168	0.0122572120218126
Tb927.7.4500-1	Tb927.7.4500	hypothetical protein, conserved	2570.32370661718	3054.6558968969	2085.99151633747	0.682889198242114	-0.550276580961101	0.00805717719553776	0.0877412940361527
Tb927.1.5340-6	Tb927.1.5340	expression site-associated gene (ESAG, pseudogene), putative,expression site-associated gene 3 (ESAG3), pseudogene	459.517490450149	142.926423776523	776.108557123775	5.43012647078672	2.44098579962301	0.0014740551926863	0.0269494440207587
Tb927.9.10500-1	Tb927.9.10500	hypothetical protein, conserved	1741.86373446717	2067.73695599886	1415.99051293547	0.684802053195133	-0.546241067608005	0.00312269325011664	0.0461437429874116
Tb927.10.8940-1	Tb927.10.8940	hypothetical protein, conserved	13617.3109728254	15767.6593410399	11466.9626046109	0.727245709498859	-0.459485214944356	0.00046154313134953	0.012734909406408
Tb927.2.4590-1	Tb927.2.4590	branched-chain amino acid aminotransferase, putative	674.197146006215	962.576287991958	385.818004020471	0.400818105363192	-1.31898041687386	1.82468288546275e-05	0.00101314954041589
Tb927.7.1300-1	Tb927.7.1300	protein disulfide isomerase, putative	6574.37657110767	7752.56992154023	5396.18322067512	0.696050893482692	-0.522735298740446	0.00253466211333682	0.0398887414972905
Tb927.2.2400-1	Tb927.2.2400	hypothetical protein, conserved	878.103393938094	692.13701082789	1064.0697770483	1.53736870070786	0.620463202044501	0.000979052173109194	0.0207702223988613
Tb927.9.14610-1	Tb927.9.14610	hypothetical protein, unlikely	216.922441187356	74.3846991767626	359.46018319795	4.83244789823985	2.27275417788789	2.46199353487446e-07	2.54547492485009e-05
Tb927.11.11880-1	Tb927.11.11880	hypothetical protein	3046.82393635515	3529.42691813026	2564.22095458004	0.726526151145936	-0.460913366610058	0.0084016995744493	0.0895418100381178
Tb927.3.1480-1	Tb927.3.1480	hypothetical protein, conserved	303.878353814962	203.902424871732	403.854282758191	1.98062520841644	0.985955906418855	0.00138306528932933	0.0256508706752935
Tb927.11.11690-1	Tb927.11.11690	vacuolar ATP synthase subunit b, putative,v- ATPase B subunit,vacuolar proton pump B subunit	3917.39835353262	4634.42293378527	3200.37377327997	0.690565755220358	-0.534149301383469	0.0032137233048771	0.0472343809270743
Tb927.2.1460-1	Tb927.2.1460	hypothetical protein, conserved	366.842639157276	18.4841075429707	715.201170771581	38.6927618284479	5.27399180464547	1.2963260049997e-55	1.94340873582872e-52
Tb927.10.15480-1	Tb927.10.15480	transporter, putative	2077.96097758607	2451.9009215599	1704.02103361225	0.694979564071515	-0.524957538988123	0.008993945068645	0.0930961287600251
Tb927.10.2380-1	Tb927.10.2380	hypothetical protein, conserved	1983.86126335605	2446.30723179598	1521.41529491612	0.621923229895847	-0.685191589586324	0.000625906397198032	0.0157263353150735
Tb927.11.500-1	Tb927.11.500	RNA-binding protein, UBP1 (UBP1)	866.38738593446	1011.27384877956	721.500923089358	0.713457510999704	-0.487100580386411	0.00422093986988905	0.0558343443083118
Tb927.10.14330-1	Tb927.10.14330	hypothetical protein, conserved	2684.48154373821	3181.2709955755	2187.69209190093	0.687678633773597	-0.540193573240435	0.00150949140069612	0.0273747482848016
Tb927.9.9870-1	Tb927.9.9870	MCAK-like kinesin, putative	959.435190677687	1195.24457094195	723.625810413419	0.60542070468736	-0.723990080377698	0.00394105968770511	0.0537921040299456
Tb927.11.6920-1	Tb927.11.6920	hypothetical protein, conserved	2372.1056338109	2824.04402801732	1920.16723960449	0.679935305736923	-0.556530611072379	0.00631300478460836	0.0748161765975655
Tb927.5.5080-1	Tb927.5.5080	variant surface glycoprotein (VSG), putative	109.069673468657	185.752929999295	32.3864169380184	0.174352118904081	-2.51992419757037	1.76869649653134e-08	2.30571376613035e-06
Tb927.11.5000-1	Tb927.11.5000	dynein intermediate chain IC78, putative	1594.17014750846	1923.32015912891	1265.020135888	0.657727279508648	-0.604438587005657	0.00553517671769434	0.0689034414394088
Tb927.11.11590-1	Tb927.11.11590	eukaryotic translation initiation factor, putative	4516.32039856109	5558.86817230971	3473.77262481246	0.624906458857272	-0.678287843420705	0.000132770776704675	0.00495111036373561
Tb927.10.12820-1	Tb927.10.12820	hypothetical protein, conserved	2847.91916704363	3856.17099026412	1839.66734382314	0.477070998269487	-1.06772410909865	7.1488592597935e-05	0.00303320703027559
Tb927.11.13530-1	Tb927.11.13530	hypothetical protein, conserved	1457.81785496986	1168.25882368399	1747.37688625572	1.49571041179516	0.580830878495041	0.00881271343781803	0.0922642820352453
Tb927.10.14860-1	Tb927.10.14860	hypothetical protein, conserved	1376.33860648169	1732.03362067843	1020.64359228496	0.589274700040281	-0.762987768134393	0.000425051847303168	0.0119107207678879
Tb927.5.460-1	Tb927.5.460	hypothetical protein, conserved	177.512281533567	104.361281492212	250.663281574922	2.40188006500886	1.26416411360105	0.000822292032258394	0.0187467149205561
Tb927.6.1660-1	Tb927.6.1660	hypothetical protein, conserved	1588.43962767154	1848.92790184299	1327.95135350009	0.718227764412231	-0.477486670782566	0.00762259123270768	0.0853382649409446
Tb927.9.12990-1	Tb927.9.12990	hypothetical protein, conserved	1476.66708507419	1742.71574867091	1210.61842147747	0.694673484416926	-0.525593063959501	0.0100058712884509	0.0998498281422506
Tb927.11.14210-1	Tb927.11.14210	hypothetical protein, conserved	1665.95591598697	1997.09216135283	1334.81967062111	0.668381608246312	-0.581256059359143	0.00832255277203163	0.0893464906512038
Tb927.8.6440-1	Tb927.8.6440	RNA-binding protein, putative (RPB20)	588.807493587675	710.233369826133	467.381617349216	0.658067667904189	-0.603692153585856	0.00850585372097327	0.0903307605905013
Tb927.10.8930-1	Tb927.10.8930	paraflagellar rod component, putative (PFC18)	3473.9293895598	4124.69068528253	2823.16809383707	0.684455710560437	-0.546970903619028	0.00118451880982453	0.0234921012460988
Tb927.8.1380-1	Tb927.8.1380	hypothetical protein, conserved	515.868981284449	703.723958488551	328.014004080346	0.466111747544947	-1.10125222090503	2.66968550422996e-06	0.000195234317971939
Tb927.3.510-1	Tb927.3.510	hypothetical protein, conserved	529.161109414109	10.2331151359867	1048.08910369223	102.421314503384	6.67837217003884	5.51553878794218e-95	2.48061356987699e-91
Tb927.8.8000-1	Tb927.8.8000	hypothetical protein, conserved	1750.27865782864	2213.58649487524	1286.97082078203	0.581396220008365	-0.782406403173987	0.00383891516694629	0.0531246798872029
Tb927.2.1110-1	Tb927.2.1110	DNA-directed RNA polymerase III subunit 2, pseudogene, putative,DNA-directed RNA polymerase III subunit 2, degenerate	1326.31049987456	846.056537851465	1806.56446189765	2.13527628600964	1.09442275399912	0.000878630626826731	0.0193794388780552
Tb927.1.4490-1	Tb927.1.4490	acetyltransferase, putative	184.871013481968	259.299927554541	110.442099409394	0.4259241429451	-1.2313315854265	0.000404957766302737	0.0114187934416712
Tb927.8.490-1	Tb927.8.490	hypothetical protein	1977.41153249831	206.531907323123	3748.2911576735	18.1487267815197	4.18179643482087	1.07114749140571e-07	1.18950267718448e-05
Tb927.2.3780-1	Tb927.2.3780	translation initiation factor IF-2, putative	3507.82580011783	4199.25806933871	2816.39353089696	0.670688365514167	-0.576285519166277	0.00123433243712692	0.023971448727904
Tb927.6.3120-1	Tb927.6.3120	chaperone protein DNAj, putative	681.578910510905	956.432625254935	406.725195766876	0.425252323088063	-1.23360897775597	0.00111299812037583	0.0227394406547528
Tb927.1.2020-1	Tb927.1.2020	hypothetical protein	30.1680193648482	9.61388587934154	50.7221528503549	5.27592624740298	2.3994243971805	0.00187307953913027	0.0321233635716617
Tb927.11.8930-1	Tb927.11.8930	hypothetical protein, conserved	2688.47733179865	2132.18378383943	3244.77087975787	1.52180637726969	0.605784813294486	0.00212189786818052	0.0354108929949606
Tb927.11.11250-1	Tb927.11.11250	cytosolic malate dehydrogenase (cMDH)	3776.17554187236	4508.89956327016	3043.45152047456	0.674987650039214	-0.56706698885749	0.00136489171434304	0.0254081086826711
Tb927.10.2370-1	Tb927.10.2370	RNA-binding protein, putative (LA)	2888.11304321465	3455.20824132045	2321.01784510885	0.671744706253029	-0.574015047897297	0.00185622285230541	0.0319860623687493
Tb927.8.3120-1	Tb927.8.3120	hypothetical protein, conserved	343.744131620432	247.316603956302	440.171659284562	1.77979016468436	0.831707159048834	0.00386128963060387	0.0531877895771403
Tb927.1.4760-1	Tb927.1.4760	hypothetical protein, conserved	1564.35337090157	1985.02185393279	1143.68488787035	0.576157328245248	-0.795465280291429	4.09818406772197e-05	0.00191864234555433
Tb927.10.320-1	Tb927.10.320	hypothetical protein, conserved	711.024953622465	525.399562936683	896.650344308247	1.70660656681266	0.771130504452542	0.00377842944629285	0.0526929811928746
Tb927.10.2190-1	Tb927.10.2190	hypothetical protein, conserved	1136.60828112546	1484.90284677114	788.313715479787	0.530885719017876	-0.913526761825044	1.11950493783665e-05	0.00067583536347924
Tb927.10.2890-1	Tb927.10.2890	enolase	47486.4594253376	63710.4967855693	31262.422065106	0.490694997565723	-1.02710153109058	1.23771122559753e-09	1.88698516512709e-07
Tb927.4.410-1	Tb927.4.410	CAF 40 (CAF40)	3327.86436992489	3927.96575714322	2727.76298270656	0.694446731809201	-0.526064059718915	0.00513104766639767	0.064793827518195
Tb927.11.11330-1	Tb927.11.11330	heat shock protein 70	65724.0976820793	81918.9422425528	49529.2531216058	0.604612947454268	-0.725916221068847	0.00831684201967493	0.0893464906512038
Tb927.2.2070-1	Tb927.2.2070	hypothetical protein	97.4082783893896	20.4674320486307	174.349124730148	8.51836831879516	3.09057711075363	2.67295013335277e-07	2.7321802783532e-05
Tb927.2.2120-1	Tb927.2.2120	protein kinase, putative,NIMA/Nek Serine/threonine-protein kinase family, putative	1797.49977602617	1406.86340644276	2188.13614560958	1.55532949082971	0.637220242369645	0.00252759902754998	0.0398887414972905
Tb927.5.1510-1	Tb927.5.1510	hypothetical protein, conserved	1708.88177933913	1289.24593624602	2128.51762243225	1.65097873306469	0.723321536423357	0.00232153314367479	0.0378579717892659
Tb927.10.10640-1	Tb927.10.10640	hypothetical protein, conserved	989.891507013006	723.7347090957	1256.04830493031	1.73550928143232	0.795359080660987	0.00370869103945406	0.051962111993597
Tb927.9.760-1	Tb927.9.760	hypothetical protein	238.601859581078	103.995260172823	373.208458989333	3.58870643113082	1.84346391042777	4.01003197543633e-05	0.00189360315622185
Tb927.8.840-1	Tb927.8.840	hypothetical protein, conserved	1265.62478835287	1575.47225693737	955.777319768367	0.606660838081872	-0.721037911139118	0.00235007475993898	0.0382258995762227
Tb927.11.6560-1	Tb927.11.6560	hypothetical protein, conserved	1468.08855770106	1732.6231139829	1203.55400141921	0.694642701985269	-0.525656994203659	0.00818092862448482	0.0888737354797596
Tb927.7.4520-1	Tb927.7.4520	hypothetical protein, conserved	6959.18756871444	8493.69215597399	5424.68298145489	0.63867195582777	-0.646852991920189	0.000487184019357128	0.0129651486808206
Tb927.10.4980-1	Tb927.10.4980	ubiquitin-like protein DSK2, putative (DSK2)	3533.31010739682	4249.26775224323	2817.35246255042	0.663020695992412	-0.592874190553104	0.00243940143416127	0.0390726675927984
Tb927.1.470-1	Tb927.1.470	hypothetical protein, conserved	199.640409199305	130.83827674536	268.44254165325	2.05171260529286	1.03682865884132	0.00241090866306904	0.0389092367055416
Tb927.9.17690-1	Tb927.9.17690	hypothetical protein, conserved, frameshifted fragment	175.605337816056	3.15277355928682	348.057902072824	110.397367754999	6.78656196359296	4.21530179213106e-12	9.72221528723561e-10
Tb927.3.3850-1	Tb927.3.3850	hypothetical protein, conserved	1884.33019249106	2389.62433236249	1379.03605261963	0.577093241788449	-0.793123658862426	3.32447898673096e-05	0.00162520046117636
Tb927.9.14980-1	Tb927.9.14980	hypothetical protein, unlikely	737.043197495153	898.211896567686	575.87449842262	0.641134347722618	-0.64130139407412	0.000630283031319666	0.0157410319003292
Tb927.5.2840-1	Tb927.5.2840	hypothetical protein, conserved	629.990054148143	451.91639022743	808.063718068857	1.7880823434224	0.838413175957331	0.000693190246714416	0.0167164779335018
Tb927.6.510-1	Tb927.6.510	GPEET2 procyclin precursor,PARP A-alpha,procyclin A-alpha,procyclic form specific polypeptide A-alpha precursor	3129.24033907126	505.239581230653	5753.24109691186	11.3871543533827	3.50933535789569	2.60708947089321e-13	6.3755339815913e-11
Tb927.8.8330-1	Tb927.8.8330	calpain, putative,cysteine peptidase, putative	2955.13168914584	3649.15419604521	2261.10918224647	0.619625551777713	-0.690531456468555	2.299815073116e-05	0.00121662488473207
Tb927.10.7690-1	Tb927.10.7690	rib72 protein- like protein	2603.87875325777	3049.60602185703	2158.1514846585	0.70768206423737	-0.498826739335759	0.00386694297212317	0.0531877895771403
Tb927.6.2160-1	Tb927.6.2160	hypothetical protein, conserved	1184.37404011561	1391.50306167593	977.245018555293	0.702294551460273	-0.509851852385704	0.00122807172856753	0.023971448727904
Tb927.9.6290-1	Tb927.9.6290	arginine kinase (AK)	3020.60645263716	3982.08125701909	2059.13164825523	0.517099354671797	-0.95148659051545	1.05881203043173e-06	8.81853167938279e-05
Tb927.10.8140-1	Tb927.10.8140	hypothetical protein, conserved	1296.97391906081	883.752954892577	1710.19488322903	1.93515039894482	0.952445696281751	0.000230002448100792	0.00738882864523796
Tb927.10.5620-1	Tb927.10.5620	fructose-bisphosphate aldolase, glycosomal (ALD)	63863.5921869578	94648.4249352609	33078.7594386547	0.349490860109721	-1.51667336817592	1.01162780193065e-11	2.11618420427122e-09
Tb927.10.4340-1	Tb927.10.4340	hypothetical protein	31.8312344603769	4.01521151275759	59.6472574079962	14.855321374348	3.89290791111171	0.000131046579510384	0.00491151659456628
Tb927.1.4740-1	Tb927.1.4740	hypothetical protein, conserved	1284.2915805664	1733.17870338701	835.40445774579	0.482007109891916	-1.05287366766416	9.95994771922175e-07	8.38893588737053e-05
Tb927.11.4410-1	Tb927.11.4410	hypothetical protein, unlikely	189.26204474374	117.71983778863	260.80425169885	2.2154656054414	1.14760992951205	0.00163285495206097	0.0290842184035414
Tb927.10.14390-1	Tb927.10.14390	hypothetical protein, conserved	1366.17426047189	1703.14050545548	1029.2080154883	0.604300122151727	-0.726662861226953	0.000869501014592522	0.0193794388780552
Tb927.3.2500-1	Tb927.3.2500	hypothetical protein	229.614475545531	93.5699397599581	365.659011331105	3.90786840591281	1.96638188661707	3.54386438020595e-06	0.000249039532030879
Tb927.2.3800-1	Tb927.2.3800	guide RNA associated protein, GAP1,MRB1-associated protein	1146.07425260402	1486.90664260524	805.241862602808	0.541555091308174	-0.884819987128934	0.007607168456826	0.0853382649409446
Tb927.11.2540-1	Tb927.11.2540	hypothetical protein, conserved	1511.33009547581	1936.14445146434	1086.51573948728	0.561174936439027	-0.83347751907743	4.43673930919405e-05	0.00202581066427413
Tb927.8.8270-2	Tb927.8.8270	hypothetical protein, conserved	661.935730994393	861.042759159094	462.828702829691	0.537521160135759	-0.895606545725658	0.000873986301266852	0.0193794388780552
Tb927.1.3840-1	Tb927.1.3840	hypothetical protein, conserved	1762.68844981143	1184.4685195668	2340.90838005606	1.97633650990759	0.982828614858432	3.37970898478874e-07	3.37783136868607e-05
Tb927.8.1550-1	Tb927.8.1550	paraflagellar rod component, putative (PFC3)	1947.16449752131	2331.5419457686	1562.78704927402	0.670280477737166	-0.577163179664099	0.00262617024925756	0.0407434568516704
Tb927.8.6140-1	Tb927.8.6140	hypothetical protein, conserved	960.327216006418	630.390583138739	1290.2638488741	2.04676891340893	1.03334822678805	4.86724655626224e-05	0.00217815337181984
Tb927.10.1760-1	Tb927.10.1760	hypothetical protein	146.190403529088	67.0410458469226	225.339761211253	3.36122085156278	1.74898533913105	2.34428127126608e-05	0.00122597732761851
Tb927.11.12330-1	Tb927.11.12330	hypothetical protein, conserved	767.443029617708	496.023224420154	1038.86283481526	2.09438345559259	1.06652560599167	0.000712033264202066	0.0169886981737336
Tb927.9.7440-1	Tb927.9.7440	hypothetical protein, unlikely	163.023323066364	84.9657773046951	241.080868828034	2.83738790458534	1.50456339762178	9.27878325294873e-05	0.00374271997131273
Tb07.30D13.60-1	Tb07.30D13.60	hypothetical protein, conserved (pseudogene)	688.519045785099	311.638694083867	1065.39939748633	3.41870062258576	1.77344809073807	3.97593621191748e-07	3.8455426049675e-05
Tb927.9.15420-1	Tb927.9.15420	unspecified product	15166.0164386689	18236.889567749	12095.1433095888	0.663224025383058	-0.592431825277491	8.89433692651765e-05	0.00360380903846965
Tb927.2.420-1	Tb927.2.420	DNA-directed RNA polymerase, pseudogene, putative,DNA-directed RNA polymerase, degenerate	284.359413872829	174.458947793422	394.259879952236	2.25990059517658	1.17625931511843	4.23691717854249e-05	0.00195441384723024
Tb927.10.3210-1	Tb927.10.3210	delta-1-pyrroline-5-carboxylate dehydrogenase, putative	4759.867303399	5710.82210995833	3808.91249683968	0.66696395431366	-0.584319301000947	0.00245212388388587	0.0391773611643933
Tb927.7.7510-1	Tb927.7.7510	hypothetical protein	74037.9781420203	38749.9108600027	109326.045424038	2.82132379140215	1.49637224743491	2.45159662889771e-20	1.16063745668078e-17
Tb927.11.15430-1	Tb927.11.15430	U5 small nuclear ribonucleoprotein component, putative,U5 snrnp-specific protein, putative	1207.97258422355	1466.02451271265	949.920655734452	0.647956870773445	-0.626030307073821	0.00382337182394273	0.0530571367795711
Tb927.7.6520-1	Tb927.7.6520	variant surface glycoprotein (VSG, pseudogene), putative,variant surface glycoprotein, frameshift	60.4209988359947	11.6658385775586	109.176159094431	9.35862075997273	3.22629592624385	9.64877449632642e-07	8.2657834851863e-05
Tb927.3.4800-1	Tb927.3.4800	hypothetical protein, conserved	1293.47644478672	1016.21088984986	1570.74199972359	1.54568506932223	0.628246402567863	0.00259567888180317	0.0404845654662098
Tb927.3.3440-1	Tb927.3.3440	hypothetical protein, conserved	1215.19059402655	849.909840825222	1580.47134722788	1.85957530000279	0.894973168353819	1.7809998143891e-06	0.000135703846275643
Tb927.7.4170-1	Tb927.7.4170	fatty acid elongase, putative	1643.7090284471	2037.6210707369	1249.79698615729	0.613360847169344	-0.705192017290282	0.00150365648238663	0.0273240203213489
Tb927.11.12700-1	Tb927.11.12700	hypothetical protein, conserved	553.154122757818	327.507674999865	778.800570515771	2.37796128141453	1.24972522493807	0.00256318570685079	0.040097139883692
Tb927.4.4870-1	Tb927.4.4870	amino acid transporter, putative	2397.42750907732	3071.218295573	1723.63672258164	0.561222471572982	-0.833355318684636	4.81565239082699e-05	0.00217672327917029
Tb927.11.2500-1	Tb927.11.2500	carboxypeptidase, putative,metallo-peptidase, Clan MA(E) Family M32	2841.43958089513	3523.8849421278	2158.99421966246	0.612674436061133	-0.706807438997697	0.0019009750198712	0.0323027620253149
Tb927.1.1670-1	Tb927.1.1670	hypothetical protein, conserved	1545.05700896904	1855.02412150968	1235.08989642839	0.665807997916078	-0.586821894153013	0.00541717236647166	0.0677711619421593
Tb927.10.260-1	Tb927.10.260	hypothetical protein, conserved	575.19464412296	431.151821015746	719.237467230175	1.66817680494943	0.738272203714187	0.00119647983771794	0.0234985505246133
Tb927.2.2140-1	Tb927.2.2140	hypothetical protein, conserved	317.939193553013	80.5455531315632	555.332833974463	6.89464299869394	2.78547585161627	1.47464423773955e-10	2.60086763107201e-08
Tb927.10.10140-1	Tb927.10.10140	paraflagellar rod component, putative (PFC19)	8287.56562639289	10024.8881513405	6550.24310144528	0.653398123007427	-0.613965784482011	3.50655732871861e-05	0.00170494503631481
Tb927.3.1500-1	Tb927.3.1500	variant surface glycoprotein (VSG)-related, putative	828.308803193915	298.813798122685	1357.80380826515	4.54397961806191	2.18395636367469	4.71398297034124e-20	2.12011384091097e-17
Tb927.7.2240-1	Tb927.7.2240	hypothetical protein, conserved	3129.12955442544	4335.02382901161	1923.23527983927	0.443650451692618	-1.17250465754831	1.25205271705483e-10	2.29841105916493e-08
Tb927.5.4000-1	Tb927.5.4000	hypothetical protein	16.0967057061881	2.47720112063368	29.7162102917425	11.9958811758251	3.58446723178511	0.00752765422145467	0.0852716087035817
Tb927.10.15450-1	Tb927.10.15450	hypothetical protein, conserved	334.366091205199	454.47831731726	214.253865093139	0.471428134036974	-1.08489023612011	0.000629045950002728	0.0157410319003292
Tb927.10.4560-1	Tb927.10.4560	elongation factor 2	2712.98694361267	3269.56439442319	2156.40949280216	0.659540303436229	-0.600467271967098	0.000565575939760287	0.0143710609552084
Tb927.9.6770-1	Tb927.9.6770	hypothetical protein, unlikely	31.306070250175	5.64881991178525	56.9633205885647	10.0841098633222	3.33401183600752	0.000297117120310905	0.00912139418838426
Tb927.4.1070-1	Tb927.4.1070	50S ribosomal protein L13, putative	1010.73917560703	734.326031265376	1287.15231994867	1.75283493318449	0.809690141968051	0.00589785239376119	0.0714975502451239
Tb927.9.4200-1	Tb927.9.4200	fatty acyl CoA synthetase 2 (ACS2)	2585.14385263535	3600.78750089298	1569.50020437772	0.435876930807076	-1.19800724515496	7.19349399515293e-05	0.00303781589138031
Tb927.11.8720-1	Tb927.11.8720	major surface protease gp63, putative,surface protease homologue	1065.15765690317	1316.2385876272	814.076726179132	0.61848720576311	-0.693184343457792	0.00438567053414086	0.0572555971764834
Tb927.2.2240-1	Tb927.2.2240	tRNA exportin, putative,exportin-T, putative	2913.6069312873	1976.39544856457	3850.81841401003	1.94840481787531	0.96229345568795	8.24258005376097e-08	9.26775094794749e-06
Tb927.11.5930-1	Tb927.11.5930	hypothetical protein, unlikely	22.4077870964583	5.29357152950573	39.5220026634108	7.46603733285173	2.90034272264921	0.00623804380955511	0.0741231229418074
Tb927.8.2890-1	Tb927.8.2890	hypothetical protein, conserved	855.299694063918	1048.49208510509	662.107303022746	0.631485265772305	-0.663179022387149	0.00119506099702517	0.0234985505246133
Tb927.10.10200-1	Tb927.10.10200	hypothetical protein, conserved	1805.4939928689	832.770132944787	2778.21785279301	3.33611610561591	1.73816949923865	1.94922413633735e-09	2.92221185105907e-07
Tb927.9.6750-1	Tb927.9.6750	hypothetical protein, unlikely	101.609326046822	67.8111659041475	135.407486189496	1.99683170734592	0.997712747800149	0.00910821577185324	0.0939545881511696
Tb927.4.240-1	Tb927.4.240	retrotransposon hot spot protein (RHS, pseudogene), putative,retrotransposon hot spot protein 4 (RHS4), degenerate	180.240563733757	114.269153369611	246.211974097903	2.15466700187683	1.10746492181441	0.00314748185055937	0.0464124577799698
Tb927.3.2200-1	Tb927.3.2200	hypothetical protein, conserved	1834.5048667687	1395.72695750931	2273.28277602808	1.62874462214643	0.703760415253586	0.000711182818824264	0.0169886981737336
Tb927.7.1960-1	Tb927.7.1960	retrotransposon hot spot protein 7 (RHS7), putative	22.315178544961	3.22710409841377	41.4032529915083	12.8298473581498	3.68143210109436	0.000650413557260259	0.0159826962046593
Tb927.10.7500-1	Tb927.10.7500	fibrillarin (NOP1)	4853.11256457929	5493.35721583075	4212.86791332783	0.7669022326069	-0.382885425273216	0.00781668538940236	0.0859548717330981
Tb927.8.3750-1	Tb927.8.3750	nucleolar protein, putative	3211.93563575818	4032.49085567298	2391.38041584337	0.593028106307827	-0.753827612594992	0.000554825799128752	0.0142183990403508
Tb927.6.950-1	Tb927.6.950	cysteinyl-tRNA synthetase, putative	3079.18481802636	3738.00652045546	2420.36311559727	0.647501041625353	-0.62704558124412	0.00136715115090748	0.0254081086826711
Tb927.10.15760-1	Tb927.10.15760	hypothetical protein, conserved	4692.891362725	6048.59226187386	3337.19046357614	0.551730108278497	-0.857965383441439	6.47994554167261e-07	5.81965861930048e-05
Tb927.11.4780-1	Tb927.11.4780	pyruvate dehydrogenase (lipoamide) kinase, putative	1195.91215099371	1449.84906258685	941.975239400571	0.649705727105056	-0.622141672403287	0.0022780565818587	0.0373925528354361
Tb927.10.10220-1	Tb927.10.10220	procyclin-associated gene 2 (PAG2) protein (PAG2)	4535.34302147627	123.46589672642	8947.22014622613	72.4671377558749	6.17925500801845	8.11053359947644e-09	1.12237307272755e-06
Tb927.11.10370-1	Tb927.11.10370	glycosyl hydrolase-like protein	705.981759389665	858.365932833	553.597585946331	0.644943566340296	-0.632755167100205	0.0100009543056422	0.0998498281422506
Tb927.11.11010-1	Tb927.11.11010	hypothetical protein, conserved	6127.37758222313	7475.96762022182	4778.78754422443	0.639219936065298	-0.645615690980007	3.94366762936266e-05	0.00187689366804852
Tb927.7.1990-1	Tb927.7.1990	retrotransposon hot spot protein (RHS, pseudogene), putative,retrotransposon hot spot protein 7 (RHS7), point mutation	63.9954462479645	8.29127517754825	119.699617318381	14.4368163829024	3.85168072804138	7.70186121695847e-10	1.25960439357348e-07
Tb927.11.12540-1	Tb927.11.12540	leucine-rich repeat protein (LRRP), putative	1397.24792409365	1684.28193612127	1110.21391206603	0.659161562121091	-0.601295978206809	0.00297182010699536	0.04411142221522
Tb927.11.7560-1	Tb927.11.7560	predicted WD40 repeat protein	1560.40406315916	2008.66676969264	1112.14135662568	0.553671407027785	-0.852898075465055	0.000159592137449968	0.0056295344171077
Tb927.7.6500-1	Tb927.7.6500	variant surface glycoprotein (VSG), putative	67.8284518438585	17.8515840127054	117.805319675012	6.59915218678448	2.72228068894257	0.00455286064417831	0.0590100597901785
Tb927.9.6580-1	Tb927.9.6580	unspecified product	930.06130133618	730.004425485962	1130.1181771864	1.54809770698867	0.630496528936835	0.00559340207537073	0.069093781789099
Tb927.10.11730-1	Tb927.10.11730	zinc finger protein family member, putative (ZC3H33)	1191.31267363186	1480.8085444255	901.816802838223	0.609002970865552	-0.715478828919063	0.00133717916558351	0.0252687533496296
Tb927.8.5340-1	Tb927.8.5340	hypothetical protein	16.1269707304308	2.91524852643362	29.3386929344279	10.0638736863781	3.33111381478681	0.00774382916256271	0.0853593017038498
Tb927.5.4490-1	Tb927.5.4490	hypothetical protein, conserved	900.134414641769	581.81070274278	1218.45812654076	2.09425182588888	1.06643493134082	7.69020094771713e-06	0.000487136320596589
Tb927.3.5830-1	Tb927.3.5830	expression site-associated gene (ESAG) protein, putative,expression site-associated gene 1 (ESAG1) protein, putative	694.259122690377	484.966660744137	903.551584636618	1.86312103032031	0.897721396325375	0.000518725720266933	0.0136014501081449
Tb927.9.14660-1	Tb927.9.14660	SLACS reverse transcriptase, putative	150.669930144358	63.8787534149103	237.461106873807	3.71737227449369	1.89428317344913	6.30978585396528e-05	0.00271562314624008
Tb927.10.2590-1	Tb927.10.2590	hypothetical protein, conserved	676.368925580128	532.403495640255	820.33435552	1.54081324077988	0.623692005961065	0.00773214963055807	0.0853382649409446
Tb927.10.15330-1	Tb927.10.15330	hypothetical protein, conserved	405.658583634225	524.868380885152	286.448786383297	0.545753558063876	-0.873678463928052	0.00559216890291766	0.069093781789099
Tb927.11.16400-1	Tb927.11.16400	kinetoplast DNA-associated protein, putative	1748.43779517473	2081.99607233976	1414.87951800969	0.679578380001283	-0.557288139306197	0.00131291246944071	0.0251142637068486
Tb927.9.1660-1	Tb927.9.1660	hypothetical protein, conserved	1026.43662135093	691.445850825367	1361.42739187649	1.96895735255535	0.977431862929034	1.07843818896525e-05	0.00066442133628373
Tb927.10.10610-1	Tb927.10.10610	protein tyrosine phosphatase, putative	1604.79865030637	1943.285195718	1266.31210489475	0.651634720258793	-0.617864619614029	0.00206203512226835	0.0345091314953441
Tb927.9.15360-1	Tb927.9.15360	40S ribosomal protein S6, putative	17337.667306617	20438.6806968104	14236.6539164236	0.696554446327119	-0.521691969087206	0.000344667283861471	0.0101648597322424
Tb927.11.8300-1	Tb927.11.8300	hypothetical protein, conserved	703.122950450734	873.343184678387	532.902716223081	0.610187066862295	-0.712676493094959	0.00755340739643955	0.0852716087035817
Tb927.11.5370-1	Tb927.11.5370	hypothetical protein, conserved	2283.47960384903	2719.01910384258	1847.94010385549	0.679634836417273	-0.55716829145534	0.0037558683194815	0.0525356709369309
Tb927.11.17830-1	Tb927.11.17830	hypothetical protein, conserved	44.885267056203	11.0846623691519	78.685871743254	7.09862593219193	2.82753979184815	0.000312857477797278	0.0094434664858608
Tb927.7.6890-1	Tb927.7.6890	hypothetical protein, conserved	9656.47970165558	3136.66598230406	16176.2934210071	5.15716162073614	2.36657725899085	2.7883078076625e-08	3.48344843471169e-06
Tb927.8.3990-1	Tb927.8.3990	hypothetical protein, conserved	1790.90006734444	2180.55035051693	1401.24978417196	0.642612899922158	-0.637978152878337	0.00126299607910796	0.0243268730868866
Tb927.11.1500-2	Tb927.11.1500	leucine-rich repeat protein (LRRP), putative	76.9133282103197	38.209247223469	115.61740919717	3.02590125686003	1.59736490937795	0.000827060100465826	0.0187863777870962
Tb927.4.3290-1	Tb927.4.3290	hypothetical protein, conserved	46.347450738188	2.84696423578809	89.8479372405879	31.5592082651212	4.97998910738984	1.11283189976454e-05	0.00067583536347924
Tb927.9.2470-1	Tb927.9.2470	nucleolar protein (NOP86)	4575.9693374344	5703.0979814606	3448.8406934082	0.604731096084892	-0.725634328674466	0.000136948539244345	0.00502796779797095
Tb927.3.5750-1	Tb927.3.5750	retrotransposon hot spot protein (RHS, pseudogene), putative,retrotransposon hot spot protein (RHS), degenerate	61.8455513771399	31.00046164796	92.6906411063198	2.9899761545138	1.58013397877058	0.00561197466993526	0.0691502906247502
Tb927.11.12530-1	Tb927.11.12530	hypothetical protein, conserved	1991.99100858441	2414.83668985746	1569.14532731136	0.649793559084934	-0.621946651500481	0.00118570472103712	0.0234921012460988
Tb927.3.1840-1	Tb927.3.1840	3-oxo-5-alpha-steroid 4-dehydrogenase, putative	1415.51742628308	1821.14791481659	1009.88693774958	0.554533176318787	-0.85065431911933	2.48111467860218e-05	0.00128262221459923
Tb927.3.3420-1	Tb927.3.3420	hypothetical protein (pseudogene),hypothetical protein, point mutation	110.86119293407	1.52193129808274	220.200454570057	144.684884821973	7.17677040168302	7.63664182728999e-30	5.28396871049796e-27
Tb927.11.1900-1	Tb927.11.1900	T-complex protein 1, beta subunit, putative	7718.41248555602	8972.23162341102	6464.59334770101	0.720511197106538	-0.472907244106279	0.00937161419579929	0.0957928064672893
Tb927.3.3580-1	Tb927.3.3580	lipophosphoglycan biosynthetic protein, putative (LPG3)	4993.99524031949	6250.02357706655	3737.96690357244	0.598072448444564	-0.741607836750306	0.00666961115751621	0.0779131848855303
Tb927.11.14300-1	Tb927.11.14300	dynein intermediate chain IC70, putative	4455.83949917861	5557.74652322331	3353.9324751339	0.603469852595713	-0.728646394490397	2.27804187063644e-05	0.00121248441576182
Tb927.10.13720-1	Tb927.10.13720	RNA-binding protein, putative (RBP29)	5908.09822354806	6795.15115265504	5021.04529444108	0.738915909542237	-0.436517903437749	0.00559932772584164	0.069093781789099
Tb927.5.1930-1	Tb927.5.1930	hypothetical protein, conserved	3785.74812239102	4442.25225067109	3129.24399411095	0.704427352957775	-0.50547716469273	0.00227362322005196	0.0373880088928105
Tb927.9.6710-1	Tb927.9.6710	flavoprotein monooxygenase, putative	1273.26664200203	1049.05815037997	1497.47513362408	1.42744721356169	0.513437396277548	0.00886319142081004	0.0923805409388022
Tb927.7.3880-1	Tb927.7.3880	protein kinase, putative	647.343758547364	885.316127769089	409.371389325639	0.462401368827669	-1.11278242629192	0.000523872200423345	0.0136191631295028
Tb927.4.650-1	Tb927.4.650	chaperone protein DNAj, putative	1186.59356450293	1462.92012406374	910.26700494211	0.622226046363722	-0.684489307579711	0.00189509737350288	0.0323027620253149
Tb927.11.8970-1	Tb927.11.8970	ribose 5-phosphate isomerase, putative	4433.32406226098	5374.52547556692	3492.12264895504	0.649754599700112	-0.622033153121702	0.000303004033449758	0.00923905518942566
Tb927.4.1270-1	Tb927.4.1270	ruvB-like DNA helicase, putative	3583.58829328338	4194.51304847952	2972.66353808725	0.708702894407448	-0.496747153740078	0.0072301856380323	0.082742391620993
Tb927.9.5320-1	Tb927.9.5320	nucleolar RNA binding protein, putative	2557.68513691431	3231.04674921172	1884.3235246169	0.583192900281191	-0.777954938308013	0.00439601532629367	0.057307475159437
Tb927.11.4930-1	Tb927.11.4930	hypothetical protein, conserved	887.697633505167	663.670852256719	1111.72441475362	1.67511411865288	0.744259383813024	0.000738606707472872	0.017410694212969
Tb927.6.520-1	Tb927.6.520	EP3-2 procyclin,PARP A-beta,surface protein EP3-3 procyclin precursor,procyclic form specific polypeptide A-beta precursor	3035.85721789124	235.224526375853	5836.48990940662	24.812420708548	4.63299058682286	3.38596299929591e-122	3.04567371786667e-118
Tb927.3.2810-1	Tb927.3.2810	hypothetical protein, conserved	1642.11726799391	1998.44687419491	1285.78766179291	0.643393466394198	-0.636226809267475	0.000879985007185922	0.0193794388780552
Tb927.8.3330-1	Tb927.8.3330	mitochondrial carrier protein (MCP18)	665.208047577984	852.322710647159	478.093384508808	0.560930007538808	-0.834107331319548	0.00107684600085259	0.0222671948911931
Tb927.8.1110-1	Tb927.8.1110	40S ribosomal protein S9, putative	14534.4557787259	16680.4018325682	12388.5097248836	0.742698518251237	-0.429151394877505	0.00584114961648746	0.0710015416220334
Tb927.8.2730-1	Tb927.8.2730	hypothetical protein, conserved	2126.09510427611	1643.14383956103	2609.04636899119	1.58783808585389	0.667063806281165	0.00852146293017301	0.0903898102086158
Tb927.3.5420-1	Tb927.3.5420	protein transport protein Sec24 (SEC24.2)	922.287002186299	1104.30589863841	740.268105734184	0.670346963325034	-0.577020084833951	0.0100263113322003	0.0998498281422506
Tb927.3.1590-1	Tb927.3.1590	mitochondrial RNA binding complex 1 subunit (MRB1590)	1793.74671740746	2199.97369174619	1387.51974306874	0.630698334382089	-0.664977971701889	0.00116787292531723	0.0233444821405077
Tb927.5.5560-1	Tb927.5.5560	Variant Surface Glycoprotein, putative	751.39088263445	1334.28464228952	168.497122979378	0.126282741807064	-2.98527060548974	1.32048193048187e-24	7.91848997645631e-22
Tb927.4.1180-1	Tb927.4.1180	hypothetical protein, conserved	1942.89607369401	1546.90558298961	2338.88656439841	1.51197758293573	0.596436749858457	0.00759904849633077	0.0853382649409446
Tb927.9.7720-1	Tb927.9.7720	predicted tetratricopeptide repeat protein	2880.0678969135	3567.44644404817	2192.68934977883	0.614638337020322	-0.702190339501924	0.000376645838482529	0.0108240553263589
Tb927.2.4980-1	Tb927.2.4980	hypothetical protein, conserved	2426.86371210299	1926.90332481178	2926.8240993942	1.51892628016514	0.60305185152462	0.00826520328955218	0.0891971749889824
Tb927.9.5020-1	Tb927.9.5020	hypothetical protein, conserved	1303.69754703682	1079.80408462585	1527.5910094478	1.41469274954364	0.500488754935648	0.00864603770745657	0.0913879073778753
Tb927.2.2160-1	Tb927.2.2160	paraflagellar rod component, putative (PFC11)	1879.71987453495	1360.95562761182	2398.48412145808	1.76235291790292	0.817502858381522	1.7138469094171e-05	0.00095751881678303
Tb927.11.5450-1	Tb927.11.5450	malic enzyme	1426.28537629679	1787.69213625425	1064.87861633934	0.595672260756587	-0.747409317609984	0.00700541959004774	0.080890563815763
Tb927.1.4720-1	Tb927.1.4720	hypothetical protein, conserved	1836.17170853919	2112.93967692791	1559.40374015047	0.738025679189175	-0.438257079964361	0.00928656327119332	0.0951396772487288
Tb927.4.450-1	Tb927.4.450	coatomer alpha subunit, putative (TbCoatomerAlpha)	1610.37569939647	2017.96438917804	1202.7870096149	0.596039759703003	-0.746519523909441	0.000325953168302806	0.00977316249627912
Tb927.4.2080-1	Tb927.4.2080	C2 domain containing protein (CC2D)	4084.1389172739	4902.87025519573	3265.40757935207	0.666019578203524	-0.586363507738	0.0034906241196412	0.050127685973571
Tb927.7.2000-1	Tb927.7.2000	retrotransposon hot spot protein 7 (RHS7), putative	23.7057716285754	4.68836171549867	42.7231815416521	9.11260353492328	3.18786330104142	0.00277895807555582	0.0424392663660859
Tb927.11.15460-1	Tb927.11.15460	ATP-dependent DEAD/H RNA helicase, putative	1629.45047855072	1915.7002344393	1343.20072266213	0.701153916732315	-0.512196916654343	0.00947390788994263	0.0962869619900163
Tb927.2.170-1	Tb927.2.170	leucine-rich repeat protein (LRRP), putative,leucine-rich repeat protein 1 (LRRP1), putative	1813.75355052387	1439.24377885485	2188.26332219289	1.52042576410093	0.604475377448609	0.00379005092784045	0.0527732323466329
Tb927.11.11070-1	Tb927.11.11070	hypothetical protein, unlikely	128.438626492296	14.9499923444009	241.927260640191	16.1824337475864	4.0163566922431	1.62570415926613e-05	0.000919698673748354
Tb927.1.100-1	Tb927.1.100	RNA polymerase (pseudogene), putative	3679.96667655881	2289.1503151992	5070.78303791843	2.21513764485019	1.1473963481586	1.34337578473334e-06	0.000105997063014705
Tb927.1.2400-1	Tb927.1.2400	alpha tubulin	3960.15211537236	5628.81749172996	2291.48673901476	0.407099136254015	-1.29654793438554	7.73142817892808e-11	1.47966375466932e-08
Tb927.9.15070-1	Tb927.9.15070	hypothetical protein, conserved	2699.12778168399	3288.96507375399	2109.29048961398	0.641323468724605	-0.640875892462804	0.00140736134212797	0.0259942818735957
Tb927.11.9800-1	Tb927.11.9800	hypothetical protein, conserved	1633.28481963084	1263.88848930261	2002.68114995907	1.58453943279768	0.66406356302957	0.00164930421946486	0.0292613243670344
Tb927.11.6190-1	Tb927.11.6190	hypothetical protein, conserved	534.92646711089	395.147925537574	674.705008684206	1.70747450531674	0.771864037474255	0.00284451475144472	0.0431474033545451
Tb927.8.8150-1	Tb927.8.8150	hypothetical protein, conserved	1522.22653010661	1805.4587980241	1238.99426218912	0.686248982001182	-0.543195990897665	0.00414630516484966	0.0552533554930706
Tb927.6.1220-1	Tb927.6.1220	hypothetical protein, conserved	1244.92187827733	1020.63083357127	1469.21292298338	1.43951453812392	0.525582359219768	0.00704605170872782	0.0810476152429754
Tb927.11.13500-1	Tb927.11.13500	par1	4683.30776085128	5838.68658548025	3527.92893622231	0.60423331250484	-0.726822370171565	4.3560587338406e-05	0.00199911981178042
Tb927.10.9490-1	Tb927.10.9490	expression site-associated gene 3 (ESAG3)-like protein	849.331229734578	520.770669365459	1177.8917901037	2.261824367987	1.17748690754541	0.00833450239029018	0.0893550047683673
Tb927.10.1940-1	Tb927.10.1940	serine/threonine-protein kinase, putative	814.925589295999	607.193355105651	1022.65782348635	1.68423750834428	0.752095599181754	0.00248616153306491	0.0395805716635733
Tb927.5.410-1	Tb927.5.410	hypothetical protein	869.503520404839	647.331553651254	1091.67548715842	1.6864240295423	0.753967328927497	0.00644988631794305	0.0759381249082431
Tb927.6.550-1	Tb927.6.550	hypothetical protein	60.7904954639667	7.97856173082233	113.602429197111	14.2384596409461	3.83172117457863	2.04631959156631e-08	2.6295206751627e-06
Tb927.11.11860-1	Tb927.11.11860	leucine-rich repeat protein (LRRP), putative	2153.14889857293	2668.46874299972	1637.82905414615	0.61377112190005	-0.704227326684274	0.000469575460380562	0.0127733142415893
Tb927.10.12890-1	Tb927.10.12890	bifunctional aminoacyl-tRNA synthetase, putative	5777.65727983509	7210.74464440981	4344.56991526038	0.60251335049405	-0.730934885946143	0.00014299465102186	0.00521090356374366
Tb927.7.480-1	Tb927.7.480	hypothetical protein, conserved	891.565172369571	1148.1210438834	635.009300855745	0.553085673534816	-0.854425122184384	0.000466502123037683	0.0127733142415893
Tb927.11.16760-1	Tb927.11.16760	T-complex protein 1, alpha subunit, putative (TCP-1-alpha)	5152.68620329167	6583.21073108783	3722.16167549551	0.565402176466627	-0.822650658178186	2.31287220999648e-05	0.00121662488473207
Tb927.3.4110-1	Tb927.3.4110	hypothetical protein, conserved	4423.91505069358	5640.88308136579	3206.94702002137	0.568518612026416	-0.814720514391339	0.000596238200287127	0.0150650635156818
Tb927.1.3800-1	Tb927.1.3800	hypothetical protein, conserved	2004.06922532298	651.461754053198	3356.67669659276	5.15253071375033	2.36528119955943	0.000223560526860895	0.00725966404012184
Tb927.10.10210-1	Tb927.10.10210	procyclin-associated gene 4 (PAG4) protein (PAG4)	2181.03295912235	88.7688505551825	4273.29706768951	48.1396012335774	5.58915228612389	1.36829288877037e-16	4.55844242018129e-14
Tb927.7.4810-1	Tb927.7.4810	hypothetical protein, conserved	2028.34207828512	1545.00118493352	2511.68297163672	1.62568352447237	0.701046432005257	0.000185932514154028	0.00631118099930369
Tb927.7.2400-1	Tb927.7.2400	tyrosyl-tRNA synthetase, putative	2807.29263840748	3311.71833891098	2302.86693790398	0.695369201796688	-0.524148923995444	0.00417772666705024	0.0555762683321954
Tb927.8.1430-1	Tb927.8.1430	hypothetical protein, conserved	1332.70665832331	966.403146286667	1699.01017035996	1.75807599228984	0.813997431875072	0.00289887737127204	0.0436773902086968
Tb927.3.1070-1	Tb927.3.1070	peptide chain release factor 1, putative	1573.24657615396	1154.82980566233	1991.66334664558	1.72463798291325	0.786293558953062	0.00508199035730136	0.0643209325807561
Tb927.3.3900-1	Tb927.3.3900	carnitine O-palmitoyltransferase II, putative (CPT II)	844.576677996893	1060.05305912446	629.100296869323	0.593461139944183	-0.752774530134411	0.00125794762970692	0.024281628603463
Tb927.6.1540-1	Tb927.6.1540	hypothetical protein, conserved	2152.24864375473	2541.54169159879	1762.95559591067	0.693655981225181	-0.527707759509769	0.00766236830502829	0.0853382649409446
Tb927.3.4930-1	Tb927.3.4930	hypothetical protein, conserved	1379.96810145059	1013.31298564432	1746.62321725686	1.72367594415684	0.785488569263391	0.00162500997832832	0.0290019141965541
Tb927.6.260-1	Tb927.6.260	hypothetical protein	117.273829300191	47.0772167221088	187.470441878273	3.98219042949987	1.9935622128028	2.52768814822944e-05	0.00129923170818993
Tb927.9.6660-1	Tb927.9.6660	hypothetical protein, conserved	811.98825881329	608.796509903623	1015.18000772296	1.6675194276059	0.737703569774125	0.0087016668203387	0.0917309253853384
Tb927.10.7120-1	Tb927.10.7120	hypothetical protein, conserved	2659.49116466453	3178.03144777083	2140.95088155822	0.673672025196588	-0.56988170345606	0.00164534472259489	0.0292487663631246
Tb927.7.3860-1	Tb927.7.3860	hypothetical protein, conserved	1599.80384474177	1276.1944825352	1923.41320694835	1.50714740838515	0.591820528379601	0.00538729571780048	0.0675853904903979
Tb927.11.7910-1	Tb927.11.7910	hypothetical protein	1098.73627110665	802.689794317091	1394.78274789621	1.7376360803028	0.797125964708356	0.00559970727340224	0.069093781789099
Tb927.6.160-1	Tb927.6.160	retrotransposon hot spot protein 1 (RHS1), putative	687.058629000814	428.808633534763	945.308624466865	2.20449998096932	1.14045146449938	2.94409382380975e-07	2.97551954440098e-05
Tb927.11.1260-1	Tb927.11.1260	copper-transporting ATPase-like protein, putative	1818.16341827156	2291.04763741867	1345.27919912446	0.587189535980226	-0.768101836045384	0.000233254637294602	0.00744016121441469
Tb927.7.3900-1	Tb927.7.3900	vacuolar transporter chaperone, putative	1797.913767368	1428.47994708979	2167.34758764621	1.51724047093674	0.601449759766817	0.00453466974965471	0.0588590972556192
Tb927.7.2280-1	Tb927.7.2280	hypothetical protein, conserved	673.321004510778	848.80331009745	497.838698924106	0.586518328806883	-0.769751901440709	0.00251742445945869	0.0398887414972905
Tb927.10.3560-1	Tb927.10.3560	arginine N-methyltransferase, putative	959.318977566054	1204.9770455656	713.660909566508	0.592260999653753	-0.755695006996264	0.00349416999504492	0.050127685973571
Tb927.1.4500-1	Tb927.1.4500	hypothetical protein, conserved	1471.45430438206	1756.3244700751	1186.58413868902	0.675606449096661	-0.565744995233315	0.00463513737626638	0.0598178776176701
Tb927.2.1470-1	Tb927.2.1470	hypothetical protein, conserved	65.3358041139434	1.94027559727216	128.731332630615	66.346931751138	6.05195784383219	5.84537774437193e-16	1.87782760037948e-13
Tb927.5.3990-1	Tb927.5.3990	variant surface glycoprotein (VSG, atypical), putative	247.271491190773	36.9141016262591	457.628880755286	12.3971290264246	3.63193414945874	5.66671874545837e-08	6.79628468205307e-06
Tb927.7.3210-1	Tb927.7.3210	protein kinase, putative	1293.95325458284	1528.39468331837	1059.51182584731	0.693218732969518	-0.528617453665306	0.00993241363300807	0.0995056340302649
Tb927.3.2870-1	Tb927.3.2870	hypothetical protein, conserved	1209.57177470653	1585.28249167158	833.861057741482	0.526001556266622	-0.926861026900551	0.00966554232863077	0.097740421150633
Tb927.6.4240-1	Tb927.6.4240	hypothetical protein, conserved	1829.03554063827	1336.50192181798	2321.56915945857	1.73704887479746	0.796638347275672	0.00397456359755986	0.0540865348866126
Tb927.11.10020-1	Tb927.11.10020	short-chain dehydrogenase, putative	2483.77224038273	2015.22989258995	2952.3145881755	1.46500138720214	0.550902030728549	0.00841865487365645	0.0896163320574436
Tb927.3.3820-1	Tb927.3.3820	hypothetical protein, conserved	1149.6802468199	1415.16141943268	884.19907420711	0.624804394795876	-0.678523493635516	0.00266698076792486	0.0411483567881374
Tb927.9.12070-1	Tb927.9.12070	hypothetical protein, conserved	1459.76168993664	1822.81230762857	1096.71107224471	0.601658803627179	-0.732982517972479	0.00083947359124882	0.018977867010544
Tb927.8.1390-1	Tb927.8.1390	hypothetical protein, conserved (pseudogene),hypothetical protein, conserved, degenerate	179.314747328744	99.3805411926285	259.248953464859	2.60864904088577	1.38330286173608	0.000133203858590775	0.00495111036373561
Tb927.9.13440-1	Tb927.9.13440	hypothetical protein, conserved	1605.93095898733	2093.00278401231	1118.85913396236	0.534571259297367	-0.903545820313811	8.68739046414534e-06	0.000546455085489422
Tb927.10.14490-1	Tb927.10.14490	hypothetical protein, conserved	1722.01498928975	2118.37174762671	1325.6582309528	0.625791121146692	-0.676246905417679	0.000343695975822041	0.0101648597322424
Tb927.11.9100-1	Tb927.11.9100	hypothetical protein, conserved	992.581893514492	1253.39999643263	731.763790596354	0.58382303548673	-0.77639695954079	0.000659641155087466	0.0160364113243561
Tb927.4.4690-1	Tb927.4.4690	hypothetical protein, conserved	2627.98903614862	3181.21159283167	2074.76647946558	0.652193800670385	-0.616627367055505	0.000283585112508567	0.00876580098630432
Tb927.1.4450-1	Tb927.1.4450	hypothetical protein, conserved	867.58088129849	1077.76660736777	657.395155229215	0.609960589551735	-0.713212063843063	0.00376130873634058	0.0525356709369309
Tb927.5.1310-1	Tb927.5.1310	protoheme IX farnesyltransferase, putative	479.472888893888	623.390153022206	335.555624765569	0.538275465434912	-0.893583425989321	0.0027867636901693	0.0424863379543608
Tb927.10.2010-1	Tb927.10.2010	hexokinase (HK1)	3715.5273280722	5535.89802504397	1895.15663110044	0.342339512492264	-1.54650027847647	5.57498624760063e-09	8.08822601567221e-07
Tb927.7.4630-1	Tb927.7.4630	hypothetical protein, conserved	1747.81687239089	1372.62909172156	2123.00465306023	1.54667030289847	0.629165696420976	0.00148653608446947	0.0270815165833513
Tb927.6.1670-1	Tb927.6.1670	ubiquitin hydrolase, pseudogene, putative,cysteine peptidase, Clan CA, family C19, frameshift,ubiquitin hydrolase, frameshift (PAN2)	2338.88693327262	2827.24537902328	1850.52848752195	0.654534092177471	-0.611459756292968	0.000882979390758545	0.0193794388780552
Tb927.3.2360-1	Tb927.3.2360	hypothetical protein, conserved	1101.49849551028	920.08213303981	1282.91485798075	1.3943481912231	0.47959087040663	0.00709139104732724	0.0814341377987053
Tb927.10.6400-1	Tb927.10.6400	chaperonin HSP60, mitochondrial precursor (HSP60)	2583.36056106048	3171.99948598442	1994.72163613653	0.62885307672661	-0.669205105187344	0.000698027364402488	0.0167433497141344
Tb927.9.3350-1	Tb927.9.3350	pseudouridylate synthase, putative	1617.74716141954	1253.68389525212	1981.81042758695	1.58078957151188	0.66064533458981	0.00704554772970127	0.0810476152429754
Tb927.1.275-1	Tb927.1.275	expression site-associated gene (ESAG, pseudogene), putative,expression site-associated gene 4 (ESAG4), pseudogene	163.4210755355	95.8730519064939	230.969099164506	2.4091138705981	1.26850258646332	0.000116152520969282	0.00446492276119098
Tb927.11.10540-1	Tb927.11.10540	hypothetical protein, conserved	3730.68653818313	4499.65592632582	2961.71715004045	0.658209693926271	-0.603380820663978	0.0012367866347053	0.023971448727904
Tb927.9.14590-1	Tb927.9.14590	hypothetical protein, unlikely	470.622218753099	349.970811905237	591.273625600961	1.68949411061475	0.756591321438855	0.00312412890264966	0.0461437429874116
Tb927.8.480-1	Tb927.8.480	phosphatidic acid phosphatase protein, putative	4105.98207745801	200.36832835576	8011.59582656027	39.9843422975284	5.32136325208571	1.34629647005968e-50	1.72999096402669e-47
Tb927.9.12730-1	Tb927.9.12730	chaperone protein DNAj, putative	1221.80580779256	1493.63383281625	949.977782768867	0.636017852499819	-0.652860833542069	0.00406488572591721	0.0548180616261249
Tb927.10.12990-1	Tb927.10.12990	predicted ankyrin repeat family protein	2517.4050558682	1789.2602171478	3245.5498945886	1.81390602858327	0.859099717383208	0.00434986134093065	0.0569534246894777
Tb927.1.4420-1	Tb927.1.4420	ABC transporter, putative	564.492512784682	724.737380768292	404.247644801071	0.557785006718611	-0.842218939695431	0.00409175234742594	0.0549766939843227
Tb927.11.720-1	Tb927.11.720	hypothetical protein, conserved	2635.09099324594	3104.90066153999	2165.28132495188	0.697375394895221	-0.519992631674465	0.00217484077494198	0.0361602454170113
Tb927.1.4780-1	Tb927.1.4780	serine peptidase, putative,serine peptidase, Clan SC, Family S9D	798.285150171002	1028.28811427038	568.282186071626	0.55264879384009	-0.855565150320325	0.00541524212278424	0.0677711619421593
Tb927.5.1060-1	Tb927.5.1060	mitochondrial processing peptidase, beta subunit, putative,metallo-peptidase, Clan ME, Family M16	1409.5485648511	1705.92697552887	1113.17015417333	0.652530952462504	-0.615881758101318	0.00699167166234038	0.0808355868929971
Tb927.3.5690-1	Tb927.3.5690	hypothetical protein, conserved	218.672666115752	86.3290146789642	351.016317552539	4.06602946712504	2.02362067064775	2.69999584920483e-05	0.00137211653466652
Tb927.11.15610-1	Tb927.11.15610	hypothetical protein, conserved	1427.32005898778	1728.13691565945	1126.50320231611	0.651859926206276	-0.617366108158341	0.00603079401872448	0.0727171477190706
Tb927.10.15250-1	Tb927.10.15250	paraflagellar rod component, putative (PFC15)	2203.62189715642	2720.67100611273	1686.57278820012	0.619910597205899	-0.689867928207185	0.00016790731854004	0.00585397802429325
Tb927.8.8280-1	Tb927.8.8280	hypothetical protein, conserved	1372.26390849108	1688.70415435531	1055.82366262686	0.62522713638372	-0.67754769870491	0.00156090731164897	0.028080722536565
Tb927.10.4280-1	Tb927.10.4280	hypothetical protein, conserved	808.550219867435	645.210555960699	971.889883774171	1.50631429507079	0.591022822222346	0.00265359834380985	0.0410122286985732
Tb927.2.2060-1	Tb927.2.2060	variant surface glycoprotein (VSG)-related, putative	4832.97142634789	313.234815695217	9352.70803700057	29.8584562391076	4.90006767115157	1.20249336446444e-06	9.74452956158343e-05
Tb927.10.2950-1	Tb927.10.2950	hypothetical protein, conserved	3246.04932042177	3825.37739815901	2666.72124268453	0.697113242726824	-0.52053506081667	0.00513596431578355	0.064793827518195
Tb927.8.2180-1	Tb927.8.2180	hypothetical protein, conserved	1005.26181726162	783.184949371685	1227.33868515155	1.56711219506477	0.648108471111856	0.0040579497466291	0.0548066936500432
Tb927.10.6060-1	Tb927.10.6060	universal minicircle sequence binding protein (UMSBP), putative,DNA-binding protein HEXBP, putative,zinc finger protein	1287.3996034679	1696.61757941317	878.181627522622	0.517607290044919	-0.950070158318942	0.000209999825982814	0.00702182935422619
Tb927.8.2670-1	Tb927.8.2670	hypothetical protein, conserved	1193.79577711463	1400.31537396386	987.276180265388	0.705038449639178	-0.504226157104774	0.00617123457789262	0.0737779409651826
Tb927.11.5250-1	Tb927.11.5250	hypothetical protein, conserved	1186.45543490589	1511.31988051732	861.590989294449	0.570091745897981	-0.810733981397892	0.000184184766644249	0.00629939914815597
Tb927.11.11510-1	Tb927.11.11510	hypothetical protein	2256.38989176262	1812.63935401056	2700.14042951467	1.48961812152013	0.574942528807007	0.00526139277459041	0.0661905286817353
Tb927.10.8440-1	Tb927.10.8440	glucose transporter 1B (THT1-)	1658.93509802489	2053.79775055688	1264.0724454929	0.615480489814614	-0.700214969605445	0.00175915144008268	0.0306459318891127
Tb927.9.4500-1	Tb927.9.4500	heat shock protein, putative,HSP70-like protein	8312.69676158896	10191.2637700903	6434.12975308763	0.631337771079065	-0.663516029010014	0.000480368536579373	0.0129520914494794
Tb927.10.7140-1	Tb927.10.7140	membrane-bound acid phosphatase 2 (MBAP2)	5164.77027032877	5997.52979430287	4332.01074635467	0.722299162310073	-0.469331597679836	0.00331657521465727	0.0481948207687272
Tb927.4.3730-1	Tb927.4.3730	hypothetical protein, conserved	1397.08346000289	990.69183885889	1803.47508114689	1.82041984238427	0.864271216728221	0.00263167853594447	0.0407434568516704
Tb927.2.980-1	Tb927.2.980	retrotransposon hot spot protein (RHS, pseudogene), putative,retrotransposon hot spot protein 5 (RHS5), degenerate	299.695007807614	163.068517226033	436.321498389196	2.67569427754348	1.41991328433933	5.17604167537149e-07	4.75086682346598e-05
Tb927.4.690-1	Tb927.4.690	geranylgeranyl transferase type II beta subunit, putative	772.66788348307	923.276592894825	622.059174071314	0.673751700041394	-0.569711086742895	0.00969165593409034	0.0978411280888244
Tb927.7.3180-1	Tb927.7.3180	Mu-adaptin 1, putative,adaptor complex AP-1 medium subunit, putative	4294.43198098199	5088.05782276423	3500.80613919974	0.688043701771029	-0.53942789285823	0.0016069951375468	0.028794663868991
Tb927.4.4040-1	Tb927.4.4040	hypothetical protein, conserved	1654.63581684166	2106.13422562847	1203.13740805484	0.571253908423535	-0.807795964005124	5.08641880552819e-05	0.00225380971210473
Tb927.7.6880-1	Tb927.7.6880	hypothetical protein, conserved	303.481066657734	3.1479290874627	603.814204228006	191.813153171977	7.58355784321392	1.76232222005267e-18	6.6050368205724e-16
Tb927.10.3840-1	Tb927.10.3840	60S ribosomal protein L18a, putative	10921.0738996299	12653.0665330981	9189.08126616176	0.726233537310881	-0.461494539859553	0.0030209463860478	0.044766742574135
Tb927.9.7800-1	Tb927.9.7800	hypothetical protein, conserved	1050.52724437689	843.895838786196	1257.15864996759	1.48970831729162	0.575029880760517	0.00578252281983851	0.0707670649856428
Tb927.7.160-1	Tb927.7.160	expression site-associated gene (ESAG, pseudogene), putative,expression site-associated gene 2 (ESAG2), degenerate	509.761038816999	310.995694705532	708.526382928467	2.27825141952315	1.18792696639817	1.01682903693677e-05	0.000631294067801046
Tb927.11.5980-1	Tb927.11.5980	hypothetical protein, conserved	1166.83758172152	926.650046098645	1407.0251173444	1.51839966259993	0.602551576893778	0.00769451566103463	0.0853382649409446
Tb927.3.5010-1	Tb927.3.5010	hypothetical protein, conserved	1485.10191390848	1765.21946543588	1204.98436238107	0.682625807144906	-0.550833137326971	0.00658296789081854	0.0771012971066572
Tb927.10.13530-1	Tb927.10.13530	hypothetical protein	1781.66068802412	1305.85609364635	2257.4652824019	1.72872439266901	0.789707881112256	0.00741856164119046	0.0844683062816559
Tb927.5.2850-1	Tb927.5.2850	radial spoke protein RSP2, putative	3475.04713884488	4295.16966948866	2654.92460820111	0.618118680400623	-0.694044228946919	0.000201373781924415	0.00675879540451534
Tb927.9.16130-3	Tb927.9.16130	variant surface glycoprotein (VSG, pseudogene), putative,variant surface glycoprotein (VSG), degenerate and frameshifted	25.9482232762234	3.81589091646814	48.0805556359786	12.6000865036468	3.65536173321207	0.0023573624487091	0.0382715766205774
Tb927.11.4400-1	Tb927.11.4400	hypothetical protein, conserved	2229.88029681953	1779.02163318636	2680.7389604527	1.50686136157395	0.591546688222706	0.00244122725816039	0.0390726675927984
Tb927.10.10190-1	Tb927.10.10190	hypothetical protein, conserved	4735.14872260238	2499.54938065043	6970.74806455433	2.78880190106123	1.47964545802814	6.05913685538325e-08	7.17130737028583e-06
Tb927.10.3640-1	Tb927.10.3640	hypothetical protein, conserved	834.78367407087	1081.81584979901	587.751498342732	0.543300875515857	-0.880176723009053	0.00165282654538367	0.029266092078201
Tb927.5.3810-1	Tb927.5.3810	orotidine-5-phosphate decarboxylase/orotate phosphoribosyltransferase, putative,OMPDCase-OPRTase, putative	2465.15123276027	3179.59619243362	1750.70627308691	0.550606481808291	-0.860906501267665	0.0041326112484503	0.0552533554930706
Tb927.9.4680-1	Tb927.9.4680	ATP-dependent DEAD box helicase, putative	7054.94141720391	8378.25188069092	5731.63095371689	0.684108216766125	-0.547703536672636	0.000305239631101685	0.00927577865459344
Tb927.4.190-1	Tb927.4.190	retrotransposon hot spot protein (RHS, pseudogene), putative,retrotransposon hot spot protein (RHS), degenerate	53.936280962861	20.8271623182253	87.0453996074967	4.17941716098911	2.06330176585191	0.000754310918049281	0.0175323687541428
Tb927.7.4290-1	Tb927.7.4290	hypothetical protein, conserved	2908.4517626865	3328.26986909668	2488.63365627632	0.74772592192224	-0.419418546089273	0.00984044774613631	0.0988992485770906
Tb927.11.10250-1	Tb927.11.10250	hypothetical protein, conserved	904.807398637222	656.830416823523	1152.78438045092	1.75507155412483	0.81152985028862	0.000928936439890906	0.0199329618125481
Tb927.10.16120-1	Tb927.10.16120	inosine-5'-monophosphate dehydrogenase,IMP dehydrogenase	4227.41928250197	5112.33958705578	3342.49897794817	0.653810045485091	-0.613056551278377	0.00338117159791805	0.0490542556826982
Tb927.11.6790-1	Tb927.11.6790	predicted WD40 repeat protein	2387.3883005644	3004.23487155543	1770.54172957336	0.589348637930119	-0.762806760642506	4.15920698621492e-05	0.00192845705365996
Tb927.2.3610-1	Tb927.2.3610	hypothetical protein, conserved	1205.57257663467	1484.28347181378	926.861681455549	0.624450584444582	-0.679340685419991	0.00168565574399205	0.029713546035372
Tb927.10.12420-1	Tb927.10.12420	predicted S. cerevisiae Got1 homologue	1064.61733341784	716.155324972955	1413.07934186273	1.97314645662391	0.980498043949588	0.00839682185080207	0.0895418100381178
Tb927.5.2260-1	Tb927.5.2260	hypothetical protein, conserved	196.084909311021	139.914644638049	252.255173983993	1.80292187881091	0.850336885681053	0.00405477365120957	0.0548066936500432
Tb927.3.1620-1	Tb927.3.1620	hypothetical protein, conserved	1657.15158148986	2048.09959261446	1266.20357036527	0.618233397892982	-0.693776502041761	0.000926777127025315	0.0199329618125481
Tb927.3.1380-1	Tb927.3.1380	ATP synthase beta chain, mitochondrial precursor,ATP synthase F1, beta subunit	3913.34233483333	4935.0623083977	2891.62236126895	0.585934316644482	-0.771189147581891	0.00820471001908116	0.0889505297717965
Tb927.7.2300-1	Tb927.7.2300	Nucleoporin (TbNup132)	2087.11866526882	2591.39640881432	1582.84092172333	0.610806172432549	-0.711213453687708	0.000609796867590865	0.0153644897030247
Tb927.1.3540-1	Tb927.1.3540	hypothetical protein, unlikely	146.031600166406	77.4624170279044	214.600783304908	2.77038584049865	1.47008691902138	0.00330000706032638	0.048031656161223
Tb927.7.890-1	Tb927.7.890	electron transfer protein, putative	1131.70013239991	747.267422596599	1516.13284220323	2.02890263426041	1.0206996327436	4.02088052071566e-05	0.00189360315622185
Tb927.7.4160-1	Tb927.7.4160	fatty acid elongase, putative	2869.98238260606	3633.40518133639	2106.55958387573	0.57977557655734	-0.786433534723234	2.89122640516765e-05	0.00143768695530704
Tb927.9.1980-1	Tb927.9.1980	hypothetical protein, conserved	2831.70451796581	3483.62688230367	2179.78215362795	0.625722049827132	-0.676406150805757	0.00326978829349386	0.0476689557536098
Tb927.8.4400-1	Tb927.8.4400	hypothetical protein, conserved	2512.22186870324	3117.37047940257	1907.07325800391	0.611757014639271	-0.708969355996233	0.00028585093365892	0.00880557927486981
Tb927.11.5300-1	Tb927.11.5300	kinesin, putative,mitotic centromere-associated kinesin, putative (Kif13-3)	759.9398930593	994.156019512792	525.723766605807	0.52881414615731	-0.919167324399503	0.00289108388217466	0.0436773902086968
Tb927.7.6930-1	Tb927.7.6930	ATPase, putative	1319.57467746002	786.37048474481	1852.77887017524	2.35611446019174	1.23640962708854	5.69005606327499e-11	1.11265335411214e-08
Tb927.10.11700-1	Tb927.10.11700	guanylate kinase, putative	819.837016336484	1036.01032817915	603.663704493822	0.582681164535106	-0.779221419299081	0.00293414493301119	0.0438915773845313
Tb927.5.2570-1	Tb927.5.2570	translation initiation factor, putative (EIF3B)	3064.59395084551	3888.76790259783	2240.41999909319	0.576125923482477	-0.795543919802076	3.70758954724648e-06	0.000258525333158776
Tb927.9.14410-1	Tb927.9.14410	RNA 3'-terminal phosphate cyclase-like protein	1006.58542309702	795.13061987139	1218.04022632266	1.53187438124276	0.615297996356457	0.0038649180949969	0.0531877895771403
Tb927.8.2700-1	Tb927.8.2700	hypothetical protein, conserved	1971.31622459624	1348.56581664496	2594.06663254752	1.9235743636163	0.943789603976444	0.000422158636021468	0.011866615409416
Tb927.3.5020-1	Tb927.3.5020	hypothetical protein, conserved	3691.67092148531	4406.75883615496	2976.58300681565	0.675458566598759	-0.566060819186613	0.00971604367158841	0.0979773686389436
Tb927.5.2020-1	Tb927.5.2020	hypothetical protein, conserved	1648.12162531683	1296.08981821846	2000.15343241521	1.54322131406334	0.625944974290951	0.00259695322668183	0.0404845654662098
Tb927.10.16030-1	Tb927.10.16030	mitogen activated protein kinase 4, putative (MAPK2)	865.101416565241	606.51608936017	1123.68674377031	1.85269074222865	0.889622081641102	0.000102607608150294	0.00403037307996461
Tb927.9.8000-1	Tb927.9.8000	ubiquitin-conjugating enzyme E2, putative,ubiquitin carrier protein, putative,ubiquitin-protein ligase, putative	4773.01398188214	5834.92121792381	3711.10674584048	0.636016598551603	-0.652863677906654	0.00044984008935895	0.0124501895501039
Tb927.11.2650-1	Tb927.11.2650	heat shock protein 84, putative	4865.24908312181	6920.31062640478	2810.18753983884	0.406078237169937	-1.30017038347915	1.70115848490906e-07	1.80022594961847e-05
Tb927.7.2250-1	Tb927.7.2250	carnitine O-palmitoyltransferase II, putative	1317.7515510623	1633.68996523781	1001.8131368868	0.613221087356663	-0.705520785852524	0.00571755098415608	0.0700672630824032
Tb927.9.12500-1	Tb927.9.12500	hypothetical protein, conserved	380.890526302225	483.743733746924	278.037318857526	0.57476159268036	-0.798964435146518	0.00558700480512882	0.069093781789099
Tb927.10.6900-1	Tb927.10.6900	hypothetical protein	719.376760670037	901.1299897224	537.623531617675	0.596610408874856	-0.745138946746356	0.00427493661855072	0.0563827784220876
Tb927.3.5380-1	Tb927.3.5380	hypothetical protein, conserved	621.28063807409	808.822882223178	433.738393925003	0.53625880703672	-0.898998658543029	0.000302496760512582	0.00923905518942566
Tb927.7.6640-1	Tb927.7.6640	hypothetical protein, conserved	1158.82413479267	1395.34012664719	922.308142938145	0.660991628725196	-0.597296094369407	0.00414441454626239	0.0552533554930706
Tb927.6.1500-1	Tb927.6.1500	alkyl-dihydroxyacetone phosphate synthase (DHAP)	1762.01412479898	2245.15679922155	1278.87145037641	0.569613423356369	-0.811944950020061	6.92952315633012e-05	0.00295407871048291
Tb927.8.7300-1	Tb927.8.7300	variant surface glycoprotein (VSG)-related, putative	265.178141122438	104.601172713185	425.755109531691	4.07027090125563	2.02512481780646	1.06375880608877e-09	1.67868604574886e-07
Tb927.9.13490-1	Tb927.9.13490	aminopeptidase P, putative,metallo-peptidase, Clan MG, Family M24	1387.19303302367	1705.64231772247	1068.74374832487	0.626593124021425	-0.674399156641243	0.00202177906184843	0.034055997493121
Tb927.10.6960-1	Tb927.10.6960	hypothetical protein, conserved	831.81401004239	1027.81143639331	635.816583691466	0.618612092819872	-0.692893058937172	0.00323213754261262	0.0473064304826189
Tb927.11.13820-1	Tb927.11.13820	hypothetical protein, conserved	1457.53154817872	1000.40312074515	1914.65997561229	1.91388844747521	0.936506743635655	0.00459847427930928	0.0594299944574526
Tb927.5.297b-1	Tb927.5.297b	hypothetical protein	281.447028821255	176.11658979805	386.777467844459	2.19614443073176	1.1349729371521	9.4906516455213e-05	0.00379415162450952
Tb927.6.120-1	Tb927.6.120	hypothetical protein	180.170800918703	107.679959635256	252.661642202149	2.34641286139026	1.23045688407193	0.000399074743576769	0.011322161588912
Tb927.3.4190-1	Tb927.3.4190	endosomal integral membrane protein, putative	1068.9539836258	1294.74304668019	843.164920571411	0.65122181789919	-0.618779059829152	0.0076240305077011	0.0853382649409446
Tb927.2.2210-1	Tb927.2.2210	hypothetical protein, conserved	3991.30763163612	1505.21871889797	6477.39654437428	4.30329258004222	2.10544093218171	0.000275444704897246	0.00857309730294369
Tb927.1.3550-1	Tb927.1.3550	hypothetical protein	171.946693016726	100.3579550403	243.535430993152	2.42666792976559	1.27897670063664	0.000321225866398877	0.00966363434199967
Tb927.10.6880-1	Tb927.10.6880	glyceraldehyde 3-phosphate dehydrogenase, cytosolic (GAP)	5393.65874157572	6739.50094446524	4047.81653868619	0.600610723559647	-0.735497861270671	5.01970785457267e-05	0.00223526099761788
Tb927.7.4570-1	Tb927.7.4570	inosine-guanine nucleoside hydrolase (IG-NH)	767.450544885222	998.941423885619	535.959665884824	0.536527621209342	-0.898275649989476	0.000121553691147351	0.00461339853109883
Tb927.1.700-1	Tb927.1.700	phosphoglycerate kinase (PGKC)	2763.62509223107	3893.48053329528	1633.76965116686	0.419616750923911	-1.25285582404441	1.08947600074745e-06	8.90894238793029e-05
Tb927.6.4970-1	Tb927.6.4970	serine/arginine-rich protein specific kinase SRPK, putative,protein kinase, putative	2800.74186492858	3349.413866187	2252.06986367016	0.672377303505325	-0.572657068518154	0.00616409251236473	0.0737779409651826
Tb927.11.12510-1	Tb927.11.12510	hypothetical protein, conserved	1300.62293037086	1579.03821079232	1022.2076499494	0.647360933359859	-0.627357789810763	0.00465108924205675	0.0598558951257651
Tb927.8.4930-1	Tb927.8.4930	hypothetical protein, conserved	2161.22636802825	1748.94857630666	2573.50415974984	1.47145787738621	0.557246243633507	0.00563595922916934	0.0692483086785896
Tb927.11.4390-1	Tb927.11.4390	hypothetical protein, conserved	2329.66000834796	1929.53777318323	2729.78224351269	1.41473376756406	0.500530584256394	0.00758203124938456	0.0853382649409446
Tb927.2.4390-1	Tb927.2.4390	endo/exonuclease Mre11 (MRE11)	1212.01741668518	1477.1304948373	946.904338533054	0.641043118290879	-0.641506695216068	0.0055968965294437	0.069093781789099
Tb927.9.10230-1	Tb927.9.10230	hypothetical protein, conserved	7458.46295250205	9548.11969555987	5368.80620944424	0.56228937011974	-0.830615321386724	3.06431702778686e-06	0.000220058896594564
Tb927.3.3000-1	Tb927.3.3000	flagellar transport protein, putative (PIFTC3)	1654.59050626782	2097.2377835947	1211.94322894094	0.577875927289298	-0.791168322401966	0.000126474728304787	0.0047600007577471
Tb927.11.6370-1	Tb927.11.6370	leucine-rich repeat protein (LRRP), putative	1703.28904252897	2032.08966775556	1374.48841730237	0.676391617511885	-0.564069314277505	0.00666780784952422	0.0779131848855303
Tb927.4.130-1	Tb927.4.130	receptor-type adenylate cyclase GRESAG 4, pseudogene, putative,receptor-type adenylate cyclase GRESAG 4, degenerate	163.528503021132	104.83660072944	222.220405312823	2.1196834289422	1.08384881686474	0.000861500345548615	0.019341235670135
Tb927.7.1980-1	Tb927.7.1980	retrotransposon hot spot protein 7 (RHS7), putative	20.9533988405307	0.772028320302659	41.1347693607588	53.2814254075973	5.73556077341074	4.23525919238549e-06	0.000288607245723542
Tb927.11.1520-1	Tb927.11.1520	expression site-associated gene (ESAG) protein, putative,expression site-associated gene 3 (ESAG3) protein, putative	1294.0588695925	939.988830150649	1648.12890903436	1.75334946136564	0.810113569362133	0.00872947994773204	0.0917309253853384
Tb927.10.12560-1	Tb927.10.12560	hypothetical protein	12.5115656206223	1.09754075041191	23.9255904908326	21.7992730400701	4.44620811984494	0.00477562289806963	0.0611177895471981
Tb927.9.12110-1	Tb927.9.12110	6-phosphogluconate dehydrogenase, decarboxylating (gnD)	2323.70543888517	3203.50612258338	1443.90475518695	0.45072639162698	-1.14967616745528	4.62759405262575e-06	0.000310635884353497
Tb927.11.14090-1	Tb927.11.14090	hypothetical protein, conserved	4561.00071892181	5395.27105027601	3726.73038756762	0.690740159825143	-0.533784990108135	0.00016565805753278	0.00582068057620062
Tb927.3.2580-1	Tb927.3.2580	hypothetical protein, conserved	25.5007101247083	4.05099371340928	46.9504265360073	11.5898542080171	3.53479051328579	0.000360443557824632	0.0105265902682876
Tb927.10.14230-1	Tb927.10.14230	hypothetical protein, conserved	1432.95346380184	1706.57129789663	1159.33562970705	0.679336181931537	-0.557802399683741	0.00361163337722392	0.0512407606121912
Tb927.5.860-1	Tb927.5.860	selenoprotein, putative (SelT)	2552.4020851299	3215.68285321245	1889.12131704736	0.587471278506254	-0.767409774902473	0.000658308547882844	0.0160364113243561
Tb927.7.6380-1	Tb927.7.6380	ssm4 protein, putative (TbSsm4)	1224.7634504888	905.486409659681	1544.04049131792	1.70520559430398	0.769945693502321	0.00602989339767271	0.0727171477190706
Tb927.5.3830-1	Tb927.5.3830	dihydroorotate oxidase	2707.8837171706	3271.80632244049	2143.9611119007	0.655283626416336	-0.609808611355668	0.000811380845044346	0.0186182926050354
Tb927.4.2920-1	Tb927.4.2920	hypothetical protein, conserved	1497.28165109573	1897.07066734326	1097.4926348482	0.578519637534211	-0.789562163225512	0.000120830426268	0.00460538001813838
Tb927.4.1360-1	Tb927.4.1360	hypothetical protein, conserved	976.103576706553	778.390610974266	1173.81654243884	1.50800449785699	0.592640731674409	0.00883152271621414	0.0922642820352453
Tb927.1.1910-1	Tb927.1.1910	hypothetical protein, conserved	1801.01815534345	2138.64584756495	1463.39046312195	0.684260306487004	-0.547382834927079	0.00394694704388706	0.0537921040299456
Tb927.8.1400-1	Tb927.8.1400	hypothetical protein, conserved (pseudogene),hypothetical protein, conserved, degenerate	349.190618539493	215.174640559525	483.206596519461	2.24564844287861	1.16713209095583	2.21630494774624e-05	0.00118664660743913
Tb927.5.3750-1	Tb927.5.3750	RNA-binding protein, putative (PPCT1)	1792.58871746076	1197.72885934675	2387.44857557477	1.99331305824667	0.99516830932978	0.00925764993745459	0.0949516091076443
Tb927.11.4060-1	Tb927.11.4060	leucine-rich repeat protein (LRRP), putative	229.778891295617	165.480181511247	294.077601079987	1.77711674228493	0.829538457946996	0.00185544034748811	0.0319860623687493
Tb927.11.5550-1	Tb927.11.5550	DNA polymerase theta, putative	957.91732126856	1222.65401546891	693.180627068212	0.56694749152103	-0.818712970354982	0.0038941052901327	0.0534770642515169
Tb927.9.13520-1	Tb927.9.13520	hypothetical protein, conserved	2492.08330529252	2941.64377638613	2042.5228341989	0.69434744294844	-0.526270344494418	0.00669076695510351	0.0779578351828447
Tb927.10.5720-1	Tb927.10.5720	hypothetical protein	103.306130693602	32.1654101316742	174.446851255531	5.42343003062622	2.43920556800294	1.29813570155624e-06	0.000103333899429189
Tb927.6.530-1	Tb927.6.530	procyclin associated gene 3 (PAG3) protein,procyclin PARP A,procyclic acidic repetitive protein A (PAG3)	118.587621596815	17.9750097087016	219.200233484928	12.1947212845629	3.60818488000186	6.37665004462469e-09	8.96218236740611e-07
Tb927.4.2730-1	Tb927.4.2730	kinesin, putative	703.583759566114	930.2059708681	476.961548264127	0.512748319406088	-0.963677236779945	0.00803634467816161	0.0877119563843099
Tb927.11.7170-1	Tb927.11.7170	seryl-tRNA synthetase	4629.3249508364	5593.31235423285	3665.33754743995	0.655307144552035	-0.609756833945817	0.000972296749457124	0.0206756720126875
Tb927.8.8030-1	Tb927.8.8030	hypothetical protein, conserved	2244.28355137511	2615.01788340915	1873.54921934107	0.716457516878837	-0.481046934022163	0.002413713627759	0.0389092367055416
Tb927.7.1110-1	Tb927.7.1110	asparagine synthetase a, putative	2615.761659885	3587.67799391557	1643.84532585443	0.458191991768008	-1.12597585129834	5.14163975048597e-05	0.00225605119783518
Tb927.11.10670-1	Tb927.11.10670	glycosyl hydrolase, putative	663.502134594687	817.390617726772	509.613651462602	0.623464033487291	-0.681621758900063	0.00593338858116612	0.071831534707388
Tb927.11.8200-1	Tb927.11.8200	ribosomal protein S26, putative	11630.8201783762	13555.140962522	9706.49939423036	0.716075134966682	-0.481817123100621	0.00132475859612093	0.0251968327576923
Tb927.11.11450-1	Tb927.11.11450	hypothetical protein, conserved	1951.48280921308	1502.92312587564	2400.04249255052	1.59691633672361	0.675288731186416	0.00564302504295788	0.0692483086785896
Tb927.10.4180-1	Tb927.10.4180	TFIIF-stimulated CTD phosphatase, putative	2156.45360113788	2619.15608137546	1693.7511209003	0.64667819262257	-0.628880134456327	0.00827467161624457	0.0891971749889824
Tb927.10.2280-1	Tb927.10.2280	hypothetical protein, conserved	984.078744683821	1190.44709834735	777.710391020293	0.653292693224217	-0.614198590932995	0.00347367367252926	0.0499931114950411
Tb927.7.6490-1	Tb927.7.6490	hypothetical protein, conserved	1413.85958751317	942.653137922371	1885.06603710396	1.99974514619311	0.999816150124364	5.40275829781211e-08	6.56727174173243e-06
Tb927.3.580-2	Tb927.3.580	leucine-rich repeat protein (LRRP), putative	872.802600368545	637.164279959858	1108.44092077723	1.73964698844553	0.798794582115251	7.68662428117219e-05	0.00321586908879739
Tb927.6.3750-1	Tb927.6.3750	heat shock 70 kDa protein, mitochondrial precursor, putative	2664.61631623794	3418.74985299787	1910.48277947801	0.55882496866588	-0.839531612139837	2.89877984628192e-06	0.000210278425139564
Tb927.9.1340-1	Tb927.9.1340	Myosin-like protein (TbMlp-2)	2165.77960289524	2566.27299366937	1765.2862121211	0.687879355187778	-0.53977253713259	0.00403287661037606	0.0547145175118139
Tb927.5.5580-1	Tb927.5.5580	Variant Surface Glycoprotein, putative	133.538310010231	57.3939700737642	209.682649946698	3.6533916311628	1.86923641399341	2.6523841024429e-05	0.00135557926144738
Tb927.2.4550-1	Tb927.2.4550	FtsJ cell division protein, putative	2758.13439360058	3238.23770246077	2278.0310847404	0.703478649207655	-0.50742145699722	0.00291923606691966	0.0438372711285745
Tb927.8.5700-1	Tb927.8.5700	hypothetical protein, conserved	1315.60571505147	1051.57743976861	1579.63399033433	1.5021565988349	0.587035220698974	0.00617618560831378	0.0737779409651826
Tb927.3.1540-1	Tb927.3.1540	CAAX prenyl protease 2, putative,peptidase with unknown catalytic mechanism (family U48)	456.324668768978	333.140755959454	579.508581578502	1.73953072751337	0.798698163315158	0.00279307032462387	0.042510435820629
Tb927.10.10100-1	Tb927.10.10100	hypothetical protein, conserved	1594.62444666462	1310.04395883543	1879.2049344938	1.43445944834121	0.520507184206984	0.00201838122754223	0.034055997493121
Tb927.11.10800-1	Tb927.11.10800	hypothetical protein, conserved	1878.13099772602	2168.86626840571	1587.39572704633	0.731901155073609	-0.450279272490237	0.00563463271283568	0.0692483086785896
Tb927.9.12700-1	Tb927.9.12700	phospholipase A1, putative	935.374552903252	1318.74257164119	552.006534165318	0.418585511710858	-1.25640571770518	6.0446171470325e-06	0.000396871030931075
Tb927.11.5400-1	Tb927.11.5400	signal recognition particle 54 kDa (SRP54)	1599.05698439521	1888.77292169234	1309.34104709808	0.693223114361949	-0.528608335341094	0.0065347525319699	0.0768262144830367
Tb927.1.2420-1	Tb927.1.2420	hypothetical protein	740.78754760894	344.378301570331	1137.19679364755	3.30217318705053	1.72341578637679	3.38562985345996e-14	9.45446244556129e-12
Tb927.9.650-1	Tb927.9.650	hypothetical protein (pseudogene)	309.383354174447	8.10717580055419	610.659532548341	75.3233367045768	6.23502500536156	3.85947941772498e-17	1.33523143701678e-14
Tb927.9.11270-1	Tb927.9.11270	T-complex protein 1, eta subunit, putative,t- complex protein 1 (eta subunit), putative (TCP-1-eta)	12951.9182922983	15760.10933571	10143.7272488866	0.64363305055901	-0.635689684529344	0.000102271346518072	0.00403037307996461
Tb927.10.2400-1	Tb927.10.2400	hypothetical protein	506.913737446121	200.112087036703	813.715387855539	4.06629804278785	2.02371596262327	0.00276248449048152	0.0422594353603423
Tb927.4.230-1	Tb927.4.230	DNA-directed RNA polymerase III subunit, pseudogene, putative,DNA-directed RNA polymerase III subunit, degenerate	1209.66324724436	818.250984748642	1601.07550974008	1.95670465368509	0.968426011038936	9.84960152921368e-05	0.00392022857324235
Tb927.5.1440-1	Tb927.5.1440	hypothetical protein	393.869110820995	267.662060646972	520.076160995017	1.94303279193894	0.958310249028499	0.000463095503104396	0.0127386668208686
Tb927.10.12710-1	Tb927.10.12710	heat shock protein 110, putative	9755.18692491398	12568.8350928444	6941.53875698362	0.552281791089418	-0.856523532819786	0.00105694756045165	0.0219734590689038
Tb927.3.3920-1	Tb927.3.3920	serine/threonine-protein kinase, putative,protein kinase, putative	469.028571186313	687.704434433951	250.352707938676	0.364041142390976	-1.45782658795453	1.79530380286842e-06	0.000135703846275643
Tb927.7.5660-1	Tb927.7.5660	hypothetical protein, conserved	827.939291423585	1035.66903567158	620.209547175589	0.598849174604717	-0.739735401471168	0.00123111802014445	0.023971448727904
Tb927.9.4920-1	Tb927.9.4920	hypothetical protein, conserved	875.371676190854	531.19147428588	1219.55187809583	2.29587999268129	1.19904723326429	0.000971750933435058	0.0206756720126875
Tb927.9.14970-1	Tb927.9.14970	hypothetical protein, unlikely	274.939441658489	390.120637502629	159.758245814348	0.409509855302828	-1.28802992256827	1.01765024826183e-05	0.000631294067801046
Tb927.10.6300-1	Tb927.10.6300	hypothetical protein, conserved	1297.68898337358	1011.3275229968	1584.05044375035	1.56630805325701	0.64736798223277	0.00408736127435682	0.0549766939843227
Tb927.10.4090-1	Tb927.10.4090	hypothetical protein, conserved	566.841090638222	346.962938945841	786.719242330603	2.26744460005109	1.18106730215051	3.11764771947452e-06	0.000220812923123412
Tb927.11.14250-1	Tb927.11.14250	T-complex protein 1, epsilon subunit, putative (TCP-1-epsilon)	7105.60569556288	9013.06145501948	5198.14993610628	0.57673521500415	-0.794018979964536	4.02902133478097e-06	0.000276649213025609
Tb927.9.14650-1	Tb927.9.14650	SLACS retrotransposable element (part), putative	500.267561540443	309.194963191037	691.340159889849	2.23593603451652	1.16087891626438	0.000839709957776157	0.018977867010544
Tb927.10.15520-1	Tb927.10.15520	signal recognition particle protein, putative	2748.97247664724	3204.94683799673	2292.99811529775	0.71545589715023	-0.483065257248753	0.00477663213470598	0.0611177895471981
Tb927.11.4370-1	Tb927.11.4370	hypothetical protein, conserved	1353.52785201059	903.401822165742	1803.65388185544	1.99651344241426	0.997482785589344	0.00344525331841579	0.0497956165197789
Tb927.11.17330-1	Tb927.11.17330	variant surface glycoprotein (VSG), degenerate	34.7700807273142	65.8354706907326	3.7046907638957	0.0562719568194291	-4.15144005675778	6.53603695164701e-06	0.000426026466522209
Tb927.9.11580-1	Tb927.9.11580	Gim5A protein,glycosomal membrane protein (gim5A)	1046.33342952877	1329.91032648056	762.756532576981	0.573539822489775	-0.802034434777125	0.000104975975045962	0.00410547345886275
Tb927.4.4900-1	Tb927.4.4900	hypothetical protein	495.632867802075	627.906524707751	363.3592108964	0.578683604323939	-0.789153325663641	0.0065617528346484	0.0769530205315024
Tb927.10.4990-1	Tb927.10.4990	cell division related protein kinase 2, putative,CDC2-related protein kinase (CRK3)	1254.77176425221	1496.16627058775	1013.37725791667	0.677315935961167	-0.562099154848612	0.00490595744365832	0.0625057892432105
Tb927.10.4130-1	Tb927.10.4130	NDUFA5/B13 subunit, putative	1258.03182156882	998.923186134601	1517.14045700304	1.51877589594622	0.602909007654841	0.00641504828053572	0.0756432322184579
Tb927.3.5350-1	Tb927.3.5350	hypothetical protein, conserved	513.050461786036	627.874205683666	398.226717888406	0.634246022982889	-0.656885526937686	0.008482874858523	0.090193214364556
Tb927.9.1960-1	Tb927.9.1960	nitrilase, putative	955.573761063702	1159.77171352939	751.375808598017	0.647865265062768	-0.626234284303528	0.00162482290447486	0.0290019141965541
Tb927.11.14370-1	Tb927.11.14370	hypothetical protein, conserved	1099.30712041323	1394.54407224142	804.07016858505	0.576582830611218	-0.794400217750778	0.000546853262058678	0.0141348996902811
Tb927.2.5160-1	Tb927.2.5160	chaperone protein DNAj, putative	8232.63060529925	9849.61190007106	6615.64931052744	0.671665988228401	-0.574184119208632	0.00188481669336309	0.0322317987771882
Tb927.8.2600-1	Tb927.8.2600	hypothetical protein, conserved	1530.81409759403	1794.23939137143	1267.38880381663	0.70636549944871	-0.501513214797031	0.00668618771449454	0.0779578351828447
Tb927.3.4390-1	Tb927.3.4390	dihydrolipoamide dehydrogenase, putative (GCVL-1)	859.84154090596	1123.60507772246	596.078004089456	0.530504904176563	-0.914562006898115	1.86389531805783e-05	0.00102857290711228
Tb927.9.2950-1	Tb927.9.2950	hypothetical protein, unlikely	1233.5582725843	837.400316113069	1629.71622905553	1.94616146865113	0.960631412255874	0.000652101112519171	0.0159826962046593
Tb927.11.6460-1	Tb927.11.6460	hypothetical protein, conserved	2851.37758952891	3395.95774779319	2306.79743126463	0.679277424097418	-0.557927188123329	0.0024339222675079	0.0390726675927984
Tb927.10.10150-1	Tb927.10.10150	hypothetical protein, conserved	2472.07495336421	1651.9345049466	3292.21540178183	1.99294547811885	0.994902242277577	0.00134534721639496	0.0252814638143605
Tb927.3.1510-1	Tb927.3.1510	variant surface glycoprotein (VSG)-related, putative	59.153383514317	21.6679889020078	96.6387781266263	4.45997912236662	2.15703695675351	0.000562425699093503	0.0143314990463061
Tb927.7.7240-1	Tb927.7.7240	leucine-rich repeat protein (LRRP), putative	1726.2287686887	2047.12843428391	1405.32910309349	0.686487999266682	-0.542693594543791	0.0075079054137502	0.0852697085816705
Tb927.3.4570-1	Tb927.3.4570	UDP-GlcNAc:PI a1-6 GlcNAc-transferase, putative (TbGPI1)	2732.75091220523	3245.75727829739	2219.74454611307	0.683891109466283	-0.54816146033012	0.00465804631328911	0.0598558951257651
Tb927.6.3070-1	Tb927.6.3070	hypothetical protein, conserved	619.806678964599	794.68183313361	444.931524795588	0.559886367404578	-0.83679404239004	0.00614398999325736	0.0737110387733889
Tb927.7.2190-1	Tb927.7.2190	hypothetical protein, conserved	3922.8949424856	4657.88586608008	3187.90401889112	0.684410075847126	-0.547067095627426	0.00344887927646717	0.0497956165197789
Tb927.3.5060-1	Tb927.3.5060	hypothetical protein, conserved	2219.33231487781	2720.72614559054	1717.93848416508	0.631426461994102	-0.663313372108346	0.00132777084237312	0.0251968327576923
Tb04.24M18.150-1	Tb04.24M18.150	hypothetical protein, conserved	287.259624893033	196.370167834919	378.149081951146	1.92569516093219	0.945379341489213	0.00709776142681322	0.0814341377987053
Tb927.4.4380-1	Tb927.4.4380	vacuolar-type proton translocating pyrophosphatase 1, putative (PPase1)	918.476400622289	1191.86183067174	645.090970572843	0.541246438112099	-0.885642469246464	0.00290533620487601	0.0437015036168223
Tb927.8.6960-1	Tb927.8.6960	hypothetical protein, conserved	617.647037988769	433.074283086888	802.21979289065	1.85238381547976	0.889383057193601	0.000278643845187452	0.00864276340503837
Tb927.11.3030-1	Tb927.11.3030	phosphoribosylpyrophosphate synthetase, putative (PRS)	1587.97893939887	2122.1938009778	1053.76407781995	0.496544696970854	-1.01000450564166	0.00605711253611445	0.07293671654933
Tb927.9.11600-1	Tb927.9.11600	unspecified product (gim5B)	2729.40197268494	3996.18252262386	1462.62142274602	0.366004659313126	-1.45006608046232	7.90006602991262e-12	1.7331974131479e-09
Tb927.8.6240-1	Tb927.8.6240	STOP axonemal protein	3256.02530552318	3945.84701572589	2566.20359532047	0.650355572604069	-0.620699388170901	0.000184988507646912	0.00630292282683323
Tb927.3.5800-1	Tb927.3.5800	expression site-associated gene (ESAG, pseudogene), putative,expression site-associated gene 1 (ESAG1), degenerate	340.975964350895	228.87310623573	453.07882246606	1.97960708410802	0.985214110072265	0.00834908178591414	0.0894047507908306
Tb927.8.4430-1	Tb927.8.4430	uridine phosphorylase	9556.49689623082	11374.2079693708	7738.78582309081	0.680380193850006	-0.555586950726564	0.00177778934236006	0.0308710716882794
Tb927.4.4620-1	Tb927.4.4620	cytochrome oxidase subunit VIII (COXVIII)	1162.77377190157	953.604704334476	1371.94283946867	1.43869135002449	0.524757116365502	0.00145310861525872	0.0266749224372494
Tb927.11.2610-1	Tb927.11.2610	hypothetical protein, conserved	10124.4260232428	12614.9426720506	7633.90937443487	0.605148162214671	-0.724639685189406	1.52933548414894e-05	0.000870656498729096
Tb927.11.4120-1	Tb927.11.4120	leucine-rich repeat protein (LRRP), putative	1366.25757520044	914.773527116984	1817.74162328391	1.98709469546275	0.990660626195635	0.000777817933215808	0.0180321451270005
Tb927.10.16190-1	Tb927.10.16190	expression site-associated gene 4 (ESAG4) protein, putative,expression site-associated gene (ESAG) protein, putative,receptor-type adenylate cyclase	1715.81665805964	1343.80956694619	2087.82374917309	1.55366042966764	0.635671220626655	0.00205938747349314	0.0345091314953441
Tb927.8.1940-1	Tb927.8.1940	endosomal integral membrane protein, putative	2009.6669371642	2464.54324859235	1554.79062573605	0.630863599826902	-0.664599983697399	0.000353993464513159	0.0104057882787447
Tb927.7.6900-1	Tb927.7.6900	double-strand-break repair protein rad21 homolog, putative	5356.21533738904	3369.62055827421	7342.81011650387	2.17912076137871	1.12374614919115	9.11796022595423e-10	1.4645723612939e-07
Tb927.1.520-1	Tb927.1.520	variant surface glycoprotein (VSG, pseudogene), putative,variant surface glycoprotein, fragment	83.6621783537196	37.5751593320374	129.749197375402	3.45305780951871	1.78787448733576	0.000747605512774817	0.0174349431478617
Tb927.7.6600-1	Tb927.7.6600	hypothetical protein, conserved	1696.3077444381	1437.54970987584	1955.06577900036	1.35999872948339	0.44360530370439	0.00621583979896742	0.0739569827932698
Tb927.6.2790-1	Tb927.6.2790	L-threonine 3-dehydrogenase, putative	2931.37377512945	3696.5107926875	2166.23675757139	0.586022029708848	-0.770973195505499	0.0001741348524124	0.0060243961440367
Tb927.3.4680-1	Tb927.3.4680	RAB GDP dissociation inhibitor alpha, putative	4087.18917894681	5094.39763098786	3079.98072690576	0.604581925087876	-0.72599024687755	0.000236327886636798	0.00751155243921555
Tb927.11.5330-1	Tb927.11.5330	hypothetical protein, conserved	896.045128336904	1091.29765091192	700.792605761889	0.642164495796621	-0.638985191820101	0.00820777539862047	0.0889505297717965
Tb927.9.4050-1	Tb927.9.4050	hypothetical protein, conserved	986.425793881854	657.633442680512	1315.2181450832	1.9999258853418	0.999946536584464	1.4542455700261e-05	0.000838521724511846
Tb927.7.6570-1	Tb927.7.6570	hypothetical protein, conserved	823.64449486565	608.00486629711	1039.28412343419	1.70933520608753	0.773435341858572	0.0002160623842668	0.00714515127382302
Tb927.7.6980-1	Tb927.7.6980	hypothetical protein, conserved	2812.87458168289	3340.04030529623	2285.70885806956	0.684335711292214	-0.547223860127747	0.00252907945072246	0.0398887414972905
Tb927.8.4760-1	Tb927.8.4760	hypothetical protein, conserved	733.090456259154	564.385391338094	901.795521180214	1.59783639871004	0.676119699346862	0.0100165568929364	0.0998498281422506
Tb927.11.260-1	Tb927.11.260	predicted WD40 repeat protein (PIFTF6)	2068.09321094126	2508.32230155265	1627.86412032986	0.648985227824277	-0.623742454855868	0.00116094454876004	0.0233202246498522
Tb927.6.2710-1	Tb927.6.2710	hypothetical protein, conserved	795.92109239091	972.877670663538	618.964514118282	0.636220290364076	-0.65240171178573	0.00905551972229289	0.0935182547669627
Tb927.10.100-1	Tb927.10.100	expression site-associated gene (ESAG, pseudogene), putative,expression site-associated gene 2 (ESAG2), degenerate	447.799065275685	82.0173388844446	813.580791666925	9.91961946989271	3.31028477792782	4.77534577289251e-32	4.29542352271681e-29
Tb927.5.1000-1	Tb927.5.1000	ubiquitin-conjugating enzyme E2, putative,ubiquitin carrier protein, putative,ubiquitin-protein ligase, putative	3573.38672397269	4022.37347346784	3124.39997447753	0.776755315011528	-0.364467886748113	0.00894063826164311	0.09275783294519
Tb927.8.7970-1	Tb927.8.7970	hypothetical protein	1789.01675107971	2179.63903591015	1398.39446624928	0.641571582821905	-0.640317853078707	0.000210771976169102	0.00702182935422619
Tb927.10.830-1	Tb927.10.830	adenylate kinase, putative	601.169165171117	841.77702776516	360.561302577074	0.428333502441058	-1.22319357172031	0.000156668923621925	0.00555236131893968
Tb927.2.2940-1	Tb927.2.2940	hypothetical protein, conserved	1261.58079522951	1007.32410120435	1515.83748925467	1.50481606410721	0.589587155013154	0.00754867656266354	0.0852716087035817
Tb927.7.930-1	Tb927.7.930	zinc finger protein family member, putative (ZC3H17)	1834.31616092807	2202.41773098555	1466.21459087059	0.665729561764142	-0.586991862242508	0.00170004564458808	0.0298670128380269
Tb927.10.7480-1	Tb927.10.7480	hypothetical protein, conserved	724.674492492931	555.289230685872	894.059754299989	1.610079405278	0.687131840374612	0.00253656032645361	0.0398887414972905
Tb927.9.4250-1	Tb927.9.4250	hypothetical protein, conserved	1098.60611628166	1410.81412227352	786.398110289815	0.557407313886638	-0.843196162343818	0.00319365951852892	0.0470163132064937
Tb927.11.16530-1	Tb927.11.16530	hypothetical protein, conserved	2008.28834254152	2335.15799095348	1681.41869412956	0.720044939418857	-0.47384114409147	0.00949488997055524	0.0962869619900163
Tb927.9.16890-2	Tb927.9.16890	variant surface glycoprotein (VSG, pseudogene), putative,variant surface glycoprotein (VSG), degenerate and frameshifted	179.373379720697	0.580318333660903	358.166441107733	617.189601521396	9.26956994520267	6.45425672645273e-10	1.07511183804523e-07
Tb927.3.1670-1	Tb927.3.1670	hypothetical protein, conserved	1141.69709671605	1397.22098831546	886.173205116645	0.634239832157868	-0.656899609038044	0.00381396678967933	0.0530241596184939
Tb927.5.3400-1	Tb927.5.3400	calcium-translocating P-type ATPase,calcium pump	2367.23432672686	3002.08171353649	1732.38693991723	0.577061887458238	-0.793202044749332	0.00227093648851671	0.0373880088928105
Tb927.10.14470-1	Tb927.10.14470	intraflagellar transport protein IFT140, putative (IFT140)	3253.95644268787	3816.43323279324	2691.4796525825	0.70523430868791	-0.503825433374606	0.00694626208700848	0.0805175611760841
Tb927.10.6070-1	Tb927.10.6070	universal minicircle sequence binding protein (UMSBP), putative,predicted zinc finger protein	7422.63004039323	9251.00604890794	5594.25403187852	0.604718449247896	-0.725664500299381	1.89593844076676e-05	0.00103987599235957
Tb927.3.5490-1	Tb927.3.5490	flagellar transport protein, putative (PIFTB2)	2048.3732760067	2419.9892480708	1676.75730394259	0.692877997404034	-0.529326751234095	0.00696030059762641	0.0805764528644138
Tb927.11.3730-1	Tb927.11.3730	leucyl-tRNA synthetase, putative (LeuRS)	2821.8265630253	3328.40983942691	2315.24328662369	0.695600421317805	-0.523669288417498	0.00870776529717946	0.0917309253853384
Tb927.3.3160-1	Tb927.3.3160	poly(A) polymerase,polynucleotide adenylyltransferase (PAP)	193.691793115363	112.204782955117	275.178803275608	2.45246945832676	1.29423517004497	0.000470035243353648	0.0127733142415893
Tb927.2.5710-1	Tb927.2.5710	hypothetical protein	17.2809694823721	1.7980046694112	32.763934295333	18.2223855436718	4.1876399336508	0.00206402587487439	0.0345091314953441
Tb927.6.5190-1	Tb927.6.5190	DNA-directed RNA polymerase III, pseudogene, putative,DNA-directed RNA polymerase III, degenerate	251.530051313462	164.700791142675	338.359311484249	2.05438789417313	1.03870860627425	0.000726740966665431	0.0172481134436822
Tb927.4.5090-1	Tb927.4.5090	hypothetical protein	43.5126565630969	18.1815783301298	68.843734796064	3.78645536410769	1.92084792188035	0.00785982303720536	0.086323697459905
Tb927.9.11540-1	Tb927.9.11540	hypothetical protein, conserved	3198.52544040428	3945.92327469002	2451.12760611855	0.621179743113759	-0.68691731117926	0.000929927699531221	0.0199329618125481
Tb927.11.13190-1	Tb927.11.13190	elongation factor 1 gamma, putative	1619.25000245525	2008.09094838159	1230.40905652892	0.612725762008221	-0.706686584293261	0.00296349987953065	0.044108385502283
Tb927.3.5370-1	Tb927.3.5370	hypothetical protein, conserved	2085.72682726519	2695.71480223414	1475.73885229623	0.547438791029813	-0.869230428464491	8.72406095806092e-07	7.5454738767075e-05
Tb927.2.460-1	Tb927.2.460	DNA-directed RNA polymerase, pseudogene, putative,DNA-directed RNA polymerase, degenerate	2668.73147164986	1803.98923061832	3533.4737126814	1.95870000369696	0.969896450019359	2.0648108600961e-06	0.000153495650302185
Tb927.9.3530-1	Tb927.9.3530	U6 snRNA-associated Sm-like protein LSm6p,Sm- like protein (Lsm6)	494.382672265029	358.35462733768	630.410717192377	1.75918118282964	0.814904077527695	0.00262745628135565	0.0407434568516704
Tb927.11.3240-1	Tb927.11.3240	T-complex protein 1, zeta subunit, putative (TCP-1-zeta)	12035.1761853332	13761.1772533728	10309.1751172936	0.749149213579591	-0.416674995360268	0.00519377955538571	0.0654314385163787
Tb927.10.12910-1	Tb927.10.12910	hypothetical protein, conserved	2081.86535178996	1598.50543076947	2565.22527281044	1.60476481557878	0.682361880363286	0.000560569530689304	0.0143247810470179
Tb927.8.2850-1	Tb927.8.2850	Poly(A)-specific ribonuclease PARN-1	1558.43341761132	1177.76446031904	1939.1023749036	1.64642629340193	0.719337927345534	0.000986325350501413	0.0208260095563692
Tb927.10.14170-1	Tb927.10.14170	Aquaporin 2	1861.44207149214	2368.43465293168	1354.4494900526	0.571875389669733	-0.806227273566118	9.35538413480195e-05	0.00375677144163141
Tb927.10.2240-1	Tb927.10.2240	hypothetical protein, conserved	6836.90886187706	8021.73829964637	5652.07942410775	0.704595339934851	-0.505133161744967	0.000370887447312023	0.0107617180276505
Tb927.4.2880-1	Tb927.4.2880	Nucleoporin (TbNup225)	3758.83832532497	4394.11694815221	3123.55970249773	0.710850380031701	-0.492382161908215	0.00237439513415522	0.0384131011361982
Tb927.11.10880-1	Tb927.11.10880	hypothetical protein, conserved	1045.11671530832	1286.099332311	804.134098305645	0.625250381602092	-0.677494061976875	0.0060083913331438	0.0726417742495006
Tb927.11.990-1	Tb927.11.990	hypothetical protein, conserved	2081.75592622947	1711.71520477243	2451.79664768652	1.43236248696668	0.518396640626829	0.00744527514812776	0.0846652970384439
Tb927.4.2180-1	Tb927.4.2180	60S ribosomal protein L35a, putative	22011.3588906842	24724.0761036737	19298.6416776948	0.78056068088333	-0.357417303034558	0.00791118968777518	0.0867741062738165
Tb927.4.760-1	Tb927.4.760	gamma-adaptin 1, putative,AP-1 adapter complex gamma subunit, putative	3989.8527906958	4819.46896302003	3160.23661837157	0.655722994093371	-0.608841608470097	0.000988627691002742	0.0208260095563692
Tb927.10.9530-1	Tb927.10.9530	hypothetical protein	12.3742158175168	1.13332295106359	23.6151086839699	20.8370514881109	4.38107924081329	0.00465326602656406	0.0598558951257651
Tb927.9.12120-1	Tb927.9.12120	unspecified product	966.814756358607	1250.25178882099	683.377723896221	0.546592078496969	-0.871463543178367	0.000219399149173905	0.00719796957411589
Tb927.7.1930-1	Tb927.7.1930	nucleoside diphosphatase, putative,ectonucleoside triphosphate diphosphohydrolase 5, putative	582.465030430882	311.693661658229	853.236399203535	2.73741979437203	1.45281669477523	1.09622207962718e-09	1.70008924245629e-07
Tb927.6.4440-1	Tb927.6.4440	hypothetical protein, conserved	4879.88365806531	5868.66080006014	3891.10651607048	0.663031422097289	-0.592850851352325	0.00105775517252199	0.0219734590689038
Tb927.4.180-1	Tb927.4.180	hypothetical protein	163.747869548452	117.482849171274	210.012889925629	1.78760467086951	0.838027719498436	0.00636487908205717	0.0753016756382794
Tb927.8.520-1	Tb927.8.520	hypothetical protein	280.074496408071	21.2472223669063	538.901770449237	25.3633986195111	4.66467617013577	1.12995639863693e-05	0.000677597187049277
Tb927.7.7380-1	Tb927.7.7380	U6 snRNA-associated Sm-like protein LSm3p (TbLSm3)	591.584253938254	457.482429798293	725.686078078216	1.58625999778434	0.665629257026784	0.00419896944900502	0.0557075666575224
Tb927.1.1090-1	Tb927.1.1090	hypothetical protein, unlikely	1795.03849640582	1324.26174963259	2265.81524317905	1.71100255958286	0.774841918035826	0.000636060173673342	0.0158048653651705
Tb927.7.7470-1	Tb927.7.7470	receptor-type adenylate cyclase GRESAG 4, putative	1000.68066007493	1223.06130637927	778.300013770583	0.636354048412054	-0.65209843351376	0.00654239914330251	0.0768262144830367
Tb927.11.8010-1	Tb927.11.8010	DNA repair protein, putative	1409.59914491828	1088.6248559505	1730.57343388606	1.58968759938433	0.668743279282536	0.000650610537082938	0.0159826962046593
Tb927.10.1390-1	Tb927.10.1390	hypoxanthine-guanine phosphoribosyltransferase, putative	2039.91761073431	2496.05906563697	1583.77615583166	0.63451068832279	-0.65628362844051	0.00134866266871874	0.0252814638143605
Tb927.1.3370-1	Tb927.1.3370	hypothetical protein, unlikely	112.780726863326	40.8339076456992	184.727546080953	4.52387627664161	2.1775594736433	4.32812210230038e-06	0.000292717731655578
Tb927.11.5440-1	Tb927.11.5440	malic enzyme	2028.74252007219	2900.59750426442	1156.88753587995	0.398844560191171	-1.32610149363789	1.70447143423596e-05	0.00095751881678303
Tb927.7.5760-1	Tb927.7.5760	nuclear transport factor 2 protein, putative (NFT2)	356.433013515265	455.568931501781	257.297095528749	0.564781919347683	-0.824234191272893	0.00261516311699938	0.040697910445345
Tb927.9.7040-1	Tb927.9.7040	hypothetical protein, conserved	1773.75300035063	1533.74251960086	2013.76348110041	1.31297362847088	0.392837939493282	0.00995000883548968	0.0995554276698884
Tb927.7.4180-1	Tb927.7.4180	fatty acid elongase, putative	1953.45253008371	2370.10424344734	1536.80081672007	0.648410643105207	-0.625020323234431	0.00231379200312603	0.0378410164874884
Tb927.11.3640-1	Tb927.11.3640	hypothetical protein, conserved	479.363103872829	361.018009929375	597.708197816283	1.65561878182535	0.727370520129617	0.00184292628297479	0.0318790806064582
Tb927.3.1310-1	Tb927.3.1310	hypothetical protein, conserved	1407.65939480816	1134.90805171551	1680.41073790081	1.4806580456987	0.566238492255631	0.00399220660955806	0.0542445595966385
Tb927.11.3090-1	Tb927.11.3090	hypothetical protein, conserved	1124.37443002165	842.807618707312	1405.94124133598	1.66816389663444	0.738261040128878	0.0035510949287789	0.0507823511675139
Tb927.9.2580-1	Tb927.9.2580	deoxyhypusine hydroxylase, putative	1155.34181893939	1488.51347746357	822.170160415219	0.55234310798193	-0.856363366998946	0.00014539817483379	0.00523142633051977
Tb927.8.510-1	Tb927.8.510	hypothetical protein	425.474392444994	11.5259898856097	839.422795004377	72.8286943972078	6.18643507701808	1.43572870847902e-13	3.79834698022610e-11
Tb927.1.3820-1	Tb927.1.3820	ATP synthase subunit, putative	5594.69939631275	2128.0226493737	9061.37614325179	4.25812015953808	2.09021666165581	7.31934307917591e-08	8.33385961989712e-06
Tb927.11.7460-1	Tb927.11.7460	glucose-regulated protein 78, putative,luminal binding protein 1 (BiP), putative	1094.25326604058	1381.6271479756	806.879384105558	0.584006607924446	-0.775943401867864	0.00135104188142554	0.0252814638143605
Tb927.8.7280-1	Tb927.8.7280	hypothetical protein, conserved	1066.51555699377	788.707655940107	1344.32345804742	1.7044635587378	0.769317755130388	0.00012605927168605	0.0047600007577471
Tb927.7.4830-1	Tb927.7.4830	kinesin, putative	1222.42569507845	979.897893657336	1464.95349649957	1.49500627155328	0.580151536543674	0.00203206957535084	0.0341653566921136
Tb927.10.14410-1	Tb927.10.14410	leucine-rich repeat protein (LRRP), putative	1768.18307541011	2146.18312859219	1390.18302222804	0.647746692119391	-0.626498351946502	0.0017563172276985	0.0306459318891127
Tb927.7.2230-1	Tb927.7.2230	hypothetical protein, conserved	1041.84217128392	1297.15921346287	786.52512910498	0.606344326079519	-0.721790802091327	0.00269283573574545	0.0414761257586136
Tb927.11.7260-1	Tb927.11.7260	hypothetical protein, conserved	309.184013014215	208.913605777386	409.454420251045	1.95992223066291	0.970796409614507	0.000930721952336878	0.0199329618125481
Tb927.3.2310-1	Tb927.3.2310	PACRGA	3064.7347699784	3667.20771016431	2462.2618297925	0.671426879630489	-0.574697800429552	0.00088333184435827	0.0193794388780552
Tb927.5.4160-1	Tb927.5.4160	hypothetical protein, conserved	1471.64301390853	809.72384423994	2133.56218357712	2.63492572036066	1.3977622922694	0.00141908442288365	0.0261570991472099
Tb927.10.2780-1	Tb927.10.2780	DNA-directed RNA polymerase iii largest subunit,RNA polymerase III largest subunit (RPC160)	1876.28658699119	2239.70083695282	1512.87233702956	0.67547964981246	-0.566015788781097	0.00905485288655266	0.0935182547669627
Tb927.7.6090-1	Tb927.7.6090	hypothetical protein, conserved	11725.9053765636	13146.9123127708	10304.8984403563	0.783826513419897	-0.351393721063767	0.00733110859634795	0.0836844185585658
Tb927.9.3540-1	Tb927.9.3540	hypothetical protein, conserved	1516.5125262005	1152.84987905053	1880.17517335048	1.63089332576326	0.705662420660858	0.00134799777532081	0.0252814638143605
Tb927.9.14620-1	Tb927.9.14620	hypothetical protein, unlikely	25.4664305068278	6.06802208572044	44.8648389279351	7.39365122508587	2.88628699000787	0.00445491401383654	0.0579074444428608
Tb927.3.5620-1	Tb927.3.5620	hypothetical protein, conserved	2657.42229058329	3175.8095214285	2139.03505973807	0.673540099085009	-0.570164256060978	0.00283555924492694	0.0430842152164153
Tb927.6.3400-1	Tb927.6.3400	hypothetical protein, conserved	32.8186901898536	3.83715838424494	61.8002219954622	16.105726114723	4.00950179991082	1.10308610562595e-05	0.000674983640823499
Tb927.3.2270-1	Tb927.3.2270	hypothetical protein, conserved	1391.63505786128	1664.51371199971	1118.75640372286	0.672122071243744	-0.57320481488293	0.00131504371383276	0.0251142637068486
Tb927.7.920-1	Tb927.7.920	dynein heavy chain, putative	4157.29890159033	5059.7755373109	3254.82226586977	0.643274042863885	-0.63649462007983	0.000156787078933928	0.00555236131893968
Tb927.8.470-1	Tb927.8.470	variant surface glycoprotein (VSG, pseudogene), putative,variant surface glycoprotein, degenerate	9.49493170616563	0.155927785990071	18.8339356263412	120.786269789917	6.91631265741945	0.00187490448861839	0.0321233635716617
Tb927.2.2230-1	Tb927.2.2230	hypothetical protein, conserved	2194.03201512443	1757.37975634168	2630.68427390718	1.49693557377914	0.582012130955797	0.00249092631170268	0.0395863642646035
Tb927.10.2170-1	Tb927.10.2170	hypothetical protein	347.466042979438	188.687763849142	506.244322109734	2.68297377520717	1.42383295300937	0.00812146506086	0.0883344355773104
Tb927.9.3470-1	Tb927.9.3470	low molecular weight protein tyrosine phosphatase, putative	1228.71039757656	1005.94491744177	1451.47587771135	1.44289796841224	0.528969286197753	0.00800263137241311	0.0874649686450254
Tb927.8.1420-1	Tb927.8.1420	acyl-CoA dehydrogenase, mitochondrial precursor, putative	2388.1646155201	1697.82351703614	3078.50571400407	1.81320713437764	0.858543742881315	0.00770442833441948	0.0853382649409446
Tb927.4.610-1	Tb927.4.610	hypothetical protein, conserved	823.7962870545	1033.32110657944	614.271467529562	0.594463292792847	-0.750340366397857	0.000874331482015428	0.0193794388780552
Tb927.11.11990-1	Tb927.11.11990	hypothetical protein	61.4372358354206	26.0733544403533	96.8011172304878	3.71264531581215	1.89244749521943	0.00196886005054251	0.0332892784861463
Tb927.3.2960-1	Tb927.3.2960	inosine-adenosine-guanosine-nucleosidehydrolase,IAG-nucleoside hydrolase (IAGNH)	8377.94831024512	11584.9956595936	5170.9009608966	0.446344661045646	-1.16376992565938	1.92504415023095e-12	4.556782139823e-10
Tb927.1.3850-1	Tb927.1.3850	hypothetical protein, conserved	3550.06120365091	2745.43743996804	4354.68496733378	1.5861534136376	0.665532316054682	8.620355878288e-05	0.00352455005114548
Tb927.8.3630-1	Tb927.8.3630	folate transporter, putative,expression site-associated gene 10 (ESAG10) protein, putative	1232.78226450649	715.609035725259	1749.95549328773	2.44540720690338	1.2900747214002	0.000899631195598978	0.0195563254264774
Tb927.9.14440-1	Tb927.9.14440	hypothetical protein	1597.1225429203	1111.79095750124	2082.45412833936	1.87306266010626	0.905399163282225	1.25674331889743e-05	0.000738850075391005
Tb927.3.5180-1	Tb927.3.5180	cofilin/actin depolymerizing factor, putative	4031.62527492145	4576.44865492054	3486.80189492236	0.761901237802239	-0.392324095813562	0.00916881219025451	0.0943632330106857
Tb927.6.2690-1	Tb927.6.2690	ubiquitin carboxyl-terminal hydrolase, putative,cysteine peptidase, Clan CA, family C19, putative	912.562885632869	1113.94067255095	711.185098714792	0.638440732293367	-0.647375396956436	0.0072111066811077	0.0826291778300176
Tb927.2.5120-1	Tb927.2.5120	vesicle-associated membrane protein, putative,synaptobrevin, putative	1134.82178141876	708.87326664905	1560.77029618846	2.20176210561086	1.13865859805932	0.00193061453753941	0.0327041012526685
Tb927.10.8260-1	Tb927.10.8260	hypothetical protein, conserved	452.021705069991	319.12219234559	584.921217794393	1.83290674175665	0.874133383462125	0.00091062527701248	0.0196900826123251
Tb927.9.7020-1	Tb927.9.7020	hypothetical protein, conserved	668.251272782756	473.900901582187	862.601643983324	1.82021524142158	0.864109059968336	0.000791618944579805	0.0182579805294752
Tb927.5.1590-1	Tb927.5.1590	hypothetical protein, conserved	657.453234347331	532.636635958847	782.269832735814	1.46867447697731	0.554514666491817	0.00767896680417125	0.0853382649409446
Tb927.4.2580-1	Tb927.4.2580	hypothetical protein, conserved	1116.87947156725	1410.82160017743	822.937342957056	0.583303617447846	-0.777681073610903	0.00111252161699594	0.0227394406547528
Tb927.7.6920-1	Tb927.7.6920	hypothetical protein, conserved	2780.04178470438	486.134988439108	5073.94858096966	10.4373244091342	3.38368002170019	1.55169546130559e-13	3.98785733555536e-11
Tb927.11.8380-1	Tb927.11.8380	NADPH--cytochrome p450 reductase, putative (CPR)	541.894148066771	690.400311595507	393.387984538036	0.569796939443611	-0.811480222368074	0.00359853231915495	0.0512407606121912
Tb927.3.4100-1	Tb927.3.4100	hypothetical protein, conserved	5188.44620319349	6740.3195501078	3636.57285627918	0.53952528945323	-0.890237509384156	2.01482301417821e-06	0.000151027775104442
Tb927.11.17440-1	Tb927.11.17440	variant surface glycoprotein (VSG), degenerate	587.725952301309	325.782894433456	849.669010169162	2.60808355713935	1.38299009101819	5.8554219822414e-09	8.36024138575577e-07
Tb927.10.5350-1	Tb927.10.5350	dynein heavy chain, putative	4594.19543071858	5327.44032856302	3860.95053287413	0.724729005817987	-0.464486458447496	0.00581312118273528	0.0708523374508182
Tb07.30D13.160-1	Tb07.30D13.160	hypothetical protein, conserved (pseudogene)	2542.51202229641	750.616913282875	4334.40713130995	5.77445972054256	2.52968596904691	2.59690522686729e-42	2.91989531445891e-39
Tb927.11.3490-1	Tb927.11.3490	hypothetical protein, conserved	3870.12552457035	4840.60655118234	2899.64449795835	0.599025032771999	-0.739311801553751	3.86096214753805e-05	0.00184730609133536
Tb927.7.5840-1	Tb927.7.5840	hypothetical protein, conserved	898.369078875275	1153.3718768013	643.366280949253	0.557813393832293	-0.842145519102282	0.00703645245815871	0.0810476152429754
Tb927.11.3220-1	Tb927.11.3220	metacaspase,cysteine peptidase, Clan CD, family C13 (mca1)	1433.26654608034	1919.01005521569	947.523036944981	0.493756160562943	-1.0181293461874	0.0027428994543667	0.0420313127632512
Tb927.9.15650-1	Tb927.9.15650	hypothetical protein	703.670294254849	894.182037616326	513.158550893371	0.573885997823584	-0.801163920198009	0.000740822922152206	0.017410694212969
Tb927.11.12710-1	Tb927.11.12710	variant surface glycoprotein (VSG)-related, putative	657.076271220465	330.3394386265	983.81310381443	2.97818845943727	1.57443505039174	1.18079356093473e-11	2.41391774559271e-09
Tb927.10.10230-1	Tb927.10.10230	procyclin-associated gene 5 (PAG5) protein (PAG5)	1932.20406490767	79.6879222847216	3784.72020753062	47.4942764100183	5.56968175796428	2.15439078469241e-19	9.22797386109915e-17
Tb927.11.1640-1	Tb927.11.1640	hypothetical protein, conserved	1349.12749619941	1124.49244644902	1573.7625459498	1.39953145165137	0.484943908941268	0.00775303496298446	0.0853593017038498
Tb927.8.7810-1	Tb927.8.7810	hypothetical protein, conserved	784.354935932163	630.395493106033	938.314378758293	1.48845350104758	0.573814152811497	0.00369452384889967	0.051962111993597
Tb927.4.4700-1	Tb927.4.4700	hypothetical protein, conserved	3404.5526659641	4145.74257762305	2663.36275430514	0.642433220210255	-0.638381598368642	0.000155742648303233	0.00555236131893968
Tb927.3.2590-1	Tb927.3.2590	hypothetical protein	252.58282787006	156.097374466573	349.068281273547	2.23622134879852	1.16106299811347	0.00022982893091898	0.00738882864523796
Tb927.3.3490-1	Tb927.3.3490	high mobility group protein, putative (TDP1)	7837.75837947209	6355.60263602675	9319.91412291742	1.46640919148838	0.552287733866288	0.00110037593223128	0.0226496144403213
Tb927.10.1210-1	Tb927.10.1210	katanin, putative	1420.28353782195	1741.68067400892	1098.88640163498	0.630934486461065	-0.66443788518609	0.00117133033878216	0.0233616771559767
Tb927.10.14890-1	Tb927.10.14890	C-terminal motor kinesin, putative (TBKIFC1)	6876.8454588058	8917.34805177681	4836.34286583479	0.542352147494246	-0.882698201844988	0.000182296311946273	0.00626863280064797
Tb927.2.4400-1	Tb927.2.4400	hypothetical protein, conserved	1805.18445112528	2249.21098532024	1361.15791693033	0.605171291539165	-0.724584545099495	0.000220698018716958	0.00719796957411589
Tb927.2.660-1	Tb927.2.660	expression site-associated gene (ESAG, pseudogene), putative,expression site-associated gene 4 (ESAG4), degenerate	192.351383534518	104.61620517896	280.086561890077	2.67727701851688	1.4207664227156	2.11207526169885e-05	0.00113761179514857
Tb927.4.620-1	Tb927.4.620	hypothetical protein, conserved	1850.00587423265	2208.42781739782	1491.58393106749	0.675405335559037	-0.566174518511829	0.00369328328301086	0.051962111993597
Tb927.7.7070-1	Tb927.7.7070	hypothetical protein, conserved	1369.38541340656	1643.38987420354	1095.38095260959	0.66653748438146	-0.585242083773273	0.00437096872129804	0.0571466041396452
Tb927.8.1370-1	Tb927.8.1370	hypothetical protein, conserved	584.691750523419	720.566869465509	448.816631581329	0.6228660386707	-0.683006182243203	0.00135190484654891	0.0252814638143605
Tb927.7.6940-1	Tb927.7.6940	glutaminyl cyclase, putative	4639.14680219589	1830.172967065	7448.12063732678	4.06962662620414	2.02489643841457	0.00089968329782304	0.0195563254264774
Tb927.9.15520-1	Tb927.9.15520	BARP protein (BARP)	191.397216776609	256.706530080453	126.087903472766	0.491175286554844	-1.02569012143847	0.00756501704394638	0.0852723412409745
Tb927.5.4420-1	Tb927.5.4420	nucleolar RNA helicase II, putative,nucleolar RNA helicase Gu, putative	5529.80342403961	6893.34053810653	4166.2663099727	0.604390032226247	-0.726448227528805	0.000220055043532085	0.00719796957411589
Tb927.10.7680-1	Tb927.10.7680	GTPase activating protein, putative	3770.27691124507	4383.34878205578	3157.20504043436	0.720272375622738	-0.473385520760752	0.00404591941323798	0.0548066936500432
Tb927.11.7930-1	Tb927.11.7930	RNA polymerase B subunit RPB8, putative (RPB8)	1681.33701667384	1349.39142384197	2013.28260950571	1.49199303770105	0.577240803356146	0.00629328876591902	0.0746809135216907
Tb927.3.4720-1	Tb927.3.4720	dynamin, putative,vacuolar sortin protein 1, putative	1644.32061361276	2004.83595657346	1283.80527065205	0.640354272599063	-0.643057805537216	0.00537058188167407	0.0674698100917015
Tb927.5.296b-1	Tb927.5.296b	hypothetical protein	175.766800585834	91.9342492668638	259.599351904805	2.82375016900663	1.49761245196631	0.000101602430294245	0.00402605224888428
Tb927.4.2040-1	Tb927.4.2040	ALBA-Domain Protein (ALBA3)	8355.50571067672	9355.50528163828	7355.50613971515	0.786222220851239	-0.346990955929656	0.0092453863780023	0.0949340758791446
Tb927.6.5490-1	Tb927.6.5490	expression site-associated gene (ESAG, pseudogene), putative,expression site-associated gene 3 (ESAG3), degenerate	779.157701892041	248.415307190631	1309.90009659345	5.27302488484839	2.39863080520677	7.8390244693134e-07	6.87973029676844e-05
Tb927.8.3940-1	Tb927.8.3940	hypothetical protein, conserved	1270.64190067929	834.664974762955	1706.61882659563	2.04467526276673	1.03187173118775	1.4158408426165e-06	0.000110743377211612
Tb927.9.11360-1	Tb927.9.11360	hypothetical protein, conserved	2072.29641944535	1554.06541920398	2590.52741968672	1.66693588807454	0.737198617980233	0.00065483781042587	0.0160061578934258
Tb927.4.2530-1	Tb927.4.2530	hypothetical protein, conserved	2641.38975528871	3426.78427380563	1855.99523677179	0.54161426237392	-0.884662364864399	5.08032225778425e-07	4.75086682346598e-05
Tb927.2.200-1	Tb927.2.200	expression site-associated gene (ESAG, pseudogene), putative,expression site-associated gene 3 (ESAG3), degenerate	5104.90217723801	3806.55145517704	6403.25289929897	1.68216638463939	0.750320410957108	0.00542614844454194	0.0677891739703538
Tb927.11.2470-1	Tb927.11.2470	aminopeptidase, putative,metallo-peptidase, Clan MF, Family M17	1146.12471575752	1472.24270226245	820.006729252595	0.556977954784533	-0.844307868134323	0.000669989357174869	0.0162440815843341
Tb927.3.3200-1	Tb927.3.3200	hypothetical protein, conserved	891.8887188907	1074.84188109387	708.935556687532	0.659571951146943	-0.600398046629902	0.0083695793674673	0.0894776702376052
Tb927.9.4930-1	Tb927.9.4930	hypothetical protein, conserved	1918.06272483702	1514.53802255589	2321.58742711814	1.53286836813795	0.616233813899369	0.00106828691520053	0.0221411078392367
Tb927.1.3320-1	Tb927.1.3320	leucine-rich repeat protein (LRRP), putative	305.889867078503	209.706768859737	402.072965297269	1.91731038289087	0.9390839059213	0.00148730063281551	0.0270815165833513
Tb927.2.2190-1	Tb927.2.2190	histone deacetylase 3 (HDAC3)	2499.62378155614	1103.62370241052	3895.62386070176	3.52984794744167	1.81960603896487	7.77202158792819e-23	4.11231377549495e-20
Tb927.3.5540-1	Tb927.3.5540	dynein intermediate chain WDRD34, putative	1321.46690658544	1559.22225960141	1083.71155356948	0.695033403285633	-0.524845779502311	0.00882522548110581	0.0922642820352453
Tb927.9.2630-1	Tb927.9.2630	hypothetical protein, conserved	2167.94859710521	2555.45645025502	1780.44074395541	0.696721223238898	-0.52134658413581	0.00581292847646161	0.0708523374508182
Tb927.7.6950-1	Tb927.7.6950	hypothetical protein, conserved	1870.37385453193	1280.86498788452	2459.88272117934	1.9204855659628	0.941471120863438	4.2850629979741e-07	4.10044060284862e-05
Tb927.3.3750-1	Tb927.3.3750	paraflagellar rod component, putative (PFC7)	1695.77915428595	2007.0389532704	1384.5193553015	0.689831830640595	-0.53568339483919	0.000469413442080803	0.0127733142415893
Tb927.2.680-1	Tb927.2.680	hypothetical protein	175.727542629399	87.4013200471184	264.05376521168	3.02116449807998	1.59510473888321	5.12179732855511e-05	0.00225605119783518
Tb927.11.4080-1	Tb927.11.4080	variant surface glycoprotein (VSG)-related, putative	288.277476405205	104.296051193509	472.258901616901	4.52806118939901	2.17889345398385	1.58025334060089e-07	1.69218795222678e-05
Tb927.11.2700-1	Tb927.11.2700	hypothetical protein, conserved	600.325941812419	780.31919402428	420.332689600559	0.538667628349381	-0.892532726987307	0.00382813582767556	0.0530571367795711
Tb927.11.13740-1	Tb927.11.13740	receptor-type adenylate cyclase GRESAG 4, putative	1737.52645307225	2111.26743063251	1363.78547551199	0.645955815793272	-0.630492608785469	0.00418289423689786	0.0555762683321954
Tb927.1.4800-1	Tb927.1.4800	hypothetical protein, conserved	727.29506291748	933.467582492639	521.12254334232	0.558265282175912	-0.840977255391103	0.000240087678628546	0.00760418545515413
Tb927.3.2160-1	Tb927.3.2160	hypothetical protein, conserved	1406.59187911355	1113.15938700931	1700.0243712178	1.52720660765859	0.610895249876262	0.00340478270785041	0.0493172632159653
Tb927.8.1970-1	Tb927.8.1970	hypothetical protein, conserved	1173.40287149883	786.093381500268	1560.7123614974	1.98540325898529	0.989432065630746	0.00105550510201523	0.0219734590689038
Tb927.11.1430-1	Tb927.11.1430	hypothetical protein, conserved	3241.22220384365	3995.04586887147	2487.39853881584	0.622620770939605	-0.683574388250982	0.000477925341745475	0.0129486097861462
Tb927.1.480-1	Tb927.1.480	leucine-rich repeat protein (LRRP), putative	490.045914433428	347.534142116546	632.55768675031	1.82013106078706	0.864042337204127	0.00132711305656223	0.0251968327576923
Tb927.9.4940-1	Tb927.9.4940	presenilin-like aspartic peptidase, putative,presenilin-like aspartic peptidase, clan AD, family A22A, putative	1570.16311709185	1220.51828432916	1919.80794985455	1.57294485015416	0.653468088551496	0.00269955154981613	0.0415084892146942
Tb927.9.11220-1	Tb927.9.11220	hypothetical protein, conserved	1294.66035281558	1559.25927901637	1030.06142661478	0.660609457629511	-0.598130470741486	0.000748180995561382	0.0174349431478617
Tb927.4.2840-1	Tb927.4.2840	hypothetical protein, conserved	1405.6189695645	1615.20735667827	1196.03058245074	0.740481138539648	-0.433465107086775	0.00501754583746188	0.0637617925124793
Tb927.11.17000-1	Tb927.11.17000	leucine-rich repeat protein (LRRP), putative	8457.87275938941	10186.085794433	6729.65972434584	0.660671808598334	-0.597994309825743	0.000372676810759969	0.0107788678867715
Tb927.10.9570-1	Tb927.10.9570	paraflagellar rod component, putative (PFC14)	7791.54899743033	9218.57485949907	6364.52313536158	0.690402066736313	-0.534491311619383	0.000385602201456395	0.0110461522359881
Tb927.3.3300-1	Tb927.3.3300	hypothetical protein, conserved	3236.06314296914	3910.48858651183	2561.63769942646	0.655068450592628	-0.610282427671175	0.00181030583752296	0.0313751464518672
Tb927.2.540-1	Tb927.2.540	DNA-directed RNA polymerase, pseudogene, putative,DNA-directed RNA polymerase, degenerate	1396.47944776944	885.495605032909	1907.46329050597	2.15411943285148	1.10709824078548	5.1327342039176e-07	4.75086682346598e-05
Tb927.10.250-1	Tb927.10.250	hypothetical protein, conserved	1492.76387252615	1139.89599151257	1845.63175353973	1.61912294391938	0.69521253712197	0.00115978530388987	0.0233202246498522
Tb927.10.1060-1	Tb927.10.1060	T-complex protein 1, delta subunit, putative (TCP-1-delta)	4552.68704193399	5450.06310179578	3655.31098207221	0.670691497290699	-0.576278782523514	0.000645832401144257	0.0159826962046593
Tb927.8.1660-1	Tb927.8.1660	procyclin-associated gene (pseudogene), putative	40.6220884529952	9.41975365678772	71.8244232492027	7.62487277970875	2.93071326653148	0.00025613488868812	0.0080276422430301
Tb927.7.310-1	Tb927.7.310	hypothetical protein, conserved	522.962661126085	318.424937566925	727.500384685245	2.28468407733406	1.19199468538212	6.61145570558962e-06	0.000427842043681861
Tb927.1.2110-1	Tb927.1.2110	calpain-like cysteine peptidase, putative,cysteine peptidase, Clan CA, family C2, putative	405.126689660653	297.173762208069	513.079617113236	1.72653067787996	0.787875968962269	0.00270940436471172	0.0415888946426312
Tb927.1.3010-1	Tb927.1.3010	mRNA processing protein, putative	1277.419706626	985.494194315668	1569.34521893634	1.59244491544275	0.671243468813106	0.00223987596999423	0.0369682281653177
Tb927.2.2260-1	Tb927.2.2260	phosphatidylinositol kinase related protein, putative	4750.53459247296	1796.83566125087	7704.23352369505	4.28766730861281	2.10019296763451	1.15775950197783e-07	1.27000569759642e-05
Tb927.10.3070-1	Tb927.10.3070	hypothetical protein, conserved	629.964833335317	846.2734720579	413.656194612735	0.488797307573449	-1.03269175645971	3.74988456835902e-05	0.00180375463595665
Tb927.3.5340-1	Tb927.3.5340	Hsc70-interacting protein (Hip), putative	4204.54176049756	4983.07410846763	3426.0094125275	0.687529291748994	-0.54050691494701	0.000744395356884121	0.0174349431478617
Tb927.4.4740-1	Tb927.4.4740	Hypothetical protein, putative	1088.05881137482	1430.74210929479	745.375513454856	0.520971255834672	-0.940724319713259	0.00993396991208203	0.0995056340302649
Tb927.9.9290-1	Tb927.9.9290	Polyadenylate-binding protein 1 (Poly(A)-binding protein 1) (PABP 1) (PABP1)	4651.89346704681	5728.92472287663	3574.86221121699	0.624002301329239	-0.680376745110484	8.60792669831103e-05	0.00352455005114548
Tb927.7.200-1	Tb927.7.200	hypothetical protein, conserved	728.27657530147	452.103111756322	1004.45003884662	2.22172777122579	1.15168205382736	1.07623449606794e-06	8.88140302030376e-05
Tb927.11.12210-1	Tb927.11.12210	hypothetical protein, conserved	1409.98040449299	1811.33421681079	1008.6265921752	0.55684179253848	-0.844660601327622	0.00117493230449412	0.0233816727409837
Tb927.11.13730-1	Tb927.11.13730	ornithine decarboxylase (ODC)	2253.20659562079	2954.78749163763	1551.62569960395	0.525122603231272	-0.929273798920628	7.8778456983563e-07	6.87973029676844e-05
Tb927.2.2020-1	Tb927.2.2020	expression site-associated gene (ESAG) protein, putative,expression site-associated gene 3 (ESAG3) protein, putative	1390.1208279584	910.315212530418	1869.92644338637	2.05415269089979	1.03854342518895	9.97905658642186e-07	8.38893588737053e-05
Tb927.10.8230-1	Tb927.10.8230	protein disulfide isomerase,bloodstream- specific protein 2 precursor	26480.4589712705	31773.5313277894	21187.3866147515	0.66682504995033	-0.584619793262043	0.000108488588850538	0.00422447989918005
Tb927.3.2720-1	Tb927.3.2720	hypothetical protein	394.364925640544	519.277147057293	269.452704223794	0.518899600628996	-0.946472669380308	0.00114805128200582	0.0232583812649602
Tb927.11.2300-1	Tb927.11.2300	eukaryotic peptide chain release factor subunit 1, putative (ERF1)	1345.47178878606	1747.80046580887	943.143111763243	0.539617153223932	-0.889991885819541	4.58829928638781e-05	0.00208443192328577
Tb927.10.7620-1	Tb927.10.7620	mitochondrial ATP-dependent zinc metallopeptidase, putative,metallo-peptidase, Clan MA(E) Family M41	1762.63364683742	2117.32128931237	1407.94600436247	0.664965686345941	-0.588648198507796	0.00358937959371451	0.0512407606121912
Tb927.9.13160-1	Tb927.9.13160	hypothetical protein	39.4551271335158	2.67652171692314	76.2337325501084	28.4823889408769	4.83199825132563	3.17304162415844e-08	3.90979580949386e-06
Tb927.3.2950-1	Tb927.3.2950	ribonuclease inhibitor- like protein	1207.91910284937	1557.86306487201	857.975140826725	0.550738482844263	-0.860560674579363	7.28274272006398e-05	0.00306113414798951
Tb927.11.3990-1	Tb927.11.3990	hypothetical protein, conserved	1408.65520575726	1750.03880569947	1067.27160581504	0.609855965672982	-0.713459544254375	0.000182588303921042	0.00626863280064797
Tb927.11.7880-1	Tb927.11.7880	hypothetical protein, conserved	1298.65535186962	820.842425431993	1776.46827830724	2.16420134153315	1.11383472324937	0.00429909697654765	0.0566184147936254
Tb927.11.11540-1	Tb927.11.11540	DNA topoisomerase II, putative (TOP2)	1826.44642395241	1109.23958646472	2543.6532614401	2.29315045412959	1.19733101357803	1.3880553082254e-10	2.49711149949749e-08
Tb927.10.14240-1	Tb927.10.14240	N-myristoyltransferase (NMT)	1264.9829984609	1575.69818852357	954.267808398229	0.605615856734836	-0.723525115235407	0.00352654963681824	0.050511646470032
Tb927.8.4630-1	Tb927.8.4630	hypothetical protein, conserved	1979.19950933177	1591.84238117608	2366.55663748746	1.48667774238993	0.572091957517361	0.00772755051466529	0.0853382649409446
Tb927.3.5520-1	Tb927.3.5520	26S proteasome regulatory non-ATPase subunit (RPN1)	4324.75091224619	5213.36603853077	3436.13578596162	0.659101194998767	-0.601428108690812	0.000490471338291204	0.0129758520233217
Tb927.11.16130-1	Tb927.11.16130	nucleoside diphosphate kinase (NDPK)	16868.9719044571	20164.2735553925	13573.6702535218	0.673154439024748	-0.570990560550783	0.000200263653311689	0.00674670996830953
Tb927.2.1380-1	Tb927.2.1380	leucine-rich repeat protein (LRRP), putative	9492.81991516789	38.7660459243637	18946.8737844114	488.749196174884	8.9329505194572	7.77579077692531e-19	3.04101034949753e-16
Tb927.8.7320-1	Tb927.8.7320	variant surface glycoprotein (VSG)-related, putative	158.729355787646	54.0125212331241	263.446190342168	4.87750218518971	2.28614251918215	2.40424987417673e-08	3.04594755186192e-06
Tb927.7.180-1	Tb927.7.180	hypothetical protein	5544.31728725462	3944.00920066256	7144.62537384668	1.81151336377371	0.85719544878261	4.00604198795706e-06	0.000276649213025609
Tb927.6.1200-1	Tb927.6.1200	hypothetical protein, conserved	1939.64346225073	1532.9542925708	2346.33263193067	1.53059529778662	0.614092872610092	0.00386712778026123	0.0531877895771403
Tb927.8.2460-1	Tb927.8.2460	hypothetical protein, conserved	2523.54984189916	3306.85726006896	1740.24242372936	0.526252658299821	-0.926172479095439	3.08253707291997e-06	0.000220058896594564
Tb927.10.14140-1	Tb927.10.14140	pyruvate kinase 1 (PYK1)	29401.4054920122	40047.1890594523	18755.621924572	0.468338037327121	-1.09437787975304	5.75481642706733e-10	9.76690070971144e-08
Tb927.10.520-1	Tb927.10.520	hypothetical protein, conserved	3077.80339245382	3640.58989603613	2515.01688887151	0.690826750799329	-0.533604145636187	0.00505435340756132	0.0641239899873259
Tb927.10.8800-1	Tb927.10.8800	hypothetical protein, conserved	1477.1790077146	1813.50933719594	1140.84867823326	0.629083432234901	-0.668676727561288	0.0029552699532895	0.0440840020395341
Tb927.8.6320-1	Tb927.8.6320	hypothetical protein, conserved	617.304355326094	488.506154997508	746.10255565468	1.52731454460074	0.610997210271023	0.00822396782071478	0.0890187611881221
Tb927.5.3580-1	Tb927.5.3580	phosphoglycerate mutase protein, putative	668.199381433325	476.863510833401	859.535252033249	1.80247645816108	0.849980416794224	0.000393944457576664	0.0112493028441336
Tb927.10.160-1	Tb927.10.160	RNA polymerase II	816.884121543306	609.657910463748	1024.11033262286	1.6798114402286	0.748299298769188	0.000740107245588104	0.017410694212969
Tb927.3.2530-1	Tb927.3.2530	expression site-associated gene (ESAG, pseudogene), putative,expression site-associated gene 11 (ESAG11), degenerate	83.3125200720391	3.80984466798673	162.815195476092	42.7353894094925	5.4173593633235	6.96930992621421e-15	2.08963142620989e-12
Tb927.11.880-1	Tb927.11.880	cyclophilin a,cyclophilin type peptidyl-prolyl cis-trans isomerase (CYPA)	24656.0559876261	29150.6959067408	20161.4160685114	0.691627264508948	-0.531933352574974	0.000144982262793672	0.00523142633051977
Tb927.9.12650-1	Tb927.9.12650	ubiquitin-activating enzyme E1, putative (UBA2)	8922.15621502178	10958.5084693289	6885.80396071469	0.628352296298986	-0.670354437656357	0.000136927308758697	0.00502796779797095
Tb927.3.4020-1	Tb927.3.4020	phosphatidylinositol 4-kinase alpha, putative	1722.01462180767	1300.86305717375	2143.16618644158	1.64749561809974	0.720274628053249	0.000719636509735642	0.0171246836113019
Tb927.9.6170-1	Tb927.9.6170	arginine kinase (AK)	3509.20337635866	4249.08781094124	2769.31894177608	0.651744342549286	-0.617621940350948	0.000310926147344984	0.00941677001807452
Tb927.6.350-1	Tb927.6.350	hypothetical protein, conserved	982.456092589888	777.680121729839	1187.23206344994	1.52663290506784	0.610353192647057	0.00692071070816678	0.0803248939612389
Tb927.1.3810-1	Tb927.1.3810	hypothetical protein, conserved	3197.88473959897	907.772222252921	5487.99725694502	6.04556641238133	2.59587751268405	0.00090009102018473	0.0195563254264774
Tb927.4.1080-1	Tb927.4.1080	V-type ATPase, A subunit, putative	4184.27805591056	4892.56043990293	3475.9956719182	0.710465555738166	-0.493163387390165	0.00942417561227738	0.0962207260300057
Tb927.8.1830-1	Tb927.8.1830	tRNA-methyl transferase, putative	1917.2694642257	1505.49297751423	2329.04595093716	1.5470320922936	0.629503124978675	0.00108479024934655	0.0223800190203492
Tb927.11.13990-1	Tb927.11.13990	GDP-L-fucose synthetase, putative	1724.1357854596	1405.90651245119	2042.36505846802	1.45270332015688	0.538740097160916	0.00691385007583412	0.0803248939612389
Tb927.3.2540-1	Tb927.3.2540	variant surface glycoprotein (VSG)-related, putative	130.249128392588	18.4355263589356	242.062730426241	13.1302315818563	3.71482045659031	1.16689755084711e-14	3.38588499028058e-12
Tb927.10.2020-1	Tb927.10.2020	hexokinase (HK2)	1531.00211378073	2124.37510945706	937.629118104404	0.441367023145003	-1.17994925258844	0.0019033311699185	0.0323027620253149
Tb927.4.4550-1	Tb927.4.4550	hypothetical protein, conserved	1704.31763775498	2126.54326248156	1282.0920130284	0.602899567409822	-0.730010400668307	0.00292410924704221	0.0438372711285745
Tb927.11.16660-1	Tb927.11.16660	hypothetical protein, conserved	1918.08935265311	2456.75286270127	1379.42584260494	0.561483356159896	-0.832684836894548	5.84062408285974e-05	0.00252578911660208
Tb927.2.4330-1	Tb927.2.4330	PFR5	559.012108272536	748.195612341739	369.828604203334	0.494294002935712	-1.01655869192453	0.000146043868232908	0.00523372348507972
Tb927.10.90-1	Tb927.10.90	hypothetical protein	556.052495809292	21.5561604127376	1090.54883120585	50.5910519464049	5.66081033249239	7.24813701554527e-21	3.62205513637943e-18
Tb927.6.270-1	Tb927.6.270	receptor-type adenylate cyclase GRESAG 4, pseudogene, putative,receptor-type adenylate cyclase GRESAG 4, degenerate	169.130129064562	112.840072623206	225.420185505918	1.99769621080127	0.99833720951021	0.00641642981463962	0.0756432322184579
Tb927.11.2270-1	Tb927.11.2270	dynein intermediate chain IC140 (IDA7), putative	1681.3314827463	2043.36990709271	1319.29305839989	0.645645731504861	-0.631185325629419	0.00392609339312151	0.0536705320229909
Tb927.1.60-1	Tb927.1.60	RNA polymerase (pseudogene), putative	1472.20507921441	1109.71885676635	1834.69130166246	1.65329379642032	0.725343119654891	8.8804790706836e-05	0.00360380903846965
Tb927.10.7930-1	Tb927.10.7930	2,3-bisphosphoglycerate-independent phosphoglycerate mutase (PGAM)	6198.28776698676	8166.43279074482	4230.14274322869	0.517991496608261	-0.948999680183615	2.93783075254867e-05	0.00145196635270194
Tb927.1.3760-1	Tb927.1.3760	hypothetical protein, conserved	229.862653612094	4.94835599278596	454.776951231402	91.904655181318	6.52206603406118	2.78839056926808e-18	1.00326292682265e-15
Tb927.7.2170-1	Tb927.7.2170	hypothetical protein, conserved	4333.62216196217	5153.94752307808	3513.29680084625	0.681671046341584	-0.552852388338993	0.00115369758087099	0.0233202246498522
Tb927.11.13280-1	Tb927.11.13280	mitochondrial RNA binding protein 2 (GBP25)	2938.2622843637	3564.30468456226	2312.21988416514	0.648715552904284	-0.624342067156491	0.000498465611717283	0.0131486750070292
Tb927.7.1310-1	Tb927.7.1310	hypothetical protein, conserved	1680.24139630301	2001.90726431263	1358.5755282934	0.678640590656868	-0.559280372194722	0.00859051797249307	0.0909078931324414
Tb927.5.3720-1	Tb927.5.3720	hypothetical protein, conserved	515.822519539807	380.015715876527	651.629323203086	1.71474309082209	0.777992442659901	0.000548547159170643	0.0141380564376503
Tb927.9.4420-1	Tb927.9.4420	hypothetical protein, conserved	2317.00535945247	2894.47614434325	1739.53457456169	0.600984249934591	-0.734600912335265	0.000136416050104859	0.00502796779797095
Tb927.2.1200-1	Tb927.2.1200	DNA-directed RNA polymerase III subunit 2, pseudogene, putative,DNA-directed RNA polymerase III subunit 2, degenerate	1239.24131174329	865.507190964465	1612.97543252212	1.8636187536752	0.898106753533935	6.7131433011496e-06	0.000431319457098862
Tb927.5.1160-1	Tb927.5.1160	hypothetical protein, conserved	4419.85563944823	5505.1560101395	3334.55526875697	0.605714944792722	-0.723289087471789	4.11670897934392e-05	0.00191864234555433
Tb927.11.7080-1	Tb927.11.7080	acidocalcisomal pyrophosphatase	1941.24501223012	2353.31457517807	1529.17544928218	0.64979644685474	-0.621940239984295	0.00322231884875157	0.0472834552112893
Tb927.9.9940-1	Tb927.9.9940	PACRGB	1442.01611579514	1897.47483329135	986.557398298929	0.519931743488608	-0.943605855852839	1.49185172435558e-05	0.000854726513412641
Tb927.1.500-1	Tb927.1.500	retrotransposon hot spot protein (RHS, pseudogene), putative	190.632417324515	106.804038654645	274.460795994385	2.56976046460063	1.36163388757541	0.000448188295408508	0.0124427583864183
Tb927.10.2770-1	Tb927.10.2770	eukaryotic translation initiation factor 5, putative	2154.78719252867	2656.27453886863	1653.29984618871	0.622413015671524	-0.684055865140982	0.0011340669009431	0.0230790311628579
Tb927.11.9530-1	Tb927.11.9530	14-3-3-I protein	6012.49434059609	7491.57388217846	4533.41479901372	0.605135165228519	-0.724670670805821	8.20807419736053e-05	0.00340237914309945
Tb927.10.11820-1	Tb927.10.11820	hypothetical protein, conserved	750.352422602978	887.598951865857	613.105893340099	0.690746526966109	-0.533771691619218	0.00553831997339551	0.0689034414394088
Tb927.7.3280-1	Tb927.7.3280	translation initiation factor IF-2, putative	1190.56133454999	911.742994327113	1469.37967477286	1.61161608470301	0.688508109460821	0.00011696414593132	0.00447698933043499
Tb927.6.180-1	Tb927.6.180	receptor-type adenylate cyclase GRESAG 4, putative	594.321606215361	174.047016087289	1014.59619634343	5.82943746553279	2.54335667161745	8.30395300752656e-24	4.66837858141884e-21
Tb927.4.660-1	Tb927.4.660	hypothetical protein, conserved	2394.65304450759	2788.74034404168	2000.56574497351	0.717372540347058	-0.479205572150225	0.00882694722871207	0.0922642820352453
Tb927.5.3730-1	Tb927.5.3730	hypothetical protein, conserved	1861.90431932808	1357.10680652538	2366.70183213078	1.74393188564892	0.80234369254857	2.40700696941694e-05	0.00125150449074597
Tb927.7.2210-1	Tb927.7.2210	hypothetical protein, conserved	349.771641193048	465.020865789314	234.522416596781	0.504326652522804	-0.987569624407865	0.0012712548614139	0.0244336270906368
Tb927.10.14340-1	Tb927.10.14340	hypothetical protein, conserved	1947.64352204489	2427.82993496325	1467.45710912654	0.604431590530146	-0.726349030165293	0.000144787665684754	0.00523142633051977
Tb927.11.8900-1	Tb927.11.8900	hypothetical protein, conserved	1462.02118057451	1032.43859541472	1891.6037657343	1.83217072098556	0.873553939485014	0.00986424265443142	0.099027748523003
Tb927.8.1010-1	Tb927.8.1010	chaperone protein DNAj, putative	848.840751606607	1046.65065402025	651.030849192964	0.62201351204656	-0.68498217441761	0.00254244183212102	0.0399114559859138
Tb927.7.1090-1	Tb927.7.1090	hypothetical protein, conserved	735.829660234185	511.608693353643	960.050627114727	1.87653306049494	0.908069707646651	0.00155013723740203	0.0279428546100827
Tb927.8.8200-1	Tb927.8.8200	hypothetical protein, conserved	1802.40941635845	2183.49709917766	1421.32173353925	0.650938228438473	-0.619407451271883	0.0018712319169622	0.0321233635716617
Tb927.7.4620-1	Tb927.7.4620	hypothetical protein, conserved	2037.68015358261	1633.63473782187	2441.72556934334	1.49465820774532	0.579815612606124	0.00459797071232297	0.0594299944574526
Tb927.11.16070-1	Tb927.11.16070	TFIIH basal transcription factor subunit (p34)	2035.72863892909	1575.47484731666	2495.98243054152	1.5842731064813	0.663821057263109	0.00105143795840559	0.0219734590689038
Tb927.11.1020-1	Tb927.11.1020	ribokinase, putative	2678.84115498652	3412.09239182294	1945.5899181501	0.570204348162638	-0.810449054122973	0.0036448009888034	0.0515650151560041
Tb927.11.2590-1	Tb927.11.2590	hypothetical protein, conserved	904.417086031889	1146.20661298175	662.627559082028	0.578104812498214	-0.790597012606245	0.00052167874233574	0.0136014501081449
Tb927.8.1890-1	Tb927.8.1890	cytochrome c1, heme protein, mitochondrial precursor	1058.86447087001	1276.380783717	841.34815802303	0.659167051679441	-0.601283963359334	0.00890898421615403	0.0925991596125785
Tb927.7.6530-1	Tb927.7.6530	variant surface glycoprotein (VSG, pseudogene), putative,variant surface glycoprotein, degenerate	166.369452490796	21.8828559369067	310.856049044686	14.2054606556364	3.82837371098549	5.46599464026773e-19	2.23484644496401e-16
Tb927.11.11400-1	Tb927.11.11400	hypothetical protein	30.382744103019	7.05665187301101	53.708836333027	7.61109337679569	2.928103719954	0.000997421373798015	0.0209621618161522
Tb927.3.830-1	Tb927.3.830	flap endonuclease-1 (FEN-1), putative	2189.27740884254	1593.80395032613	2784.75086735895	1.74723551587956	0.805074087184588	0.0082801157438355	0.0891971749889824
Tb927.10.9030-1	Tb927.10.9030	hypothetical protein, conserved	496.507385120144	331.186483362207	661.828286878081	1.99835536812733	0.998813160831321	0.0075185556196431	0.0852716087035817
Tb927.3.1160-1	Tb927.3.1160	hypothetical protein, conserved	1219.44488714368	954.239455777255	1484.6503185101	1.55584671071981	0.637699926276325	0.00325291544450177	0.0474999584793724
Tb927.11.11520-1	Tb927.11.11520	glycosomal membrane protein (PEX11)	5258.33371744543	6461.40880102096	4055.25863386991	0.627612144464399	-0.672054825772801	0.000247470530875735	0.00781051728149907
Tb927.2.4210-1	Tb927.2.4210	glycosomal phosphoenolpyruvate carboxykinase (PEPCK)	2372.12104299419	3220.35566839432	1523.88641759407	0.473204383152463	-1.07946465788964	1.282707630692e-06	0.000103017456589951
Tb927.10.3540-1	Tb927.10.3540	hypothetical protein, conserved	1041.14641955678	1268.28628728411	814.006551829445	0.641816094670979	-0.639768126690411	0.00431111051886408	0.0566936244403251
Tb927.6.170-1	Tb927.6.170	receptor-type adenylate cyclase GRESAG 4, putative	410.98044226612	163.436316030317	658.524568501924	4.0292426095787	2.01050867595024	3.46856320960003e-14	9.45446244556129e-12
Tb927.7.7040-1	Tb927.7.7040	methylthioadenosine phosphorylase, putative (MTAP)	3458.4659710135	4293.18574514001	2623.74619688699	0.611142017290338	-0.710420422154758	0.000143089847720365	0.00521090356374366
Tb927.10.15370-1	Tb927.10.15370	RNA-binding protein RPC40, putative,DNA-directed RNA polymerase, alpha subunit, putative (RPC40)	1335.34543486374	1614.18132244885	1056.50954727863	0.654517266793681	-0.611496842534984	0.0017614170969062	0.0306459318891127
Tb927.3.2900-1	Tb927.3.2900	eukaryotic initiation factor 2a, putative	2982.99576809158	3505.52313870941	2460.46839747374	0.701883370930933	-0.510696771135792	0.00370359015018029	0.051962111993597
Tb927.1.4690-1	Tb927.1.4690	arginine N-methyltransferase (PRMT1)	1278.86163661839	1513.05180056059	1044.67147267618	0.690439991736653	-0.534412064018843	0.00619584978178726	0.0738167798505648
Tb927.11.11110-1	Tb927.11.11110	protein kinase, putative,serine/threonine kinase, putative	727.219002543587	527.521061510061	926.916943577113	1.75711836210626	0.813211376703294	0.0029374907821554	0.0438915773845313
Tb927.1.5020-1	Tb927.1.5020	hypothetical protein, unlikely	231.235183761709	148.365146394843	314.105221128574	2.117109231926	1.0820957068951	0.00165655540006563	0.0292744908125548
Tb927.7.7050-1	Tb927.7.7050	hypothetical protein, conserved	1318.79078140956	1590.25749418695	1047.32406863218	0.658587727120032	-0.602552467539652	0.00619564320798617	0.0738167798505648
Tb927.8.4890-1	Tb927.8.4890	endoplasmic reticulum oxidoreductin, putative,pol-associated gene 1	3943.49482545955	4726.33162621063	3160.65802470848	0.668733866912881	-0.580495912830938	0.000631741246917046	0.0157410319003292
Tb927.1.3950-1	Tb927.1.3950	alanine aminotransferase (ALAT)	1826.62768720713	2238.03716545476	1415.21820895951	0.632347947926924	-0.661209478548392	0.000899463845664662	0.0195563254264774
Tb927.7.2030-1	Tb927.7.2030	retrotransposon hot spot protein 7 (RHS7), putative	168.087394314053	114.998684119555	221.176104508551	1.92329248114363	0.943578174539152	0.00946453803212417	0.0962869619900163
Tb927.4.2310-1	Tb927.4.2310	asparaginyl-tRNA synthetase, putative	3228.31876309811	4352.61702592554	2104.02050027068	0.483392057637619	-1.04873432575771	7.2259699570759e-08	8.33302561075612e-06
Tb927.10.7470-1	Tb927.10.7470	RNA-binding protein, putative (RBP15)	879.729909145012	579.571499502573	1179.88831878745	2.03579423729447	1.02559175206381	1.33497378916126e-05	0.000779746054123737
Tb927.2.2200-1	Tb927.2.2200	hypothetical protein, conserved	1042.97982030252	334.126600926324	1751.83303967872	5.24302176127846	2.39039853380456	3.34759171360475e-27	2.15082767599105e-24
Tb927.2.2340-1	Tb927.2.2340	hypothetical protein, conserved	505.803464874753	330.269505796621	681.337423952886	2.06297406207539	1.04472568222757	8.2822664116296e-05	0.0034173846959912
Tb927.10.1580-1	Tb927.10.1580	hypothetical protein, conserved	945.873005644021	701.555407559629	1190.19060372841	1.69650264384464	0.762563678359279	0.000881032279705011	0.0193794388780552
Tb927.6.560-1	Tb927.6.560	cysteine peptidase C (CPC),CPC cysteine peptidase, Clan CA, family C1, Cathepsin B-like (TbcatB)	12810.5847674943	14476.8073516233	11144.3621833654	0.769808004809555	-0.377429421869287	0.00949123332318287	0.0962869619900163
Tb927.8.1150-1	Tb927.8.1150	hypothetical protein, conserved	1236.45186540823	1494.54547802218	978.35825279428	0.654619258618346	-0.611272048409855	0.00508417821733381	0.0643209325807561
Tb927.2.490-1	Tb927.2.490	DNA-directed RNA polymerase, pseudogene, putative,DNA-directed RNA polymerase, degenerate	1725.67993493399	1118.4091787738	2332.95069109418	2.08595452842401	1.06070770899277	0.000399650867159453	0.011322161588912
Tb927.10.5770-1	Tb927.10.5770	valosin-containing protein homolog,Transitional endoplasmic reticulum ATPase, putative (VCP)	7352.61195982149	8462.95812725866	6242.26579238432	0.737598567607037	-0.439092240785284	0.00390584409970815	0.0535565056049921
Tb927.11.13070-1	Tb927.11.13070	hypothetical protein, conserved	1469.00763715871	1127.11763952668	1810.89763479074	1.60666249137153	0.684066896552291	0.0008622385218148	0.019341235670135
Tb927.3.1490-1	Tb927.3.1490	leucine-rich repeat protein (LRRP), putative	403.41271028971	285.841794281949	520.983626297471	1.82262928906605	0.866021156433507	0.000647988523011768	0.0159826962046593
Tb927.2.4580-1	Tb927.2.4580	UNC119	824.604856098592	1089.06690499364	560.142807203544	0.514332778486933	-0.959225995146757	0.00173659617700333	0.0303904330975582
Tb927.7.6540-1	Tb927.7.6540	variant surface glycoprotein (VSG, atypical), putative	100.698531322452	29.5367631123655	171.860299532539	5.81852178177879	2.54065267736481	6.92937696734634e-05	0.00295407871048291
Tb927.9.770-1	Tb927.9.770	hypothetical protein, conserved	21.1546203631359	4.45930516703894	37.8499355592329	8.487854977722	3.08540000678182	0.00739936603986311	0.0843565241173241
Tb927.11.15290-1	Tb927.11.15290	eRF1 methyltransferase catalytic subunit, putative	1335.11102591169	1069.78518232607	1600.43686949731	1.49603574244451	0.581144643695774	0.00832377533804434	0.0893464906512038
Tb927.2.910-1	Tb927.2.910	expression site-associated gene (ESAG, pseudogene), putative,expression site-associated gene 4 (ESAG4), degenerate	321.82484662195	190.091897067409	453.557796176491	2.38599226570743	1.2545893664851	0.00123921330277658	0.023971448727904
Tb927.10.14320-1	Tb927.10.14320	hypothetical protein, conserved	1730.16741270029	2167.1364752241	1293.19835017647	0.596731384922465	-0.744846437851659	0.000355849597346533	0.0104262772903325
Tb927.5.4140-1	Tb927.5.4140	hypothetical protein, conserved	466.289532060243	343.59821963787	588.980844482616	1.71415569354044	0.777498152681195	0.000339486076464009	0.0100781427649959
Tb07.30D13.180-1	Tb07.30D13.180	hypothetical protein, conserved (pseudogene)	1181.39236413603	446.899746183933	1915.88498208812	4.28705766438183	2.0999878226968	2.62250980899253e-13	6.3755339815913e-11
Tb927.5.1420-1	Tb927.5.1420	hypothetical protein	292.181460152889	186.571188238044	397.791732067734	2.13211769633045	1.09228707938488	0.000249505428764746	0.00784720745363249
Tb927.10.14790-1	Tb927.10.14790	aminopeptidase, putative,metallo-peptidase, Clan MG, Family M24	8384.62785255069	9696.21723733014	7073.03846777124	0.72946369647539	-0.455091914164597	0.00755547216639851	0.0852716087035817
Tb927.10.9540-1	Tb927.10.9540	hypothetical protein, unlikely	20.2385021860231	0.941612964421837	39.5353914076243	41.9868809175749	5.39186671345123	1.35520773311207e-05	0.000786457648989878
Tb927.2.2720-1	Tb927.2.2720	protein kinase, putative	821.752390503318	635.928675404792	1007.57610560184	1.58441684511315	0.663951944800016	0.00409498443240647	0.0549766939843227
Tb927.7.1940-1	Tb927.7.1940	hypothetical protein	38.3205644178393	7.0924340736627	69.548694762016	9.80604035789076	3.29367069921375	0.000229270121468824	0.00738882864523796
Tb927.7.710-1	Tb927.7.710	heat shock 70 kDa protein, putative (HSP70)	5124.75765809431	6500.29760373285	3749.21771245578	0.576776317180118	-0.793916167112112	1.97053413227862e-05	0.00106776834456905
Tb927.3.3470-1	Tb927.3.3470	cytochrome b5, putative (CYB5)	1134.90299203805	725.352963569705	1544.4530205064	2.1292434140003	1.09034088736533	6.84835197318431e-08	8.00012025958348e-06
Tb927.10.11930-1	Tb927.10.11930	beta-D-hydroxybutyrate dehydrogenase	890.48745149645	1105.64485943829	675.330043554608	0.610801956694938	-0.711223411093196	0.00189973447327939	0.0323027620253149
Tb927.8.1870-1	Tb927.8.1870	Golgi/lysosome glycoprotein 1 (tGLP1)	9201.49887222369	10615.7995245899	7787.19821985744	0.733547972700458	-0.447036776277183	0.00361076811954298	0.0512407606121912
Tb927.1.2670-1	Tb927.1.2670	flagellar protein PF16	1722.24229515917	2082.757866066	1361.72672425235	0.653809425684433	-0.613057918929069	0.00131155983631455	0.0251142637068486
Tb927.9.8200-1	Tb927.9.8200	hypothetical protein, conserved	2799.65467605593	3275.88624489929	2323.42310721256	0.709250240551008	-0.495633360079744	0.00501871585312233	0.0637617925124793
Tb927.11.14200-1	Tb927.11.14200	ubiquitin-conjugating enzyme E2, putative,ubiquitin carrier protein, putative,ubiquitin-protein ligase, putative	920.403825340907	1132.64017602418	708.167474657631	0.62523605435175	-0.677527120876874	0.00146038814182749	0.0267539538406074
Tb927.11.2960-1	Tb927.11.2960	hypothetical protein, conserved	1159.02383806626	871.531588528584	1446.51608760393	1.65974028554272	0.730957507792988	0.00121433231473409	0.0237972095229479
Tb927.3.3690-1	Tb927.3.3690	flagellar radial spoke protein-like, putative	2828.07083714526	3499.16383331326	2156.97784097726	0.61642665040204	-0.697998858648363	0.00048560795576669	0.0129651486808206
Tb927.11.8840-1	Tb927.11.8840	hypothetical protein	20.8069695293652	6.08772519233096	35.5262138663994	5.83571247781581	2.54490880425516	0.00795335722557411	0.0870321754793663
Tb927.10.9350-1	Tb927.10.9350	hypothetical protein, conserved	721.973229763849	572.050920090487	871.895539437211	1.52415721890508	0.608011726476873	0.00767745296511696	0.0853382649409446
Tb927.6.4590-1	Tb927.6.4590	glutamyl-tRNA synthetase, putative	4382.10848231209	5089.39871039205	3674.81825423213	0.722053520139522	-0.46982231819292	0.00433130313321024	0.0568760170558046
Tb927.9.10560-1	Tb927.9.10560	hypothetical protein, conserved	447.684862605731	545.104962145376	350.264763066087	0.642563886572497	-0.638088194262947	0.00979097924878022	0.0985121457972909
Tb927.11.14950-1	Tb927.11.14950	zinc finger protein 2 (ZFP2)	2588.72595308275	2996.43481873786	2181.01708742764	0.727870692794282	-0.458245918411145	0.00488147294245366	0.0623705243144469
Tb927.8.3530-1	Tb927.8.3530	glycerol-3-phosphate dehydrogenase [NAD ], glycosomal	28371.5447538333	38283.2639659496	18459.8255417169	0.482190482978036	-1.05232491822292	1.10605668426311e-10	2.0727041406139e-08
Tb927.4.590-1	Tb927.4.590	hypothetical protein, conserved	4301.4865174942	5264.21727283488	3338.75576215352	0.634235934634122	-0.656908474699221	5.72469335405477e-05	0.00248761433428612
Tb927.11.13830-1	Tb927.11.13830	hypothetical protein, conserved	2512.85302769325	1783.75551469155	3241.95054069495	1.81748592449653	0.861944191249303	0.000521050852484457	0.0136014501081449
Tb927.10.13820-1	Tb927.10.13820	hypothetical protein, conserved	1931.8327499702	1522.80819302921	2340.85730691119	1.53719773614738	0.620302756837738	0.00978904872892451	0.0985121457972909
Tb927.2.2090-1	Tb927.2.2090	hypothetical protein	4037.09340893492	2849.238226134	5224.94859173585	1.83380545151023	0.874840591479725	0.00804473196409735	0.0877119563843099
Tb927.11.5520-1	Tb927.11.5520	triosephosphate isomerase (TIM)	7217.26409846516	9932.42175021493	4502.10644671538	0.453273789609061	-1.14154535456416	2.86451162845234e-11	5.72584046620639e-09
Tb927.1.4470-1	Tb927.1.4470	hypothetical protein, conserved	1194.36000751462	1479.41471322431	909.305301804917	0.614638541631865	-0.702189859232484	0.000332744291748443	0.00991071160356702
Tb927.11.11240-1	Tb927.11.11240	hypothetical protein, conserved	1639.97100765661	1087.24071552548	2192.70129978773	2.01675789774665	1.01203790562457	1.93338865135224e-05	0.00105398975266142
Tb927.6.150-1	Tb927.6.150	retrotransposon hot spot protein (RHS, pseudogene), putative,retrotransposon hot spot protein 3 (RHS3), frameshift	158.371879529755	88.6304110760085	228.113347983502	2.57375933626072	1.36387715821454	0.000538186543907353	0.0139509739551776
Tb927.2.6180-1	Tb927.2.6180	iron/ascorbate oxidoreductase family protein, putative	853.456558882875	649.24445755693	1057.66866020882	1.62907614827975	0.704054041664507	0.000488744811506452	0.0129683173436594
Tb927.11.1000-1	Tb927.11.1000	hypothetical protein, conserved	1366.92407464094	1080.70313076437	1653.14501851751	1.52969392931086	0.613243018383196	0.0058330993742514	0.0709996331141967
Tb927.7.6510-1	Tb927.7.6510	variant surface glycoprotein (VSG, pseudogene), putative,variant surface glycoprotein, degenerate	44.7082285569719	5.11637627573885	84.3000808382049	16.4765209388419	4.04233974067586	3.73436884454371e-07	3.69127997326052e-05
Tb927.6.4330-1	Tb927.6.4330	hypothetical protein, conserved	1050.89340886016	709.513677480617	1392.27314023971	1.96229217903659	0.972539870233862	0.00837578636354237	0.0894776702376052
Tb927.1.1720-1	Tb927.1.1720	hypothetical protein, conserved	1466.32898068438	1726.12765121266	1206.53031015611	0.698980929543935	-0.516675000127437	0.0061330210509259	0.0737110387733889
Tb927.6.2150-1	Tb927.6.2150	cell division cycle protein 16, putative,cell division cycle protein 16 homolog, putative	959.940144591476	1187.92753976448	731.952749418469	0.616159424642672	-0.698624413798927	0.000220860433847247	0.00719796957411589
Tb927.2.4480-1	Tb927.2.4480	hypothetical protein, conserved	484.262723092849	616.064787898591	352.460658287108	0.572116220908126	-0.805619845967452	0.0032344029735198	0.0473064304826189
Tb927.11.15390-1	Tb927.11.15390	hypothetical protein	1060.74692709241	815.561245416034	1305.93260876878	1.60126859400068	0.679215323301862	0.00770542245539806	0.0853382649409446
Tb927.7.6690-1	Tb927.7.6690	hypothetical protein	1482.87770082074	1665.97055493973	1299.78484670175	0.780196770493801	-0.358090068329835	0.00871331854132626	0.0917309253853384
Tb927.10.12270-1	Tb927.10.12270	hypothetical protein, conserved	436.23696664436	148.987696887407	723.486236401313	4.85601329180936	2.279772370523	2.16946392547131e-09	3.19907016551056e-07
Tb927.10.9430-1	Tb927.10.9430	phosphoribosylpyrophosphate synthetase, putative (PRS)	2585.76288808946	3355.40874480048	1816.11703137845	0.541250610433883	-0.88563134794511	0.00114266017249118	0.0232014181750749
Tb927.11.7380-1	Tb927.11.7380	glycerol-3-phosphate dehydrogenase (FAD-dependent), mitochondrial	2506.96393749317	3111.67502381729	1902.25285116905	0.611327608638075	-0.709982371648816	0.00010946749181766	0.00424422452112007
Tb927.5.2030-1	Tb927.5.2030	hypothetical protein, conserved	2521.03811558879	1870.52046859725	3171.55576258034	1.69554721042896	0.761750954993545	0.00222795421138681	0.0368390590651183
Tb927.9.14160-1	Tb927.9.14160	rieske iron-sulfur protein, mitochondrial precursor (RISP)	814.898872635849	1031.33438793999	598.463357331708	0.580280619292731	-0.78517734955147	0.00370263864864994	0.051962111993597
Tb927.1.3750-1	Tb927.1.3750	hypothetical protein, conserved	11.3413056425737	0.205366844770863	22.4772444403766	109.449236878794	6.77411808531672	0.000590969094777131	0.0149739915704797
Tb927.10.15080-1	Tb927.10.15080	hypothetical protein, conserved	2327.41353073687	2768.93882930594	1885.88823216781	0.681086997014133	-0.554089005688708	0.0041256416488287	0.0552533554930706
Tb927.11.3180-1	Tb927.11.3180	hypothetical protein, conserved	1497.84448183303	997.93032678144	1997.75863688462	2.00190191967395	1.00137129312184	0.000170054934302111	0.00590596190751924
Tb927.9.12320-1	Tb927.9.12320	cystathione gamma lyase, putative	1316.10019157642	1845.77903446278	786.421348690059	0.426064731480142	-1.23085546093651	0.00221097983786341	0.0366257157303524
Tb927.4.940-1	Tb927.4.940	hypothetical protein, conserved	1517.22011729594	1179.00001611098	1855.4402184809	1.57374062182052	0.65419778071262	0.00255416309520232	0.040025604601646
Tb927.9.14050-1	Tb927.9.14050	hypothetical protein, conserved	1528.05023386663	1171.06910103151	1885.03136670174	1.60966706835775	0.68676232281281	0.000909052549434619	0.0196900826123251
Tb927.11.9750-1	Tb927.11.9750	hypothetical protein, conserved	1766.59759711353	1482.90186388774	2050.29333033932	1.38262239752268	0.467407201604814	0.0091228047921054	0.0939972841981535
Tb927.9.740-1	Tb927.9.740	hypothetical protein, conserved	422.551964436124	294.838736674763	550.265192197484	1.86632597332175	0.900200989953176	0.00116740558562816	0.0233444821405077
Tb927.9.10530-1	Tb927.9.10530	hypothetical protein, conserved	946.755734624983	1114.00463191248	779.506837337485	0.699733928394226	-0.515121648769374	0.00858318911134243	0.0909078931324414
Tb927.7.4440-1	Tb927.7.4440	hypothetical protein, conserved	1385.90804304435	1122.28449306695	1649.53159302176	1.46979807990928	0.555617971985063	0.00885719206084086	0.0923805409388022
Tb927.3.3500-1	Tb927.3.3500	hypothetical protein, conserved	2801.76912331629	2235.04306875645	3368.49517787613	1.507127636583	0.591801601984047	0.00094656924553534	0.0202242051391696
Tb927.8.7100-1	Tb927.8.7100	acetyl-CoA carboxylase	7651.91540440991	9233.71053668961	6070.12027213022	0.657386892085359	-0.605185404687547	0.000367460685322803	0.0106967924416783
Tb927.10.280-1	Tb927.10.280	cytochrome oxidase subunit VI (COXVI)	2519.54216243758	1935.51878705424	3103.56553782092	1.6034799344647	0.681206300378	0.000804885633428267	0.0185164866309137
Tb927.10.5840-1	Tb927.10.5840	translation elongation factor 1-beta, putative	7422.57863566455	8596.87765609708	6248.27961523203	0.726808018583424	-0.460353758547687	0.010034935479777	0.0998498281422506
Tb927.7.6440-1	Tb927.7.6440	hypothetical protein, conserved	1883.77288749633	2366.00293604535	1401.54283894731	0.592367328710891	-0.755436022131266	2.89295540756614e-05	0.00143768695530704
Tb927.6.4570-1	Tb927.6.4570	hypothetical protein, conserved	755.874304791147	557.431475234061	954.317134348233	1.71199004137239	0.775674309621973	0.000984922623133131	0.0208260095563692
Tb927.10.10260-1	Tb927.10.10260	EP1 procyclin (EP1)	1859.85633770043	286.166488130053	3433.54618727081	11.9984216520503	3.58477273201085	7.67465100038489e-66	1.38066971496924e-62
Tb927.8.2540-1	Tb927.8.2540	3-ketoacyl-CoA thiolase, putative	5716.90167712585	7323.60262442035	4110.20072983135	0.561226617638428	-0.833344660725863	0.000214230626174629	0.00711071764738298
Tb927.10.5050-1	Tb927.10.5050	hypothetical protein, conserved	1421.3306445864	1021.75470678742	1820.90658238539	1.78213672057421	0.833608020657882	0.00963791887426169	0.0976273426508828
Tb927.10.10250-1	Tb927.10.10250	EP2 procyclin (EP2)	284.034415613388	32.8204029063735	535.248428320402	16.3084051663625	4.02754379961778	1.51341668056151e-30	1.23756209469552e-27
Tb927.1.4480-1	Tb927.1.4480	hypothetical protein, conserved	1547.83814300644	2036.0908055877	1059.58548042517	0.520401878696826	-0.94230192456551	7.17085569825933e-06	0.000457459907842856
Tb927.9.7030-1	Tb927.9.7030	hypothetical protein, conserved	2572.75812103371	1969.85385090863	3175.66239115879	1.61213096580437	0.688968949847029	0.00018668405558042	0.00631286872160105
Tb927.3.2730-1	Tb927.3.2730	hypothetical protein, conserved	2485.6884567704	2962.65278032378	2008.72413321701	0.678015374112618	-0.560610107802202	0.00135484761200154	0.0252839300206511
Tb927.11.9820-1	Tb927.11.9820	hypothetical protein, conserved	1230.54285361369	1654.67162551911	806.414081708277	0.487355961914973	-1.03695220163751	5.82370519427575e-07	5.29133618409196e-05
Tb927.5.1900-1	Tb927.5.1900	hypothetical protein, conserved	3007.85967485647	3520.36695067313	2495.35239903982	0.708833037579416	-0.49648224770829	0.00440794229050875	0.057379798702064
Tb927.2.3330-1	Tb927.2.3330	hypothetical protein	130.87050091419	77.2548204608078	184.486181367573	2.38802161816123	1.25581589701847	0.00144486252584987	0.0265777881799991
Tb927.6.1770-1	Tb927.6.1770	kinesin, putative	2863.66756041064	3479.77679749241	2247.55832332887	0.645891519521742	-0.630636216949722	0.00153301485306244	0.0277454096645808
Tb927.5.1110-1	Tb927.5.1110	60S ribosomal protein L2, putative,60S ribosomal protein L8, putative	10710.7178462426	12596.0541860018	8825.38150648347	0.700646518041441	-0.51324131868032	0.00116147422380587	0.0233202246498522
Tb927.6.3820-1	Tb927.6.3820	hypothetical protein, conserved	1812.3087912292	2183.2057896645	1441.4117927939	0.660227175842827	-0.598965571827108	0.0022944076214012	0.0375923434508266
Tb927.9.10310-1	Tb927.9.10310	mitochondrial carrier protein (MCP11)	1781.5453587216	2555.99084703947	1007.09987040373	0.394015444761951	-1.34367591280785	4.42352090686476e-12	9.94739263931214e-10
Tb927.1.4520-1	Tb927.1.4520	hypothetical protein, conserved	768.35622134901	976.48601354057	560.22642915745	0.573716798181435	-0.801589334787913	0.000697944974605596	0.0167433497141344
Tb927.4.4160-1	Tb927.4.4160	mitochondrial RNA binding protein (MRB4160)	1339.87583099987	1598.01318208359	1081.73847991615	0.676927131793566	-0.562927552457939	0.00872539116013735	0.0917309253853384
Tb927.8.6660-1	Tb927.8.6660	paraflagellar rod component, putative (PFC1)	2875.57453374088	3861.20919336687	1889.93987411488	0.489468396936791	-1.03071238123702	1.70963981623123e-08	2.29525524582088e-06
Tb927.4.340-1	Tb927.4.340	hypothetical protein, conserved	575.117261999819	415.52446575281	734.710058246828	1.76815114103028	0.822241601140626	0.000854141517683884	0.0192556464951542
Tb927.4.2680-1	Tb927.4.2680	hypothetical protein, conserved	641.996012275376	835.019948381126	448.972076169627	0.537678263902629	-0.89518494425915	0.00119431560439328	0.0234985505246133
Tb927.7.3480-1	Tb927.7.3480	hypothetical protein	22.3139448042164	3.65754089456601	40.9703487138668	11.2016105615487	3.48563427200167	0.00232324629546134	0.0378579717892659
Tb927.9.4210-1	Tb927.9.4210	fatty acyl CoA synthetase 3 (ACS3)	2734.53125954464	3606.24984760179	1862.81267148748	0.516551195898499	-0.953016751782343	6.53458055085435e-07	5.81965861930048e-05
Tb927.3.2110-1	Tb927.3.2110	TFIIF-stimulated CTD phosphatase, putative	508.432470583551	374.906531578135	641.958409588968	1.71231588547338	0.775948872514464	0.00111485195427971	0.0227394406547528
Tb927.3.3270-1	Tb927.3.3270	ATP-dependent phosphofructokinase (TbPFK)	8604.8167608581	12152.077773539	5057.55574817719	0.416188559884792	-1.26469078580718	1.00264181678986e-11	2.11618420427122e-09
Tb927.1.2570-1	Tb927.1.2570	coatomer beta subunit (beta-coP)	2985.28438472204	3563.11120171299	2407.4575677311	0.67566164271654	-0.565627139180598	0.00792012687613155	0.0867741062738165
Tb927.8.7290-1	Tb927.8.7290	hypothetical protein, conserved	590.436563608294	362.361529274502	818.511597942086	2.25882587365403	1.17557306183407	1.60438472839866e-06	0.000124408970965052
Tb927.3.2520-1	Tb927.3.2520	expression site-associated gene 1 (ESAG1) protein, putative	14.9457308491466	1.45883538117284	28.4326263171203	19.4899484095743	4.28465836663505	0.00236139244295947	0.0382715766205774
Tb927.8.3150-1	Tb927.8.3150	T-complex protein 1, gamma subunit, putative (TCP-1-gamma)	3355.9233626635	4144.83879523049	2567.00793009651	0.619326361510221	-0.691228239481607	5.51002053773008e-05	0.00240595314256709
Tb927.10.2040-1	Tb927.10.2040	protein kinase, putative	1149.6380399219	1442.48539778116	856.790682062631	0.593968357239908	-0.751542019196393	0.00686096642876054	0.079837507149678
Tb927.4.2350-1	Tb927.4.2350	G-actin binding protein, putative,twinfilin, putative	1005.634119406	732.971348268356	1278.29689054364	1.74399298630651	0.802394238141692	0.000487003179484874	0.0129651486808206
Tb927.4.2450-1	Tb927.4.2450	thioredoxin, putative	4964.67222758985	5919.18457237846	4010.15988280124	0.677485189685489	-0.561738686429479	0.00139933506829503	0.025899215924514
Tb927.5.170-1	Tb927.5.170	hypothetical protein, conserved	263.465679735004	62.0468934905227	464.884465979485	7.49246964395556	2.90544133361326	3.28286452111255e-05	0.00161362657745396
Tb927.10.4330-1	Tb927.10.4330	2-oxoisovalerate dehydrogenase beta subunit, mitochondrial precursor, putative	1687.55027060865	1324.46100849348	2050.63953272383	1.54828229715599	0.630668540976026	0.00170596799210285	0.0299126356510042
Tb927.3.5860-1	Tb927.3.5860	variant surface glycoprotein (VSG, pseudogene), putative,variant surface glycoprotein, frameshift	12.4022238701384	0.629757392441695	24.174690347835	38.387306981987	5.26255744798678	0.00392116672651466	0.0536705320229909
Tb927.9.14530-1	Tb927.9.14530	hypothetical protein	204.255479137517	135.87356974707	272.637388527965	2.00655203977847	1.0047185727921	0.00360853370752908	0.0512407606121912
Tb927.4.1990-1	Tb927.4.1990	RNA helicase, putative,mitochondrial, putative	1493.51692047949	1012.54494392109	1974.48889703788	1.95002593108771	0.963493308796887	2.18820612563794e-06	0.000161335361476338
Tb927.11.15100-1	Tb927.11.15100	Tb5.20	1416.37113140681	1811.81993695294	1020.92232586069	0.563478911473755	-0.827566477181169	3.57118265217799e-05	0.00172703161055597
Tb927.3.4600-1	Tb927.3.4600	hypothetical protein, conserved	1783.30938186997	2123.49222280787	1443.12654093208	0.679600577497688	-0.557241016419531	0.00434072362967229	0.0569166312666213
Tb927.11.2080-1	Tb927.11.2080	hypothetical protein, conserved	1128.07860175142	898.338391178157	1357.81881232469	1.51147810853762	0.595960083872711	0.00490349130795565	0.0625057892432105
Tb927.10.10240-1	Tb927.10.10240	procyclin-associated gene 1 (PAG1) protein (PAG1)	1362.02025560176	47.8694434392587	2676.17106776426	55.9056232011563	5.80492149703297	1.88895953712635e-30	1.41593258637096e-27
Tb927.1.3180-1	Tb927.1.3180	40S ribosomal protein S11, putative	15552.4682595027	18336.4209599616	12768.5155590439	0.696347209028658	-0.522121260306486	0.000823229838090011	0.0187467149205561
Tb927.10.15950-1	Tb927.10.15950	TFIID-like protein, putative (TRF4)	762.42778705131	599.099825000761	925.755749101858	1.54524456604654	0.627835191721546	0.00580601965568482	0.0708523374508182
Tb927.8.6000-1	Tb927.8.6000	fatty acid desaturase, putative	3979.48222939364	4886.53423679595	3072.43022199132	0.628754465456458	-0.669431353815701	0.000683425110067004	0.0165252926479911
Tb927.2.950-1	Tb927.2.950	paraflagellar rod component, putative (PFC13)	324.865221997175	243.610216466245	406.120227528104	1.66709029456643	0.737332247092958	0.00469796651149334	0.0602827514563233
Tb927.1.70-1	Tb927.1.70	retrotransposon hot spot protein 4 (RHS4), putative	700.97753460386	500.868171880403	901.086897327316	1.79905002536771	0.847235303513511	7.95444463607476e-05	0.0033125106250691
Tb927.9.7110-1	Tb927.9.7110	unspecified product	4300.6829102739	5231.57577738446	3369.79004316334	0.644125247641558	-0.634586852847806	0.000789241666234864	0.0182499454698782
Tb927.10.13630-1	Tb927.10.13630	glucosidase, putative	6095.4252972275	7147.97178427903	5042.87881017597	0.705497861822438	-0.503286384485573	0.00296671186535644	0.044108385502283
Tb927.6.3710-1	Tb927.6.3710	hypothetical protein, conserved	527.322303244354	689.203038612854	365.441567875853	0.530237894208027	-0.915288316737217	0.00289785912798503	0.0436773902086968
Tb927.1.3770-1	Tb927.1.3770	hypothetical protein, unlikely	253.860865501054	0.580318333660903	507.141412668446	873.9021038146	9.77132786509376	2.00172517329652e-72	4.50137948345054e-69
Tb927.10.8720-1	Tb927.10.8720	CCR4-NOT transcription complex subunit 10, putative	2356.13589735734	2751.1303258792	1961.14146883548	0.712849351551072	-0.488330874787736	0.00897407318400056	0.0929974519471026
Tb927.2.2580-1	Tb927.2.2580	hypothetical protein, conserved	934.645933506364	1232.47885092387	636.813016088855	0.516692854900914	-0.952621161328364	4.84779289712712e-05	0.00217815337181984
Tb927.7.4980-1	Tb927.7.4980	zinc finger protein family member, putative (ZC3H23)	1098.34475370589	758.278535643434	1438.41097176834	1.89694275144922	0.923676139768586	0.000400272082854254	0.011322161588912
Tb927.11.9590-1	Tb927.11.9590	S-adenosylhomocysteine hydrolase, putative	33541.7391857595	42421.9070594749	24661.5713120442	0.581340468203587	-0.782544754106148	5.61766873819348e-06	0.000371550958088605
Tb927.3.4070-1	Tb927.3.4070	hypothetical protein, conserved	14503.2360544264	18221.5133606954	10784.9587481573	0.591880516983893	-0.756622126723307	1.20795620928731e-05	0.000714839875167061
