# Supplementary material for: Bromodomain Proteins Contribute to Maintenance of Bloodstream Form Stage Identity in the African Trypanosome
Source: PLoS Biol. 2015 Dec 8;13(12):e1002316. doi: 10.1371/journal.pbio.1002316 (PMC4672894; doi:10.1371/journal.pbio.1002316)
Supplement: S5 Data — (ZIP) [file pbio.1002316.s005.zip › S5_Data/Data_for_Figure_5.xlsx]

## Sheet: Fig_5B
Left
	TSS only	TTS only	both	neither
Bdf1	66.9231	0.769231	1.53846	30.7692
Bdf3	46.2541	2.60586	2.60586	48.5342
Bdf4	66.8571	1.14286	1.71429	30.2857
Right
	TSS	TTS	All
Bdf1	41.9162	0.598802	21.2575
Bdf3	80.8383	7.78443	44.3114
Bdf4	51.497	0.598802	26.0479

## Sheet: Fig_5C
Bdf2-IBET151	Time/s	dQ/dt (mcal/s)		Molar Ratio	DH (cal/mol)	Fit (cal/mol)	Bdf2mut-IBET151	Time/s	dQ/dt (mcal/s)		Molar Ratio	DH (cal/mol)	Bdf3-IBET151	Time/s	dQ/dt (mcal/s)		Molar Ratio	DH (cal/mol)	Fit (cal/mol)	Bdf3mut-iBET151	Time/s	dQ/dt (mcal/s)		Molar Ratio	DH (cal/mol)
	5	9.95962		0.05995	--	-1326.2	Time/s	5	8.53863		0.05916	-99.0639		5	9.61198		0.03409	--	-3508.66		5	9.80997		0.02939	-89.4408
	6	9.95942		0.30123	-1231.99	-1218.35	5	10	8.5363		0.29725	-64.4722		6	9.61303		0.17129	-3307.89	-3341.74		6	9.80372		0.14766	35.7791
	7	9.95874		0.54486	-1049.93	-1053.08	10	15	8.53708		0.53761	-16.6099		7	9.61366		0.30982	-3131.58	-3075.01		7	9.79927		0.26709	-19.9354
	8	9.95839		0.79086	-895.594	-901.616	15	20	8.53778		0.78025	-31.3303		8	9.61375		0.44971	-2795.46	-2812.15		8	9.79737		0.38768	-19.4388
	9	9.95836		1.03922	-766.713	-767.296	20	25	8.53891		1.02518	-17.2143		9	9.61243		0.59093	-2545.09	-2557.7		9	9.79832		0.50942	111.086
	10	9.95864		1.28995	-642.162	-651.212	25	30	8.53605		1.27238	-26.1309		10	9.61046		0.7335	-2356.46	-2315.49		10	9.80081		0.63233	-60.8296
	11	9.95776		1.54303	-534.513	-552.722	30	35	8.53792		1.52187	1.69405		11	9.60996		0.87741	-2102.11	-2088.44		11	9.80531		0.75639	32.575
	12	9.95765		1.79848	-469.154	-470.154	35	40	8.53836		1.77363	-38.4586		12	9.60979		1.02267	-1804.07	-1878.46		12	9.8109		0.88161	-10.1063
	13	9.95767		2.05629	-411.271	-401.392	40	45	8.53701		2.02768	-20.2583		13	9.61041		1.16926	-1686.48	-1686.49		13	9.81482		1.00799	-46.7477
	14	9.95812		2.31646	-337.161	-344.272	45	50	8.53725		2.28401	-23.252		14	9.61037		1.3172	-1484.28	-1512.64		14	9.8178		1.13552	-48.8669
	15	9.95755		2.57899	-307.802	-296.805	50	55	8.53753		2.54261	-37.4643		15	9.61052		1.46649	-1403.29	-1356.37		15	9.82002		1.26421	38.4655
	16	9.95851		2.84389	-265.206	-257.259	55	60	8.53937		2.8035	-34.5638		16	9.60972		1.61711	-1215.32	-1216.71		16	9.8224		1.39406	84.5379
	17	9.95914		3.11115	-230.461	-224.187	60	65	8.53984		3.06667	-26.0066		17	9.60843		1.76908	-1101.87	-1092.4		17	9.82446		1.52507	10.8983
	18	9.95939		3.38077	-208.723	-196.396	65	70	8.54004		3.33212	-42.1862		18	9.60734		1.9224	-989.035	-982.049		18	9.82645		1.65724	2.96443
	19	9.95946		3.65275	-173.004	-172.922	70	75	8.5398		3.59985	-36.115		19	9.60776		2.07705	-890.154	-884.247		19	9.82733		1.79056	8.28297
	20	9.9594		3.92709	-156.366	-152.985	75	80	8.53716		3.86986	-51.8971		20	9.6097		2.23305	-798.212	-797.616		20	9.82866		1.92504	10.0666
	21	9.95958		4.2038	-140.858	-135.957	80	85	8.53764		4.14215	-12.227		21	9.61189		2.39039	-722.618	-720.868		21	9.82968		2.06068	-1.95879
	22	9.95972		4.48286	-107.932	-121.335	85	90	8.5395		4.41672	-52.0097		22	9.6141		2.54908	-654.135	-652.821		22	9.82946		2.19748	5.74017
	23	9.95887		4.76429	-93.1913	-108.71	90	95	8.53851		4.69357	-58.7572		23	9.61474		2.70911	-587.734	-592.414		23	9.82951		2.33544	-0.96062
	24	9.95865		5.04808	-102.48	-97.753	95	100	8.53582		4.9727	-56.5929		24	9.61469		2.87048	-526.501	-538.7		24	9.83037		2.47455	-6.54863
	25	9.95917		--			100	105	8.53844		--			25	9.61244		--				25	9.83102		--
	26	9.95911					105	110	8.54031					26	9.60953						26	9.83049
	27	9.95951					110	115	8.53745					27	9.60618						27	9.82819
	28	9.96057					115	120	8.53609					28	9.60416						28	9.82593
	29	9.96067					120	125	8.53673					29	9.60255						29	9.82201
	30	9.96102					125	130	8.53869					30	9.60182						30	9.81643
	31	9.96112					130	135	8.53615					31	9.60145						31	9.81118
	32	9.96029					135	140	8.5386					32	9.60215						32	9.8074
	33	9.9604					140	145	8.54284					33	9.60361						33	9.80355
	34	9.96					145	150	8.54297					34	9.60557						34	9.80165
	35	9.9593					150	155	8.54068					35	9.60697						35	9.80259
	36	9.95888					155	160	8.53923					36	9.60896						36	9.8055
	37	9.9582					160	165	8.53822					37	9.61041						37	9.81067
	38	9.9574					165	170	8.54015					38	9.60905						38	9.81541
	39	9.95718					170	175	8.54021					39	9.60714						39	9.82041
	40	9.95799					175	180	8.53927					40	9.605						40	9.82493
	41	9.9584					180	185	8.53846					41	9.60414						41	9.82849
	42	9.96017					185	190	8.53942					42	9.60415						42	9.83108
	43	9.96112					190	195	8.54104					43	9.60684						43	9.83456
	44	9.96201					195	200	8.54297					44	9.60931						44	9.83661
	45	9.96188					200	205	8.54019					45	9.61353						45	9.83725
	46	9.96272					205	210	8.54143					46	9.61812						46	9.83666
	47	9.96218					210	215	8.54384					47	9.62238						47	9.83468
	48	9.96189					215	220	8.54358					48	9.62531						48	9.83048
	49	9.9621					220	225	8.54151					49	9.62836						49	9.8252
	50	9.96241					225	230	8.54206					50	9.62866						50	9.81982
	51	9.96268					230	235	8.54202					51	9.6266						51	9.81355
	52	9.96409					235	240	8.54185					52	9.62399						52	9.80714
	53	9.96482					240	245	8.54505					53	9.62128						53	9.80244
	54	9.96432					245	250	8.54119					54	9.61861						54	9.79904
	55	9.96427					250	255	8.56082					55	9.61796						55	9.79702
	56	9.96305					255	260	8.54734					56	9.61579						56	9.79666
	57	9.96176					260	265	8.58348					57	9.61337						57	9.79784
	58	9.96118					265	270	8.57551					58	9.61236						58	9.79924
	59	9.96145					270	275	8.55769					59	9.61273						59	9.80117
	60	9.96183					275	280	8.53721					60	9.61186						60	9.80359
	61	9.96185					280	285	8.53689					61	9.61273						61	9.80555
	62	9.94058					285	290	8.53545					62	9.56745						62	9.80623
	63	9.88173					290	295	8.54198					63	9.44943						63	9.81055
	64	9.81423					295	300	8.54286					64	9.33899						64	9.81779
	65	9.73837					300	305	8.5418					65	9.23709						65	9.82542
	66	9.66712					305	310	8.541					66	9.14903						66	9.83411
	67	9.62785					310	315	8.54098					67	9.12203						67	9.84399
	68	9.63773					315	320	8.5405					68	9.17978						68	9.85002
	69	9.6658					320	325	8.54043					69	9.23932						69	9.85232
	70	9.70992					325	330	8.54092					70	9.29923						70	9.85243
	71	9.75619					330	335	8.53913					71	9.35011						71	9.85215
	72	9.79645					335	340	8.54038					72	9.39279						72	9.85075
	73	9.82859					340	345	8.53988					73	9.42875						73	9.84963
	74	9.85469					345	350	8.54022					74	9.46007						74	9.84976
	75	9.87383					350	355	8.53897					75	9.48584						75	9.84969
	76	9.88885					355	360	8.54031					76	9.50579						76	9.85061
	77	9.90056					360	365	8.54163					77	9.52062						77	9.85254
	78	9.91091					365	370	8.53772					78	9.53127						78	9.85415
	79	9.9185					370	375	8.53498					79	9.53762						79	9.85432
	80	9.92564					375	380	8.53814					80	9.54358						80	9.85534
	81	9.93244					380	385	8.53906					81	9.55181						81	9.85491
	82	9.93792					385	390	8.53802					82	9.56047						82	9.85382
	83	9.94221					390	395	8.54593					83	9.56885						83	9.85098
	84	9.94672					395	400	8.54292					84	9.5773						84	9.845
	85	9.95141					400	405	8.5377					85	9.58432						85	9.83616
	86	9.9554					405	410	8.54082					86	9.59123						86	9.8249
	87	9.95896					410	415	8.53803					87	9.59716						87	9.81407
	88	9.96256					415	420	8.53723					88	9.60279						88	9.80426
	89	9.96437					420	425	8.5386					89	9.60687						89	9.79985
	90	9.96572					425	430	8.54842					90	9.61045						90	9.80007
	91	9.96648					430	435	8.58625					91	9.61352						91	9.80407
	92	9.96757					435	440	8.56692					92	9.6162						92	9.8098
	93	9.96786					440	445	8.58799					93	9.61857						93	9.81707
	94	9.96901					445	450	8.57669					94	9.62029						94	9.82305
	95	9.96938					450	455	8.55873					95	9.62161						95	9.8278
	96	9.96936					455	460	8.5447					96	9.62286						96	9.83204
	97	9.96877					460	465	8.53859					97	9.62259						97	9.83608
	98	9.96786					465	470	8.53981					98	9.62182						98	9.84095
	99	9.96787					470	475	8.53744					99	9.6208						99	9.8481
	100	9.9694					475	480	8.53983					100	9.62016						100	9.85643
	101	9.97048					480	485	8.53992					101	9.61909						101	9.86398
	102	9.9716					485	490	8.54393					102	9.62091						102	9.86684
	103	9.97287					490	495	8.54291					103	9.62241						103	9.86594
	104	9.97314					495	500	8.53525					104	9.62722						104	9.8599
	105	9.97135					500	505	8.5332					105	9.63402						105	9.85071
	106	9.9707					505	510	8.53494					106	9.64104						106	9.83992
	107	9.97014					510	515	8.53644					107	9.64616						107	9.83251
	108	9.96956					515	520	8.53813					108	9.64827						108	9.82784
	109	9.96865					520	525	8.53881					109	9.6451						109	9.82637
	110	9.96955					525	530	8.53799					110	9.63956						110	9.8268
	111	9.96903					530	535	8.53804					111	9.63186						111	9.82789
	112	9.96831					535	540	8.53587					112	9.62441						112	9.82921
	113	9.96796					540	545	8.53781					113	9.62037						113	9.82991
	114	9.96771					545	550	8.5363					114	9.61859						114	9.83083
	115	9.96678					550	555	8.53628					115	9.61791						115	9.83032
	116	9.96585					555	560	8.53591					116	9.61983						116	9.82896
	117	9.96534					560	565	8.5369					117	9.62079						117	9.82782
	118	9.96508					565	570	8.53298					118	9.62068						118	9.82696
	119	9.96461					570	575	8.53458					119	9.62126						119	9.82625
	120	9.96406					575	580	8.53629					120	9.62083						120	9.82736
	121	9.96478					580	585	8.5386					121	9.62013						121	9.82956
	122	9.96514					585	590	8.53671					122	9.6213						122	9.83183
	123	9.96445					590	595	8.53834					123	9.62268						123	9.8344
	124	9.96441					595	600	8.53564					124	9.62255						124	9.83693
	125	9.96432					600	605	8.53258					125	9.6224						125	9.83844
	126	9.96368					605	610	8.54273					126	9.62149						126	9.84151
	127	9.9641					610	615	8.58123					127	9.61777						127	9.84296
	128	9.96382					615	620	8.5578					128	9.61567						128	9.84401
	129	9.96352					620	625	8.5825					129	9.61494						129	9.84404
	130	9.96245					625	630	8.57281					130	9.61345						130	9.84335
	131	9.96221					630	635	8.5545					131	9.61208						131	9.84152
	132	9.9616					635	640	8.54012					132	9.61263						132	9.84169
	133	9.96298					640	645	8.53658					133	9.61245						133	9.8418
	134	9.96341					645	650	8.53624					134	9.61248						134	9.84315
	135	9.96451					650	655	8.53351					135	9.61348						135	9.84546
	136	9.96456					655	660	8.53522					136	9.61409						136	9.84868
	137	9.96437					660	665	8.53621					137	9.6163						137	9.85178
	138	9.96285					665	670	8.53748					138	9.61822						138	9.85506
	139	9.96342					670	675	8.53752					139	9.62038						139	9.85796
	140	9.96424					675	680	8.53719					140	9.62361						140	9.86154
	141	9.9645					680	685	8.53209					141	9.6272						141	9.86431
	142	9.96424					685	690	8.53232					142	9.62887						142	9.86563
	143	9.96472					690	695	8.53553					143	9.63066						143	9.86695
	144	9.96463					695	700	8.53497					144	9.63149						144	9.86731
	145	9.96446					700	705	8.53362					145	9.63159						145	9.86567
	146	9.96555					705	710	8.53549					146	9.63184						146	9.86328
	147	9.9665					710	715	8.53479					147	9.63187						147	9.8599
	148	9.96685					715	720	8.53606					148	9.63085						148	9.85578
	149	9.96626					720	725	8.53537					149	9.63024						149	9.8529
	150	9.96599					725	730	8.53438					150	9.62863						150	9.85227
	151	9.96581					730	735	8.53397					151	9.62722						151	9.85336
	152	9.9659					735	740	8.53345					152	9.62542						152	9.8569
	153	9.96601					740	745	8.53581					153	9.62387						153	9.86101
	154	9.9667					745	750	8.53665					154	9.6225						154	9.86221
	155	9.96716					750	755	8.53475					155	9.6217						155	9.86252
	156	9.96718					755	760	8.53491					156	9.62091						156	9.8602
	157	9.9675					760	765	8.53498					157	9.62072						157	9.85513
	158	9.96759					765	770	8.53335					158	9.62129						158	9.85031
	159	9.96866					770	775	8.53305					159	9.62237						159	9.84719
	160	9.96871					775	780	8.53622					160	9.62365						160	9.84347
	161	9.96843					780	785	8.53521					161	9.62486						161	9.8406
	162	9.96758					785	790	8.54156					162	9.6272						162	9.83855
	163	9.96817					790	795	8.57764					163	9.62904						163	9.83593
	164	9.96674					795	800	8.55587					164	9.63063						164	9.83278
	165	9.96634					800	805	8.57916					165	9.63114						165	9.82953
	166	9.96554					805	810	8.56927					166	9.62927						166	9.82647
	167	9.96565					810	815	8.55523					167	9.62562						167	9.82437
	168	9.96525					815	820	8.53631					168	9.6233						168	9.82377
	169	9.96561					820	825	8.52782					169	9.62268						169	9.82463
	170	9.96572					825	830	8.53606					170	9.62387						170	9.82672
	171	9.96611					830	835	8.53009					171	9.62699						171	9.83104
	172	9.96665					835	840	8.52323					172	9.63114						172	9.83528
	173	9.96667					840	845	8.52663					173	9.63415						173	9.83878
	174	9.96694					845	850	8.53499					174	9.63517						174	9.8423
	175	9.96639					850	855	8.53425					175	9.63494						175	9.84561
	176	9.96638					855	860	8.53232					176	9.63383						176	9.84812
	177	9.96584					860	865	8.53325					177	9.63226						177	9.85041
	178	9.96601					865	870	8.53024					178	9.63036						178	9.85226
	179	9.9668					870	875	8.52814					179	9.62912						179	9.85279
	180	9.96838					875	880	8.52743					180	9.62858						180	9.85196
	181	9.96996					880	885	8.52561					181	9.62839						181	9.84985
	182	9.9708					885	890	8.52328					182	9.62859						182	9.84828
	183	9.97097					890	895	8.52278					183	9.62891						183	9.84754
	184	9.96986					895	900	8.53421					184	9.62806						184	9.84726
	185	9.96868					900	905	8.5277					185	9.62779						185	9.84822
	186	9.96752					905	910	8.52542					186	9.6294						186	9.84961
	187	9.96666					910	915	8.52126					187	9.63032						187	9.85027
	188	9.96689					915	920	8.52565					188	9.63186						188	9.84973
	189	9.96806					920	925	8.52469					189	9.63317						189	9.84881
	190	9.96922					925	930	8.5219					190	9.63328						190	9.84631
	191	9.96871					930	935	8.52422					191	9.6315						191	9.84392
	192	9.96866					935	940	8.52269					192	9.63074						192	9.8409
	193	9.968					940	945	8.52304					193	9.62955						193	9.83895
	194	9.96713					945	950	8.52432					194	9.62969						194	9.83659
	195	9.96648					950	955	8.52462					195	9.63001						195	9.8364
	196	9.96708					955	960	8.52249					196	9.62965						196	9.83621
	197	9.96776					960	965	8.52303					197	9.62981						197	9.83767
	198	9.96818					965	970	8.5305					198	9.63006						198	9.83863
	199	9.96833					970	975	8.56945					199	9.62911						199	9.84042
	200	9.96914					975	980	8.54575					200	9.62849						200	9.84174
	201	9.96908					980	985	8.56821					201	9.62907						201	9.84302
	202	9.96899					985	990	8.5581					202	9.62907						202	9.84284
	203	9.96913					990	995	8.54001					203	9.6294						203	9.84255
	204	9.96928					995	1000	8.52725					204	9.63073						204	9.84172
	205	9.96892					1000	1005	8.52235					205	9.63217						205	9.84095
	206	9.96904					1005	1010	8.52369					206	9.63337						206	9.84033
	207	9.96957					1010	1015	8.52454					207	9.63413						207	9.84047
	208	9.96987					1015	1020	8.52371					208	9.63361						208	9.83997
	209	9.96933					1020	1025	8.52462					209	9.63288						209	9.84042
	210	9.96848					1025	1030	8.52404					210	9.63138						210	9.83963
	211	9.96853					1030	1035	8.51954					211	9.62993						211	9.8385
	212	9.9513					1035	1040	8.51766					212	9.58265						212	9.83739
	213	9.87374					1040	1045	8.52116					213	9.4071						213	9.84044
	214	9.73418					1045	1050	8.51997					214	9.11228						214	9.84837
	215	9.53273					1050	1055	8.51875					215	8.70934						215	9.85982
	216	9.29139					1055	1060	8.51773					216	8.26647						216	9.87369
	217	9.06115					1060	1065	8.51576					217	7.91591						217	9.88501
	218	8.89949					1065	1070	8.51795					218	7.74234						218	9.89052
	219	8.82515					1070	1075	8.5158					219	7.73823						219	9.8882
	220	8.84351					1075	1080	8.51395					220	7.88811						220	9.88052
	221	8.93141					1080	1085	8.51601					221	8.11712						221	9.86964
	222	9.05117					1085	1090	8.51443					222	8.3311						222	9.8606
	223	9.18422					1090	1095	8.51584					223	8.52228						223	9.85369
	224	9.3095					1095	1100	8.51566					224	8.68213						224	9.84918
	225	9.41689					1100	1105	8.51541					225	8.81341						225	9.84671
	226	9.50517					1105	1110	8.51323					226	8.92093						226	9.84588
	227	9.57586					1110	1115	8.51562					227	9.00887						227	9.84569
	228	9.63282					1115	1120	8.51531					228	9.08237						228	9.84629
	229	9.68063					1120	1125	8.50938					229	9.14627						229	9.84715
	230	9.72287					1125	1130	8.50473					230	9.20142						230	9.84943
	231	9.76001					1130	1135	8.50695					231	9.24903						231	9.85088
	232	9.79236					1135	1140	8.50848					232	9.29221						232	9.85428
	233	9.82053					1140	1145	8.51196					233	9.33025						233	9.85721
	234	9.84357					1145	1150	8.5213					234	9.36579						234	9.86094
	235	9.86207					1150	1155	8.55759					235	9.39836						235	9.86341
	236	9.87727					1155	1160	8.53895					236	9.42721						236	9.86547
	237	9.88975					1160	1165	8.55944					237	9.45182						237	9.86454
	238	9.89991					1165	1170	8.55036					238	9.4741						238	9.86192
	239	9.90906					1170	1175	8.53107					239	9.49274						239	9.8573
	240	9.91609					1175	1180	8.51446					240	9.51029						240	9.85244
	241	9.92098					1180	1185	8.51063					241	9.526						241	9.84792
	242	9.92642					1185	1190	8.50935					242	9.5402						242	9.84445
	243	9.92955					1190	1195	8.50733					243	9.55128						243	9.84321
	244	9.93293					1195	1200	8.51579					244	9.55843						244	9.8433
	245	9.93505					1200	1205	8.50548					245	9.56096						245	9.84472
	246	9.93752					1205	1210	8.50694					246	9.56169						246	9.84791
	247	9.93876					1210	1215	8.50215					247	9.56284						247	9.85204
	248	9.94173					1215	1220	8.5041					248	9.56295						248	9.85699
	249	9.94341					1220	1225	8.50618					249	9.5632						249	9.86312
	250	9.94526					1225	1230	8.50548					250	9.56249						250	9.87016
	251	9.94739					1230	1235	8.50732					251	9.56197						251	9.87721
	252	9.94903					1235	1240	8.50349					252	9.55883						252	9.88427
	253	9.95108					1240	1245	8.49984					253	9.55721						253	9.89055
	254	9.95337					1245	1250	8.50318					254	9.55671						254	9.89541
	255	9.956					1250	1255	8.504					255	9.55864						255	9.89883
	256	9.95812					1255	1260	8.50176					256	9.56183						256	9.90051
	257	9.96107					1260	1265	8.50257					257	9.5656						257	9.90049
	258	9.96302					1265	1270	8.50231					258	9.56929						258	9.89739
	259	9.96589					1270	1275	8.50179					259	9.57172						259	9.89197
	260	9.96902					1275	1280	8.50026					260	9.57492						260	9.88413
	261	9.97159					1280	1285	8.50133					261	9.57603						261	9.87485
	262	9.97406					1285	1290	8.50078					262	9.57781						262	9.86491
	263	9.97597					1290	1295	8.50191					263	9.57953						263	9.85681
	264	9.97778					1295	1300	8.4999					264	9.58187						264	9.84963
	265	9.9812					1300	1305	8.50003					265	9.58233						265	9.84461
	266	9.98462					1305	1310	8.49871					266	9.58378						266	9.84048
	267	9.98711					1310	1315	8.49675					267	9.58519						267	9.83968
	268	9.98991					1315	1320	8.49908					268	9.58625						268	9.84126
	269	9.99127					1320	1325	8.49778					269	9.58789						269	9.84539
	270	9.99174					1325	1330	8.50558					270	9.58929						270	9.84982
	271	9.99042					1330	1335	8.54385					271	9.58954						271	9.85465
	272	9.98917					1335	1340	8.52316					272	9.59005						272	9.85715
	273	9.98733					1340	1345	8.5409					273	9.59052						273	9.8587
	274	9.98565					1345	1350	8.53171					274	9.59093						274	9.85886
	275	9.98257					1350	1355	8.51302					275	9.59271						275	9.85741
	276	9.98074					1355	1360	8.50368					276	9.59503						276	9.85723
	277	9.97901					1360	1365	8.49587					277	9.59613						277	9.85785
	278	9.97752					1365	1370	8.48588					278	9.59727						278	9.85764
	279	9.97544					1370	1375	8.48958					279	9.59797						279	9.85725
	280	9.97342					1375	1380	8.49234					280	9.59795						280	9.85688
	281	9.97278					1380	1385	8.49315					281	9.59807						281	9.85424
	282	9.97156					1385	1390	8.49836					282	9.60007						282	9.85013
	283	9.9705					1390	1395	8.49497					283	9.60283						283	9.84583
	284	9.96974					1395	1400	8.49413					284	9.60682						284	9.84196
	285	9.96947					1400	1405	8.49347					285	9.61211						285	9.84079
	286	9.96869					1405	1410	8.49279					286	9.61786						286	9.84054
	287	9.96854					1410	1415	8.49285					287	9.62284						287	9.83974
	288	9.96798					1415	1420	8.49506					288	9.6267						288	9.83986
	289	9.96704					1420	1425	8.49742					289	9.6304						289	9.84037
	290	9.96639					1425	1430	8.48644					290	9.6317						290	9.84013
	291	9.96553					1430	1435	8.49379					291	9.63307						291	9.84269
	292	9.9645					1435	1440	8.4918					292	9.63325						292	9.84777
	293	9.96435					1440	1445	8.48954					293	9.63263						293	9.85368
	294	9.96447					1445	1450	8.48871					294	9.62988						294	9.85974
	295	9.96355					1450	1455	8.48966					295	9.62584						295	9.86517
	296	9.96335					1455	1460	8.49126					296	9.61855						296	9.8679
	297	9.96359					1460	1465	8.49064					297	9.61134						297	9.86863
	298	9.96419					1465	1470	8.49291					298	9.60683						298	9.86733
	299	9.96507					1470	1475	8.4825					299	9.6046						299	9.86535
	300	9.96626					1475	1480	8.49113					300	9.6053						300	9.86257
	301	9.96814					1480	1485	8.48985					301	9.6085						301	9.86007
	302	9.96894					1485	1490	8.48863					302	9.61157						302	9.85872
	303	9.96897					1490	1495	8.48433					303	9.61166						303	9.85701
	304	9.96907					1495	1500	8.48971					304	9.61041						304	9.85514
	305	9.96992					1500	1505	8.49168					305	9.60787						305	9.85304
	306	9.96965					1505	1510	8.50511					306	9.60626						306	9.85141
	307	9.96934					1510	1515	8.52319					307	9.60534						307	9.84952
	308	9.96918					1515	1520	8.51844					308	9.60732						308	9.84823
	309	9.96985					1520	1525	8.52111					309	9.60877						309	9.84731
	310	9.96845					1525	1530	8.51492					310	9.61014						310	9.84619
	311	9.96801					1530	1535	8.49966					311	9.61062						311	9.84471
	312	9.96805					1535	1540	8.48567					312	9.6106						312	9.84398
	313	9.96862					1540	1545	8.47753					313	9.60895						313	9.84451
	314	9.96689					1545	1550	8.49318					314	9.60756						314	9.84814
	315	9.96747					1550	1555	8.49056					315	9.60661						315	9.85507
	316	9.96644					1555	1560	8.48277					316	9.60537						316	9.86267
	317	9.96625					1560	1565	8.47705					317	9.60312						317	9.87048
	318	9.9662					1565	1570	8.47262					318	9.60062						318	9.87724
	319	9.96699					1570	1575	8.47479					319	9.59938						319	9.87944
	320	9.96759					1575	1580	8.4736					320	9.59804						320	9.87717
	321	9.96894					1580	1585	8.47288					321	9.59772						321	9.87177
	322	9.96954					1585	1590	8.47474					322	9.59939						322	9.86432
	323	9.96983					1590	1595	8.47706					323	9.6019						323	9.85697
	324	9.96967					1595	1600	8.48029					324	9.6047						324	9.84958
	325	9.96965					1600	1605	8.46958					325	9.60846						325	9.84553
	326	9.96976					1605	1610	8.47276					326	9.6117						326	9.84477
	327	9.97072					1610	1615	8.44284					327	9.61412						327	9.84463
	328	9.97041					1615	1620	8.43722					328	9.61565						328	9.84452
	329	9.97138					1620	1625	8.44929					329	9.61693						329	9.84645
	330	9.97132					1625	1630	8.4632					330	9.61701						330	9.84862
	331	9.97089					1630	1635	8.46413					331	9.61748						331	9.84991
	332	9.96977					1635	1640	8.46447					332	9.61972						332	9.85269
	333	9.96927					1640	1645	8.46353					333	9.62285						333	9.85485
	334	9.96885					1645	1650	8.46253					334	9.62374						334	9.85732
	335	9.96882					1650	1655	8.46058					335	9.62465						335	9.85893
	336	9.96871					1655	1660	8.46199					336	9.6247						336	9.86021
	337	9.96938					1660	1665	8.45938					337	9.62319						337	9.85968
	338	9.97061					1665	1670	8.46073					338	9.61993						338	9.85952
	339	9.9708					1670	1675	8.46204					339	9.61747						339	9.85757
	340	9.97153					1675	1680	8.46062					340	9.61582						340	9.85407
	341	9.97195					1680	1685	8.45932					341	9.61539						341	9.85071
	342	9.97185					1685	1690	8.46575					342	9.61535						342	9.8488
	343	9.97144					1690	1695	8.50523					343	9.61731						343	9.84579
	344	9.9716					1695	1700	8.4857					344	9.62075						344	9.84272
	345	9.97115					1700	1705	8.50284					345	9.62378						345	9.84102
	346	9.97101					1705	1710	8.49564					346	9.62577						346	9.83944
	347	9.97074					1710	1715	8.48232					347	9.62681						347	9.83934
	348	9.97065					1715	1720	8.47159					348	9.62701						348	9.84194
	349	9.97049					1720	1725	8.46502					349	9.62612						349	9.84544
	350	9.97025					1725	1730	8.46507					350	9.62479						350	9.84898
	351	9.97019					1730	1735	8.46412					351	9.62347						351	9.85322
	352	9.96959					1735	1740	8.46489					352	9.62308						352	9.8567
	353	9.96936					1740	1745	8.46674					353	9.62268						353	9.86016
	354	9.96986					1745	1750	8.46432					354	9.62213						354	9.86393
	355	9.97031					1750	1755	8.46367					355	9.62234						355	9.86759
	356	9.97019					1755	1760	8.46423					356	9.6226						356	9.87039
	357	9.97119					1760	1765	8.46332					357	9.6221						357	9.87218
	358	9.9715					1765	1770	8.4633					358	9.62302						358	9.87092
	359	9.97157					1770	1775	8.46318					359	9.62378						359	9.86989
	360	9.97181					1775	1780	8.46401					360	9.62521						360	9.86969
	361	9.97266					1780	1785	8.46253					361	9.62734						361	9.87074
	362	9.96142					1785	1790	8.4625					362	9.6134						362	9.87195
	363	9.90075					1790	1795	8.46243					363	9.48611						363	9.87484
	364	9.78509					1795	1800	8.46252					364	9.24304						364	9.8812
	365	9.61694					1800	1805	8.46201					365	8.90388						365	9.89073
	366	9.41001					1805	1810	8.46189					366	8.50324						366	9.90269
	367	9.2094					1810	1815	8.46256					367	8.14896						367	9.91362
	368	9.06434					1815	1820	8.46306					368	7.94907						368	9.92058
	369	8.99313					1820	1825	8.46361					369	7.90731						369	9.91915
	370	9.00097					1825	1830	8.46311					370	7.99867						370	9.91008
	371	9.07298					1830	1835	8.46057					371	8.18391						371	9.89487
	372	9.17233					1835	1840	8.46136					372	8.36739						372	9.87794
	373	9.2841					1840	1845	8.46098					373	8.53231						373	9.86479
	374	9.39138					1845	1850	8.46024					374	8.67431						374	9.85678
	375	9.4842					1850	1855	8.46087					375	8.79524						375	9.85333
	376	9.56148					1855	1860	8.46079					376	8.89819						376	9.85261
	377	9.62513					1860	1865	8.45924					377	8.98575						377	9.85412
	378	9.6768					1865	1870	8.46207					378	9.05929						378	9.8566
	379	9.72002					1870	1875	8.49912					379	9.12288						379	9.8595
	380	9.75656					1875	1880	8.48264					380	9.17773						380	9.86222
	381	9.78846					1880	1885	8.49576					381	9.22709						381	9.86465
	382	9.81588					1885	1890	8.49152					382	9.27135						382	9.86817
	383	9.84017					1890	1895	8.47576					383	9.31247						383	9.86956
	384	9.8602					1895	1900	8.46299					384	9.35003						384	9.87021
	385	9.87772					1900	1905	8.45723					385	9.3847						385	9.86991
	386	9.89206					1905	1910	8.45677					386	9.41499						386	9.87075
	387	9.90389					1910	1915	8.45643					387	9.44001						387	9.87121
	388	9.91318					1915	1920	8.45392					388	9.45894						388	9.8718
	389	9.92133					1920	1925	8.45421					389	9.47366						389	9.87119
	390	9.92753					1925	1930	8.45524					390	9.48496						390	9.87031
	391	9.93256					1930	1935	8.45266					391	9.49319						391	9.86751
	392	9.93593					1935	1940	8.45174					392	9.50008						392	9.86371
	393	9.93898					1940	1945	8.45375					393	9.5068						393	9.86164
	394	9.94113					1945	1950	8.45216					394	9.5127						394	9.86045
	395	9.94304					1950	1955	8.45078					395	9.51752						395	9.85938
	396	9.94392					1955	1960	8.44897					396	9.52011						396	9.8598
	397	9.94567					1960	1965	8.44595					397	9.52237						397	9.86073
	398	9.94716					1965	1970	8.44631					398	9.52565						398	9.86098
	399	9.94917					1970	1975	8.44503					399	9.52894						399	9.8611
	400	9.95035					1975	1980	8.44362					400	9.53186						400	9.86102
	401	9.95196					1980	1985	8.44317					401	9.5357						401	9.86212
	402	9.95304					1985	1990	8.4446					402	9.53932						402	9.86231
	403	9.95516					1990	1995	8.4431					403	9.54191						403	9.86211
	404	9.95675					1995	2000	8.44203					404	9.54449						404	9.86219
	405	9.95948					2000	2005	8.44378					405	9.54762						405	9.86396
	406	9.96152					2005	2010	8.44161					406	9.55153						406	9.86629
	407	9.96443					2010	2015	8.44097					407	9.55553						407	9.8706
	408	9.96623					2015	2020	8.43532					408	9.5596						408	9.87349
	409	9.96912					2020	2025	8.43776					409	9.56329						409	9.8721
	410	9.97138					2025	2030	8.43551					410	9.56615						410	9.86776
	411	9.9741					2030	2035	8.43304					411	9.56869						411	9.86083
	412	9.97605					2035	2040	8.43415					412	9.57097						412	9.85375
	413	9.97929					2040	2045	8.43307					413	9.57288						413	9.84933
	414	9.98174					2045	2050	8.43428					414	9.57557						414	9.84958
	415	9.98458					2050	2055	8.47064					415	9.57831						415	9.85302
	416	9.98766					2055	2060	8.4503					416	9.5804						416	9.85899
	417	9.99046					2060	2065	8.46213					417	9.5831						417	9.86733
	418	9.99197					2065	2070	8.45787					418	9.58717						418	9.87609
	419	9.99314					2070	2075	8.44357					419	9.5905						419	9.88525
	420	9.99297					2075	2080	8.43103					420	9.59326						420	9.8934
	421	9.99199					2080	2085	8.42407					421	9.59656						421	9.89884
	422	9.99003					2085	2090	8.42054					422	9.59828						422	9.89967
	423	9.98764					2090	2095	8.41975					423	9.59797						423	9.89855
	424	9.98551					2095	2100	8.41802					424	9.59627						424	9.89652
	425	9.98415					2100	2105	8.41534					425	9.59663						425	9.89361
	426	9.98263					2105	2110	8.41365					426	9.59528						426	9.89138
	427	9.98098					2110	2115	8.41545					427	9.59479						427	9.89074
	428	9.97951					2115	2120	8.4128					428	9.59511						428	9.88946
	429	9.97754					2120	2125	8.41112					429	9.59766						429	9.88716
	430	9.97563					2125	2130	8.40947					430	9.59782						430	9.88362
	431	9.97338					2130	2135	8.40611					431	9.59858						431	9.87846
	432	9.9717					2135	2140	8.40589					432	9.59922						432	9.8717
	433	9.97008					2140	2145	8.40589					433	9.59987						433	9.86396
	434	9.96882					2145	2150	8.40743					434	9.59966						434	9.85724
	435	9.96683					2150	2155	8.40477					435	9.60066						435	9.85254
	436	9.96593					2155	2160	8.40258					436	9.60176						436	9.84918
	437	9.96533					2160	2165	8.40176					437	9.60287						437	9.84709
	438	9.96414					2165	2170	8.39855					438	9.60332						438	9.8478
	439	9.96278					2170	2175	8.39747					439	9.60337						439	9.84881
	440	9.96274					2175	2180	8.39381					440	9.60328						440	9.84895
	441	9.96348					2180	2185	8.39569					441	9.60293						441	9.84888
	442	9.96385					2185	2190	8.39541					442	9.60219						442	9.84864
	443	9.96466					2190	2195	8.39374					443	9.60188						443	9.84754
	444	9.96634					2195	2200	8.39295					444	9.60203						444	9.84646
	445	9.9669					2200	2205	8.39136					445	9.60089						445	9.84572
	446	9.96637					2205	2210	8.38862					446	9.60013						446	9.84602
	447	9.96621					2210	2215	8.38946					447	9.59825						447	9.84693
	448	9.96639					2215	2220	8.38928					448	9.59792						448	9.85006
	449	9.96584					2220	2225	8.38906					449	9.59788						449	9.85509
	450	9.96619					2225	2230	8.38869					450	9.59969						450	9.85994
	451	9.96608					2230	2235	8.42585					451	9.60079						451	9.86363
	452	9.96665					2235	2240	8.40848					452	9.60265						452	9.86499
	453	9.96801					2240	2245	8.41812					453	9.60431						453	9.86328
	454	9.96879					2245	2250	8.41364					454	9.60556						454	9.85889
	455	9.96932					2250	2255	8.40366					455	9.60614						455	9.85589
	456	9.97009					2255	2260	8.39358					456	9.60746						456	9.85442
	457	9.96994					2260	2265	8.38745					457	9.6081						457	9.85565
	458	9.96942					2265	2270	8.38444					458	9.6086						458	9.85864
	459	9.96936					2270	2275	8.38312					459	9.60828						459	9.86131
	460	9.96837					2275	2280	8.38215					460	9.6079						460	9.86407
	461	9.96787					2280	2285	8.38019					461	9.607						461	9.86568
	462	9.96725					2285	2290	8.37274					462	9.60709						462	9.86616
	463	9.96619					2290	2295	8.37006					463	9.60654						463	9.86662
	464	9.96618					2295	2300	8.3729					464	9.60639						464	9.86789
	465	9.96787					2300	2305	8.37543					465	9.60583						465	9.8684
	466	9.96872					2305	2310	8.38268					466	9.60592						466	9.8684
	467	9.96986					2310	2315	8.37825					467	9.60785						467	9.86801
	468	9.97032					2315	2320	8.37622					468	9.60923						468	9.86756
	469	9.97003					2320	2325	8.37466					469	9.61069						469	9.86649
	470	9.96939					2325	2330	8.37454					470	9.61188						470	9.86441
	471	9.96922					2330	2335	8.37502					471	9.61285						471	9.86238
	472	9.96973					2335	2340	8.37346					472	9.61191						472	9.85979
	473	9.97033					2340	2345	8.37156					473	9.61058						473	9.85673
	474	9.97026					2345	2350	8.37021					474	9.60957						474	9.85438
	475	9.97036					2350	2355	8.36971					475	9.60846						475	9.85396
	476	9.96998					2355	2360	8.37158					476	9.60808						476	9.85546
	477	9.96927					2360	2365	8.36954					477	9.60969						477	9.85901
	478	9.96932					2365	2370	8.37181					478	9.61275						478	9.86396
	479	9.96991					2370	2375	8.37225					479	9.61609						479	9.86911
	480	9.96986					2375	2380	8.37019					480	9.6198						480	9.87257
	481	9.97021					2380	2385	8.37					481	9.62166						481	9.87393
	482	9.96944					2385	2390	8.36992					482	9.62129						482	9.8746
	483	9.96882					2390	2395	8.37012					483	9.6183						483	9.87405
	484	9.96884					2395	2400	8.36903					484	9.61514						484	9.87125
	485	9.96898					2400	2405	8.37123					485	9.61213						485	9.86896
	486	9.96943					2405	2410	8.37149					486	9.61049						486	9.86677
	487	9.97098					2410	2415	8.40635					487	9.61028						487	9.86458
	488	9.97254					2415	2420	8.39457					488	9.61178						488	9.86255
	489	9.97364					2420	2425	8.40465					489	9.61391						489	9.86203
	490	9.97335					2425	2430	8.39417					490	9.61696						490	9.86108
	491	9.97249					2430	2435	8.38138					491	9.62026						491	9.86137
	492	9.97189					2435	2440	8.3761					492	9.62182						492	9.86201
	493	9.97072					2440	2445	8.37166					493	9.62393						493	9.86396
	494	9.96979					2445	2450	8.37073					494	9.6246						494	9.86798
	495	9.97023					2450	2455	8.36966					495	9.62402						495	9.87325
	496	9.97094					2455	2460	8.37043					496	9.62321						496	9.87808
	497	9.97104					2460	2465	8.37028					497	9.62343						497	9.88163
	498	9.97179					2465	2470	8.37115					498	9.62249						498	9.8822
	499	9.97266					2470	2475	8.36979					499	9.62245						499	9.88098
	500	9.97354					2475	2480	8.36853					500	9.62308						500	9.87797
	501	9.97428					2480	2485	8.36804					501	9.62288						501	9.87471
	502	9.97434					2485	2490	8.36807					502	9.62148						502	9.87158
	503	9.97314					2490	2495	8.36917					503	9.61996						503	9.86861
	504	9.97157					2495	2500	8.36994					504	9.61828						504	9.86499
	505	9.96992					2500	2505	8.35451					505	9.61709						505	9.86257
	506	9.9693					2505	2510	8.3664					506	9.61871						506	9.86008
	507	9.969					2510	2515	8.37008					507	9.62191						507	9.85736
	508	9.96991					2515	2520	8.36697					508	9.62769						508	9.85556
	509	9.97034					2520	2525	8.36639					509	9.63347						509	9.85466
	510	9.97053					2525	2530	8.36777					510	9.63582						510	9.85437
	511	9.97077					2530	2535	8.36699					511	9.63377						511	9.85503
	512	9.96407					2535	2540	8.36591					512	9.60874						512	9.85647
	513	9.91527					2540	2545	8.3649					513	9.4798						513	9.86022
	514	9.81877					2545	2550	8.36481					514	9.25014						514	9.87044
	515	9.67463					2550	2555	8.36528					515	8.93806						515	9.88629
	516	9.49473					2555	2560	8.36361					516	8.57765						516	9.90595
	517	9.31766					2560	2565	8.36182					517	8.26844						517	9.92704
	518	9.18648					2565	2570	8.36403					518	8.09736						518	9.94421
	519	9.11886					2570	2575	8.36647					519	8.06457						519	9.95026
	520	9.12192					2575	2580	8.36594					520	8.1506						520	9.94509
	521	9.18381					2580	2585	8.36286					521	8.3181						521	9.93176
	522	9.26926					2585	2590	8.36549					522	8.48235						522	9.91411
	523	9.36646					2590	2595	8.40186					523	8.63314						523	9.89731
	524	9.46133					2595	2600	8.3918					524	8.76507						524	9.88582
	525	9.54348					2600	2605	8.39978					525	8.87707						525	9.87943
	526	9.61012					2605	2610	8.39326					526	8.97044						526	9.87737
	527	9.66531					2610	2615	8.38121					527	9.0489						527	9.87803
	528	9.71172					2615	2620	8.37538					528	9.11318						528	9.88028
	529	9.75095					2620	2625	8.36901					529	9.16683						529	9.88176
	530	9.7841					2625	2630	8.36968					530	9.21418						530	9.88259
	531	9.8133					2630	2635	8.36693					531	9.25623						531	9.88309
	532	9.83856					2635	2640	8.36702					532	9.293						532	9.88387
	533	9.85959					2640	2645	8.36649					533	9.32708						533	9.88472
	534	9.87765					2645	2650	8.3662					534	9.35812						534	9.88497
	535	9.89343					2650	2655	8.36491					535	9.38771						535	9.88423
	536	9.90644					2655	2660	8.36487					536	9.41398						536	9.88106
	537	9.91723					2660	2665	8.36506					537	9.4388						537	9.87664
	538	9.9262					2665	2670	8.36634					538	9.46041						538	9.86913
	539	9.9325					2670	2675	8.36464					539	9.47945						539	9.86159
	540	9.93695					2675	2680	8.36608					540	9.49417						540	9.85508
	541	9.94103					2680	2685	8.36515					541	9.50674						541	9.85245
	542	9.94404					2685	2690	8.36457					542	9.51675						542	9.85323
	543	9.94696					2690	2695	8.36543					543	9.52567						543	9.85597
	544	9.94919					2695	2700	8.3645					544	9.53242						544	9.86102
	545	9.95202					2700	2705	8.36246					545	9.53795						545	9.86729
	546	9.95373					2705	2710	8.36451					546	9.54359						546	9.87215
	547	9.95581					2710	2715	8.36496					547	9.54765						547	9.87595
	548	9.95659					2715	2720	8.36544					548	9.54992						548	9.88126
	549	9.95692					2720	2725	8.36554					549	9.55197						549	9.8847
	550	9.95673					2725	2730	8.36374					550	9.55425						550	9.88658
	551	9.95688					2730	2735	8.36399					551	9.55444						551	9.88803
	552	9.95718					2735	2740	8.36565					552	9.55584						552	9.88793
	553	9.95809					2740	2745	8.3609					553	9.55869						553	9.88827
	554	9.95983					2745	2750	8.36163					554	9.56196						554	9.88898
	555	9.96261					2750	2755	8.36342					555	9.5655						555	9.89028
	556	9.96598					2755	2760	8.36348					556	9.57038						556	9.89149
	557	9.96859					2760	2765	8.36118					557	9.57503						557	9.89199
	558	9.97166					2765	2770	8.36508					558	9.57973						558	9.8904
	559	9.97575					2770	2775	8.39617					559	9.58312						559	9.88705
	560	9.97794					2775	2780	8.38935					560	9.58546						560	9.88375
	561	9.97909					2780	2785	8.39589					561	9.58668						561	9.88052
	562	9.98156					2785	2790	8.38999					562	9.58681						562	9.87829
	563	9.98301					2790	2795	8.37993					563	9.58552						563	9.87671
	564	9.98368					2795	2800	8.37062					564	9.58423						564	9.87676
	565	9.98578					2800	2805	8.36781					565	9.58329						565	9.87738
	566	9.98781					2805	2810	8.36617					566	9.58275						566	9.8777
	567	9.98912					2810	2815	8.36417					567	9.58269						567	9.87678
	568	9.99031					2815	2820	8.36591					568	9.58315						568	9.87511
	569	9.99085					2820	2825	8.36749					569	9.58437						569	9.87314
	570	9.99054					2825	2830	8.36773					570	9.58546						570	9.87175
	571	9.98958					2830	2835	8.36728					571	9.5869						571	9.87141
	572	9.98751					2835	2840	8.36584					572	9.58812						572	9.87244
	573	9.98621					2840	2845	8.36676					573	9.58897						573	9.87547
	574	9.98391					2845	2850	8.36752					574	9.58957						574	9.87981
	575	9.98206					2850	2855	8.36621					575	9.59144						575	9.88293
	576	9.9802					2855	2860	8.36515					576	9.59357						576	9.8856
	577	9.97914					2860	2865	8.36477					577	9.59576						577	9.88768
	578	9.97788					2865	2870	8.36499					578	9.59795						578	9.89033
	579	9.97665					2870	2875	8.36537					579	9.59875						579	9.89575
	580	9.97451					2875	2880	8.36423					580	9.59937						580	9.90262
	581	9.97307					2880	2885	8.36493					581	9.59918						581	9.90755
	582	9.97126					2885	2890	8.36432					582	9.5998						582	9.91163
	583	9.9693					2890	2895	8.36657					583	9.60188						583	9.91105
	584	9.96883					2895	2900	8.36332					584	9.60544						584	9.90599
	585	9.96868					2900	2905	8.36523					585	9.60874						585	9.89912
	586	9.96699					2905	2910	8.36302					586	9.61241						586	9.89424
	587	9.96587					2910	2915	8.36461					587	9.61477						587	9.88964
	588	9.96464					2915	2920	8.36231					588	9.61445						588	9.88743
	589	9.96313					2920	2925	8.36207					589	9.61383						589	9.8858
	590	9.9626					2925	2930	8.36375					590	9.61232						590	9.88312
	591	9.96391					2930	2935	8.36401					591	9.61102						591	9.8807
	592	9.96454					2935	2940	8.36212					592	9.61078						592	9.87798
	593	9.96432					2940	2945	8.36273					593	9.61063						593	9.87575
	594	9.96544					2945	2950	8.36473					594	9.61047						594	9.87339
	595	9.96598					2950	2955	8.39683					595	9.6093						595	9.87381
	596	9.96568					2955	2960	8.39305					596	9.60719						596	9.87362
	597	9.96558					2960	2965	8.39257					597	9.60476						597	9.87343
	598	9.96635					2965	2970	8.39079					598	9.60557						598	9.87315
	599	9.96605					2970	2975	8.38211					599	9.60779						599	9.87368
	600	9.96607					2975	2980	8.37462					600	9.61179						600	9.87445
	601	9.96655					2980	2985	8.37599					601	9.61753						601	9.87543
	602	9.96802					2985	2990	8.36745					602	9.62427						602	9.87622
	603	9.96919					2990	2995	8.36791					603	9.62877						603	9.87696
	604	9.96938					2995	3000	8.36998					604	9.63341						604	9.87649
	605	9.97009					3000	3005	8.36879					605	9.63885						605	9.87292
	606	9.97169					3005	3010	8.36999					606	9.6423						606	9.86809
	607	9.97139					3010	3015	8.35774					607	9.64318						607	9.86397
	608	9.97031					3015	3020	8.35016					608	9.64307						608	9.85991
	609	9.97015					3020	3025	8.35298					609	9.64176						609	9.8566
	610	9.9693					3025	3030	8.35555					610	9.63819						610	9.85425
	611	9.96784					3030	3035	8.35502					611	9.6325						611	9.85306
	612	9.9668					3035	3040	8.35576					612	9.62436						612	9.85296
	613	9.96687					3040	3045	8.35753					613	9.61466						613	9.85512
	614	9.96636					3045	3050	8.35639					614	9.60357						614	9.85759
	615	9.96615					3050	3055	8.3557					615	9.59316						615	9.86094
	616	9.96516					3055	3060	8.35648					616	9.58701						616	9.86534
	617	9.96469					3060	3065	8.3554					617	9.58576						617	9.86993
	618	9.96484					3065	3070	8.35607					618	9.58761						618	9.87289
	619	9.96561					3070	3075	8.35439					619	9.59154						619	9.87366
	620	9.96544					3075	3080	8.35747					620	9.5954						620	9.87211
	621	9.9655					3080	3085	8.355					621	9.59829						621	9.86812
	622	9.96698					3085	3090	8.35512					622	9.59991						622	9.86371
	623	9.96726					3090	3095	8.35496					623	9.60173						623	9.85936
	624	9.9676					3095	3100	8.35481					624	9.60385						624	9.85697
	625	9.96821					3100	3105	8.35494					625	9.60728						625	9.85734
	626	9.96885					3105	3110	8.35529					626	9.61077						626	9.85928
	627	9.96801					3110	3115	8.35228					627	9.61388						627	9.86053
	628	9.96812					3115	3120	8.35513					628	9.61671						628	9.86158
	629	9.96745					3120	3125	8.35204					629	9.61894						629	9.86258
	630	9.96709					3125	3130	8.35413					630	9.61898						630	9.86536
	631	9.96759					3130	3135	8.3853					631	9.61819						631	9.86896
	632	9.96807					3135	3140	8.37696					632	9.6175						632	9.87229
	633	9.96801					3140	3145	8.38104					633	9.61632						633	9.87374
	634	9.96856					3145	3150	8.38002					634	9.61602						634	9.87345
	635	9.9689					3150	3155	8.37336					635	9.61682						635	9.86908
	636	9.96828					3155	3160	8.36089					636	9.61796						636	9.86378
	637	9.96804					3160	3165	8.35703					637	9.61891						637	9.85842
	638	9.96894					3165	3170	8.35447					638	9.61972						638	9.85427
	639	9.96953					3170	3175	8.3554					639	9.61948						639	9.85187
	640	9.97086					3175	3180	8.35392					640	9.61974						640	9.85117
	641	9.97207					3180	3185	8.3532					641	9.62051						641	9.85136
	642	9.97234					3185	3190	8.35573					642	9.6219						642	9.85373
	643	9.97129					3190	3195	8.35508					643	9.62446						643	9.85833
	644	9.97139					3195	3200	8.35216					644	9.62707						644	9.86369
	645	9.97004					3200	3205	8.35533					645	9.62958						645	9.86862
	646	9.96961					3205	3210	8.35339					646	9.63247						646	9.87341
	647	9.96931					3210	3215	8.35367					647	9.63526						647	9.87809
	648	9.9693					3215	3220	8.35551					648	9.63526						648	9.88239
	649	9.96849					3220	3225	8.35389					649	9.63461						649	9.88539
	650	9.96812					3225	3230	8.35355					650	9.63342						650	9.88832
	651	9.9682					3230	3235	8.35281					651	9.63138						651	9.89005
	652	9.96914					3235	3240	8.35334					652	9.62964						652	9.88878
	653	9.96971					3240	3245	8.3519					653	9.62998						653	9.88576
	654	9.97056					3245	3250	8.35334					654	9.63074						654	9.88206
	655	9.97226					3250	3255	8.3563					655	9.6314						655	9.87882
	656	9.97194					3255	3260	8.35138					656	9.63179						656	9.87603
	657	9.97097					3260	3265	8.35157					657	9.63202						657	9.87617
	658	9.97028					3265	3270	8.35286					658	9.63201						658	9.87767
	659	9.96972					3270	3275	8.35242					659	9.63233						659	9.88084
	660	9.96843					3275	3280	8.35444					660	9.6325						660	9.88276
	661	9.96864					3280	3285	8.35346					661	9.63235						661	9.88248
	662	9.96484					3285	3290	8.35211					662	9.62803						662	9.87892
	663	9.92712					3290	3295	8.35068					663	9.55628						663	9.87691
	664	9.84795					3295	3300	8.35119					664	9.38336						664	9.8789
	665	9.72732					3300	3305	8.35091					665	9.12607						665	9.88892
	666	9.57246					3305	3310	8.3522					666	8.80163						666	9.90669
	667	9.41643					3310	3315	8.37804					667	8.48467						667	9.93063
	668	9.2959					3315	3320	8.37137					668	8.27085						668	9.94897
	669	9.2294					3320	3325	8.38386					669	8.19143						669	9.95914
	670	9.22363					3325	3330	8.37231					670	8.22903						670	9.95753
	671	9.27129					3330	3335	8.36426					671	8.36351						671	9.94696
	672	9.34176					3335	3340	8.35903					672	8.52063						672	9.9297
	673	9.42688					3340	3345	8.35693					673	8.66401						673	9.91388
	674	9.51004					3345	3350	8.355					674	8.79047						674	9.90096
	675	9.58336					3350	3355	8.3545					675	8.89749						675	9.89201
	676	9.64566					3355	3360	8.35443					676	8.98722						676	9.88675
	677	9.69735					3360	3365	8.35447					677	9.06398						677	9.88512
	678	9.73901					3365	3370	8.35114					678	9.12968						678	9.88593
	679	9.7742					3370	3375	8.35298					679	9.18741						679	9.8882
	680	9.80527					3375	3380	8.35561					680	9.24047						680	9.891
	681	9.83179					3380	3385	8.35341					681	9.28935						681	9.89292
	682	9.85429					3385	3390	8.35345					682	9.33048						682	9.89418
	683	9.8741					3390	3395	8.35351					683	9.3664						683	9.8936
	684	9.89109					3395	3400	8.35189					684	9.39867						684	9.89179
	685	9.90477					3400	3405	8.35249					685	9.42701						685	9.88996
	686	9.916					3405	3410	8.35207					686	9.45135						686	9.88833
	687	9.92524					3410	3415	8.35191					687	9.47272						687	9.88604
	688	9.93235					3415	3420	8.35311					688	9.49065						688	9.88479
	689	9.93788					3420	3425	8.35202					689	9.50503						689	9.88287
	690	9.94247					3425	3430	8.35071					690	9.51613						690	9.88019
	691	9.94601					3430	3435	8.3515					691	9.52454						691	9.87797
	692	9.94985					3435	3440	8.35267					692	9.53042						692	9.8751
	693	9.95262					3440	3445	8.35219					693	9.5349						693	9.87236
	694	9.95562					3445	3450	8.35247					694	9.53771						694	9.87079
	695	9.95806					3450	3455	8.35063					695	9.54121						695	9.87051
	696	9.95916					3455	3460	8.35223					696	9.54511						696	9.87085
	697	9.958					3460	3465	8.3518					697	9.55263						697	9.87254
	698	9.95736					3465	3470	8.35111					698	9.56131						698	9.87444
	699	9.9565					3470	3475	8.35062					699	9.56946						699	9.87727
	700	9.95667					3475	3480	8.35098					700	9.57477						700	9.88081
	701	9.95719					3480	3485	8.3529					701	9.57867						701	9.88391
	702	9.95913					3485	3490	8.35338					702	9.5804						702	9.88679
	703	9.96109					3490	3495	8.37737					703	9.5803						703	9.89069
	704	9.96312					3495	3500	8.37291					704	9.5814						704	9.89541
	705	9.96443					3500	3505	8.37769					705	9.58459						705	9.90066
	706	9.9665					3505	3510	8.37532					706	9.58758						706	9.90582
	707	9.96957					3510	3515	8.36785					707	9.58885						707	9.90953
	708	9.97181					3515	3520	8.36006					708	9.58949						708	9.90876
	709	9.97409					3520	3525	8.35428					709	9.58911						709	9.90232
	710	9.9764					3525	3530	8.35429					710	9.58796						710	9.89305
	711	9.97873					3530	3535	8.35261					711	9.58764						711	9.88396
	712	9.97982					3535	3540	8.35351					712	9.58843						712	9.87503
	713	9.98191					3540	3545	8.35329					713	9.59115						713	9.87017
	714	9.98418					3545	3550	8.35187					714	9.59494						714	9.86941
	715	9.98658					3550	3555	8.35439					715	9.5992						715	9.87013
	716	9.98813					3555	3560	8.35339					716	9.60207						716	9.87009
	717	9.98982					3560	3565	8.35353					717	9.60416						717	9.87046
	718	9.99089					3565	3570	8.35468					718	9.60455						718	9.87059
	719	9.9899					3570	3575	8.35178					719	9.60359						719	9.87119
	720	9.98815					3575	3580	8.35252					720	9.59987						720	9.87337
	721	9.98746					3580	3585	8.35233					721	9.59522						721	9.87545
	722	9.98618					3585	3590	8.3504					722	9.59068						722	9.87765
	723	9.9841					3590	3595	8.35331					723	9.58656						723	9.87772
	724	9.98331					3595	3600	8.35152					724	9.58376						724	9.87669
	725	9.98179					3600	3605	8.35211					725	9.58248						725	9.87324
	726	9.97944					3605	3610	8.35388					726	9.58389						726	9.87118
	727	9.97743					3610	3615	8.3513					727	9.5866						727	9.87083
	728	9.97582					3615	3620	8.35007					728	9.59025						728	9.87144
	729	9.97401					3620	3625	8.34946					729	9.59463						729	9.87214
	730	9.97227					3625	3630	8.34934					730	9.60055						730	9.87455
	731	9.97102					3630	3635	8.35032					731	9.60536						731	9.87656
	732	9.96918					3635	3640	8.34896					732	9.60814						732	9.8777
	733	9.96748					3640	3645	8.3526					733	9.60951						733	9.87962
	734	9.96643					3645	3650	8.35291					734	9.61078						734	9.88049
	735	9.96613					3650	3655	8.35153					735	9.61131						735	9.87962
	736	9.96488					3655	3660	8.34996					736	9.61159						736	9.87819
	737	9.96467					3660	3665	8.34971					737	9.61282						737	9.87874
	738	9.9639					3665	8.34971						738	9.61367						738	9.87966
	739	9.96308												739	9.61336						739	9.88178
	740	9.96254												740	9.61098						740	9.88502
	741	9.96237												741	9.60848						741	9.88803
	742	9.96285												742	9.60592						742	9.8885
	743	9.9636												743	9.60385						743	9.8881
	744	9.9636												744	9.60272						744	9.88757
	745	9.96342												745	9.60352						745	9.88781
	746	9.96395												746	9.60391						746	9.88774
	747	9.96351												747	9.60418						747	9.88746
	748	9.9632												748	9.60482						748	9.88664
	749	9.96331												749	9.60415						749	9.88514
	750	9.96372												750	9.6032						750	9.8817
	751	9.964												751	9.60308						751	9.87789
	752	9.96363												752	9.60405						752	9.8749
	753	9.96441												753	9.60467						753	9.87226
	754	9.96486												754	9.60484						754	9.86925
	755	9.96514												755	9.60505						755	9.86642
	756	9.9643												756	9.60463						756	9.8648
	757	9.96392												757	9.60389						757	9.86344
	758	9.96409												758	9.6055						758	9.86234
	759	9.964												759	9.60964						759	9.86203
	760	9.9635												760	9.61475						760	9.86237
	761	9.96502												761	9.62123						761	9.86391
	762	9.96611												762	9.62696						762	9.86714
	763	9.96633												763	9.63021						763	9.87116
	764	9.96673												764	9.63082						764	9.87812
	765	9.96757												765	9.62912						765	9.88601
	766	9.96751												766	9.62469						766	9.89287
	767	9.9683												767	9.62028						767	9.89644
	768	9.96774												768	9.61561						768	9.89787
	769	9.96824												769	9.61117						769	9.89601
	770	9.96811												770	9.60833						770	9.89176
	771	9.96746												771	9.60757						771	9.88726
	772	9.96724												772	9.60622						772	9.88236
	773	9.96765												773	9.60569						773	9.87752
	774	9.96724												774	9.60654						774	9.87345
	775	9.96733												775	9.60701						775	9.87038
	776	9.9677												776	9.60918						776	9.86701
	777	9.96722												777	9.61317						777	9.86606
	778	9.96746												778	9.61929						778	9.86455
	779	9.9682												779	9.62397						779	9.86218
	780	9.96809												780	9.62773						780	9.85947
	781	9.96767												781	9.62914						781	9.85756
	782	9.96762												782	9.62962						782	9.85524
	783	9.96683												783	9.62868						783	9.85641
	784	9.96508												784	9.62836						784	9.85987
	785	9.96503												785	9.62937						785	9.86482
	786	9.96603												786	9.63101						786	9.86932
	787	9.967												787	9.63264						787	9.87242
	788	9.96729												788	9.6343						788	9.87465
	789	9.9685												789	9.63539						789	9.8752
	790	9.96794												790	9.63515						790	9.87704
	791	9.9666												791	9.63376						791	9.87969
	792	9.96537												792	9.63146						792	9.88443
	793	9.96549												793	9.62728						793	9.88979
	794	9.96547												794	9.623						794	9.89581
	795	9.9661												795	9.62071						795	9.90007
	796	9.9668												796	9.61894						796	9.90732
	797	9.96669												797	9.61721						797	9.91548
	798	9.96676												798	9.61704						798	9.91973
	799	9.96668												799	9.61832						799	9.92112
	800	9.96713												800	9.6208						800	9.9192
	801	9.96794												801	9.62462						801	9.90995
	802	9.96761												802	9.62906						802	9.89672
	803	9.96682												803	9.63388						803	9.8866
	804	9.96688												804	9.63766						804	9.87914
	805	9.96658												805	9.63904						805	9.87445
	806	9.96517												806	9.63919						806	9.87405
	807	9.96569												807	9.6402						807	9.87523
	808	9.96659												808	9.63885						808	9.87618
	809	9.96599												809	9.63798						809	9.87675
	810	9.96522												810	9.63668						810	9.87849
	811	9.96611												811	9.63446						811	9.8787
	812	9.96516												812	9.62576						812	9.8803
	813	9.94066												813	9.54621						813	9.88333
	814	9.87969												814	9.37166						814	9.89098
	815	9.78199												815	9.11974						815	9.9035
	816	9.65081												816	8.8085						816	9.92131
	817	9.51131												817	8.51554						817	9.93917
	818	9.39623												818	8.32968						818	9.95241
	819	9.32672												819	8.27181						819	9.95738
	820	9.30985												820	8.32365						820	9.95355
	821	9.34289												821	8.46439						821	9.94108
	822	9.40112												822	8.616						822	9.92501
	823	9.47198												823	8.75198						823	9.91057
	824	9.54534												824	8.87162						824	9.89933
	825	9.61221												825	8.9728						825	9.89083
	826	9.66823												826	9.05726						826	9.88668
	827	9.71567												827	9.12841						827	9.88535
	828	9.75531												828	9.18974						828	9.88574
	829	9.78932												829	9.24172						829	9.88588
	830	9.81816												830	9.2882						830	9.88723
	831	9.84344												831	9.32969						831	9.88733
	832	9.86569												832	9.36626						832	9.88704
	833	9.88417												833	9.39826						833	9.88589
	834	9.89887												834	9.42896						834	9.88553
	835	9.91132												835	9.45646						835	9.88389
	836	9.92206												836	9.47985						836	9.88279
	837	9.93162												837	9.50022						837	9.88227
	838	9.93885												838	9.51823						838	9.88253
	839	9.94484												839	9.53195						839	9.88321
	840	9.94907												840	9.54252						840	9.88438
	841	9.95239												841	9.55077						841	9.8864
	842	9.95309												842	9.55797						842	9.8877
	843	9.95396												843	9.56222						843	9.8887
	844	9.9548												844	9.56531						844	9.88955
	845	9.95557												845	9.56685						845	9.88947
	846	9.95638												846	9.56893						846	9.88885
	847	9.95743												847	9.56853						847	9.88865
	848	9.95844												848	9.56876						848	9.88801
	849	9.95904												849	9.56847						849	9.88774
	850	9.95981												850	9.56871						850	9.88921
	851	9.96059												851	9.56933						851	9.8922
	852	9.96203												852	9.57188						852	9.89655
	853	9.96271												853	9.57528						853	9.90106
	854	9.96424												854	9.57949						854	9.90503
	855	9.96624												855	9.5844						855	9.90845
	856	9.96752												856	9.58777						856	9.91087
	857	9.96802												857	9.59029						857	9.91145
	858	9.97055												858	9.59182						858	9.91262
	859	9.9726												859	9.5919						859	9.91404
	860	9.97459												860	9.58983						860	9.91288
	861	9.97696												861	9.58667						861	9.91064
	862	9.98031												862	9.58414						862	9.9094
	863	9.9827												863	9.58109						863	9.90657
	864	9.98508												864	9.57882						864	9.90186
	865	9.98663												865	9.57852						865	9.89979
	866	9.98876												866	9.58028						866	9.89756
	867	9.98907												867	9.5815						867	9.89521
	868	9.98813												868	9.58416						868	9.89296
	869	9.98684												869	9.58717						869	9.89297
	870	9.98507												870	9.59016						870	9.89189
	871	9.98238												871	9.59363						871	9.89158
	872	9.98068												872	9.59677						872	9.89033
	873	9.97899												873	9.59982						873	9.8896
	874	9.97778												874	9.60225						874	9.88781
	875	9.97613												875	9.60233						875	9.88733
	876	9.9745												876	9.60081						876	9.88681
	877	9.97298												877	9.59949						877	9.88668
	878	9.97175												878	9.59739						878	9.88736
	879	9.97072												879	9.59419						879	9.88929
	880	9.97003												880	9.59415						880	9.89067
	881	9.96859												881	9.59573						881	9.89353
	882	9.9671												882	9.59761						882	9.89668
	883	9.96539												883	9.59985						883	9.8993
	884	9.96397												884	9.60507						884	9.90037
	885	9.96294												885	9.60858						885	9.90107
	886	9.96238												886	9.61067						886	9.8986
	887	9.96181												887	9.61203						887	9.89475
	888	9.96155												888	9.61218						888	9.89135
	889	9.96042												889	9.60937						889	9.88976
	890	9.95981												890	9.60706						890	9.88863
	891	9.95966												891	9.6045						891	9.88675
	892	9.95961												892	9.60355						892	9.88425
	893	9.95943												893	9.60325						893	9.87827
	894	9.95935												894	9.60422						894	9.86967
	895	9.9597												895	9.60487						895	9.86058
	896	9.96007												896	9.6063						896	9.85536
	897	9.96048												897	9.60747						897	9.85324
	898	9.96059												898	9.60954						898	9.85588
	899	9.96098												899	9.61168						899	9.86103
	900	9.96077												900	9.61379						900	9.86715
	901	9.96135												901	9.61637						901	9.87341
	902	9.96098												902	9.61619						902	9.87757
	903	9.96102												903	9.61492						903	9.88069
	904	9.96104												904	9.6143						904	9.88363
	905	9.96137												905	9.61406						905	9.88524
	906	9.96046												906	9.61338						906	9.88409
	907	9.96022												907	9.61543						907	9.88335
	908	9.9605												908	9.61737						908	9.88166
	909	9.9614												909	9.6179						909	9.87903
	910	9.96106												910	9.61879						910	9.8773
	911	9.96196												911	9.61902						911	9.87772
	912	9.96229												912	9.61782						912	9.87787
	913	9.96297												913	9.61786						913	9.87731
	914	9.96186												914	9.61795						914	9.87691
	915	9.96238												915	9.61754						915	9.87687
	916	9.96216												916	9.61838						916	9.87653
	917	9.9623												917	9.62138						917	9.87606
	918	9.96193												918	9.62311						918	9.87758
	919	9.96317												919	9.62437						919	9.8795
	920	9.96309												920	9.62538						920	9.88145
	921	9.9634												921	9.62555						921	9.88346
	922	9.96423												922	9.62404						922	9.88652
	923	9.96407												923	9.62299						923	9.88903
	924	9.96415												924	9.62404						924	9.89084
	925	9.96395												925	9.62521						925	9.89146
	926	9.96311												926	9.6245						926	9.89213
	927	9.9625												927	9.62352						927	9.89277
	928	9.96284												928	9.62079						928	9.89375
	929	9.96155												929	9.61527						929	9.89356
	930	9.96205												930	9.60867						930	9.89418
	931	9.96249												931	9.60406						931	9.8941
	932	9.96235												932	9.60168						932	9.8943
	933	9.96149												933	9.60135						933	9.89292
	934	9.96149												934	9.60346						934	9.89262
	935	9.96097												935	9.60822						935	9.89223
	936	9.96117												936	9.61345						936	9.89105
	937	9.962												937	9.6173						937	9.88839
	938	9.96374												938	9.62158						938	9.88604
	939	9.96489												939	9.6253						939	9.88332
	940	9.96499												940	9.62719						940	9.88122
	941	9.96527												941	9.62902						941	9.87991
	942	9.96396												942	9.63007						942	9.87955
	943	9.96281												943	9.62998						943	9.88136
	944	9.96201												944	9.62865						944	9.88408
	945	9.96276												945	9.62579						945	9.88703
	946	9.96276												946	9.62257						946	9.89016
	947	9.96297												947	9.61985						947	9.8923
	948	9.96274												948	9.61827						948	9.89374
	949	9.96331												949	9.61681						949	9.89472
	950	9.96316												950	9.61891						950	9.89513
	951	9.96301												951	9.62069						951	9.89487
	952	9.96335												952	9.62293						952	9.89447
	953	9.96402												953	9.62506						953	9.89391
	954	9.96409												954	9.62895						954	9.89179
	955	9.96336												955	9.63017						955	9.88925
	956	9.9634												956	9.63173						956	9.88713
	957	9.96352												957	9.63313						957	9.88649
	958	9.96348												958	9.63386						958	9.88488
	959	9.96315												959	9.63418						959	9.88433
	960	9.96287												960	9.63616						960	9.88333
	961	9.96271												961	9.63663						961	9.88358
	962	9.96134												962	9.63336						962	9.88351
	963	9.93837												963	9.56741						963	9.8853
	964	9.88327												964	9.40986						964	9.89288
	965	9.79727												965	9.17587						965	9.90873
	966	9.68171												966	8.88352						966	9.92938
	967	9.55957												967	8.60081						967	9.95229
	968	9.46072												968	8.41354						968	9.97075
	969	9.402												969	8.35014						969	9.98022
	970	9.38873												970	8.39211						970	9.97642
	971	9.41819												971	8.52036						971	9.96223
	972	9.46987												972	8.66472						972	9.94301
	973	9.53159												973	8.79574						973	9.92507
	974	9.59468												974	8.90934						974	9.91042
	975	9.65224												975	9.00604						975	9.90086
	976	9.70344												976	9.08754						976	9.89583
	977	9.74543												977	9.15562						977	9.89394
	978	9.78096												978	9.21289						978	9.89442
	979	9.81128												979	9.26184						979	9.89603
	980	9.83705												980	9.30491						980	9.89734
	981	9.85787												981	9.34223						981	9.89878
	982	9.87679												982	9.37428						982	9.89981
	983	9.89338												983	9.40204						983	9.9007
	984	9.9081												984	9.42672						984	9.90119
	985	9.91935												985	9.44854						985	9.90217
	986	9.93055												986	9.46867						986	9.9036
	987	9.93877												987	9.48824						987	9.90466
	988	9.94371												988	9.50608						988	9.90374
	989	9.94789												989	9.52309						989	9.90166
	990	9.95181												990	9.53811						990	9.90028
	991	9.95295												991	9.551						991	9.89691
	992	9.95505												992	9.56181						992	9.89467
	993	9.95684												993	9.57142						993	9.89504
	994	9.95742												994	9.57809						994	9.89734
	995	9.95813												995	9.58232						995	9.89921
	996	9.95854												996	9.5838						996	9.90225
	997	9.95845												997	9.58451						997	9.90426
	998	9.95847												998	9.58231						998	9.9039
	999	9.95884												999	9.58062						999	9.90166
	1000	9.95924												1000	9.57892						1000	9.8988
	1001	9.96044												1001	9.57802						1001	9.89512
	1002	9.96189												1002	9.57693						1002	9.8923
	1003	9.96433												1003	9.57836						1003	9.89239
	1004	9.96638												1004	9.57976						1004	9.89434
	1005	9.96873												1005	9.58248						1005	9.89812
	1006	9.97076												1006	9.58577						1006	9.90313
	1007	9.97204												1007	9.59159						1007	9.9068
	1008	9.97308												1008	9.60092						1008	9.90809
	1009	9.97517												1009	9.6094						1009	9.90823
	1010	9.97684												1010	9.61548						1010	9.90745
	1011	9.97938												1011	9.62135						1011	9.90745
	1012	9.982												1012	9.62353						1012	9.90768
	1013	9.98462												1013	9.62065						1013	9.90827
	1014	9.98531												1014	9.617						1014	9.90858
	1015	9.98633												1015	9.61468						1015	9.90716
	1016	9.98667												1016	9.6132						1016	9.90244
	1017	9.98741												1017	9.6113						1017	9.89665
	1018	9.98665												1018	9.60918						1018	9.89076
	1019	9.98677												1019	9.60846						1019	9.88547
	1020	9.98617												1020	9.60916						1020	9.88074
	1021	9.98451												1021	9.60752						1021	9.87906
	1022	9.98124												1022	9.60478						1022	9.87799
	1023	9.97915												1023	9.60135						1023	9.87711
	1024	9.97709												1024	9.59602						1024	9.8781
	1025	9.97542												1025	9.58889						1025	9.8818
	1026	9.97289												1026	9.58268						1026	9.88773
	1027	9.97168												1027	9.5801						1027	9.89695
	1028	9.96977												1028	9.57939						1028	9.90627
	1029	9.96833												1029	9.57979						1029	9.91274
	1030	9.96664												1030	9.58126						1030	9.91515
	1031	9.96618												1031	9.58421						1031	9.91392
	1032	9.96539												1032	9.58749						1032	9.91021
	1033	9.96443												1033	9.59162						1033	9.90657
	1034	9.96266												1034	9.5948						1034	9.90413
	1035	9.96139												1035	9.59705						1035	9.90373
	1036	9.95982												1036	9.59824						1036	9.90361
	1037	9.9583												1037	9.59762						1037	9.90405
	1038	9.95798												1038	9.5969						1038	9.90388
	1039	9.95829												1039	9.59767						1039	9.9033
	1040	9.95761												1040	9.5994						1040	9.90185
	1041	9.9575												1041	9.60144						1041	9.8995
	1042	9.95746												1042	9.60422						1042	9.89717
	1043	9.95755												1043	9.6062						1043	9.89574
	1044	9.95727												1044	9.60869						1044	9.89397
	1045	9.95761												1045	9.61007						1045	9.89374
	1046	9.95802												1046	9.61047						1046	9.89518
	1047	9.9584												1047	9.60997						1047	9.89653
	1048	9.95836												1048	9.60892						1048	9.89841
	1049	9.95879												1049	9.60686						1049	9.899
	1050	9.95861												1050	9.60478						1050	9.89967
	1051	9.9588												1051	9.60526						1051	9.8988
	1052	9.9599												1052	9.60848						1052	9.89754
	1053	9.96057												1053	9.61099						1053	9.89381
	1054	9.96052												1054	9.61415						1054	9.89133
	1055	9.95994												1055	9.61744						1055	9.8874
	1056	9.95983												1056	9.62039						1056	9.88463
	1057	9.95856												1057	9.62114						1057	9.88129
	1058	9.95879												1058	9.62459						1058	9.87928
	1059	9.95913												1059	9.62829						1059	9.87841
	1060	9.95996												1060	9.63242						1060	9.8785
	1061	9.96067												1061	9.63507						1061	9.87855
	1062	9.96154												1062	9.63646						1062	9.87993
	1063	9.96105												1063	9.63517						1063	9.88278
	1064	9.96038												1064	9.63283						1064	9.88509
	1065	9.96047												1065	9.62988						1065	9.88713
	1066	9.96062												1066	9.62649						1066	9.89054
	1067	9.96014												1067	9.6236						1067	9.89397
	1068	9.96054												1068	9.62091						1068	9.89618
	1069	9.96036												1069	9.61888						1069	9.89951
	1070	9.95985												1070	9.61676						1070	9.9035
	1071	9.9595												1071	9.61518						1071	9.90522
	1072	9.95921												1072	9.61475						1072	9.90547
	1073	9.95899												1073	9.61601						1073	9.90391
	1074	9.96005												1074	9.61744						1074	9.89975
	1075	9.96147												1075	9.61942						1075	9.89422
	1076	9.96114												1076	9.62126						1076	9.88999
	1077	9.96075												1077	9.62067						1077	9.88582
	1078	9.95989												1078	9.61875						1078	9.88411
	1079	9.95931												1079	9.61553						1079	9.88301
	1080	9.95865												1080	9.61255						1080	9.8839
	1081	9.95903												1081	9.60896						1081	9.88493
	1082	9.95962												1082	9.60569						1082	9.88776
	1083	9.95876												1083	9.6023						1083	9.89069
	1084	9.95872												1084	9.59965						1084	9.89548
	1085	9.95911												1085	9.59696						1085	9.89931
	1086	9.95976												1086	9.59576						1086	9.90273
	1087	9.96086												1087	9.59697						1087	9.90462
	1088	9.96309												1088	9.59932						1088	9.90556
	1089	9.96283												1089	9.60315						1089	9.90442
	1090	9.96288												1090	9.60799						1090	9.90281
	1091	9.96302												1091	9.61212						1091	9.90056
	1092	9.96224												1092	9.61687						1092	9.89816
	1093	9.96136												1093	9.62089						1093	9.89546
	1094	9.96197												1094	9.62361						1094	9.89362
	1095	9.96207												1095	9.62676						1095	9.89321
	1096	9.96239												1096	9.63003						1096	9.8934
	1097	9.96316												1097	9.63147						1097	9.89508
	1098	9.96293												1098	9.63294						1098	9.89714
	1099	9.96253												1099	9.63368						1099	9.89905
	1100	9.96237												1100	9.63236						1100	9.90006
	1101	9.96111												1101	9.63055						1101	9.89944
	1102	9.95989												1102	9.6289						1102	9.89589
	1103	9.95969												1103	9.62728						1103	9.89305
	1104	9.95907												1104	9.62609						1104	9.89293
	1105	9.95809												1105	9.62467						1105	9.8925
	1106	9.95822												1106	9.62552						1106	9.89282
	1107	9.95856												1107	9.62785						1107	9.89241
	1108	9.9587												1108	9.63084						1108	9.88942
	1109	9.95917												1109	9.63416						1109	9.88144
	1110	9.9594												1110	9.63888						1110	9.87233
	1111	9.96063												1111	9.64064						1111	9.86314
	1112	9.96075												1112	9.6396						1112	9.85733
	1113	9.94392												1113	9.59328						1113	9.85708
	1114	9.89695												1114	9.45836						1114	9.86561
	1115	9.82214												1115	9.24959						1115	9.88212
	1116	9.7193												1116	8.98057						1116	9.90536
	1117	9.60949												1117	8.70623						1117	9.93217
	1118	9.51776												1118	8.50843						1118	9.95589
	1119	9.46273												1119	8.42954						1119	9.97008
	1120	9.44698												1120	8.45206						1120	9.97417
	1121	9.472												1121	8.56088						1121	9.96785
	1122	9.51683												1122	8.69879						1122	9.95406
	1123	9.57183												1123	8.82302						1123	9.93885
	1124	9.6294												1124	8.93323						1124	9.92738
	1125	9.68163												1125	9.02835						1125	9.91997
	1126	9.72641												1126	9.10856						1126	9.91794
	1127	9.76389												1127	9.1774						1127	9.91863
	1128	9.79595												1128	9.23501						1128	9.91876
	1129	9.82276												1129	9.28183						1129	9.91926
	1130	9.84721												1130	9.31985						1130	9.91939
	1131	9.86726												1131	9.35277						1131	9.91886
	1132	9.88615												1132	9.3792						1132	9.91724
	1133	9.90131												1133	9.40278						1133	9.91599
	1134	9.91388												1134	9.4249						1134	9.91089
	1135	9.924												1135	9.44688						1135	9.90288
	1136	9.93277												1136	9.46872						1136	9.89125
	1137	9.93928												1137	9.48977						1137	9.879
	1138	9.94436												1138	9.50954						1138	9.86933
	1139	9.94897												1139	9.52937						1139	9.86432
	1140	9.95319												1140	9.54572						1140	9.86379
	1141	9.95665												1141	9.5584						1141	9.8689
	1142	9.95949												1142	9.56737						1142	9.87769
	1143	9.96054												1143	9.57459						1143	9.88527
	1144	9.96109												1144	9.57716						1144	9.89061
	1145	9.96094												1145	9.57937						1145	9.89449
	1146	9.96051												1146	9.58104						1146	9.89618
	1147	9.96033												1147	9.58322						1147	9.89587
	1148	9.96119												1148	9.58401						1148	9.89663
	1149	9.96175												1149	9.58382						1149	9.89984
	1150	9.96147												1150	9.58325						1150	9.90362
	1151	9.96132												1151	9.5817						1151	9.90686
	1152	9.96108												1152	9.5801						1152	9.90929
	1153	9.96123												1153	9.57876						1153	9.91012
	1154	9.96167												1154	9.57979						1154	9.90817
	1155	9.96323												1155	9.58053						1155	9.90596
	1156	9.96578												1156	9.58206						1156	9.90368
	1157	9.96735												1157	9.58374						1157	9.9034
	1158	9.97039												1158	9.58581						1158	9.90491
	1159	9.97252												1159	9.58871						1159	9.90955
	1160	9.97482												1160	9.59239						1160	9.91397
	1161	9.97609												1161	9.59608						1161	9.91762
	1162	9.979												1162	9.59993						1162	9.91991
	1163	9.98045												1163	9.60394						1163	9.92048
	1164	9.9824												1164	9.60704						1164	9.91908
	1165	9.98389												1165	9.60905						1165	9.91574
	1166	9.98491												1166	9.61049						1166	9.91197
	1167	9.98503												1167	9.61239						1167	9.90606
	1168	9.98522												1168	9.61324						1168	9.8993
	1169	9.98397												1169	9.61347						1169	9.89146
	1170	9.98265												1170	9.61439						1170	9.88527
	1171	9.98139												1171	9.61397						1171	9.88065
	1172	9.97906												1172	9.61088						1172	9.87841
	1173	9.97667												1173	9.60802						1173	9.8768
	1174	9.97477												1174	9.6047						1174	9.87646
	1175	9.9719												1175	9.60046						1175	9.87519
	1176	9.9706												1176	9.59767						1176	9.8753
	1177	9.96964												1177	9.59619						1177	9.87552
	1178	9.96748												1178	9.59475						1178	9.87983
	1179	9.96594												1179	9.59411						1179	9.88621
	1180	9.96447												1180	9.59431						1180	9.89281
	1181	9.96199												1181	9.59419						1181	9.89542
	1182	9.95957												1182	9.59436						1182	9.8965
	1183	9.95814												1183	9.59522						1183	9.89335
	1184	9.95717												1184	9.59582						1184	9.88743
	1185	9.95805												1185	9.59736						1185	9.88281
	1186	9.95769												1186	9.59833						1186	9.88185
	1187	9.95778												1187	9.5985						1187	9.8826
	1188	9.95788												1188	9.59731						1188	9.88333
	1189	9.95715												1189	9.59683						1189	9.88442
	1190	9.95507												1190	9.59511						1190	9.88508
	1191	9.95442												1191	9.59433						1191	9.88629
	1192	9.95421												1192	9.59454						1192	9.8896
	1193	9.95438												1193	9.59603						1193	9.89433
	1194	9.95455												1194	9.59728						1194	9.89833
	1195	9.95491												1195	9.59946						1195	9.90058
	1196	9.95581												1196	9.60238						1196	9.90018
	1197	9.95621												1197	9.60583						1197	9.89761
	1198	9.95617												1198	9.60865						1198	9.8937
	1199	9.95661												1199	9.61049						1199	9.89039
	1200	9.95777												1200	9.6111						1200	9.88843
	1201	9.95775												1201	9.61002						1201	9.88814
	1202	9.95796												1202	9.60804						1202	9.89058
	1203	9.95824												1203	9.60633						1203	9.89478
	1204	9.95867												1204	9.60502						1204	9.89818
	1205	9.95854												1205	9.60414						1205	9.89936
	1206	9.95855												1206	9.60304						1206	9.89907
	1207	9.95812												1207	9.6012						1207	9.89625
	1208	9.95788												1208	9.59888						1208	9.89305
	1209	9.95803												1209	9.59646						1209	9.89296
	1210	9.95875												1210	9.59383						1210	9.89578
	1211	9.95881												1211	9.59302						1211	9.89828
	1212	9.95956												1212	9.59568						1212	9.9005
	1213	9.96019												1213	9.59886						1213	9.9003
	1214	9.96053												1214	9.60353						1214	9.8962
	1215	9.95979												1215	9.60922						1215	9.89
	1216	9.96028												1216	9.61414						1216	9.88493
	1217	9.96038												1217	9.61737						1217	9.88018
	1218	9.96059												1218	9.62072						1218	9.87762
	1219	9.96121												1219	9.62334						1219	9.87701
	1220	9.96128												1220	9.62561						1220	9.87888
	1221	9.96051												1221	9.6266						1221	9.88108
	1222	9.9607												1222	9.62794						1222	9.88414
	1223	9.96001												1223	9.63039						1223	9.88664
	1224	9.95878												1224	9.63164						1224	9.88884
	1225	9.96024												1225	9.63385						1225	9.89023
	1226	9.96111												1226	9.63689						1226	9.89092
	1227	9.96143												1227	9.63858						1227	9.89116
	1228	9.96238												1228	9.64087						1228	9.89226
	1229	9.96312												1229	9.64312						1229	9.89279
	1230	9.96203												1230	9.64399						1230	9.89315
	1231	9.962												1231	9.64465						1231	9.89331
	1232	9.96118												1232	9.64346						1232	9.89254
	1233	9.9614												1233	9.63943						1233	9.89071
	1234	9.96233												1234	9.63539						1234	9.88817
	1235	9.96204												1235	9.63077						1235	9.88658
	1236	9.96253												1236	9.62543						1236	9.88597
	1237	9.96301												1237	9.62082						1237	9.8858
	1238	9.96218												1238	9.61689						1238	9.88663
	1239	9.96114												1239	9.61313						1239	9.88966
	1240	9.96149												1240	9.61008						1240	9.8926
	1241	9.96112												1241	9.60906						1241	9.89663
	1242	9.96127												1242	9.60941						1242	9.90308
	1243	9.96244												1243	9.60999						1243	9.90866
	1244	9.96357												1244	9.61112						1244	9.91325
	1245	9.96349												1245	9.61015						1245	9.91493
	1246	9.96347												1246	9.60836						1246	9.91423
	1247	9.96296												1247	9.60336						1247	9.91067
	1248	9.96316												1248	9.59724						1248	9.90774
	1249	9.96307												1249	9.59213						1249	9.90479
	1250	9.96446												1250	9.59147						1250	9.90282
	1251	9.96528												1251	9.59268						1251	9.90275
	1252	9.9658												1252	9.59858						1252	9.90288
	1253	9.96525												1253	9.60758						1253	9.90233
	1254	9.96473												1254	9.61625						1254	9.90165
	1255	9.96325												1255	9.6236						1255	9.90198
	1256	9.96295												1256	9.62844						1256	9.90069
	1257	9.96372												1257	9.63171						1257	9.89991
	1258	9.96349												1258	9.63353						1258	9.89831
	1259	9.96364												1259	9.63347						1259	9.8966
	1260	9.96388												1260	9.63279						1260	9.89467
	1261	9.96307												1261	9.63198						1261	9.8924
	1262	9.96244												1262	9.62917						1262	9.89125
	1263	9.94994												1263	9.58365						1263	9.89183
	1264	9.91013												1264	9.45377						1264	9.89763
	1265	9.84669												1265	9.25629						1265	9.90907
	1266	9.75919												1266	9.00289						1266	9.92456
	1267	9.66211												1267	8.74699						1267	9.94218
	1268	9.5775												1268	8.56606						1268	9.95669
	1269	9.52565												1269	8.49978						1269	9.96196
	1270	9.50847												1270	8.52722						1270	9.95715
	1271	9.52654												1271	8.6355						1271	9.94692
	1272	9.56363												1272	8.76784						1272	9.93262
	1273	9.61112												1273	8.88465						1273	9.92162
	1274	9.66167												1274	8.98559						1274	9.91619
	1275	9.70829												1275	9.07191						1275	9.91749
	1276	9.74979												1276	9.14399						1276	9.9213
	1277	9.78566												1277	9.20404						1277	9.92443
	1278	9.81642												1278	9.2548						1278	9.92501
	1279	9.84162												1279	9.29888						1279	9.92127
	1280	9.86389												1280	9.33648						1280	9.91368
	1281	9.88281												1281	9.36837						1281	9.90606
	1282	9.89994												1282	9.39805						1282	9.90089
	1283	9.91374												1283	9.42307						1283	9.8983
	1284	9.92612												1284	9.44579						1284	9.89962
	1285	9.93602												1285	9.46461						1285	9.90396
	1286	9.94466												1286	9.48205						1286	9.91015
	1287	9.95097												1287	9.49741						1287	9.9152
	1288	9.95654												1288	9.51238						1288	9.91871
	1289	9.95975												1289	9.52461						1289	9.92232
	1290	9.96258												1290	9.53556						1290	9.92535
	1291	9.96559												1291	9.54578						1291	9.92802
	1292	9.9678												1292	9.55362						1292	9.93237
	1293	9.96896												1293	9.55978						1293	9.93861
	1294	9.96998												1294	9.56433						1294	9.94312
	1295	9.97091												1295	9.56775						1295	9.94573
	1296	9.9705												1296	9.56989						1296	9.94649
	1297	9.9702												1297	9.57161						1297	9.94422
	1298	9.97013												1298	9.57246						1298	9.93855
	1299	9.97134												1299	9.57338						1299	9.93173
	1300	9.97099												1300	9.57405						1300	9.92401
	1301	9.97025												1301	9.57479						1301	9.91648
	1302	9.97043												1302	9.5751						1302	9.90941
	1303	9.97159												1303	9.57637						1303	9.90332
	1304	9.97227												1304	9.57817						1304	9.89789
	1305	9.97392												1305	9.58273						1305	9.89431
	1306	9.9762												1306	9.5886						1306	9.89076
	1307	9.978												1307	9.59525						1307	9.89001
	1308	9.97964												1308	9.60166						1308	9.89242
	1309	9.98098												1309	9.60691						1309	9.89776
	1310	9.9832												1310	9.61022						1310	9.90376
	1311	9.9861												1311	9.61082						1311	9.91207
	1312	9.98852												1312	9.60938						1312	9.91987
	1313	9.9908												1313	9.60704						1313	9.92539
	1314	9.99283												1314	9.60456						1314	9.92975
	1315	9.99429												1315	9.60206						1315	9.93204
	1316	9.99461												1316	9.60123						1316	9.93068
	1317	9.99417												1317	9.60233						1317	9.92584
	1318	9.99279												1318	9.60405						1318	9.91858
	1319	9.99028												1319	9.60599						1319	9.90887
	1320	9.9871												1320	9.60748						1320	9.89948
	1321	9.98286												1321	9.6077						1321	9.89035
	1322	9.98077												1322	9.60672						1322	9.88208
	1323	9.97757												1323	9.60566						1323	9.87595
	1324	9.97575												1324	9.60501						1324	9.87191
	1325	9.97378												1325	9.60467						1325	9.86984
	1326	9.97453												1326	9.6032						1326	9.8691
	1327	9.97345												1327	9.60201						1327	9.86952
	1328	9.97366												1328	9.60006						1328	9.87034
	1329	9.9727												1329	9.59695						1329	9.87114
	1330	9.97185												1330	9.59374						1330	9.87318
	1331	9.96937												1331	9.59216						1331	9.87632
	1332	9.96756												1332	9.59209						1332	9.87948
	1333	9.96623												1333	9.59361						1333	9.8832
	1334	9.96571												1334	9.59776						1334	9.8876
	1335	9.96517												1335	9.60195						1335	9.88958
	1336	9.96484												1336	9.60621						1336	9.88966
	1337	9.96417												1337	9.60819						1337	9.88958
	1338	9.96319												1338	9.60885						1338	9.88826
	1339	9.96289												1339	9.60691						1339	9.88654
	1340	9.96292												1340	9.60566						1340	9.88745
	1341	9.96305												1341	9.60343						1341	9.8893
	1342	9.96358												1342	9.60311						1342	9.89061
	1343	9.96366												1343	9.60264						1343	9.89163
	1344	9.96348												1344	9.60387						1344	9.89089
	1345	9.96283												1345	9.60527						1345	9.88783
	1346	9.96299												1346	9.60773						1346	9.88301
	1347	9.96339												1347	9.60983						1347	9.8782
	1348	9.96365												1348	9.61053						1348	9.87406
	1349	9.96388												1349	9.61039						1349	9.86984
	1350	9.96519												1350	9.60861						1350	9.86595
	1351	9.96562												1351	9.60451						1351	9.86491
	1352	9.9661												1352	9.59966						1352	9.86551
	1353	9.96647												1353	9.59598						1353	9.86729
	1354	9.96659												1354	9.59237						1354	9.87177
	1355	9.96586												1355	9.58964						1355	9.87742
	1356	9.96659												1356	9.58873						1356	9.88277
	1357	9.96648												1357	9.58883						1357	9.88936
	1358	9.96665												1358	9.58903						1358	9.89454
	1359	9.96748												1359	9.59064						1359	9.89877
	1360	9.96902												1360	9.59248						1360	9.90287
	1361	9.96889												1361	9.59511						1361	9.90701
	1362	9.96995												1362	9.59668						1362	9.9074
	1363	9.97125												1363	9.59903						1363	9.90842
	1364	9.97178												1364	9.60021						1364	9.90824
	1365	9.97127												1365	9.60214						1365	9.90747
	1366	9.97095												1366	9.60395						1366	9.90583
	1367	9.97013												1367	9.60599						1367	9.90538
	1368	9.96906												1368	9.60714						1368	9.90468
	1369	9.96824												1369	9.60893						1369	9.90514
	1370	9.96837												1370	9.61051						1370	9.90501
	1371	9.96843												1371	9.61241						1371	9.90504
	1372	9.96897												1372	9.61417						1372	9.90528
	1373	9.96979												1373	9.6145						1373	9.90523
	1374	9.97014												1374	9.61437						1374	9.90398
	1375	9.97032												1375	9.61401						1375	9.90222
	1376	9.97116												1376	9.61288						1376	9.90015
	1377	9.97199												1377	9.61116						1377	9.89841
	1378	9.9725												1378	9.61107						1378	9.89658
	1379	9.9738												1379	9.61133						1379	9.89481
	1380	9.97323												1380	9.61065						1380	9.89503
	1381	9.97234												1381	9.61038						1381	9.89598
	1382	9.971												1382	9.60981						1382	9.89691
	1383	9.96967												1383	9.60989						1383	9.89823
	1384	9.96879												1384	9.60823						1384	9.90005
	1385	9.97002												1385	9.60642						1385	9.89941
	1386	9.97091												1386	9.60415						1386	9.89919
	1387	9.97141												1387	9.60422						1387	9.89841
	1388	9.97227												1388	9.60438						1388	9.89722
	1389	9.97256												1389	9.60638						1389	9.89669
	1390	9.97254												1390	9.60926						1390	9.89731
	1391	9.97169												1391	9.61266						1391	9.8964
	1392	9.97172												1392	9.61598						1392	9.89572
	1393	9.97245												1393	9.6186						1393	9.89623
	1394	9.97265												1394	9.62103						1394	9.89682
	1395	9.9736												1395	9.62397						1395	9.89717
	1396	9.97463												1396	9.62714						1396	9.89788
	1397	9.975												1397	9.6294						1397	9.89843
	1398	9.97444												1398	9.63178						1398	9.89927
	1399	9.97355												1399	9.63313						1399	9.90024
	1400	9.97261												1400	9.63342						1400	9.90195
	1401	9.97209												1401	9.63201						1401	9.90397
	1402	9.97228												1402	9.62886						1402	9.90691
	1403	9.97308												1403	9.62491						1403	9.90896
	1404	9.97383												1404	9.62155						1404	9.91027
	1405	9.97407												1405	9.61819						1405	9.9098
	1406	9.97461												1406	9.61478						1406	9.90884
	1407	9.97483												1407	9.61365						1407	9.90618
	1408	9.97433												1408	9.61176						1408	9.90267
	1409	9.97531												1409	9.60998						1409	9.89827
	1410	9.97523												1410	9.6089						1410	9.89581
	1411	9.97586												1411	9.60939						1411	9.89317
	1412	9.97493												1412	9.61062						1412	9.89084
	1413	9.96539												1413	9.59254						1413	9.89046
	1414	9.93227												1414	9.49681						1414	9.89499
	1415	9.87689												1415	9.33183						1415	9.90569
	1416	9.79849												1416	9.10829						1416	9.92261
	1417	9.71099												1417	8.85867						1417	9.94502
	1418	9.63348												1418	8.66128						1418	9.96678
	1419	9.58266												1419	8.57169						1419	9.98213
	1420	9.56259												1420	8.57909						1420	9.98724
	1421	9.57516												1421	8.66917						1421	9.98289
	1422	9.60779												1422	8.80293						1422	9.97032
	1423	9.64874												1423	8.91976						1423	9.95539
	1424	9.69404												1424	9.0179						1424	9.93998
	1425	9.73712												1425	9.09779						1425	9.92709
	1426	9.77549												1426	9.16368						1426	9.91602
	1427	9.8087												1427	9.22069						1427	9.90822
	1428	9.83631												1428	9.27016						1428	9.90145
	1429	9.8595												1429	9.31362						1429	9.89733
	1430	9.88048												1430	9.35534						1430	9.89317
	1431	9.89886												1431	9.39113						1431	9.8901
	1432	9.91507												1432	9.42128						1432	9.88537
	1433	9.92949												1433	9.4465						1433	9.88093
	1434	9.94121												1434	9.46983						1434	9.87783
	1435	9.95042												1435	9.48814						1435	9.87502
	1436	9.95768												1436	9.50397						1436	9.87282
	1437	9.96345												1437	9.51779						1437	9.87338
	1438	9.96783												1438	9.53214						1438	9.87442
	1439	9.97155												1439	9.54473						1439	9.87359
	1440	9.97404												1440	9.55487						1440	9.87386
	1441	9.97652												1441	9.56289						1441	9.87708
	1442	9.97828												1442	9.57026						1442	9.88154
	1443	9.9792												1443	9.57512						1443	9.88784
	1444	9.9804												1444	9.57765						1444	9.89589
	1445	9.98119												1445	9.57996						1445	9.90307
	1446	9.9823												1446	9.58185						1446	9.90683
	1447	9.98258												1447	9.58231						1447	9.90794
	1448	9.98301												1448	9.58373						1448	9.90763
	1449	9.98265												1449	9.58499						1449	9.90741
	1450	9.98255												1450	9.58531						1450	9.90783
	1451	9.98278												1451	9.58493						1451	9.91126
	1452	9.98342												1452	9.5838						1452	9.91697
	1453	9.98402												1453	9.58175						1453	9.922
	1454	9.98472												1454	9.58061						1454	9.92658
	1455	9.98689												1455	9.58129						1455	9.92993
	1456	9.98727												1456	9.58376						1456	9.92884
	1457	9.98821												1457	9.58565						1457	9.92266
	1458	9.98883												1458	9.58915						1458	9.91391
	1459	9.99097												1459	9.59276						1459	9.9034
	1460	9.99251												1460	9.59519						1460	9.89253
	1461	9.99361												1461	9.59707						1461	9.88392
	1462	9.99519												1462	9.60037						1462	9.87893
	1463	9.99725												1463	9.60126						1463	9.87685
	1464	9.99812												1464	9.60252						1464	9.87684
	1465	9.99899												1465	9.60468						1465	9.87785
	1466	10.0004												1466	9.60568						1466	9.87782
	1467	9.9998												1467	9.60533						1467	9.878
	1468	9.99986												1468	9.60574						1468	9.87941
	1469	9.99864												1469	9.60493						1469	9.88075
	1470	9.99695												1470	9.60192						1470	9.88031
	1471	9.99451												1471	9.59918						1471	9.88007
	1472	9.99313												1472	9.59667						1472	9.87864
	1473	9.99027												1473	9.59411						1473	9.8761
	1474	9.98782												1474	9.5918						1474	9.87415
	1475	9.98539												1475	9.59043						1475	9.87508
	1476	9.9839												1476	9.59022						1476	9.87772
	1477	9.98288												1477	9.5888						1477	9.88269
	1478	9.98099												1478	9.5864						1478	9.88857
	1479	9.97994												1479	9.58553						1479	9.89409
	1480	9.97841												1480	9.58442						1480	9.89846
	1481	9.97711												1481	9.58443						1481	9.90064
	1482	9.97465												1482	9.58548						1482	9.90053
	1483	9.9742												1483	9.58639						1483	9.89949
	1484	9.97281												1484	9.58533						1484	9.89722
	1485	9.97272												1485	9.585						1485	9.89617
	1486	9.97245												1486	9.58279						1486	9.89529
	1487	9.97241												1487	9.58382						1487	9.89504
	1488	9.97211												1488	9.58747						1488	9.89506
	1489	9.97217												1489	9.59339						1489	9.89653
	1490	9.97142												1490	9.60022						1490	9.89631
	1491	9.97098												1491	9.60655						1491	9.89671
	1492	9.97125												1492	9.61047						1492	9.89673
	1493	9.97113												1493	9.61371						1493	9.89489
	1494	9.97136												1494	9.61585						1494	9.89102
	1495	9.97206												1495	9.61805						1495	9.88666
	1496	9.97182												1496	9.62162						1496	9.88228
	1497	9.97191												1497	9.62412						1497	9.8776
	1498	9.97237												1498	9.625						1498	9.87494
	1499	9.97276												1499	9.62441						1499	9.87465
	1500	9.97243												1500	9.6228						1500	9.87739
	1501	9.9726												1501	9.6201						1501	9.88011
	1502	9.9722												1502	9.61892						1502	9.88531
	1503	9.97087												1503	9.61958						1503	9.89129
	1504	9.96953												1504	9.62092						1504	9.89529
	1505	9.96879												1505	9.62262						1505	9.89733
	1506	9.96857												1506	9.62405						1506	9.90008
	1507	9.9689												1507	9.62507						1507	9.90015
	1508	9.9707												1508	9.62553						1508	9.89815
	1509	9.97246												1509	9.62505						1509	9.8972
	1510	9.97399												1510	9.62463						1510	9.89703
	1511	9.97447												1511	9.62345						1511	9.89477
	1512	9.97464												1512	9.62282						1512	9.8931
	1513	9.97447												1513	9.62068						1513	9.89217
	1514	9.97401												1514	9.61735						1514	9.89204
	1515	9.97426												1515	9.61264						1515	9.89225
	1516	9.97393												1516	9.6085						1516	9.89466
	1517	9.97379												1517	9.60419						1517	9.89744
	1518	9.97357												1518	9.60229						1518	9.89973
	1519	9.97389												1519	9.60396						1519	9.89925
	1520	9.97378												1520	9.60557						1520	9.89601
	1521	9.97401												1521	9.60854						1521	9.89152
	1522	9.97417												1522	9.60957						1522	9.88664
	1523	9.97528												1523	9.60784						1523	9.88347
	1524	9.97568												1524	9.60515						1524	9.88103
	1525	9.97539												1525	9.60306						1525	9.87957
	1526	9.97609												1526	9.60201						1526	9.87988
	1527	9.97711												1527	9.60129						1527	9.87972
	1528	9.97575												1528	9.60212						1528	9.8793
	1529	9.97555												1529	9.60362						1529	9.88062
	1530	9.97587												1530	9.60545						1530	9.88352
	1531	9.97584												1531	9.60494						1531	9.88696
	1532	9.9757												1532	9.60609						1532	9.89152
	1533	9.9764												1533	9.60712						1533	9.89524
	1534	9.97617												1534	9.60807						1534	9.89859
	1535	9.97591												1535	9.61074						1535	9.90096
	1536	9.97575												1536	9.61358						1536	9.90048
	1537	9.97466												1537	9.61623						1537	9.89852
	1538	9.97366												1538	9.62016						1538	9.89647
	1539	9.97276												1539	9.62275						1539	9.89429
	1540	9.97306												1540	9.62411						1540	9.89146
	1541	9.97322												1541	9.6269						1541	9.88877
	1542	9.97386												1542	9.62927						1542	9.88734
	1543	9.97483												1543	9.63029						1543	9.88687
	1544	9.97606												1544	9.63182						1544	9.88598
	1545	9.97574												1545	9.63182						1545	9.88594
	1546	9.97468												1546	9.63077						1546	9.88677
	1547	9.97416												1547	9.62991						1547	9.8879
	1548	9.97372												1548	9.6294						1548	9.8889
	1549	9.97321												1549	9.62811						1549	9.89043
	1550	9.97319												1550	9.62826						1550	9.89061
	1551	9.97423												1551	9.62801						1551	9.89051
	1552	9.97551												1552	9.62745						1552	9.88857
	1553	9.97572												1553	9.62632						1553	9.8878
	1554	9.97619												1554	9.62515						1554	9.88728
	1555	9.97671												1555	9.62326						1555	9.88776
	1556	9.97769												1556	9.62164						1556	9.88875
	1557	9.97716												1557	9.62						1557	9.89075
	1558	9.9772												1558	9.61889						1558	9.89078
	1559	9.97665												1559	9.61832						1559	9.89019
	1560	9.97554												1560	9.61761						1560	9.88936
	1561	9.97358												1561	9.61697						1561	9.88899
	1562	9.97297												1562	9.61748						1562	9.88779
	1563	9.96576												1563	9.59691						1563	9.88562
	1564	9.93793												1564	9.50319						1564	9.88786
	1565	9.89129												1565	9.3444						1565	9.89772
	1566	9.82435												1566	9.13319						1566	9.91328
	1567	9.7467												1567	8.90146						1567	9.93599
	1568	9.67742												1568	8.71882						1568	9.96081
	1569	9.63052												1569	8.63483						1569	9.97771
	1570	9.60931												1570	8.63984						1570	9.98246
	1571	9.61761												1571	8.71737						1571	9.9761
	1572	9.64452												1572	8.83318						1572	9.95923
	1573	9.67842												1573	8.93586						1573	9.93852
	1574	9.71762												1574	9.02708						1574	9.91884
	1575	9.75563												1575	9.10624						1575	9.90371
	1576	9.79057												1576	9.17531						1576	9.89288
	1577	9.82143												1577	9.23309						1577	9.88667
	1578	9.84759												1578	9.28363						1578	9.88474
	1579	9.8704												1579	9.32674						1579	9.88583
	1580	9.89036												1580	9.36347						1580	9.88652
	1581	9.90738												1581	9.39431						1581	9.88699
	1582	9.92246												1582	9.42198						1582	9.88746
	1583	9.93579												1583	9.44566						1583	9.88522
	1584	9.94633												1584	9.46715						1584	9.88134
	1585	9.95506												1585	9.48811						1585	9.87772
	1586	9.96132												1586	9.50804						1586	9.8755
	1587	9.967												1587	9.52639						1587	9.87387
	1588	9.97087												1588	9.54337						1588	9.87351
	1589	9.97449												1589	9.5584						1589	9.87413
	1590	9.97829												1590	9.56912						1590	9.87618
	1591	9.98064												1591	9.57616						1591	9.87792
	1592	9.98197												1592	9.58059						1592	9.87878
	1593	9.98363												1593	9.58207						1593	9.8813
	1594	9.98507												1594	9.58217						1594	9.88401
	1595	9.98542												1595	9.58275						1595	9.88761
	1596	9.98626												1596	9.58433						1596	9.89282
	1597	9.98713												1597	9.5868						1597	9.90034
	1598	9.98669												1598	9.58942						1598	9.90726
	1599	9.98613												1599	9.59195						1599	9.91403
	1600	9.98547												1600	9.59379						1600	9.91834
	1601	9.98538												1601	9.59514						1601	9.921
	1602	9.9854												1602	9.59483						1602	9.91986
	1603	9.98617												1603	9.59488						1603	9.91707
	1604	9.98629												1604	9.59409						1604	9.91401
	1605	9.98783												1605	9.59317						1605	9.91141
	1606	9.99008												1606	9.5935						1606	9.90868
	1607	9.99109												1607	9.59602						1607	9.90787
	1608	9.99231												1608	9.59959						1608	9.90757
	1609	9.99419												1609	9.60268						1609	9.90634
	1610	9.9958												1610	9.60569						1610	9.90629
	1611	9.99589												1611	9.60624						1611	9.90577
	1612	9.99733												1612	9.60493						1612	9.90467
	1613	9.99934												1613	9.60307						1613	9.90321
	1614	10.0005												1614	9.60093						1614	9.90194
	1615	10.0009												1615	9.59958						1615	9.89909
	1616	10.002												1616	9.60048						1616	9.89696
	1617	10.0016												1617	9.6012						1617	9.89568
	1618	9.99997												1618	9.60057						1618	9.89411
	1619	9.99762												1619	9.60077						1619	9.89324
	1620	9.99519												1620	9.60004						1620	9.89302
	1621	9.99321												1621	9.59874						1621	9.89127
	1622	9.99168												1622	9.59879						1622	9.88953
	1623	9.98879												1623	9.60003						1623	9.88799
	1624	9.98795												1624	9.60059						1624	9.8861
	1625	9.98707												1625	9.60079						1625	9.88497
	1626	9.98563												1626	9.6006						1626	9.88499
	1627	9.98325												1627	9.60017						1627	9.8856
	1628	9.98199												1628	9.59951						1628	9.88613
	1629	9.98079												1629	9.59914						1629	9.88699
	1630	9.97915												1630	9.5997						1630	9.88664
	1631	9.97684												1631	9.60104						1631	9.88657
	1632	9.97518												1632	9.60217						1632	9.88578
	1633	9.97502												1633	9.60191						1633	9.88575
	1634	9.97279												1634	9.60226						1634	9.88645
	1635	9.9715												1635	9.6042						1635	9.8871
	1636	9.97148												1636	9.60486						1636	9.8874
	1637	9.97109												1637	9.60454						1637	9.88846
	1638	9.97013												1638	9.60426						1638	9.88815
	1639	9.97092												1639	9.60423						1639	9.88738
	1640	9.97054												1640	9.60308						1640	9.88738
	1641	9.97036												1641	9.60302						1641	9.88773
	1642	9.97043												1642	9.60313						1642	9.88598
	1643	9.97011												1643	9.60508						1643	9.88528
	1644	9.96912												1644	9.60723						1644	9.88494
	1645	9.96882												1645	9.60837						1645	9.88461
	1646	9.96831												1646	9.60891						1646	9.88401
	1647	9.96852												1647	9.60908						1647	9.88482
	1648	9.96809												1648	9.6083						1648	9.88537
	1649	9.96873												1649	9.60638						1649	9.88496
	1650	9.97026												1650	9.60583						1650	9.88503
	1651	9.97093												1651	9.60442						1651	9.88582
	1652	9.97091												1652	9.6036						1652	9.88748
	1653	9.97129												1653	9.60258						1653	9.89184
	1654	9.97093												1654	9.60235						1654	9.89565
	1655	9.97018												1655	9.60089						1655	9.89669
	1656	9.96952												1656	9.60002						1656	9.89541
	1657	9.96921												1657	9.6001						1657	9.89167
	1658	9.96954												1658	9.60112						1658	9.88522
	1659	9.97												1659	9.60195						1659	9.88029
	1660	9.96989												1660	9.60371						1660	9.87769
	1661	9.9701												1661	9.60596						1661	9.8776
	1662	9.97118												1662	9.60803						1662	9.87901
	1663	9.97193												1663	9.60945						1663	9.88192
	1664	9.97247												1664	9.611						1664	9.88493
	1665	9.97326												1665	9.6121						1665	9.88711
	1666	9.9734												1666	9.61421						1666	9.88718
	1667	9.97242												1667	9.61625						1667	9.8875
	1668	9.97276												1668	9.61771						1668	9.88683
	1669	9.9731												1669	9.61776						1669	9.88478
	1670	9.97271												1670	9.61811						1670	9.88388
	1671	9.97382												1671	9.61753						1671	9.88403
	1672	9.97533												1672	9.61559						1672	9.88456
	1673	9.97573												1673	9.61366						1673	9.88378
	1674	9.97571												1674	9.61316						1674	9.88396
	1675	9.97593												1675	9.61107						1675	9.8842
	1676	9.97541												1676	9.6088						1676	9.88405
	1677	9.97353												1677	9.60662						1677	9.8828
	1678	9.97182												1678	9.60638						1678	9.88329
	1679	9.97172												1679	9.60779						1679	9.88383
	1680	9.97174												1680	9.61129						1680	9.88429
	1681	9.97145												1681	9.61543						1681	9.88519
	1682	9.97227												1682	9.61985						1682	9.886
	1683	9.97356												1683	9.62254						1683	9.88663
	1684	9.97349												1684	9.6226						1684	9.88739
	1685	9.97263												1685	9.62186						1685	9.88776
	1686	9.97271												1686	9.62053						1686	9.88844
	1687	9.97273												1687	9.62012						1687	9.88836
	1688	9.97295												1688	9.62117						1688	9.88811
	1689	9.97347												1689	9.62293						1689	9.88802
	1690	9.975												1690	9.62349						1690	9.88792
	1691	9.97489												1691	9.62497						1691	9.88774
	1692	9.97509												1692	9.62619						1692	9.88816
	1693	9.97539												1693	9.62584						1693	9.88755
	1694	9.97541												1694	9.62373						1694	9.88671
	1695	9.97445												1695	9.62267						1695	9.88636
	1696	9.97451												1696	9.62061						1696	9.88632
	1697	9.97406												1697	9.61852						1697	9.88616
	1698	9.97379												1698	9.61643						1698	9.88651
	1699	9.97282												1699	9.61695						1699	9.8869
	1700	9.97373												1700	9.61749						1700	9.8867
	1701	9.97476												1701	9.61808						1701	9.88672
	1702	9.97532												1702	9.61884						1702	9.8864
	1703	9.97516												1703	9.62014						1703	9.88669
	1704	9.97511												1704	9.62072						1704	9.88754
	1705	9.97441												1705	9.62108						1705	9.88892
	1706	9.97426												1706	9.62161						1706	9.88939
	1707	9.97449												1707	9.6215						1707	9.8903
	1708	9.97425												1708	9.62169						1708	9.89087
	1709	9.9751												1709	9.62084						1709	9.89018
	1710	9.97506												1710	9.61995						1710	9.88989
	1711	9.97413												1711	9.61959						1711	9.89005
	1712	9.97359												1712	9.62079						1712	9.88983
	1713	9.96969												1713	9.60712						1713	9.88984
	1714	9.94803												1714	9.52727						1714	9.89303
	1715	9.90862												1715	9.38425						1715	9.9021
	1716	9.85074												1716	9.18991						1716	9.91689
	1717	9.77923												1717	8.96744						1717	9.93794
	1718	9.71228												1718	8.78491						1718	9.95912
	1719	9.66487												1719	8.69501						1719	9.97297
	1720	9.64104												1720	8.69159						1720	9.97628
	1721	9.64283												1721	8.75839						1721	9.96988
	1722	9.66598												1722	8.86986						1722	9.95529
	1723	9.69559												1723	8.97054						1723	9.93801
	1724	9.72992												1724	9.0595						1724	9.92381
	1725	9.76473												1725	9.13476						1725	9.91263
	1726	9.79753												1726	9.19864						1726	9.90414
	1727	9.8272												1727	9.2526						1727	9.89862
	1728	9.85243												1728	9.29929						1728	9.89569
	1729	9.87436												1729	9.33822						1729	9.89457
	1730	9.89313												1730	9.37393						1730	9.89436
	1731	9.90947												1731	9.4065						1731	9.8949
	1732	9.92333												1732	9.43566						1732	9.89611
	1733	9.93555												1733	9.4616						1733	9.89759
	1734	9.94614												1734	9.48383						1734	9.90067
	1735	9.95505												1735	9.50361						1735	9.90435
	1736	9.96281												1736	9.51968						1736	9.91089
	1737	9.96864												1737	9.53433						1737	9.91412
	1738	9.97267												1738	9.54687						1738	9.91516
	1739	9.97561												1739	9.55814						1739	9.91181
	1740	9.9784												1740	9.56758						1740	9.90579
	1741	9.97992												1741	9.57611						1741	9.89823
	1742	9.98149												1742	9.5821						1742	9.89283
	1743	9.98327												1743	9.5875						1743	9.88858
	1744	9.98473												1744	9.59165						1744	9.88763
	1745	9.98512												1745	9.59364						1745	9.89012
	1746	9.98556												1746	9.59539						1746	9.89239
	1747	9.98571												1747	9.59578						1747	9.89499
	1748	9.98485												1748	9.5947						1748	9.89844
	1749	9.98451												1749	9.594						1749	9.90039
	1750	9.98423												1750	9.59317						1750	9.89995
	1751	9.98387												1751	9.59222						1751	9.89941
	1752	9.98356												1752	9.59215						1752	9.89831
	1753	9.98453												1753	9.59241						1753	9.89707
	1754	9.98452												1754	9.59301						1754	9.89788
	1755	9.98528												1755	9.59374						1755	9.89942
	1756	9.9863												1756	9.59477						1756	9.90006
	1757	9.98713												1757	9.59583						1757	9.90071
	1758	9.98811												1758	9.59663						1758	9.89943
	1759	9.99003												1759	9.59668						1759	9.89674
	1760	9.99054												1760	9.59807						1760	9.89534
	1761	9.99196												1761	9.59881						1761	9.89499
	1762	9.99445												1762	9.59903						1762	9.89467
	1763	9.99692												1763	9.60005						1763	9.89602
	1764	9.99836												1764	9.60035						1764	9.89728
	1765	10.0013												1765	9.59947						1765	9.89683
	1766	10.002												1766	9.59854						1766	9.89448
	1767	10.0002												1767	9.59903						1767	9.89363
	1768	9.9979												1768	9.5987						1768	9.89194
	1769	9.99594												1769	9.59968						1769	9.89079
	1770	9.99373												1770	9.60047						1770	9.88949
	1771	9.99019												1771	9.60177						1771	9.88864
	1772	9.98787												1772	9.60214						1772	9.88677
	1773	9.9856												1773	9.60253						1773	9.88672
	1774	9.98396												1774	9.60388						1774	9.88707
	1775	9.98228												1775	9.60617						1775	9.88764
	1776	9.98124												1776	9.60742						1776	9.88876
	1777	9.98014												1777	9.6078						1777	9.88998
	1778	9.97931												1778	9.6078						1778	9.89127
	1779	9.97744												1779	9.60635						1779	9.89075
	1780	9.97471												1780	9.6037						1780	9.89089
	1781	9.97297												1781	9.6021						1781	9.89056
	1782	9.97194												1782	9.60123						1782	9.89053
	1783	9.97058												1783	9.60051						1783	9.88918
	1784	9.96877												1784	9.6001						1784	9.88863
	1785	9.96804												1785	9.59959						1785	9.88905
	1786	9.96783												1786	9.59975						1786	9.89022
	1787	9.96748												1787	9.59966						1787	9.88933
	1788	9.96673												1788	9.60036						1788	9.88904
	1789	9.96682												1789	9.60061						1789	9.88851
	1790	9.96637												1790	9.60176						1790	9.88747
	1791	9.96587												1791	9.60176						1791	9.88569
	1792	9.96526												1792	9.60264						1792	9.88589
	1793	9.96425												1793	9.60264						1793	9.88617
	1794	9.96375												1794	9.60297						1794	9.88621
	1795	9.9637												1795	9.60327						1795	9.88587
	1796	9.96392												1796	9.60256						1796	9.88662
	1797	9.96506												1797	9.60247						1797	9.8869
	1798	9.96647												1798	9.60332						1798	9.8869
	1799	9.96672												1799	9.6044						1799	9.88822
	1800	9.96595												1800	9.60534						1800	9.88856
	1801	9.9666												1801	9.6077						1801	9.8883
	1802	9.96605												1802	9.60934						1802	9.88837
	1803	9.9657												1803	9.6097						1803	9.88862
	1804	9.9663												1804	9.60985						1804	9.88795
	1805	9.96675												1805	9.60992						1805	9.88754
	1806	9.96664												1806	9.60997						1806	9.88759
	1807	9.96733												1807	9.61042						1807	9.88767
	1808	9.96764												1808	9.61137						1808	9.88737
	1809	9.96745												1809	9.61131						1809	9.88702
	1810	9.96807												1810	9.61151						1810	9.88725
	1811	9.96836												1811	9.61033						1811	9.8885
	1812	9.96819												1812	9.60942						1812	9.88844
	1813	9.96843												1813	9.60928						1813	9.88849
	1814	9.96868												1814	9.60916						1814	9.88792
	1815	9.96943												1815	9.60894						1815	9.88771
	1816	9.96931												1816	9.61015						1816	9.88631
	1817	9.96998												1817	9.61016						1817	9.88659
	1818	9.97091												1818	9.6096						1818	9.88619
	1819	9.97158												1819	9.60981						1819	9.88709
	1820	9.97095												1820	9.6098						1820	9.88719
	1821	9.97186												1821	9.60899						1821	9.887
	1822	9.97219												1822	9.60806						1822	9.88667
	1823	9.97166												1823	9.6085						1823	9.88714
	1824	9.97118												1824	9.60958						1824	9.88715
	1825	9.9717												1825	9.61072						1825	9.88834
	1826	9.97144												1826	9.61295						1826	9.88927
	1827	9.96948												1827	9.6151						1827	9.88934
	1828	9.96837												1828	9.61636						1828	9.88927
	1829	9.96863												1829	9.61666						1829	9.88945
	1830	9.96852												1830	9.61628						1830	9.88867
	1831	9.96727												1831	9.61454						1831	9.88828
	1832	9.9681												1832	9.61463						1832	9.88807
	1833	9.96959												1833	9.61378						1833	9.88754
	1834	9.96968												1834	9.61363						1834	9.88702
	1835	9.97018												1835	9.61356						1835	9.88617
	1836	9.97053												1836	9.61455						1836	9.88678
	1837	9.97036												1837	9.61393						1837	9.88801
	1838	9.96932												1838	9.61421						1838	9.8888
	1839	9.96884												1839	9.61406						1839	9.88955
	1840	9.96797												1840	9.61498						1840	9.89097
	1841	9.96795												1841	9.61524						1841	9.89026
	1842	9.96841												1842	9.61643						1842	9.88944
	1843	9.9689												1843	9.61699						1843	9.88941
	1844	9.96865												1844	9.61891						1844	9.88908
	1845	9.96897												1845	9.62057						1845	9.88827
	1846	9.96918												1846	9.62199						1846	9.88855
	1847	9.96951												1847	9.62287						1847	9.88823
	1848	9.96976												1848	9.62419						1848	9.88901
	1849	9.97067												1849	9.62329						1849	9.88909
	1850	9.97137												1850	9.62217						1850	9.88936
	1851	9.9714												1851	9.62134						1851	9.88903
	1852	9.97108												1852	9.62108						1852	9.88949
	1853	9.97108												1853	9.61953						1853	9.89012
	1854	9.97011												1854	9.61863						1854	9.89157
	1855	9.9697												1855	9.61781						1855	9.89271
	1856	9.96991												1856	9.61822						1856	9.89418
	1857	9.96927												1857	9.61779						1857	9.89438
	1858	9.96939												1858	9.61815						1858	9.89217
	1859	9.96987												1859	9.61941						1859	9.89149
	1860	9.96892												1860	9.62099						1860	9.89076
	1861	9.96859												1861	9.62207						1861	9.88896
	1862	9.96931												1862	9.62361						1862	9.88806
	1863	9.96748												1863	9.61519						1863	9.88887
	1864	9.95049												1864	9.54592						1864	9.89141
	1865	9.91651												1865	9.41488						1865	9.89941
	1866	9.86404												1866	9.235						1866	9.9149
	1867	9.79901												1867	9.02523						1867	9.93559
	1868	9.73639												1868	8.84778						1868	9.95732
	1869	9.68999												1869	8.75596						1869	9.97215
	1870	9.66591												1870	8.74803						1870	9.97668
	1871	9.66658												1871	8.80787						1871	9.97154
	1872	9.68569												1872	8.91298						1872	9.95759
	1873	9.71184												1873	9.01032						1873	9.94014
	1874	9.74288												1874	9.09268						1874	9.92483
	1875	9.77494												1875	9.16334						1875	9.9139
	1876	9.8051												1876	9.22341						1876	9.90548
	1877	9.83239												1877	9.2735						1877	9.90052
	1878	9.8558												1878	9.31524						1878	9.89759
	1879	9.87667												1879	9.35315						1879	9.89684
	1880	9.89453												1880	9.38591						1880	9.89788
	1881	9.9102												1881	9.41409						1881	9.8989
	1882	9.92389												1882	9.44064						1882	9.89937
	1883	9.93645												1883	9.46381						1883	9.90039
	1884	9.94796												1884	9.48393						1884	9.90151
	1885	9.95728												1885	9.50055						1885	9.90109
	1886	9.9637												1886	9.51573						1886	9.90172
	1887	9.96908												1887	9.52916						1887	9.90262
	1888	9.97286												1888	9.54234						1888	9.90244
	1889	9.97458												1889	9.55387						1889	9.90159
	1890	9.97632												1890	9.56484						1890	9.90181
	1891	9.97865												1891	9.57433						1891	9.90127
	1892	9.9802												1892	9.58186						1892	9.90146
	1893	9.98066												1893	9.58858						1893	9.90147
	1894	9.98176												1894	9.59389						1894	9.90093
	1895	9.9819												1895	9.59773						1895	9.89991
	1896	9.98211												1896	9.59941						1896	9.89887
	1897	9.98284												1897	9.59957						1897	9.89751
	1898	9.98311												1898	9.59785						1898	9.89684
	1899	9.98219												1899	9.59559						1899	9.89698
	1900	9.98276												1900	9.59286						1900	9.89961
	1901	9.9825												1901	9.59121						1901	9.90265
	1902	9.98172												1902	9.59046						1902	9.9052
	1903	9.98202												1903	9.58966						1903	9.90697
	1904	9.98294												1904	9.58921						1904	9.90727
	1905	9.98301												1905	9.58963						1905	9.90634
	1906	9.98455												1906	9.59035						1906	9.90593
	1907	9.98593												1907	9.59127						1907	9.90581
	1908	9.98724												1908	9.59253						1908	9.90615
	1909	9.98838												1909	9.59285						1909	9.90808
	1910	9.99013												1910	9.59324						1910	9.90956
	1911	9.99124												1911	9.59383						1911	9.90987
	1912	9.99252												1912	9.59529						1912	9.90896
	1913	9.99407												1913	9.59676						1913	9.90753
	1914	9.99589												1914	9.5984						1914	9.90513
	1915	9.99639												1915	9.59839						1915	9.9029
	1916	9.99661												1916	9.59821						1916	9.90165
	1917	9.99521												1917	9.59753						1917	9.90084
	1918	9.99278												1918	9.59688						1918	9.90068
	1919	9.98942												1919	9.59756						1919	9.89997
	1920	9.98643												1920	9.59857						1920	9.89692
	1921	9.98359												1921	9.59864						1921	9.89341
	1922	9.98172												1922	9.59866						1922	9.89026
	1923	9.9807												1923	9.59903						1923	9.88662
	1924	9.98001												1924	9.59799						1924	9.88359
	1925	9.98												1925	9.59765						1925	9.8814
	1926	9.97861												1926	9.59783						1926	9.88087
	1927	9.97709												1927	9.59705						1927	9.88053
	1928	9.97476												1928	9.59714						1928	9.88153
	1929	9.97277												1929	9.5988						1929	9.88324
	1930	9.97065												1930	9.60046						1930	9.88555
	1931	9.96853												1931	9.60148						1931	9.88603
	1932	9.96658												1932	9.60179						1932	9.88665
	1933	9.96576												1933	9.60146						1933	9.88744
	1934	9.96545												1934	9.59996						1934	9.88718
	1935	9.96401												1935	9.59797						1935	9.88686
	1936	9.9636												1936	9.59776						1936	9.88633
	1937	9.96287												1937	9.59883						1937	9.88683
	1938	9.96179												1938	9.59797						1938	9.88552
	1939	9.96094												1939	9.59744						1939	9.88547
	1940	9.96043												1940	9.5984						1940	9.88583
	1941	9.95974												1941	9.59862						1941	9.88679
	1942	9.96102												1942	9.6003						1942	9.88768
	1943	9.96172												1943	9.60332						1943	9.88965
	1944	9.96126												1944	9.60543						1944	9.89116
	1945	9.96182												1945	9.60585						1945	9.89225
	1946	9.96277												1946	9.60667						1946	9.89254
	1947	9.9625												1947	9.60492						1947	9.89224
	1948	9.96226												1948	9.60284						1948	9.8914
	1949	9.96352												1949	9.60087						1949	9.89054
	1950	9.96437												1950	9.59757						1950	9.88967
	1951	9.96463												1951	9.59344						1951	9.88928
	1952	9.96541												1952	9.59101						1952	9.88848
	1953	9.96537												1953	9.5906						1953	9.88842
	1954	9.96454												1954	9.59199						1954	9.88855
	1955	9.96402												1955	9.59498						1955	9.88903
	1956	9.96331												1956	9.59825						1956	9.8908
	1957	9.96305												1957	9.60158						1957	9.89126
	1958	9.96335												1958	9.60392						1958	9.89174
	1959	9.96371												1959	9.60486						1959	9.89208
	1960	9.96397												1960	9.60634						1960	9.89154
	1961	9.96506												1961	9.60734						1961	9.89034
	1962	9.96506												1962	9.60825						1962	9.89072
	1963	9.96594												1963	9.60857						1963	9.88989
	1964	9.96684												1964	9.60946						1964	9.89001
	1965	9.96716												1965	9.60996						1965	9.89056
	1966	9.96684												1966	9.61085						1966	9.89144
	1967	9.9668												1967	9.61122						1967	9.89225
	1968	9.9665												1968	9.61145						1968	9.893
	1969	9.96594												1969	9.61106						1969	9.89401
	1970	9.96574												1970	9.61057						1970	9.89494
	1971	9.96603												1971	9.61018						1971	9.89484
	1972	9.96619												1972	9.6098						1972	9.89375
	1973	9.9655												1973	9.60971						1973	9.89314
	1974	9.96496												1974	9.60982						1974	9.89216
	1975	9.96467												1975	9.61055						1975	9.89143
	1976	9.96461												1976	9.61108						1976	9.89089
	1977	9.96486												1977	9.61146						1977	9.8916
	1978	9.96562												1978	9.61143						1978	9.89184
	1979	9.9671												1979	9.61135						1979	9.89065
	1980	9.96716												1980	9.61119						1980	9.89014
	1981	9.96704												1981	9.61099						1981	9.88992
	1982	9.9661												1982	9.61128						1982	9.88971
	1983	9.96483												1983	9.6119						1983	9.89055
	1984	9.9638												1984	9.61275						1984	9.8921
	1985	9.96482												1985	9.61377						1985	9.89249
	1986	9.96487												1986	9.61442						1986	9.89253
	1987	9.96546												1987	9.61481						1987	9.89178
	1988	9.9675												1988	9.61469						1988	9.89023
	1989	9.96818												1989	9.61423						1989	9.88844
	1990	9.96699												1990	9.61413						1990	9.88715
	1991	9.96593												1991	9.61406						1991	9.88611
	1992	9.96502												1992	9.6144						1992	9.88491
	1993	9.96383												1993	9.6154						1993	9.8854
	1994	9.96396												1994	9.61665						1994	9.88553
	1995	9.96473												1995	9.61688						1995	9.88599
	1996	9.96578												1996	9.61725						1996	9.88625
	1997	9.96718												1997	9.6166						1997	9.8871
	1998	9.96766												1998	9.61595						1998	9.88744
	1999	9.96708												1999	9.61566						1999	9.88785
	2000	9.96632												2000	9.61534						2000	9.88831
	2001	9.9665												2001	9.61612						2001	9.88733
	2002	9.96663												2002	9.616						2002	9.88684
	2003	9.9664												2003	9.61527						2003	9.88657
[truncated: 1,059 more rows]

## Sheet: Fig5D_top
top
id	gene	annotation	baseMean	baseMeanA	baseMeanB	foldChange	log2FoldChange	pval	padj
Tb927.3.670-1	Tb927.3.670	hypothetical protein	1102.15	720.336	1483.97	2.0601	1.04272	0.00364595	0.051565
Tb927.4.3060-1	Tb927.4.3060	hypothetical protein, conserved	2252.39	2610.88	1893.9	0.725387	-0.463178	0.00168801	0.0297135
Tb927.10.10390-1	Tb927.10.10390	trypanothione reductase	4641.12	5894.49	3387.74	0.574729	-0.799046	0.000375699	0.0108241
Tb927.5.1460-1	Tb927.5.1460	hypothetical protein, conserved	2761.43	3536.87	1985.99	0.56151	-0.832616	0.00011483	0.00443303
Tb927.4.2990-1	Tb927.4.2990	hypothetical protein, conserved	1765.48	2169.76	1361.21	0.627355	-0.672646	0.000431668	0.0120585
Tb927.11.2570-1	Tb927.11.2570	hypothetical protein, conserved	1971.39	2428.75	1514.04	0.623382	-0.681811	0.000552925	0.0142102
Tb927.10.15270-1	Tb927.10.15270	methionine aminopeptidase, putative,metallo- peptidase, Clan MG, Family M24	1602.7	1891.85	1313.54	0.694312	-0.526345	0.00918662	0.0944385
Tb927.10.2810-1	Tb927.10.2810	hypothetical protein, conserved	1506.32	1798.01	1214.63	0.675544	-0.565879	0.00414492	0.0552534
Tb927.10.7560-1	Tb927.10.7560	hypothetical protein, conserved	1225.68	979.283	1472.07	1.50321	0.588046	0.00588395	0.0714253
Tb927.2.5384-1	Tb927.2.5384	retrotransposon hot spot protein (RHS, pseudogene), putative,retrotransposon hot spot protein (RHS), degenerate	148.51	44.8111	252.208	5.62826	2.49269	4.04e-10	6.99e-08
Tb927.4.3280-1	Tb927.4.3280	expression site-associated gene (ESAG) protein, putative,expression site-associated gene 2 (ESAG2) protein, putative	43.2604	4.09957	82.4213	20.1048	4.32947	1.57e-07	1.69e-05
Tb927.11.13160-1	Tb927.11.13160	hypothetical protein	16.1759	0.311856	32.0399	102.74	6.68285	0.000166711	0.00583489
Tb927.3.3430-1	Tb927.3.3430	hypothetical protein, conserved	28.1618	0.467783	55.8558	119.405	6.89972	1.31e-08	1.78e-06
Tb927.3.5740-1	Tb927.3.5740	hypothetical protein	144.794	54.668	234.919	4.2972	2.1034	1.65e-06	0.000126933
Tb927.9.3370-1	Tb927.9.3370	thioredoxin (trx)	1293.21	881.356	1705.07	1.9346	0.952038	0.000482086	0.0129521
Tb927.3.3030-1	Tb927.3.3030	hypothetical protein, conserved	1241.65	1492.42	990.87	0.663933	-0.59089	0.00880971	0.0922643
Tb927.6.3720-1	Tb927.6.3720	hypothetical protein, conserved	1437.47	1783.29	1091.65	0.612159	-0.708022	0.00765695	0.0853383
Tb927.4.1300-1	Tb927.4.1300	amidinotransferase, putative	9803.6	13229.4	6377.82	0.482095	-1.05261	1.74e-08	2.3e-06
Tb927.10.1420-1	Tb927.10.1420	methionine aminopeptidase 2, putative,metallo- peptidase, Clan MG, Family M24 (MetAP2)	2710.83	3311.7	2109.95	0.63712	-0.650363	0.000741334	0.0174107
Tb927.10.11060-1	Tb927.10.11060	hypothetical protein, conserved	987.099	697.83	1276.37	1.82905	0.871096	0.00252257	0.0398887
Tb927.9.12000-1	Tb927.9.12000	unspecified product	727.759	988.41	467.108	0.472585	-1.08135	0.00159396	0.028618
Tb927.5.1210-1	Tb927.5.1210	short-chain dehydrogenase, putative	4263.21	5223.3	3303.11	0.63238	-0.661137	0.00949407	0.096287
Tb927.8.1600-1	Tb927.8.1600	lysyl-tRNA synthetase, putative	6513.94	7500.04	5527.84	0.737041	-0.440184	0.00287834	0.043587
Tb927.9.10450-1	Tb927.9.10450	hypothetical protein, conserved	1751.01	2188.91	1313.11	0.599895	-0.737219	0.00154517	0.0279092
Tb927.10.11470-1	Tb927.10.11470	hypothetical protein, conserved	2265.84	1840.74	2690.94	1.46188	0.547821	0.006146	0.073711
Tb927.7.7480-1	Tb927.7.7480	trans-sialidase, putative	772.534	1010.48	534.592	0.529049	-0.918526	1.17e-05	0.000697385
Tb927.5.3800-1	Tb927.5.3800	glutamine hydrolysing (not ammonia-dependent) carbomoyl phosphate synthase, putative	2598.33	3186.25	2010.42	0.630967	-0.664363	0.000267652	0.00835949
Tb927.3.2800-1	Tb927.3.2800	hypothetical protein	1227.95	1495.62	960.282	0.642064	-0.639211	0.00934996	0.0956802
Tb927.4.3400-1	Tb927.4.3400	hypothetical protein, conserved	2772.05	3369.16	2174.94	0.645543	-0.631414	0.00103211	0.0216406
Tb927.8.3350-1	Tb927.8.3350	DNA polymerase theta (helicase domain only), putative	755.469	954.014	556.925	0.583771	-0.776526	0.00637071	0.0753017
Tb927.11.11300-1	Tb927.11.11300	hypothetical protein, conserved	782.504	550.325	1014.68	1.84379	0.882674	0.00133487	0.0252688
Tb927.11.12470-1	Tb927.11.12470	hypothetical protein, conserved	3202.69	3698.9	2706.48	0.731698	-0.45068	0.00771471	0.0853383
Tb927.10.14500-1	Tb927.10.14500	hypothetical protein, conserved	1743.34	2403.34	1083.34	0.450764	-1.14956	2.05e-07	2.15e-05
Tb927.8.6110-1	Tb927.8.6110	hypothetical protein, conserved	3516.6	4603.11	2430.09	0.527925	-0.921596	0.000504896	0.0132793
Tb927.7.6020-1	Tb927.7.6020	hypothetical protein	72.8712	4.21816	141.524	33.5512	5.06829	3.97e-07	3.85e-05
Tb927.11.10990-1	Tb927.11.10990	translation initiation factor 2 subunit, putative	1972.69	2333.49	1611.88	0.69076	-0.533744	0.00946594	0.096287
Tb927.11.14880-1	Tb927.11.14880	paraflagellar rod component, putative (PFC9)	2956.67	3863.36	2049.97	0.530617	-0.914256	4.59e-07	4.34e-05
Tb927.7.1780-1	Tb927.7.1780	Adenine phosphoribosyltransferase, putative	2026.58	2631.37	1421.79	0.540322	-0.888108	5.58e-06	0.000371551
Tb927.7.2800-1	Tb927.7.2800	hypothetical protein, conserved	2528.7	2022.84	3034.56	1.50015	0.585106	0.00426496	0.0563338
Tb927.1.290-1	Tb927.1.290	leucine-rich repeat protein (LRRP), putative	590.502	482.304	698.7	1.44867	0.534731	0.00967081	0.0977404
Tb927.9.10080-1	Tb927.9.10080	phosphatidylserine decarboxylase, putative	945.706	740.31	1151.1	1.55489	0.636815	0.00245749	0.0391935
Tb927.2.1170-1	Tb927.2.1170	retrotransposon hot spot protein 5 (RHS5), putative	502.255	385.294	619.216	1.60713	0.684483	0.00767058	0.0853383
Tb927.10.9550-1	Tb927.10.9550	hypothetical protein	45.9536	15.6235	76.2838	4.88264	2.28766	0.00111189	0.0227394
Tb927.2.5660-1	Tb927.2.5660	adenylate kinase, putative (ADKA)	1581.2	1992.15	1170.26	0.587436	-0.767497	2.89e-05	0.00143769
Tb927.10.13340-1	Tb927.10.13340	hypothetical protein, conserved	329.041	238.917	419.165	1.75444	0.81101	0.0076763	0.0853383
Tb927.11.1450-1	Tb927.11.1450	2-oxoglutarate dehydrogenase E1 component, putative	4476.92	5357.08	3596.75	0.6714	-0.574755	0.00242817	0.0390723
Tb927.10.1830-1	Tb927.10.1830	syntaxin, putative	1118.02	848.645	1387.39	1.63483	0.709141	0.00123869	0.0239714
Tb927.7.4910-1	Tb927.7.4910	hypothetical protein, conserved	3575.39	4214.22	2936.56	0.696822	-0.521138	0.00370264	0.0519621
Tb927.5.4370-1	Tb927.5.4370	hypothetical protein, conserved	1213.25	787.089	1639.42	2.08289	1.05859	0.00545516	0.0680571
Tb927.11.410-1	Tb927.11.410	hypothetical protein, conserved	565.991	379.241	752.742	1.98487	0.989042	0.000327098	0.00977491
Tb927.6.540-1	Tb927.6.540	gene related to expression site-associated gene 2 (GRESAG2), putative	421.38	60.1457	782.614	13.012	3.70177	2.7e-35	2.7e-32
Tb927.2.2220-1	Tb927.2.2220	hypothetical protein, conserved	1159.07	557.59	1760.55	3.15743	1.65875	3.09e-15	9.6e-13
Tb927.11.9320-1	Tb927.11.9320	hypothetical protein, conserved	990.949	719.839	1262.06	1.75325	0.810032	0.00827504	0.0891972
Tb927.9.8990-1	Tb927.9.8990	hypothetical protein, conserved	1862.91	2168.13	1557.69	0.718448	-0.477044	0.00891505	0.0925992
Tb927.9.1430-1	Tb927.9.1430	hypothetical protein, unlikely	387.324	275.965	498.682	1.80705	0.853635	0.00421989	0.0558343
Tb927.5.4900-1	Tb927.5.4900	variant surface glycoprotein (VSG, pseudogene), putative,variant surface glycoprotein, frameshift	21.0926	36.5037	5.68159	0.155644	-2.68368	0.0072504	0.0828683
Tb927.1.3040-1	Tb927.1.3040	hypothetical protein, conserved	971.321	787.652	1154.99	1.46637	0.552249	0.00887793	0.092427
Tb927.10.14160-1	Tb927.10.14160	aquaporin 3, putative	2056.77	2896.22	1217.32	0.420313	-1.25046	0.000482374	0.0129521
Tb927.8.4770-1	Tb927.8.4770	small GTP-binding protein Rab18 (TbRAB18)	1787.44	1384.08	2190.8	1.58286	0.662535	0.00216352	0.0360386
Tb927.10.9520-1	Tb927.10.9520	hypothetical protein, unlikely	17.4855	1.37966	33.5913	24.3475	4.6057	0.00023189	0.00742295
Tb927.5.4640-1	Tb927.5.4640	hypothetical protein, conserved	1478.32	33.4545	2923.18	87.3777	6.44919	2.59e-77	7.75e-74
Tb927.7.1920-1	Tb927.7.1920	paraflagellar rod component, putative (PFC5)	1672.01	2063.26	1280.75	0.620742	-0.687934	0.000821057	0.0187467
Tb927.1.90-1	Tb927.1.90	retrotransposon hot spot protein (RHS, pseudogene), putative	101.138	60.0493	142.227	2.3685	1.24398	0.00219187	0.0363762
Tb927.3.3560-1	Tb927.3.3560	hypothetical protein, conserved	1976.76	2439.46	1514.05	0.62065	-0.688149	0.000874713	0.0193794
Tb927.11.15840-1	Tb927.11.15840	L-Lysine transport protein, putative	900.179	1311.76	488.597	0.372474	-1.42479	2.75e-05	0.00139203
Tb927.10.12280-1	Tb927.10.12280	hypothetical protein	38.892	9.02666	68.7573	7.61714	2.92925	0.00345539	0.0498097
Tb927.2.1810-1	Tb927.2.1810	transcription silencer (ISWI)	3464.83	4161.95	2767.71	0.665002	-0.58857	0.00119417	0.0234986
Tb927.5.3740-1	Tb927.5.3740	hypothetical protein, conserved	568.886	396.177	741.595	1.87188	0.904485	0.000440142	0.0122572
Tb927.7.4500-1	Tb927.7.4500	hypothetical protein, conserved	2570.32	3054.66	2085.99	0.682889	-0.550277	0.00805718	0.0877413
Tb927.1.5340-6	Tb927.1.5340	expression site-associated gene (ESAG, pseudogene), putative,expression site-associated gene 3 (ESAG3), pseudogene	459.517	142.926	776.109	5.43013	2.44099	0.00147405	0.0269494
Tb927.9.10500-1	Tb927.9.10500	hypothetical protein, conserved	1741.86	2067.74	1415.99	0.684802	-0.546241	0.00312269	0.0461437
Tb927.10.8940-1	Tb927.10.8940	hypothetical protein, conserved	13617.3	15767.7	11467	0.727246	-0.459485	0.000461543	0.0127349
Tb927.2.4590-1	Tb927.2.4590	branched-chain amino acid aminotransferase, putative	674.197	962.576	385.818	0.400818	-1.31898	1.82e-05	0.00101315
Tb927.7.1300-1	Tb927.7.1300	protein disulfide isomerase, putative	6574.38	7752.57	5396.18	0.696051	-0.522735	0.00253466	0.0398887
Tb927.2.2400-1	Tb927.2.2400	hypothetical protein, conserved	878.103	692.137	1064.07	1.53737	0.620463	0.000979052	0.0207702
Tb927.9.14610-1	Tb927.9.14610	hypothetical protein, unlikely	216.922	74.3847	359.46	4.83245	2.27275	2.46e-07	2.55e-05
Tb927.11.11880-1	Tb927.11.11880	hypothetical protein	3046.82	3529.43	2564.22	0.726526	-0.460913	0.0084017	0.0895418
Tb927.3.1480-1	Tb927.3.1480	hypothetical protein, conserved	303.878	203.902	403.854	1.98063	0.985956	0.00138306	0.0256509
Tb927.11.11690-1	Tb927.11.11690	vacuolar ATP synthase subunit b, putative,v- ATPase B subunit,vacuolar proton pump B subunit	3917.4	4634.42	3200.37	0.690566	-0.534149	0.00321372	0.0472344
Tb927.2.1460-1	Tb927.2.1460	hypothetical protein, conserved	366.843	18.4841	715.201	38.6928	5.27399	1.3e-55	1.94e-52
Tb927.10.15480-1	Tb927.10.15480	transporter, putative	2077.96	2451.9	1704.02	0.69498	-0.524958	0.00899394	0.0930961
Tb927.10.2380-1	Tb927.10.2380	hypothetical protein, conserved	1983.86	2446.31	1521.42	0.621923	-0.685192	0.000625906	0.0157263
Tb927.11.500-1	Tb927.11.500	RNA-binding protein, UBP1 (UBP1)	866.387	1011.27	721.501	0.713458	-0.487101	0.00422094	0.0558343
Tb927.10.14330-1	Tb927.10.14330	hypothetical protein, conserved	2684.48	3181.27	2187.69	0.687679	-0.540194	0.00150949	0.0273747
Tb927.9.9870-1	Tb927.9.9870	MCAK-like kinesin, putative	959.435	1195.24	723.626	0.605421	-0.72399	0.00394106	0.0537921
Tb927.11.6920-1	Tb927.11.6920	hypothetical protein, conserved	2372.11	2824.04	1920.17	0.679935	-0.556531	0.00631301	0.0748162
Tb927.5.5080-1	Tb927.5.5080	variant surface glycoprotein (VSG), putative	109.07	185.753	32.3864	0.174352	-2.51992	1.77e-08	2.31e-06
Tb927.11.5000-1	Tb927.11.5000	dynein intermediate chain IC78, putative	1594.17	1923.32	1265.02	0.657727	-0.604439	0.00553518	0.0689034
Tb927.11.11590-1	Tb927.11.11590	eukaryotic translation initiation factor, putative	4516.32	5558.87	3473.77	0.624906	-0.678288	0.000132771	0.00495111
Tb927.10.12820-1	Tb927.10.12820	hypothetical protein, conserved	2847.92	3856.17	1839.67	0.477071	-1.06772	7.15e-05	0.00303321
Tb927.11.13530-1	Tb927.11.13530	hypothetical protein, conserved	1457.82	1168.26	1747.38	1.49571	0.580831	0.00881271	0.0922643
Tb927.10.14860-1	Tb927.10.14860	hypothetical protein, conserved	1376.34	1732.03	1020.64	0.589275	-0.762988	0.000425052	0.0119107
Tb927.5.460-1	Tb927.5.460	hypothetical protein, conserved	177.512	104.361	250.663	2.40188	1.26416	0.000822292	0.0187467
Tb927.6.1660-1	Tb927.6.1660	hypothetical protein, conserved	1588.44	1848.93	1327.95	0.718228	-0.477487	0.00762259	0.0853383
Tb927.9.12990-1	Tb927.9.12990	hypothetical protein, conserved	1476.67	1742.72	1210.62	0.694673	-0.525593	0.0100059	0.0998498
Tb927.11.14210-1	Tb927.11.14210	hypothetical protein, conserved	1665.96	1997.09	1334.82	0.668382	-0.581256	0.00832255	0.0893465
Tb927.8.6440-1	Tb927.8.6440	RNA-binding protein, putative (RPB20)	588.807	710.233	467.382	0.658068	-0.603692	0.00850585	0.0903308
Tb927.10.8930-1	Tb927.10.8930	paraflagellar rod component, putative (PFC18)	3473.93	4124.69	2823.17	0.684456	-0.546971	0.00118452	0.0234921
Tb927.8.1380-1	Tb927.8.1380	hypothetical protein, conserved	515.869	703.724	328.014	0.466112	-1.10125	2.67e-06	0.000195234
Tb927.3.510-1	Tb927.3.510	hypothetical protein, conserved	529.161	10.2331	1048.09	102.421	6.67837	5.52e-95	2.48e-91
Tb927.8.8000-1	Tb927.8.8000	hypothetical protein, conserved	1750.28	2213.59	1286.97	0.581396	-0.782406	0.00383892	0.0531247
Tb927.2.1110-1	Tb927.2.1110	DNA-directed RNA polymerase III subunit 2, pseudogene, putative,DNA-directed RNA polymerase III subunit 2, degenerate	1326.31	846.057	1806.56	2.13528	1.09442	0.000878631	0.0193794
Tb927.1.4490-1	Tb927.1.4490	acetyltransferase, putative	184.871	259.3	110.442	0.425924	-1.23133	0.000404958	0.0114188
Tb927.8.490-1	Tb927.8.490	hypothetical protein	1977.41	206.532	3748.29	18.1487	4.1818	1.07e-07	1.19e-05
Tb927.2.3780-1	Tb927.2.3780	translation initiation factor IF-2, putative	3507.83	4199.26	2816.39	0.670688	-0.576286	0.00123433	0.0239714
Tb927.6.3120-1	Tb927.6.3120	chaperone protein DNAj, putative	681.579	956.433	406.725	0.425252	-1.23361	0.001113	0.0227394
Tb927.1.2020-1	Tb927.1.2020	hypothetical protein	30.168	9.61389	50.7222	5.27593	2.39942	0.00187308	0.0321234
Tb927.11.8930-1	Tb927.11.8930	hypothetical protein, conserved	2688.48	2132.18	3244.77	1.52181	0.605785	0.0021219	0.0354109
Tb927.11.11250-1	Tb927.11.11250	cytosolic malate dehydrogenase (cMDH)	3776.18	4508.9	3043.45	0.674988	-0.567067	0.00136489	0.0254081
Tb927.10.2370-1	Tb927.10.2370	RNA-binding protein, putative (LA)	2888.11	3455.21	2321.02	0.671745	-0.574015	0.00185622	0.0319861
Tb927.8.3120-1	Tb927.8.3120	hypothetical protein, conserved	343.744	247.317	440.172	1.77979	0.831707	0.00386129	0.0531878
Tb927.1.4760-1	Tb927.1.4760	hypothetical protein, conserved	1564.35	1985.02	1143.68	0.576157	-0.795465	4.1e-05	0.00191864
Tb927.10.320-1	Tb927.10.320	hypothetical protein, conserved	711.025	525.4	896.65	1.70661	0.771131	0.00377843	0.052693
Tb927.10.2190-1	Tb927.10.2190	hypothetical protein, conserved	1136.61	1484.9	788.314	0.530886	-0.913527	1.12e-05	0.000675835
Tb927.10.2890-1	Tb927.10.2890	enolase	47486.5	63710.5	31262.4	0.490695	-1.0271	1.24e-09	1.89e-07
Tb927.4.410-1	Tb927.4.410	CAF 40 (CAF40)	3327.86	3927.97	2727.76	0.694447	-0.526064	0.00513105	0.0647938
Tb927.11.11330-1	Tb927.11.11330	heat shock protein 70	65724.1	81918.9	49529.3	0.604613	-0.725916	0.00831684	0.0893465
Tb927.2.2070-1	Tb927.2.2070	hypothetical protein	97.4083	20.4674	174.349	8.51837	3.09058	2.67e-07	2.73e-05
Tb927.2.2120-1	Tb927.2.2120	protein kinase, putative,NIMA/Nek Serine/threonine-protein kinase family, putative	1797.5	1406.86	2188.14	1.55533	0.63722	0.0025276	0.0398887
Tb927.5.1510-1	Tb927.5.1510	hypothetical protein, conserved	1708.88	1289.25	2128.52	1.65098	0.723322	0.00232153	0.037858
Tb927.10.10640-1	Tb927.10.10640	hypothetical protein, conserved	989.892	723.735	1256.05	1.73551	0.795359	0.00370869	0.0519621
Tb927.9.760-1	Tb927.9.760	hypothetical protein	238.602	103.995	373.208	3.58871	1.84346	4.01e-05	0.0018936
Tb927.8.840-1	Tb927.8.840	hypothetical protein, conserved	1265.62	1575.47	955.777	0.606661	-0.721038	0.00235008	0.0382259
Tb927.11.6560-1	Tb927.11.6560	hypothetical protein, conserved	1468.09	1732.62	1203.55	0.694643	-0.525657	0.00818093	0.0888737
Tb927.7.4520-1	Tb927.7.4520	hypothetical protein, conserved	6959.19	8493.69	5424.68	0.638672	-0.646853	0.000487184	0.0129651
Tb927.10.4980-1	Tb927.10.4980	ubiquitin-like protein DSK2, putative (DSK2)	3533.31	4249.27	2817.35	0.663021	-0.592874	0.0024394	0.0390727
Tb927.1.470-1	Tb927.1.470	hypothetical protein, conserved	199.64	130.838	268.443	2.05171	1.03683	0.00241091	0.0389092
Tb927.9.17690-1	Tb927.9.17690	hypothetical protein, conserved, frameshifted fragment	175.605	3.15277	348.058	110.397	6.78656	4.22e-12	9.72e-10
Tb927.3.3850-1	Tb927.3.3850	hypothetical protein, conserved	1884.33	2389.62	1379.04	0.577093	-0.793124	3.32e-05	0.0016252
Tb927.9.14980-1	Tb927.9.14980	hypothetical protein, unlikely	737.043	898.212	575.874	0.641134	-0.641301	0.000630283	0.015741
Tb927.5.2840-1	Tb927.5.2840	hypothetical protein, conserved	629.99	451.916	808.064	1.78808	0.838413	0.00069319	0.0167165
Tb927.6.510-1	Tb927.6.510	GPEET2 procyclin precursor,PARP A-alpha,procyclin A-alpha,procyclic form specific polypeptide A-alpha precursor	3129.24	505.24	5753.24	11.3872	3.50934	2.61e-13	6.38e-11
Tb927.8.8330-1	Tb927.8.8330	calpain, putative,cysteine peptidase, putative	2955.13	3649.15	2261.11	0.619626	-0.690531	2.3e-05	0.00121663
Tb927.10.7690-1	Tb927.10.7690	rib72 protein- like protein	2603.88	3049.61	2158.15	0.707682	-0.498827	0.00386694	0.0531878
Tb927.6.2160-1	Tb927.6.2160	hypothetical protein, conserved	1184.37	1391.5	977.245	0.702295	-0.509852	0.00122807	0.0239714
Tb927.9.6290-1	Tb927.9.6290	arginine kinase (AK)	3020.61	3982.08	2059.13	0.517099	-0.951487	1.06e-06	8.82e-05
Tb927.10.8140-1	Tb927.10.8140	hypothetical protein, conserved	1296.97	883.753	1710.19	1.93515	0.952446	0.000230002	0.00738883
Tb927.10.5620-1	Tb927.10.5620	fructose-bisphosphate aldolase, glycosomal (ALD)	63863.6	94648.4	33078.8	0.349491	-1.51667	1.01e-11	2.12e-09
Tb927.10.4340-1	Tb927.10.4340	hypothetical protein	31.8312	4.01521	59.6473	14.8553	3.89291	0.000131047	0.00491152
Tb927.1.4740-1	Tb927.1.4740	hypothetical protein, conserved	1284.29	1733.18	835.404	0.482007	-1.05287	9.96e-07	8.39e-05
Tb927.11.4410-1	Tb927.11.4410	hypothetical protein, unlikely	189.262	117.72	260.804	2.21547	1.14761	0.00163285	0.0290842
Tb927.10.14390-1	Tb927.10.14390	hypothetical protein, conserved	1366.17	1703.14	1029.21	0.6043	-0.726663	0.000869501	0.0193794
Tb927.3.2500-1	Tb927.3.2500	hypothetical protein	229.614	93.5699	365.659	3.90787	1.96638	3.54e-06	0.00024904
Tb927.2.3800-1	Tb927.2.3800	guide RNA associated protein, GAP1,MRB1-associated protein	1146.07	1486.91	805.242	0.541555	-0.88482	0.00760717	0.0853383
Tb927.11.2540-1	Tb927.11.2540	hypothetical protein, conserved	1511.33	1936.14	1086.52	0.561175	-0.833478	4.44e-05	0.00202581
Tb927.8.8270-2	Tb927.8.8270	hypothetical protein, conserved	661.936	861.043	462.829	0.537521	-0.895607	0.000873986	0.0193794
Tb927.1.3840-1	Tb927.1.3840	hypothetical protein, conserved	1762.69	1184.47	2340.91	1.97634	0.982829	3.38e-07	3.38e-05
Tb927.8.1550-1	Tb927.8.1550	paraflagellar rod component, putative (PFC3)	1947.16	2331.54	1562.79	0.67028	-0.577163	0.00262617	0.0407435
Tb927.8.6140-1	Tb927.8.6140	hypothetical protein, conserved	960.327	630.391	1290.26	2.04677	1.03335	4.87e-05	0.00217815
Tb927.10.1760-1	Tb927.10.1760	hypothetical protein	146.19	67.041	225.34	3.36122	1.74899	2.34e-05	0.00122598
Tb927.11.12330-1	Tb927.11.12330	hypothetical protein, conserved	767.443	496.023	1038.86	2.09438	1.06653	0.000712033	0.0169887
Tb927.9.7440-1	Tb927.9.7440	hypothetical protein, unlikely	163.023	84.9658	241.081	2.83739	1.50456	9.28e-05	0.00374272
Tb07.30D13.60-1	Tb07.30D13.60	hypothetical protein, conserved (pseudogene)	688.519	311.639	1065.4	3.4187	1.77345	3.98e-07	3.85e-05
Tb927.9.15420-1	Tb927.9.15420	unspecified product	15166	18236.9	12095.1	0.663224	-0.592432	8.89e-05	0.00360381
Tb927.2.420-1	Tb927.2.420	DNA-directed RNA polymerase, pseudogene, putative,DNA-directed RNA polymerase, degenerate	284.359	174.459	394.26	2.2599	1.17626	4.24e-05	0.00195441
Tb927.10.3210-1	Tb927.10.3210	delta-1-pyrroline-5-carboxylate dehydrogenase, putative	4759.87	5710.82	3808.91	0.666964	-0.584319	0.00245212	0.0391774
Tb927.7.7510-1	Tb927.7.7510	hypothetical protein	74038	38749.9	109326	2.82132	1.49637	2.45e-20	1.16e-17
Tb927.11.15430-1	Tb927.11.15430	U5 small nuclear ribonucleoprotein component, putative,U5 snrnp-specific protein, putative	1207.97	1466.02	949.921	0.647957	-0.62603	0.00382337	0.0530571
Tb927.7.6520-1	Tb927.7.6520	variant surface glycoprotein (VSG, pseudogene), putative,variant surface glycoprotein, frameshift	60.421	11.6658	109.176	9.35862	3.2263	9.65e-07	8.27e-05
Tb927.3.4800-1	Tb927.3.4800	hypothetical protein, conserved	1293.48	1016.21	1570.74	1.54569	0.628246	0.00259568	0.0404846
Tb927.3.3440-1	Tb927.3.3440	hypothetical protein, conserved	1215.19	849.91	1580.47	1.85958	0.894973	1.78e-06	0.000135704
Tb927.7.4170-1	Tb927.7.4170	fatty acid elongase, putative	1643.71	2037.62	1249.8	0.613361	-0.705192	0.00150366	0.027324
Tb927.11.12700-1	Tb927.11.12700	hypothetical protein, conserved	553.154	327.508	778.801	2.37796	1.24973	0.00256319	0.0400971
Tb927.4.4870-1	Tb927.4.4870	amino acid transporter, putative	2397.43	3071.22	1723.64	0.561222	-0.833355	4.82e-05	0.00217672
Tb927.11.2500-1	Tb927.11.2500	carboxypeptidase, putative,metallo-peptidase, Clan MA(E) Family M32	2841.44	3523.88	2158.99	0.612674	-0.706807	0.00190098	0.0323028
Tb927.1.1670-1	Tb927.1.1670	hypothetical protein, conserved	1545.06	1855.02	1235.09	0.665808	-0.586822	0.00541717	0.0677712
Tb927.10.260-1	Tb927.10.260	hypothetical protein, conserved	575.195	431.152	719.237	1.66818	0.738272	0.00119648	0.0234986
Tb927.2.2140-1	Tb927.2.2140	hypothetical protein, conserved	317.939	80.5456	555.333	6.89464	2.78548	1.47e-10	2.6e-08
Tb927.10.10140-1	Tb927.10.10140	paraflagellar rod component, putative (PFC19)	8287.57	10024.9	6550.24	0.653398	-0.613966	3.51e-05	0.00170495
Tb927.3.1500-1	Tb927.3.1500	variant surface glycoprotein (VSG)-related, putative	828.309	298.814	1357.8	4.54398	2.18396	4.71e-20	2.12e-17
Tb927.7.2240-1	Tb927.7.2240	hypothetical protein, conserved	3129.13	4335.02	1923.24	0.44365	-1.1725	1.25e-10	2.3e-08
Tb927.5.4000-1	Tb927.5.4000	hypothetical protein	16.0967	2.4772	29.7162	11.9959	3.58447	0.00752765	0.0852716
Tb927.10.15450-1	Tb927.10.15450	hypothetical protein, conserved	334.366	454.478	214.254	0.471428	-1.08489	0.000629046	0.015741
Tb927.10.4560-1	Tb927.10.4560	elongation factor 2	2712.99	3269.56	2156.41	0.65954	-0.600467	0.000565576	0.0143711
Tb927.9.6770-1	Tb927.9.6770	hypothetical protein, unlikely	31.3061	5.64882	56.9633	10.0841	3.33401	0.000297117	0.00912139
Tb927.4.1070-1	Tb927.4.1070	50S ribosomal protein L13, putative	1010.74	734.326	1287.15	1.75283	0.80969	0.00589785	0.0714976
Tb927.9.4200-1	Tb927.9.4200	fatty acyl CoA synthetase 2 (ACS2)	2585.14	3600.79	1569.5	0.435877	-1.19801	7.19e-05	0.00303782
Tb927.11.8720-1	Tb927.11.8720	major surface protease gp63, putative,surface protease homologue	1065.16	1316.24	814.077	0.618487	-0.693184	0.00438567	0.0572556
Tb927.2.2240-1	Tb927.2.2240	tRNA exportin, putative,exportin-T, putative	2913.61	1976.4	3850.82	1.9484	0.962293	8.24e-08	9.27e-06
Tb927.11.5930-1	Tb927.11.5930	hypothetical protein, unlikely	22.4078	5.29357	39.522	7.46604	2.90034	0.00623804	0.0741231
Tb927.8.2890-1	Tb927.8.2890	hypothetical protein, conserved	855.3	1048.49	662.107	0.631485	-0.663179	0.00119506	0.0234986
Tb927.10.10200-1	Tb927.10.10200	hypothetical protein, conserved	1805.49	832.77	2778.22	3.33612	1.73817	1.95e-09	2.92e-07
Tb927.9.6750-1	Tb927.9.6750	hypothetical protein, unlikely	101.609	67.8112	135.407	1.99683	0.997713	0.00910822	0.0939546
Tb927.4.240-1	Tb927.4.240	retrotransposon hot spot protein (RHS, pseudogene), putative,retrotransposon hot spot protein 4 (RHS4), degenerate	180.241	114.269	246.212	2.15467	1.10746	0.00314748	0.0464125
Tb927.3.2200-1	Tb927.3.2200	hypothetical protein, conserved	1834.5	1395.73	2273.28	1.62874	0.70376	0.000711183	0.0169887
Tb927.7.1960-1	Tb927.7.1960	retrotransposon hot spot protein 7 (RHS7), putative	22.3152	3.2271	41.4033	12.8298	3.68143	0.000650414	0.0159827
Tb927.10.7500-1	Tb927.10.7500	fibrillarin (NOP1)	4853.11	5493.36	4212.87	0.766902	-0.382885	0.00781669	0.0859549
Tb927.8.3750-1	Tb927.8.3750	nucleolar protein, putative	3211.94	4032.49	2391.38	0.593028	-0.753828	0.000554826	0.0142184
Tb927.6.950-1	Tb927.6.950	cysteinyl-tRNA synthetase, putative	3079.18	3738.01	2420.36	0.647501	-0.627046	0.00136715	0.0254081
Tb927.10.15760-1	Tb927.10.15760	hypothetical protein, conserved	4692.89	6048.59	3337.19	0.55173	-0.857965	6.48e-07	5.82e-05
Tb927.11.4780-1	Tb927.11.4780	pyruvate dehydrogenase (lipoamide) kinase, putative	1195.91	1449.85	941.975	0.649706	-0.622142	0.00227806	0.0373926
Tb927.10.10220-1	Tb927.10.10220	procyclin-associated gene 2 (PAG2) protein (PAG2)	4535.34	123.466	8947.22	72.4671	6.17926	8.11e-09	1.12e-06
Tb927.11.10370-1	Tb927.11.10370	glycosyl hydrolase-like protein	705.982	858.366	553.598	0.644944	-0.632755	0.010001	0.0998498
Tb927.11.11010-1	Tb927.11.11010	hypothetical protein, conserved	6127.38	7475.97	4778.79	0.63922	-0.645616	3.94e-05	0.00187689
Tb927.7.1990-1	Tb927.7.1990	retrotransposon hot spot protein (RHS, pseudogene), putative,retrotransposon hot spot protein 7 (RHS7), point mutation	63.9954	8.29128	119.7	14.4368	3.85168	7.7e-10	1.26e-07
Tb927.11.12540-1	Tb927.11.12540	leucine-rich repeat protein (LRRP), putative	1397.25	1684.28	1110.21	0.659162	-0.601296	0.00297182	0.0441114
Tb927.11.7560-1	Tb927.11.7560	predicted WD40 repeat protein	1560.4	2008.67	1112.14	0.553671	-0.852898	0.000159592	0.00562953
Tb927.7.6500-1	Tb927.7.6500	variant surface glycoprotein (VSG), putative	67.8285	17.8516	117.805	6.59915	2.72228	0.00455286	0.0590101
Tb927.9.6580-1	Tb927.9.6580	unspecified product	930.061	730.004	1130.12	1.5481	0.630497	0.0055934	0.0690938
Tb927.10.11730-1	Tb927.10.11730	zinc finger protein family member, putative (ZC3H33)	1191.31	1480.81	901.817	0.609003	-0.715479	0.00133718	0.0252688
Tb927.8.5340-1	Tb927.8.5340	hypothetical protein	16.127	2.91525	29.3387	10.0639	3.33111	0.00774383	0.0853593
Tb927.5.4490-1	Tb927.5.4490	hypothetical protein, conserved	900.134	581.811	1218.46	2.09425	1.06643	7.69e-06	0.000487136
Tb927.3.5830-1	Tb927.3.5830	expression site-associated gene (ESAG) protein, putative,expression site-associated gene 1 (ESAG1) protein, putative	694.259	484.967	903.552	1.86312	0.897721	0.000518726	0.0136014
Tb927.9.14660-1	Tb927.9.14660	SLACS reverse transcriptase, putative	150.67	63.8788	237.461	3.71737	1.89428	6.31e-05	0.00271562
Tb927.10.2590-1	Tb927.10.2590	hypothetical protein, conserved	676.369	532.403	820.334	1.54081	0.623692	0.00773215	0.0853383
Tb927.10.15330-1	Tb927.10.15330	hypothetical protein, conserved	405.659	524.868	286.449	0.545754	-0.873678	0.00559217	0.0690938
Tb927.11.16400-1	Tb927.11.16400	kinetoplast DNA-associated protein, putative	1748.44	2082	1414.88	0.679578	-0.557288	0.00131291	0.0251143
Tb927.9.1660-1	Tb927.9.1660	hypothetical protein, conserved	1026.44	691.446	1361.43	1.96896	0.977432	1.08e-05	0.000664421
Tb927.10.10610-1	Tb927.10.10610	protein tyrosine phosphatase, putative	1604.8	1943.29	1266.31	0.651635	-0.617865	0.00206203	0.0345091
Tb927.9.15360-1	Tb927.9.15360	40S ribosomal protein S6, putative	17337.7	20438.7	14236.7	0.696554	-0.521692	0.000344667	0.0101649
Tb927.11.8300-1	Tb927.11.8300	hypothetical protein, conserved	703.123	873.343	532.903	0.610187	-0.712676	0.00755341	0.0852716
Tb927.11.5370-1	Tb927.11.5370	hypothetical protein, conserved	2283.48	2719.02	1847.94	0.679635	-0.557168	0.00375587	0.0525357
Tb927.11.17830-1	Tb927.11.17830	hypothetical protein, conserved	44.8853	11.0847	78.6859	7.09863	2.82754	0.000312857	0.00944347
Tb927.7.6890-1	Tb927.7.6890	hypothetical protein, conserved	9656.48	3136.67	16176.3	5.15716	2.36658	2.79e-08	3.48e-06
Tb927.8.3990-1	Tb927.8.3990	hypothetical protein, conserved	1790.9	2180.55	1401.25	0.642613	-0.637978	0.001263	0.0243269
Tb927.11.1500-2	Tb927.11.1500	leucine-rich repeat protein (LRRP), putative	76.9133	38.2092	115.617	3.0259	1.59736	0.00082706	0.0187864
Tb927.4.3290-1	Tb927.4.3290	hypothetical protein, conserved	46.3475	2.84696	89.8479	31.5592	4.97999	1.11e-05	0.000675835
Tb927.9.2470-1	Tb927.9.2470	nucleolar protein (NOP86)	4575.97	5703.1	3448.84	0.604731	-0.725634	0.000136949	0.00502797
Tb927.3.5750-1	Tb927.3.5750	retrotransposon hot spot protein (RHS, pseudogene), putative,retrotransposon hot spot protein (RHS), degenerate	61.8456	31.0005	92.6906	2.98998	1.58013	0.00561197	0.0691503
Tb927.11.12530-1	Tb927.11.12530	hypothetical protein, conserved	1991.99	2414.84	1569.15	0.649794	-0.621947	0.00118571	0.0234921
Tb927.3.1840-1	Tb927.3.1840	3-oxo-5-alpha-steroid 4-dehydrogenase, putative	1415.52	1821.15	1009.89	0.554533	-0.850654	2.48e-05	0.00128262
Tb927.3.3420-1	Tb927.3.3420	hypothetical protein (pseudogene),hypothetical protein, point mutation	110.861	1.52193	220.2	144.685	7.17677	7.64e-30	5.28e-27
Tb927.11.1900-1	Tb927.11.1900	T-complex protein 1, beta subunit, putative	7718.41	8972.23	6464.59	0.720511	-0.472907	0.00937161	0.0957928
Tb927.3.3580-1	Tb927.3.3580	lipophosphoglycan biosynthetic protein, putative (LPG3)	4994	6250.02	3737.97	0.598072	-0.741608	0.00666961	0.0779132
Tb927.11.14300-1	Tb927.11.14300	dynein intermediate chain IC70, putative	4455.84	5557.75	3353.93	0.60347	-0.728646	2.28e-05	0.00121248
Tb927.10.13720-1	Tb927.10.13720	RNA-binding protein, putative (RBP29)	5908.1	6795.15	5021.05	0.738916	-0.436518	0.00559933	0.0690938
Tb927.5.1930-1	Tb927.5.1930	hypothetical protein, conserved	3785.75	4442.25	3129.24	0.704427	-0.505477	0.00227362	0.037388
Tb927.9.6710-1	Tb927.9.6710	flavoprotein monooxygenase, putative	1273.27	1049.06	1497.48	1.42745	0.513437	0.00886319	0.0923805
Tb927.7.3880-1	Tb927.7.3880	protein kinase, putative	647.344	885.316	409.371	0.462401	-1.11278	0.000523872	0.0136192
Tb927.4.650-1	Tb927.4.650	chaperone protein DNAj, putative	1186.59	1462.92	910.267	0.622226	-0.684489	0.0018951	0.0323028
Tb927.11.8970-1	Tb927.11.8970	ribose 5-phosphate isomerase, putative	4433.32	5374.53	3492.12	0.649755	-0.622033	0.000303004	0.00923905
Tb927.4.1270-1	Tb927.4.1270	ruvB-like DNA helicase, putative	3583.59	4194.51	2972.66	0.708703	-0.496747	0.00723019	0.0827424
Tb927.9.5320-1	Tb927.9.5320	nucleolar RNA binding protein, putative	2557.69	3231.05	1884.32	0.583193	-0.777955	0.00439601	0.0573075
Tb927.11.4930-1	Tb927.11.4930	hypothetical protein, conserved	887.698	663.671	1111.72	1.67511	0.744259	0.000738607	0.0174107
Tb927.6.520-1	Tb927.6.520	EP3-2 procyclin,PARP A-beta,surface protein EP3-3 procyclin precursor,procyclic form specific polypeptide A-beta precursor	3035.86	235.225	5836.49	24.8124	4.63299	3.39e-122	3.05e-118
Tb927.3.2810-1	Tb927.3.2810	hypothetical protein, conserved	1642.12	1998.45	1285.79	0.643393	-0.636227	0.000879985	0.0193794
Tb927.8.3330-1	Tb927.8.3330	mitochondrial carrier protein (MCP18)	665.208	852.323	478.093	0.56093	-0.834107	0.00107685	0.0222672
Tb927.8.1110-1	Tb927.8.1110	40S ribosomal protein S9, putative	14534.5	16680.4	12388.5	0.742699	-0.429151	0.00584115	0.0710015
Tb927.8.2730-1	Tb927.8.2730	hypothetical protein, conserved	2126.1	1643.14	2609.05	1.58784	0.667064	0.00852146	0.0903898
Tb927.3.5420-1	Tb927.3.5420	protein transport protein Sec24 (SEC24.2)	922.287	1104.31	740.268	0.670347	-0.57702	0.0100263	0.0998498
Tb927.3.1590-1	Tb927.3.1590	mitochondrial RNA binding complex 1 subunit (MRB1590)	1793.75	2199.97	1387.52	0.630698	-0.664978	0.00116787	0.0233445
Tb927.5.5560-1	Tb927.5.5560	Variant Surface Glycoprotein, putative	751.391	1334.28	168.497	0.126283	-2.98527	1.32e-24	7.92e-22
Tb927.4.1180-1	Tb927.4.1180	hypothetical protein, conserved	1942.9	1546.91	2338.89	1.51198	0.596437	0.00759905	0.0853383
Tb927.9.7720-1	Tb927.9.7720	predicted tetratricopeptide repeat protein	2880.07	3567.45	2192.69	0.614638	-0.70219	0.000376646	0.0108241
Tb927.2.4980-1	Tb927.2.4980	hypothetical protein, conserved	2426.86	1926.9	2926.82	1.51893	0.603052	0.0082652	0.0891972
Tb927.9.5020-1	Tb927.9.5020	hypothetical protein, conserved	1303.7	1079.8	1527.59	1.41469	0.500489	0.00864604	0.0913879
Tb927.2.2160-1	Tb927.2.2160	paraflagellar rod component, putative (PFC11)	1879.72	1360.96	2398.48	1.76235	0.817503	1.71e-05	0.000957519
Tb927.11.5450-1	Tb927.11.5450	malic enzyme	1426.29	1787.69	1064.88	0.595672	-0.747409	0.00700542	0.0808906
Tb927.1.4720-1	Tb927.1.4720	hypothetical protein, conserved	1836.17	2112.94	1559.4	0.738026	-0.438257	0.00928656	0.0951397
Tb927.4.450-1	Tb927.4.450	coatomer alpha subunit, putative (TbCoatomerAlpha)	1610.38	2017.96	1202.79	0.59604	-0.74652	0.000325953	0.00977316
Tb927.4.2080-1	Tb927.4.2080	C2 domain containing protein (CC2D)	4084.14	4902.87	3265.41	0.66602	-0.586364	0.00349062	0.0501277
Tb927.7.2000-1	Tb927.7.2000	retrotransposon hot spot protein 7 (RHS7), putative	23.7058	4.68836	42.7232	9.1126	3.18786	0.00277896	0.0424393
Tb927.11.15460-1	Tb927.11.15460	ATP-dependent DEAD/H RNA helicase, putative	1629.45	1915.7	1343.2	0.701154	-0.512197	0.00947391	0.096287
Tb927.2.170-1	Tb927.2.170	leucine-rich repeat protein (LRRP), putative,leucine-rich repeat protein 1 (LRRP1), putative	1813.75	1439.24	2188.26	1.52043	0.604475	0.00379005	0.0527732
Tb927.11.11070-1	Tb927.11.11070	hypothetical protein, unlikely	128.439	14.95	241.927	16.1824	4.01636	1.63e-05	0.000919699
Tb927.1.100-1	Tb927.1.100	RNA polymerase (pseudogene), putative	3679.97	2289.15	5070.78	2.21514	1.1474	1.34e-06	0.000105997
Tb927.1.2400-1	Tb927.1.2400	alpha tubulin	3960.15	5628.82	2291.49	0.407099	-1.29655	7.73e-11	1.48e-08
Tb927.9.15070-1	Tb927.9.15070	hypothetical protein, conserved	2699.13	3288.97	2109.29	0.641323	-0.640876	0.00140736	0.0259943
Tb927.11.9800-1	Tb927.11.9800	hypothetical protein, conserved	1633.28	1263.89	2002.68	1.58454	0.664064	0.0016493	0.0292613
Tb927.11.6190-1	Tb927.11.6190	hypothetical protein, conserved	534.926	395.148	674.705	1.70747	0.771864	0.00284452	0.0431474
Tb927.8.8150-1	Tb927.8.8150	hypothetical protein, conserved	1522.23	1805.46	1238.99	0.686249	-0.543196	0.00414631	0.0552534
Tb927.6.1220-1	Tb927.6.1220	hypothetical protein, conserved	1244.92	1020.63	1469.21	1.43951	0.525582	0.00704605	0.0810476
Tb927.11.13500-1	Tb927.11.13500	par1	4683.31	5838.69	3527.93	0.604233	-0.726822	4.36e-05	0.00199912
Tb927.10.9490-1	Tb927.10.9490	expression site-associated gene 3 (ESAG3)-like protein	849.331	520.771	1177.89	2.26182	1.17749	0.0083345	0.089355
Tb927.10.1940-1	Tb927.10.1940	serine/threonine-protein kinase, putative	814.926	607.193	1022.66	1.68424	0.752096	0.00248616	0.0395806
Tb927.5.410-1	Tb927.5.410	hypothetical protein	869.504	647.332	1091.68	1.68642	0.753967	0.00644989	0.0759381
Tb927.6.550-1	Tb927.6.550	hypothetical protein	60.7905	7.97856	113.602	14.2385	3.83172	2.05e-08	2.63e-06
Tb927.11.11860-1	Tb927.11.11860	leucine-rich repeat protein (LRRP), putative	2153.15	2668.47	1637.83	0.613771	-0.704227	0.000469575	0.0127733
Tb927.10.12890-1	Tb927.10.12890	bifunctional aminoacyl-tRNA synthetase, putative	5777.66	7210.74	4344.57	0.602513	-0.730935	0.000142995	0.0052109
Tb927.7.480-1	Tb927.7.480	hypothetical protein, conserved	891.565	1148.12	635.009	0.553086	-0.854425	0.000466502	0.0127733
Tb927.11.16760-1	Tb927.11.16760	T-complex protein 1, alpha subunit, putative (TCP-1-alpha)	5152.69	6583.21	3722.16	0.565402	-0.822651	2.31e-05	0.00121663
Tb927.3.4110-1	Tb927.3.4110	hypothetical protein, conserved	4423.92	5640.88	3206.95	0.568519	-0.814721	0.000596238	0.0150651
Tb927.1.3800-1	Tb927.1.3800	hypothetical protein, conserved	2004.07	651.462	3356.68	5.15253	2.36528	0.000223561	0.00725966
Tb927.10.10210-1	Tb927.10.10210	procyclin-associated gene 4 (PAG4) protein (PAG4)	2181.03	88.7689	4273.3	48.1396	5.58915	1.37e-16	4.56e-14
Tb927.7.4810-1	Tb927.7.4810	hypothetical protein, conserved	2028.34	1545	2511.68	1.62568	0.701046	0.000185933	0.00631118
Tb927.7.2400-1	Tb927.7.2400	tyrosyl-tRNA synthetase, putative	2807.29	3311.72	2302.87	0.695369	-0.524149	0.00417773	0.0555763
Tb927.8.1430-1	Tb927.8.1430	hypothetical protein, conserved	1332.71	966.403	1699.01	1.75808	0.813997	0.00289888	0.0436774
Tb927.3.1070-1	Tb927.3.1070	peptide chain release factor 1, putative	1573.25	1154.83	1991.66	1.72464	0.786294	0.00508199	0.0643209
Tb927.3.3900-1	Tb927.3.3900	carnitine O-palmitoyltransferase II, putative (CPT II)	844.577	1060.05	629.1	0.593461	-0.752775	0.00125795	0.0242816
Tb927.6.1540-1	Tb927.6.1540	hypothetical protein, conserved	2152.25	2541.54	1762.96	0.693656	-0.527708	0.00766237	0.0853383
Tb927.3.4930-1	Tb927.3.4930	hypothetical protein, conserved	1379.97	1013.31	1746.62	1.72368	0.785489	0.00162501	0.0290019
Tb927.6.260-1	Tb927.6.260	hypothetical protein	117.274	47.0772	187.47	3.98219	1.99356	2.53e-05	0.00129923
Tb927.9.6660-1	Tb927.9.6660	hypothetical protein, conserved	811.988	608.797	1015.18	1.66752	0.737704	0.00870167	0.0917309
Tb927.10.7120-1	Tb927.10.7120	hypothetical protein, conserved	2659.49	3178.03	2140.95	0.673672	-0.569882	0.00164535	0.0292488
Tb927.7.3860-1	Tb927.7.3860	hypothetical protein, conserved	1599.8	1276.19	1923.41	1.50715	0.591821	0.0053873	0.0675854
Tb927.11.7910-1	Tb927.11.7910	hypothetical protein	1098.74	802.69	1394.78	1.73764	0.797126	0.00559971	0.0690938
Tb927.6.160-1	Tb927.6.160	retrotransposon hot spot protein 1 (RHS1), putative	687.059	428.809	945.309	2.2045	1.14045	2.94e-07	2.98e-05
Tb927.11.1260-1	Tb927.11.1260	copper-transporting ATPase-like protein, putative	1818.16	2291.05	1345.28	0.58719	-0.768102	0.000233255	0.00744016
Tb927.7.3900-1	Tb927.7.3900	vacuolar transporter chaperone, putative	1797.91	1428.48	2167.35	1.51724	0.60145	0.00453467	0.0588591
Tb927.7.2280-1	Tb927.7.2280	hypothetical protein, conserved	673.321	848.803	497.839	0.586518	-0.769752	0.00251742	0.0398887
Tb927.10.3560-1	Tb927.10.3560	arginine N-methyltransferase, putative	959.319	1204.98	713.661	0.592261	-0.755695	0.00349417	0.0501277
Tb927.1.4500-1	Tb927.1.4500	hypothetical protein, conserved	1471.45	1756.32	1186.58	0.675606	-0.565745	0.00463514	0.0598179
Tb927.2.1470-1	Tb927.2.1470	hypothetical protein, conserved	65.3358	1.94028	128.731	66.3469	6.05196	5.85e-16	1.88e-13
Tb927.5.3990-1	Tb927.5.3990	variant surface glycoprotein (VSG, atypical), putative	247.271	36.9141	457.629	12.3971	3.63193	5.67e-08	6.8e-06
Tb927.7.3210-1	Tb927.7.3210	protein kinase, putative	1293.95	1528.39	1059.51	0.693219	-0.528617	0.00993241	0.0995056
Tb927.3.2870-1	Tb927.3.2870	hypothetical protein, conserved	1209.57	1585.28	833.861	0.526002	-0.926861	0.00966554	0.0977404
Tb927.6.4240-1	Tb927.6.4240	hypothetical protein, conserved	1829.04	1336.5	2321.57	1.73705	0.796638	0.00397456	0.0540865
Tb927.11.10020-1	Tb927.11.10020	short-chain dehydrogenase, putative	2483.77	2015.23	2952.31	1.465	0.550902	0.00841866	0.0896163
Tb927.3.3820-1	Tb927.3.3820	hypothetical protein, conserved	1149.68	1415.16	884.199	0.624804	-0.678523	0.00266698	0.0411484
Tb927.9.12070-1	Tb927.9.12070	hypothetical protein, conserved	1459.76	1822.81	1096.71	0.601659	-0.732983	0.000839474	0.0189779
Tb927.8.1390-1	Tb927.8.1390	hypothetical protein, conserved (pseudogene),hypothetical protein, conserved, degenerate	179.315	99.3805	259.249	2.60865	1.3833	0.000133204	0.00495111
Tb927.9.13440-1	Tb927.9.13440	hypothetical protein, conserved	1605.93	2093	1118.86	0.534571	-0.903546	8.69e-06	0.000546455
Tb927.10.14490-1	Tb927.10.14490	hypothetical protein, conserved	1722.01	2118.37	1325.66	0.625791	-0.676247	0.000343696	0.0101649
Tb927.11.9100-1	Tb927.11.9100	hypothetical protein, conserved	992.582	1253.4	731.764	0.583823	-0.776397	0.000659641	0.0160364
Tb927.4.4690-1	Tb927.4.4690	hypothetical protein, conserved	2627.99	3181.21	2074.77	0.652194	-0.616627	0.000283585	0.0087658
Tb927.1.4450-1	Tb927.1.4450	hypothetical protein, conserved	867.581	1077.77	657.395	0.609961	-0.713212	0.00376131	0.0525357
Tb927.5.1310-1	Tb927.5.1310	protoheme IX farnesyltransferase, putative	479.473	623.39	335.556	0.538275	-0.893583	0.00278676	0.0424863
Tb927.10.2010-1	Tb927.10.2010	hexokinase (HK1)	3715.53	5535.9	1895.16	0.34234	-1.5465	5.57e-09	8.09e-07
Tb927.7.4630-1	Tb927.7.4630	hypothetical protein, conserved	1747.82	1372.63	2123	1.54667	0.629166	0.00148654	0.0270815
Tb927.6.1670-1	Tb927.6.1670	ubiquitin hydrolase, pseudogene, putative,cysteine peptidase, Clan CA, family C19, frameshift,ubiquitin hydrolase, frameshift (PAN2)	2338.89	2827.25	1850.53	0.654534	-0.61146	0.000882979	0.0193794
Tb927.3.2360-1	Tb927.3.2360	hypothetical protein, conserved	1101.5	920.082	1282.91	1.39435	0.479591	0.00709139	0.0814341
Tb927.10.6400-1	Tb927.10.6400	chaperonin HSP60, mitochondrial precursor (HSP60)	2583.36	3172	1994.72	0.628853	-0.669205	0.000698027	0.0167434
Tb927.9.3350-1	Tb927.9.3350	pseudouridylate synthase, putative	1617.75	1253.68	1981.81	1.58079	0.660645	0.00704555	0.0810476
Tb927.1.275-1	Tb927.1.275	expression site-associated gene (ESAG, pseudogene), putative,expression site-associated gene 4 (ESAG4), pseudogene	163.421	95.8731	230.969	2.40911	1.2685	0.000116153	0.00446492
Tb927.11.10540-1	Tb927.11.10540	hypothetical protein, conserved	3730.69	4499.66	2961.72	0.65821	-0.603381	0.00123679	0.0239714
Tb927.9.14590-1	Tb927.9.14590	hypothetical protein, unlikely	470.622	349.971	591.274	1.68949	0.756591	0.00312413	0.0461437
Tb927.8.480-1	Tb927.8.480	phosphatidic acid phosphatase protein, putative	4105.98	200.368	8011.6	39.9843	5.32136	1.35e-50	1.73e-47
Tb927.9.12730-1	Tb927.9.12730	chaperone protein DNAj, putative	1221.81	1493.63	949.978	0.636018	-0.652861	0.00406489	0.0548181
Tb927.10.12990-1	Tb927.10.12990	predicted ankyrin repeat family protein	2517.41	1789.26	3245.55	1.81391	0.8591	0.00434986	0.0569534
Tb927.1.4420-1	Tb927.1.4420	ABC transporter, putative	564.493	724.737	404.248	0.557785	-0.842219	0.00409175	0.0549767
Tb927.11.720-1	Tb927.11.720	hypothetical protein, conserved	2635.09	3104.9	2165.28	0.697375	-0.519993	0.00217484	0.0361602
Tb927.1.4780-1	Tb927.1.4780	serine peptidase, putative,serine peptidase, Clan SC, Family S9D	798.285	1028.29	568.282	0.552649	-0.855565	0.00541524	0.0677712
Tb927.5.1060-1	Tb927.5.1060	mitochondrial processing peptidase, beta subunit, putative,metallo-peptidase, Clan ME, Family M16	1409.55	1705.93	1113.17	0.652531	-0.615882	0.00699167	0.0808356
Tb927.3.5690-1	Tb927.3.5690	hypothetical protein, conserved	218.673	86.329	351.016	4.06603	2.02362	2.7e-05	0.00137212
Tb927.11.15610-1	Tb927.11.15610	hypothetical protein, conserved	1427.32	1728.14	1126.5	0.65186	-0.617366	0.00603079	0.0727171
Tb927.10.15250-1	Tb927.10.15250	paraflagellar rod component, putative (PFC15)	2203.62	2720.67	1686.57	0.619911	-0.689868	0.000167907	0.00585398
Tb927.8.8280-1	Tb927.8.8280	hypothetical protein, conserved	1372.26	1688.7	1055.82	0.625227	-0.677548	0.00156091	0.0280807
Tb927.10.4280-1	Tb927.10.4280	hypothetical protein, conserved	808.55	645.211	971.89	1.50631	0.591023	0.0026536	0.0410122
Tb927.2.2060-1	Tb927.2.2060	variant surface glycoprotein (VSG)-related, putative	4832.97	313.235	9352.71	29.8585	4.90007	1.2e-06	9.74e-05
Tb927.10.2950-1	Tb927.10.2950	hypothetical protein, conserved	3246.05	3825.38	2666.72	0.697113	-0.520535	0.00513596	0.0647938
Tb927.8.2180-1	Tb927.8.2180	hypothetical protein, conserved	1005.26	783.185	1227.34	1.56711	0.648108	0.00405795	0.0548067
Tb927.10.6060-1	Tb927.10.6060	universal minicircle sequence binding protein (UMSBP), putative,DNA-binding protein HEXBP, putative,zinc finger protein	1287.4	1696.62	878.182	0.517607	-0.95007	0.00021	0.00702183
Tb927.8.2670-1	Tb927.8.2670	hypothetical protein, conserved	1193.8	1400.32	987.276	0.705038	-0.504226	0.00617123	0.0737779
Tb927.11.5250-1	Tb927.11.5250	hypothetical protein, conserved	1186.46	1511.32	861.591	0.570092	-0.810734	0.000184185	0.0062994
Tb927.11.11510-1	Tb927.11.11510	hypothetical protein	2256.39	1812.64	2700.14	1.48962	0.574943	0.00526139	0.0661905
Tb927.10.8440-1	Tb927.10.8440	glucose transporter 1B (THT1-)	1658.94	2053.8	1264.07	0.61548	-0.700215	0.00175915	0.0306459
Tb927.9.4500-1	Tb927.9.4500	heat shock protein, putative,HSP70-like protein	8312.7	10191.3	6434.13	0.631338	-0.663516	0.000480369	0.0129521
Tb927.10.7140-1	Tb927.10.7140	membrane-bound acid phosphatase 2 (MBAP2)	5164.77	5997.53	4332.01	0.722299	-0.469332	0.00331657	0.0481948
Tb927.4.3730-1	Tb927.4.3730	hypothetical protein, conserved	1397.08	990.692	1803.48	1.82042	0.864271	0.00263168	0.0407435
Tb927.2.980-1	Tb927.2.980	retrotransposon hot spot protein (RHS, pseudogene), putative,retrotransposon hot spot protein 5 (RHS5), degenerate	299.695	163.069	436.321	2.67569	1.41991	5.18e-07	4.75e-05
Tb927.4.690-1	Tb927.4.690	geranylgeranyl transferase type II beta subunit, putative	772.668	923.277	622.059	0.673752	-0.569711	0.00969166	0.0978411
Tb927.7.3180-1	Tb927.7.3180	Mu-adaptin 1, putative,adaptor complex AP-1 medium subunit, putative	4294.43	5088.06	3500.81	0.688044	-0.539428	0.00160699	0.0287947
Tb927.4.4040-1	Tb927.4.4040	hypothetical protein, conserved	1654.64	2106.13	1203.14	0.571254	-0.807796	5.09e-05	0.00225381
Tb927.7.6880-1	Tb927.7.6880	hypothetical protein, conserved	303.481	3.14793	603.814	191.813	7.58356	1.76e-18	6.61e-16
Tb927.10.3840-1	Tb927.10.3840	60S ribosomal protein L18a, putative	10921.1	12653.1	9189.08	0.726234	-0.461495	0.00302095	0.0447667
Tb927.9.7800-1	Tb927.9.7800	hypothetical protein, conserved	1050.53	843.896	1257.16	1.48971	0.57503	0.00578252	0.0707671
Tb927.7.160-1	Tb927.7.160	expression site-associated gene (ESAG, pseudogene), putative,expression site-associated gene 2 (ESAG2), degenerate	509.761	310.996	708.526	2.27825	1.18793	1.02e-05	0.000631294
Tb927.11.5980-1	Tb927.11.5980	hypothetical protein, conserved	1166.84	926.65	1407.03	1.5184	0.602552	0.00769452	0.0853383
Tb927.3.5010-1	Tb927.3.5010	hypothetical protein, conserved	1485.1	1765.22	1204.98	0.682626	-0.550833	0.00658297	0.0771013
Tb927.10.13530-1	Tb927.10.13530	hypothetical protein	1781.66	1305.86	2257.47	1.72872	0.789708	0.00741856	0.0844683
Tb927.5.2850-1	Tb927.5.2850	radial spoke protein RSP2, putative	3475.05	4295.17	2654.92	0.618119	-0.694044	0.000201374	0.00675879
Tb927.9.16130-3	Tb927.9.16130	variant surface glycoprotein (VSG, pseudogene), putative,variant surface glycoprotein (VSG), degenerate and frameshifted	25.9482	3.81589	48.0806	12.6001	3.65536	0.00235736	0.0382716
Tb927.11.4400-1	Tb927.11.4400	hypothetical protein, conserved	2229.88	1779.02	2680.74	1.50686	0.591547	0.00244123	0.0390727
Tb927.10.10190-1	Tb927.10.10190	hypothetical protein, conserved	4735.15	2499.55	6970.75	2.7888	1.47965	6.06e-08	7.17e-06
Tb927.10.3640-1	Tb927.10.3640	hypothetical protein, conserved	834.784	1081.82	587.751	0.543301	-0.880177	0.00165283	0.0292661
Tb927.5.3810-1	Tb927.5.3810	orotidine-5-phosphate decarboxylase/orotate phosphoribosyltransferase, putative,OMPDCase-OPRTase, putative	2465.15	3179.6	1750.71	0.550606	-0.860907	0.00413261	0.0552534
Tb927.9.4680-1	Tb927.9.4680	ATP-dependent DEAD box helicase, putative	7054.94	8378.25	5731.63	0.684108	-0.547704	0.00030524	0.00927578
Tb927.4.190-1	Tb927.4.190	retrotransposon hot spot protein (RHS, pseudogene), putative,retrotransposon hot spot protein (RHS), degenerate	53.9363	20.8272	87.0454	4.17942	2.0633	0.000754311	0.0175324
Tb927.7.4290-1	Tb927.7.4290	hypothetical protein, conserved	2908.45	3328.27	2488.63	0.747726	-0.419419	0.00984045	0.0988992
Tb927.11.10250-1	Tb927.11.10250	hypothetical protein, conserved	904.807	656.83	1152.78	1.75507	0.81153	0.000928936	0.019933
Tb927.10.16120-1	Tb927.10.16120	inosine-5'-monophosphate dehydrogenase,IMP dehydrogenase	4227.42	5112.34	3342.5	0.65381	-0.613057	0.00338117	0.0490543
Tb927.11.6790-1	Tb927.11.6790	predicted WD40 repeat protein	2387.39	3004.23	1770.54	0.589349	-0.762807	4.16e-05	0.00192846
Tb927.2.3610-1	Tb927.2.3610	hypothetical protein, conserved	1205.57	1484.28	926.862	0.624451	-0.679341	0.00168566	0.0297135
Tb927.10.12420-1	Tb927.10.12420	predicted S. cerevisiae Got1 homologue	1064.62	716.155	1413.08	1.97315	0.980498	0.00839682	0.0895418
Tb927.5.2260-1	Tb927.5.2260	hypothetical protein, conserved	196.085	139.915	252.255	1.80292	0.850337	0.00405477	0.0548067
Tb927.3.1620-1	Tb927.3.1620	hypothetical protein, conserved	1657.15	2048.1	1266.2	0.618233	-0.693777	0.000926777	0.019933
Tb927.3.1380-1	Tb927.3.1380	ATP synthase beta chain, mitochondrial precursor,ATP synthase F1, beta subunit	3913.34	4935.06	2891.62	0.585934	-0.771189	0.00820471	0.0889505
Tb927.7.2300-1	Tb927.7.2300	Nucleoporin (TbNup132)	2087.12	2591.4	1582.84	0.610806	-0.711213	0.000609797	0.0153645
Tb927.1.3540-1	Tb927.1.3540	hypothetical protein, unlikely	146.032	77.4624	214.601	2.77039	1.47009	0.00330001	0.0480317
Tb927.7.890-1	Tb927.7.890	electron transfer protein, putative	1131.7	747.267	1516.13	2.0289	1.0207	4.02e-05	0.0018936
Tb927.7.4160-1	Tb927.7.4160	fatty acid elongase, putative	2869.98	3633.41	2106.56	0.579776	-0.786434	2.89e-05	0.00143769
Tb927.9.1980-1	Tb927.9.1980	hypothetical protein, conserved	2831.7	3483.63	2179.78	0.625722	-0.676406	0.00326979	0.047669
Tb927.8.4400-1	Tb927.8.4400	hypothetical protein, conserved	2512.22	3117.37	1907.07	0.611757	-0.708969	0.000285851	0.00880558
Tb927.11.5300-1	Tb927.11.5300	kinesin, putative,mitotic centromere-associated kinesin, putative (Kif13-3)	759.94	994.156	525.724	0.528814	-0.919167	0.00289108	0.0436774
Tb927.7.6930-1	Tb927.7.6930	ATPase, putative	1319.57	786.37	1852.78	2.35611	1.23641	5.69e-11	1.11e-08
Tb927.10.11700-1	Tb927.10.11700	guanylate kinase, putative	819.837	1036.01	603.664	0.582681	-0.779221	0.00293414	0.0438916
Tb927.5.2570-1	Tb927.5.2570	translation initiation factor, putative (EIF3B)	3064.59	3888.77	2240.42	0.576126	-0.795544	3.71e-06	0.000258525
Tb927.9.14410-1	Tb927.9.14410	RNA 3'-terminal phosphate cyclase-like protein	1006.59	795.131	1218.04	1.53187	0.615298	0.00386492	0.0531878
Tb927.8.2700-1	Tb927.8.2700	hypothetical protein, conserved	1971.32	1348.57	2594.07	1.92357	0.94379	0.000422159	0.0118666
Tb927.3.5020-1	Tb927.3.5020	hypothetical protein, conserved	3691.67	4406.76	2976.58	0.675459	-0.566061	0.00971604	0.0979774
Tb927.5.2020-1	Tb927.5.2020	hypothetical protein, conserved	1648.12	1296.09	2000.15	1.54322	0.625945	0.00259695	0.0404846
Tb927.10.16030-1	Tb927.10.16030	mitogen activated protein kinase 4, putative (MAPK2)	865.101	606.516	1123.69	1.85269	0.889622	0.000102608	0.00403037
Tb927.9.8000-1	Tb927.9.8000	ubiquitin-conjugating enzyme E2, putative,ubiquitin carrier protein, putative,ubiquitin-protein ligase, putative	4773.01	5834.92	3711.11	0.636017	-0.652864	0.00044984	0.0124502
Tb927.11.2650-1	Tb927.11.2650	heat shock protein 84, putative	4865.25	6920.31	2810.19	0.406078	-1.30017	1.7e-07	1.8e-05
Tb927.7.2250-1	Tb927.7.2250	carnitine O-palmitoyltransferase II, putative	1317.75	1633.69	1001.81	0.613221	-0.705521	0.00571755	0.0700673
Tb927.9.12500-1	Tb927.9.12500	hypothetical protein, conserved	380.891	483.744	278.037	0.574762	-0.798964	0.005587	0.0690938
Tb927.10.6900-1	Tb927.10.6900	hypothetical protein	719.377	901.13	537.624	0.59661	-0.745139	0.00427494	0.0563828
Tb927.3.5380-1	Tb927.3.5380	hypothetical protein, conserved	621.281	808.823	433.738	0.536259	-0.898999	0.000302497	0.00923905
Tb927.7.6640-1	Tb927.7.6640	hypothetical protein, conserved	1158.82	1395.34	922.308	0.660992	-0.597296	0.00414442	0.0552534
Tb927.6.1500-1	Tb927.6.1500	alkyl-dihydroxyacetone phosphate synthase (DHAP)	1762.01	2245.16	1278.87	0.569613	-0.811945	6.93e-05	0.00295408
Tb927.8.7300-1	Tb927.8.7300	variant surface glycoprotein (VSG)-related, putative	265.178	104.601	425.755	4.07027	2.02512	1.06e-09	1.68e-07
Tb927.9.13490-1	Tb927.9.13490	aminopeptidase P, putative,metallo-peptidase, Clan MG, Family M24	1387.19	1705.64	1068.74	0.626593	-0.674399	0.00202178	0.034056
Tb927.10.6960-1	Tb927.10.6960	hypothetical protein, conserved	831.814	1027.81	635.817	0.618612	-0.692893	0.00323214	0.0473064
Tb927.11.13820-1	Tb927.11.13820	hypothetical protein, conserved	1457.53	1000.4	1914.66	1.91389	0.936507	0.00459847	0.05943
Tb927.5.297b-1	Tb927.5.297b	hypothetical protein	281.447	176.117	386.777	2.19614	1.13497	9.49e-05	0.00379415
Tb927.6.120-1	Tb927.6.120	hypothetical protein	180.171	107.68	252.662	2.34641	1.23046	0.000399075	0.0113222
Tb927.3.4190-1	Tb927.3.4190	endosomal integral membrane protein, putative	1068.95	1294.74	843.165	0.651222	-0.618779	0.00762403	0.0853383
Tb927.2.2210-1	Tb927.2.2210	hypothetical protein, conserved	3991.31	1505.22	6477.4	4.30329	2.10544	0.000275445	0.0085731
Tb927.1.3550-1	Tb927.1.3550	hypothetical protein	171.947	100.358	243.535	2.42667	1.27898	0.000321226	0.00966363
Tb927.10.6880-1	Tb927.10.6880	glyceraldehyde 3-phosphate dehydrogenase, cytosolic (GAP)	5393.66	6739.5	4047.82	0.600611	-0.735498	5.02e-05	0.00223526
Tb927.7.4570-1	Tb927.7.4570	inosine-guanine nucleoside hydrolase (IG-NH)	767.451	998.941	535.96	0.536528	-0.898276	0.000121554	0.0046134
Tb927.1.700-1	Tb927.1.700	phosphoglycerate kinase (PGKC)	2763.63	3893.48	1633.77	0.419617	-1.25286	1.09e-06	8.91e-05
Tb927.6.4970-1	Tb927.6.4970	serine/arginine-rich protein specific kinase SRPK, putative,protein kinase, putative	2800.74	3349.41	2252.07	0.672377	-0.572657	0.00616409	0.0737779
Tb927.11.12510-1	Tb927.11.12510	hypothetical protein, conserved	1300.62	1579.04	1022.21	0.647361	-0.627358	0.00465109	0.0598559
Tb927.8.4930-1	Tb927.8.4930	hypothetical protein, conserved	2161.23	1748.95	2573.5	1.47146	0.557246	0.00563596	0.0692483
Tb927.11.4390-1	Tb927.11.4390	hypothetical protein, conserved	2329.66	1929.54	2729.78	1.41473	0.500531	0.00758203	0.0853383
Tb927.2.4390-1	Tb927.2.4390	endo/exonuclease Mre11 (MRE11)	1212.02	1477.13	946.904	0.641043	-0.641507	0.0055969	0.0690938
Tb927.9.10230-1	Tb927.9.10230	hypothetical protein, conserved	7458.46	9548.12	5368.81	0.562289	-0.830615	3.06e-06	0.000220059
Tb927.3.3000-1	Tb927.3.3000	flagellar transport protein, putative (PIFTC3)	1654.59	2097.24	1211.94	0.577876	-0.791168	0.000126475	0.00476
Tb927.11.6370-1	Tb927.11.6370	leucine-rich repeat protein (LRRP), putative	1703.29	2032.09	1374.49	0.676392	-0.564069	0.00666781	0.0779132
Tb927.4.130-1	Tb927.4.130	receptor-type adenylate cyclase GRESAG 4, pseudogene, putative,receptor-type adenylate cyclase GRESAG 4, degenerate	163.529	104.837	222.22	2.11968	1.08385	0.0008615	0.0193412
Tb927.7.1980-1	Tb927.7.1980	retrotransposon hot spot protein 7 (RHS7), putative	20.9534	0.772028	41.1348	53.2814	5.73556	4.24e-06	0.000288607
Tb927.11.1520-1	Tb927.11.1520	expression site-associated gene (ESAG) protein, putative,expression site-associated gene 3 (ESAG3) protein, putative	1294.06	939.989	1648.13	1.75335	0.810114	0.00872948	0.0917309
Tb927.10.12560-1	Tb927.10.12560	hypothetical protein	12.5116	1.09754	23.9256	21.7993	4.44621	0.00477562	0.0611178
Tb927.9.12110-1	Tb927.9.12110	6-phosphogluconate dehydrogenase, decarboxylating (gnD)	2323.71	3203.51	1443.9	0.450726	-1.14968	4.63e-06	0.000310636
Tb927.11.14090-1	Tb927.11.14090	hypothetical protein, conserved	4561	5395.27	3726.73	0.69074	-0.533785	0.000165658	0.00582068
Tb927.3.2580-1	Tb927.3.2580	hypothetical protein, conserved	25.5007	4.05099	46.9504	11.5899	3.53479	0.000360444	0.0105266
Tb927.10.14230-1	Tb927.10.14230	hypothetical protein, conserved	1432.95	1706.57	1159.34	0.679336	-0.557802	0.00361163	0.0512408
Tb927.5.860-1	Tb927.5.860	selenoprotein, putative (SelT)	2552.4	3215.68	1889.12	0.587471	-0.76741	0.000658309	0.0160364
Tb927.7.6380-1	Tb927.7.6380	ssm4 protein, putative (TbSsm4)	1224.76	905.486	1544.04	1.70521	0.769946	0.00602989	0.0727171
Tb927.5.3830-1	Tb927.5.3830	dihydroorotate oxidase	2707.88	3271.81	2143.96	0.655284	-0.609809	0.000811381	0.0186183
Tb927.4.2920-1	Tb927.4.2920	hypothetical protein, conserved	1497.28	1897.07	1097.49	0.57852	-0.789562	0.00012083	0.00460538
Tb927.4.1360-1	Tb927.4.1360	hypothetical protein, conserved	976.104	778.391	1173.82	1.508	0.592641	0.00883152	0.0922643
Tb927.1.1910-1	Tb927.1.1910	hypothetical protein, conserved	1801.02	2138.65	1463.39	0.68426	-0.547383	0.00394695	0.0537921
Tb927.8.1400-1	Tb927.8.1400	hypothetical protein, conserved (pseudogene),hypothetical protein, conserved, degenerate	349.191	215.175	483.207	2.24565	1.16713	2.22e-05	0.00118665
Tb927.5.3750-1	Tb927.5.3750	RNA-binding protein, putative (PPCT1)	1792.59	1197.73	2387.45	1.99331	0.995168	0.00925765	0.0949516
Tb927.11.4060-1	Tb927.11.4060	leucine-rich repeat protein (LRRP), putative	229.779	165.48	294.078	1.77712	0.829538	0.00185544	0.0319861
Tb927.11.5550-1	Tb927.11.5550	DNA polymerase theta, putative	957.917	1222.65	693.181	0.566947	-0.818713	0.00389411	0.0534771
Tb927.9.13520-1	Tb927.9.13520	hypothetical protein, conserved	2492.08	2941.64	2042.52	0.694347	-0.52627	0.00669077	0.0779578
Tb927.10.5720-1	Tb927.10.5720	hypothetical protein	103.306	32.1654	174.447	5.42343	2.43921	1.3e-06	0.000103334
Tb927.6.530-1	Tb927.6.530	procyclin associated gene 3 (PAG3) protein,procyclin PARP A,procyclic acidic repetitive protein A (PAG3)	118.588	17.975	219.2	12.1947	3.60818	6.38e-09	8.96e-07
Tb927.4.2730-1	Tb927.4.2730	kinesin, putative	703.584	930.206	476.962	0.512748	-0.963677	0.00803635	0.087712
Tb927.11.7170-1	Tb927.11.7170	seryl-tRNA synthetase	4629.32	5593.31	3665.34	0.655307	-0.609757	0.000972297	0.0206757
Tb927.8.8030-1	Tb927.8.8030	hypothetical protein, conserved	2244.28	2615.02	1873.55	0.716458	-0.481047	0.00241371	0.0389092
Tb927.7.1110-1	Tb927.7.1110	asparagine synthetase a, putative	2615.76	3587.68	1643.85	0.458192	-1.12598	5.14e-05	0.00225605
Tb927.11.10670-1	Tb927.11.10670	glycosyl hydrolase, putative	663.502	817.391	509.614	0.623464	-0.681622	0.00593339	0.0718315
Tb927.11.8200-1	Tb927.11.8200	ribosomal protein S26, putative	11630.8	13555.1	9706.5	0.716075	-0.481817	0.00132476	0.0251968
Tb927.11.11450-1	Tb927.11.11450	hypothetical protein, conserved	1951.48	1502.92	2400.04	1.59692	0.675289	0.00564303	0.0692483
Tb927.10.4180-1	Tb927.10.4180	TFIIF-stimulated CTD phosphatase, putative	2156.45	2619.16	1693.75	0.646678	-0.62888	0.00827467	0.0891972
Tb927.10.2280-1	Tb927.10.2280	hypothetical protein, conserved	984.079	1190.45	777.71	0.653293	-0.614199	0.00347367	0.0499931
Tb927.7.6490-1	Tb927.7.6490	hypothetical protein, conserved	1413.86	942.653	1885.07	1.99975	0.999816	5.4e-08	6.57e-06
Tb927.3.580-2	Tb927.3.580	leucine-rich repeat protein (LRRP), putative	872.803	637.164	1108.44	1.73965	0.798795	7.69e-05	0.00321587
Tb927.6.3750-1	Tb927.6.3750	heat shock 70 kDa protein, mitochondrial precursor, putative	2664.62	3418.75	1910.48	0.558825	-0.839532	2.9e-06	0.000210278
Tb927.9.1340-1	Tb927.9.1340	Myosin-like protein (TbMlp-2)	2165.78	2566.27	1765.29	0.687879	-0.539773	0.00403288	0.0547145
Tb927.5.5580-1	Tb927.5.5580	Variant Surface Glycoprotein, putative	133.538	57.394	209.683	3.65339	1.86924	2.65e-05	0.00135558
Tb927.2.4550-1	Tb927.2.4550	FtsJ cell division protein, putative	2758.13	3238.24	2278.03	0.703479	-0.507421	0.00291924	0.0438373
Tb927.8.5700-1	Tb927.8.5700	hypothetical protein, conserved	1315.61	1051.58	1579.63	1.50216	0.587035	0.00617619	0.0737779
Tb927.3.1540-1	Tb927.3.1540	CAAX prenyl protease 2, putative,peptidase with unknown catalytic mechanism (family U48)	456.325	333.141	579.509	1.73953	0.798698	0.00279307	0.0425104
Tb927.10.10100-1	Tb927.10.10100	hypothetical protein, conserved	1594.62	1310.04	1879.2	1.43446	0.520507	0.00201838	0.034056
Tb927.11.10800-1	Tb927.11.10800	hypothetical protein, conserved	1878.13	2168.87	1587.4	0.731901	-0.450279	0.00563463	0.0692483
Tb927.9.12700-1	Tb927.9.12700	phospholipase A1, putative	935.375	1318.74	552.007	0.418586	-1.25641	6.04e-06	0.000396871
Tb927.11.5400-1	Tb927.11.5400	signal recognition particle 54 kDa (SRP54)	1599.06	1888.77	1309.34	0.693223	-0.528608	0.00653475	0.0768262
Tb927.1.2420-1	Tb927.1.2420	hypothetical protein	740.788	344.378	1137.2	3.30217	1.72342	3.39e-14	9.45e-12
Tb927.9.650-1	Tb927.9.650	hypothetical protein (pseudogene)	309.383	8.10718	610.66	75.3233	6.23503	3.86e-17	1.34e-14
Tb927.9.11270-1	Tb927.9.11270	T-complex protein 1, eta subunit, putative,t- complex protein 1 (eta subunit), putative (TCP-1-eta)	12951.9	15760.1	10143.7	0.643633	-0.63569	0.000102271	0.00403037
Tb927.10.2400-1	Tb927.10.2400	hypothetical protein	506.914	200.112	813.715	4.0663	2.02372	0.00276248	0.0422594
Tb927.4.230-1	Tb927.4.230	DNA-directed RNA polymerase III subunit, pseudogene, putative,DNA-directed RNA polymerase III subunit, degenerate	1209.66	818.251	1601.08	1.9567	0.968426	9.85e-05	0.00392023
Tb927.5.1440-1	Tb927.5.1440	hypothetical protein	393.869	267.662	520.076	1.94303	0.95831	0.000463096	0.0127387
Tb927.10.12710-1	Tb927.10.12710	heat shock protein 110, putative	9755.19	12568.8	6941.54	0.552282	-0.856524	0.00105695	0.0219735
Tb927.3.3920-1	Tb927.3.3920	serine/threonine-protein kinase, putative,protein kinase, putative	469.029	687.704	250.353	0.364041	-1.45783	1.8e-06	0.000135704
Tb927.7.5660-1	Tb927.7.5660	hypothetical protein, conserved	827.939	1035.67	620.21	0.598849	-0.739735	0.00123112	0.0239714
Tb927.9.4920-1	Tb927.9.4920	hypothetical protein, conserved	875.372	531.191	1219.55	2.29588	1.19905	0.000971751	0.0206757
Tb927.9.14970-1	Tb927.9.14970	hypothetical protein, unlikely	274.939	390.121	159.758	0.40951	-1.28803	1.02e-05	0.000631294
Tb927.10.6300-1	Tb927.10.6300	hypothetical protein, conserved	1297.69	1011.33	1584.05	1.56631	0.647368	0.00408736	0.0549767
Tb927.10.4090-1	Tb927.10.4090	hypothetical protein, conserved	566.841	346.963	786.719	2.26744	1.18107	3.12e-06	0.000220813
Tb927.11.14250-1	Tb927.11.14250	T-complex protein 1, epsilon subunit, putative (TCP-1-epsilon)	7105.61	9013.06	5198.15	0.576735	-0.794019	4.03e-06	0.000276649
Tb927.9.14650-1	Tb927.9.14650	SLACS retrotransposable element (part), putative	500.268	309.195	691.34	2.23594	1.16088	0.00083971	0.0189779
Tb927.10.15520-1	Tb927.10.15520	signal recognition particle protein, putative	2748.97	3204.95	2293	0.715456	-0.483065	0.00477663	0.0611178
Tb927.11.4370-1	Tb927.11.4370	hypothetical protein, conserved	1353.53	903.402	1803.65	1.99651	0.997483	0.00344525	0.0497956
Tb927.11.17330-1	Tb927.11.17330	variant surface glycoprotein (VSG), degenerate	34.7701	65.8355	3.70469	0.056272	-4.15144	6.54e-06	0.000426026
Tb927.9.11580-1	Tb927.9.11580	Gim5A protein,glycosomal membrane protein (gim5A)	1046.33	1329.91	762.757	0.57354	-0.802034	0.000104976	0.00410547
Tb927.4.4900-1	Tb927.4.4900	hypothetical protein	495.633	627.907	363.359	0.578684	-0.789153	0.00656175	0.076953
Tb927.10.4990-1	Tb927.10.4990	cell division related protein kinase 2, putative,CDC2-related protein kinase (CRK3)	1254.77	1496.17	1013.38	0.677316	-0.562099	0.00490596	0.0625058
Tb927.10.4130-1	Tb927.10.4130	NDUFA5/B13 subunit, putative	1258.03	998.923	1517.14	1.51878	0.602909	0.00641505	0.0756432
Tb927.3.5350-1	Tb927.3.5350	hypothetical protein, conserved	513.05	627.874	398.227	0.634246	-0.656886	0.00848288	0.0901932
Tb927.9.1960-1	Tb927.9.1960	nitrilase, putative	955.574	1159.77	751.376	0.647865	-0.626234	0.00162482	0.0290019
Tb927.11.14370-1	Tb927.11.14370	hypothetical protein, conserved	1099.31	1394.54	804.07	0.576583	-0.7944	0.000546853	0.0141349
Tb927.2.5160-1	Tb927.2.5160	chaperone protein DNAj, putative	8232.63	9849.61	6615.65	0.671666	-0.574184	0.00188482	0.0322318
Tb927.8.2600-1	Tb927.8.2600	hypothetical protein, conserved	1530.81	1794.24	1267.39	0.706365	-0.501513	0.00668619	0.0779578
Tb927.3.4390-1	Tb927.3.4390	dihydrolipoamide dehydrogenase, putative (GCVL-1)	859.842	1123.61	596.078	0.530505	-0.914562	1.86e-05	0.00102857
Tb927.9.2950-1	Tb927.9.2950	hypothetical protein, unlikely	1233.56	837.4	1629.72	1.94616	0.960631	0.000652101	0.0159827
Tb927.11.6460-1	Tb927.11.6460	hypothetical protein, conserved	2851.38	3395.96	2306.8	0.679277	-0.557927	0.00243392	0.0390727
Tb927.10.10150-1	Tb927.10.10150	hypothetical protein, conserved	2472.07	1651.93	3292.22	1.99295	0.994902	0.00134535	0.0252815
Tb927.3.1510-1	Tb927.3.1510	variant surface glycoprotein (VSG)-related, putative	59.1534	21.668	96.6388	4.45998	2.15704	0.000562426	0.0143315
Tb927.7.7240-1	Tb927.7.7240	leucine-rich repeat protein (LRRP), putative	1726.23	2047.13	1405.33	0.686488	-0.542694	0.0075079	0.0852697
Tb927.3.4570-1	Tb927.3.4570	UDP-GlcNAc:PI a1-6 GlcNAc-transferase, putative (TbGPI1)	2732.75	3245.76	2219.74	0.683891	-0.548161	0.00465805	0.0598559
Tb927.6.3070-1	Tb927.6.3070	hypothetical protein, conserved	619.807	794.682	444.932	0.559886	-0.836794	0.00614399	0.073711
Tb927.7.2190-1	Tb927.7.2190	hypothetical protein, conserved	3922.89	4657.89	3187.9	0.68441	-0.547067	0.00344888	0.0497956
Tb927.3.5060-1	Tb927.3.5060	hypothetical protein, conserved	2219.33	2720.73	1717.94	0.631426	-0.663313	0.00132777	0.0251968
Tb04.24M18.150-1	Tb04.24M18.150	hypothetical protein, conserved	287.26	196.37	378.149	1.9257	0.945379	0.00709776	0.0814341
Tb927.4.4380-1	Tb927.4.4380	vacuolar-type proton translocating pyrophosphatase 1, putative (PPase1)	918.476	1191.86	645.091	0.541246	-0.885642	0.00290534	0.0437015
Tb927.8.6960-1	Tb927.8.6960	hypothetical protein, conserved	617.647	433.074	802.22	1.85238	0.889383	0.000278644	0.00864276
Tb927.11.3030-1	Tb927.11.3030	phosphoribosylpyrophosphate synthetase, putative (PRS)	1587.98	2122.19	1053.76	0.496545	-1.01	0.00605711	0.0729367
Tb927.9.11600-1	Tb927.9.11600	unspecified product (gim5B)	2729.4	3996.18	1462.62	0.366005	-1.45007	7.9e-12	1.73e-09
Tb927.8.6240-1	Tb927.8.6240	STOP axonemal protein	3256.03	3945.85	2566.2	0.650356	-0.620699	0.000184989	0.00630292
Tb927.3.5800-1	Tb927.3.5800	expression site-associated gene (ESAG, pseudogene), putative,expression site-associated gene 1 (ESAG1), degenerate	340.976	228.873	453.079	1.97961	0.985214	0.00834908	0.0894048
Tb927.8.4430-1	Tb927.8.4430	uridine phosphorylase	9556.5	11374.2	7738.79	0.68038	-0.555587	0.00177779	0.0308711
Tb927.4.4620-1	Tb927.4.4620	cytochrome oxidase subunit VIII (COXVIII)	1162.77	953.605	1371.94	1.43869	0.524757	0.00145311	0.0266749
Tb927.11.2610-1	Tb927.11.2610	hypothetical protein, conserved	10124.4	12614.9	7633.91	0.605148	-0.72464	1.53e-05	0.000870656
Tb927.11.4120-1	Tb927.11.4120	leucine-rich repeat protein (LRRP), putative	1366.26	914.774	1817.74	1.98709	0.990661	0.000777818	0.0180321
Tb927.10.16190-1	Tb927.10.16190	expression site-associated gene 4 (ESAG4) protein, putative,expression site-associated gene (ESAG) protein, putative,receptor-type adenylate cyclase	1715.82	1343.81	2087.82	1.55366	0.635671	0.00205939	0.0345091
Tb927.8.1940-1	Tb927.8.1940	endosomal integral membrane protein, putative	2009.67	2464.54	1554.79	0.630864	-0.6646	0.000353993	0.0104058
Tb927.7.6900-1	Tb927.7.6900	double-strand-break repair protein rad21 homolog, putative	5356.22	3369.62	7342.81	2.17912	1.12375	9.12e-10	1.46e-07
Tb927.1.520-1	Tb927.1.520	variant surface glycoprotein (VSG, pseudogene), putative,variant surface glycoprotein, fragment	83.6622	37.5752	129.749	3.45306	1.78787	0.000747606	0.0174349
Tb927.7.6600-1	Tb927.7.6600	hypothetical protein, conserved	1696.31	1437.55	1955.07	1.36	0.443605	0.00621584	0.073957
Tb927.6.2790-1	Tb927.6.2790	L-threonine 3-dehydrogenase, putative	2931.37	3696.51	2166.24	0.586022	-0.770973	0.000174135	0.0060244
Tb927.3.4680-1	Tb927.3.4680	RAB GDP dissociation inhibitor alpha, putative	4087.19	5094.4	3079.98	0.604582	-0.72599	0.000236328	0.00751155
Tb927.11.5330-1	Tb927.11.5330	hypothetical protein, conserved	896.045	1091.3	700.793	0.642164	-0.638985	0.00820778	0.0889505
Tb927.9.4050-1	Tb927.9.4050	hypothetical protein, conserved	986.426	657.633	1315.22	1.99993	0.999947	1.45e-05	0.000838522
Tb927.7.6570-1	Tb927.7.6570	hypothetical protein, conserved	823.644	608.005	1039.28	1.70934	0.773435	0.000216062	0.00714515
Tb927.7.6980-1	Tb927.7.6980	hypothetical protein, conserved	2812.87	3340.04	2285.71	0.684336	-0.547224	0.00252908	0.0398887
Tb927.8.4760-1	Tb927.8.4760	hypothetical protein, conserved	733.09	564.385	901.796	1.59784	0.67612	0.0100166	0.0998498
Tb927.11.260-1	Tb927.11.260	predicted WD40 repeat protein (PIFTF6)	2068.09	2508.32	1627.86	0.648985	-0.623742	0.00116095	0.0233202
Tb927.6.2710-1	Tb927.6.2710	hypothetical protein, conserved	795.921	972.878	618.965	0.63622	-0.652402	0.00905552	0.0935183
Tb927.10.100-1	Tb927.10.100	expression site-associated gene (ESAG, pseudogene), putative,expression site-associated gene 2 (ESAG2), degenerate	447.799	82.0173	813.581	9.91962	3.31028	4.78e-32	4.3e-29
Tb927.5.1000-1	Tb927.5.1000	ubiquitin-conjugating enzyme E2, putative,ubiquitin carrier protein, putative,ubiquitin-protein ligase, putative	3573.39	4022.37	3124.4	0.776755	-0.364468	0.00894064	0.0927578
Tb927.8.7970-1	Tb927.8.7970	hypothetical protein	1789.02	2179.64	1398.39	0.641572	-0.640318	0.000210772	0.00702183
Tb927.10.830-1	Tb927.10.830	adenylate kinase, putative	601.169	841.777	360.561	0.428334	-1.22319	0.000156669	0.00555236
Tb927.2.2940-1	Tb927.2.2940	hypothetical protein, conserved	1261.58	1007.32	1515.84	1.50482	0.589587	0.00754868	0.0852716
Tb927.7.930-1	Tb927.7.930	zinc finger protein family member, putative (ZC3H17)	1834.32	2202.42	1466.21	0.66573	-0.586992	0.00170005	0.029867
Tb927.10.7480-1	Tb927.10.7480	hypothetical protein, conserved	724.674	555.289	894.06	1.61008	0.687132	0.00253656	0.0398887
Tb927.9.4250-1	Tb927.9.4250	hypothetical protein, conserved	1098.61	1410.81	786.398	0.557407	-0.843196	0.00319366	0.0470163
Tb927.11.16530-1	Tb927.11.16530	hypothetical protein, conserved	2008.29	2335.16	1681.42	0.720045	-0.473841	0.00949489	0.096287
Tb927.9.16890-2	Tb927.9.16890	variant surface glycoprotein (VSG, pseudogene), putative,variant surface glycoprotein (VSG), degenerate and frameshifted	179.373	0.580318	358.166	617.19	9.26957	6.45e-10	1.08e-07
Tb927.3.1670-1	Tb927.3.1670	hypothetical protein, conserved	1141.7	1397.22	886.173	0.63424	-0.6569	0.00381397	0.0530242
Tb927.5.3400-1	Tb927.5.3400	calcium-translocating P-type ATPase,calcium pump	2367.23	3002.08	1732.39	0.577062	-0.793202	0.00227094	0.037388
Tb927.10.14470-1	Tb927.10.14470	intraflagellar transport protein IFT140, putative (IFT140)	3253.96	3816.43	2691.48	0.705234	-0.503825	0.00694626	0.0805176
Tb927.10.6070-1	Tb927.10.6070	universal minicircle sequence binding protein (UMSBP), putative,predicted zinc finger protein	7422.63	9251.01	5594.25	0.604718	-0.725665	1.9e-05	0.00103988
Tb927.3.5490-1	Tb927.3.5490	flagellar transport protein, putative (PIFTB2)	2048.37	2419.99	1676.76	0.692878	-0.529327	0.0069603	0.0805765
Tb927.11.3730-1	Tb927.11.3730	leucyl-tRNA synthetase, putative (LeuRS)	2821.83	3328.41	2315.24	0.6956	-0.523669	0.00870776	0.0917309
Tb927.3.3160-1	Tb927.3.3160	poly(A) polymerase,polynucleotide adenylyltransferase (PAP)	193.692	112.205	275.179	2.45247	1.29424	0.000470035	0.0127733
Tb927.2.5710-1	Tb927.2.5710	hypothetical protein	17.281	1.798	32.7639	18.2224	4.18764	0.00206403	0.0345091
Tb927.6.5190-1	Tb927.6.5190	DNA-directed RNA polymerase III, pseudogene, putative,DNA-directed RNA polymerase III, degenerate	251.53	164.701	338.359	2.05439	1.03871	0.000726741	0.0172481
Tb927.4.5090-1	Tb927.4.5090	hypothetical protein	43.5127	18.1816	68.8437	3.78646	1.92085	0.00785982	0.0863237
Tb927.9.11540-1	Tb927.9.11540	hypothetical protein, conserved	3198.53	3945.92	2451.13	0.62118	-0.686917	0.000929928	0.019933
Tb927.11.13190-1	Tb927.11.13190	elongation factor 1 gamma, putative	1619.25	2008.09	1230.41	0.612726	-0.706687	0.0029635	0.0441084
Tb927.3.5370-1	Tb927.3.5370	hypothetical protein, conserved	2085.73	2695.71	1475.74	0.547439	-0.86923	8.72e-07	7.55e-05
Tb927.2.460-1	Tb927.2.460	DNA-directed RNA polymerase, pseudogene, putative,DNA-directed RNA polymerase, degenerate	2668.73	1803.99	3533.47	1.9587	0.969896	2.06e-06	0.000153496
Tb927.9.3530-1	Tb927.9.3530	U6 snRNA-associated Sm-like protein LSm6p,Sm- like protein (Lsm6)	494.383	358.355	630.411	1.75918	0.814904	0.00262746	0.0407435
Tb927.11.3240-1	Tb927.11.3240	T-complex protein 1, zeta subunit, putative (TCP-1-zeta)	12035.2	13761.2	10309.2	0.749149	-0.416675	0.00519378	0.0654314
Tb927.10.12910-1	Tb927.10.12910	hypothetical protein, conserved	2081.87	1598.51	2565.23	1.60476	0.682362	0.00056057	0.0143248
Tb927.8.2850-1	Tb927.8.2850	Poly(A)-specific ribonuclease PARN-1	1558.43	1177.76	1939.1	1.64643	0.719338	0.000986325	0.020826
Tb927.10.14170-1	Tb927.10.14170	Aquaporin 2	1861.44	2368.43	1354.45	0.571875	-0.806227	9.36e-05	0.00375677
Tb927.10.2240-1	Tb927.10.2240	hypothetical protein, conserved	6836.91	8021.74	5652.08	0.704595	-0.505133	0.000370887	0.0107617
Tb927.4.2880-1	Tb927.4.2880	Nucleoporin (TbNup225)	3758.84	4394.12	3123.56	0.71085	-0.492382	0.0023744	0.0384131
Tb927.11.10880-1	Tb927.11.10880	hypothetical protein, conserved	1045.12	1286.1	804.134	0.62525	-0.677494	0.00600839	0.0726418
Tb927.11.990-1	Tb927.11.990	hypothetical protein, conserved	2081.76	1711.72	2451.8	1.43236	0.518397	0.00744528	0.0846653
Tb927.4.2180-1	Tb927.4.2180	60S ribosomal protein L35a, putative	22011.4	24724.1	19298.6	0.780561	-0.357417	0.00791119	0.0867741
Tb927.4.760-1	Tb927.4.760	gamma-adaptin 1, putative,AP-1 adapter complex gamma subunit, putative	3989.85	4819.47	3160.24	0.655723	-0.608842	0.000988628	0.020826
Tb927.10.9530-1	Tb927.10.9530	hypothetical protein	12.3742	1.13332	23.6151	20.8371	4.38108	0.00465327	0.0598559
Tb927.9.12120-1	Tb927.9.12120	unspecified product	966.815	1250.25	683.378	0.546592	-0.871464	0.000219399	0.00719797
Tb927.7.1930-1	Tb927.7.1930	nucleoside diphosphatase, putative,ectonucleoside triphosphate diphosphohydrolase 5, putative	582.465	311.694	853.236	2.73742	1.45282	1.1e-09	1.7e-07
Tb927.6.4440-1	Tb927.6.4440	hypothetical protein, conserved	4879.88	5868.66	3891.11	0.663031	-0.592851	0.00105776	0.0219735
Tb927.4.180-1	Tb927.4.180	hypothetical protein	163.748	117.483	210.013	1.7876	0.838028	0.00636488	0.0753017
Tb927.8.520-1	Tb927.8.520	hypothetical protein	280.074	21.2472	538.902	25.3634	4.66468	1.13e-05	0.000677597
Tb927.7.7380-1	Tb927.7.7380	U6 snRNA-associated Sm-like protein LSm3p (TbLSm3)	591.584	457.482	725.686	1.58626	0.665629	0.00419897	0.0557076
Tb927.1.1090-1	Tb927.1.1090	hypothetical protein, unlikely	1795.04	1324.26	2265.82	1.711	0.774842	0.00063606	0.0158049
Tb927.7.7470-1	Tb927.7.7470	receptor-type adenylate cyclase GRESAG 4, putative	1000.68	1223.06	778.3	0.636354	-0.652098	0.0065424	0.0768262
Tb927.11.8010-1	Tb927.11.8010	DNA repair protein, putative	1409.6	1088.62	1730.57	1.58969	0.668743	0.000650611	0.0159827
Tb927.10.1390-1	Tb927.10.1390	hypoxanthine-guanine phosphoribosyltransferase, putative	2039.92	2496.06	1583.78	0.634511	-0.656284	0.00134866	0.0252815
Tb927.1.3370-1	Tb927.1.3370	hypothetical protein, unlikely	112.781	40.8339	184.728	4.52388	2.17756	4.33e-06	0.000292718
Tb927.11.5440-1	Tb927.11.5440	malic enzyme	2028.74	2900.6	1156.89	0.398845	-1.3261	1.7e-05	0.000957519
Tb927.7.5760-1	Tb927.7.5760	nuclear transport factor 2 protein, putative (NFT2)	356.433	455.569	257.297	0.564782	-0.824234	0.00261516	0.0406979
Tb927.9.7040-1	Tb927.9.7040	hypothetical protein, conserved	1773.75	1533.74	2013.76	1.31297	0.392838	0.00995001	0.0995554
Tb927.7.4180-1	Tb927.7.4180	fatty acid elongase, putative	1953.45	2370.1	1536.8	0.648411	-0.62502	0.00231379	0.037841
Tb927.11.3640-1	Tb927.11.3640	hypothetical protein, conserved	479.363	361.018	597.708	1.65562	0.727371	0.00184293	0.0318791
Tb927.3.1310-1	Tb927.3.1310	hypothetical protein, conserved	1407.66	1134.91	1680.41	1.48066	0.566238	0.00399221	0.0542446
Tb927.11.3090-1	Tb927.11.3090	hypothetical protein, conserved	1124.37	842.808	1405.94	1.66816	0.738261	0.0035511	0.0507824
Tb927.9.2580-1	Tb927.9.2580	deoxyhypusine hydroxylase, putative	1155.34	1488.51	822.17	0.552343	-0.856363	0.000145398	0.00523143
Tb927.8.510-1	Tb927.8.510	hypothetical protein	425.474	11.526	839.423	72.8287	6.18644	1.44e-13	3.8e-11
Tb927.1.3820-1	Tb927.1.3820	ATP synthase subunit, putative	5594.7	2128.02	9061.38	4.25812	2.09022	7.32e-08	8.33e-06
Tb927.11.7460-1	Tb927.11.7460	glucose-regulated protein 78, putative,luminal binding protein 1 (BiP), putative	1094.25	1381.63	806.879	0.584007	-0.775943	0.00135104	0.0252815
Tb927.8.7280-1	Tb927.8.7280	hypothetical protein, conserved	1066.52	788.708	1344.32	1.70446	0.769318	0.000126059	0.00476
Tb927.7.4830-1	Tb927.7.4830	kinesin, putative	1222.43	979.898	1464.95	1.49501	0.580152	0.00203207	0.0341654
Tb927.10.14410-1	Tb927.10.14410	leucine-rich repeat protein (LRRP), putative	1768.18	2146.18	1390.18	0.647747	-0.626498	0.00175632	0.0306459
Tb927.7.2230-1	Tb927.7.2230	hypothetical protein, conserved	1041.84	1297.16	786.525	0.606344	-0.721791	0.00269284	0.0414761
Tb927.11.7260-1	Tb927.11.7260	hypothetical protein, conserved	309.184	208.914	409.454	1.95992	0.970796	0.000930722	0.019933
Tb927.3.2310-1	Tb927.3.2310	PACRGA	3064.73	3667.21	2462.26	0.671427	-0.574698	0.000883332	0.0193794
Tb927.5.4160-1	Tb927.5.4160	hypothetical protein, conserved	1471.64	809.724	2133.56	2.63493	1.39776	0.00141908	0.0261571
Tb927.10.2780-1	Tb927.10.2780	DNA-directed RNA polymerase iii largest subunit,RNA polymerase III largest subunit (RPC160)	1876.29	2239.7	1512.87	0.67548	-0.566016	0.00905485	0.0935183
Tb927.7.6090-1	Tb927.7.6090	hypothetical protein, conserved	11725.9	13146.9	10304.9	0.783827	-0.351394	0.00733111	0.0836844
Tb927.9.3540-1	Tb927.9.3540	hypothetical protein, conserved	1516.51	1152.85	1880.18	1.63089	0.705662	0.001348	0.0252815
Tb927.9.14620-1	Tb927.9.14620	hypothetical protein, unlikely	25.4664	6.06802	44.8648	7.39365	2.88629	0.00445491	0.0579074
Tb927.3.5620-1	Tb927.3.5620	hypothetical protein, conserved	2657.42	3175.81	2139.04	0.67354	-0.570164	0.00283556	0.0430842
Tb927.6.3400-1	Tb927.6.3400	hypothetical protein, conserved	32.8187	3.83716	61.8002	16.1057	4.0095	1.1e-05	0.000674984
Tb927.3.2270-1	Tb927.3.2270	hypothetical protein, conserved	1391.64	1664.51	1118.76	0.672122	-0.573205	0.00131504	0.0251143
Tb927.7.920-1	Tb927.7.920	dynein heavy chain, putative	4157.3	5059.78	3254.82	0.643274	-0.636495	0.000156787	0.00555236
Tb927.8.470-1	Tb927.8.470	variant surface glycoprotein (VSG, pseudogene), putative,variant surface glycoprotein, degenerate	9.49493	0.155928	18.8339	120.786	6.91631	0.0018749	0.0321234
Tb927.2.2230-1	Tb927.2.2230	hypothetical protein, conserved	2194.03	1757.38	2630.68	1.49694	0.582012	0.00249093	0.0395864
Tb927.10.2170-1	Tb927.10.2170	hypothetical protein	347.466	188.688	506.244	2.68297	1.42383	0.00812146	0.0883344
Tb927.9.3470-1	Tb927.9.3470	low molecular weight protein tyrosine phosphatase, putative	1228.71	1005.94	1451.48	1.4429	0.528969	0.00800263	0.087465
Tb927.8.1420-1	Tb927.8.1420	acyl-CoA dehydrogenase, mitochondrial precursor, putative	2388.16	1697.82	3078.51	1.81321	0.858544	0.00770443	0.0853383
Tb927.4.610-1	Tb927.4.610	hypothetical protein, conserved	823.796	1033.32	614.271	0.594463	-0.75034	0.000874331	0.0193794
Tb927.11.11990-1	Tb927.11.11990	hypothetical protein	61.4372	26.0734	96.8011	3.71265	1.89245	0.00196886	0.0332893
Tb927.3.2960-1	Tb927.3.2960	inosine-adenosine-guanosine-nucleosidehydrolase,IAG-nucleoside hydrolase (IAGNH)	8377.95	11585	5170.9	0.446345	-1.16377	1.93e-12	4.56e-10
Tb927.1.3850-1	Tb927.1.3850	hypothetical protein, conserved	3550.06	2745.44	4354.68	1.58615	0.665532	8.62e-05	0.00352455
Tb927.8.3630-1	Tb927.8.3630	folate transporter, putative,expression site-associated gene 10 (ESAG10) protein, putative	1232.78	715.609	1749.96	2.44541	1.29007	0.000899631	0.0195563
Tb927.9.14440-1	Tb927.9.14440	hypothetical protein	1597.12	1111.79	2082.45	1.87306	0.905399	1.26e-05	0.00073885
Tb927.3.5180-1	Tb927.3.5180	cofilin/actin depolymerizing factor, putative	4031.63	4576.45	3486.8	0.761901	-0.392324	0.00916881	0.0943632
Tb927.6.2690-1	Tb927.6.2690	ubiquitin carboxyl-terminal hydrolase, putative,cysteine peptidase, Clan CA, family C19, putative	912.563	1113.94	711.185	0.638441	-0.647375	0.00721111	0.0826292
Tb927.2.5120-1	Tb927.2.5120	vesicle-associated membrane protein, putative,synaptobrevin, putative	1134.82	708.873	1560.77	2.20176	1.13866	0.00193061	0.0327041
Tb927.10.8260-1	Tb927.10.8260	hypothetical protein, conserved	452.022	319.122	584.921	1.83291	0.874133	0.000910625	0.0196901
Tb927.9.7020-1	Tb927.9.7020	hypothetical protein, conserved	668.251	473.901	862.602	1.82022	0.864109	0.000791619	0.018258
Tb927.5.1590-1	Tb927.5.1590	hypothetical protein, conserved	657.453	532.637	782.27	1.46867	0.554515	0.00767897	0.0853383
Tb927.4.2580-1	Tb927.4.2580	hypothetical protein, conserved	1116.88	1410.82	822.937	0.583304	-0.777681	0.00111252	0.0227394
Tb927.7.6920-1	Tb927.7.6920	hypothetical protein, conserved	2780.04	486.135	5073.95	10.4373	3.38368	1.55e-13	3.99e-11
Tb927.11.8380-1	Tb927.11.8380	NADPH--cytochrome p450 reductase, putative (CPR)	541.894	690.4	393.388	0.569797	-0.81148	0.00359853	0.0512408
Tb927.3.4100-1	Tb927.3.4100	hypothetical protein, conserved	5188.45	6740.32	3636.57	0.539525	-0.890238	2.01e-06	0.000151028
Tb927.11.17440-1	Tb927.11.17440	variant surface glycoprotein (VSG), degenerate	587.726	325.783	849.669	2.60808	1.38299	5.86e-09	8.36e-07
Tb927.10.5350-1	Tb927.10.5350	dynein heavy chain, putative	4594.2	5327.44	3860.95	0.724729	-0.464486	0.00581312	0.0708523
Tb07.30D13.160-1	Tb07.30D13.160	hypothetical protein, conserved (pseudogene)	2542.51	750.617	4334.41	5.77446	2.52969	2.6e-42	2.92e-39
Tb927.11.3490-1	Tb927.11.3490	hypothetical protein, conserved	3870.13	4840.61	2899.64	0.599025	-0.739312	3.86e-05	0.00184731
Tb927.7.5840-1	Tb927.7.5840	hypothetical protein, conserved	898.369	1153.37	643.366	0.557813	-0.842146	0.00703645	0.0810476
Tb927.11.3220-1	Tb927.11.3220	metacaspase,cysteine peptidase, Clan CD, family C13 (mca1)	1433.27	1919.01	947.523	0.493756	-1.01813	0.0027429	0.0420313
Tb927.9.15650-1	Tb927.9.15650	hypothetical protein	703.67	894.182	513.159	0.573886	-0.801164	0.000740823	0.0174107
Tb927.11.12710-1	Tb927.11.12710	variant surface glycoprotein (VSG)-related, putative	657.076	330.339	983.813	2.97819	1.57444	1.18e-11	2.41e-09
Tb927.10.10230-1	Tb927.10.10230	procyclin-associated gene 5 (PAG5) protein (PAG5)	1932.2	79.6879	3784.72	47.4943	5.56968	2.15e-19	9.23e-17
Tb927.11.1640-1	Tb927.11.1640	hypothetical protein, conserved	1349.13	1124.49	1573.76	1.39953	0.484944	0.00775304	0.0853593
Tb927.8.7810-1	Tb927.8.7810	hypothetical protein, conserved	784.355	630.395	938.314	1.48845	0.573814	0.00369452	0.0519621
Tb927.4.4700-1	Tb927.4.4700	hypothetical protein, conserved	3404.55	4145.74	2663.36	0.642433	-0.638382	0.000155743	0.00555236
Tb927.3.2590-1	Tb927.3.2590	hypothetical protein	252.583	156.097	349.068	2.23622	1.16106	0.000229829	0.00738883
Tb927.3.3490-1	Tb927.3.3490	high mobility group protein, putative (TDP1)	7837.76	6355.6	9319.91	1.46641	0.552288	0.00110038	0.0226496
Tb927.10.1210-1	Tb927.10.1210	katanin, putative	1420.28	1741.68	1098.89	0.630934	-0.664438	0.00117133	0.0233617
Tb927.10.14890-1	Tb927.10.14890	C-terminal motor kinesin, putative (TBKIFC1)	6876.85	8917.35	4836.34	0.542352	-0.882698	0.000182296	0.00626863
Tb927.2.4400-1	Tb927.2.4400	hypothetical protein, conserved	1805.18	2249.21	1361.16	0.605171	-0.724585	0.000220698	0.00719797
Tb927.2.660-1	Tb927.2.660	expression site-associated gene (ESAG, pseudogene), putative,expression site-associated gene 4 (ESAG4), degenerate	192.351	104.616	280.087	2.67728	1.42077	2.11e-05	0.00113761
Tb927.4.620-1	Tb927.4.620	hypothetical protein, conserved	1850.01	2208.43	1491.58	0.675405	-0.566175	0.00369328	0.0519621
Tb927.7.7070-1	Tb927.7.7070	hypothetical protein, conserved	1369.39	1643.39	1095.38	0.666537	-0.585242	0.00437097	0.0571466
Tb927.8.1370-1	Tb927.8.1370	hypothetical protein, conserved	584.692	720.567	448.817	0.622866	-0.683006	0.00135191	0.0252815
Tb927.7.6940-1	Tb927.7.6940	glutaminyl cyclase, putative	4639.15	1830.17	7448.12	4.06963	2.0249	0.000899683	0.0195563
Tb927.9.15520-1	Tb927.9.15520	BARP protein (BARP)	191.397	256.707	126.088	0.491175	-1.02569	0.00756502	0.0852723
Tb927.5.4420-1	Tb927.5.4420	nucleolar RNA helicase II, putative,nucleolar RNA helicase Gu, putative	5529.8	6893.34	4166.27	0.60439	-0.726448	0.000220055	0.00719797
Tb927.10.7680-1	Tb927.10.7680	GTPase activating protein, putative	3770.28	4383.35	3157.21	0.720272	-0.473386	0.00404592	0.0548067
Tb927.11.7930-1	Tb927.11.7930	RNA polymerase B subunit RPB8, putative (RPB8)	1681.34	1349.39	2013.28	1.49199	0.577241	0.00629329	0.0746809
Tb927.3.4720-1	Tb927.3.4720	dynamin, putative,vacuolar sortin protein 1, putative	1644.32	2004.84	1283.81	0.640354	-0.643058	0.00537058	0.0674698
Tb927.5.296b-1	Tb927.5.296b	hypothetical protein	175.767	91.9342	259.599	2.82375	1.49761	0.000101602	0.00402605
Tb927.4.2040-1	Tb927.4.2040	ALBA-Domain Protein (ALBA3)	8355.51	9355.51	7355.51	0.786222	-0.346991	0.00924539	0.0949341
Tb927.6.5490-1	Tb927.6.5490	expression site-associated gene (ESAG, pseudogene), putative,expression site-associated gene 3 (ESAG3), degenerate	779.158	248.415	1309.9	5.27302	2.39863	7.84e-07	6.88e-05
Tb927.8.3940-1	Tb927.8.3940	hypothetical protein, conserved	1270.64	834.665	1706.62	2.04468	1.03187	1.42e-06	0.000110743
Tb927.9.11360-1	Tb927.9.11360	hypothetical protein, conserved	2072.3	1554.07	2590.53	1.66694	0.737199	0.000654838	0.0160062
Tb927.4.2530-1	Tb927.4.2530	hypothetical protein, conserved	2641.39	3426.78	1856	0.541614	-0.884662	5.08e-07	4.75e-05
Tb927.2.200-1	Tb927.2.200	expression site-associated gene (ESAG, pseudogene), putative,expression site-associated gene 3 (ESAG3), degenerate	5104.9	3806.55	6403.25	1.68217	0.75032	0.00542615	0.0677892
Tb927.11.2470-1	Tb927.11.2470	aminopeptidase, putative,metallo-peptidase, Clan MF, Family M17	1146.12	1472.24	820.007	0.556978	-0.844308	0.000669989	0.0162441
Tb927.3.3200-1	Tb927.3.3200	hypothetical protein, conserved	891.889	1074.84	708.936	0.659572	-0.600398	0.00836958	0.0894777
Tb927.9.4930-1	Tb927.9.4930	hypothetical protein, conserved	1918.06	1514.54	2321.59	1.53287	0.616234	0.00106829	0.0221411
Tb927.1.3320-1	Tb927.1.3320	leucine-rich repeat protein (LRRP), putative	305.89	209.707	402.073	1.91731	0.939084	0.0014873	0.0270815
Tb927.2.2190-1	Tb927.2.2190	histone deacetylase 3 (HDAC3)	2499.62	1103.62	3895.62	3.52985	1.81961	7.77e-23	4.11e-20
Tb927.3.5540-1	Tb927.3.5540	dynein intermediate chain WDRD34, putative	1321.47	1559.22	1083.71	0.695033	-0.524846	0.00882523	0.0922643
Tb927.9.2630-1	Tb927.9.2630	hypothetical protein, conserved	2167.95	2555.46	1780.44	0.696721	-0.521347	0.00581293	0.0708523
Tb927.7.6950-1	Tb927.7.6950	hypothetical protein, conserved	1870.37	1280.86	2459.88	1.92049	0.941471	4.29e-07	4.1e-05
Tb927.3.3750-1	Tb927.3.3750	paraflagellar rod component, putative (PFC7)	1695.78	2007.04	1384.52	0.689832	-0.535683	0.000469413	0.0127733
Tb927.2.680-1	Tb927.2.680	hypothetical protein	175.728	87.4013	264.054	3.02116	1.5951	5.12e-05	0.00225605
Tb927.11.4080-1	Tb927.11.4080	variant surface glycoprotein (VSG)-related, putative	288.277	104.296	472.259	4.52806	2.17889	1.58e-07	1.69e-05
Tb927.11.2700-1	Tb927.11.2700	hypothetical protein, conserved	600.326	780.319	420.333	0.538668	-0.892533	0.00382814	0.0530571
Tb927.11.13740-1	Tb927.11.13740	receptor-type adenylate cyclase GRESAG 4, putative	1737.53	2111.27	1363.79	0.645956	-0.630493	0.00418289	0.0555763
Tb927.1.4800-1	Tb927.1.4800	hypothetical protein, conserved	727.295	933.468	521.123	0.558265	-0.840977	0.000240088	0.00760419
Tb927.3.2160-1	Tb927.3.2160	hypothetical protein, conserved	1406.59	1113.16	1700.02	1.52721	0.610895	0.00340478	0.0493173
Tb927.8.1970-1	Tb927.8.1970	hypothetical protein, conserved	1173.4	786.093	1560.71	1.9854	0.989432	0.0010555	0.0219735
Tb927.11.1430-1	Tb927.11.1430	hypothetical protein, conserved	3241.22	3995.05	2487.4	0.622621	-0.683574	0.000477925	0.0129486
Tb927.1.480-1	Tb927.1.480	leucine-rich repeat protein (LRRP), putative	490.046	347.534	632.558	1.82013	0.864042	0.00132711	0.0251968
Tb927.9.4940-1	Tb927.9.4940	presenilin-like aspartic peptidase, putative,presenilin-like aspartic peptidase, clan AD, family A22A, putative	1570.16	1220.52	1919.81	1.57294	0.653468	0.00269955	0.0415085
Tb927.9.11220-1	Tb927.9.11220	hypothetical protein, conserved	1294.66	1559.26	1030.06	0.660609	-0.59813	0.000748181	0.0174349
Tb927.4.2840-1	Tb927.4.2840	hypothetical protein, conserved	1405.62	1615.21	1196.03	0.740481	-0.433465	0.00501755	0.0637618
Tb927.11.17000-1	Tb927.11.17000	leucine-rich repeat protein (LRRP), putative	8457.87	10186.1	6729.66	0.660672	-0.597994	0.000372677	0.0107789
Tb927.10.9570-1	Tb927.10.9570	paraflagellar rod component, putative (PFC14)	7791.55	9218.57	6364.52	0.690402	-0.534491	0.000385602	0.0110462
Tb927.3.3300-1	Tb927.3.3300	hypothetical protein, conserved	3236.06	3910.49	2561.64	0.655068	-0.610282	0.00181031	0.0313751
Tb927.2.540-1	Tb927.2.540	DNA-directed RNA polymerase, pseudogene, putative,DNA-directed RNA polymerase, degenerate	1396.48	885.496	1907.46	2.15412	1.1071	5.13e-07	4.75e-05
Tb927.10.250-1	Tb927.10.250	hypothetical protein, conserved	1492.76	1139.9	1845.63	1.61912	0.695213	0.00115978	0.0233202
Tb927.10.1060-1	Tb927.10.1060	T-complex protein 1, delta subunit, putative (TCP-1-delta)	4552.69	5450.06	3655.31	0.670691	-0.576279	0.000645832	0.0159827
Tb927.8.1660-1	Tb927.8.1660	procyclin-associated gene (pseudogene), putative	40.6221	9.41975	71.8244	7.62487	2.93071	0.000256135	0.00802764
Tb927.7.310-1	Tb927.7.310	hypothetical protein, conserved	522.963	318.425	727.5	2.28468	1.19199	6.61e-06	0.000427842
Tb927.1.2110-1	Tb927.1.2110	calpain-like cysteine peptidase, putative,cysteine peptidase, Clan CA, family C2, putative	405.127	297.174	513.08	1.72653	0.787876	0.0027094	0.0415889
Tb927.1.3010-1	Tb927.1.3010	mRNA processing protein, putative	1277.42	985.494	1569.35	1.59244	0.671243	0.00223988	0.0369682
Tb927.2.2260-1	Tb927.2.2260	phosphatidylinositol kinase related protein, putative	4750.53	1796.84	7704.23	4.28767	2.10019	1.16e-07	1.27e-05
Tb927.10.3070-1	Tb927.10.3070	hypothetical protein, conserved	629.965	846.273	413.656	0.488797	-1.03269	3.75e-05	0.00180375
Tb927.3.5340-1	Tb927.3.5340	Hsc70-interacting protein (Hip), putative	4204.54	4983.07	3426.01	0.687529	-0.540507	0.000744395	0.0174349
Tb927.4.4740-1	Tb927.4.4740	Hypothetical protein, putative	1088.06	1430.74	745.376	0.520971	-0.940724	0.00993397	0.0995056
Tb927.9.9290-1	Tb927.9.9290	Polyadenylate-binding protein 1 (Poly(A)-binding protein 1) (PABP 1) (PABP1)	4651.89	5728.92	3574.86	0.624002	-0.680377	8.61e-05	0.00352455
Tb927.7.200-1	Tb927.7.200	hypothetical protein, conserved	728.277	452.103	1004.45	2.22173	1.15168	1.08e-06	8.88e-05
Tb927.11.12210-1	Tb927.11.12210	hypothetical protein, conserved	1409.98	1811.33	1008.63	0.556842	-0.844661	0.00117493	0.0233817
Tb927.11.13730-1	Tb927.11.13730	ornithine decarboxylase (ODC)	2253.21	2954.79	1551.63	0.525123	-0.929274	7.88e-07	6.88e-05
Tb927.2.2020-1	Tb927.2.2020	expression site-associated gene (ESAG) protein, putative,expression site-associated gene 3 (ESAG3) protein, putative	1390.12	910.315	1869.93	2.05415	1.03854	9.98e-07	8.39e-05
Tb927.10.8230-1	Tb927.10.8230	protein disulfide isomerase,bloodstream- specific protein 2 precursor	26480.5	31773.5	21187.4	0.666825	-0.58462	0.000108489	0.00422448
Tb927.3.2720-1	Tb927.3.2720	hypothetical protein	394.365	519.277	269.453	0.5189	-0.946473	0.00114805	0.0232584
Tb927.11.2300-1	Tb927.11.2300	eukaryotic peptide chain release factor subunit 1, putative (ERF1)	1345.47	1747.8	943.143	0.539617	-0.889992	4.59e-05	0.00208443
Tb927.10.7620-1	Tb927.10.7620	mitochondrial ATP-dependent zinc metallopeptidase, putative,metallo-peptidase, Clan MA(E) Family M41	1762.63	2117.32	1407.95	0.664966	-0.588648	0.00358938	0.0512408
Tb927.9.13160-1	Tb927.9.13160	hypothetical protein	39.4551	2.67652	76.2337	28.4824	4.832	3.17e-08	3.91e-06
Tb927.3.2950-1	Tb927.3.2950	ribonuclease inhibitor- like protein	1207.92	1557.86	857.975	0.550738	-0.860561	7.28e-05	0.00306113
Tb927.11.3990-1	Tb927.11.3990	hypothetical protein, conserved	1408.66	1750.04	1067.27	0.609856	-0.71346	0.000182588	0.00626863
Tb927.11.7880-1	Tb927.11.7880	hypothetical protein, conserved	1298.66	820.842	1776.47	2.1642	1.11383	0.0042991	0.0566184
Tb927.11.11540-1	Tb927.11.11540	DNA topoisomerase II, putative (TOP2)	1826.45	1109.24	2543.65	2.29315	1.19733	1.39e-10	2.5e-08
Tb927.10.14240-1	Tb927.10.14240	N-myristoyltransferase (NMT)	1264.98	1575.7	954.268	0.605616	-0.723525	0.00352655	0.0505116
Tb927.8.4630-1	Tb927.8.4630	hypothetical protein, conserved	1979.2	1591.84	2366.56	1.48668	0.572092	0.00772755	0.0853383
Tb927.3.5520-1	Tb927.3.5520	26S proteasome regulatory non-ATPase subunit (RPN1)	4324.75	5213.37	3436.14	0.659101	-0.601428	0.000490471	0.0129759
Tb927.11.16130-1	Tb927.11.16130	nucleoside diphosphate kinase (NDPK)	16869	20164.3	13573.7	0.673154	-0.570991	0.000200264	0.00674671
Tb927.2.1380-1	Tb927.2.1380	leucine-rich repeat protein (LRRP), putative	9492.82	38.766	18946.9	488.749	8.93295	7.78e-19	3.04e-16
Tb927.8.7320-1	Tb927.8.7320	variant surface glycoprotein (VSG)-related, putative	158.729	54.0125	263.446	4.8775	2.28614	2.4e-08	3.05e-06
Tb927.7.180-1	Tb927.7.180	hypothetical protein	5544.32	3944.01	7144.63	1.81151	0.857195	4.01e-06	0.000276649
Tb927.6.1200-1	Tb927.6.1200	hypothetical protein, conserved	1939.64	1532.95	2346.33	1.5306	0.614093	0.00386713	0.0531878
Tb927.8.2460-1	Tb927.8.2460	hypothetical protein, conserved	2523.55	3306.86	1740.24	0.526253	-0.926172	3.08e-06	0.000220059
Tb927.10.14140-1	Tb927.10.14140	pyruvate kinase 1 (PYK1)	29401.4	40047.2	18755.6	0.468338	-1.09438	5.75e-10	9.77e-08
Tb927.10.520-1	Tb927.10.520	hypothetical protein, conserved	3077.8	3640.59	2515.02	0.690827	-0.533604	0.00505435	0.064124
Tb927.10.8800-1	Tb927.10.8800	hypothetical protein, conserved	1477.18	1813.51	1140.85	0.629083	-0.668677	0.00295527	0.044084
Tb927.8.6320-1	Tb927.8.6320	hypothetical protein, conserved	617.304	488.506	746.103	1.52731	0.610997	0.00822397	0.0890188
Tb927.5.3580-1	Tb927.5.3580	phosphoglycerate mutase protein, putative	668.199	476.864	859.535	1.80248	0.84998	0.000393944	0.0112493
Tb927.10.160-1	Tb927.10.160	RNA polymerase II	816.884	609.658	1024.11	1.67981	0.748299	0.000740107	0.0174107
Tb927.3.2530-1	Tb927.3.2530	expression site-associated gene (ESAG, pseudogene), putative,expression site-associated gene 11 (ESAG11), degenerate	83.3125	3.80984	162.815	42.7354	5.41736	6.97e-15	2.09e-12
Tb927.11.880-1	Tb927.11.880	cyclophilin a,cyclophilin type peptidyl-prolyl cis-trans isomerase (CYPA)	24656.1	29150.7	20161.4	0.691627	-0.531933	0.000144982	0.00523143
Tb927.9.12650-1	Tb927.9.12650	ubiquitin-activating enzyme E1, putative (UBA2)	8922.16	10958.5	6885.8	0.628352	-0.670354	0.000136927	0.00502797
Tb927.3.4020-1	Tb927.3.4020	phosphatidylinositol 4-kinase alpha, putative	1722.01	1300.86	2143.17	1.6475	0.720275	0.000719637	0.0171247
Tb927.9.6170-1	Tb927.9.6170	arginine kinase (AK)	3509.2	4249.09	2769.32	0.651744	-0.617622	0.000310926	0.00941677
Tb927.6.350-1	Tb927.6.350	hypothetical protein, conserved	982.456	777.68	1187.23	1.52663	0.610353	0.00692071	0.0803249
Tb927.1.3810-1	Tb927.1.3810	hypothetical protein, conserved	3197.88	907.772	5488	6.04557	2.59588	0.000900091	0.0195563
Tb927.4.1080-1	Tb927.4.1080	V-type ATPase, A subunit, putative	4184.28	4892.56	3476	0.710466	-0.493163	0.00942418	0.0962207
Tb927.8.1830-1	Tb927.8.1830	tRNA-methyl transferase, putative	1917.27	1505.49	2329.05	1.54703	0.629503	0.00108479	0.02238
Tb927.11.13990-1	Tb927.11.13990	GDP-L-fucose synthetase, putative	1724.14	1405.91	2042.37	1.4527	0.53874	0.00691385	0.0803249
Tb927.3.2540-1	Tb927.3.2540	variant surface glycoprotein (VSG)-related, putative	130.249	18.4355	242.063	13.1302	3.71482	1.17e-14	3.39e-12
Tb927.10.2020-1	Tb927.10.2020	hexokinase (HK2)	1531	2124.38	937.629	0.441367	-1.17995	0.00190333	0.0323028
Tb927.4.4550-1	Tb927.4.4550	hypothetical protein, conserved	1704.32	2126.54	1282.09	0.6029	-0.73001	0.00292411	0.0438373
Tb927.11.16660-1	Tb927.11.16660	hypothetical protein, conserved	1918.09	2456.75	1379.43	0.561483	-0.832685	5.84e-05	0.00252579
Tb927.2.4330-1	Tb927.2.4330	PFR5	559.012	748.196	369.829	0.494294	-1.01656	0.000146044	0.00523372
Tb927.10.90-1	Tb927.10.90	hypothetical protein	556.052	21.5562	1090.55	50.5911	5.66081	7.25e-21	3.62e-18
Tb927.6.270-1	Tb927.6.270	receptor-type adenylate cyclase GRESAG 4, pseudogene, putative,receptor-type adenylate cyclase GRESAG 4, degenerate	169.13	112.84	225.42	1.9977	0.998337	0.00641643	0.0756432
Tb927.11.2270-1	Tb927.11.2270	dynein intermediate chain IC140 (IDA7), putative	1681.33	2043.37	1319.29	0.645646	-0.631185	0.00392609	0.0536705
Tb927.1.60-1	Tb927.1.60	RNA polymerase (pseudogene), putative	1472.21	1109.72	1834.69	1.65329	0.725343	8.88e-05	0.00360381
Tb927.10.7930-1	Tb927.10.7930	2,3-bisphosphoglycerate-independent phosphoglycerate mutase (PGAM)	6198.29	8166.43	4230.14	0.517991	-0.949	2.94e-05	0.00145197
Tb927.1.3760-1	Tb927.1.3760	hypothetical protein, conserved	229.863	4.94836	454.777	91.9047	6.52207	2.79e-18	1e-15
Tb927.7.2170-1	Tb927.7.2170	hypothetical protein, conserved	4333.62	5153.95	3513.3	0.681671	-0.552852	0.0011537	0.0233202
Tb927.11.13280-1	Tb927.11.13280	mitochondrial RNA binding protein 2 (GBP25)	2938.26	3564.3	2312.22	0.648716	-0.624342	0.000498466	0.0131487
Tb927.7.1310-1	Tb927.7.1310	hypothetical protein, conserved	1680.24	2001.91	1358.58	0.678641	-0.55928	0.00859052	0.0909079
Tb927.5.3720-1	Tb927.5.3720	hypothetical protein, conserved	515.823	380.016	651.629	1.71474	0.777992	0.000548547	0.0141381
Tb927.9.4420-1	Tb927.9.4420	hypothetical protein, conserved	2317.01	2894.48	1739.53	0.600984	-0.734601	0.000136416	0.00502797
Tb927.2.1200-1	Tb927.2.1200	DNA-directed RNA polymerase III subunit 2, pseudogene, putative,DNA-directed RNA polymerase III subunit 2, degenerate	1239.24	865.507	1612.98	1.86362	0.898107	6.71e-06	0.000431319
Tb927.5.1160-1	Tb927.5.1160	hypothetical protein, conserved	4419.86	5505.16	3334.56	0.605715	-0.723289	4.12e-05	0.00191864
Tb927.11.7080-1	Tb927.11.7080	acidocalcisomal pyrophosphatase	1941.25	2353.31	1529.18	0.649796	-0.62194	0.00322232	0.0472835
Tb927.9.9940-1	Tb927.9.9940	PACRGB	1442.02	1897.47	986.557	0.519932	-0.943606	1.49e-05	0.000854727
Tb927.1.500-1	Tb927.1.500	retrotransposon hot spot protein (RHS, pseudogene), putative	190.632	106.804	274.461	2.56976	1.36163	0.000448188	0.0124428
Tb927.10.2770-1	Tb927.10.2770	eukaryotic translation initiation factor 5, putative	2154.79	2656.27	1653.3	0.622413	-0.684056	0.00113407	0.023079
Tb927.11.9530-1	Tb927.11.9530	14-3-3-I protein	6012.49	7491.57	4533.41	0.605135	-0.724671	8.21e-05	0.00340238
Tb927.10.11820-1	Tb927.10.11820	hypothetical protein, conserved	750.352	887.599	613.106	0.690747	-0.533772	0.00553832	0.0689034
Tb927.7.3280-1	Tb927.7.3280	translation initiation factor IF-2, putative	1190.56	911.743	1469.38	1.61162	0.688508	0.000116964	0.00447699
Tb927.6.180-1	Tb927.6.180	receptor-type adenylate cyclase GRESAG 4, putative	594.322	174.047	1014.6	5.82944	2.54336	8.3e-24	4.67e-21
Tb927.4.660-1	Tb927.4.660	hypothetical protein, conserved	2394.65	2788.74	2000.57	0.717373	-0.479206	0.00882695	0.0922643
Tb927.5.3730-1	Tb927.5.3730	hypothetical protein, conserved	1861.9	1357.11	2366.7	1.74393	0.802344	2.41e-05	0.0012515
Tb927.7.2210-1	Tb927.7.2210	hypothetical protein, conserved	349.772	465.021	234.522	0.504327	-0.98757	0.00127125	0.0244336
Tb927.10.14340-1	Tb927.10.14340	hypothetical protein, conserved	1947.64	2427.83	1467.46	0.604432	-0.726349	0.000144788	0.00523143
Tb927.11.8900-1	Tb927.11.8900	hypothetical protein, conserved	1462.02	1032.44	1891.6	1.83217	0.873554	0.00986424	0.0990277
Tb927.8.1010-1	Tb927.8.1010	chaperone protein DNAj, putative	848.841	1046.65	651.031	0.622014	-0.684982	0.00254244	0.0399115
Tb927.7.1090-1	Tb927.7.1090	hypothetical protein, conserved	735.83	511.609	960.051	1.87653	0.90807	0.00155014	0.0279429
Tb927.8.8200-1	Tb927.8.8200	hypothetical protein, conserved	1802.41	2183.5	1421.32	0.650938	-0.619407	0.00187123	0.0321234
Tb927.7.4620-1	Tb927.7.4620	hypothetical protein, conserved	2037.68	1633.63	2441.73	1.49466	0.579816	0.00459797	0.05943
Tb927.11.16070-1	Tb927.11.16070	TFIIH basal transcription factor subunit (p34)	2035.73	1575.47	2495.98	1.58427	0.663821	0.00105144	0.0219735
Tb927.11.1020-1	Tb927.11.1020	ribokinase, putative	2678.84	3412.09	1945.59	0.570204	-0.810449	0.0036448	0.051565
Tb927.11.2590-1	Tb927.11.2590	hypothetical protein, conserved	904.417	1146.21	662.628	0.578105	-0.790597	0.000521679	0.0136014
Tb927.8.1890-1	Tb927.8.1890	cytochrome c1, heme protein, mitochondrial precursor	1058.86	1276.38	841.348	0.659167	-0.601284	0.00890898	0.0925992
Tb927.7.6530-1	Tb927.7.6530	variant surface glycoprotein (VSG, pseudogene), putative,variant surface glycoprotein, degenerate	166.369	21.8829	310.856	14.2055	3.82837	5.47e-19	2.23e-16
Tb927.11.11400-1	Tb927.11.11400	hypothetical protein	30.3827	7.05665	53.7088	7.61109	2.9281	0.000997421	0.0209622
Tb927.3.830-1	Tb927.3.830	flap endonuclease-1 (FEN-1), putative	2189.28	1593.8	2784.75	1.74724	0.805074	0.00828012	0.0891972
Tb927.10.9030-1	Tb927.10.9030	hypothetical protein, conserved	496.507	331.186	661.828	1.99836	0.998813	0.00751856	0.0852716
Tb927.3.1160-1	Tb927.3.1160	hypothetical protein, conserved	1219.44	954.239	1484.65	1.55585	0.6377	0.00325291	0.0475
Tb927.11.11520-1	Tb927.11.11520	glycosomal membrane protein (PEX11)	5258.33	6461.41	4055.26	0.627612	-0.672055	0.000247471	0.00781052
Tb927.2.4210-1	Tb927.2.4210	glycosomal phosphoenolpyruvate carboxykinase (PEPCK)	2372.12	3220.36	1523.89	0.473204	-1.07946	1.28e-06	0.000103017
Tb927.10.3540-1	Tb927.10.3540	hypothetical protein, conserved	1041.15	1268.29	814.007	0.641816	-0.639768	0.00431111	0.0566936
Tb927.6.170-1	Tb927.6.170	receptor-type adenylate cyclase GRESAG 4, putative	410.98	163.436	658.525	4.02924	2.01051	3.47e-14	9.45e-12
Tb927.7.7040-1	Tb927.7.7040	methylthioadenosine phosphorylase, putative (MTAP)	3458.47	4293.19	2623.75	0.611142	-0.71042	0.00014309	0.0052109
Tb927.10.15370-1	Tb927.10.15370	RNA-binding protein RPC40, putative,DNA-directed RNA polymerase, alpha subunit, putative (RPC40)	1335.35	1614.18	1056.51	0.654517	-0.611497	0.00176142	0.0306459
Tb927.3.2900-1	Tb927.3.2900	eukaryotic initiation factor 2a, putative	2983	3505.52	2460.47	0.701883	-0.510697	0.00370359	0.0519621
Tb927.1.4690-1	Tb927.1.4690	arginine N-methyltransferase (PRMT1)	1278.86	1513.05	1044.67	0.69044	-0.534412	0.00619585	0.0738168
Tb927.11.11110-1	Tb927.11.11110	protein kinase, putative,serine/threonine kinase, putative	727.219	527.521	926.917	1.75712	0.813211	0.00293749	0.0438916
Tb927.1.5020-1	Tb927.1.5020	hypothetical protein, unlikely	231.235	148.365	314.105	2.11711	1.0821	0.00165656	0.0292745
Tb927.7.7050-1	Tb927.7.7050	hypothetical protein, conserved	1318.79	1590.26	1047.32	0.658588	-0.602552	0.00619564	0.0738168
Tb927.8.4890-1	Tb927.8.4890	endoplasmic reticulum oxidoreductin, putative,pol-associated gene 1	3943.49	4726.33	3160.66	0.668734	-0.580496	0.000631741	0.015741
Tb927.1.3950-1	Tb927.1.3950	alanine aminotransferase (ALAT)	1826.63	2238.04	1415.22	0.632348	-0.661209	0.000899464	0.0195563
Tb927.7.2030-1	Tb927.7.2030	retrotransposon hot spot protein 7 (RHS7), putative	168.087	114.999	221.176	1.92329	0.943578	0.00946454	0.096287
Tb927.4.2310-1	Tb927.4.2310	asparaginyl-tRNA synthetase, putative	3228.32	4352.62	2104.02	0.483392	-1.04873	7.23e-08	8.33e-06
Tb927.10.7470-1	Tb927.10.7470	RNA-binding protein, putative (RBP15)	879.73	579.571	1179.89	2.03579	1.02559	1.33e-05	0.000779746
Tb927.2.2200-1	Tb927.2.2200	hypothetical protein, conserved	1042.98	334.127	1751.83	5.24302	2.3904	3.35e-27	2.15e-24
Tb927.2.2340-1	Tb927.2.2340	hypothetical protein, conserved	505.803	330.27	681.337	2.06297	1.04473	8.28e-05	0.00341739
Tb927.10.1580-1	Tb927.10.1580	hypothetical protein, conserved	945.873	701.555	1190.19	1.6965	0.762564	0.000881032	0.0193794
Tb927.6.560-1	Tb927.6.560	cysteine peptidase C (CPC),CPC cysteine peptidase, Clan CA, family C1, Cathepsin B-like (TbcatB)	12810.6	14476.8	11144.4	0.769808	-0.377429	0.00949123	0.096287
Tb927.8.1150-1	Tb927.8.1150	hypothetical protein, conserved	1236.45	1494.55	978.358	0.654619	-0.611272	0.00508418	0.0643209
Tb927.2.490-1	Tb927.2.490	DNA-directed RNA polymerase, pseudogene, putative,DNA-directed RNA polymerase, degenerate	1725.68	1118.41	2332.95	2.08595	1.06071	0.000399651	0.0113222
Tb927.10.5770-1	Tb927.10.5770	valosin-containing protein homolog,Transitional endoplasmic reticulum ATPase, putative (VCP)	7352.61	8462.96	6242.27	0.737599	-0.439092	0.00390584	0.0535565
Tb927.11.13070-1	Tb927.11.13070	hypothetical protein, conserved	1469.01	1127.12	1810.9	1.60666	0.684067	0.000862239	0.0193412
Tb927.3.1490-1	Tb927.3.1490	leucine-rich repeat protein (LRRP), putative	403.413	285.842	520.984	1.82263	0.866021	0.000647989	0.0159827
Tb927.2.4580-1	Tb927.2.4580	UNC119	824.605	1089.07	560.143	0.514333	-0.959226	0.0017366	0.0303904
Tb927.7.6540-1	Tb927.7.6540	variant surface glycoprotein (VSG, atypical), putative	100.699	29.5368	171.86	5.81852	2.54065	6.93e-05	0.00295408
Tb927.9.770-1	Tb927.9.770	hypothetical protein, conserved	21.1546	4.45931	37.8499	8.48785	3.0854	0.00739937	0.0843565
Tb927.11.15290-1	Tb927.11.15290	eRF1 methyltransferase catalytic subunit, putative	1335.11	1069.79	1600.44	1.49604	0.581145	0.00832378	0.0893465
Tb927.2.910-1	Tb927.2.910	expression site-associated gene (ESAG, pseudogene), putative,expression site-associated gene 4 (ESAG4), degenerate	321.825	190.092	453.558	2.38599	1.25459	0.00123921	0.0239714
Tb927.10.14320-1	Tb927.10.14320	hypothetical protein, conserved	1730.17	2167.14	1293.2	0.596731	-0.744846	0.00035585	0.0104263
Tb927.5.4140-1	Tb927.5.4140	hypothetical protein, conserved	466.29	343.598	588.981	1.71416	0.777498	0.000339486	0.0100781
Tb07.30D13.180-1	Tb07.30D13.180	hypothetical protein, conserved (pseudogene)	1181.39	446.9	1915.88	4.28706	2.09999	2.62e-13	6.38e-11
Tb927.5.1420-1	Tb927.5.1420	hypothetical protein	292.181	186.571	397.792	2.13212	1.09229	0.000249505	0.00784721
Tb927.10.14790-1	Tb927.10.14790	aminopeptidase, putative,metallo-peptidase, Clan MG, Family M24	8384.63	9696.22	7073.04	0.729464	-0.455092	0.00755547	0.0852716
Tb927.10.9540-1	Tb927.10.9540	hypothetical protein, unlikely	20.2385	0.941613	39.5354	41.9869	5.39187	1.36e-05	0.000786458
Tb927.2.2720-1	Tb927.2.2720	protein kinase, putative	821.752	635.929	1007.58	1.58442	0.663952	0.00409498	0.0549767
Tb927.7.1940-1	Tb927.7.1940	hypothetical protein	38.3206	7.09243	69.5487	9.80604	3.29367	0.00022927	0.00738883
Tb927.7.710-1	Tb927.7.710	heat shock 70 kDa protein, putative (HSP70)	5124.76	6500.3	3749.22	0.576776	-0.793916	1.97e-05	0.00106777
Tb927.3.3470-1	Tb927.3.3470	cytochrome b5, putative (CYB5)	1134.9	725.353	1544.45	2.12924	1.09034	6.85e-08	8e-06
Tb927.10.11930-1	Tb927.10.11930	beta-D-hydroxybutyrate dehydrogenase	890.487	1105.64	675.33	0.610802	-0.711223	0.00189973	0.0323028
Tb927.8.1870-1	Tb927.8.1870	Golgi/lysosome glycoprotein 1 (tGLP1)	9201.5	10615.8	7787.2	0.733548	-0.447037	0.00361077	0.0512408
Tb927.1.2670-1	Tb927.1.2670	flagellar protein PF16	1722.24	2082.76	1361.73	0.653809	-0.613058	0.00131156	0.0251143
Tb927.9.8200-1	Tb927.9.8200	hypothetical protein, conserved	2799.65	3275.89	2323.42	0.70925	-0.495633	0.00501872	0.0637618
Tb927.11.14200-1	Tb927.11.14200	ubiquitin-conjugating enzyme E2, putative,ubiquitin carrier protein, putative,ubiquitin-protein ligase, putative	920.404	1132.64	708.167	0.625236	-0.677527	0.00146039	0.026754
Tb927.11.2960-1	Tb927.11.2960	hypothetical protein, conserved	1159.02	871.532	1446.52	1.65974	0.730958	0.00121433	0.0237972
Tb927.3.3690-1	Tb927.3.3690	flagellar radial spoke protein-like, putative	2828.07	3499.16	2156.98	0.616427	-0.697999	0.000485608	0.0129651
Tb927.11.8840-1	Tb927.11.8840	hypothetical protein	20.807	6.08773	35.5262	5.83571	2.54491	0.00795336	0.0870322
Tb927.10.9350-1	Tb927.10.9350	hypothetical protein, conserved	721.973	572.051	871.896	1.52416	0.608012	0.00767745	0.0853383
Tb927.6.4590-1	Tb927.6.4590	glutamyl-tRNA synthetase, putative	4382.11	5089.4	3674.82	0.722054	-0.469822	0.0043313	0.056876
Tb927.9.10560-1	Tb927.9.10560	hypothetical protein, conserved	447.685	545.105	350.265	0.642564	-0.638088	0.00979098	0.0985121
Tb927.11.14950-1	Tb927.11.14950	zinc finger protein 2 (ZFP2)	2588.73	2996.43	2181.02	0.727871	-0.458246	0.00488147	0.0623705
Tb927.8.3530-1	Tb927.8.3530	glycerol-3-phosphate dehydrogenase [NAD ], glycosomal	28371.5	38283.3	18459.8	0.48219	-1.05232	1.11e-10	2.07e-08
Tb927.4.590-1	Tb927.4.590	hypothetical protein, conserved	4301.49	5264.22	3338.76	0.634236	-0.656908	5.72e-05	0.00248761
Tb927.11.13830-1	Tb927.11.13830	hypothetical protein, conserved	2512.85	1783.76	3241.95	1.81749	0.861944	0.000521051	0.0136014
Tb927.10.13820-1	Tb927.10.13820	hypothetical protein, conserved	1931.83	1522.81	2340.86	1.5372	0.620303	0.00978905	0.0985121
Tb927.2.2090-1	Tb927.2.2090	hypothetical protein	4037.09	2849.24	5224.95	1.83381	0.874841	0.00804473	0.087712
Tb927.11.5520-1	Tb927.11.5520	triosephosphate isomerase (TIM)	7217.26	9932.42	4502.11	0.453274	-1.14155	2.86e-11	5.73e-09
Tb927.1.4470-1	Tb927.1.4470	hypothetical protein, conserved	1194.36	1479.41	909.305	0.614639	-0.70219	0.000332744	0.00991071
Tb927.11.11240-1	Tb927.11.11240	hypothetical protein, conserved	1639.97	1087.24	2192.7	2.01676	1.01204	1.93e-05	0.00105399
Tb927.6.150-1	Tb927.6.150	retrotransposon hot spot protein (RHS, pseudogene), putative,retrotransposon hot spot protein 3 (RHS3), frameshift	158.372	88.6304	228.113	2.57376	1.36388	0.000538187	0.013951
Tb927.2.6180-1	Tb927.2.6180	iron/ascorbate oxidoreductase family protein, putative	853.457	649.244	1057.67	1.62908	0.704054	0.000488745	0.0129683
Tb927.11.1000-1	Tb927.11.1000	hypothetical protein, conserved	1366.92	1080.7	1653.15	1.52969	0.613243	0.0058331	0.0709996
Tb927.7.6510-1	Tb927.7.6510	variant surface glycoprotein (VSG, pseudogene), putative,variant surface glycoprotein, degenerate	44.7082	5.11638	84.3001	16.4765	4.04234	3.73e-07	3.69e-05
Tb927.6.4330-1	Tb927.6.4330	hypothetical protein, conserved	1050.89	709.514	1392.27	1.96229	0.97254	0.00837579	0.0894777
Tb927.1.1720-1	Tb927.1.1720	hypothetical protein, conserved	1466.33	1726.13	1206.53	0.698981	-0.516675	0.00613302	0.073711
Tb927.6.2150-1	Tb927.6.2150	cell division cycle protein 16, putative,cell division cycle protein 16 homolog, putative	959.94	1187.93	731.953	0.616159	-0.698624	0.00022086	0.00719797
Tb927.2.4480-1	Tb927.2.4480	hypothetical protein, conserved	484.263	616.065	352.461	0.572116	-0.80562	0.0032344	0.0473064
Tb927.11.15390-1	Tb927.11.15390	hypothetical protein	1060.75	815.561	1305.93	1.60127	0.679215	0.00770542	0.0853383
Tb927.7.6690-1	Tb927.7.6690	hypothetical protein	1482.88	1665.97	1299.78	0.780197	-0.35809	0.00871332	0.0917309
Tb927.10.12270-1	Tb927.10.12270	hypothetical protein, conserved	436.237	148.988	723.486	4.85601	2.27977	2.17e-09	3.2e-07
Tb927.10.9430-1	Tb927.10.9430	phosphoribosylpyrophosphate synthetase, putative (PRS)	2585.76	3355.41	1816.12	0.541251	-0.885631	0.00114266	0.0232014
Tb927.11.7380-1	Tb927.11.7380	glycerol-3-phosphate dehydrogenase (FAD-dependent), mitochondrial	2506.96	3111.68	1902.25	0.611328	-0.709982	0.000109467	0.00424422
Tb927.5.2030-1	Tb927.5.2030	hypothetical protein, conserved	2521.04	1870.52	3171.56	1.69555	0.761751	0.00222795	0.0368391
Tb927.9.14160-1	Tb927.9.14160	rieske iron-sulfur protein, mitochondrial precursor (RISP)	814.899	1031.33	598.463	0.580281	-0.785177	0.00370264	0.0519621
Tb927.1.3750-1	Tb927.1.3750	hypothetical protein, conserved	11.3413	0.205367	22.4772	109.449	6.77412	0.000590969	0.014974
Tb927.10.15080-1	Tb927.10.15080	hypothetical protein, conserved	2327.41	2768.94	1885.89	0.681087	-0.554089	0.00412564	0.0552534
Tb927.11.3180-1	Tb927.11.3180	hypothetical protein, conserved	1497.84	997.93	1997.76	2.0019	1.00137	0.000170055	0.00590596
Tb927.9.12320-1	Tb927.9.12320	cystathione gamma lyase, putative	1316.1	1845.78	786.421	0.426065	-1.23086	0.00221098	0.0366257
Tb927.4.940-1	Tb927.4.940	hypothetical protein, conserved	1517.22	1179	1855.44	1.57374	0.654198	0.00255416	0.0400256
Tb927.9.14050-1	Tb927.9.14050	hypothetical protein, conserved	1528.05	1171.07	1885.03	1.60967	0.686762	0.000909053	0.0196901
Tb927.11.9750-1	Tb927.11.9750	hypothetical protein, conserved	1766.6	1482.9	2050.29	1.38262	0.467407	0.0091228	0.0939973
Tb927.9.740-1	Tb927.9.740	hypothetical protein, conserved	422.552	294.839	550.265	1.86633	0.900201	0.00116741	0.0233445
Tb927.9.10530-1	Tb927.9.10530	hypothetical protein, conserved	946.756	1114	779.507	0.699734	-0.515122	0.00858319	0.0909079
Tb927.7.4440-1	Tb927.7.4440	hypothetical protein, conserved	1385.91	1122.28	1649.53	1.4698	0.555618	0.00885719	0.0923805
Tb927.3.3500-1	Tb927.3.3500	hypothetical protein, conserved	2801.77	2235.04	3368.5	1.50713	0.591802	0.000946569	0.0202242
Tb927.8.7100-1	Tb927.8.7100	acetyl-CoA carboxylase	7651.92	9233.71	6070.12	0.657387	-0.605185	0.000367461	0.0106968
Tb927.10.280-1	Tb927.10.280	cytochrome oxidase subunit VI (COXVI)	2519.54	1935.52	3103.57	1.60348	0.681206	0.000804886	0.0185165
Tb927.10.5840-1	Tb927.10.5840	translation elongation factor 1-beta, putative	7422.58	8596.88	6248.28	0.726808	-0.460354	0.0100349	0.0998498
Tb927.7.6440-1	Tb927.7.6440	hypothetical protein, conserved	1883.77	2366	1401.54	0.592367	-0.755436	2.89e-05	0.00143769
Tb927.6.4570-1	Tb927.6.4570	hypothetical protein, conserved	755.874	557.431	954.317	1.71199	0.775674	0.000984923	0.020826
Tb927.10.10260-1	Tb927.10.10260	EP1 procyclin (EP1)	1859.86	286.166	3433.55	11.9984	3.58477	7.67e-66	1.38e-62
Tb927.8.2540-1	Tb927.8.2540	3-ketoacyl-CoA thiolase, putative	5716.9	7323.6	4110.2	0.561227	-0.833345	0.000214231	0.00711072
Tb927.10.5050-1	Tb927.10.5050	hypothetical protein, conserved	1421.33	1021.75	1820.91	1.78214	0.833608	0.00963792	0.0976273
Tb927.10.10250-1	Tb927.10.10250	EP2 procyclin (EP2)	284.034	32.8204	535.248	16.3084	4.02754	1.51e-30	1.24e-27
Tb927.1.4480-1	Tb927.1.4480	hypothetical protein, conserved	1547.84	2036.09	1059.59	0.520402	-0.942302	7.17e-06	0.00045746
Tb927.9.7030-1	Tb927.9.7030	hypothetical protein, conserved	2572.76	1969.85	3175.66	1.61213	0.688969	0.000186684	0.00631287
Tb927.3.2730-1	Tb927.3.2730	hypothetical protein, conserved	2485.69	2962.65	2008.72	0.678015	-0.56061	0.00135485	0.0252839
Tb927.11.9820-1	Tb927.11.9820	hypothetical protein, conserved	1230.54	1654.67	806.414	0.487356	-1.03695	5.82e-07	5.29e-05
Tb927.5.1900-1	Tb927.5.1900	hypothetical protein, conserved	3007.86	3520.37	2495.35	0.708833	-0.496482	0.00440794	0.0573798
Tb927.2.3330-1	Tb927.2.3330	hypothetical protein	130.871	77.2548	184.486	2.38802	1.25582	0.00144486	0.0265778
Tb927.6.1770-1	Tb927.6.1770	kinesin, putative	2863.67	3479.78	2247.56	0.645892	-0.630636	0.00153301	0.0277454
Tb927.5.1110-1	Tb927.5.1110	60S ribosomal protein L2, putative,60S ribosomal protein L8, putative	10710.7	12596.1	8825.38	0.700647	-0.513241	0.00116147	0.0233202
Tb927.6.3820-1	Tb927.6.3820	hypothetical protein, conserved	1812.31	2183.21	1441.41	0.660227	-0.598966	0.00229441	0.0375923
Tb927.9.10310-1	Tb927.9.10310	mitochondrial carrier protein (MCP11)	1781.55	2555.99	1007.1	0.394015	-1.34368	4.42e-12	9.95e-10
Tb927.1.4520-1	Tb927.1.4520	hypothetical protein, conserved	768.356	976.486	560.226	0.573717	-0.801589	0.000697945	0.0167434
Tb927.4.4160-1	Tb927.4.4160	mitochondrial RNA binding protein (MRB4160)	1339.88	1598.01	1081.74	0.676927	-0.562928	0.00872539	0.0917309
Tb927.8.6660-1	Tb927.8.6660	paraflagellar rod component, putative (PFC1)	2875.57	3861.21	1889.94	0.489468	-1.03071	1.71e-08	2.3e-06
Tb927.4.340-1	Tb927.4.340	hypothetical protein, conserved	575.117	415.524	734.71	1.76815	0.822242	0.000854142	0.0192556
Tb927.4.2680-1	Tb927.4.2680	hypothetical protein, conserved	641.996	835.02	448.972	0.537678	-0.895185	0.00119432	0.0234986
Tb927.7.3480-1	Tb927.7.3480	hypothetical protein	22.3139	3.65754	40.9703	11.2016	3.48563	0.00232325	0.037858
Tb927.9.4210-1	Tb927.9.4210	fatty acyl CoA synthetase 3 (ACS3)	2734.53	3606.25	1862.81	0.516551	-0.953017	6.53e-07	5.82e-05
Tb927.3.2110-1	Tb927.3.2110	TFIIF-stimulated CTD phosphatase, putative	508.432	374.907	641.958	1.71232	0.775949	0.00111485	0.0227394
Tb927.3.3270-1	Tb927.3.3270	ATP-dependent phosphofructokinase (TbPFK)	8604.82	12152.1	5057.56	0.416189	-1.26469	1e-11	2.12e-09
Tb927.1.2570-1	Tb927.1.2570	coatomer beta subunit (beta-coP)	2985.28	3563.11	2407.46	0.675662	-0.565627	0.00792013	0.0867741
Tb927.8.7290-1	Tb927.8.7290	hypothetical protein, conserved	590.437	362.362	818.512	2.25883	1.17557	1.6e-06	0.000124409
Tb927.3.2520-1	Tb927.3.2520	expression site-associated gene 1 (ESAG1) protein, putative	14.9457	1.45884	28.4326	19.4899	4.28466	0.00236139	0.0382716
Tb927.8.3150-1	Tb927.8.3150	T-complex protein 1, gamma subunit, putative (TCP-1-gamma)	3355.92	4144.84	2567.01	0.619326	-0.691228	5.51e-05	0.00240595
Tb927.10.2040-1	Tb927.10.2040	protein kinase, putative	1149.64	1442.49	856.791	0.593968	-0.751542	0.00686097	0.0798375
Tb927.4.2350-1	Tb927.4.2350	G-actin binding protein, putative,twinfilin, putative	1005.63	732.971	1278.3	1.74399	0.802394	0.000487003	0.0129651
Tb927.4.2450-1	Tb927.4.2450	thioredoxin, putative	4964.67	5919.18	4010.16	0.677485	-0.561739	0.00139934	0.0258992
Tb927.5.170-1	Tb927.5.170	hypothetical protein, conserved	263.466	62.0469	464.884	7.49247	2.90544	3.28e-05	0.00161363
Tb927.10.4330-1	Tb927.10.4330	2-oxoisovalerate dehydrogenase beta subunit, mitochondrial precursor, putative	1687.55	1324.46	2050.64	1.54828	0.630669	0.00170597	0.0299126
Tb927.3.5860-1	Tb927.3.5860	variant surface glycoprotein (VSG, pseudogene), putative,variant surface glycoprotein, frameshift	12.4022	0.629757	24.1747	38.3873	5.26256	0.00392117	0.0536705
Tb927.9.14530-1	Tb927.9.14530	hypothetical protein	204.255	135.874	272.637	2.00655	1.00472	0.00360853	0.0512408
Tb927.4.1990-1	Tb927.4.1990	RNA helicase, putative,mitochondrial, putative	1493.52	1012.54	1974.49	1.95003	0.963493	2.19e-06	0.000161335
Tb927.11.15100-1	Tb927.11.15100	Tb5.20	1416.37	1811.82	1020.92	0.563479	-0.827566	3.57e-05	0.00172703
Tb927.3.4600-1	Tb927.3.4600	hypothetical protein, conserved	1783.31	2123.49	1443.13	0.679601	-0.557241	0.00434072	0.0569166
Tb927.11.2080-1	Tb927.11.2080	hypothetical protein, conserved	1128.08	898.338	1357.82	1.51148	0.59596	0.00490349	0.0625058
Tb927.10.10240-1	Tb927.10.10240	procyclin-associated gene 1 (PAG1) protein (PAG1)	1362.02	47.8694	2676.17	55.9056	5.80492	1.89e-30	1.42e-27
Tb927.1.3180-1	Tb927.1.3180	40S ribosomal protein S11, putative	15552.5	18336.4	12768.5	0.696347	-0.522121	0.00082323	0.0187467
Tb927.10.15950-1	Tb927.10.15950	TFIID-like protein, putative (TRF4)	762.428	599.1	925.756	1.54524	0.627835	0.00580602	0.0708523
Tb927.8.6000-1	Tb927.8.6000	fatty acid desaturase, putative	3979.48	4886.53	3072.43	0.628754	-0.669431	0.000683425	0.0165253
Tb927.2.950-1	Tb927.2.950	paraflagellar rod component, putative (PFC13)	324.865	243.61	406.12	1.66709	0.737332	0.00469797	0.0602828
Tb927.1.70-1	Tb927.1.70	retrotransposon hot spot protein 4 (RHS4), putative	700.978	500.868	901.087	1.79905	0.847235	7.95e-05	0.00331251
Tb927.9.7110-1	Tb927.9.7110	unspecified product	4300.68	5231.58	3369.79	0.644125	-0.634587	0.000789242	0.0182499
Tb927.10.13630-1	Tb927.10.13630	glucosidase, putative	6095.43	7147.97	5042.88	0.705498	-0.503286	0.00296671	0.0441084
Tb927.6.3710-1	Tb927.6.3710	hypothetical protein, conserved	527.322	689.203	365.442	0.530238	-0.915288	0.00289786	0.0436774
Tb927.1.3770-1	Tb927.1.3770	hypothetical protein, unlikely	253.861	0.580318	507.141	873.902	9.77133	2e-72	4.5e-69
Tb927.10.8720-1	Tb927.10.8720	CCR4-NOT transcription complex subunit 10, putative	2356.14	2751.13	1961.14	0.712849	-0.488331	0.00897407	0.0929975
Tb927.2.2580-1	Tb927.2.2580	hypothetical protein, conserved	934.646	1232.48	636.813	0.516693	-0.952621	4.85e-05	0.00217815
Tb927.7.4980-1	Tb927.7.4980	zinc finger protein family member, putative (ZC3H23)	1098.34	758.279	1438.41	1.89694	0.923676	0.000400272	0.0113222
Tb927.11.9590-1	Tb927.11.9590	S-adenosylhomocysteine hydrolase, putative	33541.7	42421.9	24661.6	0.58134	-0.782545	5.62e-06	0.000371551
Tb927.3.4070-1	Tb927.3.4070	hypothetical protein, conserved	14503.2	18221.5	10785	0.591881	-0.756622	1.21e-05	0.00071484

## Sheet: Fig_5D_bottom
bottom
id	gene	annotation	baseMean	baseMeanA	baseMeanB	foldChange	log2FoldChange	pval	padj
Tb927.10.11790-1	Tb927.10.11790	hypothetical protein, unlikely	71.4468	88.9176	53.976	0.607033	-0.720153	0.00328614	0.0445505
Tb927.7.4790-1	Tb927.7.4790	proteasome beta 6 subunit,20S proteasome beta 6 subunit, putative (BETA6)	1224.64	1363.4	1085.88	0.796454	-0.328338	0.00175957	0.0298061
Tb927.4.3060-1	Tb927.4.3060	hypothetical protein, conserved	1677.99	1894.49	1461.5	0.771446	-0.374362	0.000706908	0.0163857
Tb927.9.15190-1	Tb927.9.15190	ribosomal protein L15, putative	2941.22	3395.25	2487.2	0.732552	-0.448997	8.53054e-06	0.000516833
Tb927.5.1460-1	Tb927.5.1460	hypothetical protein, conserved	1955.37	2132.64	1778.11	0.833763	-0.262291	0.011002	0.0994368
Tb927.7.1700-1	Tb927.7.1700	hypothetical protein, conserved	509.136	437.387	580.885	1.32808	0.409342	0.01095	0.0990688
Tb927.9.1600-1	Tb927.9.1600	hypothetical protein, conserved	1284.68	1057.83	1511.53	1.4289	0.514907	3.62016e-06	0.000256944
Tb927.8.4550-1	Tb927.8.4550	hypothetical protein, conserved	249.884	295.446	204.321	0.691567	-0.532059	0.000258914	0.00806581
Tb927.11.13610-1	Tb927.11.13610	hypothetical protein, conserved	406.983	353.603	460.363	1.30192	0.380641	0.00514323	0.0599248
Tb927.9.11080-1	Tb927.9.11080	hypothetical protein, unlikely	206.339	96.8339	315.844	3.26171	1.70563	2.64965e-14	2.32771e-11
Tb927.6.190-1	Tb927.6.190	receptor-type adenylate cyclase GRESAG 4, putative	1044.45	1192.24	896.663	0.752085	-0.411032	0.000300406	0.00879688
Tb927.5.2950-1	Tb927.5.2950	hypothetical protein, conserved	1187.99	1347.4	1028.58	0.763385	-0.389517	0.000311842	0.00898207
Tb927.10.4140-1	Tb927.10.4140	hypothetical protein, conserved	234.363	293.198	175.528	0.598669	-0.74017	2.94646e-06	0.000229067
Tb927.9.2190-1	Tb927.9.2190	hypothetical protein, unlikely	168.271	118.614	217.927	1.83728	0.877574	9.13701e-08	1.18042e-05
Tb927.11.11760-1	Tb927.11.11760	hypothetical protein, conserved	614.146	534.841	693.452	1.29656	0.374688	0.00257924	0.0385779
Tb927.4.5060-1	Tb927.4.5060	hypothetical protein	240.326	198.595	282.057	1.42026	0.506158	0.000600864	0.0145817
Tb927.11.13210-1	Tb927.11.13210	hypothetical protein, conserved	344.522	293.259	395.786	1.34961	0.432545	0.000923291	0.0196467
Tb927.10.9310-1	Tb927.10.9310	hypothetical protein, conserved	399.304	445.929	352.68	0.790888	-0.338455	0.00461904	0.0550965
Tb927.4.1390-1	Tb927.4.1390	hypothetical protein, conserved	1179.45	1050.62	1308.29	1.24526	0.316442	0.00285383	0.0405786
Tb927.11.20730-1	Tb927.11.20730	glycerophosphoryl diester phosphodiesterase, putative	447.442	510.835	384.049	0.751806	-0.411568	0.002045	0.0330853
Tb927.11.10310-1	Tb927.11.10310	hypothetical protein, unlikely	131.523	157.866	105.179	0.666254	-0.585855	0.000912012	0.0195499
Tb927.9.3370-1	Tb927.9.3370	thioredoxin (trx)	264.963	232.671	297.254	1.27757	0.353404	0.0107929	0.0981207
Tb927.11.8880-1	Tb927.11.8880	hypothetical protein, conserved	474.469	533.172	415.767	0.779798	-0.358827	0.00786407	0.0792269
Tb927.7.5180-1	Tb927.7.5180	60S ribosomal protein L23a, putative	298.649	350.202	247.097	0.705585	-0.503109	0.000205477	0.00681176
Tb927.9.15530-1	Tb927.9.15530	BARP protein (BARP)	168.96	126.355	211.565	1.67437	0.74362	9.6728e-06	0.000560359
Tb927.10.13520-1	Tb927.10.13520	hypothetical protein, conserved,hypothetical protein	908.295	1006.38	810.21	0.805073	-0.312809	0.00648808	0.0689212
Tb927.4.1300-1	Tb927.4.1300	amidinotransferase, putative	6921.81	8204.13	5639.48	0.687395	-0.540789	6.78482e-08	9.31323e-06
Tb927.7.3890-1	Tb927.7.3890	hypothetical protein, conserved	241.473	279.785	203.161	0.726135	-0.461689	0.00218266	0.0346772
Tb927.11.4450-1	Tb927.11.4450	ALBA-Domain Protein (ALBA2)	1361.69	1003.62	1719.77	1.71357	0.777008	2.36346e-12	1.3842e-09
Tb927.9.15600-1	Tb927.9.15600	BARP protein (BARP)	76.5841	51.0263	102.142	2.00175	1.00126	9.69546e-06	0.000560359
Tb927.9.4150-1	Tb927.9.4150	hypothetical protein, unlikely	5.638	9.50165	1.77434	0.18674	-2.4209	0.00592785	0.0658078
Tb927.1.2270-1	Tb927.1.2270	hypothetical protein, unlikely	96.0531	70.812	121.294	1.71291	0.776445	6.40865e-05	0.00266825
Tb927.11.6140-1	Tb927.11.6140	40S ribosomal protein S15A, putative	3136.31	3413.8	2858.82	0.837431	-0.255958	0.0105602	0.096436
Tb927.7.6990-1	Tb927.7.6990	hypothetical protein, conserved	473.497	402.498	544.495	1.35279	0.435936	0.00128877	0.0246662
Tb927.11.4920-1	Tb927.11.4920	hypothetical protein, conserved	674.756	769.105	580.407	0.754653	-0.406115	0.000762513	0.0170435
Tb927.1.3190-1	Tb927.1.3190	hypothetical protein, unlikely	204.633	248.64	160.627	0.646022	-0.630345	0.000452535	0.0119313
Tb927.7.7480-1	Tb927.7.7480	trans-sialidase, putative	268.662	310.518	226.806	0.730412	-0.453217	0.00208874	0.0336074
Tb927.1.3210-1	Tb927.1.3210	hypothetical protein, unlikely	130.708	164.394	97.0219	0.590179	-0.760776	7.0652e-06	0.000443342
Tb927.4.4990-1	Tb927.4.4990	ubiquinol-cytochrome c reductase, putative	139.157	104.301	174.013	1.66838	0.738444	1.68879e-05	0.000867601
Tb927.11.4770-1	Tb927.11.4770	retrotransposon hot spot protein (RHS, pseudogene), putative	648.733	566.24	731.225	1.29137	0.368902	0.00164845	0.0286198
Tb927.11.10680-1	Tb927.11.10680	hypothetical protein	47.0182	33.9964	60.04	1.76607	0.820542	0.0091818	0.087581
Tb927.11.6850-1	Tb927.11.6850	hypothetical protein, conserved	255.219	220.861	289.577	1.31113	0.390805	0.00444941	0.0540637
Tb927.11.140-1	Tb927.11.140	expression site-associated gene 4 (ESAG4) protein, putative,receptor-type adenylate cyclase	359.366	300.669	418.064	1.39045	0.475549	0.00960885	0.0907674
Tb927.11.11360-1	Tb927.11.11360	receptor for activated C kinase 1 (RACK1)	1029.37	1163.7	895.047	0.769139	-0.378684	0.000666731	0.0156807
Tb927.10.13430-1	Tb927.10.13430	citrate synthase, putative	827.395	652.332	1002.46	1.53673	0.619863	0.000296285	0.00876384
Tb927.7.1780-1	Tb927.7.1780	Adenine phosphoribosyltransferase, putative	985.808	1217.12	754.496	0.619902	-0.689889	2.90934e-10	8.2447e-08
Tb927.9.1440-1	Tb927.9.1440	hypothetical protein, conserved	3175.15	3548.38	2801.93	0.789635	-0.340742	0.00110584	0.0224129
Tb927.1.4330-1	Tb927.1.4330	hypothetical protein, unlikely	151.104	122.529	179.68	1.46642	0.552301	0.000757562	0.0169775
Tb927.11.2750-1	Tb927.11.2750	hypothetical protein, conserved	1402.26	1095.32	1709.2	1.56046	0.641974	3.25561e-09	7.15014e-07
Tb927.9.4230-1	Tb927.9.4230	fatty acyl CoA synthetase 4 (ACS4)	544.411	611.413	477.41	0.78083	-0.356919	0.00269181	0.0396106
Tb927.11.13960-1	Tb927.11.13960	U6 snRNA-associated Sm-like protein LSm4p (TbLSm4)	134.943	111.929	157.958	1.41123	0.496955	0.00351366	0.0462088
Tb927.5.3460-1	Tb927.5.3460	hypothetical protein, conserved	434.636	487.84	381.432	0.781879	-0.354983	0.00801946	0.0800579
Tb927.2.5660-1	Tb927.2.5660	adenylate kinase, putative (ADKA)	488.461	574.876	402.045	0.69936	-0.515894	2.79012e-05	0.00133941
Tb927.11.16350-1	Tb927.11.16350	hypothetical protein, conserved	380.52	441.723	319.317	0.72289	-0.468152	0.00169741	0.0291245
Tb927.5.4930-1	Tb927.5.4930	variant surface glycoprotein (VSG, pseudogene), putative,variant surface glycoprotein, point mutation	13.2313	26.2385	0.224051	0.008539	-6.87172	1.29963e-12	8.15519e-10
Tb927.10.16100-1	Tb927.10.16100	FK506-binding protein (FKBP)-type peptidyl-prolyl isomerase, putative	1279.56	1425.47	1133.66	0.795287	-0.330452	0.00261887	0.038976
Tb927.6.4100-1	Tb927.6.4100	hypothetical protein, conserved	1330.68	1145.71	1515.66	1.3229	0.403708	0.000379711	0.0105562
Tb927.11.6180-1	Tb927.11.6180	60S ribosomal protein L28, putative	2289.19	2015.33	2563.05	1.27177	0.346842	0.00485578	0.0574906
Tb927.7.5010-1	Tb927.7.5010	hypothetical protein, conserved	350.093	260.567	439.619	1.68717	0.754603	5.27991e-08	7.60394e-06
Tb927.9.14210-1	Tb927.9.14210	hypothetical protein, unlikely	86.0003	111.731	60.2693	0.539413	-0.890538	2.95489e-05	0.0014108
Tb927.10.3620-1	Tb927.10.3620	Laminin-like protein, putative	660.184	565.007	755.361	1.33691	0.418898	0.00045743	0.0119313
Tb927.7.1470-1	Tb927.7.1470	ATPase subunit 9, putative	321.718	364.962	278.475	0.763027	-0.390195	0.00411823	0.0510278
Tb927.9.10570-1	Tb927.9.10570	predicted zinc finger protein	1478.34	1290.63	1666.05	1.29088	0.368359	0.000896476	0.0193502
Tb927.9.1850-1	Tb927.9.1850	60S ribosomal protein L35, putative	274.74	323.674	225.805	0.69763	-0.519466	0.000397259	0.010872
Tb927.9.2670-1	Tb927.9.2670	engulfment and cell motility domain 2, putative	680.972	757.757	604.187	0.797336	-0.326741	0.0076332	0.077613
Tb927.9.6940-1	Tb927.9.6940	DNA topoisomerase type IB small subunit	555.03	478.297	631.763	1.32086	0.401476	0.00150419	0.0271899
Tb927.5.4900-1	Tb927.5.4900	variant surface glycoprotein (VSG, pseudogene), putative,variant surface glycoprotein, frameshift	8.32398	16.4239	0.224051	0.0136418	-6.19583	5.94549e-07	5.6773e-05
Tb927.5.2280-1	Tb927.5.2280	acetyltransferase, putative	586.05	660.064	512.036	0.775737	-0.366361	0.00350948	0.0462088
Tb927.9.2310-1	Tb927.9.2310	hypothetical protein, conserved	598.976	524.299	673.652	1.28486	0.361612	0.00316736	0.0433421
Tb927.8.4770-1	Tb927.8.4770	small GTP-binding protein Rab18 (TbRAB18)	252.482	290.012	214.952	0.741183	-0.432098	0.00546256	0.0623228
Tb927.11.8760-1	Tb927.11.8760	hypothetical protein, conserved	637.91	564.854	710.966	1.25867	0.331902	0.00373132	0.0478698
Tb927.9.17960-2	Tb927.9.17960	variant surface glycoprotein (VSG, pseudogene), putative,variant surface glycoprotein (VSG), degenerate	3.19516	6.06065	0.329679	0.0543967	-4.20034	0.00266434	0.0393926
Tb927.1.4700-1	Tb927.1.4700	hypothetical protein, conserved	232.877	197.965	267.789	1.35271	0.435853	0.00345828	0.0458397
Tb927.2.5260-1	Tb927.2.5260	hypothetical protein, conserved	239.297	185.041	293.553	1.58642	0.665777	0.00294195	0.0415515
Tb927.8.950-1	Tb927.8.950	hypothetical protein	199.277	143.247	255.307	1.78229	0.833731	8.83189e-08	1.15803e-05
Tb927.2.5070-1	Tb927.2.5070	hypothetical protein, conserved	118.869	97.8477	139.89	1.42967	0.515687	0.00786018	0.0792269
Tb927.4.4810-1	Tb927.4.4810	hypothetical protein, conserved	400.569	337.94	463.197	1.37065	0.454859	0.001691	0.0290713
Tb927.11.11480-1	Tb927.11.11480	Trichohyalin, putative	2170.42	1856	2484.84	1.33881	0.420955	9.30556e-05	0.00366589
Tb927.7.7230-1	Tb927.7.7230	nitroreductase (NTR)	336.296	380.396	292.196	0.768138	-0.380562	0.00849045	0.0830212
Tb927.9.5570-1	Tb927.9.5570	hypothetical protein, unlikely	78.6494	54.2733	103.025	1.89827	0.924685	0.00136572	0.0256364
Tb927.7.4500-1	Tb927.7.4500	hypothetical protein, conserved	2520.52	2791.26	2249.78	0.806008	-0.311133	0.00595723	0.0659121
Tb927.2.4590-1	Tb927.2.4590	branched-chain amino acid aminotransferase, putative	815.373	962.765	667.982	0.693815	-0.527376	4.25646e-06	0.000294433
Tb927.10.7060-1	Tb927.10.7060	nucleoporin interacting component (NUP93), putative	1278.54	1421.91	1135.18	0.798346	-0.324914	0.00226028	0.0354581
Tb927.10.14330-1	Tb927.10.14330	hypothetical protein, conserved	1381.65	1206.9	1556.39	1.28958	0.366896	0.00253768	0.0383551
Tb927.7.1050-1	Tb927.7.1050	40S ribosomal protein S16, putative	480.931	586.479	375.384	0.640063	-0.643714	0.0104914	0.0962074
Tb927.5.5080-1	Tb927.5.5080	variant surface glycoprotein (VSG), putative	21.7434	40.4311	3.05567	0.0755772	-3.7259	6.01453e-13	4.06443e-10
Tb927.9.11140-1	Tb927.9.11140	hypothetical protein, conserved	548.523	615.285	481.761	0.782988	-0.352938	0.00319151	0.0434984
Tb927.8.1930-1	Tb927.8.1930	hypothetical protein, conserved	233.003	193.414	272.593	1.40937	0.495054	0.000773028	0.0171925
Tb927.11.5000-1	Tb927.11.5000	dynein intermediate chain IC78, putative	1376.96	1540.93	1212.98	0.787172	-0.345249	0.000974925	0.0204897
Tb927.8.5740-1	Tb927.8.5740	proteasome 26S non-ATPase subunit 9, putative	276.883	234.004	319.762	1.36648	0.450466	0.000831286	0.0182571
Tb927.9.4710-1	Tb927.9.4710	hypothetical protein, unlikely	428.059	173.516	682.603	3.93395	1.97598	1.65378e-48	7.26424e-45
Tb927.5.910-1	Tb927.5.910	oligosaccharyl transferase subunit, putative	278.362	317.221	239.504	0.755009	-0.405434	0.00373259	0.0478698
Tb927.8.1810-1	Tb927.8.1810	rhomboid-like protein,serine peptidase, Clan S-, family S54, putative	375.779	432.626	318.933	0.737202	-0.439868	0.00125015	0.0243516
Tb927.8.2490-1	Tb927.8.2490	hypothetical protein, conserved	429.123	377.497	480.749	1.27352	0.348817	0.00699403	0.0725414
Tb927.11.12740.1-1	Tb927.11.12740.1	unspecified product	5.33312	8.83646	1.82979	0.207073	-2.27179	0.00611151	0.0667348
Tb927.11.8820-1	Tb927.11.8820	glutathionylspermidine synthetase, putative	605.898	679.799	531.996	0.782577	-0.353695	0.00336215	0.0451628
Tb927.10.13490-1	Tb927.10.13490	serine/threonine kinase, putative	402.693	340.444	464.943	1.3657	0.449637	0.00115994	0.0231068
Tb927.10.12820-1	Tb927.10.12820	hypothetical protein, conserved	4312.8	5365.57	3260.03	0.607584	-0.718845	0.00052714	0.0131935
Tb927.11.4940-1	Tb927.11.4940	AAA ATPase, putative	706.629	788.888	624.369	0.791454	-0.337423	0.00421543	0.0519391
Tb927.8.6440-1	Tb927.8.6440	RNA-binding protein, putative (RPB20)	533.817	597.967	469.667	0.785441	-0.348426	0.0062994	0.0679855
Tb927.10.8930-1	Tb927.10.8930	paraflagellar rod component, putative (PFC18)	1984.18	2258.32	1710.03	0.757214	-0.401227	0.000275216	0.0083396
Tb927.1.1100-1	Tb927.1.1100	hypothetical protein, conserved	816.119	718.118	914.12	1.27294	0.348164	0.00274199	0.0400805
Tb927.3.5790-1	Tb927.3.5790	expression site-associated gene (ESAG, pseudogene), putative,expression site-associated gene 9 (ESAG9), point mutation	435.114	358.398	511.83	1.4281	0.514102	0.00462932	0.0551064
Tb927.5.130-1	Tb927.5.130	variant surface glycoprotein (VSG)-related, putative	252.254	215.819	288.688	1.33764	0.419687	0.00461594	0.0550965
Tb927.6.1820-1	Tb927.6.1820	dolichyl pyrophosphate phosphatase, putative	382.356	429.538	335.174	0.780314	-0.357874	0.00889046	0.0855451
Tb927.7.6250-1	Tb927.7.6250	hypothetical protein, conserved	374.898	331.651	418.144	1.26079	0.334331	0.0102225	0.0945308
Tb927.9.9390-1	Tb927.9.9390	sphingomyelin/ceramide phosphorylethanolamine synthase, bifunctional (SLS3)	389.783	326.138	453.427	1.39029	0.475387	0.00289248	0.0409846
Tb927.8.490-1	Tb927.8.490	hypothetical protein	67.5465	81.817	53.276	0.65116	-0.618917	0.00612002	0.0667348
Tb927.8.4280-1	Tb927.8.4280	nuclear transport factor 2, putative	468.735	400.197	537.273	1.34252	0.424945	0.000764388	0.0170435
Tb927.1.3920-1	Tb927.1.3920	hypothetical protein, unlikely	56.8988	68.2492	45.5483	0.667382	-0.583415	0.0100967	0.0936892
Tb927.5.1970-1	Tb927.5.1970	hypothetical protein	297.845	239.396	356.293	1.4883	0.573663	2.23293e-05	0.00109588
Tb927.3.5580-1	Tb927.3.5580	tryptophanyl-tRNA synthetase	891.619	1013.22	770.013	0.759962	-0.396	0.00147962	0.026801
Tb927.11.11250-1	Tb927.11.11250	cytosolic malate dehydrogenase (cMDH)	1337.92	1507.03	1168.8	0.775566	-0.366678	0.000461709	0.0119434
Tb927.11.1470-1	Tb927.11.1470	65 kDa invariant surface glycoprotein-like protein	781.695	694.648	868.743	1.25062	0.322647	0.00279713	0.040125
Tb927.10.2890-1	Tb927.10.2890	enolase	21778.5	24261.5	19295.5	0.795315	-0.330401	0.000655102	0.0155123
Tb927.5.1920-1	Tb927.5.1920	hypothetical protein, conserved	683.964	594.879	773.048	1.2995	0.377962	0.00172891	0.029507
Tb927.5.3520-1	Tb927.5.3520	queuine tRNA-ribosyltransferase, putative	215.984	183.423	248.545	1.35504	0.438333	0.00391531	0.049067
Tb927.4.2710-1	Tb927.4.2710	ubiquitin-conjugating enzyme E2, putative,ubiquitin carrier protein, putative,ubiquitin-protein ligase, putative	281.224	235.954	326.494	1.38372	0.468554	0.000720746	0.0164679
Tb927.11.2930-1	Tb927.11.2930	hypothetical protein, conserved	440.79	384.557	497.022	1.29245	0.370113	0.0024153	0.0369659
Tb927.10.1450-1	Tb927.10.1450	hypothetical protein, conserved	2230.12	1902.9	2557.33	1.34392	0.426442	0.00165623	0.0286983
Tb927.8.8300-1	Tb927.8.8300	amino acid transporter, putative	636.625	523.95	749.299	1.4301	0.516113	1.15357e-05	0.000641402
Tb927.7.4520-1	Tb927.7.4520	hypothetical protein, conserved	3494.23	3823.21	3165.24	0.8279	-0.272471	0.0100995	0.0936892
Tb927.10.4980-1	Tb927.10.4980	ubiquitin-like protein DSK2, putative (DSK2)	658.094	838.369	477.82	0.56994	-0.811119	0.000103556	0.00402541
Tb927.9.5550-1	Tb927.9.5550	hypothetical protein, unlikely	44.7708	18.6512	70.8903	3.80084	1.92632	2.66465e-08	4.41678e-06
Tb927.3.5300-1	Tb927.3.5300	hypothetical protein, conserved	337.7	296.542	378.859	1.27759	0.353425	0.00849585	0.0830212
Tb927.10.5790-1	Tb927.10.5790	hypothetical protein, conserved	874.27	983.883	764.657	0.777182	-0.363675	0.00136926	0.0256481
Tb927.3.3260-1	Tb927.3.3260	hypothetical protein, conserved	310.802	263.695	357.909	1.35728	0.440722	0.00164649	0.0286198
Tb927.11.14790-1	Tb927.11.14790	DNA repair and recombination helicase protein PIF4 (TbPIF4)	711.923	618.898	804.949	1.30062	0.379195	0.00155369	0.0275759
Tb927.9.2930-1	Tb927.9.2930	hypothetical protein, unlikely	184.855	214.19	155.52	0.726083	-0.461794	0.00257668	0.0385779
Tb927.1.2310-1	Tb927.1.2310	hypothetical protein	380.087	471.244	288.93	0.613121	-0.705755	1.85439e-07	2.17211e-05
Tb927.10.5000-1	Tb927.10.5000	hypothetical protein, conserved	609.392	520.701	698.084	1.34066	0.422945	0.000551203	0.013602
Tb927.9.8560-1	Tb927.9.8560	hypothetical protein, unlikely	109.534	129.541	89.5267	0.691107	-0.533019	0.00564846	0.0636176
Tb927.8.6530-1	Tb927.8.6530	hypothetical protein, conserved	418.567	472.664	364.47	0.771097	-0.375016	0.00354445	0.0463362
Tb927.3.2340-1	Tb927.3.2340	peroxin-2,glycosome import protein (gim1) (PEX2)	380.492	428.879	332.106	0.774358	-0.368928	0.00716507	0.0739661
Tb927.10.8840-1	Tb927.10.8840	hypothetical protein, conserved	306.672	267.86	345.485	1.28979	0.367141	0.00847658	0.0830176
Tb927.10.3940-1	Tb927.10.3940	40S ribosomal protein S3A, putative	1527.82	1285.79	1769.86	1.37648	0.460981	0.000202674	0.0067841
Tb927.8.8330-1	Tb927.8.8330	calpain, putative,cysteine peptidase, putative	5349.99	6154.35	4545.62	0.738603	-0.437128	2.00955e-05	0.00100473
Tb927.6.2160-1	Tb927.6.2160	hypothetical protein, conserved	185.755	218.459	153.052	0.700596	-0.513345	0.00221511	0.0350589
Tb927.11.5880-1	Tb927.11.5880	hypothetical protein, conserved	366.052	317.553	414.551	1.30545	0.384552	0.00605964	0.0665424
Tb927.10.5620-1	Tb927.10.5620	fructose-bisphosphate aldolase, glycosomal (ALD)	23135.9	26559.8	19712	0.742174	-0.430171	4.02108e-05	0.00183032
Tb927.9.1810-1	Tb927.9.1810	60S ribosomal protein L35, putative	599.498	697.333	501.662	0.719401	-0.475133	0.00183886	0.0306047
Tb927.11.2540-1	Tb927.11.2540	hypothetical protein, conserved	831.609	915.721	747.496	0.816292	-0.292843	0.00809933	0.0802172
Tb927.9.10590-1	Tb927.9.10590	hypothetical protein, unlikely	101.491	66.2381	136.743	2.06442	1.04574	0.00645599	0.0687748
Tb927.6.2820-1	Tb927.6.2820	hypothetical protein, conserved	243.211	202.329	284.093	1.40411	0.489659	0.000718191	0.0164679
Tb927.9.4690-1	Tb927.9.4690	hypothetical protein, unlikely	531.871	344.107	719.635	2.09131	1.06441	3.29269e-17	4.13232e-14
Tb927.5.810-1	Tb927.5.810	zinc finger protein family member, putative (ZC3H11)	4803.06	4044.21	5561.92	1.37528	0.459726	4.65153e-06	0.000316773
Tb927.10.12650-1	Tb927.10.12650	hypothetical protein, conserved	49.0865	34.7804	63.3926	1.82265	0.86604	0.000930647	0.0197006
Tb927.11.5140-1	Tb927.11.5140	ubiquitin carboxyl-terminal hydrolase, putative,cysteine peptidase, Clan CA, family C12, putative	775.717	872.804	678.629	0.777527	-0.363035	0.00262206	0.038976
Tb927.3.940-1	Tb927.3.940	hypothetical protein, conserved	206.024	167.975	244.074	1.45303	0.539067	0.00085952	0.0187367
Tb927.8.4130-1	Tb927.8.4130	class I transcription factor A, subunit 5b (CITFA-5b)	152.897	128	177.794	1.38902	0.474062	0.00308893	0.0427342
Tb927.9.15420-1	Tb927.9.15420	unspecified product	4913.46	5358.7	4468.22	0.833826	-0.262181	0.00877815	0.0847429
Tb927.5.2500-1	Tb927.5.2500	hypothetical protein, conserved	740.345	651.029	829.661	1.27439	0.349801	0.00675286	0.0708768
Tb927.5.2310-1	Tb927.5.2310	hypothetical protein, conserved	659.488	592.789	726.186	1.22503	0.29282	0.0108117	0.0981207
Tb927.7.7510-1	Tb927.7.7510	hypothetical protein	9811.05	6827.97	12794.1	1.87378	0.905953	1.07658e-07	1.33208e-05
Tb927.8.4620-1	Tb927.8.4620	small GTP-binding protein Rab7, putative (Trab7)	260.229	222.03	298.429	1.3441	0.426636	0.00989927	0.0923196
Tb927.10.12800-1	Tb927.10.12800	zinc finger protein family member, putative (ZC3H38)	1002.01	1158.56	845.461	0.729749	-0.454528	0.00278191	0.040125
Tb927.9.6910-1	Tb927.9.6910	hypothetical protein, conserved	160.268	189.248	131.288	0.693734	-0.527546	0.0024147	0.0369659
Tb927.1.2590-1	Tb927.1.2590	hypothetical protein, unlikely	75.2934	40.686	109.901	2.70119	1.4336	2.01107e-10	5.88907e-08
Tb927.7.4270-1	Tb927.7.4270	hypothetical protein, conserved	325.273	244.007	406.539	1.6661	0.736474	0.000678213	0.015846
Tb927.6.2550-1	Tb927.6.2550	RNA-binding protein, putative (TRRM2)	1122.12	1275.7	968.547	0.759227	-0.397396	0.00260031	0.0387839
Tb927.7.5640-1	Tb927.7.5640	hypothetical protein, conserved	322.52	268.654	376.387	1.40101	0.486465	0.00126603	0.0244345
Tb927.2.5800-1	Tb927.2.5800	sedoheptulose-1,7-bisphosphatase (SBPase)	721.638	818.649	624.627	0.762998	-0.390249	0.00114963	0.0231068
Tb927.11.8990-1	Tb927.11.8990	cation transporter, putative	398.06	478.072	318.049	0.665274	-0.587979	0.000647174	0.0154077
Tb927.10.8870-1	Tb927.10.8870	hypothetical protein, conserved	749.049	666.304	831.794	1.24837	0.320045	0.00360247	0.0468161
Tb927.5.150-1	Tb927.5.150	hypothetical protein, conserved	107.556	85.1459	129.967	1.5264	0.610135	0.00527392	0.0610315
Tb927.10.10140-1	Tb927.10.10140	paraflagellar rod component, putative (PFC19)	2534.18	2794.75	2273.6	0.813526	-0.297739	0.00333221	0.0448292
Tb927.9.14560-1	Tb927.9.14560	hypothetical protein, unlikely	337.911	287.92	387.903	1.34726	0.430032	0.00137315	0.0256662
Tb927.7.2240-1	Tb927.7.2240	hypothetical protein, conserved	2832.64	3203.76	2461.52	0.768322	-0.380218	0.000277807	0.0083396
Tb927.9.12890-1	Tb927.9.12890	hypothetical protein, conserved	306.029	253.544	358.514	1.41401	0.499789	0.00237829	0.0367193
Tb927.8.960-1	Tb927.8.960	hypothetical protein, conserved	46.0442	31.0275	61.0609	1.96796	0.9767	0.00014756	0.00524846
Tb927.10.4560-1	Tb927.10.4560	elongation factor 2	1990.03	2551.81	1428.24	0.559697	-0.837283	4.40316e-08	6.66927e-06
Tb927.7.3100-1	Tb927.7.3100	hypothetical protein, conserved	857.877	753.668	962.086	1.27654	0.352236	0.00257847	0.0385779
Tb927.10.380-1	Tb927.10.380	mitochondrial RNA binding complex 1 subunit (PPR5)	471.108	403.93	538.287	1.33262	0.414271	0.000805198	0.0178178
Tb927.9.15540-1	Tb927.9.15540	BARP protein (BARP)	121.212	79.3948	163.028	2.05339	1.03801	4.89875e-08	7.17258e-06
Tb927.11.16280-1	Tb927.11.16280	60S ribosomal protein L2, putative,60S ribosomal protein L8, putative	2380.49	2824.38	1936.6	0.685674	-0.544406	1.97257e-07	2.26145e-05
Tb927.7.3640-1	Tb927.7.3640	hypothetical protein, conserved	615.417	690.974	539.86	0.781303	-0.356046	0.00183995	0.0306047
Tb927.8.2890-1	Tb927.8.2890	hypothetical protein, conserved	238.162	275.604	200.719	0.728286	-0.457424	0.00723092	0.0744367
Tb927.4.3980-1	Tb927.4.3980	chaperone protein DNAj, putative	693.431	772.853	614.009	0.79447	-0.331935	0.00316581	0.0433421
Tb927.11.9130-1	Tb927.11.9130	replication factor A, 51kDa subunit, putative	759.044	839.146	678.942	0.809086	-0.305634	0.00397395	0.0496602
Tb927.7.1250-1	Tb927.7.1250	hypothetical protein, conserved	175.959	152.459	199.459	1.30827	0.387666	0.00561525	0.0634782
Tb927.9.2460-1	Tb927.9.2460	hypothetical protein, unlikely	940.823	746.217	1135.43	1.52158	0.605572	2.24181e-07	2.46178e-05
Tb927.10.9560-1	Tb927.10.9560	oxidoreductase, putative	227.234	273.446	181.023	0.662008	-0.595079	4.91471e-05	0.00216964
Tb927.11.14350-1	Tb927.11.14350	mitochondrial carrier protein (MCP22)	286.174	248.585	323.763	1.30243	0.381202	0.00689882	0.0718933
Tb927.11.15360-1	Tb927.11.15360	hypothetical protein, conserved	252.002	290.091	213.914	0.737405	-0.439472	0.00432414	0.0529075
Tb927.10.12050-1	Tb927.10.12050	hypothetical protein, conserved	336.118	295.176	377.059	1.2774	0.353212	0.00381475	0.0484986
Tb927.4.2440-1	Tb927.4.2440	hypothetical protein, conserved	417.07	357.985	476.156	1.3301	0.411538	0.0011975	0.0235876
Tb927.11.3790-1	Tb927.11.3790	hypothetical protein, conserved	643.459	713.61	573.307	0.80339	-0.315828	0.00863319	0.0839528
Tb927.9.13480-1	Tb927.9.13480	hypothetical protein, conserved	102.604	82.2255	122.983	1.49568	0.580799	0.0101173	0.0937554
Tb927.8.6190-1	Tb927.8.6190	hypothetical protein, conserved	111.967	88.019	135.915	1.54416	0.626819	0.000246755	0.00779763
Tb927.10.1770-1	Tb927.10.1770	hypothetical protein	250.285	297.025	203.545	0.685279	-0.545237	0.000188349	0.00641337
Tb927.7.7350-1	Tb927.7.7350	hypothetical protein	148.411	120.971	175.851	1.45367	0.539701	0.0061846	0.0672422
Tb927.9.9590-1	Tb927.9.9590	hypothetical protein, unlikely	101.609	117.807	85.4104	0.725002	-0.463943	0.00793958	0.0795424
Tb927.11.2460-1	Tb927.11.2460	hypothetical protein, conserved	344.646	293.726	395.566	1.34672	0.429447	0.0014572	0.0265042
Tb927.9.2790-1	Tb927.9.2790	hypothetical protein, unlikely	147.238	178.047	116.429	0.653922	-0.61281	0.00124852	0.0243516
Tb927.11.12180-1	Tb927.11.12180	kinesin, putative	441.975	369.862	514.089	1.38995	0.475029	0.000453719	0.0119313
Tb927.2.4610-1	Tb927.2.4610	branched-chain amino acid aminotransferase, putative	63.7742	82.6433	44.905	0.543359	-0.880022	0.000742041	0.0168011
Tb927.9.3390-1	Tb927.9.3390	hypothetical protein, conserved	403.214	332.643	473.785	1.4243	0.510258	0.000252767	0.00793058
Tb927.1.1030-1	Tb927.1.1030	leucine-rich repeat protein (LRRP), putative	586.234	499.097	673.371	1.34918	0.43208	0.000636476	0.0152355
Tb927.11.7560-1	Tb927.11.7560	predicted WD40 repeat protein	1779.06	2104.37	1453.74	0.690819	-0.533621	3.96796e-07	3.9612e-05
Tb927.5.3680-1	Tb927.5.3680	hypothetical protein, conserved	164.797	193.684	135.91	0.701711	-0.51105	0.00240497	0.0369659
Tb927.9.4320-1	Tb927.9.4320	hypothetical protein, unlikely	36.6795	22.5614	50.7976	2.25153	1.17091	0.000119439	0.00454229
Tb927.9.3870-1	Tb927.9.3870	hypothetical protein, conserved	759.194	648.679	869.708	1.34074	0.423025	0.000319962	0.00915591
Tb927.10.5760-1	Tb927.10.5760	adenylate kinase, putative	459.257	400.843	517.672	1.29146	0.368999	0.00592953	0.0658078
Tb927.11.9980-1	Tb927.11.9980	2-oxoglutarate dehydrogenase E1 component, putative	4113.56	3493.42	4733.7	1.35504	0.438331	0.000486202	0.0123805
Tb927.10.2590-1	Tb927.10.2590	hypothetical protein, conserved	527.045	452.523	601.567	1.32936	0.410734	0.00194618	0.0320172
Tb927.5.4180-1	Tb927.5.4180	histone H4, putative	2785.22	3246.96	2323.47	0.715583	-0.482809	0.0013129	0.0249649
Tb927.10.11220-1	Tb927.10.11220	procyclic form surface phosphoprotein (PSSA-2)	661.132	525.923	796.341	1.51418	0.598534	0.00223222	0.0350807
Tb927.11.680-1	Tb927.11.680	ribosomal protein L21E (60S), putative	3733.79	4358	3109.57	0.713532	-0.48695	1.45166e-06	0.000127529
Tb927.8.6390-1	Tb927.8.6390	lysophospholipase, putative,alpha/beta hydrolase, putative (TbLysoPLA)	1455.99	1672.52	1239.45	0.741068	-0.432323	4.09616e-05	0.00183793
Tb927.9.13200-1	Tb927.9.13200	unspecified product	236.025	197.581	274.468	1.38914	0.474191	0.00063157	0.0151594
Tb927.10.15210-1	Tb927.10.15210	nuclear cap binding complex subunit CBP30 (CBP30)	380.541	331.432	429.649	1.29634	0.374445	0.00647995	0.0689181
Tb927.10.14730-1	Tb927.10.14730	chaperone protein DNAj, putative	1293.66	1056.29	1531.03	1.44944	0.535497	1.61427e-06	0.000139033
Tb927.4.4190-1	Tb927.4.4190	hypothetical protein, conserved	276.699	308.731	244.668	0.792495	-0.335525	0.00789877	0.0793108
Tb927.10.10610-1	Tb927.10.10610	protein tyrosine phosphatase, putative	620.564	755.386	485.743	0.64304	-0.63702	2.31783e-07	2.51384e-05
Tb927.5.890-1	Tb927.5.890	oligosaccharyl transferase subunit, putative	920.111	1111.36	728.861	0.655827	-0.608613	4.7611e-08	7.0892e-06
Tb927.4.3300-1	Tb927.4.3300	mitochondrial ATP-dependent zinc metallopeptidase, putative,metallo-peptidase, Clan MA(E) Family M41	1099.99	1217.11	982.865	0.80754	-0.308395	0.00390115	0.0490295
Tb927.10.3390-1	Tb927.10.3390	predicted TLD domain protein	1207.86	1056.12	1359.6	1.28735	0.364408	0.00159272	0.0278573
Tb927.7.3060-1	Tb927.7.3060	hypothetical protein, conserved	345.556	391.044	300.068	0.767352	-0.38204	0.00735408	0.0752582
Tb927.11.5370-1	Tb927.11.5370	hypothetical protein, conserved	1352.83	1567.78	1137.87	0.725782	-0.462393	2.39096e-05	0.00116048
Tb927.11.15910-1	Tb927.11.15910	iron superoxide dismutase	1749.82	1947.17	1552.48	0.797301	-0.326804	0.00258211	0.0385779
Tb927.8.1790-1	Tb927.8.1790	hypothetical protein, conserved	433.581	505.19	361.973	0.716509	-0.480943	5.28287e-05	0.00228562
Tb927.11.15570-1	Tb927.11.15570	hypothetical protein, conserved (pseudogene)	435.717	366.467	504.967	1.37793	0.462506	0.00043882	0.0117174
Tb927.5.1550-1	Tb927.5.1550	mitochondrial carrier protein (MCP23)	601.646	665.148	538.144	0.809059	-0.305683	0.00638937	0.068455
Tb927.11.5040-1	Tb927.11.5040	leucine-rich repeat protein (LRRP), putative	1040.43	1176.54	904.319	0.768629	-0.379641	0.00101013	0.020913
Tb927.5.360-1	Tb927.5.360	75 kDa invariant surface glycoprotein (ISG75)	3497.93	3175.95	3819.91	1.20276	0.266352	0.00864123	0.0839528
Tb927.7.5430-1	Tb927.7.5430	hypothetical protein, conserved	115.519	137.185	93.8537	0.684139	-0.547639	0.0027783	0.040125
Tb927.9.2470-1	Tb927.9.2470	nucleolar protein (NOP86)	5494.22	6030.08	4958.36	0.822272	-0.282313	0.0053055	0.0611056
Tb927.8.1570-1	Tb927.8.1570	hypothetical protein, conserved	520.724	582.495	458.954	0.787911	-0.343895	0.00445721	0.0540837
Tb927.1.2490-1	Tb927.1.2490	histone H3, putative	3.75681	6.82278	0.690844	0.101256	-3.30393	0.00256143	0.0385312
Tb927.10.12190-1	Tb927.10.12190	RAB-interacting protein, putative	253.98	296.211	211.749	0.714858	-0.484271	0.00217263	0.0346399
Tb927.8.6160-1	Tb927.8.6160	40S ribosomal protein S8, putative	479.011	631.222	326.799	0.517724	-0.949745	3.84546e-13	2.8152e-10
Tb927.11.1900-1	Tb927.11.1900	T-complex protein 1, beta subunit, putative	3906.45	4578.62	3234.27	0.706386	-0.501471	5.61046e-05	0.00239262
Tb927.11.9070-1	Tb927.11.9070	palmitoyl acyltransferase 4, putative	600.37	676.476	524.264	0.774993	-0.367744	0.00319368	0.0434984
Tb927.10.8330-1	Tb927.10.8330	S. cerevisiae PSP1 homologue, putative	310.545	360.719	260.371	0.721812	-0.470305	0.000425909	0.0114422
Tb927.7.6340-1	Tb927.7.6340	hypothetical protein, conserved	541.817	464.463	619.172	1.33309	0.414776	0.000360534	0.0101516
Tb927.6.1860-1	Tb927.6.1860	hypothetical protein, conserved	240.31	205.398	275.222	1.33995	0.422176	0.00301212	0.0421361
Tb927.9.15610-1	Tb927.9.15610	BARP protein (BARP)	106.792	88.1962	125.388	1.42169	0.507608	0.00251534	0.0381646
Tb927.11.10890-1	Tb927.11.10890	hypothetical protein, conserved	528.301	365.324	691.278	1.89223	0.920089	8.87887e-14	7.09099e-11
Tb927.9.9350-1	Tb927.9.9350	hypothetical protein, unlikely	32.1477	20.6836	43.6119	2.10853	1.07623	0.00143499	0.02634
Tb927.7.3880-1	Tb927.7.3880	protein kinase, putative	873.518	998.977	748.058	0.748824	-0.417302	0.000260519	0.00808713
Tb927.11.8970-1	Tb927.11.8970	ribose 5-phosphate isomerase, putative	1351.79	1482.58	1220.99	0.823561	-0.280053	0.00462221	0.0550965
Tb927.10.8890-1	Tb927.10.8890	kinetoplast DNA-associated protein, putative	390.475	337.451	443.498	1.31426	0.394247	0.00388207	0.0488596
Tb927.2.1150-1	Tb927.2.1150	retrotransposon hot spot protein (RHS, pseudogene), putative,retrotransposon hot spot protein 2 (RHS2), interrupted, degenerate	230.609	197.385	263.833	1.33664	0.418613	0.0031674	0.0433421
Tb927.9.12950-1	Tb927.9.12950	hypothetical protein, conserved	418.958	355.538	482.379	1.35676	0.440162	0.00240695	0.0369659
Tb927.6.520-1	Tb927.6.520	EP3-2 procyclin,PARP A-beta,surface protein EP3-3 procyclin precursor,procyclic form specific polypeptide A-beta precursor	82.3682	105.319	59.4178	0.564171	-0.825796	0.000385568	0.0106416
Tb927.11.14860-1	Tb927.11.14860	hypothetical protein, conserved	430.934	376.768	485.101	1.28753	0.36461	0.0106164	0.0968482
Tb927.1.3490-1	Tb927.1.3490	hypothetical protein, unlikely	70.2358	88.6593	51.8122	0.584397	-0.77498	0.000752858	0.0169152
Tb927.10.11150-1	Tb927.10.11150	hypothetical protein, conserved	768.492	649.593	887.39	1.36607	0.450031	0.000255824	0.00799793
Tb927.9.5100-1	Tb927.9.5100	cAMP-specific phosphodiesterase (PDEB2)	1504.77	1650.35	1359.19	0.823572	-0.280033	0.00777324	0.0786727
Tb927.3.1590-1	Tb927.3.1590	mitochondrial RNA binding complex 1 subunit (MRB1590)	998.505	1127.47	869.539	0.77123	-0.374768	0.000557481	0.0137184
Tb927.5.5560-1	Tb927.5.5560	Variant Surface Glycoprotein, putative	154.192	283.502	24.8823	0.0877677	-3.51017	8.24178e-50	7.24041e-46
Tb927.11.7110-1	Tb927.11.7110	hypothetical protein, conserved	450.065	381.97	518.16	1.35655	0.439939	0.00125697	0.0244303
Tb927.9.13350-1	Tb927.9.13350	hypothetical protein, conserved	483.941	418.961	548.92	1.31019	0.38978	0.00298546	0.0420222
Tb927.10.15700-1	Tb927.10.15700	hypothetical protein, conserved	2551.45	2126.48	2976.41	1.39969	0.485105	6.67607e-06	0.000424995
Tb927.3.3630-1	Tb927.3.3630	elongation factor ts, putative (EF-TS)	200.088	165.468	234.709	1.41846	0.504323	0.00234343	0.0363086
Tb927.11.16810-1	Tb927.11.16810	dynein light intermediate chain D1bLIC, putative	872.294	956.833	787.755	0.823295	-0.280519	0.0060136	0.0663664
Tb927.9.11650-1	Tb927.9.11650	hypothetical protein, unlikely	45.5809	58.7123	32.4495	0.552687	-0.855466	0.00893537	0.0858832
Tb927.1.2400-1	Tb927.1.2400	alpha tubulin	968.035	1328.06	608.006	0.457814	-1.12717	2.13633e-23	3.12794e-20
Tb927.7.6330-1	Tb927.7.6330	hypothetical protein	70.3772	54.2519	86.5025	1.59446	0.673068	0.00489539	0.057875
Tb927.9.15940-1	Tb927.9.15940	expression site-associated gene (ESAG) protein, putative,expression site-associated gene 3 (ESAG3) protein, putative	122.211	146.256	98.1668	0.6712	-0.575186	0.0014062	0.0260621
Tb927.7.2610-1	Tb927.7.2610	hypothetical protein, conserved	368.725	311.091	426.358	1.37053	0.454732	0.000318365	0.00913999
Tb927.10.3980-1	Tb927.10.3980	hypothetical protein	131.598	192.736	70.4595	0.365574	-1.45176	5.42267e-07	5.23496e-05
Tb927.8.4490-1	Tb927.8.4490	hypothetical protein	209.476	163.418	255.534	1.56369	0.644952	8.33067e-05	0.00331154
Tb927.7.2340-1	Tb927.7.2340	40S ribosomal protein S15, putative	303.054	349.399	256.708	0.734714	-0.444745	0.00452806	0.0545665
Tb927.6.2100-1	Tb927.6.2100	40S ribosomal protein S30, putative	1182.3	1297.5	1067.1	0.822423	-0.282047	0.00863728	0.0839528
Tb927.8.8150-1	Tb927.8.8150	hypothetical protein, conserved	571.752	660.238	483.267	0.731958	-0.450168	0.000156064	0.00546225
Tb927.4.5100-1	Tb927.4.5100	hypothetical protein, conserved	401.283	474.25	328.316	0.692284	-0.530563	0.000311056	0.00898207
Tb927.8.4220-1	Tb927.8.4220	hypothetical protein, conserved	1256.24	1068.07	1444.41	1.35235	0.435472	7.44693e-05	0.00302329
Tb927.2.6000-1	Tb927.2.6000	glycosylphosphatidylinositol-specific phospholipase C (GPI-PLC)	1792.01	2017.73	1566.29	0.776261	-0.365387	0.00157956	0.0277911
Tb927.10.9500-1	Tb927.10.9500	expression site-associated gene (ESAG) protein, putative,expression site-associated gene 3 (ESAG3) protein, putative	397.696	344.301	451.091	1.31016	0.389747	0.00322271	0.0438259
Tb927.5.410-1	Tb927.5.410	hypothetical protein	293.633	250.553	336.714	1.34388	0.426408	0.00385285	0.0486936
Tb927.5.1450-1	Tb927.5.1450	receptor-type adenylate cyclase GRESAG 4, putative	1065.01	886.333	1243.69	1.40318	0.488704	1.68103e-05	0.000867601
Tb927.10.6370-1	Tb927.10.6370	60S ribosomal proteins L37, putative	1384.94	1563.29	1206.58	0.77182	-0.373663	0.00070349	0.0163857
Tb927.11.5720-1	Tb927.11.5720	hypothetical protein, conserved	709.582	607.303	811.86	1.33683	0.418813	0.000125233	0.00470381
Tb927.3.5570-1	Tb927.3.5570	syntaxin, putative	466.028	412.128	519.927	1.26157	0.335217	0.0045049	0.0543621
Tb927.3.4110-1	Tb927.3.4110	hypothetical protein, conserved	1850.47	2319.22	1381.72	0.595767	-0.74718	3.21528e-12	1.76539e-09
Tb927.10.3990-1	Tb927.10.3990	DHH1 (DHH1)	5436.95	5967.11	4906.78	0.822304	-0.282256	0.0063256	0.0680177
Tb927.10.4940-1	Tb927.10.4940	Nuclear Dbf2-related kinase (PK50)	1234.74	1370.43	1099.05	0.801973	-0.318374	0.00745479	0.0760631
Tb927.11.15120-1	Tb927.11.15120	hypothetical protein, conserved	877.152	789.018	965.285	1.2234	0.290896	0.00978353	0.0913518
Tb927.8.7150-1	Tb927.8.7150	UDP-Gal or UDP-GlcNAc-dependent glycosyltransferase, putative	410.022	363.701	456.343	1.25472	0.327369	0.00713292	0.0738077
Tb927.9.8650-1	Tb927.9.8650	hypothetical protein, conserved	204.107	155.823	252.392	1.61974	0.695759	2.29094e-06	0.000182963
Tb927.11.9660-1	Tb927.11.9660	hypothetical protein, conserved	267.47	228.193	306.748	1.34425	0.426798	0.00254271	0.0383551
Tb927.10.2420-1	Tb927.10.2420	hypothetical protein	168.411	202.541	134.281	0.66298	-0.592963	0.000563788	0.0138114
Tb927.10.9790-1	Tb927.10.9790	hypothetical protein, conserved	227.028	180.275	273.781	1.51868	0.60282	3.60925e-05	0.00167763
Tb927.8.6070-1	Tb927.8.6070	basal body component,ML protein (TBBC)	1503.69	1282.14	1725.25	1.3456	0.428249	0.000130408	0.00480793
Tb927.6.3880-1	Tb927.6.3880	hypothetical protein, conserved	439.169	346.91	531.429	1.5319	0.615318	0.000386417	0.0106416
Tb927.7.3270-1	Tb927.7.3270	hypothetical protein, conserved	665.075	756.669	573.481	0.757901	-0.399918	0.000622882	0.0149918
Tb927.3.3250-1	Tb927.3.3250	hypothetical protein, conserved	333.126	285.316	380.935	1.33513	0.416983	0.00315715	0.0433421
Tb927.10.11240-1	Tb927.10.11240	hypothetical protein, conserved	706.856	598.128	815.583	1.36356	0.447377	0.000137134	0.0049782
Tb927.4.3550-1	Tb927.4.3550	60S ribosomal protein L13a, putative	3247.19	3594.71	2899.68	0.806653	-0.309979	0.00346335	0.0458397
Tb927.7.5850-1	Tb927.7.5850	hypothetical protein, conserved	549.561	471.574	627.549	1.33075	0.412244	0.000650721	0.0154502
Tb927.11.6720-1	Tb927.11.6720	hypothetical protein, conserved	867.871	1018.71	717.033	0.703865	-0.50663	3.39784e-06	0.000255129
Tb927.7.1320-1	Tb927.7.1320	10 kDa heat shock protein, putative (HSP10)	188.299	225.047	151.552	0.673423	-0.570415	0.00410721	0.050963
Tb927.10.6890-1	Tb927.10.6890	hypothetical protein	83.4954	66.6491	100.342	1.50552	0.590263	0.00345062	0.0458397
Tb927.6.4620-1	Tb927.6.4620	hypothetical protein, conserved	215.315	261.489	169.142	0.646841	-0.628517	0.000132927	0.0048455
Tb927.7.5970-1	Tb927.7.5970	protein associated with differentiation 5, putative	376.466	437.766	315.165	0.71994	-0.474052	0.000384807	0.0106416
Tb927.10.11750-1	Tb927.10.11750	hypothetical protein, conserved	375.154	299.464	450.844	1.50551	0.590248	3.96897e-05	0.00181601
Tb927.1.1320-1	Tb927.1.1320	hypothetical protein, unlikely	71.8676	46.9792	96.756	2.05955	1.04233	7.51453e-06	0.000468192
Tb927.1.3510-1	Tb927.1.3510	hypothetical protein, unlikely	60.5018	46.2571	74.7466	1.61589	0.692333	0.00469949	0.0558661
Tb927.7.3900-1	Tb927.7.3900	vacuolar transporter chaperone, putative	461.568	410.268	512.867	1.25008	0.322018	0.0079919	0.0799645
Tb927.9.15110-1	Tb927.9.15110	unspecified product	583.338	672.526	494.15	0.734767	-0.444641	0.000203098	0.0067841
Tb927.7.4130-1	Tb927.7.4130	hypothetical protein, conserved	667.878	582.79	752.965	1.292	0.369606	0.00317648	0.0433988
Tb927.9.11850-1	Tb927.9.11850	structural maintenance of chromosome 1, putative (SMC1)	1688.17	1500.15	1876.19	1.25067	0.322697	0.0055289	0.0628349
Tb927.8.6170-1	Tb927.8.6170	transketolase, putative (TK)	1046.03	781.388	1310.66	1.67735	0.746185	2.63781e-11	9.26926e-09
Tb927.6.1640-1	Tb927.6.1640	single strand-specific nuclease, putative	63.0967	48.5221	77.6714	1.60074	0.678741	0.00834461	0.0823222
Tb927.11.11680-1	Tb927.11.11680	2-oxoglutarate dehydrogenase E2 component, putative	2756.99	2274.64	3239.34	1.42411	0.510061	9.01691e-06	0.000537577
Tb927.4.5010-1	Tb927.4.5010	calreticulin, putative	1069.21	799.89	1338.53	1.67339	0.742774	5.46294e-05	0.00234107
Tb927.8.6450-1	Tb927.8.6450	inhibitor of cysteine peptidase (ICP)	2251.25	1831.49	2671	1.45837	0.544357	2.71886e-07	2.78245e-05
Tb927.7.1730-1	Tb927.7.1730	60S ribosomal protein L7, putative	71.747	53.0374	90.4566	1.70552	0.770215	0.0030118	0.0421361
Tb927.8.7060-1	Tb927.8.7060	hypothetical protein, conserved	760.644	676.84	844.447	1.24763	0.319192	0.00284916	0.0405786
Tb927.3.1570-1	Tb927.3.1570	protein kinase, putative	603.315	528.796	677.834	1.28184	0.35822	0.00356909	0.0464511
Tb927.7.4460-1	Tb927.7.4460	hypothetical protein, conserved	1075.28	1221.09	929.482	0.761191	-0.393669	0.000241573	0.00767041
Tb927.1.1280-1	Tb927.1.1280	hypothetical protein, unlikely	54.055	30.1075	78.0025	2.5908	1.3734	2.47449e-07	2.65103e-05
Tb927.9.9480-1	Tb927.9.9480	hypothetical protein, unlikely	276.734	237.054	316.415	1.33478	0.416602	0.00525999	0.0610315
Tb927.7.3680-1	Tb927.7.3680	ubiquitin/ribosomal protein S27a, putative	3335.11	3999.26	2670.97	0.667866	-0.582369	3.22093e-08	5.05283e-06
Tb927.8.6710-1	Tb927.8.6710	hypothetical protein, conserved	1050.71	1264.17	837.248	0.66229	-0.594466	1.10885e-07	1.35296e-05
Tb927.11.13700-1	Tb927.11.13700	hypothetical protein, conserved	762.898	670.591	855.204	1.2753	0.350836	0.00361629	0.0469147
Tb927.3.3040-1	Tb927.3.3040	hypothetical protein, conserved	564.652	632.146	497.158	0.786462	-0.346552	0.00800147	0.0799692
Tb927.10.8050-1	Tb927.10.8050	TFIIF-stimulated CTD phosphatase, putative	262.7	188.367	337.033	1.78924	0.839346	9.50395e-09	1.85538e-06
Tb927.11.11260-1	Tb927.11.11260	hypothetical protein, conserved	564.839	639.788	489.889	0.765706	-0.385137	0.0022254	0.0350807
Tb927.9.11260-1	Tb927.9.11260	nucleoside diphosphate kinase, putative	600.427	678.168	522.685	0.770731	-0.375701	0.00279732	0.040125
Tb927.4.4690-1	Tb927.4.4690	hypothetical protein, conserved	788.51	876.244	700.776	0.799749	-0.322381	0.00582813	0.0649748
Tb927.11.4130-1	Tb927.11.4130	ubiquitin-like protein, putative	1353.24	1466.33	1240.15	0.845751	-0.241695	0.0103832	0.0955259
Tb927.10.3630-1	Tb927.10.3630	hypothetical protein, conserved	178.205	221.017	135.392	0.612587	-0.707012	0.000138958	0.00502366
Tb927.8.4970-1	Tb927.8.4970	PFR2 (PFR2)	50.4837	61.405	39.5623	0.644284	-0.634231	0.00789948	0.0793108
Tb927.5.1310-1	Tb927.5.1310	protoheme IX farnesyltransferase, putative	391.644	443.962	339.327	0.764316	-0.38776	0.00279013	0.040125
Tb927.10.2010-1	Tb927.10.2010	hexokinase (HK1)	2513.19	2942.39	2083.99	0.708262	-0.497645	2.04792e-06	0.00016814
Tb927.9.15270-1	Tb927.9.15270	hypothetical protein, conserved	510.824	440.736	580.912	1.31805	0.398404	0.00211064	0.0338665
Tb927.8.7240-1	Tb927.8.7240	hypothetical protein, conserved	175.601	150.497	200.704	1.33361	0.415334	0.0092275	0.0878262
Tb927.10.12700-1	Tb927.10.12700	pyruvate dehydrogenase E1 alpha subunit, putative	2647.97	2406.1	2889.84	1.20105	0.264297	0.0100678	0.0936892
Tb927.3.1240-1	Tb927.3.1240	protein phosphatase 2A, putative	423.178	481.638	364.717	0.757244	-0.401171	0.0015157	0.0273417
Tb927.10.190-1	Tb927.10.190	40S ribosomal protein S6, putative	3446.01	3773.85	3118.17	0.826255	-0.275342	0.00776625	0.0786727
Tb927.8.5550-1	Tb927.8.5550	hypothetical protein, conserved	106.667	87.4279	125.907	1.44013	0.526194	0.00656184	0.0694527
Tb927.4.3520-1	Tb927.4.3520	hypothetical protein, conserved	498.757	412.723	584.792	1.41691	0.50275	0.000120012	0.0045444
Tb927.10.5480-1	Tb927.10.5480	60S ribosomal protein L24, putative	1148.83	1264.17	1033.49	0.817527	-0.290662	0.0101905	0.0943342
Tb927.9.14590-1	Tb927.9.14590	hypothetical protein, unlikely	87.4529	106.705	68.2009	0.639154	-0.645764	0.00602958	0.0663783
Tb927.8.480-1	Tb927.8.480	phosphatidic acid phosphatase protein, putative	88.1421	154.522	21.7623	0.140836	-2.82791	1.15378e-33	3.37865e-30
Tb927.9.7280-1	Tb927.9.7280	hypothetical protein, unlikely	49.4743	65.183	33.7656	0.518013	-0.948941	0.0038578	0.0486936
Tb927.7.6310-1	Tb927.7.6310	polo-like protein kinase,protein kinase (PLK)	696.85	807.831	585.869	0.725237	-0.463476	0.000116015	0.00443786
Tb927.1.580-1	Tb927.1.580	phosphate-repressible phosphate permease, putative	481.089	419.99	542.187	1.29095	0.368435	0.00805085	0.0801569
Tb927.7.6050-1	Tb927.7.6050	receptor-type adenylate cyclase GRESAG 4, putative	114.383	93.412	135.354	1.44901	0.535063	0.00549728	0.0625565
Tb927.11.16870-1	Tb927.11.16870	NADH dehydrogenase subunit NI8M, putative	551.166	608.653	493.678	0.8111	-0.302049	0.00785256	0.0792269
Tb927.8.6560-1	Tb927.8.6560	hypothetical protein, conserved	207.485	249.329	165.642	0.664352	-0.589979	0.00028774	0.00857794
Tb927.8.2070-1	Tb927.8.2070	hypothetical protein, conserved	733.963	843.358	624.569	0.740574	-0.433285	0.000396464	0.010872
Tb927.11.3420-1	Tb927.11.3420	leucine-rich repeat protein (LRRP), putative	404.444	357.87	451.017	1.26028	0.333744	0.00723607	0.0744367
Tb927.10.16050-1	Tb927.10.16050	hypothetical protein, conserved	245.376	287.935	202.818	0.70439	-0.505554	0.000335182	0.00952938
Tb927.7.210-1	Tb927.7.210	proline dehydrogenase	2157.35	1721.94	2592.75	1.50572	0.590453	3.12774e-08	4.99586e-06
Tb927.10.2870-1	Tb927.10.2870	hypothetical protein, conserved	705.541	607.763	803.319	1.32176	0.402463	0.00157529	0.0277889
Tb927.9.10490-1	Tb927.9.10490	hypothetical protein, conserved	581.814	494.757	668.871	1.35192	0.435006	0.000518822	0.0130597
Tb927.10.6060-1	Tb927.10.6060	universal minicircle sequence binding protein (UMSBP), putative,DNA-binding protein HEXBP, putative,zinc finger protein	1072.28	1306.49	838.06	0.641457	-0.640575	1.86369e-06	0.000155114
Tb927.10.9690-1	Tb927.10.9690	predicted C2 domain protein	1119.35	957.554	1281.14	1.33793	0.420005	0.0036746	0.0473333
Tb927.9.2020-1	Tb927.9.2020	60S ribosomal protein L38, putative	1729.76	1381.17	2078.34	1.50476	0.589538	7.97391e-08	1.06138e-05
Tb927.8.6050-1	Tb927.8.6050	hypothetical protein, conserved	370.04	324.407	415.673	1.28133	0.357642	0.00223149	0.0350807
Tb927.11.10920-1	Tb927.11.10920	hypothetical protein, conserved	485.646	404.565	566.727	1.40083	0.486282	5.3047e-05	0.00228562
Tb927.9.4500-1	Tb927.9.4500	heat shock protein, putative,HSP70-like protein	9936.16	8406.03	11466.3	1.36406	0.447902	0.00501878	0.0588428
Tb927.4.1030-1	Tb927.4.1030	hypothetical protein, conserved	206.434	173.237	239.63	1.38325	0.468061	0.0018429	0.0306047
Tb927.10.2440-1	Tb927.10.2440	metacaspase MCA4,cysteine peptidase, Clan CD, family C13, putative (MCA4)	854.547	970.585	738.51	0.760892	-0.394237	0.00288066	0.0408831
Tb927.11.15490-1	Tb927.11.15490	Tb-291 membrane associated protein, putative,membrane associated protein, putative	1092.56	870.302	1314.81	1.51075	0.595269	1.02824e-07	1.29044e-05
Tb927.11.9640-1	Tb927.11.9640	glycyl-tRNA synthetase, putative	1574.13	1758.37	1389.88	0.790437	-0.339277	0.00542258	0.0621087
Tb927.2.980-1	Tb927.2.980	retrotransposon hot spot protein (RHS, pseudogene), putative,retrotransposon hot spot protein 5 (RHS5), degenerate	88.2555	106.586	69.9253	0.656047	-0.608129	0.010386	0.0955259
Tb927.8.2080-1	Tb927.8.2080	hypothetical protein, conserved	385.849	439.698	331.999	0.755062	-0.405333	0.0105331	0.096436
Tb927.11.11960-1	Tb927.11.11960	hypothetical protein, conserved	175.4	138.587	212.214	1.53127	0.614729	0.000422063	0.0113737
Tb927.9.6590-1	Tb927.9.6590	hypothetical protein, unlikely	143.273	111.001	175.544	1.58146	0.661254	0.000845411	0.0185182
Tb927.10.12750-1	Tb927.10.12750	hypothetical protein	94.7702	138.77	50.7704	0.36586	-1.45064	6.56076e-12	2.88181e-09
Tb927.10.14700-1	Tb927.10.14700	hypothetical protein, conserved	2109.24	2339.93	1878.55	0.802824	-0.316845	0.00198481	0.0324578
Tb927.10.9340-1	Tb927.10.9340	hypothetical protein	115.167	174.493	55.8409	0.320019	-1.64377	5.43082e-12	2.71911e-09
Tb927.10.13410-1	Tb927.10.13410	hypothetical protein	137.059	102.857	171.261	1.66504	0.735555	1.4031e-05	0.000765552
Tb927.7.3510-1	Tb927.7.3510	hypothetical protein, conserved	453.96	346.996	560.923	1.61651	0.692882	2.1068e-07	2.34281e-05
Tb927.11.980-1	Tb927.11.980	Nucleoporin (TbNup158)	2860.9	3142.24	2579.56	0.820928	-0.284673	0.00610274	0.0667348
Tb927.10.13930-1	Tb927.10.13930	phosphatidic acid phosphatase, putative	480.149	580.483	379.814	0.654307	-0.611961	9.73041e-07	8.90434e-05
Tb927.9.12130-1	Tb927.9.12130	hypothetical protein, unlikely	74.0553	87.9748	60.1359	0.683558	-0.548865	0.00899035	0.0860351
Tb927.1.1510-1	Tb927.1.1510	hypothetical protein, unlikely	74.2197	58.5709	89.8685	1.53435	0.61763	0.00807499	0.0801569
Tb927.8.940-1	Tb927.8.940	hypothetical protein, conserved	119.494	87.4466	151.541	1.73296	0.793239	5.7134e-05	0.00240154
Tb927.7.5520-1	Tb927.7.5520	hypothetical protein, conserved	493.057	552.085	434.028	0.786162	-0.347101	0.00794066	0.0795424
Tb927.10.3640-1	Tb927.10.3640	hypothetical protein, conserved	796.385	946.472	646.299	0.68285	-0.550358	4.80407e-06	0.000324644
Tb927.9.4680-1	Tb927.9.4680	ATP-dependent DEAD box helicase, putative	5790.55	6745	4836.1	0.71699	-0.479975	1.45572e-05	0.000784569
Tb927.4.190-1	Tb927.4.190	retrotransposon hot spot protein (RHS, pseudogene), putative,retrotransposon hot spot protein (RHS), degenerate	8.44147	13.2362	3.64679	0.275517	-1.85979	0.00356019	0.0464039
Tb927.5.800-1	Tb927.5.800	casein kinase I, isoform 2 (CK1.2)	2086.64	2324.28	1849.01	0.795522	-0.330026	0.00221887	0.0350589
Tb927.9.7530-1	Tb927.9.7530	hypothetical protein, unlikely	10.7077	17.0281	4.38718	0.257643	-1.95655	0.00115902	0.0231068
Tb927.10.11300-1	Tb927.10.11300	paraflagellar rod component, putative (PFC16)	3835.73	4265.05	3406.4	0.798677	-0.324316	0.00530718	0.0611056
Tb927.2.3340-1	Tb927.2.3340	hypothetical protein	72.265	94.428	50.1019	0.530582	-0.914351	5.70208e-05	0.00240154
Tb927.11.4720-1	Tb927.11.4720	hypothetical protein, conserved	350.497	274.215	426.779	1.55636	0.63818	3.55176e-06	0.000256944
Tb927.4.3330-1	Tb927.4.3330	hypothetical protein, conserved	423.994	480.734	367.254	0.763944	-0.388461	0.0084314	0.0827596
Tb927.10.15740-1	Tb927.10.15740	hypothetical protein, conserved	406.804	463.722	349.886	0.754517	-0.406375	0.00626314	0.0677606
Tb927.8.7980-1	Tb927.8.7980	vacuolar-type proton translocating pyrophosphatase 1 (TVP1)	572.065	652.724	491.406	0.752854	-0.409558	0.000912404	0.0195499
Tb927.9.3170-1	Tb927.9.3170	cytochrome oxidase subunit V (COXV)	482.271	546.466	418.075	0.765052	-0.386371	0.00177758	0.0300308
Tb927.9.4850-1	Tb927.9.4850	leucine-rich repeat protein (LRRP), putative	187.899	255.035	120.763	0.473515	-1.07852	6.96962e-11	2.11131e-08
Tb927.2.5860-1	Tb927.2.5860	hypothetical protein, conserved	336.418	267.588	405.248	1.51445	0.598791	0.00218322	0.0346772
Tb927.7.3660-1	Tb927.7.3660	hypothetical protein, conserved	475.097	412.998	537.196	1.30072	0.379314	0.00362318	0.0469147
Tb927.9.9640-1	Tb927.9.9640	hypothetical protein, conserved	1990.43	1769.98	2210.87	1.24909	0.32088	0.00329398	0.044588
Tb927.7.4920-1	Tb927.7.4920	hypothetical protein, conserved	2078.03	1857.88	2298.17	1.23699	0.30683	0.00528339	0.0610315
Tb927.5.3550-1	Tb927.5.3550	hypothetical protein, conserved	1005.98	898.903	1113.06	1.23824	0.30829	0.0052324	0.0608024
Tb927.9.12680-1	Tb927.9.12680	hypothetical protein, conserved	216.561	184.868	248.254	1.34287	0.425324	0.00395461	0.049489
Tb927.9.2590-1	Tb927.9.2590	hypothetical protein, conserved	1564.97	1729.31	1400.62	0.809931	-0.304129	0.00352762	0.046254
Tb927.8.4670-1	Tb927.8.4670	hypothetical protein, conserved	605.942	504.579	707.304	1.40177	0.48725	3.3504e-05	0.00157397
Tb927.7.6290-1	Tb927.7.6290	kinesin, putative (TbKIF9A)	875.229	965.208	785.25	0.813555	-0.297688	0.0100906	0.0936892
Tb927.5.2570-1	Tb927.5.2570	translation initiation factor, putative (EIF3B)	2124.62	2428.62	1820.62	0.74965	-0.41571	0.00404484	0.0503313
Tb927.10.10630-1	Tb927.10.10630	hypothetical protein, conserved	387.346	337.052	437.641	1.29844	0.376777	0.00368305	0.0473728
Tb927.11.13120-1	Tb927.11.13120	hypothetical protein, conserved	206.503	243.698	169.307	0.694741	-0.525453	0.00143712	0.02634
Tb927.10.3330-1	Tb927.10.3330	hypothetical protein, conserved	472.797	411.455	534.138	1.29817	0.376477	0.00528685	0.0610315
Tb927.10.270-1	Tb927.10.270	60S ribosomal protein L32, putative	2404.03	2696.29	2111.76	0.783209	-0.352531	0.00141263	0.0261262
Tb927.11.1250-1	Tb927.11.1250	kinteoplast poly(A) polymerase complex 1 subunit,mitochondrial edited mRNA stability factor 1 subunit	1113.59	1008.74	1218.43	1.20787	0.27247	0.0096293	0.090863
Tb927.8.970-1	Tb927.8.970	hypothetical protein	833.855	715.713	951.997	1.33014	0.411576	0.000346179	0.00977873
Tb927.11.520-1	Tb927.11.520	hypothetical protein, conserved	376.322	318.049	434.595	1.36644	0.450421	0.000453429	0.0119313
Tb927.5.580-1	Tb927.5.580	prefoldin subunit, putative	609.837	521.246	698.429	1.33992	0.42215	0.000663221	0.0156624
Tb927.3.3680-1	Tb927.3.3680	hypothetical protein, conserved	186.878	231.615	142.141	0.613694	-0.704409	1.22531e-05	0.000677002
Tb927.9.9820-1	Tb927.9.9820	glyceraldehyde-3-phosphate dehydrogenase, putative	873.24	1031.45	715.026	0.693221	-0.528612	5.42094e-06	0.000352763
Tb927.7.3980-1	Tb927.7.3980	immunodominant antigen, putative,tc40 antigen-like	1990.87	2207.95	1773.8	0.80337	-0.315863	0.00233935	0.0363086
Tb927.1.1340-1	Tb927.1.1340	FG-GAP repeat protein, putative,intergrin alpha chain protein, putative	604.711	665.462	543.961	0.817419	-0.290853	0.00714494	0.0738451
Tb927.9.4820-1	Tb927.9.4820	calcium/potassium channel (CAKC), putative	830.958	924.293	737.623	0.79804	-0.325468	0.00631281	0.0680096
Tb927.3.5380-1	Tb927.3.5380	hypothetical protein, conserved	575.935	659.831	492.04	0.745706	-0.423321	0.00108094	0.0220327
Tb927.7.3610-1	Tb927.7.3610	hypothetical protein, conserved	894.389	1053.8	734.98	0.697458	-0.519822	9.09345e-06	0.000537577
Tb927.7.5930-1	Tb927.7.5930	Protein Associated with Differentiation (TbPAD1)	727.83	621.02	834.639	1.34398	0.426512	0.000222434	0.00723736
Tb927.10.6040-1	Tb927.10.6040	hypothetical protein	1266.49	1052.84	1480.13	1.40584	0.491437	7.95365e-06	0.000488621
Tb927.9.13490-1	Tb927.9.13490	aminopeptidase P, putative,metallo-peptidase, Clan MG, Family M24	722.148	810.734	633.563	0.781468	-0.35574	0.00382633	0.0485756
Tb927.4.4910-1	Tb927.4.4910	3,2-trans-enoyl-CoA isomerase, mitochondrial precursor, putative	628.259	694.407	562.11	0.809482	-0.304929	0.010329	0.0954158
Tb927.11.16430-1	Tb927.11.16430	18 kDa ER-associated protein (ERAP18)	532.085	595.306	468.865	0.787603	-0.34446	0.00601426	0.0663664
Tb927.11.16670-1	Tb927.11.16670	hypothetical protein, conserved	916.978	1033.08	800.871	0.775224	-0.367315	0.00130889	0.0249427
Tb927.10.4970-1	Tb927.10.4970	hypothetical protein, conserved	115.905	154.256	77.555	0.502769	-0.992033	0.0012822	0.0246288
Tb927.9.8550-1	Tb927.9.8550	hypothetical protein, conserved	468.39	383.557	553.223	1.44235	0.528419	5.26702e-05	0.00228562
Tb927.10.6880-1	Tb927.10.6880	glyceraldehyde 3-phosphate dehydrogenase, cytosolic (GAP)	1994.63	2434.36	1554.9	0.638731	-0.646719	5.53897e-10	1.39028e-07
Tb927.10.2580-1	Tb927.10.2580	hypothetical protein, conserved	402.522	349.579	455.464	1.30289	0.381719	0.0034838	0.0460228
Tb927.4.5050-1	Tb927.4.5050	dihydrolipoamide dehydrogenase, pseudogene, putative,acetoin dehydrogenase e3 component, point mutation,dihydrolipoamide dehydrogenase, point mutation	325.356	274.961	375.751	1.36656	0.450552	0.000564403	0.0138114
Tb927.7.4570-1	Tb927.7.4570	inosine-guanine nucleoside hydrolase (IG-NH)	1719.05	2039.46	1398.65	0.685792	-0.544158	0.000292873	0.0086922
Tb927.1.700-1	Tb927.1.700	phosphoglycerate kinase (PGKC)	2314.44	2670.58	1958.3	0.733287	-0.447551	1.03244e-05	0.000588961
Tb927.11.13150-1	Tb927.11.13150	hypothetical protein, conserved	235.091	270.953	199.229	0.735288	-0.443619	0.00873801	0.0845412
Tb927.9.15300-1	Tb927.9.15300	hypothetical protein, unlikely	81.5488	58.1806	104.917	1.8033	0.850638	0.00230927	0.0359937
Tb927.10.13870-1	Tb927.10.13870	tubulin tyrosine ligase protein, putative	625.879	734.29	517.467	0.704717	-0.504884	6.14855e-05	0.00257214
Tb927.11.3270-1	Tb927.11.3270	squalene monooxygenase, putative	762.639	676.006	849.271	1.25631	0.329188	0.00346472	0.0458397
Tb927.9.16040-1	Tb927.9.16040	leucine-rich repeat protein (LRRP), degenerate fragment	73.3749	57.732	89.0178	1.54191	0.624723	0.00748207	0.0762529
Tb927.11.4390-1	Tb927.11.4390	hypothetical protein, conserved	550.109	616.326	483.891	0.785121	-0.349013	0.00594126	0.0658184
Tb927.10.5460-1	Tb927.10.5460	60S ribosomal protein L24, putative	733.349	885.722	580.975	0.655933	-0.608379	2.72385e-07	2.78245e-05
Tb927.1.2260-1	Tb927.1.2260	calpain-like protein fragment, putative	692.527	798.164	586.89	0.7353	-0.443595	0.000457695	0.0119313
Tb927.11.6860-1	Tb927.11.6860	hypothetical protein	228.924	273.197	184.652	0.675892	-0.565136	0.000212539	0.00699311
Tb927.8.2310-1	Tb927.8.2310	(H )-ATPase G subunit, putative	1054.02	914.534	1193.52	1.30505	0.384109	0.00367098	0.0473333
Tb927.8.6750-1	Tb927.8.6750	translationally controlled tumor protein (TCTP), putative	631.871	491.895	771.847	1.56913	0.649965	4.21248e-08	6.4924e-06
Tb927.11.6370-1	Tb927.11.6370	leucine-rich repeat protein (LRRP), putative	1319.34	1482.72	1155.96	0.779619	-0.359159	0.00216566	0.0345915
Tb927.11.4460-1	Tb927.11.4460	ALBA-Domain Protein (ALBA1)	1847.24	1652.78	2041.71	1.23532	0.30488	0.00415295	0.0513132
Tb927.8.5920-1	Tb927.8.5920	hypothetical protein	4.17809	7.54691	0.809267	0.107232	-3.2212	0.00544397	0.0622495
Tb927.11.5200-1	Tb927.11.5200	hypothetical protein, conserved	222.41	184.165	260.655	1.41533	0.501141	0.000744749	0.0168191
Tb927.10.14760-1	Tb927.10.14760	hypothetical protein, conserved	2085.33	1817.42	2353.24	1.29482	0.372755	0.00082067	0.0180691
Tb927.11.1520-1	Tb927.11.1520	expression site-associated gene (ESAG) protein, putative,expression site-associated gene 3 (ESAG3) protein, putative	207.687	247.079	168.295	0.681141	-0.553974	0.000670314	0.0157032
Tb927.10.7900-1	Tb927.10.7900	hypothetical protein, conserved	579.95	649.598	510.302	0.785566	-0.348196	0.00449543	0.0543223
Tb927.8.7580-1	Tb927.8.7580	hypothetical protein, conserved	1930.42	1701.75	2159.1	1.26875	0.343407	0.00123715	0.0242058
Tb927.5.309b-1	Tb927.5.309b	hypothetical protein	1307.8	1165.99	1449.61	1.24324	0.31411	0.00673736	0.0707987
Tb927.9.12110-1	Tb927.9.12110	6-phosphogluconate dehydrogenase, decarboxylating (gnD)	1670.73	1919.08	1422.37	0.741171	-0.432122	4.10056e-05	0.00183793
Tb927.11.14090-1	Tb927.11.14090	hypothetical protein, conserved	3098.16	3531.42	2664.9	0.754625	-0.406167	0.00108531	0.0220706
Tb927.9.12300-1	Tb927.9.12300	replication factor C, subunit 3, putative	743.105	861.329	624.882	0.725486	-0.46298	0.000108336	0.00419264
Tb927.1.3830-1	Tb927.1.3830	glucose-6-phosphate isomerase, glycosomal (PGI)	4815.85	5741.87	3889.82	0.677448	-0.561818	2.29409e-08	3.95169e-06
Tb927.11.440-1	Tb927.11.440	hypothetical protein, conserved	1121.68	999.291	1244.07	1.24496	0.316096	0.00198253	0.0324578
Tb927.10.12950-1	Tb927.10.12950	hypothetical protein, conserved	1097.8	965.446	1230.15	1.27417	0.349563	0.00299505	0.0420312
Tb927.1.2290-1	Tb927.1.2290	hypothetical protein, unlikely	20.2827	28.2295	12.3358	0.436983	-1.19435	0.00279355	0.040125
Tb927.8.3060-1	Tb927.8.3060	cytosolic leucyl aminopeptidase, putative,metallo-peptidase, Clan MF, Family M17	1989.44	1757.67	2221.2	1.26372	0.33768	0.00161251	0.0281069
Tb927.10.13290-1	Tb927.10.13290	ethanolamine phosphotransferase (EPT)	956.908	1157.18	756.639	0.653867	-0.61293	5.42705e-08	7.67378e-06
Tb927.9.10650-1	Tb927.9.10650	hypothetical protein	374.337	291.393	457.282	1.5693	0.650118	2.53583e-06	0.000200696
Tb927.4.640-1	Tb927.4.640	hypothetical protein, conserved	498.048	445.72	550.375	1.2348	0.304277	0.00667203	0.0702804
Tb927.11.10230-1	Tb927.11.10230	RNA polymerase-associated protein CDC73, putative	828.741	917.016	740.465	0.807472	-0.308515	0.00677755	0.071051
Tb927.6.1880-1	Tb927.6.1880	aspartyl-tRNA synthetase, putative	732.477	820.163	644.79	0.786174	-0.34708	0.00132193	0.0250823
Tb927.11.10460-1	Tb927.11.10460	hypothetical protein, conserved	305.826	358.298	253.355	0.707107	-0.499999	0.000479299	0.0122759
Tb927.11.1830-1	Tb927.11.1830	hypothetical protein, conserved	631.415	540.823	722.008	1.33502	0.416859	0.00340444	0.0455915
Tb927.9.3410-1	Tb927.9.3410	unspecified product	204.806	243.169	166.444	0.684481	-0.546918	0.00911993	0.0870854
Tb927.11.8200-1	Tb927.11.8200	ribosomal protein S26, putative	2827.29	3338.68	2315.9	0.693657	-0.527705	4.84559e-06	0.000324951
Tb927.10.1230-1	Tb927.10.1230	hypothetical protein, conserved	873.653	1018.6	728.708	0.715403	-0.483172	1.60865e-05	0.000851327
Tb927.11.16200-1	Tb927.11.16200	microtubule-associated protein,corset-associated protein 17 (CAP17)	481.768	345.567	617.969	1.78828	0.838571	5.23164e-06	0.000342984
Tb927.11.9010-1	Tb927.11.9010	cation transporter, putative	68.3826	85.4297	51.3355	0.600909	-0.734781	0.00146158	0.0265289
Tb927.11.8750-1	Tb927.11.8750	hypothetical protein, conserved	258.052	221.523	294.58	1.3298	0.411205	0.006286	0.0679244
Tb927.10.4180-1	Tb927.10.4180	TFIIF-stimulated CTD phosphatase, putative	1595.32	1767.95	1422.68	0.804705	-0.313468	0.00355835	0.0464039
Tb927.10.2280-1	Tb927.10.2280	hypothetical protein, conserved	643.366	570.14	716.593	1.25687	0.32984	0.00958989	0.0906859
Tb927.5.900-1	Tb927.5.900	oligosaccharyl transferase subunit, putative	865.387	1079.49	651.282	0.603323	-0.728996	4.25558e-11	1.33519e-08
Tb927.11.12100-1	Tb927.11.12100	RNA-binding protein, putative (RBP5)	507.977	443.787	572.167	1.28928	0.366569	0.00658963	0.0695792
Tb927.11.15990-1	Tb927.11.15990	nucleoporin Nup109 (TbNup109)	1274.3	1395.82	1152.77	0.825871	-0.276011	0.00870007	0.0843599
Tb927.6.1140-1	Tb927.6.1140	dolichyl-P-Man:GDP-Man5GlcNAc2-PP-dolichyl alpha-1,2-mannosyltransferase, putative	791.817	876.295	707.339	0.807192	-0.309016	0.00655276	0.0694527
Tb927.10.6350-1	Tb927.10.6350	trypanin (trypanin)	979.629	879.548	1079.71	1.22757	0.295811	0.00896569	0.0859865
Tb927.9.12700-1	Tb927.9.12700	phospholipase A1, putative	1283.94	1506.47	1061.41	0.704568	-0.505189	3.0846e-06	0.000235637
Tb927.1.3980-1	Tb927.1.3980	hypothetical protein, unlikely	661.46	541.978	780.942	1.44091	0.526982	8.11701e-06	0.000495194
Tb927.1.2420-1	Tb927.1.2420	hypothetical protein	140.837	180.685	100.989	0.558921	-0.839283	1.87161e-06	0.000155114
Tb927.9.11270-1	Tb927.9.11270	T-complex protein 1, eta subunit, putative,t- complex protein 1 (eta subunit), putative (TCP-1-eta)	4684.84	5311.91	4057.78	0.763903	-0.388538	0.000268261	0.00827381
Tb927.4.1640-1	Tb927.4.1640	UDP-galactose transporter, putative	1281.7	1404.94	1158.45	0.824554	-0.278315	0.00693715	0.0721218
Tb927.11.6230-1	Tb927.11.6230	pretranslocation protein, alpha subunit, putative,SEC61-like (pretranslocation process) protein, putative	3631.91	4179.16	3084.67	0.738109	-0.438093	7.76512e-05	0.0031292
Tb927.9.5410-1	Tb927.9.5410	hypothetical protein, conserved	444.041	512.779	375.303	0.7319	-0.450281	0.000412288	0.0111789
Tb927.7.3630-1	Tb927.7.3630	TPR-repeat-containing chaperone protein DNAJ, putative	1867.39	1660.69	2074.09	1.24893	0.320691	0.00199861	0.0325322
Tb927.8.4420-1	Tb927.8.4420	hypothetical protein, conserved	287.835	333.178	242.491	0.727814	-0.458358	0.00198774	0.0324578
Tb927.7.2640-1	Tb927.7.2640	hypothetical protein, conserved	928.998	715.035	1142.96	1.59847	0.676689	3.52969e-09	7.563e-07
Tb927.2.6150-1	Tb927.2.6150	adenosine transporter 2 (TbNT2/927)	139.308	163.578	115.038	0.703262	-0.507866	0.0033175	0.0448292
Tb927.10.9880-1	Tb927.10.9880	60S ribosomal protein L18, putative (TbL18LP)	2645.53	2902.79	2388.27	0.822748	-0.281477	0.00625874	0.0677606
Tb927.7.4870-1	Tb927.7.4870	hypothetical protein, conserved	355.224	397.456	312.991	0.787487	-0.344672	0.00965526	0.0909086
Tb927.10.8620-1	Tb927.10.8620	hypothetical protein, conserved	331.734	271.421	392.048	1.44443	0.530499	0.000341003	0.00966358
Tb927.11.2410-1	Tb927.11.2410	hypothetical protein, conserved	366.47	254.743	478.198	1.87718	0.908563	1.67429e-11	6.39507e-09
Tb927.10.7420-1	Tb927.10.7420	bromodomain factor 2 protein, putative	144.684	265.75	23.6175	0.088871	-3.49214	9.37667e-17	1.02968e-13
Tb927.11.12170-1	Tb927.11.12170	hypothetical protein, conserved	402.252	352.594	451.909	1.28167	0.358022	0.00422901	0.0520334
Tb927.1.1000-1	Tb927.1.1000	developmentally regulated phosphoprotein	804.296	680.391	928.202	1.36422	0.448075	0.000271958	0.00832458
Tb927.10.11770-1	Tb927.10.11770	hypothetical protein, conserved	420.38	355.528	485.232	1.36482	0.448713	0.000272936	0.0083255
Tb927.11.15130-1	Tb927.11.15130	chaperone protein DNAj, putative,heat shock protein-like protein, putative	779.291	872.212	686.37	0.78693	-0.345693	0.00242589	0.0370633
Tb927.11.14250-1	Tb927.11.14250	T-complex protein 1, epsilon subunit, putative (TCP-1-epsilon)	3571.29	3911.94	3230.65	0.825842	-0.276062	0.00499744	0.0587717
Tb927.6.4010-1	Tb927.6.4010	hypothetical protein, conserved	902.948	696.502	1109.39	1.59281	0.671573	1.46043e-08	2.62723e-06
Tb927.11.15240-1	Tb927.11.15240	small GTPase, putative,ras-related protein rab-2a, putative (RAB2)	398.213	354.234	442.192	1.24831	0.319971	0.00943299	0.0892983
Tb927.9.5750-1	Tb927.9.5750	unspecified product (TRYP1)	268.267	338.573	197.961	0.584692	-0.774252	9.72712e-08	1.23845e-05
Tb927.4.1230-1	Tb927.4.1230	hypothetical protein	1811.45	1578.52	2044.37	1.29512	0.373081	0.000466545	0.0119842
Tb927.10.13970-1	Tb927.10.13970	uracil-DNA glycosylase, putative	419.229	486.102	352.357	0.724861	-0.464224	0.00117311	0.0233162
Tb927.6.4950-1	Tb927.6.4950	mago nashi-like protein, putative	647.844	571.103	724.584	1.26875	0.343402	0.00440145	0.0536294
Tb927.11.17330-1	Tb927.11.17330	variant surface glycoprotein (VSG), degenerate	7.34553	12.8058	1.88524	0.147218	-2.76398	0.000596722	0.0145617
Tb927.9.6490-1	Tb927.9.6490	hypothetical protein, unlikely	194.829	158.732	230.925	1.45481	0.540834	0.0002987	0.00878835
Tb927.9.11580-1	Tb927.9.11580	Gim5A protein,glycosomal membrane protein (gim5A)	341.338	426.792	255.884	0.599553	-0.738041	1.46539e-08	2.62723e-06
Tb927.4.2760-1	Tb927.4.2760	hypothetical protein, conserved	1422.98	1289.46	1556.5	1.2071	0.271542	0.010405	0.0955259
Tb927.9.12550-1	Tb927.9.12550	glycerol kinase, glycosomal (glk1)	73.6395	91.6882	55.5908	0.606303	-0.721888	0.00338683	0.0454249
Tb927.10.4990-1	Tb927.10.4990	cell division related protein kinase 2, putative,CDC2-related protein kinase (CRK3)	543.098	640.607	445.589	0.695574	-0.523724	2.02433e-05	0.00100473
Tb927.10.4130-1	Tb927.10.4130	NDUFA5/B13 subunit, putative	446.443	381.651	511.236	1.33954	0.421737	0.000275748	0.0083396
Tb927.9.1960-1	Tb927.9.1960	nitrilase, putative	397.746	453.988	341.504	0.752231	-0.410753	0.000815395	0.0179981
Tb927.6.1090-1	Tb927.6.1090	proteasome regulatory ATPase subunit 3 (RPT3)	1015.45	1129.19	901.714	0.798551	-0.324543	0.00265899	0.0393916
Tb927.11.10000-1	Tb927.11.10000	class-E vacuolar protein-sorting protein 24 (Vps24p), putative,SNF7-like protein, putative	445.992	377.6	514.384	1.36224	0.445986	0.00021796	0.00713234
Tb927.3.4390-1	Tb927.3.4390	dihydrolipoamide dehydrogenase, putative (GCVL-1)	354.691	414.352	295.03	0.712028	-0.489995	0.000533842	0.0132856
Tb927.10.15850-1	Tb927.10.15850	peroxin 12 (PEX12)	555.978	653.242	458.713	0.702211	-0.510023	0.00010904	0.00420139
Tb927.9.10290-1	Tb927.9.10290	hypothetical protein, unlikely	30.1176	15.9336	44.3017	2.7804	1.47529	3.68139e-05	0.00170216
Tb927.6.1080-1	Tb927.6.1080	glyoxalase II (glxII)	443.625	500.852	386.399	0.771483	-0.374294	0.00279474	0.040125
Tb927.10.2330-1	Tb927.10.2330	hypothetical protein, conserved	534.597	448.565	620.629	1.38359	0.468416	0.000168684	0.0058342
Tb927.3.870-1	Tb927.3.870	hypothetical protein, conserved	501.999	567.752	436.247	0.768375	-0.380117	0.00173314	0.029507
Tb927.9.8500-1	Tb927.9.8500	hypothetical protein	383.289	318.026	448.552	1.41043	0.496132	0.000241856	0.00767041
Tb927.11.6460-1	Tb927.11.6460	hypothetical protein, conserved	2006.82	2214.63	1799.01	0.812329	-0.299864	0.00306224	0.0425715
Tb927.9.9270-1	Tb927.9.9270	hypothetical protein, conserved	560.642	456.974	664.31	1.45371	0.539744	9.45801e-06	0.000553924
Tb927.10.3570-1	Tb927.10.3570	KREX2 (KREX2)	1024.34	1121.28	927.403	0.827091	-0.273882	0.00788212	0.0793108
Tb927.1.1850-1	Tb927.1.1850	hypothetical protein, conserved	411.909	338.135	485.683	1.43636	0.522413	0.00115445	0.0231068
Tb927.9.9060-1	Tb927.9.9060	Lsm12 protein, putative	748.362	834.002	662.721	0.794627	-0.33165	0.0108017	0.0981207
Tb927.9.10950-1	Tb927.9.10950	chaperone protein DNAj, putative	314.214	275.894	352.534	1.27779	0.353646	0.0108269	0.0981567
Tb927.8.5450-1	Tb927.8.5450	amino acid permease, putative (AAT6)	2064.76	2274.6	1854.92	0.815492	-0.294257	0.00687906	0.0717727
Tb927.10.5500-1	Tb927.10.5500	hypothetical protein, conserved	438.582	379.323	497.842	1.31245	0.39226	0.00133229	0.0252244
Tb927.10.10850-1	Tb927.10.10850	argonaute-like protein (AGO1)	1315.48	1438.95	1192.01	0.828387	-0.271624	0.00864852	0.0839528
Tb927.6.2200-1	Tb927.6.2200	hypothetical protein, conserved	527.086	677.33	376.841	0.556363	-0.845903	5.88082e-12	2.71911e-09
Tb927.1.2630-1	Tb927.1.2630	hypothetical protein, unlikely	5.16281	8.73857	1.58705	0.181614	-2.46105	0.00645864	0.0687748
Tb927.11.13710-1	Tb927.11.13710	hypothetical protein, conserved	330.039	255.33	404.748	1.5852	0.664662	1.36133e-06	0.000122034
Tb927.11.10900-1	Tb927.11.10900	MENG	1379.66	1157.07	1602.25	1.38475	0.469628	1.773e-05	0.000900334
Tb927.7.5160-1	Tb927.7.5160	deoxyuridine triphosphatase, putative,dUTP diphosphatase	683.883	768.074	599.693	0.780775	-0.357021	0.00285459	0.0405786
Tb927.9.11600-1	Tb927.9.11600	unspecified product (gim5B)	919.218	1026.92	811.52	0.79025	-0.339619	0.00175027	0.029741
Tb927.10.5930-1	Tb927.10.5930	protein kinase, putative	160.148	117.242	203.053	1.73192	0.792373	4.9775e-06	0.000331267
Tb927.8.6240-1	Tb927.8.6240	STOP axonemal protein	1943.29	2243.48	1643.09	0.732385	-0.449326	0.000271761	0.00832458
Tb927.10.800-1	Tb927.10.800	hypothetical protein, conserved	528.125	468.913	587.337	1.25255	0.324868	0.010004	0.0931972
Tb927.9.12350-1	Tb927.9.12350	hypothetical protein, unlikely	36.5182	25.3953	47.6412	1.87598	0.907647	0.00840553	0.0826904
Tb927.3.3720-1	Tb927.3.3720	Golgi vesicular membrane trafficking protein, putative	135.579	159.588	111.57	0.699116	-0.516396	0.00284035	0.0405732
Tb927.8.1940-1	Tb927.8.1940	endosomal integral membrane protein, putative	773.652	990.97	556.335	0.561404	-0.832889	1.147e-07	1.38032e-05
Tb927.7.6600-1	Tb927.7.6600	hypothetical protein, conserved	536.307	458.544	614.069	1.33917	0.421341	0.00181721	0.030408
Tb927.7.4530-1	Tb927.7.4530	hypothetical protein, conserved	757.874	676.007	839.741	1.24221	0.312906	0.00821679	0.0811974
Tb927.8.2480-1	Tb927.8.2480	3-oxo-5-alpha-steroid 4-dehydrogenase-like, putative	381.147	443.938	318.355	0.717116	-0.479721	0.000146625	0.00524846
Tb927.2.1820-1	Tb927.2.1820	protein kinase, putative	608.426	692.851	524.001	0.756296	-0.402977	0.00344159	0.0458397
Tb927.1.3060-1	Tb927.1.3060	hypothetical protein, unlikely	5.42856	1.17314	9.68399	8.25479	3.04523	0.00101411	0.020913
Tb927.11.15150-1	Tb927.11.15150	1-acyl-sn-glycerol-3-phosphate acyltransferase, putative	540.562	608.563	472.561	0.776518	-0.364909	0.00283216	0.0405221
Tb927.9.4330-1	Tb927.9.4330	hypothetical protein, unlikely	110.86	90.9089	130.811	1.43892	0.524991	0.00726596	0.0745695
Tb927.10.8460-1	Tb927.10.8460	glucose transporter, putative	300.274	367.42	233.128	0.6345	-0.656308	0.00386913	0.0487665
Tb927.8.3470-1	Tb927.8.3470	hypothetical protein, conserved	499.736	430.16	569.312	1.32349	0.404345	0.00254536	0.0383551
Tb927.10.13910-1	Tb927.10.13910	hypothetical protein, conserved	241.19	201.761	280.618	1.39085	0.475964	0.000721065	0.0164679
Tb927.4.3950-1	Tb927.4.3950	cytoskeleton-associated protein CAP5.5, putative,cysteine peptidase, Clan CA, family C2, putative (CAP5.5)	1656.59	1494.51	1818.67	1.2169	0.283211	0.00590696	0.0657702
Tb927.9.5990-1	Tb927.9.5990	hypothetical protein, unlikely	45.2233	31.3589	59.0877	1.88424	0.913984	0.00153397	0.0275582
Tb927.8.2190-1	Tb927.8.2190	hypothetical protein, conserved	241.269	199.881	282.657	1.41413	0.499913	0.0007217	0.0164679
Tb927.7.2660-1	Tb927.7.2660	zinc finger protein family member, putative (ZC3H20)	1499.42	1195.21	1803.62	1.50904	0.593628	0.00458292	0.0550765
Tb927.5.3400-1	Tb927.5.3400	calcium-translocating P-type ATPase,calcium pump	2840.67	3199.51	2481.82	0.775687	-0.366454	0.00807199	0.0801569
Tb927.10.6070-1	Tb927.10.6070	universal minicircle sequence binding protein (UMSBP), putative,predicted zinc finger protein	3184.3	3652.1	2716.5	0.743819	-0.426977	1.41172e-05	0.000765552
Tb927.10.5330-1	Tb927.10.5330	40S ribosomal protein S18, putative	601.217	704.587	497.848	0.706581	-0.501073	5.30754e-05	0.00228562
Tb927.3.2750-1	Tb927.3.2750	hypothetical protein, conserved	496.776	431.325	562.227	1.30349	0.382377	0.00511383	0.0596613
Tb927.4.2280-1	Tb927.4.2280	hypothetical protein, conserved	371.125	316.403	425.847	1.3459	0.428573	0.00159502	0.0278573
Tb927.7.4770-1	Tb927.7.4770	cyclophilin-type peptidyl-prolyl cis-trans isomerase, putative (PPIase)	3145.21	2822.74	3467.69	1.22848	0.29688	0.00644203	0.0687646
Tb927.11.6330-1	Tb927.11.6330	6-phosphogluconolactonase (6PGL)	235.782	280.013	191.55	0.684074	-0.547775	0.00582285	0.0649748
Tb927.8.4410-1	Tb927.8.4410	ARP2/3 complex subunit, putative	286.336	244.364	328.307	1.34351	0.426012	0.00155268	0.0275759
Tb927.11.480-1	Tb927.11.480	hypothetical protein, conserved	781.837	671.016	892.657	1.33031	0.411759	0.000227727	0.00735508
Tb927.3.5260-1	Tb927.3.5260	hypothetical protein, conserved	565.305	493.977	636.634	1.28879	0.366021	0.00248616	0.0377871
Tb927.7.3190-1	Tb927.7.3190	hypothetical protein, conserved	905.289	800.385	1010.19	1.26213	0.335864	0.00460607	0.0550965
Tb927.1.4920-1	Tb927.1.4920	hypothetical protein	22.0756	30.1851	13.9662	0.462684	-1.1119	0.00205732	0.0332234
Tb927.11.400-1	Tb927.11.400	hypothetical protein, conserved	556.709	500.463	612.955	1.22478	0.292518	0.00658647	0.0695792
Tb927.11.13190-1	Tb927.11.13190	elongation factor 1 gamma, putative	608.457	731.292	485.621	0.664059	-0.590617	7.08498e-07	6.62144e-05
Tb927.2.1260-1	Tb927.2.1260	expression site-associated gene (ESAG, pseudogene), putative,expression site-associated gene 4 (ESAG4), degenerate	105.764	131.047	80.4817	0.614145	-0.703348	0.000868555	0.0188868
Tb927.10.2980-1	Tb927.10.2980	proteasome regulatory non-ATPase subunit 11,19S proteasome regulatory subunit, Metallo-peptidase, Clan MP, Family M67 (RPN11)	49.5137	61.1119	37.9155	0.620428	-0.688664	0.00501321	0.0588428
Tb927.10.3930-1	Tb927.10.3930	40S ribosomal protein S3A, putative	2910.58	3277.14	2544.01	0.776289	-0.365333	0.000278145	0.0083396
Tb927.2.5140-1	Tb927.2.5140	hypothetical protein, conserved	162.172	139.221	185.122	1.3297	0.411099	0.0104062	0.0955259
Tb927.11.3240-1	Tb927.11.3240	T-complex protein 1, zeta subunit, putative (TCP-1-zeta)	4006.37	4496.57	3516.17	0.781967	-0.354821	0.00120574	0.0236967
Tb927.7.1080-1	Tb927.7.1080	hypothetical protein, conserved	501.427	424.887	577.968	1.36029	0.443911	0.000367691	0.0102988
Tb927.10.5340-1	Tb927.10.5340	40S ribosomal protein S18, putative (RPS18)	2194.74	1525.34	2864.15	1.87771	0.908976	3.13279e-11	1.01932e-08
Tb927.10.12510-1	Tb927.10.12510	P-type H -ATPase, putative	616.875	678.447	555.302	0.818489	-0.288964	0.00972296	0.0912566
Tb927.11.7130-1	Tb927.11.7130	hypothetical protein, conserved	487.491	394.265	580.718	1.47291	0.558671	0.00145075	0.0264416
Tb927.1.660-1	Tb927.1.660	hypothetical protein, unlikely	90.222	56.1502	124.294	2.21359	1.14639	2.58267e-08	4.36322e-06
Tb927.11.14710-1	Tb927.11.14710	hypothetical protein, conserved	164.862	130.676	199.048	1.52322	0.607128	0.000176238	0.00602431
Tb927.10.14640-1	Tb927.10.14640	hypothetical protein, conserved	176.425	142.698	210.151	1.4727	0.558459	0.000723581	0.016468
Tb927.9.10890-1	Tb927.9.10890	hypothetical protein, conserved	802.294	883.038	721.551	0.817123	-0.291375	0.00877072	0.0847429
Tb927.9.11950-1	Tb927.9.11950	hypothetical protein, unlikely	625.439	422.85	828.028	1.95821	0.969535	7.72073e-15	7.53629e-12
Tb927.9.4830-1	Tb927.9.4830	hypothetical protein, unlikely	13.7423	26.4512	1.03332	0.039065	-4.67798	8.48962e-12	3.43241e-09
Tb927.10.7810-1	Tb927.10.7810	hypothetical protein, conserved	808.602	693.528	923.675	1.33185	0.413431	0.000464816	0.0119748
Tb927.11.12590-1	Tb927.11.12590	hypothetical protein, conserved	631.958	706.95	556.967	0.787845	-0.344016	0.00332299	0.0448292
Tb927.11.16050-1	Tb927.11.16050	hypothetical protein, conserved	543.63	466.287	620.974	1.33174	0.413314	0.00183373	0.0306047
Tb927.2.5910-1	Tb927.2.5910	40S ribosomal protein S13, putative	2163.93	2398.63	1929.23	0.804305	-0.314185	0.00641269	0.068577
Tb927.6.1020-1	Tb927.6.1020	cysteine peptidase precursor,cysteine peptidase, Clan CA, family C1, Cathepsin L-like (Rhodesain)	2254.8	1880.07	2629.54	1.39864	0.484024	3.06331e-06	0.000235637
Tb927.10.3370-1	Tb927.10.3370	60S acidic ribosomal protein P2, putative	573.457	677.3	469.614	0.693362	-0.528318	1.63022e-05	0.00085247
Tb927.7.1340-1	Tb927.7.1340	10 kDa heat shock protein, putative (HSP10)	120.107	150.299	89.9147	0.598239	-0.741206	1.46914e-05	0.000786978
Tb927.8.6760-1	Tb927.8.6760	IgE-dependent histamine-releasing factor, putative	1177.52	1339.38	1015.67	0.758315	-0.39913	0.000404132	0.0110212
Tb927.5.3500-1	Tb927.5.3500	hypothetical protein, conserved	541.611	639.337	443.885	0.694289	-0.526391	2.72651e-05	0.00131607
Tb927.11.12120-1	Tb927.11.12120	RNA-binding protein, putative (RBP9)	481.52	596.843	366.196	0.613555	-0.704735	8.30903e-05	0.00331154
Tb927.10.7860-1	Tb927.10.7860	hypothetical protein, conserved	765.377	596.032	934.722	1.56824	0.649149	2.04466e-08	3.59246e-06
Tb927.4.1670-1	Tb927.4.1670	hypothetical protein, conserved	170.836	144.051	197.62	1.37188	0.456151	0.00273944	0.0400805
Tb927.1.1420-1	Tb927.1.1420	hypothetical protein, conserved	933.465	1096.44	770.488	0.702716	-0.508986	0.00685211	0.0716617
Tb927.11.15780-1	Tb927.11.15780	hypothetical protein, conserved	186.985	156.754	217.215	1.38571	0.470628	0.00366454	0.0473333
Tb927.11.17870-1	Tb927.11.17870	variant surface glycoprotein (VSG), interrupted	71.6936	50.4398	92.9474	1.84274	0.881852	0.000174956	0.00600386
Tb927.11.7460-1	Tb927.11.7460	glucose-regulated protein 78, putative,luminal binding protein 1 (BiP), putative	857.457	983.545	731.369	0.743605	-0.427391	0.00119693	0.0235876
Tb927.11.180-1	Tb927.11.180	electron transfer flavoprotein, putative	463.129	401.379	524.879	1.30769	0.38702	0.00263893	0.0391605
Tb927.8.1880-1	Tb927.8.1880	hypothetical protein, conserved	480.721	393.916	567.525	1.44073	0.526796	5.15936e-05	0.00226625
Tb927.11.16170-1	Tb927.11.16170	hypothetical protein, conserved	111.818	132.491	91.1458	0.68794	-0.539645	0.00266802	0.0393926
Tb927.5.1480-1	Tb927.5.1480	hypothetical protein	75.7773	47.3529	104.202	2.20053	1.13785	2.7091e-07	2.78245e-05
Tb927.3.2270-1	Tb927.3.2270	hypothetical protein, conserved	380.661	454.149	307.172	0.676367	-0.564122	9.11771e-06	0.000537577
Tb927.8.8180-1	Tb927.8.8180	mitochondrial RNA binding complex 1 subunit (MRB8180)	338.362	393.368	283.356	0.720332	-0.473265	0.000705214	0.0163857
Tb927.11.16730-1	Tb927.11.16730	dihydrolipoyl dehydrogenase (GCVL-2)	3329.58	2888.1	3771.06	1.30572	0.384846	0.000154902	0.00544326
Tb927.10.6910-1	Tb927.10.6910	Sterol methyltransferase, putative	197.819	168.525	227.112	1.34765	0.430443	0.0034211	0.0457449
Tb927.9.4270-1	Tb927.9.4270	hypothetical protein, unlikely	101.09	127.584	74.596	0.584682	-0.774276	6.52442e-05	0.00270363
Tb927.8.1420-1	Tb927.8.1420	acyl-CoA dehydrogenase, mitochondrial precursor, putative	675.275	770.165	580.384	0.753584	-0.40816	0.000982029	0.0205609
Tb927.10.5360-1	Tb927.10.5360	40S ribosomal protein S10, putative	366.152	458.314	273.991	0.597823	-0.742209	2.68098e-07	2.78245e-05
Tb927.5.4560-1	Tb927.5.4560	guanine deaminase, putative,guanase, putative,guanine aminase, putative,guanine aminohydrolase, putative	870.72	991.022	750.419	0.757217	-0.401221	0.00682794	0.071494
Tb927.11.4430-1	Tb927.11.4430	ferric reductase, putative,ferric reductase transmembrane component, putative	620.248	694.415	546.082	0.786392	-0.346679	0.00195734	0.0321406
Tb927.3.2960-1	Tb927.3.2960	inosine-adenosine-guanosine-nucleosidehydrolase,IAG-nucleoside hydrolase (IAGNH)	3297.38	3663.02	2931.75	0.800363	-0.321274	0.00122487	0.024019
Tb927.9.3570-1	Tb927.9.3570	hypothetical protein, unlikely	21.4595	11.868	31.051	2.61635	1.38756	0.000505747	0.012804
Tb927.10.12720-1	Tb927.10.12720	hypothetical protein, conserved	1100.67	940.037	1261.3	1.34175	0.424119	0.000200285	0.00676731
Tb927.10.4170-1	Tb927.10.4170	hypothetical protein, conserved	2320.11	2039.66	2600.57	1.275	0.350498	0.00142892	0.0263167
Tb927.7.4360-1	Tb927.7.4360	hypothetical protein, conserved	386.834	334.055	439.614	1.31599	0.396152	0.00173209	0.029507
Tb927.10.720-1	Tb927.10.720	hypothetical protein, conserved	1577.65	1410.5	1744.8	1.23701	0.306854	0.00609521	0.0667348
Tb927.10.13460-1	Tb927.10.13460	hypothetical protein	65.6297	47.7401	83.5193	1.74946	0.806907	0.00173258	0.029507
Tb927.6.3830-1	Tb927.6.3830	hypothetical protein, conserved	290.465	237.224	343.706	1.44886	0.534923	0.000226473	0.00734158
Tb927.10.8430-1	Tb927.10.8430	40S ribosomal protein S12, putative	3926.02	4393.45	3458.59	0.787215	-0.34517	0.00106623	0.0217833
Tb927.10.8190-1	Tb927.10.8190	T-complex protein 1, theta subunit, putative,CCT-theta, putative (TCP-1-theta)	3018.76	3430.68	2606.84	0.759862	-0.396191	0.00110725	0.0224129
Tb927.9.7020-1	Tb927.9.7020	hypothetical protein, conserved	151.901	129.21	174.591	1.35122	0.43426	0.00508825	0.0594419
Tb927.11.2350-1	Tb927.11.2350	hypothetical protein, conserved	159.637	134.174	185.101	1.37956	0.464209	0.00612274	0.0667348
Tb927.9.5840-1	Tb927.9.5840	unspecified product (TRYP1)	259.024	298.378	219.671	0.736217	-0.441797	0.00253139	0.0383419
Tb927.8.2840-1	Tb927.8.2840	hypothetical protein, conserved	362.067	404.699	319.434	0.789314	-0.34133	0.00436505	0.0533337
Tb927.10.8590-1	Tb927.10.8590	flagellum transition zone component (FTZC)	1016.69	893.347	1140.03	1.27613	0.351777	0.00391086	0.049067
Tb927.10.3230-1	Tb927.10.3230	protein kinase, putative	638.701	726.442	550.959	0.758434	-0.398905	0.000804517	0.0178178
Tb927.3.4100-1	Tb927.3.4100	hypothetical protein, conserved	2354.47	2814.35	1894.59	0.673191	-0.570912	7.54053e-08	1.01913e-05
Tb927.11.17440-1	Tb927.11.17440	variant surface glycoprotein (VSG), degenerate	72.0716	93.4087	50.7346	0.543147	-0.880586	7.41569e-05	0.00302329
Tb927.11.3490-1	Tb927.11.3490	hypothetical protein, conserved	2357.96	2568.4	2147.53	0.836134	-0.258193	0.00856349	0.0835891
Tb927.10.9610-1	Tb927.10.9610	hypothetical protein	101.821	83.2497	120.392	1.44616	0.532223	0.00570303	0.0638285
Tb927.6.4680-1	Tb927.6.4680	hypothetical protein, conserved	507.108	413.216	601.001	1.45445	0.54047	1.10826e-05	0.000624104
Tb927.7.1750-1	Tb927.7.1750	60S ribosomal protein L7, putative	872.313	1027.97	716.651	0.697148	-0.520462	6.99543e-06	0.000442121
Tb927.5.1120-1	Tb927.5.1120	hypothetical protein, conserved	1691.3	1510.21	1872.39	1.23982	0.31013	0.00291878	0.0412907
Tb927.11.2400-1	Tb927.11.2400	hypothetical protein, conserved	646.309	732.923	559.695	0.763648	-0.38902	0.00154436	0.0275759
Tb927.10.7410-1	Tb927.10.7410	succinyl-CoA ligase [GDP-forming] beta-chain, putative	4708.69	4167.87	5249.51	1.25952	0.332874	0.00096032	0.0202312
Tb927.11.11650-1	Tb927.11.11650	hypothetical protein, conserved	1165.96	1040.24	1291.68	1.24172	0.312336	0.00456409	0.0549254
Tb927.4.5150-1	Tb927.4.5150	hypothetical protein, conserved	172.593	142.347	202.839	1.42496	0.51092	0.00138829	0.0258615
Tb927.10.14220-1	Tb927.10.14220	hypothetical protein, conserved	677.008	594.754	759.263	1.2766	0.352305	0.00604496	0.0664643
Tb927.11.16780-1	Tb927.11.16780	hypothetical protein	114.547	141.525	87.5687	0.618751	-0.692569	0.000368109	0.0102988
Tb927.7.6630-1	Tb927.7.6630	hypothetical protein, conserved	697.621	791.503	603.738	0.762774	-0.390673	0.0104001	0.0955259
Tb927.4.830-1	Tb927.4.830	hypothetical protein, conserved	120.78	97.2457	144.313	1.48401	0.5695	0.00155247	0.0275759
Tb927.3.3570-1	Tb927.3.3570	hypothetical protein, conserved	132.467	94.7992	170.135	1.79469	0.843735	3.98246e-06	0.000277666
Tb927.2.5890-1	Tb927.2.5890	hypothetical protein, conserved	534.925	467.132	602.718	1.29025	0.367652	0.00535897	0.0615406
Tb927.4.2930-1	Tb927.4.2930	hypothetical protein, conserved	410.304	359.707	460.901	1.28132	0.357632	0.00492734	0.0581029
Tb927.9.11410-1	Tb927.9.11410	unspecified product	378.521	450.152	306.89	0.681746	-0.552693	1.07818e-05	0.000611084
Tb927.10.2340-1	Tb927.10.2340	hypothetical protein, conserved	195.761	152.101	239.422	1.5741	0.65453	6.83753e-05	0.00282008
Tb927.10.2970-1	Tb927.10.2970	hypothetical protein, conserved	320.639	241.405	399.873	1.65644	0.728086	2.26547e-06	0.000182588
Tb927.10.7680-1	Tb927.10.7680	GTPase activating protein, putative	1659.58	1837.72	1481.44	0.80613	-0.310915	0.00613055	0.0667371
Tb927.11.4300-1	Tb927.11.4300	60S ribosomal protein L18, putative (RPL18)	5404.41	6073.87	4734.95	0.77956	-0.359269	0.000302743	0.00881932
Tb927.2.3080-1	Tb927.2.3080	fatty acid desaturase, putative,oleate desaturase, putative	2554.86	2879.2	2230.52	0.774699	-0.368293	0.000924571	0.0196467
Tb927.3.4720-1	Tb927.3.4720	dynamin, putative,vacuolar sortin protein 1, putative	1148.69	1302.26	995.126	0.764154	-0.388065	0.00071671	0.0164679
Tb927.11.9440-1	Tb927.11.9440	hypothetical protein, conserved	1133.62	1260.51	1006.73	0.798672	-0.324324	0.00562633	0.0634782
Tb927.8.5460-1	Tb927.8.5460	flagellar calcium-binding protein,44 kDa calflagin,44 kDa calcimedin (Tb-44)	383.286	454.855	311.717	0.68531	-0.545171	0.0030546	0.0425715
Tb927.8.8120-1	Tb927.8.8120	hypothetical protein, conserved	475.747	395.713	555.782	1.40451	0.490065	0.000174357	0.00600386
Tb927.4.2530-1	Tb927.4.2530	hypothetical protein, conserved	1812.54	2158.88	1466.21	0.679151	-0.558197	5.23539e-07	5.11032e-05
Tb927.5.2730-1	Tb927.5.2730	hypothetical protein, conserved	220.403	183.895	256.91	1.39705	0.482386	0.00103367	0.0212666
Tb927.10.12640-1	Tb927.10.12640	chaperone protein DNAj, putative	709.733	631.028	788.438	1.24945	0.321292	0.00528336	0.0610315
Tb927.3.2290-1	Tb927.3.2290	chaperone protein DNAj, putative	492.755	423.819	561.691	1.32531	0.406327	0.00901216	0.08615
Tb927.4.4950-1	Tb927.4.4950	hypothetical protein, conserved	119.966	99.2356	140.697	1.41781	0.503666	0.00735877	0.0752582
Tb927.1.4230-1	Tb927.1.4230	hypothetical protein, conserved	691.228	618.262	764.195	1.23604	0.305722	0.0103963	0.0955259
Tb927.9.11710-1	Tb927.9.11710	hypothetical protein, unlikely	241.881	120.414	363.349	3.01749	1.59335	1.01261e-25	1.77916e-22
Tb927.9.9500-1	Tb927.9.9500	hypothetical protein, unlikely	83.3833	49.9892	116.777	2.33605	1.22407	3.01157e-08	4.89937e-06
Tb927.1.4670-1	Tb927.1.4670	hypothetical protein, unlikely	124.502	156.875	92.1283	0.587272	-0.767899	0.00834935	0.0823222
Tb927.2.4680-1	Tb927.2.4680	hypothetical protein, conserved	316.941	270.182	363.7	1.34613	0.428818	0.00275567	0.040125
Tb927.6.4490-1	Tb927.6.4490	hypothetical protein, conserved	455.972	375.951	535.993	1.4257	0.511669	7.39829e-05	0.00302329
Tb927.8.7780-1	Tb927.8.7780	hypothetical protein, conserved	1665.71	1927.59	1403.82	0.728278	-0.457438	0.00432214	0.0529075
Tb927.6.2720-1	Tb927.6.2720	calcium-binding protein, putative	714.205	803.521	624.888	0.777687	-0.362738	0.00308552	0.0427342
Tb927.11.12300-1	Tb927.11.12300	hypothetical protein, conserved	370.458	323.693	417.223	1.28894	0.36619	0.00809094	0.0802172
Tb927.3.5540-1	Tb927.3.5540	dynein intermediate chain WDRD34, putative	730.071	843.418	616.724	0.73122	-0.451623	0.000204608	0.00680863
Tb927.9.9490-1	Tb927.9.9490	hypothetical protein, unlikely	92.5721	47.642	137.502	2.88616	1.52915	8.59567e-12	3.43241e-09
Tb927.11.3610-1	Tb927.11.3610	nucleobase/nucleoside transporter 8.1 (NT8.1)	151.742	114.352	189.133	1.65396	0.725926	2.2329e-05	0.00109588
Tb927.8.2140-1	Tb927.8.2140	hypothetical protein, conserved	231.188	199.378	262.997	1.31909	0.399546	0.00410054	0.0509523
Tb927.9.2770-1	Tb927.9.2770	hypothetical protein, unlikely	18.6398	26.4124	10.8672	0.411443	-1.28123	0.00352758	0.046254
Tb927.1.1650-1	Tb927.1.1650	hypothetical protein, conserved	100.742	80.3702	121.113	1.50694	0.591621	0.00431316	0.0529075
Tb927.7.4380-1	Tb927.7.4380	hypothetical protein, conserved	463.649	398.373	528.924	1.32771	0.408941	0.00166618	0.0287583
Tb927.7.5210-1	Tb927.7.5210	hypothetical protein, conserved	2639.41	2899.58	2379.23	0.820542	-0.28535	0.00384876	0.0486936
Tb927.10.2350-1	Tb927.10.2350	pyruvate dehydrogenase complex E3 binding protein, putative	518.009	443.402	592.615	1.33652	0.418479	0.00203984	0.0330853
Tb927.11.3690-1	Tb927.11.3690	hypothetical protein, conserved	610.707	535.383	686.032	1.28139	0.357706	0.00316484	0.0433421
Tb927.9.10800-1	Tb927.9.10800	hypothetical protein, unlikely	66.1086	45.023	87.1943	1.93666	0.953573	0.000125292	0.00470381
Tb927.5.4020-1	Tb927.5.4020	hypothetical protein	186.742	101.17	272.315	2.69165	1.42849	1.67851e-06	0.000141786
Tb927.7.740-1	Tb927.7.740	chaperone protein DNAj, putative	818.561	723.761	913.361	1.26196	0.335671	0.00769249	0.0780352
Tb927.1.4100-1	Tb927.1.4100	cytochrome oxidase subunit IV (COXIV)	755.575	638.081	873.068	1.36827	0.452354	0.000211601	0.0069884
Tb927.10.10990-1	Tb927.10.10990	predicted WD40 repeat protein	566.374	635.938	496.81	0.781223	-0.356193	0.00105399	0.0216024
Tb927.11.1430-1	Tb927.11.1430	hypothetical protein, conserved	2604.02	2894.58	2313.45	0.799237	-0.323304	0.00126491	0.0244345
Tb927.9.11220-1	Tb927.9.11220	hypothetical protein, conserved	440.339	519.802	360.875	0.694255	-0.526463	0.00872596	0.0845177
Tb927.10.4110-1	Tb927.10.4110	60S ribosomal protein L30 (RPL30)	417.129	498.699	335.559	0.672869	-0.571602	0.00218681	0.0346772
Tb927.4.1100-1	Tb927.4.1100	ribosomal protein L21E (60S), putative	2281.54	2561.52	2001.56	0.781396	-0.355875	0.000418047	0.0113001
Tb927.7.5940-1	Tb927.7.5940	Protein Associated with Differentiation (TbPAD2)	1073.87	890.581	1257.17	1.41163	0.49736	3.52703e-06	0.000256944
Tb927.11.17000-1	Tb927.11.17000	leucine-rich repeat protein (LRRP), putative	7833.57	9300.1	6367.03	0.684619	-0.546626	3.58014e-06	0.000256944
Tb927.6.3690-1	Tb927.6.3690	pre-mRNA cleavage complex II Clp1-like, conserved	658.735	749.403	568.067	0.758026	-0.39968	0.00115823	0.0231068
Tb927.10.9570-1	Tb927.10.9570	paraflagellar rod component, putative (PFC14)	5166	5954.3	4377.7	0.735216	-0.44376	2.02157e-05	0.00100473
Tb927.9.12450-1	Tb927.9.12450	class I transcription factor A, subunit 2 (CITFA-2)	517.703	430.837	604.57	1.40325	0.488767	3.0632e-05	0.0014546
Tb927.9.11730-1	Tb927.9.11730	hypothetical protein, unlikely	28.6736	39.9205	17.4267	0.436534	-1.19583	0.000667568	0.0156807
Tb927.9.15630-1	Tb927.9.15630	BARP protein (BARP)	109.931	92.1632	127.699	1.38557	0.470481	0.00765811	0.0777763
Tb927.6.440-1	Tb927.6.440	haptoglobin-hemoglobin receptor (HpHbR)	881.509	767.918	995.099	1.29584	0.373888	0.00143918	0.02634
Tb927.11.830-1	Tb927.11.830	hypothetical protein, conserved	1251.83	1088.07	1415.59	1.30101	0.379629	0.00294877	0.041581
Tb927.10.7850-1	Tb927.10.7850	protein-L-isoaspartate, putative	323.763	273.021	374.504	1.3717	0.455968	0.00118515	0.0234494
Tb927.9.1970-1	Tb927.9.1970	syntaxin binding protein 1, putative	468.566	546.965	390.167	0.713331	-0.487356	9.24562e-05	0.00365868
Tb927.5.2010-1	Tb927.5.2010	hypothetical protein	168.214	206.787	129.642	0.626935	-0.673613	0.000288047	0.00857794
Tb927.10.1640-1	Tb927.10.1640	hypothetical protein	103.011	121.798	84.2246	0.691509	-0.53218	0.00562542	0.0634782
Tb927.11.15330-1	Tb927.11.15330	phosphatidylinositol 3-kinase catalytic subunit, putative	776.239	677.043	875.435	1.29303	0.370754	0.00155379	0.0275759
Tb927.7.2510-1	Tb927.7.2510	endoplasmatic reticulum retrieval protein, putative	850.866	972.951	728.78	0.749041	-0.416884	0.000513189	0.0129551
Tb927.7.2480-1	Tb927.7.2480	peptidyl-prolyl cis-trans isomerase, putative (PAR45)	429.294	368.423	490.166	1.33044	0.411905	0.00279985	0.040125
Tb927.11.13730-1	Tb927.11.13730	ornithine decarboxylase (ODC)	871.745	1038.69	704.804	0.678554	-0.559465	9.89679e-07	8.96323e-05
Tb927.10.8230-1	Tb927.10.8230	protein disulfide isomerase,bloodstream- specific protein 2 precursor	12162.9	14500.2	9825.66	0.677623	-0.561445	1.36472e-08	2.5605e-06
Tb927.3.2720-1	Tb927.3.2720	hypothetical protein	279.419	323.304	235.533	0.72852	-0.45696	0.00204463	0.0330853
Tb927.9.12980-1	Tb927.9.12980	hypothetical protein, conserved	1174.94	1322.72	1027.16	0.77655	-0.364849	0.000925866	0.0196467
Tb927.8.7410-1	Tb927.8.7410	calreticulin, putative	1732.27	1551.43	1913.11	1.23313	0.302321	0.00940114	0.089189
Tb927.9.5190-1	Tb927.9.5190	proliferative cell nuclear antigen (PCNA), putative	1278.7	1416.76	1140.64	0.805102	-0.312757	0.00230772	0.0359937
Tb927.10.6730-1	Tb927.10.6730	hypothetical protein, conserved	1463.38	1310.64	1616.12	1.23308	0.302263	0.00631712	0.0680096
Tb927.6.1790-1	Tb927.6.1790	hypothetical protein	34.3369	46.9793	21.6944	0.461787	-1.1147	0.000276303	0.0083396
Tb927.8.6990-1	Tb927.8.6990	hypothetical protein, conserved	107.661	128.505	86.8171	0.675592	-0.565777	0.00839795	0.0826904
Tb927.8.550-1	Tb927.8.550	peptide methionine sulfoxide reductase, putative,peptide Met(O) reductase, putative,methionine-S-sulfoxide reductase, putative	250.482	200.918	300.046	1.49338	0.578582	0.000130802	0.00480793
Tb927.11.11540-1	Tb927.11.11540	DNA topoisomerase II, putative (TOP2)	985.069	847.303	1122.83	1.32519	0.406195	0.000231071	0.00740565
Tb927.1.1750-1	Tb927.1.1750	hypothetical protein, conserved	323.309	280.918	365.699	1.3018	0.380507	0.00638965	0.068455
Tb927.11.16130-1	Tb927.11.16130	nucleoside diphosphate kinase (NDPK)	3616.65	3998.07	3235.22	0.809195	-0.30544	0.00158936	0.0278573
Tb927.11.1230-1	Tb927.11.1230	hypothetical protein, conserved	1186.05	976.67	1395.43	1.42877	0.514769	0.000160441	0.00559314
Tb927.8.1920-1	Tb927.8.1920	unspecified product	431.666	480.801	382.531	0.795611	-0.329864	0.00888159	0.0855451
Tb927.5.850-1	Tb927.5.850	hypothetical protein, conserved	451.533	504.858	398.208	0.788751	-0.342358	0.00536936	0.0615794
Tb927.1.4290-1	Tb927.1.4290	hypothetical protein, unlikely	47.2245	32.7863	61.6626	1.88074	0.911299	0.00040522	0.0110212
Tb927.9.8950-1	Tb927.9.8950	CAAX prenyl protease 1, putative,metallo- peptidase, Clan M- Family M48	3165.09	3505.73	2824.44	0.805664	-0.311749	0.00231261	0.0359937
Tb927.8.4250-1	Tb927.8.4250	hypothetical protein, conserved	492.64	430.833	554.446	1.28692	0.36392	0.00311243	0.0429338
Tb927.10.14140-1	Tb927.10.14140	pyruvate kinase 1 (PYK1)	16465.4	21874.9	11055.8	0.505412	-0.984468	2.34416e-09	5.41932e-07
Tb927.5.1230-1	Tb927.5.1230	hypothetical protein, conserved	1356.18	1201.7	1510.66	1.2571	0.330105	0.00306013	0.0425715
Tb927.10.5610-1	Tb927.10.5610	40S ribosomal protein S9, putative	4669.67	5229.64	4109.7	0.785847	-0.347679	0.000456098	0.0119313
Tb927.8.6410-1	Tb927.8.6410	short-chain dehydrogenase, putative	454.495	403.837	505.154	1.25089	0.322952	0.00861853	0.0839528
Tb927.1.2370-1	Tb927.1.2370	beta tubulin	8894.64	11010.2	6779.05	0.615705	-0.699688	5.78225e-12	2.71911e-09
Tb927.8.6320-1	Tb927.8.6320	hypothetical protein, conserved	343.752	282.659	404.844	1.43227	0.518301	0.000129526	0.00480122
Tb927.11.880-1	Tb927.11.880	cyclophilin a,cyclophilin type peptidyl-prolyl cis-trans isomerase (CYPA)	6810.13	8372.67	5247.58	0.626751	-0.674036	2.49457e-11	9.13116e-09
Tb927.5.2810-1	Tb927.5.2810	hypothetical protein, conserved	163.066	135.018	191.113	1.41546	0.501271	0.00135807	0.0255857
Tb927.2.5360-1	Tb927.2.5360	hypothetical protein, conserved	147.328	123.988	170.668	1.37649	0.460991	0.00725735	0.0745682
Tb927.9.6170-1	Tb927.9.6170	arginine kinase (AK)	1686.43	1855.88	1516.99	0.817395	-0.290895	0.00634786	0.0681736
Tb927.7.7400-1	Tb927.7.7400	hypothetical protein, conserved	1112.36	988.264	1236.45	1.25113	0.323235	0.00813433	0.0804731
Tb927.1.3810-1	Tb927.1.3810	hypothetical protein, conserved	233.286	270.266	196.306	0.726344	-0.461274	0.00381301	0.0484986
Tb927.9.7770-1	Tb927.9.7770	spermidine synthase (SpSyn)	962.466	1075.43	849.497	0.78991	-0.34024	0.00138948	0.0258615
Tb927.7.3720-1	Tb927.7.3720	hypothetical protein	113.662	88.5837	138.741	1.56621	0.647279	0.000455834	0.0119313
Tb927.10.8470-1	Tb927.10.8470	glucose transporter, putative	312.44	370.198	254.682	0.687961	-0.539601	0.00379647	0.0484087
Tb927.11.9000-1	Tb927.11.9000	cation transporter, putative	159.793	190.16	129.427	0.68062	-0.555078	0.000218395	0.00713234
Tb927.9.3090-1	Tb927.9.3090	hypothetical protein, unlikely	97.9519	128.559	67.3451	0.523847	-0.932783	1.63361e-06	0.000139333
Tb927.8.3670-1	Tb927.8.3670	hypothetical protein	118.602	97.0095	140.195	1.44517	0.531239	0.00544905	0.0622495
Tb927.9.12820-1	Tb927.9.12820	dynein light chain, putative	308.474	355.175	261.774	0.73703	-0.440205	0.0041481	0.0513132
Tb927.4.4880-1	Tb927.4.4880	hypothetical protein, conserved	1561.09	1268.97	1853.21	1.4604	0.546366	1.11701e-05	0.000625026
Tb927.5.300-1	Tb927.5.300	thymine-7-hydroxylase, putative (TLP5)	60.4819	77.5589	43.4049	0.559638	-0.837434	0.01056	0.096436
Tb927.4.3940-1	Tb927.4.3940	calpain-like cysteine peptidase, putative,cysteine peptidase, Clan CA, family C2, putative (TbCALP2)	811.198	688.049	934.347	1.35797	0.441448	0.000249343	0.00785116
Tb927.4.550-1	Tb927.4.550	hypothetical protein, conserved	299.626	236.791	362.461	1.53072	0.614212	2.00973e-05	0.00100473
Tb927.4.1740-1	Tb927.4.1740	hypothetical protein, conserved	1166.74	1282.2	1051.28	0.819907	-0.286469	0.00966519	0.0909086
Tb927.5.4380-1	Tb927.5.4380	kinetoplastid-specific phospho-protein phosphatase, putative	1825.87	2021.55	1630.18	0.8064	-0.310432	0.00349028	0.0460392
Tb927.10.7930-1	Tb927.10.7930	2,3-bisphosphoglycerate-independent phosphoglycerate mutase (PGAM)	3213.1	3608.73	2817.47	0.780736	-0.357092	0.000532078	0.0132793
Tb927.10.13860-1	Tb927.10.13860	GPI-anchor transamidase subunit 8 (GPI8)	1225.39	1081.81	1368.96	1.26544	0.339634	0.00362608	0.0469147
Tb927.2.2590-1	Tb927.2.2590	hypothetical protein, conserved	102.282	119.785	84.7803	0.707773	-0.49864	0.00977715	0.0913518
Tb927.3.3990-1	Tb927.3.3990	KREPB6 (KREPB6)	281.654	236.622	326.687	1.38063	0.465323	0.000642688	0.0153424
Tb927.9.1910-1	Tb927.9.1910	hypothetical protein, conserved	318.034	278.494	357.573	1.28395	0.36059	0.0108775	0.0985141
Tb927.5.1160-1	Tb927.5.1160	hypothetical protein, conserved	1723.3	1926.34	1520.25	0.789192	-0.341552	0.00186474	0.030909
Tb927.9.9940-1	Tb927.9.9940	PACRGB	925.013	1019.97	830.053	0.813799	-0.297255	0.00882378	0.0850899
Tb927.11.9760-1	Tb927.11.9760	hypothetical protein, conserved	532.966	591.192	474.74	0.803022	-0.316489	0.00687369	0.0717727
Tb927.1.840-1	Tb927.1.840	hypothetical protein, conserved	258.232	215.855	300.61	1.39265	0.477833	0.0023149	0.0359937
Tb927.10.13230-1	Tb927.10.13230	hypothetical protein, conserved	385.79	331.376	440.204	1.32841	0.409704	0.0026863	0.0395959
Tb927.9.5880-1	Tb927.9.5880	hypothetical protein, conserved	753.669	673.801	833.537	1.23707	0.306925	0.00920401	0.0876976
Tb927.5.3730-1	Tb927.5.3730	hypothetical protein, conserved	667.173	592.842	741.503	1.25076	0.322805	0.00804306	0.0801569
Tb927.11.2360-1	Tb927.11.2360	phenylalanyl-tRNA synthetase (beta subunit), putative	1793.72	1979.37	1608.07	0.812414	-0.299712	0.0050275	0.0588428
Tb927.1.3900-1	Tb927.1.3900	hypothetical protein, unlikely	44.6941	24.0662	65.3221	2.71427	1.44057	5.02322e-07	4.95831e-05
Tb927.10.3830-1	Tb927.10.3830	hypothetical protein	2125.57	2399.39	1851.75	0.771762	-0.373773	0.000462239	0.0119434
Tb927.5.2930-1	Tb927.5.2930	hypothetical protein, conserved	1361.11	1189.95	1532.26	1.28766	0.364754	0.00113323	0.0228436
Tb927.10.3660-1	Tb927.10.3660	aspartate aminotransferase	1882.13	2106.49	1657.77	0.786983	-0.345595	0.0096847	0.0909947
Tb927.7.6860-1	Tb927.7.6860	expression site-associated gene (ESAG) protein, putative,expression site-associated gene 5 (ESAG5) protein, putative	126.192	150.888	101.495	0.672654	-0.572064	0.00178315	0.0300444
Tb927.11.5810-1	Tb927.11.5810	hypothetical protein, conserved	325.375	283.951	366.799	1.29177	0.36935	0.00562378	0.0634782
Tb927.11.8490-1	Tb927.11.8490	DNA polymerase kappa, putative	54.2108	33.902	74.5196	2.19809	1.13625	3.53994e-06	0.000256944
Tb927.11.4340-1	Tb927.11.4340	hypothetical protein, conserved	642.909	536.872	748.945	1.39502	0.480281	0.000461986	0.0119434
Tb927.8.1890-1	Tb927.8.1890	cytochrome c1, heme protein, mitochondrial precursor	721.707	812.805	630.61	0.775844	-0.366161	0.00244469	0.0372858
Tb927.9.10760-1	Tb927.9.10760	hypothetical protein, unlikely	931.897	506.705	1357.09	2.67826	1.4213	3.6116e-33	7.93197e-30
Tb927.6.3940-1	Tb927.6.3940	hypothetical protein, conserved	771.466	892.065	650.868	0.72962	-0.454783	5.6779e-05	0.00240154
Tb927.9.8850-1	Tb927.9.8850	actin A	43.3906	32.3565	54.4247	1.68203	0.750205	0.00895396	0.0859678
Tb927.11.10660-1	Tb927.11.10660	hypothetical protein, conserved	3952.06	3461.64	4442.47	1.28334	0.359903	0.0107596	0.0979514
Tb927.8.1540-1	Tb927.8.1540	hypothetical protein, conserved	997.603	1090.92	904.291	0.828928	-0.270681	0.00842715	0.0827596
Tb927.5.960-1	Tb927.5.960	hypothetical protein, conserved	620.396	685.312	555.479	0.81055	-0.303027	0.00926898	0.0880302
Tb927.8.4170-1	Tb927.8.4170	RNA-binding protein, putative (MRD1)	610.856	504.571	717.141	1.42129	0.507198	4.76429e-05	0.00211385
Tb927.10.1150-1	Tb927.10.1150	hypothetical protein, conserved	903.384	815.794	990.974	1.21473	0.280641	0.0105585	0.096436
Tb927.10.6500-1	Tb927.10.6500	amino acid transporter, putative,amino acid permease, putative	449.585	512.736	386.435	0.753673	-0.40799	0.00353766	0.0463164
Tb927.5.2770-1	Tb927.5.2770	hypothetical protein, conserved	516.704	576.535	456.873	0.792446	-0.335616	0.00620317	0.0673608
Tb927.10.13170-1	Tb927.10.13170	hypothetical protein, conserved	260.225	207.566	312.885	1.5074	0.592064	4.759e-05	0.00211385
Tb927.2.4210-1	Tb927.2.4210	glycosomal phosphoenolpyruvate carboxykinase (PEPCK)	1832.54	2014.5	1650.58	0.819348	-0.287452	0.00379666	0.0484087
Tb927.7.6400-1	Tb927.7.6400	hypothetical protein, conserved	615.901	737.623	494.179	0.669962	-0.577848	3.58531e-06	0.000256944
Tb927.7.7040-1	Tb927.7.7040	methylthioadenosine phosphorylase, putative (MTAP)	1423.02	1599.87	1246.16	0.778916	-0.360461	0.0019997	0.0325322
Tb927.8.5670-1	Tb927.8.5670	hypothetical protein, conserved	102.034	64.886	139.182	2.14502	1.10099	9.0455e-06	0.000537577
Tb927.8.5230-1	Tb927.8.5230	cyclophilin-type peptidyl-prolyl cis-trans isomerase, putative,PPIase, putative,rotamase, putative,cyclophilin, putative (PPIase)	501.961	601.226	402.696	0.669792	-0.578215	4.30273e-06	0.000295309
Tb927.1.4140-1	Tb927.1.4140	hypothetical protein, conserved	398.133	348.231	448.035	1.2866	0.363567	0.00602095	0.0663664
Tb927.6.2500-1	Tb927.6.2500	hypothetical protein, conserved	163.814	133.999	193.629	1.44501	0.531076	0.00126831	0.0244345
Tb927.9.5520-1	Tb927.9.5520	ubiquitin carboxyl-terminal hydrolase, putative,cysteine peptidase, Clan CA, family C19, putative	1499.85	1317.64	1682.07	1.27658	0.352284	0.00722914	0.0744367
Tb927.11.10030-1	Tb927.11.10030	60S ribosomal protein L29, putative	598.135	695.701	500.57	0.719519	-0.474895	3.42754e-05	0.00160165
Tb927.7.560-1	Tb927.7.560	hypothetical protein, conserved	738.045	659.249	816.841	1.23905	0.309232	0.00460506	0.0550965
Tb927.4.3920-1	Tb927.4.3920	hypothetical protein, conserved	989.236	849.151	1129.32	1.32994	0.411361	0.00167924	0.0289257
Tb927.9.14240-1	Tb927.9.14240	Nucleoporin (Nup82)	1028.41	1146.59	910.236	0.793865	-0.333034	0.00237315	0.0367045
Tb927.10.12850-1	Tb927.10.12850	ttaggg binding factor	9522.23	7323.41	11721.1	1.60049	0.678516	2.00795e-09	4.89995e-07
Tb927.11.6300-1	Tb927.11.6300	40S ribosomal protein S5, putative	7086.06	7986.28	6185.85	0.774559	-0.368552	0.000140856	0.00507141
Tb927.1.1590-1	Tb927.1.1590	hypothetical protein, unlikely	74.3907	50.3643	98.4172	1.95411	0.96651	7.93132e-06	0.000488621
Tb927.7.2330-1	Tb927.7.2330	hypothetical protein, conserved	1717.25	1427.27	2007.23	1.40635	0.491954	0.00570351	0.0638285
Tb927.8.4890-1	Tb927.8.4890	endoplasmic reticulum oxidoreductin, putative,pol-associated gene 1	2204.07	1913.91	2494.23	1.30321	0.382071	0.000847391	0.0185182
Tb927.5.1530-1	Tb927.5.1530	hypothetical protein, conserved	596.112	679.209	513.015	0.755313	-0.404853	0.00844901	0.0828399
Tb927.7.2110-1	Tb927.7.2110	hypothetical protein, conserved	674.69	584.479	764.901	1.30869	0.388123	0.000747794	0.0168445
Tb927.9.1720-1	Tb927.9.1720	peroxisomal membrane protein 4, putative	312.116	351.904	272.328	0.773869	-0.369839	0.00606829	0.0665542
Tb927.9.2110-1	Tb927.9.2110	hypothetical protein, conserved	262.844	215.014	310.674	1.4449	0.530968	0.000299114	0.00878835
Tb927.8.3550-1	Tb927.8.3550	mitogen-activated protein kinase 3, putative	1063.73	1217.03	910.427	0.748072	-0.418752	0.000132198	0.00483898
Tb927.11.17040-1	Tb927.11.17040	expression site-associated gene (ESAG) protein, putative,expression site-associated gene 4 (ESAG4) protein, putative,receptor-type adenylate cyclase, putative	419.258	482.295	356.221	0.738596	-0.437143	0.000447101	0.0119024
Tb927.10.12550-1	Tb927.10.12550	hypothetical protein, conserved	220.365	253.173	187.558	0.740828	-0.43279	0.00424207	0.0521211
Tb927.4.2960-1	Tb927.4.2960	hypothetical protein, conserved	165.75	113.92	217.581	1.90996	0.933539	5.50311e-08	7.67378e-06
Tb927.7.5720-1	Tb927.7.5720	hypothetical protein, conserved	293.99	331.811	256.17	0.772035	-0.373263	0.00978509	0.0913518
Tb927.8.7080-1	Tb927.8.7080	hypothetical protein, conserved	1350.92	1191.1	1510.75	1.26836	0.342961	0.0015337	0.0275582
Tb927.3.600-1	Tb927.3.600	hypothetical protein	48.2927	63.0092	33.5763	0.532879	-0.908119	0.000536261	0.0133081
Tb927.10.9450-1	Tb927.10.9450	hypothetical protein	1058.38	887.534	1229.23	1.38499	0.469876	1.62119e-05	0.00085247
Tb927.11.16500-1	Tb927.11.16500	hypothetical protein, conserved	357.291	311.458	403.125	1.29432	0.372189	0.00624373	0.0677175
Tb927.11.13220-1	Tb927.11.13220	phospholipid:diacylglycerol acyltransferase-like protein	908.481	758.756	1058.21	1.39466	0.479911	1.72282e-05	0.00087994
Tb927.3.850-1	Tb927.3.850	hypothetical protein, conserved	378.55	331.574	425.526	1.28335	0.359914	0.00498307	0.0586813
Tb927.2.2670-1	Tb927.2.2670	histone H4 variant	1215.49	1002.56	1428.41	1.42476	0.510718	3.73004e-06	0.000262147
Tb927.5.1260-1	Tb927.5.1260	hypothetical protein, conserved	679.189	775.987	582.392	0.750518	-0.414042	0.00072913	0.0165514
Tb927.9.13570-1	Tb927.9.13570	hypothetical protein, conserved	479.481	400.899	558.063	1.39203	0.47719	0.00030318	0.00881932
Tb927.10.5370-1	Tb927.10.5370	40S ribosomal protein S10, putative	274.604	338.138	211.07	0.624214	-0.679888	4.0973e-05	0.00183793
Tb927.1.610-1	Tb927.1.610	hypothetical protein, conserved	375.141	320.766	429.515	1.33903	0.421188	0.00136011	0.0255857
Tb927.4.1560-1	Tb927.4.1560	hypothetical protein, conserved	590.037	519.392	660.682	1.27203	0.347132	0.00485341	0.0574906
Tb927.10.1580-1	Tb927.10.1580	hypothetical protein, conserved	163.108	190.713	135.503	0.710506	-0.493081	0.00696966	0.072374
Tb927.7.6000-1	Tb927.7.6000	protein associated with differentiation 8, putative	486.798	583.406	390.19	0.668814	-0.580323	3.18413e-06	0.000241143
Tb927.9.5910-1	Tb927.9.5910	hypothetical protein, unlikely	122.202	77.3419	167.063	2.16005	1.11107	2.0665e-09	4.90655e-07
Tb927.11.13940-1	Tb927.11.13940	ubiquitin-conjugating enzyme E2, putative,ubiquitin carrier protein, putative,ubiquitin-protein ligase, putative	393.332	334.835	451.829	1.34941	0.432326	0.00178522	0.0300444
Tb927.10.15910-1	Tb927.10.15910	glycerol uptake protein, putative	991.268	1113.05	869.491	0.781182	-0.35627	0.00118453	0.0234494
Tb927.9.7620-1	Tb927.9.7620	60S ribosomal protein L11, putative	380.959	477.69	284.229	0.595006	-0.749023	0.000148844	0.00527256
Tb927.10.5770-1	Tb927.10.5770	valosin-containing protein homolog,Transitional endoplasmic reticulum ATPase, putative (VCP)	3596.89	3986.96	3206.82	0.804329	-0.314142	0.00194034	0.0319853
Tb927.10.8270-1	Tb927.10.8270	eukaryotic translation initiation factor 3 subunit 8, putative	19.49	31.7111	7.26898	0.229225	-2.12516	2.24645e-06	0.000182588
Tb927.3.1490-1	Tb927.3.1490	leucine-rich repeat protein (LRRP), putative	81.0488	97.7318	64.3658	0.658597	-0.602533	0.00503027	0.0588428
Tb927.9.13330-1	Tb927.9.13330	hypothetical protein, conserved	992.394	883.411	1101.38	1.24673	0.318153	0.00593281	0.0658078
Tb927.6.5120-1	Tb927.6.5120	60S acidic ribosomal protein P2, putative	972.973	1145.29	800.656	0.699086	-0.516459	0.00144769	0.0264407
Tb927.10.15320-1	Tb927.10.15320	hypothetical protein, conserved	407.173	502.19	312.156	0.621589	-0.685967	1.98215e-07	2.26145e-05
Tb927.10.11880-1	Tb927.10.11880	hypothetical protein, conserved	1433.79	1565.12	1302.46	0.832177	-0.265037	0.0106837	0.0973609
Tb927.8.5860-1	Tb927.8.5860	50S ribosomal protein L17, putative	345.448	304.4	386.495	1.26969	0.34448	0.0110261	0.0995525
Tb927.8.6040-1	Tb927.8.6040	hypothetical protein, conserved	330.703	278.144	383.262	1.37793	0.462501	0.00641666	0.068577
Tb927.4.4970-1	Tb927.4.4970	myosin heavy chain kinase A, putative	304.573	257.284	351.862	1.3676	0.451647	0.00130841	0.0249427
Tb927.2.910-1	Tb927.2.910	expression site-associated gene (ESAG, pseudogene), putative,expression site-associated gene 4 (ESAG4), degenerate	70.8607	84.9831	56.7383	0.667642	-0.582853	0.00942093	0.0892803
Tb927.7.7210-1	Tb927.7.7210	hypothetical protein, conserved	812.547	657.646	967.448	1.47108	0.556873	0.00180492	0.0303179
Tb927.10.560-1	Tb927.10.560	40S ribosomal proteins S11, putative	2514.48	3121.24	1907.71	0.611201	-0.710282	3.03662e-11	1.01932e-08
Tb927.9.15680-1	Tb927.9.15680	expression site-associated gene 6 (ESAG6), fragment,transferrin-binding protein, fragment,transferrin-binding protein (pseudogene), putative	183.144	208.596	157.693	0.755973	-0.403594	0.00490142	0.057875
Tb927.1.1790-1	Tb927.1.1790	hypothetical protein	382.579	337.678	427.479	1.26594	0.340205	0.00740674	0.0756607
Tb927.11.3840-1	Tb927.11.3840	hypothetical protein, conserved	478.878	415.635	542.121	1.30432	0.383296	0.00547692	0.0624057
Tb927.5.940-1	Tb927.5.940	NADH-dependent fumarate reductase, putative	996.194	798.27	1194.12	1.49588	0.580998	8.15266e-07	7.53907e-05
Tb927.2.4920-1	Tb927.2.4920	hypothetical protein, conserved	254.742	218.031	291.453	1.33675	0.418727	0.00279792	0.040125
Tb927.1.2970-1	Tb927.1.2970	hypothetical protein, conserved	306.468	349.559	263.378	0.753457	-0.408403	0.00384696	0.0486936
Tb927.9.15570-1	Tb927.9.15570	BARP protein (BARP)	94.7552	64.2613	125.249	1.94906	0.962776	5.03519e-06	0.000332588
Tb927.7.3760-1	Tb927.7.3760	phosphatidylserine synthase, putative	1008.97	1106.78	911.167	0.82326	-0.28058	0.00562886	0.0634782
Tb927.10.6560-1	Tb927.10.6560	hypothetical protein, conserved	334.151	284.053	384.249	1.35274	0.435882	0.00306613	0.0425715
Tb927.11.8140-1	Tb927.11.8140	ER lumen retaining receptor protein, putative	636.374	741.655	531.093	0.716092	-0.481783	9.55463e-05	0.00374721
Tb927.9.12290-1	Tb927.9.12290	Peroxin 19	801.27	707.005	895.536	1.26666	0.341032	0.00246768	0.0375712
Tb927.1.2670-1	Tb927.1.2670	flagellar protein PF16	1318.18	1475.34	1161.02	0.786953	-0.345651	0.00098299	0.0205609
Tb927.3.3690-1	Tb927.3.3690	flagellar radial spoke protein-like, putative	1832.02	2080.22	1583.81	0.761368	-0.393335	0.000307251	0.00890825
Tb927.9.15640-1	Tb927.9.15640	BARP protein (BARP)	306.638	244.093	369.183	1.51246	0.596901	6.33166e-06	0.000406012
Tb927.1.5070-1	Tb927.1.5070	hypothetical protein, unlikely	33.3095	23.7344	42.8847	1.80686	0.853485	0.00898891	0.0860351
Tb927.11.10090-1	Tb927.11.10090	hypothetical protein, conserved	591.904	679.049	504.76	0.743333	-0.427919	0.000268416	0.00827381
Tb927.6.3950-1	Tb927.6.3950	hypothetical protein, conserved	578.854	664.446	493.263	0.742367	-0.429795	0.000910999	0.0195499
Tb927.11.13950-1	Tb927.11.13950	hypothetical protein, conserved	291.454	249.793	333.115	1.33356	0.415285	0.0065612	0.0694527
Tb927.8.3530-1	Tb927.8.3530	glycerol-3-phosphate dehydrogenase [NAD ], glycosomal	6772.62	8352.97	5192.27	0.621608	-0.685923	5.60684e-09	1.14549e-06
Tb927.11.7430-1	Tb927.11.7430	hypothetical protein, conserved	221.392	257.221	185.562	0.72141	-0.471108	0.00157105	0.0277889
Tb927.10.11200-1	Tb927.10.11200	hypothetical protein, conserved	232.957	265.996	199.917	0.75158	-0.412002	0.00333048	0.0448292
Tb927.9.5660-1	Tb927.9.5660	hypothetical protein, unlikely	81.6435	99.979	63.3079	0.633212	-0.659239	0.0018149	0.030408
Tb927.4.4020-1	Tb927.4.4020	amino acid transporter, putative	1305.55	1149.59	1461.52	1.27134	0.346348	0.00158174	0.0277911
Tb927.11.6100-1	Tb927.11.6100	hypothetical protein, conserved	221.961	178.769	265.153	1.48321	0.568723	0.00448445	0.0543223
Tb927.8.2320-1	Tb927.8.2320	hypothetical protein	337.839	398.137	277.541	0.697099	-0.520564	9.82973e-05	0.00383796
Tb927.2.2090-1	Tb927.2.2090	hypothetical protein	1682.44	1507.58	1857.31	1.23198	0.300975	0.00973713	0.0912921
Tb927.11.5520-1	Tb927.11.5520	triosephosphate isomerase (TIM)	2720.75	3267.14	2174.37	0.665526	-0.587433	8.08598e-09	1.61444e-06
Tb927.9.14290-1	Tb927.9.14290	hypothetical protein, conserved	935.191	1084.56	785.818	0.724547	-0.464849	1.27825e-05	0.00070184
Tb927.9.3990-1	Tb927.9.3990	ribosomal protein S7, putative	802.526	935.099	669.952	0.716451	-0.481061	2.31844e-05	0.00113153
Tb927.11.7700-1	Tb927.11.7700	hypothetical protein	464.441	525.771	403.11	0.766703	-0.38326	0.00400257	0.049876
Tb927.11.100-1	Tb927.11.100	variant surface glycoprotein (VSG), putative	3.50001	7.00001	0	0	#NAME?	0.0012663	0.0244345
Tb927.11.15180-1	Tb927.11.15180	hypothetical protein, conserved	350.895	303.404	398.385	1.31305	0.392926	0.00311313	0.0429338
Tb927.11.9720-1	Tb927.11.9720	40S ribosomal protein S27, putative	2179.5	2430.48	1928.51	0.793471	-0.333751	0.00139701	0.0259466
Tb927.10.14540-1	Tb927.10.14540	hypothetical protein	227.78	167.454	288.105	1.7205	0.782829	3.62675e-06	0.000256944
Tb927.11.1000-1	Tb927.11.1000	hypothetical protein, conserved	249.045	217.91	280.18	1.28576	0.362623	0.0096603	0.0909086
Tb927.7.6060-1	Tb927.7.6060	receptor-type adenylate cyclase GRESAG 4, putative	79.7485	51.1807	108.316	2.11635	1.08158	0.000948005	0.0200198
Tb11.02.5090-1	Tb11.02.5090	proliferator-activated receptor-interacting protein (PRIP) interacting protein (PIMT), putative, pseudogene	204.921	257.264	152.577	0.593076	-0.753711	0.000198556	0.00673479
Tb927.1.1720-1	Tb927.1.1720	hypothetical protein, conserved	511.81	446.842	576.779	1.29079	0.368253	0.00399802	0.049876
Tb927.10.4230-1	Tb927.10.4230	hypothetical protein, conserved	362.94	415.75	310.13	0.745953	-0.422844	0.000892134	0.0193039
Tb927.3.5650-1	Tb927.3.5650	protein kinase, putative,serine/threonine protein kinase, putative	680.701	587.868	773.534	1.31583	0.395973	0.000920226	0.0196467
Tb927.11.16310-1	Tb927.11.16310	myosin, putative,myosin heavy chain, putative	1057.52	922.382	1192.65	1.29301	0.370736	0.00105492	0.0216024
Tb927.6.2150-1	Tb927.6.2150	cell division cycle protein 16, putative,cell division cycle protein 16 homolog, putative	398.771	465.706	331.836	0.712544	-0.488948	0.000167272	0.00580824
Tb927.10.12500-1	Tb927.10.12500	P-type H -ATPase, putative	766.255	650.24	882.27	1.35684	0.440248	0.000202947	0.0067841
Tb927.6.4140-1	Tb927.6.4140	paraflagellar rod component, putative (PFC4)	1760.56	1962.23	1558.89	0.79445	-0.331972	0.00211256	0.0338665
Tb927.7.6690-1	Tb927.7.6690	hypothetical protein	817.913	931.092	704.735	0.756891	-0.401843	0.000327261	0.00933438
Tb927.6.1310-1	Tb927.6.1310	hypothetical protein, conserved	14.8061	8.23143	21.3808	2.59746	1.3771	0.00516947	0.0601507
Tb927.3.780-1	Tb927.3.780	proteasome alpha 7 subunit (TbPSA7)	611.164	692.926	529.403	0.76401	-0.388336	0.00229349	0.035915
Tb927.11.13920-1	Tb927.11.13920	kinesin-II 85 Kd subunit, putative	1654.77	1491.13	1818.41	1.21949	0.286274	0.00569728	0.0638285
Tb927.11.2060-1	Tb927.11.2060	60S acidic ribosomal subunit protein, putative	417.311	526.951	307.67	0.583869	-0.776284	2.75877e-09	6.2143e-07
Tb927.9.11550-1	Tb927.9.11550	hypothetical protein, unlikely	300.559	364.811	236.307	0.647753	-0.626484	9.98287e-06	0.000573199
Tb927.11.7380-1	Tb927.11.7380	glycerol-3-phosphate dehydrogenase (FAD-dependent), mitochondrial	3250.82	3748.98	2752.65	0.73424	-0.445677	7.46789e-05	0.00302329
Tb927.7.760-1	Tb927.7.760	hypothetical protein, conserved	1083.63	1220.04	947.228	0.776391	-0.365144	0.00060051	0.0145817
Tb927.9.4180-1	Tb927.9.4180	hypothetical protein, unlikely	44.0593	31.8476	56.2709	1.76688	0.821203	0.00440064	0.0536294
Tb927.3.3780-1	Tb927.3.3780	tryparedoxin	211.019	277.61	144.429	0.520258	-0.942702	5.45562e-10	1.39028e-07
Tb927.7.3830-1	Tb927.7.3830	kinesin K39, putative	599.195	529.226	669.165	1.26442	0.338477	0.00478213	0.0567717
Tb927.10.7180-1	Tb927.10.7180	cysteine-rich, acidic integral membrane protein precursor (CRAM)	449.534	399.789	499.279	1.24886	0.320608	0.00710374	0.0735924
Tb927.7.4660-1	Tb927.7.4660	hypothetical protein, conserved	484.595	550.932	418.258	0.759183	-0.397481	0.00306747	0.0425715
Tb927.10.10660-1	Tb927.10.10660	hypothetical protein, unlikely	118.533	137.492	99.5734	0.724213	-0.465513	0.00925108	0.0879553
Tb927.11.450-1	Tb927.11.450	hypothetical protein, conserved	729.208	645.802	812.614	1.2583	0.331478	0.00730943	0.074928
Tb927.3.650-1	Tb927.3.650	hypothetical protein, conserved	120.903	147.509	94.2963	0.639256	-0.645535	0.001284	0.0246288
Tb927.9.5670-1	Tb927.9.5670	hypothetical protein, unlikely	53.8619	35.0935	72.6303	2.06962	1.04937	0.000505068	0.012804
Tb927.7.300-1	Tb927.7.300	UDP-Gal or UDP-GlcNAc-dependent glycosyltransferase, putative	1084.62	944.44	1224.8	1.29686	0.375019	0.00275264	0.040125
Tb927.11.15880-1	Tb927.11.15880	60S ribosomal protein L27, putative	38.524	55.0731	21.9749	0.399014	-1.32549	3.14322e-05	0.00148458
Tb927.11.7000-1	Tb927.11.7000	hypothetical protein, conserved	22.5967	35.2869	9.90642	0.280739	-1.8327	1.57117e-06	0.000136661
Tb927.9.12830-1	Tb927.9.12830	hypothetical protein, conserved	494.57	554.091	435.048	0.785156	-0.348948	0.00759156	0.0772791
Tb927.8.6120-1	Tb927.8.6120	hypothetical protein, conserved	438.966	311.863	566.07	1.81513	0.860069	3.2268e-10	8.59012e-08
Tb927.1.2220-1	Tb927.1.2220	hypothetical protein, unlikely	30.0203	42.6404	17.4001	0.408065	-1.29313	7.93534e-05	0.00318319
Tb927.9.740-1	Tb927.9.740	hypothetical protein, conserved	121.803	145.647	97.9581	0.672573	-0.572238	0.00134837	0.025474
Tb927.10.750-1	Tb927.10.750	hypothetical protein, conserved	360.142	420.844	299.44	0.711523	-0.491017	0.000619505	0.0149515
Tb927.10.13580-1	Tb927.10.13580	transporter, putative,major facilitator superfamily protein (MFS), putative	384.162	326.964	441.36	1.34987	0.432824	0.000995352	0.0207684
Tb927.6.2580-1	Tb927.6.2580	hypothetical protein, conserved	433.51	377.025	489.996	1.29964	0.378108	0.00565943	0.0636304
Tb927.11.6530-1	Tb927.11.6530	hypothetical protein, conserved	986.828	1102.97	870.689	0.789407	-0.34116	0.00421008	0.0519391
Tb927.8.7430-1	Tb927.8.7430	ubiquinol-cytochrome c reductase, putative	85.5561	58.2987	112.813	1.93509	0.952402	1.49177e-05	0.000794256
Tb927.4.3500-1	Tb927.4.3500	hypothetical protein, conserved	392.656	332.79	452.521	1.35978	0.443373	0.000714158	0.0164679
Tb927.10.7090-1	Tb927.10.7090	alternative oxidase (AOX)	2719.1	3130.94	2307.27	0.736927	-0.440407	0.00566408	0.0636304
Tb927.10.7840-1	Tb927.10.7840	hypothetical protein, conserved	706.798	601.113	812.482	1.35163	0.434701	0.000231822	0.00740565
Tb11.02.5400-1	Tb11.02.5400	cystathionine beta-synthase, putative	932.846	732.496	1133.2	1.54703	0.629506	0.000116187	0.00443786
Tb927.10.10260-1	Tb927.10.10260	EP1 procyclin (EP1)	59.0257	76.166	41.8855	0.549924	-0.862696	0.000482992	0.0123346
Tb927.3.4360-1	Tb927.3.4360	40S ribosomal protein S15A, putative	1304.63	1475.27	1134	0.76867	-0.379565	0.000542021	0.0134131
Tb927.3.5640-1	Tb927.3.5640	nuclear transcription factor, putative	815.296	916.966	713.626	0.778247	-0.361701	0.00192335	0.0318204
Tb927.11.9820-1	Tb927.11.9820	hypothetical protein, conserved	543.46	627.032	459.889	0.733438	-0.447254	0.00052389	0.0131496
Tb927.8.2470-1	Tb927.8.2470	hypothetical protein, conserved	345.635	275.274	415.996	1.51121	0.595702	5.57127e-06	0.000359879
Tb927.1.4160-1	Tb927.1.4160	hypothetical protein, conserved	306.024	350.298	261.751	0.747221	-0.420392	0.0019406	0.0319853
Tb927.5.1110-1	Tb927.5.1110	60S ribosomal protein L2, putative,60S ribosomal protein L8, putative	3876.43	4560.51	3192.34	0.699995	-0.514583	3.39572e-07	3.42889e-05
Tb927.10.2210-1	Tb927.10.2210	ubiquitin carboxyl-terminal hydrolase, putative,cysteine peptidase, Clan CA, family C19, putative	591.923	505.356	678.489	1.34259	0.425024	0.00208484	0.0336061
Tb927.3.3450-1	Tb927.3.3450	ADP-ribosylation factor-like protein 3A, putative	2093.77	2447.29	1740.26	0.711099	-0.491878	2.78688e-06	0.000218596
Tb927.10.12810-1	Tb927.10.12810	cholinephosphate cytidylyltransferase A, putative	1312.31	1458.31	1166.31	0.799772	-0.322339	0.00534849	0.0615006
Tb927.9.8340-1	Tb927.9.8340	hypothetical protein, unlikely	111.337	136.773	85.9016	0.628058	-0.671029	0.000613139	0.0148386
Tb927.8.2290-1	Tb927.8.2290	hypothetical protein, conserved	188.759	222.992	154.525	0.692963	-0.52915	0.00101184	0.020913
Tb927.5.4450-1	Tb927.5.4450	hypothetical protein, conserved	271.872	226.921	316.822	1.39618	0.481484	0.00113373	0.0228436
Tb927.9.10310-1	Tb927.9.10310	mitochondrial carrier protein (MCP11)	1655.52	1977.77	1333.27	0.674127	-0.568908	1.47277e-07	1.74841e-05
Tb927.11.3080-1	Tb927.11.3080	vesicular protein trafficking mediator, putative	573.383	455.565	691.201	1.51724	0.601448	1.39004e-06	0.000123349
Tb927.11.16970-1	Tb927.11.16970	protein phosphatase 4, putative	773.927	859.194	688.66	0.801518	-0.319193	0.00807256	0.0801569
Tb927.2.4710-1	Tb927.2.4710	RNA-binding protein, putative (TRRM1)	3173.83	3577.33	2770.33	0.774412	-0.368827	0.00176089	0.0298061
Tb927.11.3340-1	Tb927.11.3340	RNA-binding protein, putative (RBP34)	369.889	415.673	324.106	0.779712	-0.358986	0.00449148	0.0543223
Tb927.10.10000-1	Tb927.10.10000	hypothetical protein, conserved	1454.85	1240.38	1669.33	1.34582	0.42849	0.00101317	0.020913
Tb927.8.6500-1	Tb927.8.6500	cell division cycle protein, putative	892.865	1002.24	783.492	0.781742	-0.355236	0.00166625	0.0287583
Tb927.11.9370-1	Tb927.11.9370	hypothetical protein, conserved	338.649	398.293	279.005	0.700501	-0.513541	0.000127803	0.00477764
Tb927.8.6660-1	Tb927.8.6660	paraflagellar rod component, putative (PFC1)	2497.61	2825.81	2169.4	0.767707	-0.381372	0.00037817	0.0105467
Tb927.9.4470-1	Tb927.9.4470	hypothetical protein, unlikely	95.066	59.6692	130.463	2.18644	1.12858	1.36987e-08	2.5605e-06
Tb927.9.7550-1	Tb927.9.7550	adenylosuccinate lyase, putative (ASL)	669.675	749.892	589.459	0.786059	-0.347291	0.0044346	0.0539584
Tb927.10.4570-1	Tb927.10.4570	elongation factor 2	1168.24	1446.21	890.284	0.6156	-0.699934	3.11219e-10	8.54393e-08
Tb927.9.13340-1	Tb927.9.13340	hypothetical protein, conserved	291.897	250.265	333.528	1.3327	0.41435	0.00324229	0.0440239
Tb927.9.4750-1	Tb927.9.4750	hypothetical protein, unlikely	1598.99	1347.43	1850.55	1.37339	0.457744	0.00581387	0.0649748
Tb927.10.7590-1	Tb927.10.7590	hypothetical protein, conserved	423.696	479.793	367.598	0.76616	-0.384283	0.00214989	0.0344021
Tb927.7.3520-1	Tb927.7.3520	mitochondrial pyruvate carrier protein 2, putative	396.979	333.417	460.541	1.38128	0.466003	0.000154676	0.00544326
Tb927.11.3930-1	Tb927.11.3930	hypothetical protein, conserved	430.106	380.703	479.51	1.25954	0.332895	0.00976747	0.0913518
Tb927.9.4210-1	Tb927.9.4210	fatty acyl CoA synthetase 3 (ACS3)	1542	1710.3	1373.69	0.803188	-0.31619	0.00270755	0.0397573
Tb927.8.7610-1	Tb927.8.7610	amino acid transporter 1, putative (AATP1)	1966.15	1732.56	2199.74	1.26965	0.344427	0.00142128	0.026231
Tb927.9.15380-1	Tb927.9.15380	NADH-ubiquinone oxidoreductase complex I subunit, putative	650.403	568.04	732.765	1.28999	0.367358	0.00153903	0.0275759
Tb927.11.4860-1	Tb927.11.4860	hypothetical protein, conserved	1158.97	1308.36	1009.58	0.771637	-0.374007	0.000880542	0.0191001
Tb927.6.1740-1	Tb927.6.1740	hypothetical protein, conserved	788.472	694.174	882.771	1.27169	0.346742	0.0037502	0.0480255
Tb927.9.2080-1	Tb927.9.2080	invariant surface glycoprotein 100 (pseudogene), putative,invariant surface glycoprotein 100, point mutation	561.927	424.631	699.224	1.64666	0.719546	0.00271083	0.0397573
Tb927.10.4820-1	Tb927.10.4820	hypothetical protein, conserved	529.474	458.359	600.588	1.3103	0.389896	0.00157519	0.0277889
Tb927.8.3150-1	Tb927.8.3150	T-complex protein 1, gamma subunit, putative (TCP-1-gamma)	3589.64	3960.23	3219.06	0.812847	-0.298944	0.00278994	0.040125
Tb927.5.1850-1	Tb927.5.1850	hypothetical protein, conserved	1681.32	1368.02	1994.62	1.45803	0.54402	2.08902e-07	2.34281e-05
Tb927.11.2690-1	Tb927.11.2690	succinyl-coA:3-ketoacid-coenzyme A transferase, mitochondrial precursor, putative	2672.94	2291.93	3053.95	1.33248	0.414112	0.000129101	0.00480122
Tb927.11.9480-1	Tb927.11.9480	hypothetical protein, conserved	389.415	338.671	440.159	1.29966	0.378139	0.00344382	0.0458397
Tb927.9.6380-1	Tb927.9.6380	hypothetical protein, conserved	441.884	506.252	377.516	0.745708	-0.423317	0.00099764	0.0207684
Tb927.1.3960-1	Tb927.1.3960	hypothetical protein, unlikely	32.0918	54.6052	9.57836	0.175411	-2.51119	3.95441e-05	0.00181601
Tb927.9.3640-1	Tb927.9.3640	hypothetical protein, conserved	454.93	393.368	516.493	1.313	0.392871	0.00462097	0.0550965
Tb927.1.3180-1	Tb927.1.3180	40S ribosomal protein S11, putative	3513.51	3846.51	3180.52	0.826858	-0.274288	0.00693209	0.0721218
Tb927.8.7120-1	Tb927.8.7120	squalene synthase, putative	856.415	731.088	981.742	1.34285	0.425298	0.000147566	0.00524846
Tb927.4.540-1	Tb927.4.540	hypothetical protein, conserved	579.586	648.976	510.196	0.786156	-0.347113	0.00783057	0.0791618
Tb927.11.15140-1	Tb927.11.15140	hypothetical protein, conserved	1207.03	1376.93	1037.14	0.753225	-0.408847	0.000228919	0.00736649
Tb927.9.5890-1	Tb927.9.5890	solanesyl-diphosphate synthase, putative	1099.89	1245.91	953.87	0.765604	-0.38533	0.0004348	0.0116455
Tb927.11.7060-1	Tb927.11.7060	acidocalcisomal pyrophosphatase	164.205	133.996	194.414	1.4509	0.536948	0.00298963	0.0420222
Tb927.8.2440-1	Tb927.8.2440	hypothetical protein, conserved	277.67	238.944	316.396	1.32415	0.405062	0.0066617	0.0702558
Tb927.6.5040-1	Tb927.6.5040	ribosomal protein L15, putative	4454.89	5134.4	3775.38	0.735311	-0.443574	1.64153e-05	0.000853306
Tb927.10.8720-1	Tb927.10.8720	CCR4-NOT transcription complex subunit 10, putative	1928.41	2134.93	1721.9	0.806539	-0.310183	0.00345283	0.0458397
Tb927.11.11120-1	Tb927.11.11120	hypothetical protein, conserved	234.995	200.349	269.64	1.34585	0.428522	0.00557564	0.0632843
Tb927.10.10060-1	Tb927.10.10060	hypothetical protein, unlikely	183.727	145.944	221.51	1.51778	0.601962	0.00375956	0.0480753
Tb927.11.9590-1	Tb927.11.9590	S-adenosylhomocysteine hydrolase, putative	12843.2	14199.6	11486.8	0.808954	-0.305871	0.00239113	0.0368528
Tb927.11.13260.2-1	Tb927.11.13260.2	unspecified product	45.0515	34.6253	55.4777	1.60223	0.68008	0.00672419	0.0707449
Tb927.1.2760-1	Tb927.1.2760	hypothetical protein	278.893	193.271	364.514	1.88602	0.915346	6.88825e-07	6.50681e-05
Tb927.3.4070-1	Tb927.3.4070	hypothetical protein, conserved	5576.91	6707.47	4446.35	0.662895	-0.593148	5.47402e-09	1.14498e-06
