# Supplementary material for: Bromodomain Proteins Contribute to Maintenance of Bloodstream Form Stage Identity in the African Trypanosome
Source: PLoS Biol. 2015 Dec 8;13(12):e1002316. doi: 10.1371/journal.pbio.1002316 (PMC4672894; doi:10.1371/journal.pbio.1002316)
Supplement: S6 Data — (ZIP) [file pbio.1002316.s006.zip]

Archive with 29 entries (23 files):
- S6_Data/
- S6_Data/.DS_Store
- __MACOSX/
- __MACOSX/S6_Data/
- __MACOSX/S6_Data/._.DS_Store
- S6_Data/control_mouse_experiment_wildtype_tryps.xlsx
- __MACOSX/S6_Data/._control_mouse_experiment_wildtype_tryps.xlsx
- S6_Data/Data_for_Figure_6.xlsx
- __MACOSX/S6_Data/._Data_for_Figure_6.xlsx
- S6_Data/FACS_Data_Fig_6B/
- S6_Data/FACS_Data_Fig_6B/.DS_Store
- __MACOSX/S6_Data/FACS_Data_Fig_6B/
- __MACOSX/S6_Data/FACS_Data_Fig_6B/._.DS_Store
- S6_Data/FACS_Data_Fig_6B/Fig_6B_gating.pdf
- __MACOSX/S6_Data/FACS_Data_Fig_6B/._Fig_6B_gating.pdf
- S6_Data/FACS_Data_Fig_6B/Specimen_001_DMSO 3 days.fcs
- S6_Data/FACS_Data_Fig_6B/Specimen_001_iBET 2 days.fcs
- S6_Data/FACS_Data_Fig_6B/Specimen_001_iBET 3 days.fcs
- S6_Data/Wiggle_plots_Fig_5A/
- S6_Data/Wiggle_plots_Fig_5A/A5IP_tb927v5fix5with12.sorted.bam.tdf
- S6_Data/Wiggle_plots_Fig_5A/A6IP_tb927v5fix5with12.sorted.bam.tdf
- S6_Data/Wiggle_plots_Fig_5A/B5IP_tb927v5fix5with12.sorted.bam.tdf
- S6_Data/Wiggle_plots_Fig_5A/B6IP_tb927v5fix5with12.sorted.bam.tdf
- S6_Data/Wiggle_plots_Fig_5A/C1IP_tb927v5fix5with12.sorted.bam.tdf
- S6_Data/Wiggle_plots_Fig_5A/C2IP_tb927v5fix5with12.sorted.bam.tdf
- S6_Data/Wiggle_plots_Fig_5A/D1IP_tb927v5fix5with12.sorted.bam.tdf
- S6_Data/Wiggle_plots_Fig_5A/D2IP_tb927v5fix5with12.sorted.bam.tdf
- S6_Data/~$control_mouse_experiment_wildtype_tryps.xlsx
- __MACOSX/S6_Data/._~$control_mouse_experiment_wildtype_tryps.xlsx
