# Supplementary material for: Bromodomain Proteins Contribute to Maintenance of Bloodstream Form Stage Identity in the African Trypanosome
Source: PLoS Biol. 2015 Dec 8;13(12):e1002316. doi: 10.1371/journal.pbio.1002316 (PMC4672894; doi:10.1371/journal.pbio.1002316)
Supplement: S6 Data — (ZIP) [file pbio.1002316.s006.zip › S6_Data/control_mouse_experiment_wildtype_tryps.xlsx]

## Sheet: Sheet1
	2 days Counts	squares	Dilution 1:5	parasites/ml	3 days	squares	Dilution 1:5	parasites/ml	4 days
No Dox	64	1	5	640000000	dead
No Dox	49	9	1	1.08889e+07	63	1	5	630000000	dead
Dox	65	1	5	650000000	dead
Dox	100	9	1	2.22222e+07	90	1	5	900000000	dead
