# Supplementary material for: Bromodomain Proteins Contribute to Maintenance of Bloodstream Form Stage Identity in the African Trypanosome
Source: PLoS Biol. 2015 Dec 8;13(12):e1002316. doi: 10.1371/journal.pbio.1002316 (PMC4672894; doi:10.1371/journal.pbio.1002316)
Supplement: S6 Data — (ZIP) [file pbio.1002316.s006.zip › S6_Data/Data_for_Figure_6.xlsx]

## Sheet: Fig_6A
			1		2		3		4
average	L224 DMSO	150000	1520000	150000	1.63667e+06	150000	1290000	150000	1.30667e+06
	L224 I-BET151	150000	1360000	150000	463333	150000	160000	150000	106667
			1		2		3		4
	SM DMSO	150000	2000000	150000	966667	150000	1.32667e+06	150000	760000
	SM I-BET151	150000	1300000	150000	153333	150000	236667	150000	90000
standard deviation	L224 DMSO	0	65574.4	0	72341.8	0	72111	0	195533
	L224 I-BET151	0	79372.5	0	57735	0	65574.4	0	5773.5
	SM DMSO	0	101489	0	260064	0	165025	0	117898
	SM I-BET151	0	149332	0	5773.5	0	20816.7	0	26457.5

## Sheet: Fig_6C
Days	WT DMSO	WT 2d I-BET151	WT 3d I-BET151	RAG-/- DMSO	RAG-/- 2d I-BET151	RAG-/- 3d I-BET151
5	1
5	1
5	1
5				1
5	1
5	1
5	1
5	1
5				1
5				1
5				1
5				1
6	1
6	1
6		1
6		1
6				1
6				1
6				1
6				1
6				1
6				1
6				1
6				1
6					1
6				1
7		1
7		1
7					1
7					1
7					1
7					1
7						1
7						1
7						1
7						1
7					1
7					1
7					1
7					1
7			1
7			1
7						1
7						1
7						1
8					1
8						1
8						1
8						1
10						0
14		1
14	0
14			0
14			0
14			0
14						0
14						0
15						1
15						0
15				0
18			0
18			0
18			0
18			0
18			0

## Sheet: Fig_6D
Days	Untreated	Pre Dox	Post Dox
3	1
3	1
3	1
3	1
3	1
4		1
4		1
8		1
9		1
9		1
9			1
9			1
9			1
10			1
17			0

## Sheet: Fig_6E
No Dox	With Dox
6890000	1000000
5560000	100000
7110000	1000000
3780000	100000
3780000	100000
7560000	100000
6220000	100000
8440000	1780000
