# Supplementary material for: Bromodomain Proteins Contribute to Maintenance of Bloodstream Form Stage Identity in the African Trypanosome
Source: PLoS Biol. 2015 Dec 8;13(12):e1002316. doi: 10.1371/journal.pbio.1002316 (PMC4672894; doi:10.1371/journal.pbio.1002316)
Supplement: S8 Data — (ZIP) [file pbio.1002316.s008.zip]

Archive with 5 entries (2 files):
- S8_Data/
- S8_Data/Data_for_Figure_S2.xlsx
- __MACOSX/
- __MACOSX/S8_Data/
- __MACOSX/S8_Data/._Data_for_Figure_S2.xlsx
