# Supplementary material for: Bromodomain Proteins Contribute to Maintenance of Bloodstream Form Stage Identity in the African Trypanosome
Source: PLoS Biol. 2015 Dec 8;13(12):e1002316. doi: 10.1371/journal.pbio.1002316 (PMC4672894; doi:10.1371/journal.pbio.1002316)
Supplement: S8 Data — (ZIP) [file pbio.1002316.s008.zip › S8_Data/Data_for_Figure_S2.xlsx]

## Sheet: Sheet1
Cluster	03h	06h	12h	24h	48h
10	0	0	0	14	57
16	0	0	0	15	65
17	0	0	0	35	69
18	0	0	0	18	59
20	11	11	6	28	78
22	0	0	0	0	38
29	0	0	0	25	75
3	0	0	0	6	43
30	0	0	0	15	76
31	0	0	0	26	80
32	0	0	0	9	66
36	0	0	0	19	38
38	0	0	0	19	38
39	0	0	0	15	46
4	3	3	3	11	51
40	0	0	0	17	67
41	0	0	0	9	91
43	0	0	0	33	56
45	5	5	3	43	88
46	0	0	0	28	91
47	0	0	0	20	40
48	0	0	0	37	93
49	0	0	0	39	78
5	0	0	0	6	55
50	9	9	9	45	59
51	0	0	0	23	73
52	0	0	0	69	88
54	0	0	0	35	82
55	0	0	0	17	59
56	8	8	8	23	73
57	0	0	0	0	35
59	0	0	0	35	87
6	9	9	0	36	64
60	0	0	0	25	92
7	0	0	0	18	55
