# Supplementary material for: Bromodomain Proteins Contribute to Maintenance of Bloodstream Form Stage Identity in the African Trypanosome
Source: PLoS Biol. 2015 Dec 8;13(12):e1002316. doi: 10.1371/journal.pbio.1002316 (PMC4672894; doi:10.1371/journal.pbio.1002316)
Supplement: S10 Data — (ZIP) [file pbio.1002316.s010.zip]

Archive with 18 entries (13 files):
- S10_Data/
- S10_Data/.DS_Store
- __MACOSX/
- __MACOSX/S10_Data/
- __MACOSX/S10_Data/._.DS_Store
- S10_Data/Additional_File_10_IBET_2d_vsgs_p_less_0.1.txt
- S10_Data/Additional_File_11_annotated_iBET_2d_sig_esags_p_less_.1.xlsx
- __MACOSX/S10_Data/._Additional_File_11_annotated_iBET_2d_sig_esags_p_less_.1.xlsx
- S10_Data/Data_for_Figure_S4.xlsx
- __MACOSX/S10_Data/._Data_for_Figure_S4.xlsx
- S10_Data/FACS_Data_S4C_Fig/
- S10_Data/FACS_Data_S4C_Fig/FACS_S4C_Fig_gating.pdf
- __MACOSX/S10_Data/FACS_Data_S4C_Fig/
- __MACOSX/S10_Data/FACS_Data_S4C_Fig/._FACS_S4C_Fig_gating.pdf
- S10_Data/FACS_Data_S4C_Fig/Specimen_002_L224_4d_iBET_224_113_PI.fcs
- S10_Data/FACS_Data_S4C_Fig/Specimen_002_L224_4d_iBET_224_221_PI.fcs
- S10_Data/FACS_Data_S4C_Fig/Specimen_002_L224_no_iBET_224_113_PI.fcs
- S10_Data/FACS_Data_S4C_Fig/Specimen_002_L224_no_iBET_224_221_PI.fcs
