# Supplementary material for: Bromodomain Proteins Contribute to Maintenance of Bloodstream Form Stage Identity in the African Trypanosome
Source: PLoS Biol. 2015 Dec 8;13(12):e1002316. doi: 10.1371/journal.pbio.1002316 (PMC4672894; doi:10.1371/journal.pbio.1002316)
Supplement: S10 Data — (ZIP) [file pbio.1002316.s010.zip › S10_Data/Additional_File_10_IBET_2d_vsgs_p_less_0.1.txt]

Chromosome	other	Q-value	L224+2d_1_140325VSGswithflanks.sam	L224+2d_2_140325VSGswithflanks.sam	L224+2d_3_140325VSGswithflanks.sam	L224-iB_1_140325VSGswithflanks.sam	L224-iB_2_140325VSGswithflanks.sam	L224-iB_3_140325VSGswithflanks.sam
vsg1010	other	0.06347883	41.63387	33.910023	28.27274	4.144749	9.909293	12.482076
vsg1037	other	0.024977492	139.9494	112.10625	154.87492	35.475742	36.40548	29.914248
vsg1115	other	0.010515747	70.23521	64.04949	83.27759	9.522547	10.911786	11.029817
vsg1157	other	0.011928239	30.55074	22.809433	23.66627	0.7434528	0.8203623	0.74631244
vsg1165	other	0.03305648	10.481254	8.21666	12.179027	1.530369	1.2665132	2.3043833
vsg1212	other	0.00839124	863.8471	751.7553	683.71985	141.4091	97.74778	106.056854
vsg1267	other	0.017165776	50.700016	53.23085	42.080357	15.422323	15.741418	18.577974
vsg1270	other	0.011244005	27.46251	29.572695	35.066963	6.168929	6.8070993	4.6444936
vsg1282	other	0.0037811906	222.84909	192.52654	218.43114	46.48317	46.162632	55.994358
vsg1359	other	0.0016323733	36.39567	40.75996	37.75992	2.4910014	3.6649241	5.001166
vsg1381	other	0.011313439	24.174505	23.381508	18.240477	0.80220956	2.6555922	0.8052952
vsg1394	other	0.011037356	82.49338	78.04969	70.829414	23.882063	32.65436	32.31268
vsg1418	other	0.025754763	107.14781	124.49601	91.15457	21.511412	24.27622	33.372784
vsg1554	other	0.0016183025	1860.0066	1913.4941	2100.2607	194.73743	200.36374	223.6647
vsg1559	other	0.039375395	194.99576	180.63379	173.8324	139.72052	138.17525	142.0222
vsg1573	other	8.7668485E-4	647.3386	673.3734	680.1556	219.47997	218.25945	214.99376
vsg1595	other	0.0024827789	83.623	74.36945	83.69547	8.977797	14.364486	11.716028
vsg1600	other	0.0012113452	649.19214	601.2579	600.2835	115.33215	136.70848	123.91626
vsg1619	other	0.0035909642	277.51282	261.7916	300.88422	65.70759	77.03654	58.6314
vsg1626	other	0.0096067535	531.9767	417.3181	516.51117	85.184906	78.836365	84.59307
vsg1637	other	0.0019354634	510.33264	464.5423	484.07938	150.4957	170.62099	149.2322
vsg1666	other	9.06626E-4	778.9747	771.613	825.7774	142.64194	124.779434	130.002
vsg1695	other	0.003935586	106.8166	93.36603	105.9552	24.725847	19.938099	14.319781
vsg1747	other	0.0071864864	1089.515	867.9034	997.60004	139.7326	174.13521	153.02191
vsg1811	other	0.003935586	815.8556	703.31903	702.7463	133.04134	120.83127	151.01772
vsg1823	other	0.01187125	37.99556	35.459747	28.907837	5.7788916	1.2753426	2.320448
vsg1828	other	0.00804388	1894.3827	1496.3732	1611.1725	207.7122	213.24289	216.42929
vsg1954	metacyclic_promoter	0.0034379752	147.20209	125.753586	148.8039	2.755512	9.501773	6.2237496
vsg2006	other	0.03305648	28.746054	27.900652	39.764755	2.7981431	5.0173635	4.9155855
vsg2008	other	0.020759549	1.974729	2.2115233	1.6389995	0.0	0.3976974	0.0
vsg2051	other	0.0035909642	33.67124	38.9658	35.399147	9.013293	8.1374	7.4028788
vsg2057	minichromosome	0.03305648	114.6309	128.37656	89.06925	17.805607	21.612337	30.38596
vsg2061	other	0.062345088	18.2588	17.892223	11.365926	0.83311546	3.677202	2.50896
vsg2085	other	0.0035909642	1233.9294	1105.781	1103.23	412.1562	417.3737	409.37717
vsg2092	other	0.005786752	1200.185	1050.2444	988.32513	201.86862	222.75175	230.23933
vsg2116	other	0.044985868	7.011473	5.2348237	5.819432	0.85312164	2.3534408	0.8564032
vsg2213	other	0.0096067535	155.4602	168.98116	197.33994	31.155163	35.605927	31.275
vsg2272	other	0.026976626	733.4805	728.65485	977.73645	64.90641	183.93553	71.819756
vsg299	other	9.06626E-4	214.42725	209.74228	200.49991	32.695633	36.07797	40.778095
vsg3	BES7	0.0013886015	217336.47	234419.39	234651.0	379187.12	381986.97	378370.75
vsg3031	other	0.003925533	170.06425	154.88977	181.96591	38.14416	43.740734	42.79569
vsg3096	other	0.02781768	40.898415	53.034634	37.51833	6.285876	6.502635	8.676325
vsg3110	other	0.008542478	118.017265	129.76591	105.07664	25.84757	33.27506	28.305809
vsg3170	other	0.003935586	133.36668	115.75322	114.38238	22.718365	15.66785	13.0318575
vsg3192	other	0.039375395	97.67477	82.04038	62.828312	13.370159	9.835526	12.526814
vsg323	other	0.04215817	27.69437	17.575317	27.58316	0.673943	2.6028163	2.0296059
vsg3233	other	0.0037050534	1783.0781	1524.6356	1583.2734	328.43567	354.36896	323.67313
vsg3239	other	0.08328928	12.015547	6.7281795	11.967298	1.7543913	0.0	0.88056976
vsg3240	other	0.0012113452	1407.0453	1293.9121	1319.3945	276.88635	298.92905	271.94626
vsg3252	other	0.018706508	136.2563	163.49475	131.2663	50.625153	38.71158	52.603035
vsg3255	other	0.019558933	1165.2925	897.38824	886.7606	192.12944	200.4028	156.40576
vsg3303	other	8.920455E-4	4089.9153	3865.992	3852.8538	833.01337	813.8175	846.8232
vsg3307	other	0.0012113452	648.6205	622.84766	604.7808	153.14023	115.619576	132.49037
vsg3313	other	0.039518557	30.546589	29.544569	41.48717	8.109292	5.0333576	8.140484
vsg3413	other	0.005618771	242.70653	200.28108	212.04555	26.811348	41.804832	33.935642
vsg3449	other	0.046885096	2672.3877	2380.7415	2375.6265	1455.3583	808.1709	1138.4075
vsg3464	other	0.0024827789	199.52753	216.10289	220.08067	58.457737	44.942104	41.366417
vsg3465	other	0.031458106	209.81953	196.75992	142.67505	27.682928	34.619595	28.715721
vsg3506	other	0.022036524	69.333954	81.02395	95.07647	9.903383	18.820238	17.673737
vsg3548	other	0.05170344	24.824022	40.15661	34.33936	6.0409303	4.4439063	7.074861
vsg3551	other	0.017489482	478.428	377.2014	358.9685	69.85532	60.89462	72.928986
vsg3626	other	0.0096067535	95.32333	83.205154	102.38688	23.538082	16.938963	10.2733135
vsg3728	other	0.09435038	18.631216	33.384525	34.02007	5.440692	1.5008817	2.7308097
vsg379	other	0.08016734	13.047799	12.524906	7.7353597	2.7215865	1.1261746	2.0490413
vsg397	metacyclic_promoter	0.0025808467	153.9297	140.46411	132.4915	19.423094	13.3952465	13.230652
vsg492	other	0.031458106	11.6791115	15.259511	12.924681	0.7105285	1.96008	4.2795687
vsg531	metacyclic_promoter	9.06626E-4	163.19296	175.055	166.45422	19.37805	11.483297	13.688857
vsg625	other	0.08016734	18.08712	29.258648	18.348091	0.733584	2.0236814	3.6820283
vsg632	other	0.04231709	60.37945	40.571815	68.48936	129.30148	122.410904	111.3615
vsg636	other	0.015358766	12.093754	14.672606	11.710603	2.9430172	2.4356024	0.7385844
vsg653	metacyclic_promoter	0.00839124	100.399376	100.96519	79.92895	10.470945	6.6023746	9.76042
vsg665	other	0.07046961	51.444435	52.81215	58.71004	36.774597	33.671852	25.134333
vsg715	other	0.024977492	30.792383	26.941227	36.73859	7.024999	9.302074	7.05202
vsg746	other	0.03305648	41.409294	39.74981	29.459295	3.5989141	7.942437	9.393168
