# Supplementary material for: Bromodomain Proteins Contribute to Maintenance of Bloodstream Form Stage Identity in the African Trypanosome
Source: PLoS Biol. 2015 Dec 8;13(12):e1002316. doi: 10.1371/journal.pbio.1002316 (PMC4672894; doi:10.1371/journal.pbio.1002316)
Supplement: S10 Data — (ZIP) [file pbio.1002316.s010.zip › S10_Data/Additional_File_11_annotated_iBET_2d_sig_esags_p_less_.1.xlsx]

## Sheet: annotated_iBET_2d_sig_esags_p_l
Chromosome	other	Q-value	L224-iB_1_141107_VSGs_CDSs_ESAGs_m1_v0.sam	L224-iB_2_141107_VSGs_CDSs_ESAGs_m1_v0.sam	L224-iB_3_141107_VSGs_CDSs_ESAGs_m1_v0.sam	L224+2d_1_141107_VSGs_CDSs_ESAGs_m1_v0.sam	L224+2d_2_141107_VSGs_CDSs_ESAGs_m1_v0.sam	L224+2d_3_141107_VSGs_CDSs_ESAGs_m1_v0.sam
vsg5555111_BES14-expression	chr5555111_BES14-6 (ESAG6)	0.0854751	8.64149	10.3584	11.6329	35.349	19.6795	25.5557
vsg5555118_BES15-expression	chr5555118_BES15-7 (ESAG7)	0.00193288	252.356	252.99	278.724	969.938	817.69	916.594
vsg5555119_BES15-expression	chr5555119_BES15-6 (ESAG6)	0.00709097	90.7357	92.4289	88.7007	247.443	273.326	316.251
vsg5555131_BES17-expression	chr5555131_BES17-7 (ESAG7)	0.000803103	22.1475	31.1034	29.2409	185.84	165.537	188.935
vsg5555132_BES17-expression	chr5555132_BES17-6 (ESAG6)	0.0249889	8.66309	12.7807	13.1197	47.2498	46.0336	32.0244
vsg5555134_BES17-expression	chr5555134_BES17-3 (ESAG3) pseudogene	0.0246383	0	0	0	6.58993	3.66875	5.35974
vsg555516_BES2--expression	chr555516_BES2--7 (ESAG7)	0.0190304	0	0	0	23.0938	15.4281	26.2957
vsg55551_BES1--expression	chr55551_BES1--7 (ESAG7)	0.000818011	8.46832	4.685	3.41993	101.613	97.7113	86.4002
vsg555521_BES2--expression	chr555521_BES2--4 (ESAG4)	0.0752306	0.455114	0	0	1.24113	0.690962	1.00944
vsg555528_BES3--expression	chr555528_BES3--7 (ESAG7)	0.000736532	49.406	46.1839	41.2813	185.84	168.124	185.156
vsg555529_BES3--expression	chr555529_BES3--6 (ESAG6)	0.0282744	4.33155	3.19517	5.83098	23.6249	26.3049	16.0122
vsg55552_BES1--expression	chr55552_BES1--6 (ESAG6)	0.0614242	1.43667	0.794819	0	11.7537	6.54351	6.37302
vsg555531_BES3--expression	chr555531_BES3--3 (ESAG3) fragment	0.0280654	0	1.73651	3.16901	8.55975	9.53077	6.96183
vsg555534_BES3--expression	chr555534_BES3--3 (ESAG3)	0.0894252	1.56515	3.4636	1.58021	0	0	0
vsg555536_BES3--expression	chr555536_BES3--11 (ESAG11) pseudogene	0.0246383	0	0	0	6.8777	3.82896	5.59379
vsg555538_BES4--expression	chr555538_BES4--7 (ESAG7)	0.0711233	6.75485	1.86852	1.70497	9.21049	12.8192	11.2366
vsg555542_BES4--expression	chr555542_BES4--5 (ESAG5)	0.00436863	35.039	32.7538	23.1775	273.482	218.291	217.069
vsg555552_BES5--expression	chr555552_BES5--6 (ESAG6)	0.00155334	1.43667	2.38446	2.90099	50.9326	50.1669	60.5437
vsg555553_BES5--expression	chr555553_BES5--5 (ESAG5)	0.0315571	1.20572	0.66705	1.21732	9.86426	7.32218	13.3714
vsg555560_BES5--expression	chr555560_BES5--11 (ESAG11) pseudogene	0.0387774	21.8092	14.7469	14.6794	46.2586	40.4691	32.2484
vsg555563_BES7--expression	chr555563_BES7--6 (ESAG6)	0.000378428	3951.81	4138.55	3906.76	20104.8	18970.2	20335.5
vsg555564_BES7--expression	chr555564_BES7--6 (ESAG6)	0.000736532	4955.06	5125.79	4875.11	19710.9	19508.4	21432.5
vsg555565_BES7--expression	chr555565_BES7--5 (ESAG5)	0.000736532	1966.04	1946.39	1937.59	6588.73	6618.24	7154.79
vsg555566_BES7--expression	chr555566_BES7--3 (ESAG3) pseudogene	0.00295078	5321.44	5606.36	4995.85	17012.6	17422.8	20305.6
vsg555567_BES7--expression	chr555567_BES7--4 (ESAG4)	0.0387774	1149.16	1202.53	1265.91	1532.8	1820.68	1875.54
vsg55556_BES1--expression	chr55556_BES1--4 (ESAG4)	0.0315571	0.910228	1.00715	1.37848	9.92904	5.5277	9.08494
vsg555574_BES7--expression	chr555574_BES7--3 (ESAG3) pseudogene	0.000736532	9356.14	9254.87	8716.99	2505.83	2816.7	3152.07
vsg555575_BES8--expression	chr555575_BES8--7 (ESAG7)	0.00737615	13.5892	15.0361	12.005	101.911	74.7885	101.725
vsg555576_BES10-expression	chr555576_BES10-10 (ESAG10)	0.0282744	11.7694	9.7669	2.54628	45.8514	42.1185	29.8335
vsg555589_BES11-expression	chr555589_BES11-9 (ESAG9)	0.00731749	13.658	12.9534	21.6692	212.837	165.887	155.795
vsg55558_BES1--expression	chr55558_BES1--3 (ESAG3)	0.0282744	9.39089	6.0613	9.48127	0	2.37623	0
vsg555591_BES12-expression	chr555591_BES12-6 (ESAG6)	0.00731749	37.3533	36.5617	37.7128	207.648	163.588	223.056
vsg555592_BES12-expression	chr555592_BES12-7 (ESAG7)	0.0752306	22.0824	12.2168	17.1499	69.485	48.9994	97.9571
