# Supplementary material for: Bromodomain Proteins Contribute to Maintenance of Bloodstream Form Stage Identity in the African Trypanosome
Source: PLoS Biol. 2015 Dec 8;13(12):e1002316. doi: 10.1371/journal.pbio.1002316 (PMC4672894; doi:10.1371/journal.pbio.1002316)
Supplement: S10 Data — (ZIP) [file pbio.1002316.s010.zip › S10_Data/Data_for_Figure_S4.xlsx]

## Sheet: S4B
Chromosome	other	Q-value	L224+2d_1_140325VSGswithflanks.sam	L224+2d_2_140325VSGswithflanks.sam	L224+2d_3_140325VSGswithflanks.sam	L224-iB_1_140325VSGswithflanks.sam	L224-iB_2_140325VSGswithflanks.sam	L224-iB_3_140325VSGswithflanks.sam
vsg1010	other	0.0634788	41.6339	33.91	28.2727	4.14475	9.90929	12.4821
vsg1037	other	0.0249775	139.949	112.106	154.875	35.4757	36.4055	29.9142
vsg1115	other	0.0105157	70.2352	64.0495	83.2776	9.52255	10.9118	11.0298
vsg1157	other	0.0119282	30.5507	22.8094	23.6663	0.743453	0.820362	0.746312
vsg1165	other	0.0330565	10.4813	8.21666	12.179	1.53037	1.26651	2.30438
vsg1212	other	0.00839124	863.847	751.755	683.72	141.409	97.7478	106.057
vsg1267	other	0.0171658	50.7	53.2308	42.0804	15.4223	15.7414	18.578
vsg1270	other	0.011244	27.4625	29.5727	35.067	6.16893	6.8071	4.64449
vsg1282	other	0.00378119	222.849	192.527	218.431	46.4832	46.1626	55.9944
vsg1359	other	0.00163237	36.3957	40.76	37.7599	2.491	3.66492	5.00117
vsg1381	other	0.0113134	24.1745	23.3815	18.2405	0.80221	2.65559	0.805295
vsg1394	other	0.0110374	82.4934	78.0497	70.8294	23.8821	32.6544	32.3127
vsg1418	other	0.0257548	107.148	124.496	91.1546	21.5114	24.2762	33.3728
vsg1554	other	0.0016183	1860.01	1913.49	2100.26	194.737	200.364	223.665
vsg1559	other	0.0393754	194.996	180.634	173.832	139.721	138.175	142.022
vsg1573	other	0.000876685	647.339	673.373	680.156	219.48	218.259	214.994
vsg1595	other	0.00248278	83.623	74.3695	83.6955	8.9778	14.3645	11.716
vsg1600	other	0.00121135	649.192	601.258	600.284	115.332	136.708	123.916
vsg1619	other	0.00359096	277.513	261.792	300.884	65.7076	77.0365	58.6314
vsg1626	other	0.00960675	531.977	417.318	516.511	85.1849	78.8364	84.5931
vsg1637	other	0.00193546	510.333	464.542	484.079	150.496	170.621	149.232
vsg1666	other	0.000906626	778.975	771.613	825.777	142.642	124.779	130.002
vsg1695	other	0.00393559	106.817	93.366	105.955	24.7258	19.9381	14.3198
vsg1747	other	0.00718649	1089.52	867.903	997.6	139.733	174.135	153.022
vsg1811	other	0.00393559	815.856	703.319	702.746	133.041	120.831	151.018
vsg1823	other	0.0118712	37.9956	35.4597	28.9078	5.77889	1.27534	2.32045
vsg1828	other	0.00804388	1894.38	1496.37	1611.17	207.712	213.243	216.429
vsg1954	metacyclic_promoter	0.00343798	147.202	125.754	148.804	2.75551	9.50177	6.22375
vsg2006	other	0.0330565	28.7461	27.9007	39.7648	2.79814	5.01736	4.91559
vsg2008	other	0.0207595	1.97473	2.21152	1.639	0	0.397697	0
vsg2051	other	0.00359096	33.6712	38.9658	35.3991	9.01329	8.1374	7.40288
vsg2057	minichromosome	0.0330565	114.631	128.377	89.0692	17.8056	21.6123	30.386
vsg2061	other	0.0623451	18.2588	17.8922	11.3659	0.833115	3.6772	2.50896
vsg2085	other	0.00359096	1233.93	1105.78	1103.23	412.156	417.374	409.377
vsg2092	other	0.00578675	1200.18	1050.24	988.325	201.869	222.752	230.239
vsg2116	other	0.0449859	7.01147	5.23482	5.81943	0.853122	2.35344	0.856403
vsg2213	other	0.00960675	155.46	168.981	197.34	31.1552	35.6059	31.275
vsg2272	other	0.0269766	733.481	728.655	977.736	64.9064	183.936	71.8198
vsg299	other	0.000906626	214.427	209.742	200.5	32.6956	36.078	40.7781
vsg3	BES7	0.0013886	217336	234419	234651	379187	381987	378371
vsg3031	other	0.00392553	170.064	154.89	181.966	38.1442	43.7407	42.7957
vsg3096	other	0.0278177	40.8984	53.0346	37.5183	6.28588	6.50263	8.67633
vsg3110	other	0.00854248	118.017	129.766	105.077	25.8476	33.2751	28.3058
vsg3170	other	0.00393559	133.367	115.753	114.382	22.7184	15.6678	13.0319
vsg3192	other	0.0393754	97.6748	82.0404	62.8283	13.3702	9.83553	12.5268
vsg323	other	0.0421582	27.6944	17.5753	27.5832	0.673943	2.60282	2.02961
vsg3233	other	0.00370505	1783.08	1524.64	1583.27	328.436	354.369	323.673
vsg3239	other	0.0832893	12.0155	6.72818	11.9673	1.75439	0	0.88057
vsg3240	other	0.00121135	1407.05	1293.91	1319.39	276.886	298.929	271.946
vsg3252	other	0.0187065	136.256	163.495	131.266	50.6252	38.7116	52.603
vsg3255	other	0.0195589	1165.29	897.388	886.761	192.129	200.403	156.406
vsg3303	other	0.000892046	4089.92	3865.99	3852.85	833.013	813.817	846.823
vsg3307	other	0.00121135	648.62	622.848	604.781	153.14	115.62	132.49
vsg3313	other	0.0395186	30.5466	29.5446	41.4872	8.10929	5.03336	8.14048
vsg3413	other	0.00561877	242.707	200.281	212.046	26.8113	41.8048	33.9356
vsg3449	other	0.0468851	2672.39	2380.74	2375.63	1455.36	808.171	1138.41
vsg3464	other	0.00248278	199.528	216.103	220.081	58.4577	44.9421	41.3664
vsg3465	other	0.0314581	209.82	196.76	142.675	27.6829	34.6196	28.7157
vsg3506	other	0.0220365	69.334	81.0239	95.0765	9.90338	18.8202	17.6737
vsg3548	other	0.0517034	24.824	40.1566	34.3394	6.04093	4.44391	7.07486
vsg3551	other	0.0174895	478.428	377.201	358.969	69.8553	60.8946	72.929
vsg3626	other	0.00960675	95.3233	83.2052	102.387	23.5381	16.939	10.2733
vsg3728	other	0.0943504	18.6312	33.3845	34.0201	5.44069	1.50088	2.73081
vsg379	other	0.0801673	13.0478	12.5249	7.73536	2.72159	1.12617	2.04904
vsg397	metacyclic_promoter	0.00258085	153.93	140.464	132.492	19.4231	13.3952	13.2307
vsg492	other	0.0314581	11.6791	15.2595	12.9247	0.710529	1.96008	4.27957
vsg531	metacyclic_promoter	0.000906626	163.193	175.055	166.454	19.3781	11.4833	13.6889
vsg625	other	0.0801673	18.0871	29.2586	18.3481	0.733584	2.02368	3.68203
vsg632	other	0.0423171	60.3794	40.5718	68.4894	129.301	122.411	111.362
vsg636	other	0.0153588	12.0938	14.6726	11.7106	2.94302	2.4356	0.738584
vsg653	metacyclic_promoter	0.00839124	100.399	100.965	79.929	10.4709	6.60237	9.76042
vsg665	other	0.0704696	51.4444	52.8122	58.71	36.7746	33.6719	25.1343
vsg715	other	0.0249775	30.7924	26.9412	36.7386	7.025	9.30207	7.05202
vsg746	other	0.0330565	41.4093	39.7498	29.4593	3.59891	7.94244	9.39317

## Sheet: S4D
	iBET 2d	iBET3d
ESAG10	4.0091	104.178
ESAG6	4.95207	3.08421
ESAG6	4.05536	1.79553
ESAG5	3.48063	1.1861
ESAG3 pseudogene	3.43772	1.20367
ESAG4	1.44544	0.511267
ESAG3	1.27805	0.309591
ESAG11 pseudogene	1.43201	0.479095
ESAG3 pseudogene	0.310107	0.108811
VSG3	0.593517	0.558989

## Sheet: S4E
Chromosome	other	Q-value	L224-iB_1_141107_VSGs_CDSs_ESAGs_m1_v0.sam	L224-iB_2_141107_VSGs_CDSs_ESAGs_m1_v0.sam	L224-iB_3_141107_VSGs_CDSs_ESAGs_m1_v0.sam	L224+2d_1_141107_VSGs_CDSs_ESAGs_m1_v0.sam	L224+2d_2_141107_VSGs_CDSs_ESAGs_m1_v0.sam	L224+2d_3_141107_VSGs_CDSs_ESAGs_m1_v0.sam
vsg5555111_BES14-expression	chr5555111_BES14-6 (ESAG6)	0.0854751	8.64149	10.3584	11.6329	35.349	19.6795	25.5557
vsg5555118_BES15-expression	chr5555118_BES15-7 (ESAG7)	0.00193288	252.356	252.99	278.724	969.938	817.69	916.594
vsg5555119_BES15-expression	chr5555119_BES15-6 (ESAG6)	0.00709097	90.7357	92.4289	88.7007	247.443	273.326	316.251
vsg5555131_BES17-expression	chr5555131_BES17-7 (ESAG7)	0.000803103	22.1475	31.1034	29.2409	185.84	165.537	188.935
vsg5555132_BES17-expression	chr5555132_BES17-6 (ESAG6)	0.0249889	8.66309	12.7807	13.1197	47.2498	46.0336	32.0244
vsg5555134_BES17-expression	chr5555134_BES17-3 (ESAG3) pseudogene	0.0246383	0	0	0	6.58993	3.66875	5.35974
vsg555516_BES2--expression	chr555516_BES2--7 (ESAG7)	0.0190304	0	0	0	23.0938	15.4281	26.2957
vsg55551_BES1--expression	chr55551_BES1--7 (ESAG7)	0.000818011	8.46832	4.685	3.41993	101.613	97.7113	86.4002
vsg555521_BES2--expression	chr555521_BES2--4 (ESAG4)	0.0752306	0.455114	0	0	1.24113	0.690962	1.00944
vsg555528_BES3--expression	chr555528_BES3--7 (ESAG7)	0.000736532	49.406	46.1839	41.2813	185.84	168.124	185.156
vsg555529_BES3--expression	chr555529_BES3--6 (ESAG6)	0.0282744	4.33155	3.19517	5.83098	23.6249	26.3049	16.0122
vsg55552_BES1--expression	chr55552_BES1--6 (ESAG6)	0.0614242	1.43667	0.794819	0	11.7537	6.54351	6.37302
vsg555531_BES3--expression	chr555531_BES3--3 (ESAG3) fragment	0.0280654	0	1.73651	3.16901	8.55975	9.53077	6.96183
vsg555534_BES3--expression	chr555534_BES3--3 (ESAG3)	0.0894252	1.56515	3.4636	1.58021	0	0	0
vsg555536_BES3--expression	chr555536_BES3--11 (ESAG11) pseudogene	0.0246383	0	0	0	6.8777	3.82896	5.59379
vsg555538_BES4--expression	chr555538_BES4--7 (ESAG7)	0.0711233	6.75485	1.86852	1.70497	9.21049	12.8192	11.2366
vsg555542_BES4--expression	chr555542_BES4--5 (ESAG5)	0.00436863	35.039	32.7538	23.1775	273.482	218.291	217.069
vsg555552_BES5--expression	chr555552_BES5--6 (ESAG6)	0.00155334	1.43667	2.38446	2.90099	50.9326	50.1669	60.5437
vsg555553_BES5--expression	chr555553_BES5--5 (ESAG5)	0.0315571	1.20572	0.66705	1.21732	9.86426	7.32218	13.3714
vsg555560_BES5--expression	chr555560_BES5--11 (ESAG11) pseudogene	0.0387774	21.8092	14.7469	14.6794	46.2586	40.4691	32.2484
vsg555563_BES7--expression	chr555563_BES7--6 (ESAG6)	0.000378428	3951.81	4138.55	3906.76	20104.8	18970.2	20335.5
vsg555564_BES7--expression	chr555564_BES7--6 (ESAG6)	0.000736532	4955.06	5125.79	4875.11	19710.9	19508.4	21432.5
vsg555565_BES7--expression	chr555565_BES7--5 (ESAG5)	0.000736532	1966.04	1946.39	1937.59	6588.73	6618.24	7154.79
vsg555566_BES7--expression	chr555566_BES7--3 (ESAG3) pseudogene	0.00295078	5321.44	5606.36	4995.85	17012.6	17422.8	20305.6
vsg555567_BES7--expression	chr555567_BES7--4 (ESAG4)	0.0387774	1149.16	1202.53	1265.91	1532.8	1820.68	1875.54
vsg55556_BES1--expression	chr55556_BES1--4 (ESAG4)	0.0315571	0.910228	1.00715	1.37848	9.92904	5.5277	9.08494
vsg555574_BES7--expression	chr555574_BES7--3 (ESAG3) pseudogene	0.000736532	9356.14	9254.87	8716.99	2505.83	2816.7	3152.07
vsg555575_BES8--expression	chr555575_BES8--7 (ESAG7)	0.00737615	13.5892	15.0361	12.005	101.911	74.7885	101.725
vsg555576_BES10-expression	chr555576_BES10-10 (ESAG10)	0.0282744	11.7694	9.7669	2.54628	45.8514	42.1185	29.8335
vsg555589_BES11-expression	chr555589_BES11-9 (ESAG9)	0.00731749	13.658	12.9534	21.6692	212.837	165.887	155.795
vsg55558_BES1--expression	chr55558_BES1--3 (ESAG3)	0.0282744	9.39089	6.0613	9.48127	0	2.37623	0
vsg555591_BES12-expression	chr555591_BES12-6 (ESAG6)	0.00731749	37.3533	36.5617	37.7128	207.648	163.588	223.056
vsg555592_BES12-expression	chr555592_BES12-7 (ESAG7)	0.0752306	22.0824	12.2168	17.1499	69.485	48.9994	97.9571
