# Supplementary material for: Bromodomain Proteins Contribute to Maintenance of Bloodstream Form Stage Identity in the African Trypanosome
Source: PLoS Biol. 2015 Dec 8;13(12):e1002316. doi: 10.1371/journal.pbio.1002316 (PMC4672894; doi:10.1371/journal.pbio.1002316)
Supplement: S11 Data — (ZIP) [file pbio.1002316.s011.zip › S11_Data/Data_for_Figure_S5_original.xlsx]

## Sheet: S5A
chr5555100_BES13-expression	5555100_BES13-expression	1	1023		NaN	null				Not found	0	19.2536	27.3445	11.3435	9.0673	1.68082	2.22952	3.34729	0	2.57273	2.53586	1.69665	2.7069	5.327	5.15051	3.22	4.42165	4.9359	2.95296
chr5555101_BES13-expression	5555101_BES13-expression	1	1443		NaN	null				Not found	0	25.6935	29.0784	16.0838	19.2845	17.874	1.5806	27.2898	17.6035	10.4875	14.0226	14.4339	16.1199	20.1415	12.4148	2.28279	11.6431	10.4978	13.3982
chr5555102_BES13-expression	5555102_BES13-expression	1	735		NaN	null				Not found	0	0	0	0	2.10337	0	0	0	0	0	0.705902	0	0	0	0	0	0	0	0
chr5555103_BES13-expression	5555103_BES13-expression	1	3807		NaN	null				Not found	0	0	0	0	0	0	0	0	0	0	0.136285	0	0	0	0	0	0	0	0
chr5555104_BES13-expression	5555104_BES13-expression	1	1893		NaN	null				Not found	0	0	0	0	0	0	0	0	0	0	0	0	0	0	0	0	0	0	0
chr5555105_BES13-expression	5555105_BES13-expression	1	1893		NaN	null				Not found	0	0	0	0	0	0.908336	0	0	0	0	0.274082	0	0	0	0	0	0	0	0
chr5555106_BES13-expression	5555106_BES13-expression	1	876		NaN	null				Not found	0	0	0	0	1.76481	0	0	0	0	0	0	1.32091	0	0	0	0	0	0	0
chr5555107_BES13-expression	5555107_BES13-expression	1	1413		NaN	null				Not found	0	0	0	0	0	0	0	0	0	0	0	0	0	0	0	0	0	0	0
chr5555108_BES13-expression	5555108_BES13-expression	1	700		NaN	null				Not found	0	0	0	0	0	0	0	0	0	0	0	0	0	0	0	0	0	0	0
chr5555109_BES13-expression	5555109_BES13-expression	1	987		NaN	null				Not found	0	0	0	0	0	0	0	0	0	0	0	0	0	0	0	0	0	0	0
chr555510_BES1--expression	555510_BES1--expression	1	1893		NaN	null				Not found	0	0	0	0	0	0	0	0	0	0	0	0	0	0	0	0	0	0	0
chr5555110_BES14-expression	5555110_BES14-expression	1	1020		NaN	null				Not found	0	31.8051	25.466	62.5729	4.54699	11.8004	0	5.0357	1.91568	7.09582	7.62997	2.83607	7.05865	7.12356	5.16566	2.76812	1.90057	4.12535	3.55397
chr5555111_BES14-expression	5555111_BES14-expression	1	1203		NaN	null				Not found	0	14.4466	14.9484	14.4694	8.9957	0	0	8.53934	0	1.09389	0.431287	1.44279	1.38113	2.26497	1.75194	1.56469	0.537151	1.39912	0.502224
chr5555112_BES14-expression	5555112_BES14-expression	1	1440		NaN	null				Not found	0	2.41378	2.77514	0	0	4.77634	0	0	0	0	0.360304	0.401776	0	0	0	0	0.448745	1.16885	0
chr5555113_BES14-expression	5555113_BES14-expression	1	639		NaN	null				Not found	0	0	3.12692	0	0	0	0	0	0	0	0	0	0	0	0	0	0	1.31701	0
chr5555114_BES14-expression	5555114_BES14-expression	1	1434		NaN	null				Not found	0	0.80796	4.18013	4.04617	2.15617	4.79632	0	1.19396	1.36262	1.37652	0.361812	2.01729	1.54486	1.90011	0	0	1.35187	0.58687	1.26396
chr5555115_BES14-expression	5555115_BES14-expression	1	688		NaN	null				Not found	0	0	0	0	0	0	0	0	0	0	0	0	0.804989	0	0	0	0	0	0
chr5555116_BES14-expression	5555116_BES14-expression	1	930		NaN	null				Not found	0	0	2.1485	0	0	0	0	0	0	0	0	0	0.595518	0	1.13311	0	0	0	0
chr5555117_BES15-expression	5555117_BES15-expression	1	2061		NaN	null				Not found	0	2.24864	1.93896	2.81524	0	0	0	0	0	0	0.251741	0	0	0.881372	0	0.228326	0.313534	0.408331	0.293146
chr5555118_BES15-expression	5555118_BES15-expression	1	1023		NaN	null				Not found	0	698.793	744.161	862.108	137.521	129.423	51.2791	40.1675	45.8414	46.9523	54.2675	82.0048	63.3415	93.2225	95.7994	23.92	49.9015	45.2457	44.8849
chr5555119_BES15-expression	5555119_BES15-expression	1	1203		NaN	null				Not found	0	176.248	152.806	197.748	33.4126	42.8798	17.0634	19.9251	12.9941	13.6736	15.095	10.0995	14.732	17.3648	17.5194	4.69407	11.8173	12.5921	9.04002
chr555511_BES1--expression	555511_BES1--expression	1	2031		NaN	null				Not found	0	0	0	0	0	0	0	0	0	0	0	0	0	0	0	0	0	0	0
chr5555120_BES15-expression	5555120_BES15-expression	1	1443		NaN	null				Not found	0	93.9417	54.0027	92.4816	73.924	91.7533	26.8702	97.2941	60.9353	55.1733	44.5848	51.7214	58.3385	53.5007	73.7583	14.6751	55.5287	63.5698	60.7106
chr5555121_BES15-expression	5555121_BES15-expression	1	645		NaN	null				Not found	0	1.7963	0	0	2.39686	0	0	0	0	0	0	1.79398	0.858655	0	0	0	0	0	0
chr5555122_BES15-expression	5555122_BES15-expression	1	3807		NaN	null				Not found	0	33.4772	27.817	35.0541	10.1522	14.9049	9.58573	7.64548	3.59284	8.64166	5.31512	3.34339	5.67362	5.72579	6.3665	4.20271	5.94083	5.08435	8.09375
chr5555123_BES15-expression	5555123_BES15-expression	1	1893		NaN	null				Not found	0	0	0	0	0	0	0	0	0	0	0	0	0	0	0	0	0	0	0.319163
chr5555124_BES15-expression	5555124_BES15-expression	1	2031		NaN	null				Not found	0	0.570465	0	0	0	0	0	0	0	0	0	0	0	0	0	0	0	0	0
chr5555125_BES15-expression	5555125_BES15-expression	1	1107		NaN	null				Not found	0	0	0	0	0	0	0	0	0	1.18875	0	0	0	0	0	0	0.583734	0.760227	0
chr5555126_BES15-expression	5555126_BES15-expression	1	1365		NaN	null				Not found	0	0.848802	1.46381	0	1.13258	1.25969	0	0	1.4315	0.482033	0	0.423852	1.62295	0.665387	1.54402	0.689495	0	0.616536	0.442619
chr5555127_BES15-expression	5555127_BES15-expression	1	1113		NaN	null				Not found	0	9.36885	7.18096	5.21313	5.55606	15.4491	2.04924	3.07662	10.5336	9.45877	6.52626	6.23782	8.45925	13.0567	12.3085	0.422803	12.1923	12.0981	9.77102
chr5555128_BES15-expression	5555128_BES15-expression	1	987		NaN	null				Not found	0	0	0	0	0	0	0	0	0	0	0	0.586178	0	0.920216	0	0	0	0	0
chr5555129_BES15-expression	5555129_BES15-expression	1	927		NaN	null				Not found	0	0	0	0	0	0	0	0	0	0	0	0	0	0	0	0.507638	0	0	0
chr555512_BES1--expression	555512_BES1--expression	1	1107		NaN	null				Not found	0	1.04663	0	0	0	0	0	0	3.53025	0.594377	0	0.522636	0.5003	0	0	0	0	0	0
chr5555130_BES17-expression	5555130_BES17-expression	1	2061		NaN	null				Not found	0	0.562161	1.93896	0	0	0	0	0	0	0.319251	0	0	0	0.440686	0	0	0	0	0.586293
chr5555131_BES17-expression	5555131_BES17-expression	1	1017		NaN	null				Not found	0	120.76	110.023	131.22	27.3624	18.5981	11.2134	5.05056	5.76399	9.05768	11.7338	8.53331	11.4361	9.82379	9.32561	9.25428	6.35391	9.10254	13.0697
chr5555132_BES17-expression	5555132_BES17-expression	1	1200		NaN	null				Not found	0	33.7929	43.2922	43.5166	14.1714	17.1948	9.50335	8.56069	11.3983	3.83819	3.45892	8.19624	5.0768	5.29815	6.14713	3.52935	7.53892	3.50655	4.53131
chr5555133_BES17-expression	5555133_BES17-expression	1	1443		NaN	null				Not found	0	0.802921	0	0	0	0	0	0	0	0	0.359555	0	0	0	0	0	0	0	0.418694
chr5555134_BES17-expression	5555134_BES17-expression	1	717		NaN	null				Not found	0	1.61592	0	0	0	0	0	2.38792	0	0	0	0	0	0	1.46973	0	0	0	0
chr5555135_BES17-expression	5555135_BES17-expression	1	3806		NaN	null				Not found	0	10.959	6.82484	7.62246	13.4044	12.1981	2.99633	9.4469	5.13398	5.70499	3.81699	5.32042	5.82062	6.20457	5.53754	4.32746	10.3567	6.85462	6.50845
chr5555136_BES17-expression	5555136_BES17-expression	1	1893		NaN	null				Not found	0	1.83616	0	0	0	0	0	0	1.03222	0	0	0	0	0	0	0	0.341359	0	0
chr5555137_BES17-expression	5555137_BES17-expression	1	1105		NaN	null				Not found	0	1.04852	0	0	0	0	0	0	0	0	0	0.523582	0	0	0	0	0	0	0.546765
chr5555138_BES17-expression	5555138_BES17-expression	1	1389		NaN	null				Not found	0	0	0	0	1.11301	1.23793	0	0	0	0	0.373533	0	0	0.65389	0	0	0	0.605883	0
chr5555139_BES17-expression	5555139_BES17-expression	1	699		NaN	null				Not found	0	0	0	0	2.2117	2.45992	0	0	0	2.82393	0.742257	0.827694	0.792321	2.59872	0	0.673219	0	1.20396	0.864342
chr555513_BES1--expression	555513_BES1--expression	1	1413		NaN	null				Not found	0	0	0	0	0	0	0	0	0	0	0	0	0	0	0	0	0	0	0
chr5555140_BES17-expression	5555140_BES17-expression	1	978		NaN	null				Not found	0	0	0	0	1.58075	0	0	0	1.99795	0	0	0.591573	0.566291	0	0	0	0	0	0
chr555514_BES1--expression	555514_BES1--expression	1	574		NaN	null				Not found	0	0	0	0	0	0	0	0	0	0	0	0	0	0	0	0	0	0	0
chr555515_BES1--expression	555515_BES1--expression	1	990		NaN	null				Not found	0	3.51095	4.03657	0	0	0	0	0	0	0.664622	1.57224	0.584402	0.559427	0	0	0	0.65272	1.70014	1.22056
chr555516_BES2--expression	555516_BES2--expression	1	1023		NaN	null				Not found	0	0	0	0	0	0	0	0	0	0	0	0	0	0	0	0	0	0	0
chr555517_BES2--expression	555517_BES2--expression	1	1023		NaN	null				Not found	0	2.26513	1.95318	11.3435	0	0	0	0	0	0	0	0.56555	0	0.887834	0	0	0	0	0
chr555518_BES2--expression	555518_BES2--expression	1	1206		NaN	null				Not found	0	12.4892	18.2248	4.81112	2.56381	0	0	0	0	0	1.72085	1.91893	2.75538	0.753112	1.74759	0.390199	0.535815	0.69782	1.50292
chr555519_BES2--expression	555519_BES2--expression	1	1236		NaN	null				Not found	0	1.87478	0	0	0	0	0	0	0	0	0	0	0.896169	0.734833	0	0	0	0	0
chr55551_BES1--expression	55551_BES1--expression	1	1023		NaN	null				Not found	0	99.6657	76.174	73.7329	4.53365	5.04246	0	1.67364	0	0	2.02869	3.3933	1.62414	0.887834	0	1.84	1.26333	0	1.18118
chr5555200_VSG_Pseudogene_BES1	5555200_VSG_Pseudogene_BES1	1	1362		NaN	null				Not found	0	0	0	0	0	0	0	0	0	0	0	0	0	0	0	0	0	0	0
chr5555201_RIMEA_BES1	5555201_RIMEA_BES1	1	265		NaN	null				Not found	0	39.3492	15.08	21.8951	5.83387	6.48861	8.60681	6.4609	0	0	3.91576	4.36648	6.2698	3.42737	3.97658	1.77577	9.75386	3.17574	9.11962
chr5555202_RIMEB_BES1	5555202_RIMEB_BES1	1	210		NaN	null				Not found	0	27.5861	57.0886	27.6296	7.36179	8.188	0	0	9.30472	3.13322	0	2.75504	0	4.32502	0	0	0	0	0
chr5555203_Bdf2_HA	5555203_Bdf2_HA	1	762		NaN	null				Not found	0	0	0	0	0	0	0	0	0	0	0	0	0	0	0	0	0	0	0
chr555520_BES2--expression	555520_BES2--expression	1	1017		NaN	null				Not found	0	0	1.9647	0	0	0	0	0	0	0.646977	0	0.568887	0	0	0	0	0	0	0
chr555521_BES2--expression	555521_BES2--expression	1	3807		NaN	null				Not found	0	1.21735	0	1.52409	1.21826	0.451663	0	0.449734	0.513263	0	0.545141	0.303944	0.872864	0.477149	0.553609	0.247218	0.848691	0	0.158701
chr555522_BES2--expression	555522_BES2--expression	1	1893		NaN	null				Not found	0	0	0	0	0	0	0	0	0	0	0	0	0	0.479796	0	0	0	0	0
chr555523_BES2--expression	555523_BES2--expression	1	1107		NaN	null				Not found	0	0	0	0	0	0	0	0	0	0	0	0	0	0	0	0	0	0	0
chr555524_BES2--expression	555524_BES2--expression	1	1425		NaN	null				Not found	0	0.813063	0	0	0	0	1.60056	0	0	0	0	0.812011	0	0	0	0	0.453469	0	0
chr555525_BES2--expression	555525_BES2--expression	1	498		NaN	null				Not found	0	0	0	0	0	0	0	0	0	0	0	0	0	1.8238	0	0	0	0	0
chr555526_BES2--expression	555526_BES2--expression	1	987		NaN	null				Not found	0	0	0	0	0	0	2.31084	0	0	0	0	0.586178	1.12225	0	1.06767	0	0	0	0
chr555527_BES3--expression	555527_BES3--expression	1	2061		NaN	null				Not found	0	0	0	5.63048	0	0	0	0.830732	0	0	0	0	0	0	0.511302	0.228326	0	0	0
chr555528_BES3--expression	555528_BES3--expression	1	1017		NaN	null				Not found	0	118.482	92.341	136.925	22.802	28.7425	11.2134	6.73407	15.3706	7.76372	12.7541	11.9466	11.4361	17.8614	13.4703	3.70171	12.0724	9.10254	9.50521
chr555529_BES3--expression	555529_BES3--expression	1	1200		NaN	null				Not found	0	5.79307	8.32542	9.67036	0	2.8658	0	0	3.25665	2.19325	1.72946	1.4464	1.84611	0.756878	0	0.39215	0	2.80524	0.503479
chr55552_BES1--expression	55552_BES1--expression	1	1206		NaN	null				Not found	0	6.72496	4.9704	9.62225	1.2819	0	0	1.41968	0	1.09117	0	0	0	0	0	0	0.535815	0	0
chr555530_BES3--expression	555530_BES3--expression	1	1437		NaN	null				Not found	0	72.5646	75.0852	60.5659	67.7776	59.8288	23.808	29.7867	35.3541	25.6414	20.5802	32.2092	26.5932	24.6499	41.0664	12.444	34.6255	33.9674	31.1127
chr555531_BES3--expression	555531_BES3--expression	1	552		NaN	null				Not found	0	4.19788	3.61975	0	2.80068	0	0	0	0	0	0	1.04811	0	0	0	0	0	0	0
chr555532_BES3--expression	555532_BES3--expression	1	3806		NaN	null				Not found	0	2.43534	1.57496	6.09797	0	0.903563	0.599265	3.14897	0	0.518636	0.954247	0.912073	0.291031	0.238637	0.553754	0.247283	0.339565	0.221117	0.952456
chr555533_BES3--expression	555533_BES3--expression	1	1893		NaN	null				Not found	0	0	0	0	0.81668	0.908336	0	0.904458	0	0.347584	0	0	0	0	0	0	0	0.88914	0
chr555534_BES3--expression	555534_BES3--expression	1	1107		NaN	null				Not found	0	1.04663	0	5.24139	4.18963	1.55328	2.06035	1.54665	0	0.594377	0.468688	2.09054	2.5015	0.820464	0.951937	0	1.7512	0.760227	1.63733
chr555535_BES3--expression	555535_BES3--expression	1	1383		NaN	null				Not found	0	0	0	0	0	0	0	0	0	1.42728	0.375154	0.418336	0.800914	0.656727	0	0.680521	0.46724	0	0.436858
chr555536_BES3--expression	555536_BES3--expression	1	687		NaN	null				Not found	0	0	2.90845	8.44573	0	0	0	0	2.84424	1.9155	0	0	0.80616	0	0	0.684978	0	1.22499	2.63832
chr555537_BES3--expression	555537_BES3--expression	1	978		NaN	null				Not found	0	0	0	0	0	0	0	1.75065	0	0.672777	0	0	1.13258	1.85737	0	0	0	0	0
chr555538_BES4--expression	555538_BES4--expression	1	1026		NaN	null				Not found	0	3.38776	5.8424	5.65518	1.5068	0	0	0	1.90447	0	0.50569	0.563897	0.539798	0	1.02709	0	0.629818	0	0.588864
chr555539_BES4--expression	555539_BES4--expression	1	1026		NaN	null				Not found	0	0	0	0	0	0	0	0	0	0	0	0	0	0	0	0	0	0	0
chr55553_BES1--expression	55553_BES1--expression	1	1435		NaN	null				Not found	0	5.65178	4.17722	4.04336	1.07733	1.19824	1.58941	1.19313	1.36167	0.917039	2.16936	1.61271	0.771892	0.632929	2.20305	0.983791	0	1.17292	0
chr555540_BES4--expression	555540_BES4--expression	1	1026		NaN	null				Not found	0	0	0	0	0	0	0	0	0	0	0	0	0	0	0	0	0	0	0
chr555541_BES4--expression	555541_BES4--expression	1	1209		NaN	null				Not found	0	2.87497	1.65269	0	0	0	0	0	0	0	0	0.478543	0.458091	0.751244	0	0.778462	0	0.696088	0
chr555542_BES4--expression	555542_BES4--expression	1	1434		NaN	null				Not found	0	268.243	254.988	279.186	123.98	103.121	58.8492	87.1591	79.0317	89.0148	72.3623	74.6396	82.65	69.0374	58.0542	37.4101	69.3959	76.8799	73.7312
chr555543_BES4--expression	555543_BES4--expression	1	1018		NaN	null				Not found	0	0	1.96277	0	0	1.68908	0	0	0	0	0	0	0	0	0	0	0	0	0
chr555544_BES4--expression	555544_BES4--expression	1	3807		NaN	null				Not found	0	5.78242	4.72365	4.57227	7.71566	6.77494	3.59465	7.19575	2.05305	3.80233	3.40713	4.40719	4.21884	2.8629	2.49124	3.95549	5.09214	3.31588	4.91973
chr555545_BES4--expression	555545_BES4--expression	1	738		NaN	null				Not found	0	0	0	0	0	0	0	0	0	0	0	0	0	0	0	0	0	0	0
chr555546_BES4--expression	555546_BES4--expression	1	1893		NaN	null				Not found	0	0	0	0	0	0	0	0	0	0	0.274082	0	0	0	0	0	0	0.44457	0
chr555547_BES4--expression	555547_BES4--expression	1	1107		NaN	null				Not found	0	0	0	0	0	0	2.06035	0	0	0.594377	0.468688	0	0	0	0	0	0	0.760227	0
chr555548_BES4--expression	555548_BES4--expression	1	1470		NaN	null				Not found	0	0	1.35925	0	1.05168	1.16971	0	0	2.65849	0.447603	0.352951	0.393577	1.88378	0.61786	0.716867	0.320122	0.879174	2.28999	1.23301
chr555549_BES4--expression	555549_BES4--expression	1	1027		NaN	null				Not found	0	0	0	0	0	0	0	0	1.90262	0.640677	0	0	0	0	0	0	0	0.819446	0
chr55554_BES1--expression	55554_BES1--expression	1	924		NaN	null				Not found	0	0	4.3249	0	0	0	0	0	0	0	0	0	0	0	0	0.509286	0	0	0
chr555550_BES4--expression	555550_BES4--expression	1	987		NaN	null				Not found	0	0	0	0	0	0	0	1.73469	3.95946	0.666642	0.525671	0	0	0	0	0	0	0	0
chr555551_BES5--expression	555551_BES5--expression	1	1023		NaN	null				Not found	0	0	0	0	0	0	0	0	0	0	0	0	0	0	0	0	0	0	0
chr555552_BES5--expression	555552_BES5--expression	1	1206		NaN	null				Not found	0	40.3498	29.8224	48.1112	3.84571	0	0	1.41968	0	2.72793	1.29064	0	0.918461	0.753112	1.74759	0	1.60745	1.39564	0.500974
chr555553_BES5--expression	555553_BES5--expression	1	1437		NaN	null				Not found	0	8.869	11.1237	12.1132	0	1.19658	0	0	0	0	1.44422	1.20785	1.15623	1.89615	0.733329	0	1.79873	2.92822	1.26133
chr555554_BES5--expression	555554_BES5--expression	1	1018		NaN	null				Not found	0	1.13813	0	0	0	0	0	0	0	0	0	0	0	0	0	0	0	0	0
chr555555_BES5--expression	555555_BES5--expression	1	3807		NaN	null				Not found	0	0	0.524849	0	0.406087	0	0	0	0	0.172833	0.408856	0	0.290955	0.238575	0.553609	0.123609	0.509214	0.442118	0
chr555556_BES5--expression	555556_BES5--expression	1	738		NaN	null				Not found	0	0	0	0	0	0	0	0	0	0	0	0	0	0	0	0	0	0	0
chr555557_BES5--expression	555557_BES5--expression	1	1893		NaN	null				Not found	0	0	1.05552	0	0	0	0	0	0	0	0	0	0	0	0	0	0	0	0
chr555558_BES5--expression	555558_BES5--expression	1	1107		NaN	null				Not found	0	0	0	0	0	0	0	0	0	0	0	0.522636	0	0	0.951937	0	0	0	0
chr555559_BES5--expression	555559_BES5--expression	1	1404		NaN	null				Not found	0	0	2.8463	0	0	0	1.6245	0	0	1.87457	0.739085	1.64831	0.788935	2.58762	0.750565	0	0.920503	0.599409	0.430324
chr55555_BES1--expression	55555_BES1--expression	1	375		NaN	null				Not found	0	12.3586	5.32827	0	12.3678	9.17056	6.08214	4.5657	5.21064	1.7546	5.53427	3.08564	1.47689	7.26603	5.62024	0	6.89273	0	8.05566
chr555560_BES5--expression	555560_BES5--expression	1	715		NaN	null				Not found	0	24.3066	11.1782	0	19.4598	14.4292	3.18994	9.5784	5.46571	10.1227	10.8847	4.04586	7.74591	5.08114	8.84303	0	11.749	7.06213	10.985
chr555561_BES5--expression	555561_BES5--expression	1	987		NaN	null				Not found	0	0	0	0	0	0	0	0	0	0	0	0	0	0	0	0	0	0	0
chr555562_BES7--expression	555562_BES7--expression	1	2061		NaN	null				Not found	0	3.93513	0	0	0	0	0	0	0.948079	0.319251	0.251741	0	0.53744	0	0	0	0	0.408331	0
chr555563_BES7--expression	555563_BES7--expression	1	1200		NaN	null				Not found	0	10029.7	8765.01	11111.2	6012.55	5735.9	1896.87	2971.99	2963.55	2862.19	2429.46	2528.78	2626.09	2431.09	2153.25	773.32	2183.06	2131.28	2115.62
chr555564_BES7--expression	555564_BES7--expression	1	1206		NaN	null				Not found	0	8928.82	8728.03	9862.8	8133.67	8302.27	2863.3	4033.32	4060.28	3795.09	3143.14	3000.25	3097.05	2896.47	2662.45	937.258	2317.94	2290.94	2228.33
chr555565_BES7--expression	555565_BES7--expression	1	1440		NaN	null				Not found	0	4542.73	4388.89	4742.5	3260.5	3299.25	1382.74	1688.36	1555.05	1522.94	1216.03	1149.08	1273.43	954.297	1089.65	419.927	1267.71	1340.08	1250.31
chr555566_BES7--expression	555566_BES7--expression	1	701		NaN	null				Not found	0	6926.89	6863.66	7465.9	5180.45	5222.22	592.163	2730.63	3010.43	3210.1	2380.29	1883.41	2079.44	1966.8	1805.43	173.866	2159.82	2181.36	2034.89
chr555567_BES7--expression	555567_BES7--expression	1	3807		NaN	null				Not found	0	1313.22	1267.51	1199.46	1435.52	1496.36	1096.97	920.606	907.962	967.174	799.585	798.462	861.08	687.095	767.855	605.808	924.054	973.322	866.508
chr555568_BES7--expression	555568_BES7--expression	1	738		NaN	null				Not found	0	0	0	0	0	0	0	0	0	0	0	0	0	0	0	0	0	0	0
chr555569_BES7--expression	555569_BES7--expression	1	1893		NaN	null				Not found	0	0	0	0	0	0	0	0	0	0	0	0	0	0	0	0	0	0	0
chr55556_BES1--expression	55556_BES1--expression	1	3807		NaN	null				Not found	0	0.304338	0	0	0	0.451663	0	0	0.513263	0	0	0	0	0	0.276804	0	0.169738	0	0.158701
chr555570_BES7--expression	555570_BES7--expression	1	1107		NaN	null				Not found	0	1706	1913.27	1876.42	2122.75	2211.87	206.035	1391.98	1692.75	1707.65	1440.75	1164.43	1393.34	1483.4	1283.21	140.706	1370.61	1345.6	1329.51
chr555571_BES7--expression	555571_BES7--expression	1	1413		NaN	null				Not found	0	0	0	0	0	0	0	0	0	0	0	0	0	0	0	0	0	0	0
chr555572_BES7--expression	555572_BES7--expression	1	576		NaN	null				Not found	0	116.666	117.944	70.513	112.727	89.5563	19.7986	53.5043	81.4163	42.2658	54.0456	34.151	51.9218	75.6878	65.8621	13.0717	61.7025	83.2805	58.7392
chr555573_BES7--expression	555573_BES7--expression	1	987		NaN	null				Not found	0	0	0	0	0	0	0	0	0	0	0	0	0	0	0	0	0	0	0
chr555574_BES7--expression	555574_BES7--expression	1	890		NaN	null				Not found	0	878.724	1005.79	958.343	3421.99	3541.36	407.469	1806.4	1618.08	2109.22	1463.24	1239.67	1332.93	1969.58	1619.76	183.473	1327.96	1273.7	1181.2
chr555575_BES8--expression	555575_BES8--expression	1	1020		NaN	null				Not found	0	65.882	74.4391	62.5729	53.0482	50.573	15.6526	28.5356	26.8195	25.803	16.7859	23.823	26.0627	21.3707	19.6295	8.30435	30.4091	23.927	20.1392
chr555576_BES10-expression	555576_BES10-expression	1	2061		NaN	null				Not found	0	283.329	303.448	244.926	92.2634	96.7781	71.9322	67.2893	73.9502	73.4277	63.9421	53.8977	57.7748	53.7637	49.085	33.1073	63.3338	70.233	64.1991
chr555577_BES10-expression	555577_BES10-expression	1	1017		NaN	null				Not found	0	13.671	11.7882	5.70523	3.04027	3.38148	0	1.68352	5.76399	1.94093	3.57115	1.13777	2.72287	3.57229	0	2.31357	1.90617	2.48251	2.3763
chr555578_BES10-expression	555578_BES10-expression	1	1200		NaN	null				Not found	0	3.86205	1.66508	4.83518	3.86494	1.4329	0	1.42678	0	0	0.864729	1.4464	0.461527	3.78439	0.878162	0	0	0.701309	0
chr555579_BES10-expression	555579_BES10-expression	1	1440		NaN	null				Not found	0	5.63215	5.55028	0	6.44156	3.58225	0	1.18898	1.35694	0.913855	0.720608	1.20533	2.69224	2.52293	1.4636	0.653583	2.24373	3.50655	2.09783
chr55557_BES1--expression	55557_BES1--expression	1	2031		NaN	null				Not found	0	0	0	0	0	0	0	0	0	0.323966	0	0	0	0	0	0	0	0	0
chr555580_BES10-expression	555580_BES10-expression	1	737		NaN	null				Not found	0	1.57207	2.71113	0	0	0	0	0	0	0	0	0	0	1.23237	1.42984	0	0	0	0
chr555581_BES11-expression	555581_BES11-expression	1	1032		NaN	null				Not found	0	43.7848	32.9145	28.1115	5.99215	9.99698	4.42016	3.3181	3.78681	1.91272	2.51375	3.92433	4.82993	1.76018	1.02112	0.455988	2.50462	1.63095	1.75632
chr555582_BES11-expression	555582_BES11-expression	1	1206		NaN	null				Not found	0	9.60708	11.5976	4.81112	3.84571	1.42577	0	1.41968	0	1.09117	2.58128	1.4392	0.459231	1.50622	1.74759	0.390199	0.535815	0.69782	1.50292
chr555583_BES11-expression	555583_BES11-expression	1	1438		NaN	null				Not found	0	2.41714	1.3895	8.06984	0	0	0	0	0	0	0	0	0	0	0	0	0	0	0.840299
chr555584_BES11-expression	555584_BES11-expression	1	738		NaN	null				Not found	0	0	2.70746	0	0	9.31968	3.09052	0	0	2.6747	2.81213	1.56791	5.25315	2.46139	4.28372	0	0.8756	2.28068	3.27466
chr555585_BES11-expression	555585_BES11-expression	1	3807		NaN	null				Not found	0	8.8258	8.39759	6.09636	3.2487	2.25831	0	3.59787	3.59284	1.90116	2.04428	2.12761	1.74573	2.38575	1.38402	0.988873	2.03686	3.31588	1.90441
chr555586_BES11-expression	555586_BES11-expression	1	1893		NaN	null				Not found	0	0	0	0	0	0	0	0	0	0	0	0	0	0.479796	0	0	0.341359	0	0
chr555587_BES11-expression	555587_BES11-expression	1	1107		NaN	null				Not found	0	1.04663	0	0	0	0	0	0	0	0	0	0	0	0	0	0	0	0	0
chr555588_BES11-expression	555588_BES11-expression	1	3807		NaN	null				Not found	0	0	0.524849	0	0	0	0	0	0	0.172833	0	0.151972	0	0	0	0	0.169738	0	0
chr555589_BES11-expression	555589_BES11-expression	1	888		NaN	null				Not found	0	73.0658	76.5039	98.0104	12.1867	13.5545	5.13694	9.64042	11.0022	7.40964	6.42704	8.46988	8.73159	8.18247	2.37341	2.64966	8.73234	7.58172	7.48415
chr55558_BES1--expression	55558_BES1--expression	1	1107		NaN	null				Not found	0	0	1.80497	0	0	3.10656	0	1.54665	0	1.78313	0	1.56791	0.5003	0	0	0	0.583734	0	0
chr555590_BES12-expression	555590_BES12-expression	1	2061		NaN	null				Not found	0	0	2.90845	5.63048	0	0	0	0	0.948079	0	0.251741	0	0.26872	0	0	0	0	0.408331	0
chr555591_BES12-expression	555591_BES12-expression	1	1206		NaN	null				Not found	0	114.324	91.124	96.2225	8.97332	15.6835	7.56485	7.09842	1.62023	4.91027	6.4532	6.23653	7.34769	8.28424	6.11655	3.12159	3.75071	4.18692	5.00974
chr555592_BES12-expression	555592_BES12-expression	1	1020		NaN	null				Not found	0	69.2897	56.8088	56.8845	7.57831	13.4861	6.70825	11.75	5.74703	3.22537	4.06932	6.80657	11.9454	9.79489	7.23192	0.461353	6.33523	2.47521	5.92328
chr555593_BES12-expression	555593_BES12-expression	1	1443		NaN	null				Not found	0	0	0	0	0	1.1916	0	0	0	0	0	0	0	0	0	0	0	0	0.418694
chr555594_BES12-expression	555594_BES12-expression	1	697		NaN	null				Not found	0	0	0	0	0	0	0	0	2.80343	0	0	0	0	0	0	0	0	0	0
chr555595_BES12-expression	555595_BES12-expression	1	1365		NaN	null				Not found	0	0.848802	0	0	0	1.25969	0	0	0	0	0.760202	0.423852	0.405738	0	0	0	0.473402	0.616536	0
chr555596_BES12-expression	555596_BES12-expression	1	596		NaN	null				Not found	0	0	0	0	0	0	0	0	0	0	0	0	0	1.52392	1.76811	0.789564	0	0	0
chr555597_BES12-expression	555597_BES12-expression	1	993		NaN	null				Not found	0	2.33356	0	0	0	0	0	1.72421	1.96777	0	0.522495	0	0	0.914656	0	0	0.650748	0	0
chr555598_BES13-expression	555598_BES13-expression	1	2061		NaN	null				Not found	0	1.68648	0.969482	2.81524	0	0	0	0	0	0	0	0	0	0	0	0	0	0	0
chr555599_BES13-expression	555599_BES13-expression	1	1203		NaN	null				Not found	0	38.5242	21.5921	67.5237	10.2808	10.0053	3.79186	7.11612	1.62427	4.92251	2.15643	4.80929	1.8415	6.03992	5.25583	1.17352	2.14861	2.79824	1.50667
chr55559_BES1--expression	55559_BES1--expression	1	3807		NaN	null				Not found	0	0	0	0	0	0	0	0	0	0	0	0	0	0	0	0	0	0	0

## Sheet: S5_B
Probe	Chromosome	Start	End	Strand	No value	Feature	ID	Description	Type	Orientation	Distance	01_L224_noo_iB_1_140325VSGswithflanks.sam	02_L224_noo_iB_2_140325VSGswithflanks.sam	03_L224_noo_iB_3_140325VSGswithflanks.sam	04_L224_03h_iB_1_140325VSGswithflanks.sam	05_L224_03h_iB_2_140325VSGswithflanks.sam	06_L224_03h_iB_3_140325VSGswithflanks.sam	07_L224_06h_iB_1_140325VSGswithflanks.sam	08_L224_06h_iB_2_140325VSGswithflanks.sam	09_L224_06h_iB_3_140325VSGswithflanks.sam	10_L224_12h_iB_1_140325VSGswithflanks.sam	11_L224_12h_iB_2_140325VSGswithflanks.sam	12_L224_12h_iB_3_140325VSGswithflanks.sam	13_L224_24h_iB_1_140325VSGswithflanks.sam	14_L224_24h_iB_2_140325VSGswithflanks.sam	15_L224_24h_iB_3_140325VSGswithflanks.sam	16_L224_48h_iB_1_140325VSGswithflanks.sam	17_L224_48h_iB_2_140325VSGswithflanks.sam	18_L224_48h_iB_3_140325VSGswithflanks.sam
chr1	1	1	2037		NaN	null				Not found	0	0	0	0	0	0	0	0	0	0	0	0	0	0	0	0	0	0	0
chr2	2	1	2031		NaN	null				Not found	0	5.43275	5.921	7.58185	5.18577	5.74613	3.91738	5.41591	7.95383	4.73002	7.25962	6.34026	7.53753	4.46737	6.21872	4.37366	2.30047	5.55179	7.27276
chr3	3	1	2130		NaN	null				Not found	0	327449	325347	331626	318880	336330	333321	316430	318058	323395	328268	324783	318756	261173	269505	277529	156609	156035	155044
chr4	4	1	1704		NaN	null				Not found	0	0	0	0	0	0	0	0	0	0	0	0	0	0	0	0	0	0	0
chr6	6	1	1684		NaN	null				Not found	0	4.84294	8.72797	6.7057	5.823	8.4152	9.87867	5.74807	5.48159	6.44876	7.13413	11.4701	8.26426	3.23274	2.50004	6.782	8.32351	4.7827	7.12673
chr7	7	1	1588		NaN	null				Not found	0	0	0	0	0	0	0	0	0	0	0	0	0	0	0	0	0	0	0
chr8	8	1	1558		NaN	null				Not found	0	64.3548	53.1725	65.891	40.3277	69.0207	64.0655	70.6016	61.9152	66.4858	68.3482	66.1211	64.3148	39.6007	58.5483	83.0787	41.9844	33.0847	51.5514
chr9	9	1	1720		NaN	null				Not found	0	14.7826	19.8095	14.6228	9.71303	16.9628	13.036	12.2788	14.2222	14.3274	11.4297	13.1017	12.1369	14.7704	16.3181	14.0179	5.43286	6.55563	4.29389
chr11	11	1	2144		NaN	null				Not found	0	9.84532	13.7107	13.8857	9.31672	11.2754	10.458	14.1601	11.1943	15.0007	11.207	14.2645	12.3332	10.1566	13.7456	10.0619	6.53768	3.75656	9.90358
chr12	12	1	2086		NaN	null				Not found	0	0	0	0.49213	0	0.399616	0	0	0	0.200231	0	0	0	0	0	0	0	0	0
chr13	13	1	1570		NaN	null				Not found	0	6.72241	8.51066	9.80811	7.17112	4.7786	5.52833	7.00619	5.58563	7.18305	5.91302	5.12622	3.54574	4.6233	9.83244	3.23309	14.8798	4.10398	4.70413
chr14	14	1	2067		NaN	null				Not found	0	3.2493	3.87859	5.95984	2.81128	4.83947	3.49923	4.25727	5.13577	2.829	2.37773	0.77873	1.34659	4.38956	4.07361	6.13927	31.6457	16.3653	24.1181
chr15	15	1	2214		NaN	null				Not found	0	3.03356	1.20702	3.70942	3.7729	3.38862	2.61351	2.58349	2.29316	3.39578	1.72656	0.727026	3.77155	3.27849	1.90157	3.43899	18.9929	10.1858	16.2621
chr16	16	1	2049		NaN	null				Not found	0	1.87305	1.30422	0.501016	0.354498	2.03416	1.41199	1.07367	0.675768	1.01923	0.533026	0	1.35842	1.77125	0.684899	1.23864	4.56053	0	2.70332
chr17	17	1	2085		NaN	null				Not found	0	3.68143	7.36978	6.89312	5.74822	4.39789	3.81592	5.06462	4.20597	5.60915	2.88102	3.08803	5.33986	1.74067	6.05766	6.08627	6.72268	6.95314	2.65665
chr18	18	1	1990		NaN	null				Not found	0	7.2322	5.03583	5.93251	7.30016	6.70231	6.90578	6.4119	7.65384	4.82747	6.86036	6.47089	6.99347	10.0307	2.82082	7.0145	2.34787	6.47562	6.49477
chr19	19	1	1998		NaN	null				Not found	0	0.240108	0.668755	0	0	0	0	0	0.231006	0.20905	0	0	0	0	0	0	0	0	0
chr21	21	1	2031		NaN	null				Not found	0	4.01551	2.9605	2.52728	1.43056	3.2835	2.849	3.24955	1.81802	3.29045	3.49537	3.17013	4.11138	4.46737	1.38194	2.49924	0	0.793113	1.36364
chr22	22	1	1968		NaN	null				Not found	0	0.487536	0	0.782456	0	0	0	0.223572	0.234527	0.212236	0	0	0	0	0	0	0	0	0
chr23	23	1	2142		NaN	null				Not found	0	0.671899	0.311899	0.479263	0.169553	0.389169	1.01301	0.616231	0.430952	0.584987	0.254942	0.751463	0.649721	0	0.655162	1.18486	0	3.00805	1.29298
chr24	24	1	2109		NaN	null				Not found	0	0	0.950337	0	0.172206	0	0	0.208624	0	0.792188	0	0	0	0	0	0	0	0	0.437736
chr25	25	1	2112		NaN	null				Not found	0	0.454295	0	0	0.343923	0.394697	0	0.208328	0	0.197766	0	1.52428	0	0	0.664468	0	0	0	0
chr30	30	1	1502		NaN	null				Not found	0	0	0	0	0	0	0	0	0	0	0	0	0	0	0	0	0	0	0
chr31	31	1	2058		NaN	null				Not found	0	0	0	0	0	0.405053	0	0	0	0	0	0	0	0	0	0	0	0	0
chr299	299	1	1506		NaN	null				Not found	0	19.113	20.85	20.4498	1.92926	26.0154	19.6912	18.1137	15.9366	19.9688	27.5581	35.2709	23.1026	2.40989	41.933	42.1311	74.4584	62.0366	60.6875
chr301	301	1	2349		NaN	null				Not found	0	0.20423	0	0	0	0.354874	0	0	0	0.177812	0	0.685242	0	0.772518	0	0.540224	0	0	1.17904
chr303	303	1	2325		NaN	null				Not found	0	0	0	0	0	0	0	0.189243	0	0	0	0	0	0	0	0	0	0.692822	0
chr304	304	1	2319		NaN	null				Not found	0	0	0	0	0	0	0	0	0	0	0	0	0	0	0	0	0	0	0
chr305	305	1	2319		NaN	null				Not found	0	0.413744	0	0	0.313224	0	0	0	0	0	0	0	0	0	0	0.547213	2.01478	0.694615	0.398096
chr306	306	1	2309		NaN	null				Not found	0	0	0	0	0.15729	0	0	0	0	0	0	0	0	0	0	0	0	0	0.799641
chr307	307	1	2298		NaN	null				Not found	0	0	0	0	0	0	0	0	0	0	0	0	0	0.789663	0	0	0	0	0
chr308	308	1	2292		NaN	null				Not found	0	0	0	0	0	0	0	0	0	0	0	0	0	0	0	0	0	0	0
chr309	309	1	2130		NaN	null				Not found	0	0	0	0	0.170508	0	0	0	0	0.196094	0	0	0	0	0	0	0	0	0
chr310	310	1	2253		NaN	null				Not found	0	0	0	0	0	0.369995	0	0.19529	0	0.370778	0	0	0	0	0	0	0	0	0
chr311	311	1	2250		NaN	null				Not found	0	0	0	0	0	0	0	0	0	0	0	0	0	0	0	0	2.07656	0	0
chr312	312	1	2244		NaN	null				Not found	0	0	0	0	0.161846	0	0	0.196073	0.205682	0.558397	0.243353	0	0.620188	0.808665	1.25076	0	10.4106	0	3.29121
chr313	313	1	2241		NaN	null				Not found	0	0	0	0	0	0	0	0	0	0	0	0	0	0	0	0	0	0	0
chr314	314	1	2235		NaN	null				Not found	0	0	0	0	0	0.372975	0	0	0	0	0	0	0	0	0	0	0	0	0
chr315	315	1	2229		NaN	null				Not found	0	0	0.299725	0	0	0.747958	0.324491	0	0	0.187385	0	0	0.624361	0	0	0	0	0	0
chr316	316	1	2223		NaN	null				Not found	0	1.07903	0.300534	0.2309	0	0	0.325367	0.593777	0.415249	0.375781	0.245652	0	1.87814	0.816304	0.63129	0	2.10178	0.724612	1.66115
chr317	317	1	2223		NaN	null				Not found	0	0	0.300534	0	0.32675	0	0	0	0.207625	0.187891	0	0	0	0	0	0	2.10178	1.44922	2.07644
chr318	318	1	2217		NaN	null				Not found	0	0	0	0.231525	0	0.376003	0	0.198461	0	0.188399	0.246317	0	0	0	0	0	0	0	1.66565
chr319	319	1	2214		NaN	null				Not found	0	0.433366	0.301755	0.231839	0	1.12954	1.30676	0.19873	0.625406	0.377309	1.23325	0	0.628591	0	1.90157	1.14633	6.33098	0.727557	1.25093
chr320	320	1	2002		NaN	null				Not found	0	0	0	0	0	0	0	0	0	0	0	0	0	0	0	0	0	0.804601	1.38339
chr321	321	1	2214		NaN	null				Not found	0	0	0	0	0	0	0	0	0	0	0	0	0	0	0	0	0	0	0
chr322	322	1	2118		NaN	null				Not found	0	0.906016	0.315433	0.969388	0.857372	1.96789	1.70748	0.623214	0.653753	0.394411	0.773491	0	0	1.71355	0.662586	2.99572	6.61794	2.2816	3.48701
chr323	323	1	2214		NaN	null				Not found	0	0.216683	0.603511	1.62287	0.164039	2.25908	1.96014	0.794921	0.416937	1.32058	1.47991	3.63513	5.02873	0	3.16928	1.71949	8.44131	2.18267	6.67162
chr324	324	1	2211		NaN	null				Not found	0	0	0	0	0	0	0	0.199	0	0.188911	0	0	0.629444	0	0	0	0	0	0
chr325	325	1	2211		NaN	null				Not found	0	0	0	0	0	0	0	0	0	0	0	0	0	0	0	0	0	0	0
chr326	326	1	2211		NaN	null				Not found	0	0.65093	0.906495	0.464307	0	1.50809	0	0.199	0.208752	0	0.740957	0	0	0	0	0	0	0.728544	0.417542
chr327	327	1	2208		NaN	null				Not found	0	0.434543	0.302575	0	0	0.377536	0.327577	0.398541	0.209035	0.378334	0	0	0	0	0	0	0	0	0
chr328	328	1	1901		NaN	null				Not found	0	0	0	0	0	0	0	0	0	0	0	0	0	0.954574	0	0	0	1.6947	0.485631
chr329	329	1	2205		NaN	null				Not found	0	0	0	0	0	0	0	0	0	0.189425	0	0	0	0	0	1.15101	2.11894	1.46105	0.837356
chr330	330	1	2205		NaN	null				Not found	0	0	0	0	0	0	0	0	0	0	0	0	0	0	0	0	0	0	0
chr331	331	1	2202		NaN	null				Not found	0	0.217864	0	0.233102	0.164933	0	0	0	0.209605	0	0	0.730988	0	0	0	0	2.12183	1.46304	0
chr332	332	1	2202		NaN	null				Not found	0	0	0	0	0	0	0	0	0	0	0	0	0	0	0	0	0	0	0
chr333	333	1	2199		NaN	null				Not found	0	0	0	0	0	0	0	0	0	0	0	0	0	0	0	0	0	0	0
chr334	334	1	2196		NaN	null				Not found	0	0	0.304229	0.233739	0	0.379599	0	0	0	0	0	0	0	0	0	0	0	0.733521	0
chr335	335	1	2196		NaN	null				Not found	0	0	0	0	0	0	0	0	0	0.190201	0.248673	0	0	0	0	0	0	0	0
chr336	336	1	2196		NaN	null				Not found	0	0	0	0	0	0	0	0	0	0	0	0	0	0	0	0	0	0	0
chr337	337	1	2196		NaN	null				Not found	0	0	0	0	0	0	0	0	0	0	0	0	0	0	0	0	0	0	0
chr338	338	1	1983		NaN	null				Not found	0	0	0	0	0	0	0	0	0	0	0	0	0	0	0	0	0	0	0
chr339	339	1	2190		NaN	null				Not found	0	0	0	0	0	0	0	0.200908	0	0	0	0	0	0	0	0	0	0	0
chr340	340	1	2190		NaN	null				Not found	0	0	0	0	0	0	0	0	0	0	0	0	0	0	0	0	0	0	0
chr341	341	1	2190		NaN	null				Not found	0	0	0	0	0	0	0	0	0	0	0	0	0	0	0	0	0	0	0
chr342	342	1	2187		NaN	null				Not found	0	0.219358	0.305481	0	0.166064	0	0	0	0	0.190984	0	0	0	0	0	0	0	2.20962	0.844248
chr343	343	1	2187		NaN	null				Not found	0	0	0	0.469402	0	0	0	0	0	0	0	0	0	0	0	0	0	0	0
chr344	344	1	2187		NaN	null				Not found	0	0	0	0	0	0	0	0	0	0	0	0	0	0	0.641681	0	0	0	0
chr346	346	1	2184		NaN	null				Not found	0	0	0	0	0	0	0	0	0.211332	0	0	0	0	0	0.642563	0	2.13932	0.737551	1.26811
chr347	347	1	2184		NaN	null				Not found	0	0	0	0	0	0	0	0.20146	0.211332	0.191246	0	0	0	0	0.642563	1.16208	0	0	0.845408
chr348	348	1	2184		NaN	null				Not found	0	0	0	0	0.332585	0	0	0	0	0	0	0	0	0	0	0	0	0	0
chr349	349	1	2184		NaN	null				Not found	0	0.439318	0.611801	0	0.166292	0	0	0	0	0.382492	0	0	0.637226	0	0.642563	0	0	0.737551	2.11352
chr350	350	1	2184		NaN	null				Not found	0	0.219659	0.611801	0.235023	0.166292	0	0	0.20146	0	0.382492	0	1.47402	0	0	0	0	4.27863	1.4751	3.38163
chr351	351	1	2181		NaN	null				Not found	0	0	0	0	0	0	0	0	0	0	0	0	0	0	0	0	0	0	0
chr352	352	1	2181		NaN	null				Not found	0	0	0	0	0	0	0	0	0.211623	0	0	0	0	0	0	0	0	0	0
chr353	353	1	2181		NaN	null				Not found	0	0	0	0	0	0	0	0	0	0	0	0	0	0	0	0.581837	0	0.738566	0.423285
chr354	354	1	2178		NaN	null				Not found	0	0	0	0	0	0	0	0	0	0	0	0	0	0	0	0	0	0	0
chr355	355	1	2059		NaN	null				Not found	0	0	0	0.249291	0	0	0	0	0	0	0	0	0	0	0	0.616312	0	0	0
chr356	356	1	2178		NaN	null				Not found	0	0	0	0	0	0	0	0	0	0	0	0	0	0	0	0.582639	0	0.739583	0
chr357	357	1	2127		NaN	null				Not found	0	0.225546	0	0	0	0	0	0	0	0.196371	0	0	0	0	0	0	0	0	0
chr358	358	1	2178		NaN	null				Not found	0	0	0	0	0	0	0	0.202015	0	0	0.250728	0.739043	0.638981	0	0	0	0	0.739583	2.11934
chr359	359	1	2178		NaN	null				Not found	0	0	0	0	0	0	0	0	0	0	0	0.739043	0	0	0	0	0	0	0
chr360	360	1	2175		NaN	null				Not found	0	0	0	0.235996	0	0	0	0	0.212207	0	0	0	0	0	0	0	0	0	0.424453
chr361	361	1	2175		NaN	null				Not found	0	0	0	0.235996	0	0	0	0	0	0	0	0	0	0	0	0.583442	0	0	0
chr362	362	1	2175		NaN	null				Not found	0	0	0.307166	0.235996	0	0	0	0.202294	0	0	0.251074	0	0	0	0	0.583442	0	0.740603	1.69781
chr363	363	1	2061		NaN	null				Not found	0	0	0	0	0	0	0.350941	0	0.223945	0.202659	0.264961	0	0	0	0	0	0	0.781568	0.895862
chr364	364	1	2175		NaN	null				Not found	0	0	0	0	0	0	0	0.202294	0	0	0.251074	0	0	0	0	0	0	1.48121	2.12227
chr365	365	1	1925		NaN	null				Not found	0	0	0.347058	0	0	0	0.375735	0	0	0.216977	0	0	0	0	0	0	0	0	0.479577
chr366	366	1	1977		NaN	null				Not found	0	1.21329	0.337929	0.259631	0	0.421649	0	0.445108	0	1.05635	1.38109	0	0	0	0.709842	1.28375	2.36331	0.814776	0.466963
chr367	367	1	2172		NaN	null				Not found	0	0	0	0.236322	0	0	0	0	0.2125	0	0	0	0	0	0	0	2.15113	0	0.425039
chr368	368	1	1953		NaN	null				Not found	0	0	0	0	0	0	0	0	0	0	0	0	0	0	0	0	0	0	0
chr369	369	1	2172		NaN	null				Not found	0	0	0	0	0	0	0	0	0	0	0	0	0	0	0	0	0	0	0
chr370	370	1	2169		NaN	null				Not found	0	0	0	0	0	0	0	0	0.212794	0	0	0	0	0	0	0	2.15411	0.742652	0.425627
chr371	371	1	2169		NaN	null				Not found	0	0	0	0	0	0.384324	0	0	0	0.192569	0	0	0	0	0	0	0	0	0.425627
chr372	372	1	1987		NaN	null				Not found	0	0	0	0	0	0	0	0	0	0.210207	0	0	0	0	0	0	0	0	0.929225
chr373	373	1	2169		NaN	null				Not found	0	0	0	0	0	0	0	0	0	0	0	0	0	0	0	0	0	0	0
chr374	374	1	2040		NaN	null				Not found	0	0	0	0	0	0.408627	0	0	0	0.409491	0	0	0	0	0	0	2.29033	0	0.905084
chr375	375	1	2166		NaN	null				Not found	0	0	0	0	0	0	0	0	0	0	0	0	0	0	0	0	0	0.74368	0
chr376	376	1	2166		NaN	null				Not found	0	0.221485	0	0	0.167674	0	0	0	0	0	0	0	0.642521	0	0	0	0	0	0.426217
chr377	377	1	2166		NaN	null				Not found	0	0	0	0	0	0	0	0	0	0	0	0	0	0	0	0	0	0	0.426217
chr378	378	1	2114		NaN	null				Not found	0	0	0	0	0	0	0	0	0	0	0	0	0	0	0	0	0	0	0
chr379	379	1	2193		NaN	null				Not found	0	24.9384	28.9413	34.6407	23.5166	29.2691	10.5542	23.6747	24.2035	22.4744	27.8894	27.8915	22.846	43.856	39.0355	41.6631	174.704	132.214	173.018
chr380	380	1	2163		NaN	null				Not found	0	0	0	0	0	0	0	0	0	0	0	0	0	0	0	0	0	0.744712	0.426808
chr381	381	1	2163		NaN	null				Not found	0	0	0	0	0.167907	0.38539	0	0.203416	0.213384	0	0	0	0	0	0.648801	0	0	0	0
chr382	382	1	2160		NaN	null				Not found	0	0	0	0.47527	0	0	0	0.203699	0	0	0	0	0	0	0	0	0	0	1.2822
chr383	383	1	2160		NaN	null				Not found	0	0	0.309299	0	0	0	0	0	0	0	0.505634	0	0	0	0	0	0	0	0
chr384	384	1	2160		NaN	null				Not found	0	0.2221	0	0	0	0	0	0	0	0	0	0	0	0	0	0	0	0.745746	0.854801
chr385	385	1	2160		NaN	null				Not found	0	0	0	0	0	0	0	0	0	0	0	0	0	0	0	0	0	0	0
chr386	386	1	2160		NaN	null				Not found	0	0	0	0	0	0	0	0	0	0	0	0	0	0	0	0	0	0	0
chr387	387	1	2157		NaN	null				Not found	0	0	0	0	0	0	0	0	0	0	0	0	0	0	0	0	0	0	0
chr388	388	1	2157		NaN	null				Not found	0	0	0	0	0.168374	0	0	0	0	0	0	0	0	0	0	0	0	0	0
chr389	389	1	2157		NaN	null				Not found	0	0	0	0	0	0	0	0	0	0	0	0	0	0	0	0	0	0	0
chr390	390	1	2157		NaN	null				Not found	0	0	0	0	0	0	0	0	0	0	0	0	0	0	0	0	0	0	0.427995
chr391	391	1	2154		NaN	null				Not found	0	0	0	0	0	0	0.335789	0	0	0	0	0	0	0	0	0	2.16911	0	0
chr392	392	1	2154		NaN	null				Not found	0	0	0	0	0	0	0	0	0	0	0	0	0	0	0	0	0	0	0
chr393	393	1	2154		NaN	null				Not found	0	0	0	0	0	0	0	0	0	0	0	0	0	0	0	0	0	0	0
chr394	394	1	2154		NaN	null				Not found	0	0	0	0	0	0	0	0	0	0	0	0	0	0	0	0	0	0	0
chr395	395	1	2154		NaN	null				Not found	0	0	0.620322	0.238297	0.168608	1.161	0.335789	1.63413	0.214276	1.16346	0.507043	0	1.2922	0	1.30302	0.589131	2.16911	3.73912	3.00014
chr396	396	1	2009		NaN	null				Not found	0	0	0	0	0	0	0	0	0	0	0	0	0	0	0	0	0	0	0
chr397	397	1	2151		NaN	null				Not found	0	10.7054	8.07543	6.20436	5.74068	12.0138	8.7427	7.36383	9.01213	8.34974	8.37787	16.463	8.41103	10.9672	9.78631	18.2885	102.09	93.6083	120.602
chr398	398	1	2151		NaN	null				Not found	0	0	0	0	0	0	0	0	0	0	0	0	0	0	0	0	0	0	0
chr399	399	1	2151		NaN	null				Not found	0	0	0	0	0	0	0	0	0	0	0	0	0	0	0	0.589952	0	0	0
chr400	400	1	2151		NaN	null				Not found	0	0	0	0	0	0	0	0.204551	0	0	0.253875	0	0	0	0	0.589952	0	0	1.28757
chr401	401	1	2151		NaN	null				Not found	0	0	0	0	0	0	0	0	0	0	0	0	0	0	0	0.589952	0	0	0.429189
chr402	402	1	2151		NaN	null				Not found	0	0	0.310594	0	0	0	0	0	0	0	0	0	0	0	0	0	0	0	0
chr403	403	1	2151		NaN	null				Not found	0	0	0	0	0	0	0	0.409102	0.214574	0	0	0	0	0	0	0	0	0.748866	0
chr404	404	1	2148		NaN	null				Not found	0	0	0	0.477925	0.169079	0	0	0	0.214874	0	0.508459	0	0	0	0	0.590776	0	0.749912	1.71915
chr405	405	1	2148		NaN	null				Not found	0	0	0	0	0	0	0	0	0	0	0	0	0	0	0	0.590776	0	0	0
chr406	406	1	2148		NaN	null				Not found	0	0.223341	0	0	0	0	0	0	0	0	0	0	0	0	0	0	0	0	0
chr407	407	1	1931		NaN	null				Not found	0	0	0	0	0	0	0	0	0	0	0	0	0	0	0	0	0	0.834185	0
chr408	408	1	1964		NaN	null				Not found	0	0.244265	0	0	0	0	0	0.224027	0	0.212669	0	0	0	0	0	0	0	0	0.470054
chr409	409	1	2145		NaN	null				Not found	0	0.223653	0.311462	0.478593	0.677264	0.388624	1.01159	0.820492	0.860699	0.389446	0	0	0.648812	0	0.654246	0.591602	4.35642	4.50577	3.87351
chr410	410	1	2145		NaN	null				Not found	0	0.447306	0	0	0	0	0	0	0	0	0	0	0	0	0	0	0	0	0
chr411	411	1	2133		NaN	null				Not found	0	0	0	0	0	0	0	0	0	0	0	0	0	0	0	0	0	0.755186	0.432811
chr412	412	1	2145		NaN	null				Not found	0	0	0	0	0.169316	0	0	0	0.430349	0.194723	0	0	0	0	0	0	2.17821	2.25288	0.860779
chr413	413	1	2142		NaN	null				Not found	0	0.223966	0	0	0.169553	0	0	0.410821	0	0	0.509883	0	0	0	0	0.592431	0	0	1.72397
chr414	414	1	2040		NaN	null				Not found	0	0	0	0	0	0	0	0	0	0	0	0	0	0	0	0	0	0	0
chr415	415	1	2142		NaN	null				Not found	0	0.223966	0.311899	0	0.169553	1.16751	0.33767	0.410821	0.646428	0.194996	0.254942	0	0.649721	0	0.655162	0.592431	2.18126	2.25604	0.861985
chr416	416	1	2097		NaN	null				Not found	0	0.228772	0.318592	0	0.346383	0.39752	0.344917	0	0	0.398361	0	0	0	0	0	0	0	0.768151	0
chr417	417	1	2111		NaN	null				Not found	0	0.227255	0	0.972603	0.516129	0.789767	0.685258	0.62528	0.21864	0.593578	0.517371	1.525	0	0	0	1.20226	0	2.28917	1.31196
chr418	418	1	2079		NaN	null				Not found	0	0	0	0	0	0	0	0	0	0	0	0	0	0	0	0	0	0	0
chr419	419	1	1821		NaN	null				Not found	0	0	0.366879	0.563747	0.199441	0	0	0	0.253459	0.229369	0.299882	0	0	0.99651	0	0	0	0	1.01393
chr420	420	1	2139		NaN	null				Not found	0	0	0	0.479936	0	0	0	0	0	0	0	0	0	0	0	0	0	0	0
chr421	421	1	2139		NaN	null				Not found	0	0	0	0	0	0	0	0	0	0	0	0	0	0	0	0	0	0.753068	0.863193
chr422	422	1	2139		NaN	null				Not found	0	0	0	0	0	0	0	0.617095	0	0	0	0	0	0	0	0	0	0	0
chr423	423	1	2111		NaN	null				Not found	0	0	0	0	0.172043	0	0.342629	0	0	0	0	0	0	0	0	0	0	0	0
chr424	424	1	1876		NaN	null				Not found	0	0	0	0	0	0	0	0	0	0	0	0	0	0	0	0	0	0	0
chr425	425	1	2136		NaN	null				Not found	0	0	0	0	0	0	0	0	0	0	0	0	0	0	0.657002	0	0	0.754125	0.432203
chr426	426	1	2136		NaN	null				Not found	0	0.224595	0	0	0	0	0	0	0	0	0	0	0	0	0	0	0	0	0
chr427	427	1	2136		NaN	null				Not found	0	0	0	0	0	0	0	0	0	0	0	0	0	0	0	0	0	0	0
chr428	428	1	2136		NaN	null				Not found	0	0	0	0	0	0	0	0	0	0	0	0	0	0	0	0	0	0	0
chr429	429	1	2136		NaN	null				Not found	0	0.224595	0	0	0.510088	0.390262	0	0.205987	0.216081	0	0	0	0	0	0.657002	0	4.37478	0.754125	1.29661
chr430	430	1	2136		NaN	null				Not found	0	0	0	0.48061	0	0	0	0.411975	0.216081	0.586631	0	0	0	0	0	0	2.18739	0	0
chr431	431	1	2136		NaN	null				Not found	0	0	0	0	0	0	0	0	0	0	0	0	0	0	0	0	0	0	0
chr432	432	1	2136		NaN	null				Not found	0	0	0	0	0	0	0	0	0	0	0	0	0	0	0	0	0	0	0
chr433	433	1	2136		NaN	null				Not found	0	0	0	0	0	0	0	0	0	0	0	0	0	0	0	0	0	0	0
chr434	434	1	2136		NaN	null				Not found	0	0	0	0	0	0	0	0	0	0	0	0	0	0	0	0	0	0.754125	0
chr435	435	1	2133		NaN	null				Not found	0	0	0	0	0	0	0	0	0	0	0	0	0	0	0	0	0	0.755186	0
chr436	436	1	2133		NaN	null				Not found	0	0	0	0	0	0	0	0	0	0	0	0	0	0	0	0	0	0	0
chr437	437	1	2133		NaN	null				Not found	0	0	0.313215	0	0	0.390811	0.339095	0	0	0	0	0	0	0.850748	0.657926	0	2.19047	3.77593	3.02968
chr438	438	1	2130		NaN	null				Not found	0	9.91003	5.95946	9.39829	3.75118	7.43586	7.81018	8.67584	8.6676	7.64768	10.7679	12.0912	11.7609	6.81557	24.3776	16.0858	21.9355	12.1	16.9034
chr439	439	1	2130		NaN	null				Not found	0	0	0	0	0	0	0	0	0	0	0	0	0.653381	0	0	0	0	0	0
chr440	440	1	2130		NaN	null				Not found	0	0	0	0	0	0	0	0	0	0	0	0	0	0	0	0	2.19355	0	0
chr441	441	1	2103		NaN	null				Not found	0	0.22812	0	0	0.172697	0	0	0	0	0	0	0	0	0	0	0	2.22171	0	0.438985
chr442	442	1	2130		NaN	null				Not found	0	0	0	0	0	0	0	0	0	0	0	0	0	0	0	0	0	0	0
chr443	443	1	2130		NaN	null				Not found	0	0	0	0.481964	0	0	0	0	0	0.196094	0	0	0.653381	0	0	0.595769	0	1.5125	0.43342
chr444	444	1	2130		NaN	null				Not found	0	0	0	0	0	0	0	0	0.21669	0	0	0	0	0	0	0	0	0.75625	0
chr445	445	1	2130		NaN	null				Not found	0	0	0	0	0	0	0	0	0	0	0	0	0	0	0	0	0	0.75625	0
chr446	446	1	2127		NaN	null				Not found	0	0	0	0	0	0	0	0	0	0	0	0	0	0	0	0	0	0	0
chr447	447	1	2105		NaN	null				Not found	0	0	0	0	0	0	0	0	0	0	0	0	0	0	0	0	0	0	0
chr448	448	1	2127		NaN	null				Not found	0	0	0	0	0	0	0	0	0	0	0	0	0	0	0	0	0	0	0
chr449	449	1	2055		NaN	null				Not found	0	0	0	0	0	0	0.351966	0	0.224598	0	0	0	0	0	0	0	2.27361	0	0.449239
chr451	451	1	2124		NaN	null				Not found	0	0	0	0	0	0	0	0	0	0	0	0	0	0	0	0	0	0	0.434645
chr452	452	1	2124		NaN	null				Not found	0	0	0	0	0	0	0	0	0	0	0	0	0	0	0	0	0	0	0
chr453	453	1	2124		NaN	null				Not found	0	0	0	0	0.17099	0	0	0	0	0	0	0	0	0	0	0	0	0.758386	1.30393
chr454	454	1	2121		NaN	null				Not found	0	0	0	0	0	0	0	0	0	0	0	0	0	0	0	0	0	0	0
chr455	455	1	2121		NaN	null				Not found	0	0	0	0	0	0	0	0	0	0	0	0	0	0	0	0	0	0	0
chr456	456	1	2121		NaN	null				Not found	0	0	0	0	0	0	0.341014	0	0	0	0	0	0	0	0	0	2.20286	0	0
chr457	457	1	2121		NaN	null				Not found	0	0	0	0	0	0	0	0	0	0	0	0	0	0	0	0	0	0	0
chr458	458	1	2121		NaN	null				Not found	0	0	0	0	0	0	0	0	0	0	0	0	0	0	0	0	0	0	0
chr459	459	1	2118		NaN	null				Not found	0	0	0	0	0	0	0	0.415476	0	0	0	0	0	0	0	0	0	0	0.435876
chr460	460	1	2118		NaN	null				Not found	0	0	0	0	0	0	0	0	0	0	0	0	0	0	0	0	0	0	0
chr461	461	1	2118		NaN	null				Not found	0	0	0	0	0	0	0	0.207738	0	0	0	0	0	0	0	0	0	0	0
chr462	462	1	2118		NaN	null				Not found	0	0	0.315433	0	0	0	0	0	0	0.394411	0	0	0	0	0.662586	0	0	0	0
chr463	463	1	2118		NaN	null				Not found	0	0	0	0	0	0	0	0	0	0	0	0	0	0	0	0	0	0	0.435876
chr464	464	1	2115		NaN	null				Not found	0	0.226825	0	0	0	0	0	0.208033	0	0	0.258196	0	0	0	0	0	2.20911	0	0
chr465	465	1	2115		NaN	null				Not found	0	0	0	0	0	0	0	0	0	0	0	0	0	0	0	0	0	0	0
chr466	466	1	2115		NaN	null				Not found	0	0	0	0.242691	0	0.394137	0.341981	0.208033	0	0.197485	0.516392	0	0	0	0.663526	0	0	0	0
chr467	467	1	2115		NaN	null				Not found	0	0	0	0	0	0	0	0	0	0	0	0	0	0	0	0	0	0	0
chr468	468	1	2112		NaN	null				Not found	0	1.13574	2.53063	2.91643	0	0.789393	1.36987	0.833312	1.31122	1.18659	2.32707	2.28641	1.97685	0	1.99341	2.40339	4.42449	8.38964	6.1196
chr469	469	1	2112		NaN	null				Not found	0	1.36289	0.948987	0.972142	0.687846	0.394697	1.36987	0.833312	1.52976	0.197766	1.03425	0.762138	0.658949	1.71841	1.32894	1.20169	8.84899	7.62695	4.80826
chr470	470	1	2112		NaN	null				Not found	0	0	0.316329	0	0	0	0	0	0	0	0	0	0	0	0	0	0	0	0
chr471	471	1	2112		NaN	null				Not found	0	0	0	0	0	0	0	0	0	0	0	0	0	0	0	0	0	0	0
chr472	472	1	2112		NaN	null				Not found	0	0	0	0.243036	0	0	0.342467	0	0	0.395531	0	0	0	0	0.664468	0	0	0.762695	0
chr473	473	1	2112		NaN	null				Not found	0	0	0	0	0	0	0	0	0.218537	0	0	0	0	0	0	0	0	0	0
chr474	474	1	1895		NaN	null				Not found	0	0	0	0	0	0	0	0	0	0	0	0	0	0	0	0	0	0	0
chr475	475	1	2112		NaN	null				Not found	0	0	0	0	0	0	0	0	0	0	0	0	0	0	0	0	0	0	0
chr476	476	1	2112		NaN	null				Not found	0	0	0	0	0	0.394697	0	0	0	0.593297	0	0	0	0	0	0.600846	0	0	0
chr477	477	1	2109		NaN	null				Not found	0	0.227471	0.316779	0.486763	0.172206	0	0	0	0.437695	0	0.258931	0	0	1.72086	0.665414	0	0	0	0.437736
chr478	478	1	2109		NaN	null				Not found	0	0	0	0	0	0	0	0	0	0	0	0	0	0	0	0	0	0	0
chr479	479	1	2109		NaN	null				Not found	0	0	0	0	0	0	0	0	0	0	0	0	0	0	0	0	0	0	0
chr480	480	1	2109		NaN	null				Not found	0	0	0	0	0	0	0	0	0	0	0	0	0	0	0	0	0	0	0
chr481	481	1	1829		NaN	null				Not found	0	0	0	0	0	0	0	0	0	0	0	0	0	0	0	0	0	0	0.504749
chr482	482	1	2106		NaN	null				Not found	0	0	0.63446	0	0.172451	0.395821	0	0	0	0.198329	0.2593	0	0	0	0	0	4.4371	2.2946	0.43836
chr483	483	1	2103		NaN	null				Not found	0	0	0	0	0	0	0	0	0	0	0	0	0	0	0	0	0	0	0
chr484	484	1	1955		NaN	null				Not found	0	0	0	0	0	0	0	0	0	0	0	0	0	0	0	0	0	0	0
chr485	485	1	2011		NaN	null				Not found	0	6.20245	9.96648	10.7202	3.07017	5.38876	5.03534	7.87648	8.03294	6.64634	9.50421	6.40332	11.0727	10.8283	16.7482	10.7274	4.64671	8.811	15.6083
chr486	486	1	2100		NaN	null				Not found	0	1.14223	0.318136	1.22212	0.345888	1.19086	0.688848	1.04759	1.31871	1.59117	0.780121	3.06597	0	0	1.33653	0.60428	2.22489	0.767053	5.71496
chr487	487	1	2100		NaN	null				Not found	0	0	0	0	0	0	0	0	0	0	0	0	0	0	0	0	0	0	0
chr488	488	1	2100		NaN	null				Not found	0	0	0	0	0	0	0	0	0	0	0	0	0	0	0	0	0	0	0
chr489	489	1	2100		NaN	null				Not found	0	0	0	0	0	0	0.344424	0.209518	0	0	0	0	0	0	0	0	0	0	0
chr490	490	1	1890		NaN	null				Not found	0	0	0	0	0	0	0	0	0	0.220995	0	0	0	0	0	0	0	0.852281	0
chr491	491	1	2100		NaN	null				Not found	0	0	0	0	0	0	0	0	0	0	0	0	0	0	0	0	2.22489	0	0
chr492	492	1	2100		NaN	null				Not found	0	5.0258	5.40832	6.11061	1.38355	5.16038	3.78866	5.86652	3.29678	4.5746	4.42069	4.59896	4.639	2.59235	4.67786	3.62568	13.3493	15.3411	19.3429
chr493	493	1	2097		NaN	null				Not found	0	0	0	0	0	0	0.344917	0	0	0	0	0	0	0	0	0	0	0	0
chr494	494	1	2097		NaN	null				Not found	0	0	0	0	0	0	0	0	0	0	0	0	0	0	0	0	0	0	0
chr495	495	1	2097		NaN	null				Not found	0	0	0.318592	0	0.173192	0	0	0	0	0	0.260412	0	0	0	0	0	0	0	0
chr496	496	1	2097		NaN	null				Not found	0	0	0	0.244774	0	0	0	0	0	0.19918	0	0	0	0	0	0	0	0	0
chr497	497	1	2097		NaN	null				Not found	0	0	0	0.244774	0	0	0	0	0	0	0	0	0	0	0	0	0	0	0
chr498	498	1	2094		NaN	null				Not found	0	0	0	0.245125	0	0	0.345411	0	0	0	0	0	0	0	0	0.606011	0	0.769251	0
chr499	499	1	2094		NaN	null				Not found	0	0	0	0	0	0	0	0	0	0	0	0	0	0	0	0	0	0	0
chr500	500	1	2094		NaN	null				Not found	0	0	0	0	0	0	0	0	0	0	0	0	0	0	0	0	0	0	0
chr501	501	1	2091		NaN	null				Not found	0	0.229429	0	0	0	0	0	0.21042	0.220732	0.199752	0.26116	0	0	0	0	0	0	1.54071	0.441504
chr502	502	1	2091		NaN	null				Not found	0	0.688287	0.319506	0	0	0.398661	0	0.21042	0	0.199752	0.26116	0	0	0.867836	0	0	0	0.770355	0.883009
chr503	503	1	2091		NaN	null				Not found	0	0	0	0	0	0	0	0	0.220732	0	0	0	0	0	0	0	0	0	0
chr504	504	1	2091		NaN	null				Not found	0	0	0	0	0	0	0	0	0	0	0	0	0	0	0	0	0	0	0
chr505	505	1	2091		NaN	null				Not found	0	0	0	0	0	0	0	0	0.220732	0	0	0	0	0	0	0	0	0	0
chr506	506	1	2091		NaN	null				Not found	0	0	0	0.245476	0	0	0	0	0.220732	0	0	0	0	0	0	0	0	0	1.32451
chr507	507	1	2088		NaN	null				Not found	0	0	0	0	0	0	0	0	0	0	0	0	0	0	0	0	0	0	0
chr508	508	1	2088		NaN	null				Not found	0	0	0	0	0	0	0	0	0	0	0.261535	0	0	0	0	0	0	0.771462	0
chr509	509	1	2088		NaN	null				Not found	0	0	0	0	0	0	0	0	0	0.200039	0	0	0	0	0	0	0	0.771462	1.32642
chr510	510	1	2088		NaN	null				Not found	0	0	0	0	0	0	0	0.421445	0	0.200039	0.261535	0	0	0	0	0	0	0	0
chr511	511	1	2085		NaN	null				Not found	0	0	0	0	0	0.399808	0	0.422052	0	0	0	0	0	0	0	0	0	0	0
chr512	512	1	1911		NaN	null				Not found	0	0	0	0	0	0	0	0	0	0	0	0	0	0	0	0	0	0	0
chr513	513	1	2085		NaN	null				Not found	0	0	0	0	0	0	0	0	0	0	0	0	0	0	0	0	0	0	0
chr514	514	1	2085		NaN	null				Not found	0	1.15045	1.60213	1.4771	0.348377	1.59923	1.04071	0.422052	1.54957	1.00163	1.04764	2.31602	2.00245	0	0.673073	0	0	3.09029	0.88555
chr515	515	1	1972		NaN	null				Not found	0	0	0	0.520579	0	0.422718	0	0	0	0	0	0	0	0	0	0	0	0	0.936294
chr516	516	1	2016		NaN	null				Not found	0	0	0	0.254609	0	0	0.71755	0	0	0.828732	0.270875	0	0	0.900122	0	0	2.31759	2.39704	0
chr517	517	1	2082		NaN	null				Not found	0	0	0	0	0	0	0	0	0	0	0	0	0	0	0	0	0	0	0
chr518	518	1	2082		NaN	null				Not found	0	0	0.320887	0	0	0.400384	0	0.21133	0	0	0	0	0	0	0	0	0	0	0
chr519	519	1	2082		NaN	null				Not found	0	0	0	0	0	0	0	0	0	0	0	0	0	0	0	0	0	0.773685	0
chr520	520	1	2082		NaN	null				Not found	0	0	0	0	0	0	0	0	0	0	0	0	0	0	0	0	0	0	0
chr521	521	1	2082		NaN	null				Not found	0	0	0	0	0	0	0	0	0	0	0	0	0	0	0	0	0	0	0.443413
chr522	522	1	1842		NaN	null				Not found	0	0	0	0	0	0	0	0	0	0	0	0	0	0	0	0	0	0	1.50356
chr523	523	1	2079		NaN	null				Not found	0	0	0	0	0	0	0	0	0	0	0	0	0	0	0	0	0	0	0
chr524	524	1	2079		NaN	null				Not found	0	0	0	0	0	0	0	0	0	0	0	0	0	0	0	0	0	0	0
chr525	525	1	2079		NaN	null				Not found	0	0	0	0	0	0	0	0	0	0	0	0	0	0	0	0	0	0	0.888105
chr526	526	1	2079		NaN	null				Not found	0	0.230753	0.6427	0	0	0	0	0	0.222006	0.200905	0	0	0	0.872845	0	0	0	0.774801	1.77621
chr527	527	1	2079		NaN	null				Not found	0	0	0	0	0	0	0	0	0	0	0	0	0	0	0	0	0	0	0
chr528	528	1	2079		NaN	null				Not found	0	0	0	0	0.174691	0	0	0.211635	0	0	0	0	0	0	0	0	0	0	0
chr529	529	1	2079		NaN	null				Not found	0	0	0	0	0	0	0	0	0	0	0	0	0	0	0	0	0	0	0
chr530	530	1	2079		NaN	null				Not found	0	0	0.32135	0	0	0	0	0	0	0	0	0	0	0	0	0	0	0	0
chr531	531	1	2079		NaN	null				Not found	0	10.3839	12.2113	12.3447	9.43332	8.82116	7.30596	8.67703	9.10223	8.63891	11.032	10.0651	10.7105	14.8384	10.1252	14.0388	164.057	137.14	176.733
chr532	532	1	2079		NaN	null				Not found	0	0	0	0.246893	0	0	0	0.211635	0.222006	0.200905	0	0	0.669409	0	0.675015	0	2.24736	2.3244	0
chr533	533	1	2076		NaN	null				Not found	0	0	0	0	0	0	0	0	0	0	0	0	0	0	0	0	0	0	0
chr534	534	1	2076		NaN	null				Not found	0	0	0	0	0	0	0	0	0	0.201195	0	0	0	0	0	0	0	0	0
chr535	535	1	2076		NaN	null				Not found	0	0	0	0	0	0	0	0	0	0	0	0	0	0	0	0	0	0	0
chr536	536	1	2076		NaN	null				Not found	0	0	0	0	0	0	0	0	0	0	0	0	0	0	0	0	0	0	1.33408
chr537	537	1	2076		NaN	null				Not found	0	0	0	0	0	0	0	0	0	0	0	0	0	0	0	0	0	0	0
chr538	538	1	2073		NaN	null				Not found	0	0	0	0	0	0	0	0	0	0	0	0	0	0	0	0	0	0	0
chr539	539	1	2073		NaN	null				Not found	0	0	0	0	0	0	0	0	0	0	0	0	0	0	0	0	0	0.777044	0
chr540	540	1	1961		NaN	null				Not found	0	0	0	0	0	0	0	0	0	0	0	0	0	0	0	0	0	0	0
chr541	541	1	2073		NaN	null				Not found	0	0	0	0	0	0	0	0	0	0	0	0	0	0	0	0	0	0.777044	0
chr542	542	1	2018		NaN	null				Not found	0	0	0	0	0	0	0	0	0	0	0	0	0	0	0	0	0	0	0
chr543	543	1	1870		NaN	null				Not found	0	0	0	0	0	0	0	0	0	0	0	0	0	0	0	0	0	0	0
chr544	544	1	2073		NaN	null				Not found	0	0	0	0	0	0	0	0	0	0	0	0	0	0	0	0	0	0	0
chr545	545	1	2070		NaN	null				Not found	0	0	0	0	0	0	0	0	0	0.201778	0	0	0	0	0	0	0	0.77817	0
chr546	546	1	2070		NaN	null				Not found	0	0	0	0	0	0	0	0.212555	0	0	0	0	0	0	0	0	0	0	0
chr547	547	1	2070		NaN	null				Not found	0	0	0.322747	0.495934	0	0.402705	0	0	0	0	0	0	0	0	0	0	0	0	0.445983
chr548	548	1	1871		NaN	null				Not found	0	0	0	0	0	0	0	0	0	0	0	0	0	0	0	0.67824	2.4972	0	0
chr549	549	1	2070		NaN	null				Not found	0	0	0	0	0	0	0	0	0	0.201778	0	0	0	0	0	0	0	0	0
chr550	550	1	2070		NaN	null				Not found	0	0	0	0	0	0	0.349416	0	0	0	0	0	0	0	0	0	0	0	0
chr551	551	1	2070		NaN	null				Not found	0	0	0.322747	0	0	0	0	0	0	0	0	0	0	0	0	0	0	0	0
chr552	552	1	2070		NaN	null				Not found	0	0	0	0	0	0	0	0	0	0	0	0	0	0	0	0	0	0	0
chr553	553	1	2070		NaN	null				Not found	0	0	0	0	0.350901	0	0	0.212555	0.222971	0	0	0	0	0	0	0	0	1.55634	0
chr554	554	1	2070		NaN	null				Not found	0	0	0.322747	0	0	0	0	0	0	0	0	0	0	0	0	0.613037	0	0.77817	1.78393
chr555	555	1	2070		NaN	null				Not found	0	0	0	0	0	0	0	0	0	0	0	0	0	0	0.67795	1.22607	0	0.77817	0
chr556	556	1	2070		NaN	null				Not found	0	0	0	0	0	0	0	0	0.222971	0	0	0	0	0	0	0.613037	0	0	0
chr557	557	1	2070		NaN	null				Not found	0	0.231756	0	0	0	0	0	0	0	0	0	0	0	0	0	0	0	0.77817	1.78393
chr558	558	1	2067		NaN	null				Not found	0	0	0.323216	0	0	0	0	0	0	0	0	0	0	0.877912	0	0	0	0	0
chr559	559	1	2067		NaN	null				Not found	0	0.696278	0.323216	0.248327	0.175705	0.40329	0.349923	0.63859	0.446589	0.404142	0.528384	0.77873	0	0.877912	0	1.22785	9.04163	3.1172	7.59272
chr560	560	1	2067		NaN	null				Not found	0	0	0	0	0	0	0	0	0	0	0	1.55746	0	0	0	0	0	0	0
chr561	561	1	2067		NaN	null				Not found	0	0	0	0	0.35141	0	0	0	0	0	0	0	0	0	0	0	0	0	0.446631
chr562	562	1	2067		NaN	null				Not found	0	0	0	0	0.527116	0	0	0	0.446589	0.202071	0.264192	0	0.673295	0	0	0	0	0.779299	0.893261
chr563	563	1	2067		NaN	null				Not found	0	0	0	0	0	0	0	0	0	0.202071	0	0	0	0	0	0	0	0.779299	0
chr564	564	1	2064		NaN	null				Not found	0	1.16215	0	0.746063	0.175961	0	1.40173	0.426346	0.223619	0.607095	0.264576	2.33959	2.02282	0	1.35984	1.22964	2.26369	0.780432	0
chr565	565	1	2064		NaN	null				Not found	0	0	0	0	0	0	0	0	0.223619	0	0	0	0	0	0	0	0	0.780432	0.44728
chr566	566	1	2064		NaN	null				Not found	0	0	0	0	0	0	0	0	0	0	0	0	0	0	0	0.614819	0	0	0
chr567	567	1	2064		NaN	null				Not found	0	0.46486	0.323685	0.248688	0.175961	0.403876	1.05129	0.426346	0	0.607095	0	0	0	0	0.679921	0	0	0.780432	0.44728
chr568	568	1	1800		NaN	null				Not found	0	0	0	0	0	0	0	0	0	0	0	0	0	0	0	0	0	0	0
chr569	569	1	2064		NaN	null				Not found	0	0	0	0	0	0	0	0	0	0	0	0	0	0	0	0	0	0	0.44728
chr570	570	1	2061		NaN	null				Not found	0	0	0	0	0	0.404464	0.350941	0	0	0	0	0	0	0	0	0	0	0	0.895862
chr571	571	1	2061		NaN	null				Not found	0	0	0	0	0	0	0	0	0	0	0	0	0	0	0	0	0	0	0
chr572	572	1	2061		NaN	null				Not found	0	0	0	0	0	0	0	0.213483	0	0.202659	0	0	0	0	0.680911	0	0	1.56314	0.447931
chr573	573	1	2061		NaN	null				Not found	0	0	0	0	0	0	0	0	0	0	0	0	0	0	0	0	0	0.781568	0
chr574	574	1	2061		NaN	null				Not found	0	0	0	0	0	0	0	0	0	0	0	0	0	0	0	0	0	0	0
chr575	575	1	2061		NaN	null				Not found	0	0	0	0	0	0	0	0	0	0	0	0	0	0	0	0	0	0	0
chr576	576	1	2061		NaN	null				Not found	0	0	0	0	0	0	0	0	0	0	0	0	0	0	0	0	0	0	0.447931
chr577	577	1	2061		NaN	null				Not found	0	0	0	0	0	0	0	0	0	0	0	0	0	0	0	0	0	0	0
chr578	578	1	2061		NaN	null				Not found	0	0	0	0	0	0	0	0	0	0	0	0	0	0	0	0	0	0.781568	0.447931
chr579	579	1	2061		NaN	null				Not found	0	1.16384	0	0.498099	0.176217	0.404464	0.701883	0.426966	0.895778	0.607978	0	0	0	1.76094	0.680911	0	9.06796	2.3447	0
chr580	580	1	2061		NaN	null				Not found	0	0.232768	0	0.24905	0	0	0	0	0	0	0	0	0	0	0	0	0	0	0.895862
chr581	581	1	2061		NaN	null				Not found	0	0.232768	0	0	0	0.404464	0	0	0	0	0	0	0	0	0	0.615714	0	0	0
chr582	582	1	2058		NaN	null				Not found	0	0.466216	0	0	1.05884	0.405053	1.05436	0	0.672813	0.202955	0	0.782135	0	0	0.681903	0.616612	4.54059	5.47895	8.07451
chr583	583	1	2058		NaN	null				Not found	0	0	0	0	0	0	0	0	0	0	0	0	0	0	0	0	0	0	0
chr584	584	1	2058		NaN	null				Not found	0	0	0	0	0	0	0	0	0.224271	0	0	0	0	0	0.681903	0	0	0	0.448584
chr585	585	1	2058		NaN	null				Not found	0	0	0	0	0	0	0	0	0	0	0	0	0	0	0	0	0	0	0
chr586	586	1	2058		NaN	null				Not found	0	0	0	0	0	0	0	0	0	0	0	0	0	0	0	0	0	0	0
chr587	587	1	2058		NaN	null				Not found	0	0	0	0	0	0	0	0	0	0	0	0	0	0	0	0	0	0	0
chr588	588	1	2058		NaN	null				Not found	0	0	0	0.249413	0	0	0	0	0	0	0	0	0	0	0	0	0	0	0
chr589	589	1	2058		NaN	null				Not found	0	0.466216	1.94777	0.748238	1.05884	0.405053	1.05436	1.06897	0.672813	1.01477	0.796042	1.56427	1.35248	1.7635	1.36381	2.46645	4.54059	3.13083	2.24292
chr590	590	1	1983		NaN	null				Not found	0	0	0	0.258846	0	0	0	0	0	0	0	0	0	0	0	0	0	0.812311	0
chr591	591	1	2058		NaN	null				Not found	0	0	0	0	0	0	0	0	0	0	0	0	0	0	0	0	0	0	0
chr592	592	1	1999		NaN	null				Not found	0	0	0	0	0	0	0	0	0	0	0	0	0	0	0	0	0	0	0
chr593	593	1	2058		NaN	null				Not found	0	0	0	0	0	0	0	0	0	0	0	0	0	0	0	0	0	0	0
chr594	594	1	2058		NaN	null				Not found	0	0.233108	0.324629	0	0.352947	0	0	0.213794	0	0	0	0	0	0	0	1.23322	2.27029	0	0.897168
chr595	595	1	2055		NaN	null				Not found	0	0.233448	0	0.249777	0.176731	0	0.351966	0.642319	0.449197	0	0	0	0	0	0.682899	0	2.27361	0.78385	0.449239
chr596	596	1	2055		NaN	null				Not found	0	0	0	0	0	0	0	0	0	0	0	0	0	0	0	0	0	0	0
chr597	597	1	2055		NaN	null				Not found	0	0	0	0	0	0	0	0	0	0	0	0	0	0	0	0	0	0	0.449239
chr598	598	1	2055		NaN	null				Not found	0	0	0	0.249777	0	0	0	0	0.224598	0	0	0	0	0	0	0	0	0	0.449239
chr599	599	1	2055		NaN	null				Not found	0	0	0	0	0	0	0	0	0	0	0	0	0	0	0	0	0	0	0
chr600	600	1	1884		NaN	null				Not found	0	0	0	0	0	0	0	0	0	0	0	0	0	0	0	0	0	0	0
chr601	601	1	2055		NaN	null				Not found	0	0	0	0	0.176731	0	0	0	0.224598	0	0.265735	0	0	0	0.682899	0	0	0	0.449239
chr602	602	1	2055		NaN	null				Not found	0	0	0	0	0	0	0	0	0	0	0	0	0	0	0	0	0	0	0.449239
chr603	603	1	2055		NaN	null				Not found	0	0	0	0	0	0	0	0	0	0	0	0	0	0	0	0	0	0	0
chr604	604	1	2055		NaN	null				Not found	0	0	0	0	0	0	0	0	0	0	0	0	0	0	0	0	0	0	0
chr605	605	1	2055		NaN	null				Not found	0	0	0	0	0	0	0	0	0	0.203251	0	0	0	0	0	0	0	0	0.449239
chr606	606	1	2055		NaN	null				Not found	0	0	0	0	0	0	0	0.214106	0	0.203251	0	0	0	0	0	0	0	0	0
chr607	607	1	2052		NaN	null				Not found	0	0	0	0.250142	0	0	0	0	0	0	0	0	0	0	0	0	0	0	0
chr608	608	1	2052		NaN	null				Not found	0	0	0	0	0	0	0	0	0	0	0	0	0	0	0	0	0	0	0
chr609	609	1	2049		NaN	null				Not found	0	0	0	0	0	0	0	0	0	0	0	0	0	0	0	0	0	0	0
chr610	610	1	2049		NaN	null				Not found	0	0.234132	0	0	0	0	0	0	0	0	0	0	0	0	0	0	0	0	1.35166
chr611	611	1	2049		NaN	null				Not found	0	0	0	0	0	0	0	0	0	0	0	0	0	0	0	0	0	0	0
chr612	612	1	2049		NaN	null				Not found	0	0.468263	0	0.250508	0.177249	0.813665	1.41199	0.429467	0.675768	1.22308	0.799539	0	0	0	0	0	2.28027	0	2.25277
chr613	613	1	2049		NaN	null				Not found	0	0	0	0	0	0	0	0	0	0	0	0	0	0	0	0	0	0	0
chr614	614	1	2046		NaN	null				Not found	0	0	0	0	0	0	0	0	0	0	0	0	0	0	0	0	0	0	0
chr615	615	1	2043		NaN	null				Not found	0	0	0	0.251244	0	0	0	0	0	0.204445	0	0	0	0	0.68691	0	0	1.57691	0.451877
chr616	616	1	2043		NaN	null				Not found	0	0	0	0	0	0	0	0	0	0	0	0	0	0	0	0	0	0	0
chr617	617	1	1792		NaN	null				Not found	0	0	0	0	0	0	0	0	0	0	0	0	0	0	0	0	0	0	1.03034
chr618	618	1	2043		NaN	null				Not found	0	0.704458	0	0	0	0	0	0	0	0	0	0	0	0	0	0	0	0	0.451877
chr619	619	1	2043		NaN	null				Not found	0	0	0	0	0	0	0	0	0	0	0	0	0	0	0	0	0	0	0
chr620	620	1	2043		NaN	null				Not found	0	0.234819	0.327013	0	0.177769	0	0	0	0	0.204445	0	0	0	0	0	0	2.28696	0	0
chr621	621	1	1955		NaN	null				Not found	0	0.490778	1.0252	0.787659	0.185771	0	0.739939	1.12529	0	0.427295	0.837982	0.823342	0	0	0	0.649098	0	0	0.944435
chr622	622	1	2016		NaN	null				Not found	0	0	0	0.254609	0.18015	0	0	0	0.228943	0	0.270875	0	0	0	0	0.629458	0	0	0.457929
chr623	623	1	2037		NaN	null				Not found	0	0	0	0	0	0	0	0	0	0	0	0	0	0	0	0	0	0	0
chr624	624	1	2034		NaN	null				Not found	0	0	0	0	0	0	0	0	0	0	0	0	0	0	0	0	0	0	0
chr625	625	1	2034		NaN	null				Not found	0	1.88687	1.97076	1.00942	0.178556	1.2295	1.4224	1.2979	1.13459	2.0535	0.536957	0.791364	0.684219	1.78431	2.7598	0.623888	11.4854	6.33554	10.4392
chr626	626	1	2034		NaN	null				Not found	0	0	0	0	0	0	0.3556	0	0	0	0	0	0	0	0	0	0	0	0
chr627	627	1	2034		NaN	null				Not found	0	0	0	0	0	0	0	0	0	0	0	0	0	0	0	0	0	0	0
chr629	629	1	2034		NaN	null				Not found	0	0.235858	0.328459	0.252356	0	0.409833	0.7112	0	0.226917	0.20535	0.268478	0	0.684219	0	1.3799	1.24778	0	0	0.453877
chr630	630	1	2034		NaN	null				Not found	0	0	0.328459	0	0	0.409833	0	0.216317	0	0	0	0	0	0	0	0	0	0	0.453877
chr631	631	1	2034		NaN	null				Not found	0	5.42474	5.58381	5.55182	4.64245	6.55732	6.4008	5.62424	3.17684	5.33909	5.36957	7.91364	8.89485	8.0294	2.06985	4.9911	9.18833	3.95971	5.44652
chr632	632	1	2031		NaN	null				Not found	0	74.1689	75.9862	75.313	24.6771	64.4387	64.8148	72.7899	59.3129	64.7807	78.7803	78.4608	71.2639	35.7389	76.0065	68.1042	9.2019	21.414	25.4546
chr633	633	1	2031		NaN	null				Not found	0	0	0	0	0	0	0	0	0	0	0	0	0	0	0	0	0	0	0
chr634	634	1	2028		NaN	null				Not found	0	0	0	0	0	0	0	0	0	0	0	0	0	0	0	0	0	0.794286	0
chr635	635	1	2028		NaN	null				Not found	0	0	0	0	0	0	0.356652	0	0	0	0	0	0	0	0	0	0	0	0.45522
chr636	636	1	2028		NaN	null				Not found	0	1.65589	1.97659	1.01241	0.358168	0	0.713304	1.5187	2.0483	1.02979	1.07709	1.58741	1.37249	1.78959	0.691991	1.8772	18.431	11.12	22.3058
chr637	637	1	2025		NaN	null				Not found	0	1.42144	1.97952	1.01391	0.358699	0.411654	0.714361	1.52095	0.227926	0.825049	0.539343	0.794881	3.4363	0	1.38603	1.25332	0	1.59093	1.36768
chr638	638	1	1949		NaN	null				Not found	0	0	0	0	0	0	0	0	0	0.214305	0	0	0	0	0	0	0	0	0
chr639	639	1	2040		NaN	null				Not found	0	0	0.327493	0.251613	0.178031	0.408627	0	0.215681	0	0.409491	0.267689	1.57807	0	0	0	0	2.29033	0.789614	6.78813
chr640	640	1	1968		NaN	null				Not found	0	0	0	0	0	0	0	0	0.234527	0	0	0	0	0	0	0	0	0	0
chr641	641	1	2022		NaN	null				Not found	0	0	0	0	0	0	0	0	0	0	0	0	0	0	0	0	0	0	0
chr642	642	1	2022		NaN	null				Not found	0	0	0.660818	0.253853	0	0.412265	0	0	0	0	0.270072	0	0	0	0	0	4.62143	1.59329	0.45657
chr643	643	1	2022		NaN	null				Not found	0	0	0	0	0.179616	0	0	0	0	0.206568	0	0	0	0	0	0	0	0	0.45657
chr644	644	1	2022		NaN	null				Not found	0	0	0	0	0	0	0	0	0	0	0	0	0	0	0	0	0	0	0
chr645	645	1	2019		NaN	null				Not found	0	0	0	0	0	0	0	0	0	0	0	0	0	0	0	0	0	0	0
chr646	646	1	2016		NaN	null				Not found	0	0	0	0	0	0	0	0	0	0	0	0	0	0	0	0	0	0.799014	0
chr647	647	1	2016		NaN	null				Not found	0	0	0	0	0	0	0	0	0	0	0	0	0	0	0	0	0	0	0
chr648	648	1	2010		NaN	null				Not found	0	0.477349	0.332381	0.255369	0	1.24418	0.359846	1.0945	0.68888	0.415603	0.271684	0.800813	0	0.902808	0	0.631337	6.97353	2.4042	1.37789
chr649	649	1	2007		NaN	null				Not found	0	0	0.332878	0	0	0	0	0	0	0.208112	0	0	0	0	0	0	0	0	0
chr650	650	1	2007		NaN	null				Not found	0	0.239031	0	0	0	0	0	0	0	0	0	0	0	0	0	0	2.32798	0.802597	1.83993
chr651	651	1	2004		NaN	null				Not found	0	0	0	0	0	0	0	0	0	0	0	0	0	0	0	0	0	0	0
chr652	652	1	2001		NaN	null				Not found	0	0	0	0	0	0	0	0	0.230659	0	0.272906	0	0	0	0	0	0	0	0
chr653	653	1	1995		NaN	null				Not found	0	5.29032	9.71153	6.43222	3.82298	4.17844	5.80082	5.51364	4.16436	4.60601	4.65336	1.61367	3.48797	8.18637	4.22062	10.1773	53.8657	53.29	62.0084
chr654	654	1	1986		NaN	null				Not found	0	0	0	0	0	0	0	0	0	0	0	0	0	0	0	0	0	0	0.464847
chr655	655	1	1986		NaN	null				Not found	0	0	0	0	0	0	0.364194	0	0	0	0	0	0	0	0	0	2.3526	0.811083	2.32423
chr656	656	1	1986		NaN	null				Not found	0	0	0	0	0	0	0	0	0	0	0	0	0	0	0	0	2.3526	0	0
chr657	657	1	1812		NaN	null				Not found	0	0.264755	0	0.283273	0	0.460044	0	0	0	0	0	0	0	0	0	0	0	0	0
chr658	658	1	1983		NaN	null				Not found	0	0	0	0	0.183148	0	0	0	0.232753	0	0	0	0	0	0	0	0	0	0
chr659	659	1	1983		NaN	null				Not found	0	0.241924	0.673814	0	0	0	0.364745	0.665641	0.232753	0.210631	0.275383	0	0.701816	0	0	0	4.71232	0	0.46555
chr660	660	1	1983		NaN	null				Not found	0	0	0	0	0	0	0	0	0	0	0	0	0	0	0	0	0	0	0
chr661	661	1	1983		NaN	null				Not found	0	0	0	0	0	0	0	0	0	0	0	0	0	0	0	0	0	0	0
chr662	662	1	1980		NaN	null				Not found	0	0	0.337417	0	0	0	0	0	0.466212	0	0	0	0	0	0	0	2.35973	0	0.466255
chr663	663	1	1977		NaN	null				Not found	0	0.242658	0	0	0	0	0.365852	0	0	0	0.276219	0	0	0	0	0	0	0	0
chr664	664	1	1965		NaN	null				Not found	0	0	0	0	0	0	0	0	0	0.21256	0	0	0	0.923483	0	0	0	0	0
chr665	665	1	1907		NaN	null				Not found	0	11.0689	11.561	11.8431	5.14207	8.74252	9.10276	11.3054	8.71305	10.5132	13.7452	13.5051	14.5957	3.80628	12.5103	17.9668	12.2503	13.5149	14.039
chr666	666	1	1959		NaN	null				Not found	0	0	0	0	0	0	0	0	0	0	0	0	0	0	0	0	0	0	0
chr667	667	1	1714		NaN	null				Not found	0	0	0	0	0	0	0	0	0	0	0	0	0	0	0	0	2.72594	0	0
chr668	668	1	1959		NaN	null				Not found	0	0	0	0	0	0.425523	0	0	0	0	0	0	0	0	0	0	0	0	0.471253
chr669	669	1	1740		NaN	null				Not found	0	0	0	0	0	0	0	0	0	0.240047	0	0	0	0	1.61305	0	0	0.925754	0.530566
chr670	670	1	1956		NaN	null				Not found	0	0	0	0	0	0	0	0	0	0.427077	0.279185	0	0	0	0	0.648766	0	0.823523	0
chr671	671	1	1914		NaN	null				Not found	0	0	0	0	0	0	0	0.229879	0	0	0	0	0	0	0	0	0	0	0.482333
chr672	672	1	1992		NaN	null				Not found	0	0	0	0	0	0	0	0	0	0	0	0	0	0	0	0	2.34551	0	0
chr673	673	1	2328		NaN	null				Not found	0	0	0	0	0	0	0	0	0	0	0	0	0	0	0	0	0	0	0
chr674	674	1	2322		NaN	null				Not found	0	0	0	0	0	0	0	0	0	0	0	0	0	0	0	0	0	0	0
chr675	675	1	2307		NaN	null				Not found	0	0.207948	0	0	0	0	0.31352	0	0.200065	0	0	0	0	0	0	0	4.05051	0.698228	0.800334
chr676	676	1	1960		NaN	null				Not found	0	0	0	0.523767	0.185297	0.425306	1.10708	0.224484	0.235485	0	0.55723	0.821242	0.710052	0	0.715999	0	4.76762	0	0.942026
chr677	677	1	1974		NaN	null				Not found	0	0	0	0	0	0	0	0	0	0	0	0	0	0	0	0	0	0	0
chr678	678	1	2223		NaN	null				Not found	0	0	0.300534	0.2309	0	0	0	0	0	0	0	0	0	0	0	0	0	0.724612	0.415288
chr679	679	1	2202		NaN	null				Not found	0	0	0	0	0	0	0.32847	0	0	0	0	0	0	0	0	0	0	0	0
chr680	680	1	1852		NaN	null				Not found	0	0	0	0	0	0	0	0	0	0	0	0	0	0	0	0	0	0	0
chr681	681	1	2061		NaN	null				Not found	0	0	0	0	0	0	0	0	0	0	0	0	0	0	0	0	0	0	0
chr682	682	1	2184		NaN	null				Not found	0	0	0	0	0	0	0	0	0	0	0	0	0	0	0	0	0	0	0
chr683	683	1	2181		NaN	null				Not found	0	0	0	0	0	0	0	0	0	0	0	0	0	0	0	0	0	0	0
chr684	684	1	1939		NaN	null				Not found	0	0	0	0	0	0	0	0	0	0	0	0	0	0	0	0	0	0	0
chr685	685	1	2178		NaN	null				Not found	0	0	0	0.235671	0	0	0	0	0	0	0	0	0	0	0	0	0	0	0
chr686	686	1	2178		NaN	null				Not found	0	0	0	0	0	0	0.332089	0	0	0	0	0	0	0	0	0	0	0	0
chr687	687	1	2097		NaN	null				Not found	0	0	0	0	0	0	0	0	0	0	0	0	0	0	0	0	0	0	0
chr688	688	1	1935		NaN	null				Not found	0	0	0	0	0	0	0	0	0	0	0	0	0	0	0	0	0	0.832461	0.477098
chr689	689	1	2172		NaN	null				Not found	0	0	0	0	0	0	0	0	0	0	0	0	0	0	0	0	0	0	0.425039
chr690	690	1	2163		NaN	null				Not found	0	0	0	0	0	0	0	0	0	0	0	0	0	0	0	0	0	0	0
chr691	691	1	2160		NaN	null				Not found	0	0	0	0	0	0	0	0	0	0	0	0	0	0	0	0	2.16309	0	0
chr692	692	1	2160		NaN	null				Not found	0	0	0	0	0	0	0	0	0	0	0	0	0	0	0	0	0	0	0
chr693	693	1	2157		NaN	null				Not found	0	0	0	0	0	0	0	0	0	0	0	0	0	0	0.650606	0	0	0	0.85599
chr694	694	1	2157		NaN	null				Not found	0	0	0	0.237965	0	0	0.670644	0	0	0	0	0	0	0	0	0.588311	0	0.746783	0.427995
chr695	695	1	2157		NaN	null				Not found	0	0	0	0	0	0	0	0	0	0	0	0	0	0	0	0	0	0	0
chr696	696	1	2148		NaN	null				Not found	0	0	0	0	0	0	0	0	0	0	0	0	0	0	0	0	2.17517	0	0
chr697	697	1	2145		NaN	null				Not found	0	0.223653	0.311462	0	0	0	0	0.205123	0.215175	0	0	0	0	0	0.654246	0	0	0.750961	0
chr698	698	1	2034		NaN	null				Not found	0	0	0	0	0	0	0	0	0	0	0	0	0	0	0	0	0	0	0
chr699	699	1	2145		NaN	null				Not found	0	0	0	0	0	0	0	0	0	0	0	0	0	0	0	0.591602	0	0	0.860779
chr700	700	1	2145		NaN	null				Not found	0	0	0	0	0	0	0	0	0	0	0	0	0	0	0.654246	0	0	0	0.430389
chr701	701	1	2145		NaN	null				Not found	0	0	0	0	0	0	0.337198	0	0	0	0.50917	0	0	0	0	0	0	0	0
chr702	702	1	2142		NaN	null				Not found	0	0	0	0	0	0	0	0.410821	0	0	0	0	0	0	0	0	0	0	0.861985
chr703	703	1	2055		NaN	null				Not found	0	0	0	0	0	0	0	0	0	0	0	0	0	0	0	0	0	0	0
chr704	704	1	2076		NaN	null				Not found	0	0	0	0	0	0	0	0	0.222326	0	0	0	0	0	0	0	0	0	0
chr705	705	1	2136		NaN	null				Not found	0	0.224595	0	0	0	0	0	0	0.216081	0	0	0.753574	0	0	0	0	2.18739	0	1.29661
chr706	706	1	2136		NaN	null				Not found	0	0	0	0.240305	0	0	0	0	0	0.195544	0	0	0	0	0	0	0	0	0
chr707	707	1	2061		NaN	null				Not found	0	0	0	0	0	0	0	0	0	0	0	0	0	0	0	0	0	0	0.447931
chr708	708	1	2133		NaN	null				Not found	0	0	0	0	0	0	0	0	0	0	0	0	0	0	0	0	0	0	0
chr709	709	1	2133		NaN	null				Not found	0	0	0	0	0	0	0	0	0	0	0	0	0	0	0	0	0	0	0
chr710	710	1	2133		NaN	null				Not found	0	0	0	0	0	0.390811	0	0	0	0	0	0	0.652462	0	0	0	0	0	0.432811
chr711	711	1	2172		NaN	null				Not found	0	0	0	0	0	0	0	0	0	0	0	0	0	0	0	0	0	0	0
chr712	712	1	2127		NaN	null				Not found	0	0	0	0	0	0	0	0	0	0	0	0	0	0	0	0	0	0	0
chr713	713	1	2085		NaN	null				Not found	0	0	0	0	0	0	0	0	0	0	0	0	0	0	0	0	0	0	0
chr714	714	1	2235		NaN	null				Not found	0	0	0	0	0	0	0	0	0	0	0.244333	0	0	0	0	0	0	0	0
chr715	715	1	2124		NaN	null				Not found	0	0.225864	0.943625	1.20831	1.19693	1.1774	1.70266	1.65721	1.30381	1.17989	0.257102	1.51566	1.31045	0.854353	1.98214	1.1949	4.3995	6.06709	3.04251
chr716	716	1	1817		NaN	null				Not found	0	0	0	0.282494	0	0	0	0	0.254017	0	0	0	0	0.998704	0	0	0	0	0
chr717	717	1	1917		NaN	null				Not found	0	0	0	0	0	0	0	0	0	0	0	0	0	0	0.732059	0	0	0	0
chr718	718	1	2115		NaN	null				Not found	0	0	0	0	0	0	0	0	0	0	0	0	0	0	0	0	0	0	0
chr719	719	1	2115		NaN	null				Not found	0	0	0	0	0	0	0	0	0	0	0	0	0	0	0	0	0	0	0
chr720	720	1	2106		NaN	null				Not found	0	0	0	0	0	0	0	0	0	0	0	0	0	0	0	0	0	0	0
chr721	721	1	2103		NaN	null				Not found	0	0	0	0	0	0	0	0	0	0	0	0	0	0	0	0	0	0	0
chr722	722	1	2103		NaN	null				Not found	0	0	0	0	0	0	0	0	0.438944	0	0	0	0	0	0	0	2.22171	3.06384	2.19492
chr723	723	1	2100		NaN	null				Not found	0	0	0	0	0	0	0	0	0	0	0	0	0	0	0	0	0	0	0
chr724	724	1	2097		NaN	null				Not found	0	0	0.318592	0	0	0	0	0	0	0.19918	0	0	0	0	0	0	0	0	0
chr725	725	1	2097		NaN	null				Not found	0	0	0.318592	0	0	0	0	0	0	0	0	0	0	0	0	0	0	0	0
chr726	726	1	2097		NaN	null				Not found	0	0	0	0	0	0	0	0	0	0	0	0	0	0	0	0	0	0	0
chr727	727	1	2094		NaN	null				Not found	0	0	0	0	0.17344	0.398089	0	0	0	0	0	0	0	0	0	0	0	0	0
chr728	728	1	2088		NaN	null				Not found	0	0.229758	0.319965	0	0	0	0	0	0	0.200039	0	0	0	0	0	0	0	0.771462	3.09497
chr729	729	1	2085		NaN	null				Not found	0	0	0	0.246183	0	0	0	0	0	0	0	0	0	0	0	0	0	0	0
chr730	730	1	1818		NaN	null				Not found	0	0	0	0	0	0.458525	0	0	0	0	0	0	0	0	0	0	0	0	0.507803
chr731	731	1	2085		NaN	null				Not found	0	0	0	0	0	0	0	0	0	0	0	0	0	0	0	0	0	0	0
chr732	732	1	2085		NaN	null				Not found	0	0	0	0	0	0	0	0.211026	0	0	0	0	0	0	0	0	0	0	0.442775
chr733	733	1	2085		NaN	null				Not found	0	0	0	0.246183	0	0	0	0	0	0	0	0	0	0	0	0	0	0	0.442775
chr734	734	1	2082		NaN	null				Not found	0	0	0	0	0	0	0	0	0	0	0	0	0	0	0	0	0	0	0.443413
chr735	735	1	2082		NaN	null				Not found	0	0.230421	0	0	0	0	0	0	0	0	0	0	0	0	0	0	0	0	0
chr736	736	1	2082		NaN	null				Not found	0	0	0	0	0	0	0	0	0	0	0	0	0	0	0	0	0	0	0
chr737	737	1	2007		NaN	null				Not found	0	0	0	0	0	0	0	0	0	0	0	0	0	0	0	0	0	1.60519	0
chr738	738	1	2079		NaN	null				Not found	0	0	0	0	0	0.400962	0	0	0	0	0	0	0	0	0.675015	0	0	0	0
chr739	739	1	2070		NaN	null				Not found	0	0	0	0	0	0	0	0	0	0	0	0	0	0	0	0	0	0	0.445983
chr740	740	1	2076		NaN	null				Not found	0	0	0	0	0	0	0	0	0	0	0	0	0	0	0	0	0	0	0
chr741	741	1	2076		NaN	null				Not found	0	0	0	0	0	0	0	0	0	0	0	0	0	0	0	0	0	0	0
chr742	742	1	2076		NaN	null				Not found	0	0.231087	0	0	0	0	0	0	0	0.201195	0	0	0	0	0	0	0	0	0
chr743	743	1	2076		NaN	null				Not found	0	0.231087	0	0	0	0	0	0	0	0	0	0	0	0	0	0	0	0	0
chr744	744	1	2076		NaN	null				Not found	0	0	0	0	0	0	0	0	0	0	0	0	0	0	0	0	0	0	0
chr745	745	1	2073		NaN	null				Not found	0	0	0	0	0	0	0	0	0	0	0	0	0	0	0	0	2.25387	0.777044	0
chr746	746	1	2073		NaN	null				Not found	0	4.85984	4.18964	5.44737	2.45275	4.82547	4.88474	5.09394	2.67178	2.41784	6.05883	1.55295	5.37077	2.62611	6.76969	9.18225	27.0464	18.649	20.4855
chr747	747	1	2073		NaN	null				Not found	0	0	0	0	0	0	0	0	0	0	0	0	0	0	0	0	0	0	0
chr748	748	1	2073		NaN	null				Not found	0	0	0	0	0	0	0	0	0	0	0	0	0	0	0	0	0	0	0
chr749	749	1	2070		NaN	null				Not found	0	0.231756	0	0	0	0	0	0	0	0	0	0	0	0	0	0	0	0	0
chr750	750	1	1767		NaN	null				Not found	0	0.271497	0	0	0.205536	0	0.409332	0	0.261205	0.472757	0	0.910942	0	0	0	0	0	0	0
chr751	751	1	2064		NaN	null				Not found	0	0	0	0	0	0	0	0	0	0	0	0	0	0	0	0	0	0	0
chr752	752	1	2064		NaN	null				Not found	0	0	0	0	0	0	0	0	0.223619	0	0	0	0	0	0	0	0	0	0
chr753	753	1	2055		NaN	null				Not found	0	0	0	0	0	0	0	0	0	0	0	0	0	0	0.682899	0	0	0	0
chr754	754	1	2055		NaN	null				Not found	0	0	0	0	0	0	0	0	0	0	0	0	0	0	0	0	0	0	0
chr755	755	1	2052		NaN	null				Not found	0	0	0	0	0	0	0	0	0	0	0	0	0	0	0	0	0	0	0
chr756	756	1	2181		NaN	null				Not found	0	0	0	0.235347	0	0	0	0	0	0	0	0	0	0	0	0	0	0	0
chr757	757	1	1823		NaN	null				Not found	0	0	0	0	0	0	0	0	0	0	0	0	0	0	0	0	0	0	0
chr758	758	1	2049		NaN	null				Not found	0	0	0	0	0	0	0	0	0	0	0	0	0	0	0	0	0	0	0.450554
chr759	759	1	2046		NaN	null				Not found	0	0	0	0	0	0	0	0	0	0.204145	0	0	0	0	0	0	0	0	0.451215
chr760	760	1	2043		NaN	null				Not found	0	0	0	0	0	0	0	0	0	0	0	0	0	0	0	0	0	0	0
chr761	761	1	2043		NaN	null				Not found	0	1.64373	0.327013	0.502488	0.177769	0.816054	0.354033	0.430728	0.677753	0.613335	0.534591	0.787878	0	0	0	0	0	3.15382	4.97065
chr762	762	1	2034		NaN	null				Not found	0	0	0	0	0	0	0	0.216317	0	0	0	0	0	0	0	0	0	0	0
chr763	763	1	2034		NaN	null				Not found	0	0	0	0	0	0	0	0	0	0	0	0	0	0	0	0	0	0	0
chr764	764	1	2034		NaN	null				Not found	0	0	0	0	0	0	0	0	0	0	0	0	0	0	0	0	0	0	0.453877
chr765	765	1	1738		NaN	null				Not found	0	0	0.3844	0.295334	0	0	0	0	0	0	0	0	0	0	0	0	0	0	0.531177
chr766	766	1	1736		NaN	null				Not found	0	0	0	0	0	0	0	0	0	0	0	0	0	0	0	0	0	0	0
chr767	767	1	1939		NaN	null				Not found	0	0.247414	0.344552	0	0	0	0	0	0.238035	0	0	0	0	0	0	0	0	0	0.476114
chr768	768	1	2016		NaN	null				Not found	0	0	0	0	0	0	0	0	0	0	0.270875	0	0	0	0	0	0	0	1.37379
chr769	769	1	1803		NaN	null				Not found	0	0	0	0	0	0	0	0	0	0	0	0	0	0	0	0	0	0	0
chr770	770	1	2001		NaN	null				Not found	0	0	0	0	0	0	0	0	0	0	0	0	0	0	0	0	2.33496	0	0
chr771	771	1	1998		NaN	null				Not found	0	0	0	0	0	0	0	0	0	0	0	0	0	0	0.702381	0	0	0	0
chr772	772	1	1989		NaN	null				Not found	0	0	0	0	0	0	0	0	0	0	0	0	0	0	0	0	0	0	0
chr773	773	1	1977		NaN	null				Not found	0	0	0	0	0	0	0	0	0	0	0	0	0	0	0	0	0	0	0
chr774	774	1	1962		NaN	null				Not found	0	0.978055	1.36205	0.784849	0.370217	0.424872	0.737299	0.672766	0.705733	1.27731	0.834992	0.820405	0.709328	0	0	1.94035	2.38138	1.64201	0
chr775	775	1	1956		NaN	null				Not found	0	1.22632	1.70779	1.57451	1.11406	2.98323	1.47912	2.47437	1.65176	2.34892	0.558369	0.822922	2.13451	0.927733	1.43493	2.59507	11.9434	3.29409	1.8879
chr776	776	1	1646		NaN	null				Not found	0	0	0	0	0	0	0	0	0	0	0	0	0	0	0	0	0	0	0
chr777	777	1	1941		NaN	null				Not found	0	0	0	0	0	0	0	0	0	0	0	0	0	0	0	0	0	0	0
chr778	778	1	1935		NaN	null				Not found	0	0	0	0	0	0	0	0	0	0	0	0	0	0	0	0	0	0	0
chr779	779	1	1899		NaN	null				Not found	0	0	0	0.270296	0	0	0	0	0	0	0	0	0	0	0	0	0	0	0.486143
chr780	780	1	1340		NaN	null				Not found	0	0	0	0	0	0	0	0	0	0	0.407526	0	1.03858	0	0	0	0	0	1.37789
chr781	781	1	2442		NaN	null				Not found	0	0	0	0	0	0	0	0	0	0	0	0	0	0	0	0	0	0	0
chr782	782	1	2286		NaN	null				Not found	0	0	0	0	0	0	0	0	0	0	0	0	0	0	0	0	0	0	0.403843
chr783	783	1	2283		NaN	null				Not found	0	0	0	0	0	0	0.316816	0	0.202168	0	0	0	0	0	0	0	0	0	0
chr784	784	1	2214		NaN	null				Not found	0	0	0	0	0	0	0	0.19873	0	0	0	0	0	0	0	0	0	0	0
chr785	785	1	2256		NaN	null				Not found	0	0	0	0	0	0	0	0	0	0	0	0	0	0	0	0	0	0	0
chr786	786	1	2103		NaN	null				Not found	0	0	0	0	0	0	0	0	0.219472	0	0	0	0.66177	0	0	0	0	0.765959	0
chr787	787	1	2229		NaN	null				Not found	0	18.9398	21.5802	26.2518	15.153	17.951	17.198	20.5289	19.4642	18.9259	24.2541	22.3861	19.9796	21.1668	28.9612	25.0495	62.8838	65.7622	67.0956
chr788	788	1	2226		NaN	null				Not found	0	0	0	0	0	0	0	0	0	0	0	0	0	0	0	0	0	0	0
chr789	789	1	2194		NaN	null				Not found	0	0	0	0	0	0	0	0	0	0	0	0	0	0	0	0	0	0	0
chr790	790	1	2086		NaN	null				Not found	0	0	0.320272	0	0	0.399616	0.693471	0	0	0.600692	0	0	0	0	0	0.608335	0	0	0.442563
chr791	791	1	2163		NaN	null				Not found	0	0	0	0	0	0	0	0	0	0	0.252466	0	0	0	0	0	2.16009	0.744712	0
chr792	792	1	2214		NaN	null				Not found	0	0	0.301755	0	0	0	0	0	0	0	0	0	0	0	0	0	0	0	0.833952
chr793	793	1	2211		NaN	null				Not found	0	0	0	0	0	0	0	0	0.208752	0	0	0	0	0	0	0	0	0.728544	0
chr794	794	1	2204		NaN	null				Not found	0	0	0	0.232891	0	0	0	0	0	0	0	0	0	0	0	0	0	0	0
chr795	795	1	2064		NaN	null				Not found	0	0	0	0.248688	0	0	0	0	0.223619	0.202365	0	0	0	0	0	0	0	0	0
chr796	796	1	2205		NaN	null				Not found	0	0	0	0	0	0	0	0	0	0	0	0	0	0	0	0	0	0	0
chr797	797	1	2202		NaN	null				Not found	0	0.217864	0	0	0.164933	0	0	0	0	0.189683	0	0	0	0	0	0	0	0	0
chr798	798	1	2202		NaN	null				Not found	0	0	0	0	0	0	0	0	0.209605	0	0	0	0	0	0	0	0	0	0
chr799	799	1	2196		NaN	null				Not found	0	0	0	0	0	0	0	0	0	0	0	0	0	0	0	0	0	0	0
chr800	800	1	2196		NaN	null				Not found	0	0	0	0	0	0	0	0	0	0	0	0	0	0	0	0	0	0	0.420394
chr801	801	1	1952		NaN	null				Not found	0	0	0	0	0	0	0	0	0	0	0	0	0	0	0	0	0	0	0
chr802	802	1	2190		NaN	null				Not found	0	0	0	0	0	0	0	0	0	0	0	0	0	0	0	0	0	0	0
chr803	803	1	2184		NaN	null				Not found	0	0.219659	0	0	0	0	0	0	0	0	0	0	0	0	0.642563	0	2.13932	0.737551	0.845408
chr804	804	1	2184		NaN	null				Not found	0	0	0.3059	0	0	0	0	0	0	0	0	0	0	0	0	0	0	0	0
chr805	805	1	2184		NaN	null				Not found	0	0	0	0	0	0	0	0	0	0	0	0	0	0	0	0	0	0	0
chr806	806	1	1874		NaN	null				Not found	0	0	0.356503	0	0.193801	0	0	0	0	0	0	0	0	0	0.748857	0.677154	0	1.71912	0
chr807	807	1	2172		NaN	null				Not found	0	0	0	0	0	0	0	0	0	0.192303	0	0	0	0	0	0	2.15113	0	0
chr808	808	1	1938		NaN	null				Not found	0	0	0	0	0	0	0.373215	0	0	0.431043	0	0	0	0	0	0	2.41087	0	0
chr809	809	1	2169		NaN	null				Not found	0	0	0	0	0	0	0	0	0	0	0	0	0	0	0	0	0	0.742652	0.425627
chr810	810	1	2163		NaN	null				Not found	0	0	0.30887	0.237305	0	0	0	0	0.213384	0	0	0	0	0	0.648801	0	0	0	0
chr811	811	1	2160		NaN	null				Not found	0	0	0	0	0	0	0	0	0	0.193371	0	0	0	0	0	0	0	0	0
chr812	812	1	2148		NaN	null				Not found	0	0	0	0	0	0	0	0	0	0	0	0	0	0	0	0	0	0	0
chr813	813	1	2145		NaN	null				Not found	0	0.223653	0	0	0	0	0	0	0	0	0	0	0	0	0	0	0	0.750961	2.58234
chr814	814	1	2142		NaN	null				Not found	0	0	0	0	0	0	0	0	0	0	0	0	0	0	0	0	0	0	0
chr815	815	1	2139		NaN	null				Not found	0	0	0	0.239968	0	0	0	0.205698	0	0.195269	0	0	0	0	0	0	0	0.753068	0
chr816	816	1	2136		NaN	null				Not found	0	0	0.312775	0	0	0	0	0.205987	0	0	0	0	0	0	0	0	0	0	0
chr817	817	1	2133		NaN	null				Not found	0	0	0	0	0	0	0	0	0	0	0	0	0	0	0	0	0	0.755186	0.865622
chr818	818	1	2133		NaN	null				Not found	0	0	0	0	0	0	0	0	0	0.195819	0	0	0	0	0	0	0	0	0
chr819	819	1	2124		NaN	null				Not found	0	0	0	0	0	0	0	0	0.434604	0	0	0	0	0	0	0	0	0	0
chr820	820	1	1956		NaN	null				Not found	0	0	0	0	0	0	0	0	0	0	0	0	0	0	0	1.29753	0	0	0
chr821	821	1	2088		NaN	null				Not found	0	0	0	0	0	0	0	0	0	0	0	0	0	0	0	0	0	0	0
chr822	822	1	2073		NaN	null				Not found	0	0	0	0	0	0	0.34891	0	0	0	0	0	0	0	0	0	0	0	0
chr823	823	1	2136		NaN	null				Not found	0	0	0	0.240305	0	0	0	0	0	0	0	0.753574	0	0	0	0	0	0	0.432203
chr824	824	1	1986		NaN	null				Not found	0	0	0	0	0	0	0	0	0	0	0.274967	0	0	0	0	0	0	0	0
chr825	825	1	2160		NaN	null				Not found	0	6.663	5.25809	6.65377	0.33628	10.8059	10.3806	6.31465	7.47881	7.73484	8.59578	8.19721	8.37598	1.68023	13.6438	9.39991	30.2832	18.6437	20.9426
chr826	826	1	1911		NaN	null				Not found	0	0	0	0	0	0	0	0	0	0	0	0	0	0	0	0	0	0	0
chr832	832	1	1937		NaN	null				Not found	0	0.247669	0	0	0	0	0	0	0.238281	0	0	0	0	0	0	0	0	0	0
chr1002	1002	1	2328		NaN	null				Not found	0	0	0.286979	0.440972	0.156006	0	0	0.188999	0.19826	0.179416	0.234573	0	1.19562	0.779487	1.20563	0	0	0	0
chr1003	1003	1	2214		NaN	null				Not found	0	0	0	0	0	0	0	0.19873	0	0.188655	0	0	0	0	0	0	0	0.727557	0
chr1004	1004	1	1946		NaN	null				Not found	0	0	0	0	0	0	0	0	0	0	0	0	0	0	0	0	0	0	0
chr1005	1005	1	2175		NaN	null				Not found	0	0	0	0	0	0	0	0	0	0	0	0	0	0	0	0	0	0	0
chr1006	1006	1	2169		NaN	null				Not found	0	0	0	0	0	0	0	0	0	0	0.503536	0	0	0	0	0	0	0.742652	0
chr1007	1007	1	2106		NaN	null				Not found	0	0	0	0	0.344903	0	0	0	0	0	0	0	0	0	0	0	0	0	0
chr1008	1008	1	2136		NaN	null				Not found	0	0	0	0	0	0	0	0	0	0	0	0	0	0	0	0	0	0	0.432203
chr1009	1009	1	2163		NaN	null				Not found	0	0	0	0	0	0	0	0	0	0	0	0	0	0	0	0	0	0	0.426808
chr1010	1010	1	2160		NaN	null				Not found	0	20.4332	20.7231	23.2882	1.00884	21.9978	20.4262	14.2589	12.1798	17.21	21.9951	26.8272	19.9735	1.68023	30.536	32.3122	86.5234	64.8799	84.1979
chr1011	1011	1	2145		NaN	null				Not found	0	0.670959	0.622925	0.239297	0.169316	1.16587	1.34879	0.615369	0.860699	0.194723	0.50917	0	0	0	0.654246	1.1832	0	0	0.430389
chr1012	1012	1	2142		NaN	null				Not found	0	0	0	0	0	0	0	0.20541	0	0	0	0	0	0	0	0	0	0	0
chr1013	1013	1	2142		NaN	null				Not found	0	0	0	0	0	0	0	0	0.215476	0	0	0	0	0	0	0	0	0	0
chr1014	1014	1	2139		NaN	null				Not found	0	0	0	0.239968	0	0	0.338144	0	0	0	0.255299	0	0	0	0	0	0	0	0.431597
chr1015	1015	1	2092		NaN	null				Not found	0	0	0	0	0	0	0	0	0	0	0	0	0	0	0	0	0	0	0
chr1016	1016	1	2136		NaN	null				Not found	0	0	0	0	0	0	0	0	0	0	0	0	0	0	0	0	0	0	0
chr1017	1017	1	2136		NaN	null				Not found	0	0.224595	0	0	0	0	0.338619	0	0	0	0.255658	0	0	0	0	0	0	0	0.432203
chr1019	1019	1	2136		NaN	null				Not found	0	0	0	0.240305	0	0	0	0	0	0	0	0	0	0	0	0	0	0	0
chr1020	1020	1	2133		NaN	null				Not found	0	0	0	0	0	0	0.339095	0	0	0	0	0	0	0	0	0	0	0	1.29843
chr1021	1021	1	2127		NaN	null				Not found	0	0	0	0	0	0	0	0	0	0	0	0	0	0	0	0	0	0	0
chr1022	1022	1	2061		NaN	null				Not found	0	0	0	0	0	0	0	0	0	0.202659	0	0	0	0	0	0	2.26699	0	0.447931
chr1023	1023	1	2124		NaN	null				Not found	0	0	0	0	0	0	0	0	0	0	0	0	0	0	0	0	0	0	0
chr1024	1024	1	2124		NaN	null				Not found	0	0	0	0	0	0	0	0	0	0	0	0	0	0	0	0	0	0	0
chr1025	1025	1	2124		NaN	null				Not found	0	0	0	0	0	0	0	0	0	0	0	0	0	0	0	0	0	0	0
chr1026	1026	1	2115		NaN	null				Not found	0	0	0	0	0	0	0	0	0	0.197485	0	0	0	0	0	0	0	0	0
chr1027	1027	1	1758		NaN	null				Not found	0	0	0	0	0	0	0	0	0	0	0	0	0	0	0	0	0	0	0
chr1028	1028	1	2115		NaN	null				Not found	0	0	0	0	0	0	0.341981	0.208033	0	0	0	0	0	0	0	0	2.20911	0	0.872989
chr1029	1029	1	2112		NaN	null				Not found	0	0	0	0	0	0	0	0	0	0	0	0	0	0	0	0	0	0	0.437114
chr1030	1030	1	2112		NaN	null				Not found	0	0	0	0.243036	0	0.394697	0	0.208328	0	0.197766	0	0.762138	0	0	0	0.600846	2.21225	0	0
chr1031	1031	1	2112		NaN	null				Not found	0	0	0.316329	0	0	0.394697	0.342467	0	0	0	0	0	0.658949	0	0	0	0	1.52539	0.437114
chr1032	1032	1	2112		NaN	null				Not found	0	0	0	0	0.343923	0	0	0	0	0	0	0	0	0	0	0	0	0	0
chr1033	1033	1	2118		NaN	null				Not found	0	0	0	0	0	0	0	0	0	0.197205	0	0	0	0	0	0	0	0	0.435876
chr1034	1034	1	2106		NaN	null				Not found	0	0	0	0	0	0	0	0	0	0	0	0	0	0	0	0	0	0	0.43836
chr1035	1035	1	2106		NaN	null				Not found	0	0	0	0	0	0	0	0	0	0	0	0	0	0	0	0	0	0	0
chr1036	1036	1	2103		NaN	null				Not found	0	0	0	0	0	0.396386	0	0	0.219472	0	0	0	0	0	0	0	0	0	0
chr1037	1037	1	2103		NaN	null				Not found	0	108.357	118.496	107.881	126.242	94.3398	82.5438	90.1736	90.6419	85.8004	90.8843	96.4403	93.9713	169.988	119.449	124.304	293.266	274.979	316.508
chr1038	1038	1	2011		NaN	null				Not found	0	0.238556	0	0	0.180598	0	0	0	0	0	0.271549	0	0	0	0.69784	0	0	0	0.918136
chr1039	1039	1	2097		NaN	null				Not found	0	0	0	0	0	0	0	0	0	0	0	0	0	0	0	0	2.22807	0.768151	0
chr1040	1040	1	2097		NaN	null				Not found	0	0	0	0	0	0	0	0	0	0	0	0	0	0	0	0	0	0	0
chr1041	1041	1	2097		NaN	null				Not found	0	0	0	0	0	0	0	0	0	0	0	0	0	0	0	0	0	0	0
chr1042	1042	1	2097		NaN	null				Not found	0	0	0	0.489548	0.173192	0.39752	0	0	0	0	0	0.767589	0	0	0	0.605144	0	4.6089	3.08169
chr1043	1043	1	2097		NaN	null				Not found	0	0	0	0	0	0	0	0	0	0	0	0	0	0	0	0	0	0	0.440241
chr1044	1044	1	2094		NaN	null				Not found	0	1.3746	0	0	0	0.398089	0	0.420238	0	0.797863	0.260786	0.768689	0	0	0	0.606011	0	0	0
chr1045	1045	1	2094		NaN	null				Not found	0	0	0	0.245125	0	0	0	0	0	0	0	0	0	0	0	0	0	0	0
chr1046	1046	1	2091		NaN	null				Not found	0	0	0	0	0	0	0	0	0	0.199752	0	0	0	0	0	0	0	0	0
chr1047	1047	1	2088		NaN	null				Not found	0	0	0	0	0	0	0	0	0	0	0	0	0	0	0	0	0	0	0
chr1048	1048	1	2088		NaN	null				Not found	0	0	0	0	0	0	0	0	0	0	0	0	0	0	0	0	0	0	0
chr1049	1049	1	2088		NaN	null				Not found	0	0	0	0	0	0	0	0	0	0	0	0	0	0	0	0	0	0	0
chr1050	1050	1	2088		NaN	null				Not found	0	0	0	0	0	0	0	0	0	0	0	0	0	0	0	0	0	0	0
chr1051	1051	1	1875		NaN	null				Not found	0	0	0	0	0	0	0	0	0	0	0	0	0	0	0	0	0	0	0
chr1052	1052	1	1959		NaN	null				Not found	0	0	0	0	0	0	0	0	0	0	0	0	0	0	0	0	0	0	0.471253
chr1053	1053	1	2082		NaN	null				Not found	0	0	0	0	0	0	0	0	0	0	0	0	0	0	0	0	0	0	0
chr1054	1054	1	2082		NaN	null				Not found	0	0	0	0	0	0	0	0	0	0	0	0	0	0	0	0	0	0.773685	0
chr1055	1055	1	2082		NaN	null				Not found	0	0	0	0	0	0	0	0	0	0	0	0	0	0	0	0	0	0	0
chr1056	1056	1	2079		NaN	null				Not found	0	0	0	0	0	0	0	0	0.222006	0	0	0	0	0	0	0	0	0	0
chr1057	1057	1	2076		NaN	null				Not found	0	0	0	0	0	0	0	0	0	0	0	0	0	0	0	0	0	0	0
chr1058	1058	1	2076		NaN	null				Not found	0	0	0	0	0	0	0	0	0	0	0	0	0	0	0	0	0	0	0
chr1059	1059	1	2073		NaN	null				Not found	0	0	0	0	0	0	0	0	0	0	0	0.776476	0	0	0	0	0	0.777044	0.445338
chr1060	1060	1	2073		NaN	null				Not found	0	0	0	0	0	0.804244	0	0.424495	0	0.201486	0	0.776476	0.671347	0	0.676969	0	0	0	2.22669
chr1061	1061	1	2073		NaN	null				Not found	0	0	0	0	0	0	0	0	0	0	0	0	0	0	0	0	0	0	0
chr1062	1062	1	2070		NaN	null				Not found	0	0	0	0	0	0	0	0	0	0	0	0	0	0	0	0	0	0	0
chr1063	1063	1	2010		NaN	null				Not found	0	0	0	0	0	0	0	0	0	0	0	0	0	0	0	0	0	0	0
chr1064	1064	1	2049		NaN	null				Not found	0	0	0	0	0	0	0	0	0	0	0	0	0	0	0	0	0	0	0
chr1065	1065	1	2067		NaN	null				Not found	0	0	0	0	0	0	0	0	0	0	0	0	0	0	0	0	0	0	0
chr1066	1066	1	2067		NaN	null				Not found	0	0.464185	0.323216	0	0	0.40329	0.699845	0	0.446589	0.202071	0.264192	0	0	0	0.678934	1.84178	0	0	0.893261
chr1068	1068	1	2064		NaN	null				Not found	0	0	0	0	0	0	0	0	0	0	0	0	0	0	0	0	0	0	0
chr1069	1069	1	2064		NaN	null				Not found	0	0	0	0	0	0	0	0	0	0	0	0	0	0	0	0	0	0	0
chr1070	1070	1	2064		NaN	null				Not found	0	0	0	0	0	0	0	0	0	0	0	0	0	0	0	0	0	0	0
chr1071	1071	1	1806		NaN	null				Not found	0	0	0	0	0	0	0	0	0	0	0	0	0	0	0	0	0	0	0
chr1072	1072	1	2061		NaN	null				Not found	0	0	0	0	0	0	0	0	0	0	0	0	0	0	0	0	0	0	0
chr1073	1073	1	1758		NaN	null				Not found	0	0	0	0	0	0	0	0	0.262543	0	0	0	0	1.03222	0	0	0	0	0.525134
chr1074	1074	1	2061		NaN	null				Not found	0	0	0	0	0	0	0	0	0	0	0	0	0	0	0	0	0	0	0
chr1075	1075	1	2058		NaN	null				Not found	0	0	0	0	0	0	0	0	0	0	0	0	0	0	0	0	0	0	0
chr1076	1076	1	2058		NaN	null				Not found	0	0	0	0	0	0	0.351453	0	0	0	0	0	0	0	0	0	0	0	0.448584
chr1077	1077	1	2058		NaN	null				Not found	0	0	0.324629	0	0	0	0	0.213794	0	0	0	0	0	0	0	0	0	0.782707	0.448584
chr1078	1078	1	2058		NaN	null				Not found	0	0	0	0	0	0	0	0	0	0.202955	0	0	0	0	0	0	0	0	0
chr1079	1079	1	2037		NaN	null				Not found	0	0	0	0	0	0	0	0	0	0	0	0	0	0	0	0	0	0	0
chr1080	1080	1	2058		NaN	null				Not found	0	0.466216	0.324629	0.748238	0	0.405053	0	0	0.224271	0.608865	0	0	0	0	0	0	2.27029	0.782707	0.897168
chr1081	1081	1	1959		NaN	null				Not found	0	0	0.341035	0.262017	0.185392	0.425523	0	0.673796	0	0.213211	0.836271	1.64332	0	0	0	0	0	0.822262	1.88501
chr1082	1082	1	2055		NaN	null				Not found	0	0	0	0	0	0	0	0.214106	0	0	0.265735	0	0	0	0	0	0	0	0
chr1083	1083	1	2055		NaN	null				Not found	0	0	0	0	0	0	0	0	0	0	0	0	0	0	0	0	0	0	0
chr1084	1084	1	2055		NaN	null				Not found	0	0	0	0	0	0	0	0	0	0	0	0	0	0	0	0	0	0	0
chr1085	1085	1	2055		NaN	null				Not found	0	0	0	0	0	0	0	0	0	0	0	0	0	0	0	0	0	0	0.449239
chr1086	1086	1	2052		NaN	null				Not found	0	0	0	0	0	0	0	0	0	0	0	0	0	0	0	0	0	0	0
chr1087	1087	1	2052		NaN	null				Not found	0	0	0	0	0	0	0	0	0	0	0	0	0	0	0	0	0	0	0.449895
chr1088	1088	1	2052		NaN	null				Not found	0	0	0	0	0	0	0	0	0	0	0	0	0	0	0	0	0	0	0
chr1089	1089	1	2052		NaN	null				Not found	0	0	0.325578	0.750426	0	0.406237	0	0	0.449853	0	0	0	0	0	0	0	0	1.56999	1.34969
chr1090	1090	1	2052		NaN	null				Not found	0	0	0	0	0	0	0	0	0	0	0	0	0	0	0	0	0	0	0
chr1091	1091	1	2049		NaN	null				Not found	0	0.234132	0.326055	0.501016	0	0	0	0	0	0	0.266513	0	0	0	0.684899	0	0	0	0.450554
chr1092	1092	1	2049		NaN	null				Not found	0	0	0	0	0.354498	0	0	0	0	0	0	0	0	0	0	0	0	0	0
chr1093	1093	1	2049		NaN	null				Not found	0	0	0	0.250508	0	0	0	0	0	0	0	0	0	0	0	0	0	0	0
chr1094	1094	1	1866		NaN	null				Not found	0	0	0	0	0	0	0	0	0	0.223838	0	0	0.745821	0	0	0	0	0	0
chr1095	1095	1	2046		NaN	null				Not found	0	0.234475	0.326533	0.250875	0	0	0	0	0	0	0	0	0	0	0	0	0	1.5746	0
chr1096	1096	1	2046		NaN	null				Not found	0	0.234475	0	0	0.177509	0	0	0	0	0	0	0	0	0	0	0	0	0	0
chr1097	1097	1	2046		NaN	null				Not found	0	0	0	0	0	0	0	0	0	0	0	0	0	0	0	0	0	0	0
chr1098	1098	1	2046		NaN	null				Not found	0	0	0	0	0	0	0	0	0	0	0	0	0	0	0	0	0	0.787298	0
chr1099	1099	1	2046		NaN	null				Not found	0	0	0	0	0	0	0	0	0	0	0	0	0	0	0	0	0	0	0
chr1100	1100	1	1786		NaN	null				Not found	0	0	0	0	0	0	0	0	0	0	0	0	0	0	0	0	0	0	0
chr1101	1101	1	2007		NaN	null				Not found	0	1.43419	0.998635	2.81325	2.35245	0.830692	1.08115	1.53459	2.06973	0.416224	2.17672	0.80201	4.16054	0	4.19539	1.26456	2.32798	2.40779	3.21988
chr1102	1102	1	2043		NaN	null				Not found	0	0	0.654025	0.251244	0.177769	0	0	0.430728	0	0.81778	0	0	0	0	0	0	0	0.788454	0.451877
chr1103	1103	1	2043		NaN	null				Not found	0	0	0	0	0	0	0	0	0	0	0	0	0	0	0	0	0	0	0
chr1104	1104	1	2043		NaN	null				Not found	0	0	0	0	0	0	0	0	0	0	0	0	0	0	0	0	2.28696	0	0
chr1105	1105	1	2043		NaN	null				Not found	0	0	0	0	0	0	0	0	0	0	0	0	0	0	0	0	0	0	0
chr1106	1106	1	1955		NaN	null				Not found	0	0	0	0	0.185771	0	0	0	0	0	0	0	0	0	0	0.649098	0	0	0
chr1107	1107	1	2040		NaN	null				Not found	0	0	0	0	0	0	0.354554	0	0.22625	0	0	0	0	0	0	0.622053	2.29033	0	0.452542
chr1108	1108	1	2040		NaN	null				Not found	0	0	0	0	0	0	0	0	0.22625	0	0	0	0	0	0	0	2.29033	0.789614	0.452542
chr1109	1109	1	2040		NaN	null				Not found	0	0	0	0	0	0	0	0.215681	0.22625	0	0	0	0	0	0	0	0	0.789614	0
chr1110	1110	1	2040		NaN	null				Not found	0	0	0	0	0	0	0	0	0	0	0	0	0	0	0	0	0	0	0
chr1111	1111	1	1737		NaN	null				Not found	0	0.276186	0.769242	0.591009	0	0.479908	0	0	0	0	0	0	0	1.0447	1.61584	0.730563	0	0	0
chr1112	1112	1	1934		NaN	null				Not found	0	0	0	0	0	0	0	0	0	0	0	0	0	0	0	0	0	0	0
chr1113	1113	1	1811		NaN	null				Not found	0	0	0	0	0	0.920596	0	0	0	0	0	0	0	0	0	0	0	0	0
chr1114	1114	1	2012		NaN	null				Not found	0	0	0	0	0	0	0	0	0.229398	0	0	0	0	0	0	0	0	0	0
chr1115	1115	1	2037		NaN	null				Not found	0	13.8951	18.3666	16.6309	7.4883	12.2769	12.4277	12.5279	8.38357	11.2776	11.7957	10.2726	8.19853	9.79926	19.9791	19.312	57.3425	67.216	56.651
chr1116	1116	1	2037		NaN	null				Not found	0	0	0	0	0	0	0	0	0	0	0	0	0	0	0	0	0	0	0
chr1117	1117	1	1854		NaN	null				Not found	0	0.776271	0.720697	1.10742	0.195891	0.449622	0.390124	0.474637	0.746844	0.450573	0.883633	0	0	0	3.02774	0	0	0.86883	1.99177
chr1118	1118	1	2037		NaN	null				Not found	0	0	0	0	0	0	0	0	0	0	0	0	0	0	0	0	0	0	0
chr1119	1119	1	2037		NaN	null				Not found	0	0	0	0	0	0	0.355076	0	0	0	0	0	0	0	0	0	0	0	0.453208
chr1120	1120	1	2037		NaN	null				Not found	0	0	0.327976	0	0	0	0	0	0	0	0	0	0.683211	0	0	0	0	0	0
chr1121	1121	1	2034		NaN	null				Not found	0	0	0	0	0	0	0	0	0	0	0	0	0	0	0	0	0	0	0.453877
chr1122	1122	1	2034		NaN	null				Not found	0	0	0	0	0	0	0	0	0	0	0	0	0	0	0	0	0	0.791943	0
chr1123	1123	1	2034		NaN	null				Not found	0	0	0.656919	0.504711	0.357112	2.04916	0	0	0.680752	0.410699	0	0	0	0	0	0	0	0.791943	0.907754
chr1124	1124	1	1764		NaN	null				Not found	0	0.271959	0	0	0	0	0	0	0	0	0	0	0	0	0	0	0	0	0
chr1125	1125	1	2031		NaN	null				Not found	0	0	0	0	0	0	0	0	0	0	0	0	0	0	0	0	0	0	0
chr1126	1126	1	2031		NaN	null				Not found	0	0	0	0	0	0	0	0	0	0	0	0	0	0	0	0	0	0	0
chr1128	1128	1	2031		NaN	null				Not found	0	0	0	0	0	0	0	0	0	0	0	0	0	0	0	0	0	0	0
chr1129	1129	1	1725		NaN	null				Not found	0	0	0	0	0	0	0	0	0	0	0	0	0	0	0	0	0	0	0
chr1130	1130	1	2028		NaN	null				Not found	0	0	0	0	0	0	0	0	0	0	0	0	0	0	0	0	0	0	0
chr1131	1131	1	2025		NaN	null				Not found	0	0	0	0	0	0	0	0	0	0	0	0.794881	0	0	0	0	0	0	0
chr1132	1132	1	2025		NaN	null				Not found	0	0	0	0.253477	0	0	0	0	0	0.206262	0	0	0	0	0.693016	0	0	0	0
chr1133	1133	1	2022		NaN	null				Not found	0	0	0	0	0	0	0	0	0	0	0	0	0	0	0	0	0	0	0
chr1134	1134	1	2022		NaN	null				Not found	0	0	0	0	0	0	0	0	0	0	0	0	0	0	0	0	0	0	0.45657
chr1135	1135	1	2022		NaN	null				Not found	0	0	0	0	0	0	0	0	0	0	0.270072	0	0	0	0	0	0	0.796643	0.913141
chr1136	1136	1	2022		NaN	null				Not found	0	0	0	0	0	0	0	0	0	0	0	0	0	0	0	0	0	0	0
chr1137	1137	1	2022		NaN	null				Not found	0	0	0	0	0	0	0	0	0	0	0	0	0	0	0	0	0	0	0
chr1138	1138	1	2019		NaN	null				Not found	0	0	0	0	0	0	0	0	0	0	0	0	0	0	0	0	0	0	0
chr1139	1139	1	2019		NaN	null				Not found	0	1.42566	1.3236	3.305	0.899412	2.06439	2.86593	3.92263	1.14302	2.68938	1.08189	2.39173	3.44651	0.898784	3.47538	1.25705	6.94244	7.18044	8.23048
chr1140	1140	1	2019		NaN	null				Not found	0	0	0	0	0	0	0	0	0	0	0	0	0	0	0	0	0	0	0
chr1141	1141	1	1841		NaN	null				Not found	0	0	0	0	0	0	0	0	0	0	0	0	0	0	0	0	0	0	0
chr1142	1142	1	2019		NaN	null				Not found	0	0	0	0	0	0	0	0	0.228603	0	0	0	0	0	0	0	0	0	0
chr1143	1143	1	2007		NaN	null				Not found	0	0	0	0	0	0	0	0	0	0	0	0	0	0	0	0	0	0	0.459983
chr1144	1144	1	2019		NaN	null				Not found	0	0	0	0	0	0	0	0	0	0	0	0	0	0	0	0	0	0	0
chr1145	1145	1	2016		NaN	null				Not found	0	0	0	0	0	0	0	0	0	0	0	0	0	0.900122	0	0	0	0	0
chr1146	1146	1	2016		NaN	null				Not found	0	0	0	0	0	0	0	0	0	0	0	0	0	0	0	0	0	0	0
chr1147	1147	1	2016		NaN	null				Not found	0	0	0	0	0	0	0	0	0	0	0	0	0	0	0	0	0	0	0
chr1148	1148	1	2016		NaN	null				Not found	0	0.237964	0.331392	0.254609	0	0	0	0	0	0	0.270875	0	0	0	0	0	0	0	0
chr1149	1149	1	2016		NaN	null				Not found	0	0	0	0	0	0	0	0	0	0	0	0	0	0	0	0	0	0	0.457929
chr1150	1150	1	2013		NaN	null				Not found	0	0	0	0	0	0	0	0	0	0	0.271279	0	0	0	0	0	0	0	0.917223
chr1151	1151	1	2013		NaN	null				Not found	0	0	0	0	0	0	0	0	0	0	0	0	0	0	0.697147	0	0	0	0
chr1152	1152	1	2013		NaN	null				Not found	0	0	0	0	0	0	0	0	0	0	0	0	0	0	0	0.630396	0	0	0
chr1153	1153	1	2010		NaN	null				Not found	0	0	0	0	0	0	0	0	0	0	0	0	0	0	0	0	0	0	0
chr1154	1154	1	2010		NaN	null				Not found	0	0	0	0	0	0	0	0	0	0	0	0	0	0	0	0	0	0	0
chr1155	1155	1	2010		NaN	null				Not found	0	0	0	0	0	0.829452	0	0	0	0	0	0	0	0	0	0	0	0	0
chr1156	1156	1	2010		NaN	null				Not found	0	0	0	0	0	0	0	0	0	0	0	0	0	0	0	0	0	0	0
chr1157	1157	1	2007		NaN	null				Not found	0	2.15128	0.998635	1.79025	0.542874	0	1.08115	1.09614	0.68991	0.416224	0.54418	0	0	2.71247	0.699231	0.632281	9.31194	11.2364	12.8795
chr1158	1158	1	2007		NaN	null				Not found	0	0	0	0	0	0	0	0	0	0	0	0	0	0	0	0	0	0	0
chr1159	1159	1	2007		NaN	null				Not found	0	0	0	0	0.180958	0	0	0	0	0	0	0	0	0	0	0	0	0	0
chr1160	1160	1	2007		NaN	null				Not found	0	0	0	0.25575	0	0	0	0	0	0	0	0	0	0	0	0	0	0	0
chr1161	1161	1	2004		NaN	null				Not found	0	0	0	0	0	0	0	0	0	0	0	0	0	0	0	0	0	0.803798	0
chr1162	1162	1	2004		NaN	null				Not found	0	0	0	0	0	0	0	0	0	0	0	0	0	0	0	0	0	0	0.460671
chr1163	1163	1	2004		NaN	null				Not found	0	0	0	0	0	0	0	0	0	0	0	0	0	0	0	0	0	0	0
chr1164	1164	1	2004		NaN	null				Not found	0	0	0	0	0	0	0	0	0	0	0	0	0	0	0	0	0	0	0
chr1165	1165	1	1950		NaN	null				Not found	0	1.47611	1.37043	2.10581	1.48998	1.70995	3.33826	2.48199	0.473384	1.92776	3.36052	2.47636	1.42739	0	3.59835	7.15839	4.79207	6.60846	5.20771
chr1166	1166	1	1964		NaN	null				Not found	0	0	0	0	0	0	0	0	0	0	0	0	0	0	0	0	0	0	0
chr1167	1167	1	1730		NaN	null				Not found	0	0	0	0	0	0	0	0	0.266792	0	0	0.930425	0	0	0	0	0	0	0.533633
chr1168	1168	1	2001		NaN	null				Not found	0	0	0	0	0	0	0	0	0	0	0	0	0	0	0	0	0	0	0
chr1169	1169	1	2001		NaN	null				Not found	0	0	0	0	0	0	0	0	0	0	0	0	0	0	0	0	0	0	0
chr1170	1170	1	1998		NaN	null				Not found	0	0	0	0	0	0	0	0	0	0	0	0	0	0	0	0	0	0	0
chr1171	1171	1	1998		NaN	null				Not found	0	0	0	0	0	0	0	0	0	0	0	0	0	0	0	0	0	0	0.462055
chr1172	1172	1	1998		NaN	null				Not found	0	0	0	0	0	0	0	0	0	0	0	0	0	0	0	0	0	0	0
chr1173	1173	1	1998		NaN	null				Not found	0	0	0	0	0	0	0	0	0	0	0	0	0	0	0	0	0	0	0
chr1174	1174	1	1998		NaN	null				Not found	0	0	0	0	0	0	0	0	0	0	0	0	0	0	0	0	0	0	0
chr1176	1176	1	1995		NaN	null				Not found	0	0	0	0	0	0	0	0	0	0	0	0	0	0	0	0	0	0	0
chr1177	1177	1	1995		NaN	null				Not found	0	104.604	106.157	119.897	44.4193	109.893	101.877	116.669	105.497	116.406	134.126	144.423	126.265	53.6662	161.791	148.208	79.6276	60.5568	74.9654
chr1178	1178	1	1995		NaN	null				Not found	0	0	0	0	0	0	0	0	0	0	0	0	0	0	0	0	0	0	0
chr1179	1179	1	1884		NaN	null				Not found	0	0.254637	0	0.272448	0.385544	0	0.767824	0	0	0.221699	0.289854	0	0	0.963187	2.23465	0.67356	0	5.12997	2.45007
chr1180	1180	1	1995		NaN	null				Not found	0	0	0	0	0	0.417844	1.08765	0	0	0.209364	0.547454	0.806834	0	0	0	0	2.34199	0	0
chr1181	1181	1	1995		NaN	null				Not found	0	0	0	0	0	0	0	0	0	0	0	0	0	0	0	0	0	0	0
chr1182	1182	1	1995		NaN	null				Not found	0	0	0	0	0	0	0	0	0	0	0	0	0	0	0	0	0	0	0
chr1183	1183	1	1995		NaN	null				Not found	0	0	0	0	0	0	0	0	0	0	0	0	0	0	0	0	0	0	0
chr1184	1184	1	1992		NaN	null				Not found	0	0	0	0	0	0	0	0	0.231702	0	0	0	0	0	0	0	0	0	0
chr1185	1185	1	1992		NaN	null				Not found	0	0	0	0	0	0	0	0	0	0	0	0	0	0	0	0	0	0	0
chr1186	1186	1	1992		NaN	null				Not found	0	0	0	0	0	0	0	0	0	0	0	0	0	0	0	0	0	0	0
chr1187	1187	1	1992		NaN	null				Not found	0	0	0	0	0	0	0	0	0	0	0	0	0	0	0	0	0	0	0
chr1188	1188	1	1992		NaN	null				Not found	0	0	0	0	0	0	0	0	0	0	0	0	0	0	0	0	0	0	0
chr1189	1189	1	1992		NaN	null				Not found	0	0	0	0	0	0	0	0	0	0	0	0	0	0	0	0	0	0	0
chr1190	1190	1	1826		NaN	null				Not found	0	0	0	0	0	0	0	0	0	0	0	0	0	0	0	0	0	2.64646	0
chr1191	1191	1	1992		NaN	null				Not found	0	0	0	0.257676	0	0	0	0	0	0	0	0	0	0	0	0	0	0	0
chr1192	1192	1	1989		NaN	null				Not found	0	0	0	0	0	0	0	0	0	0	0	0	0	0	0	0	2.34905	0.80986	0
chr1193	1193	1	1989		NaN	null				Not found	0	0	0	0	0	0	0	0	0	0	0	0	0	0	0	0	0	0	0.464145
chr1194	1194	1	1929		NaN	null				Not found	0	0.248697	0	0.532184	0	0	0	0	0	0	0	0	0	0	0	0.657847	0	0	0
chr1195	1195	1	1989		NaN	null				Not found	0	0	0	0	0	0	0	0	0	0	0.274552	0	0	0	0	0	0	0	0
chr1196	1196	1	1986		NaN	null				Not found	0	0	0	0	0	0	0	0	0	0	0	0	0	0	0	0	0	0.811083	0.464847
chr1197	1197	1	1986		NaN	null				Not found	0	0	0	0	0	0	0	0	0	0	0	0	0	0	0	0	0	0	0
chr1198	1198	1	1742		NaN	null				Not found	0	0	0	0	0	0	0	0	0.264954	0	0.313482	0	0	0	0	0	2.68213	0.924691	0
chr1199	1199	1	1986		NaN	null				Not found	0	0	0	0	0	0	0	0	0	0	0	0	0	0	0	0	0	0	0.464847
chr1200	1200	1	1986		NaN	null				Not found	0	0	0	0	0	0	0	0	0	0	0	0.810491	0	0	0	0	0	0	0
chr1201	1201	1	1986		NaN	null				Not found	0	0	0	0	0	0	0	0	0	0	0	0	0	0	0	0	0	0	0
chr1202	1202	1	1983		NaN	null				Not found	0	0	0	0	0	0	0	0	0	0	0	0	0	0	0	0	0	0	0
chr1203	1203	1	1983		NaN	null				Not found	0	0	0	0	0	0	0	0	0	0.210631	0	0	0	0	0	0	0	0	0
chr1204	1204	1	1983		NaN	null				Not found	0	0	0	0	0	0.420373	0	0	0	0	0	0	0	0	0	0	0	0	0
chr1205	1205	1	1980		NaN	null				Not found	0	0	0	0	0	0	0	0	0	0	0	0	0	0	0	0	0	0	0
chr1206	1206	1	1980		NaN	null				Not found	0	0	0	0	0	0	0	0	0	0	0	0	0	0	0	0	2.35973	0	0.466255
chr1207	1207	1	1697		NaN	null				Not found	0	0	0	0	0	0	0	0	0	0	0	0	0	0	0	0	0	0	0
chr1208	1208	1	1977		NaN	null				Not found	0	0	0	0	0	0	0	0	0	0	0	0	0	0	0	0	0	0	0
chr1209	1209	1	1977		NaN	null				Not found	0	0	0	0	0	0	0	0	0	0	0	0.81418	0	0	0	0	0	0	0
chr1210	1210	1	1977		NaN	null				Not found	0	0	0	0	0	0	0	0	0	0	0	0	0	0	0	0	0	0	0
chr1211	1211	1	1977		NaN	null				Not found	0	0	0	0	0	0	0	0	0	0	0	0	0	0	0	0	0	0	0.466963
chr1212	1212	1	1836		NaN	null				Not found	0	105.824	114.987	116.022	56.3764	72.6448	79.1837	111.914	92.511	98.9604	104.399	96.4378	102.331	88.9532	129.176	161.734	702.366	573.786	684.847
chr1213	1213	1	1974		NaN	null				Not found	0	0	0	0	0	0	0	0	0	0	0	0	0	0	0	0	0	0	0
chr1214	1214	1	1950		NaN	null				Not found	0	0	0.342608	0.526452	0	0.854974	1.11275	0	0.473384	0.428391	0	0.825454	0	0	0.71967	1.30153	2.39603	0.826057	0.473428
chr1215	1215	1	1971		NaN	null				Not found	0	0	0	0	0	0	0	0	0	0	0	0	0.706089	0	0	0	0	0	0
chr1216	1216	1	1971		NaN	null				Not found	0	0	0	0	0	0	0	0	0	0.211913	0	0	0	0	0	0	0	0	0.936769
chr1217	1217	1	1971		NaN	null				Not found	0	0	0	0	0	0	0	0	0	0	0	0	0	0	0	0	2.3705	0	0
chr1218	1218	1	1847		NaN	null				Not found	0	0	0	0	0	0.451326	0	0	0	0	0	0	0	0	0	0	0	0	0.49983
chr1219	1219	1	1968		NaN	null				Not found	0	0.487536	0.339475	0	0	0.847154	0.735051	0	0	0	0	0	1.41433	0	0.713088	0	0	0	0
chr1220	1220	1	1968		NaN	null				Not found	0	0	0	0	0	0	0	0	0	0	0	0	0	0	0	0	0	0	0.469098
chr1221	1221	1	1968		NaN	null				Not found	0	0	0	0	0	0.423577	0	0	0	0	0	0	0	0	0	0	0	0	0
chr1222	1222	1	1965		NaN	null				Not found	0	0.24414	0	0	0	0	0	0	0	0	0	0	0	0	0	0	0	0	0
chr1223	1223	1	1965		NaN	null				Not found	0	0	0	0	0	0	0.368087	0	0	0	0	0	0	0	0	0	0	0.819751	0
chr1225	1225	1	1965		NaN	null				Not found	0	0	0	0	0	0	0	0	0	0	0	0	0	0	0	0	0	0.819751	0
chr1226	1226	1	1965		NaN	null				Not found	0	0	0	0	0	0	0	0	0	0	0	0	0	0	0	0	0	0	0
chr1227	1227	1	1965		NaN	null				Not found	0	0	0	0	0	0	0	0	0	0	0	0	0	0	0.714177	0	0	0	0
chr1228	1228	1	1965		NaN	null				Not found	0	0	0	0	0	0	0	0	0	0	0	0	0	0	0	0	0	0	0
chr1229	1229	1	1965		NaN	null				Not found	0	0	0.679986	0	0	0	0	0	0	0.21256	0	0	0	0	0	0	0	0.819751	0.469814
chr1230	1230	1	1679		NaN	null				Not found	0	0	0	0	0	0	0	0	0	0	0	0	0	0	0	0	0	0	0
chr1231	1231	1	1962		NaN	null				Not found	0	0	0	0	0	0	0	0	0.235244	0.212885	0	0	0	0	0	0	0	0	0.470533
chr1232	1232	1	1958		NaN	null				Not found	0	0	0	0	0	0	0	0	0	0	0	0	0	0	0	0	0	0	0
chr1233	1233	1	2013		NaN	null				Not found	0	0	0	0.254988	0	0	0.35931	0	0	0	0	0	0	0	0	0	0	0.800204	0
chr1234	1234	1	1962		NaN	null				Not found	0	0	0	0	0	0	0	0	0	0	0	0	0	0	0	0	0	0.821005	0
chr1235	1235	1	1959		NaN	null				Not found	0	0	0	0	0	0	0	0	0	0	0	0	0	0	0	0	0	0	0
chr1236	1236	1	1959		NaN	null				Not found	0	0	0	0	0	0	0	0	0	0	0	0	0	0	0	0.647773	0	0.822262	0
chr1237	1237	1	1959		NaN	null				Not found	0	0.734664	0.341035	0.786051	0.741568	0.425523	0.369214	0.449197	0.471209	0.213211	0.557514	0.821661	0	0	0	0	0	0	0
chr1238	1238	1	1959		NaN	null				Not found	0	0.489776	1.0231	0	0	0	0	0.224599	0.471209	0.426423	0.557514	0	0	0	0	0.647773	0	0	0
chr1240	1240	1	1956		NaN	null				Not found	0	0	0	0	0	0	0	0	0	0.213538	0	0	0	0	0	0	0	0	0
chr1241	1241	1	1953		NaN	null				Not found	0	3.19333	3.42082	4.46797	0.557884	0.42683	1.85174	0.450577	0.945314	0.855466	1.39807	0	2.13779	5.57495	3.59282	4.54834	4.7847	0.824788	5.67241
chr1242	1242	1	1953		NaN	null				Not found	0	0	0	0	0.185961	0	0	0	0.236329	0	0	0	0	0	0	0	0	0	0.472701
chr1243	1243	1	1953		NaN	null				Not found	0	0	0	0	0	0	0	0	0	0	0	0	0	0	0	0	0	0	0
chr1244	1244	1	1953		NaN	null				Not found	0	0.24564	0.342082	0	0	0.42683	0	0	0	0	0	0	0	0	0	0.649763	0	0	0
chr1245	1245	1	1953		NaN	null				Not found	0	0	0	0	0	0	0	0	0	0	0	0	0	0	0	0	0	0	0
chr1246	1246	1	1953		NaN	null				Not found	0	0	0	0	0	0	0	0	0	0	0	0	0	0	0	0	0	0	0
chr1247	1247	1	1950		NaN	null				Not found	0	0	0	0	0	0	0	0	0	0	0	0	0	0	0	0	0	0	0
chr1248	1248	1	1950		NaN	null				Not found	0	0.246018	0	0	0.186248	0	0	0.225635	0	0	0	0	0	0	0	0	0	0.826057	0
chr1249	1249	1	1950		NaN	null				Not found	0	0	0	0	0	0	0	0	0	0	0	0	0	0	0	0	0	0	0.473428
chr1250	1250	1	1950		NaN	null				Not found	0	0.246018	0	0	0	0.427487	0	0	0	0	0	0	0	0	0	0	0	0	0
chr1251	1251	1	1950		NaN	null				Not found	0	0	0	0	0	0	0	0	0	0	0	0	0	0	0	0	0	0.826057	0
chr1252	1252	1	1947		NaN	null				Not found	0	0	0	0	0	0	0.37149	0	0	0	0	0	0	0	0	0	0	0.82733	0.474158
chr1253	1253	1	1947		NaN	null				Not found	0	0	0	0	0	0	0	0	0	0	0	0	0	0	0	0	0	0	0
chr1254	1254	1	1947		NaN	null				Not found	0	0	0	0	0	0	0	0	0	0	0	0	0	0	0	0	0	0	0.474158
chr1255	1255	1	1947		NaN	null				Not found	0	0	0	0	0	0	0	0	0	0	0	0	0	0	0	0	0	0	0
chr1256	1256	1	1644		NaN	null				Not found	0	0	0	0	0	0	0	0	0	0	0	0	0	0	0	0	0	0	0
chr1257	1257	1	1944		NaN	null				Not found	0	0	0	0	0	0	0	0	0	0	0	0	0	0	0	0	0	0	0
chr1258	1258	1	1944		NaN	null				Not found	0	0.246778	0	0	0	0	0	0	0	0	0	0.828001	0	0	0	0	2.40343	0.828607	0.47489
chr1259	1259	1	1944		NaN	null				Not found	0	0	0	0.264039	0	0	0.372063	0	0	0	0.280908	0	0	0.933459	0	0	0	0	0
chr1260	1260	1	1944		NaN	null				Not found	0	0	0	0	0.186822	0	0	0	0	0	0	0	0	0	0	0	0	0	0
chr1261	1261	1	1821		NaN	null				Not found	0	0	0	0	0	0	0.397194	0	0.253459	0	0	0	0	0	0	1.39373	0	0	0
chr1263	1263	1	1623		NaN	null				Not found	0	1.18234	0.411637	0.632521	0	0.513616	1.33695	0.271096	0.284381	0.514702	1.34587	0	0.857487	0	0	0.781878	0	2.97747	2.84407
chr1264	1264	1	1938		NaN	null				Not found	0	0	0	0	0	0.430134	0	0	0	0.215522	0	0	0	0	0	1.30958	0	0	0
chr1265	1265	1	1753		NaN	null				Not found	0	0	0	0	0	0	0	0	0	0	0	0	0	0	0	0	0	0	0
chr1266	1266	1	1938		NaN	null				Not found	0	0	0	0	0	0	0	0	0	0	0	0	0	0	0	0	0	0	0.47636
chr1267	1267	1	1935		NaN	null				Not found	0	8.18154	7.94108	8.22327	7.69534	9.47762	6.72828	5.68461	8.58697	8.41838	10.7241	13.3096	10.7884	4.689	7.97774	19.0184	16.9022	14.1518	17.6526
chr1268	1268	1	1914		NaN	null				Not found	0	6.26614	5.23579	5.36354	0.948753	5.22633	6.8021	5.28722	4.34059	3.05514	3.70904	6.72784	5.81693	3.79236	10.9981	8.61904	31.7343	22.7231	22.6697
chr1269	1269	1	1935		NaN	null				Not found	0	0	0	0	0	0	0	0	0	0	0	0	0	0	0	0	0	0	0
chr1270	1270	1	1935		NaN	null				Not found	0	11.6525	11.3937	14.8549	1.31384	9.47762	18.3159	12.7335	11.2108	14.8941	10.7241	18.3008	11.5076	0.937801	9.42824	13.1161	28.9753	34.1309	36.7366
chr1271	1271	1	1935		NaN	null				Not found	0	0	0	0	0	0	0	0	0	0	0	0	0	0	0	0	0	0.832461	0.477098
chr1272	1272	1	1935		NaN	null				Not found	0	0.247925	0	0	0	0	0	0	0	0	0	0	0	0	0	0	0	0	0
chr1273	1273	1	1769		NaN	null				Not found	0	0.813571	0.377663	0.580318	0.615912	0.471226	0.817739	0.497444	0.52182	0.472223	0.926091	0	1.57343	2.05161	1.58661	2.15204	0	1.82116	0.521868
chr1274	1274	1	1935		NaN	null				Not found	0	0	0	0	0	0	0	0	0	0	0	0	0	0	0	0	0	0	0
chr1275	1275	1	1932		NaN	null				Not found	0	0	0	0	0	0	0	0	0	0	0	0	0	0	0	0	0	0	0
chr1276	1276	1	1932		NaN	null				Not found	0	0	0	0	0.187983	0	0	0.227737	0	0	0	0	0	0	0	0	0	0	0
chr1277	1277	1	1929		NaN	null				Not found	0	0	0	0	0	0	0	0	0	0	0.283092	0	0	0	0	0	0	0	0
chr1278	1278	1	1929		NaN	null				Not found	0	0	0	0	0	0	0	0	0	0	0	0	0	0	0	0	0	0	0
chr1279	1279	1	1929		NaN	null				Not found	0	0	0	0	0	0	0	0	0	0	0	0	0	0	0	0	2.42212	0	0
chr1280	1280	1	1778		NaN	null				Not found	0	0	0	0	0	0	0	0	0	0	0	0	0	0	0	0	0	0	0
chr1281	1281	1	1727		NaN	null				Not found	0	0	0	0	0	0	0	0	0.267255	0	0	0	0	0	0	0	0	0	0
chr1282	1282	1	1926		NaN	null				Not found	0	69.7435	76.66	84.749	4.1485	83.9659	88.2519	59.6247	56.3158	64.6256	93.566	83.574	69.3683	6.59528	109.296	117.279	327.495	256.76	278.01
chr1283	1283	1	1926		NaN	null				Not found	0	0	0	0	0	0	0	0.228447	0	0	0	0	0	0	0	0	0	0	0
chr1284	1284	1	1926		NaN	null				Not found	0	0	0	0	0	0	0	0	0	0	0	0	0	0	0	0	0	0	0
chr1285	1285	1	1923		NaN	null				Not found	0	0	0	0	0	0	0	0.228803	0	0	0	0	0	0	0	0	0	0	0
chr1286	1286	1	1923		NaN	null				Not found	0	0	0	0	0	0	0	0	0	0	0	0	0	0	0	0	0	0	0
chr1287	1287	1	1923		NaN	null				Not found	0	0	0	0	0	0	0	0	0.240015	0	0	0	0	0	0	0	0	0	0
chr1288	1288	1	1923		NaN	null				Not found	0	0	0	0	0	0	0	0	0	0	0	0	0	0	0	0	0	1.67531	0
chr1289	1289	1	1923		NaN	null				Not found	0	0	0	0	0	0	0	0	0	0	0	0	0	0	0	0	0	0	0.480076
chr1290	1290	1	1923		NaN	null				Not found	0	0	0	0	0	0	0	0	0	0	0	0	0	0	0	0	0	0	0.480076
chr1291	1291	1	1923		NaN	null				Not found	0	0.748418	1.73709	1.06769	0.188863	0	0.376126	0	0.240015	0.217203	0.567951	0	0	0	0	1.3198	0	1.67531	2.40038
chr1292	1292	1	1923		NaN	null				Not found	0	0	0	0	0	0	0	0	0.240015	0	0	0	0	0	0	0	0	0	0
chr1293	1293	1	1820		NaN	null				Not found	0	0	0	0	0	0	0	0	0	0	0	0	0	0	0	0	0	0	0
chr1294	1294	1	1920		NaN	null				Not found	0	0	0	0	0	0	0	0	0	0	0	0	0	0	0.730915	0	0	0.838964	0
chr1295	1295	1	1920		NaN	null				Not found	0	0	0	0	0	0	0	0	0	0	0	0	0	0	0	0	0	1.67793	0
chr1296	1296	1	1920		NaN	null				Not found	0	0	0	0	0	0	0	0	0	0	0	0	0	0	0	0	0	0	0
chr1297	1297	1	1917		NaN	null				Not found	0	0	0	0	0	0	0	0	0	0	0	0	0	0	0	0	0	0	0
chr1298	1298	1	1917		NaN	null				Not found	0	0	0	0	0	0	0	0	0	0	0	0	0	0	0	0	0	0.840277	0
chr1299	1299	1	1929		NaN	null				Not found	0	0.248697	0	0	0	0	0	0	0	0.216527	0	0	0	0	0	0	0	0	0
chr1300	1300	1	1917		NaN	null				Not found	0	0.75076	0.697013	0	0.189454	0	1.88652	0.229519	0.7223	0.435765	0	0.839663	0	0	0	0	2.43728	1.68055	0.963156
chr1301	1301	1	1914		NaN	null				Not found	0	0	0	0	0	0	0	0	0	0	0	0	0	0	0	0	0	0	0
chr1302	1302	1	1914		NaN	null				Not found	0	0	0	0	0	0	0	0	0	0	0	0	0	0	0	0	0	0	0
chr1303	1303	1	1914		NaN	null				Not found	0	0	0	0.536354	0.189751	0	0	0	0	0	0	0	0	0	0	0	0	0	0
chr1304	1304	1	1914		NaN	null				Not found	0	0	0	0	0	0	0	0	0	0	0	0	0	0	0	0	0	0	0
chr1305	1305	1	1914		NaN	null				Not found	0	0	0	0	0	0	0	0	0	0	0	0	0	0	0	0	0	0	0
chr1306	1306	1	1791		NaN	null				Not found	0	0	0.373024	0	0	0	0	0	0	0	0	0	0	0	0	0	0	0.899392	0
chr1307	1307	1	1914		NaN	null				Not found	0	0	0	0	0	0	0	0	0	0	0	0	0	0.94809	0	0	0	0	0.482333
chr1308	1308	1	1911		NaN	null				Not found	0	0	0	0	0	0	0	0	0	0	0	0	0	0	0	0	0	0	0
chr1309	1309	1	1911		NaN	null				Not found	0	0	0	0.537196	0.190049	0	0	0	0	0	0.285759	0	0	0	0	0	2.44493	0	0
chr1310	1310	1	1911		NaN	null				Not found	0	0	0	0	0	0	0	0	0	0	0	0	0	0	0	0	0	0	0
chr1311	1311	1	1908		NaN	null				Not found	0	0	0	0	0	0	0	0	0	0	0	0	0	0	0	0	0	0	1.9354
chr1312	1312	1	1584		NaN	null				Not found	0	0	0	0	0	0	0	0	0	0	0	0	0	0	0	0	0	0	0
chr1313	1313	1	1902		NaN	null				Not found	0	0	0	0	0	0	0	0	0	0	0	0	0	0	0	0	0	0	0
chr1314	1314	1	1902		NaN	null				Not found	0	0	0	0	0	0	0	0	0	0.219601	0	0	0	0	0	0	0	0	0
chr1315	1315	1	1902		NaN	null				Not found	0	0	0	0	0	0	0	0	0	0	0	0	0	0	0	0	0	0	0
chr1316	1316	1	1635		NaN	null				Not found	0	237.667	266.826	261.512	60.4194	252.374	220.305	228.202	195.347	233.748	239.81	276.641	271.531	56.6036	212.864	241.379	394.356	368.467	315.069
chr1317	1317	1	1902		NaN	null				Not found	0	0	0	0	0	0	0	0	0	0	0	0	0	0	0	0	0	0	0
chr1318	1318	1	1899		NaN	null				Not found	0	0	0	0	0	0	0	0	0	0.219948	0	0	0	0	0	0	0	0	0
chr1319	1319	1	1899		NaN	null				Not found	0	0	0	0	0	0	0	0.231695	0	0.219948	0	0	0.73286	0	0	0	0	0	0.486143
chr1320	1320	1	1899		NaN	null				Not found	0	0	0	0	0	0	0	0	0	0	0	0	0	0	0	0	0	0	0
chr1321	1321	1	1899		NaN	null				Not found	0	0	0	0	0	0	0	0	0	0	0	0	0	0	0	0	0	0	0
chr1322	1322	1	1899		NaN	null				Not found	0	0	0	0	0	0	0	0	0	0	0	0	0	0	0.738998	0	0	0	0.486143
chr1323	1323	1	1896		NaN	null				Not found	0	0	0	0	0	0	0	0	0	0	0	0	0	0	0	0	0	0	0
chr1324	1324	1	1806		NaN	null				Not found	0	11.4223	20.7159	22.4529	2.21208	21.6939	19.2237	17.0538	13.5449	11.1012	15.421	10.6952	17.7238	9.04308	30.3051	23.1875	93.1348	66.8942	70.5424
chr1325	1325	1	1896		NaN	null				Not found	0	0.253025	0	0	0	0	0	0	0	0	0.288019	0	0	0	0.740167	0	0	0.849584	1.94765
chr1326	1326	1	1896		NaN	null				Not found	0	0	0	0	0	0	0	0	0	0	0	0	0	0	0	0	0	0	0
chr1327	1327	1	1896		NaN	null				Not found	0	0.253025	0	0	0	0	0	0	0	0	0	0	0	0	0	0	0	0	0
chr1328	1328	1	1896		NaN	null				Not found	0	0	0	0.270723	0	0	0	0	0	0	0	0	0	0	0	0	0	0	0
chr1329	1329	1	1893		NaN	null				Not found	0	0	0	0	0	0	0.382087	0	0	0	0	0	0	0	0	0.670358	0	0	0.975368
chr1330	1330	1	1893		NaN	null				Not found	0	0	0	0	0	0	0	0	0	0	0	0	0	0	0	0	0	0	1.46305
chr1331	1331	1	1893		NaN	null				Not found	0	0	0	0	0	0	0	0	0	0	0	0	0	0	0	0	0	0	0
chr1332	1332	1	1893		NaN	null				Not found	0	0	0	0.271152	0	0	0	0	0	0	0	0	0	0	0	0	0	0	0
chr1333	1333	1	1893		NaN	null				Not found	0	0	0	0	0	0	0	0	0	0	0	0	0	0	0	0	0	0	0
chr1334	1334	1	1890		NaN	null				Not found	0	0	0	0	0	0	0	0	0	0	0	0	0	0	0	0	0	0	0
chr1335	1335	1	1890		NaN	null				Not found	0	0	0	0	0	0	0	0	0	0	0	0	0	0	0	0	0	0	0.488458
chr1336	1336	1	1890		NaN	null				Not found	0	0	1.06045	0	0	0	0	0.232798	0	0	0	0	0	0	0	0	2.4721	0.852281	0.976916
chr1337	1337	1	1772		NaN	null				Not found	0	0	0	0	0	0	0	0	0	0	0.308174	0	0	0	0	0	0	0	0
chr1338	1338	1	1887		NaN	null				Not found	0	0	0	0	0	0	0	0	0	0	0	0	0	0	0	0	0	0	0.489234
chr1339	1339	1	1595		NaN	null				Not found	0	0	0	0	0	0	0	0	0	0	0	0	0	0	0	0	0	0	0.5788
chr1340	1340	1	1887		NaN	null				Not found	0	0	0	0	0	0	0	0	0	0	0	0	0	0	0	0	0	0	0
chr1341	1341	1	1887		NaN	null				Not found	0	0	0	0	0	0	0	0	0	0	0	0	0	0	0	0	0	0	0.978469
chr1342	1342	1	1884		NaN	null				Not found	0	0	0	0	0	0	0	0	0	0	0	0	0	0	0	0	0	0	0
chr1343	1343	1	1812		NaN	null				Not found	0	0	0	0	0	0	0	0	0.254718	0	0	0	0	0	0	0	5.15702	0	1.52845
chr1344	1344	1	1881		NaN	null				Not found	0	0.255043	0	0	0	0	0	0	0	0	0	0	0	0	0	0	0	0	0
chr1345	1345	1	1881		NaN	null				Not found	0	0	0	0	0	0	0	0	0	0	0	0	0	0	0	0	0	0	0
chr1347	1347	1	1878		NaN	null				Not found	0	0	0	0	0	0	0	0	0	0	0	0	0.741055	0	0	0	0	0	0
chr1348	1348	1	1878		NaN	null				Not found	0	0	0	0	0	0	0	0.234286	0	0	0	0	0	0	0	0	0	0	0
chr1349	1349	1	1878		NaN	null				Not found	0	0.25545	0	0	0	0	0	0	0	0	0	0	0	0	0	0	0	0	0
chr1350	1350	1	1878		NaN	null				Not found	0	0	0	0	0	0	0	0	0	0	0	0	0	0	0	0	0	0	0
chr1351	1351	1	1878		NaN	null				Not found	0	0	0	0	0	0	0	0	0	0	0	0	0	0	0	0	0	0	0.491579
chr1352	1352	1	1878		NaN	null				Not found	0	0	0	0	0.193388	0	0	0	0	0	0	0	0	0	0	0	0	0	0
chr1353	1353	1	1878		NaN	null				Not found	0	0	0	0	0	0	0	0	0.245767	0	0	0	0	0	0	0	0	0	0
chr1354	1354	1	1878		NaN	null				Not found	0	0	0	0	0.386776	0	0	0.468572	0	0.444815	0	0	0	0	0	0	0	0	0
chr1355	1355	1	1878		NaN	null				Not found	0	0	0	0	0	0	0	0	0	0	0	0	0	0	0	0	0	0	0
chr1356	1356	1	1878		NaN	null				Not found	0	0	0	0	0	0	0	0	0	0	0	0	0	0	0	0	0	0	0
chr1357	1357	1	1737		NaN	null				Not found	0	0	0	0	0	0	0	0	0	0	0	0	0	0	0	0.730563	0	0	0
chr1358	1358	1	1875		NaN	null				Not found	0	0	0	0	0	0	0	0	0	0	0	0	0	0	0	0	0	0	0
chr1359	1359	1	1797		NaN	null				Not found	0	5.3393	7.0638	7.71222	2.82947	4.17496	4.02499	4.89693	3.85267	3.95135	6.68551	5.37441	6.97012	6.05891	5.46661	7.0617	13.0002	14.3422	20.5495
chr1360	1360	1	1872		NaN	null				Not found	0	0	0	0	0	0	0	0	0	0	0	0	0	0	0	0	0	0	0
chr1361	1361	1	1872		NaN	null				Not found	0	0	0	0	0	0	0	0	0	0	0	0	0	0	0	0	0	0	0
chr1362	1362	1	1872		NaN	null				Not found	0	0	0	0	0	0	0	0	0.246554	0	0	0	0	0	0.749657	0	0	0.860476	0
chr1363	1363	1	1869		NaN	null				Not found	0	1.2834	0.714913	0.823902	0.194319	0	0.386993	0	0.4939	0	0.29218	0	0	0	0	1.35793	0	0	0.493946
chr1364	1364	1	1866		NaN	null				Not found	0	0	0	0	0	0	0	0	0	0	0	0	0	0	0	0	0	0	0
chr1365	1365	1	1866		NaN	null				Not found	0	0	0	0	0	0	0	0	0	0.223838	0	0	0	0	0	0	0	0	0.49474
chr1366	1366	1	1866		NaN	null				Not found	0	0	0	0	0	0	0	0	0	0	0	0	0	0	0	1.36011	0	0	0
chr1367	1367	1	1739		NaN	null				Not found	0	0	0	0	0	0	0	0	0	0	0	0	0	0	0	0	0	0	0
chr1368	1368	1	1866		NaN	null				Not found	0	0	0	0	0	0	0	0	0	0	0	0	0	0	0	0	2.50389	1.72649	0.49474
chr1369	1369	1	1866		NaN	null				Not found	0	0	0	0	0	0	0	0	0.247347	0	0	0	0	0	0	0	0	0	0
chr1370	1370	1	1863		NaN	null				Not found	0	0.515014	0.358608	0.551037	0	0	1.16472	0.236172	0	0.224198	0.879364	0	0	0	0	0	0	0	0.495537
chr1371	1371	1	1863		NaN	null				Not found	0	0	0	0	0	0	0	0	0	0	0	0	0	0	0	0	0	0.864633	0
chr1372	1372	1	1863		NaN	null				Not found	0	0	0	0	0	0	0	0	0	0	0	0	0	0	0	0	0	0	0
chr1373	1373	1	1863		NaN	null				Not found	0	0.515014	1.43443	1.37759	0.974726	0	1.16472	0.708517	0.743236	0.448396	0.879364	1.728	2.24106	1.94809	0.753278	3.40576	5.01585	7.7817	10.9018
chr1374	1374	1	1824		NaN	null				Not found	0	0.263013	0	0	0	0	0	0	0	0	0	0	0	0	0	0	0	0	0
chr1375	1375	1	1863		NaN	null				Not found	0	0	0	0	0	0	0	0	0	0	0	0	0	0	0	0	0	0	0
chr1376	1376	1	1863		NaN	null				Not found	0	0	0	0	0	0	0	0	0	0	0	0	0	0	0	0	0	0	0
chr1377	1377	1	1863		NaN	null				Not found	0	0	0	0	0	0	0	0.236172	0	0	0	0	0	0	0	0	0	0	0.495537
chr1378	1378	1	1666		NaN	null				Not found	0	0	0	0	0	0.50036	0	0	0	0	0	0	0	0	0	0	2.80448	0	0.554133
chr1379	1379	1	1863		NaN	null				Not found	0	0	0	0	0	0	0	0	0	0	0	0	0	0	0	0	0	0	0
chr1380	1380	1	1860		NaN	null				Not found	0	0	0	0	0	0	0	0	0	0	0	0	0	0	0	0	0	0	0
chr1381	1381	1	1860		NaN	null				Not found	0	2.06338	1.07756	2.2077	0.976298	0.896343	0	0.709659	0.99258	0.673679	2.05516	0.865395	0.748227	5.85369	3.01797	2.04675	5.02394	4.33014	3.47435
chr1382	1382	1	1860		NaN	null				Not found	0	0	0	0	0	0	0	0	0	0	0	0	0	0	0	0	0	0	0
chr1383	1383	1	1818		NaN	null				Not found	0	0	0	0	0	0	0	0	0	0	0	0	0	0	0	0	0	0	0
chr1384	1384	1	1857		NaN	null				Not found	0	0	0	0	0	0	0	0	0	0	0	0	0	0	0	0	0	0	0.497138
chr1385	1385	1	1857		NaN	null				Not found	0	0	0	0	0	0	0	0	0	0	0	0	0.749435	0	0.755712	0	0	0	0
chr1386	1386	1	1857		NaN	null				Not found	0	0	0	0	0	0	0	0	0	0.224923	0	0	0.749435	0	0	0	0	1.73485	0
chr1387	1387	1	1688		NaN	null				Not found	0	0	0	0	0	0	0	0	0	0	0	0	0	0	0	0	0	0	0
chr1388	1388	1	1854		NaN	null				Not found	0	0	0	0	0	0	0	0	0	0	0	0	0	0	0	0	0	0	0
chr1389	1389	1	1854		NaN	null				Not found	0	0.258757	0.720697	0.553712	0.391783	0	0	0.237319	0.248948	0.225286	0.589088	1.73639	0	0	0	1.36892	0	0.86883	0.497943
chr1390	1390	1	1854		NaN	null				Not found	0	0	0	0	0	0	0	0	0	0	0	0	0	0	0	0	0	0	0
chr1391	1391	1	1854		NaN	null				Not found	0	0	0	0	0	0.449622	0	0	0	0	0	0	0	0	0	0	2.5201	0	0
chr1392	1392	1	1854		NaN	null				Not found	0	0	0	0	0	0	0	0	0	0	0	0	0	0	0	0	0	0	0
chr1393	1393	1	1851		NaN	null				Not found	0	0	0	0	0	0	0	0	0	0	0	0	0	0	0	0	0	0	0
chr1394	1394	1	1437		NaN	null				Not found	0	456.033	468.172	436.851	381.885	439.133	522.963	540.724	529	524.354	494.783	449.174	503.608	323.277	374.033	438.891	1290.81	1059.3	1235.41
chr1395	1395	1	1848		NaN	null				Not found	0	0	0	0	0	0	0	0	0	0	0	0	0	0	0	0	0	0	0
chr1396	1396	1	1845		NaN	null				Not found	0	0	0.362107	0	0	0	0	0	0	0	0.295981	0	0	0	0	0	2.53239	0	0
chr1397	1397	1	1845		NaN	null				Not found	0	0	0	0	0	0	0	0	0	0	0	0	0	0	0	0	0	0	0
chr1398	1398	1	1491		NaN	null				Not found	0	0	0	0	0	0	0	0	0	0	0	0	0	1.21707	0	0	0	0	0
chr1399	1399	1	1803		NaN	null				Not found	0	0	0	0	0	0	0	0	0	0	0	0	0	0	0	0	0	0	0
chr1400	1400	1	1842		NaN	null				Not found	0	0	0	0	0	0	0	0	0	0	0	0	0	0	0	0	0	0	0
chr1401	1401	1	1839		NaN	null				Not found	0	0	0	0	0	0	0	0	0	0	0	0	0	0	0	0	0	0	0
chr1403	1403	1	1839		NaN	null				Not found	0	0	0	0	0	0	0	0	0	0	0	0	0	0	0	0	0	0	0
chr1404	1404	1	1836		NaN	null				Not found	0	0	0	0	0	0	0	0	0	0	0	0	0	0	0	0	0	0	0
chr1405	1405	1	1529		NaN	null				Not found	0	0	0	0	0	0	0	0	0	0	0	0	0	0	0	0	0	0	0
chr1406	1406	1	1833		NaN	null				Not found	0	0	0	0	0	0	0	0	0	0	0	0	0	0	0	0	0	0.878784	0
chr1407	1407	1	1822		NaN	null				Not found	0	0	0	0	0	0	0	0	0	0	0	0	0	0	0	0	0	0	0
chr1408	1408	1	1833		NaN	null				Not found	0	0	0	0.560056	0	0	0	0	0	0	0	0	0	0.989986	0	0	2.54897	2.63635	0.503647
chr1409	1409	1	1833		NaN	null				Not found	0	0	0	0	0	0	0	0	0	0	0	0	0	0	0	0	0	0	0.503647
chr1410	1410	1	1833		NaN	null				Not found	0	0	0	0	0	0	0	0	0	0	0	0	0	0	0	0	0	0	0
chr1411	1411	1	1833		NaN	null				Not found	0	0	0	0	0	0	0	0	0	0	0	0	0	0	0	0	0	0	0
chr1412	1412	1	1830		NaN	null				Not found	0	0	0	0	0	0	0	0	0	0	0	0	0	0	0	0	2.55315	0	0
chr1413	1413	1	1830		NaN	null				Not found	0	0	0	0	0	0	0	0	0	0	0	0	0	0	0	0	0	0	0
chr1414	1414	1	1830		NaN	null				Not found	0	0	0	0	0	0	0	0	0	0	0	0	0	0	0	0	0	0	0
chr1415	1415	1	1830		NaN	null				Not found	0	0	0	0	0	0	0	0	0	0	0	0	0	0	0	0	0	0	0
chr1416	1416	1	1827		NaN	null				Not found	0	0	0	0	0.198786	0	0	0.240826	0.252627	0.457232	0	0.881026	0	0	0.768121	0	0	0	1.0106
chr1417	1417	1	1656		NaN	null				Not found	0	0	0	0	0	0	0	0	0	0	0	0	0	0	0	0	0	0	0
chr1418	1418	1	1526		NaN	null				Not found	0	78.2793	86.2471	93.5091	109.478	58.9965	78.6803	71.5054	70.4725	64.8692	66.203	55.9047	91.1993	141.509	139.784	94.7998	232.695	209.004	281.311
chr1419	1419	1	1821		NaN	null				Not found	0	0	0	0	0	0	0	0	0	0	0	0	0	0	0	0	0	0	0
chr1420	1420	1	1545		NaN	null				Not found	0	0	0	0	0	0	0	0	0	0	0	0	0	0	0	0	0	0	0
chr1421	1421	1	1818		NaN	null				Not found	0	0	0	0	0	0	0	0	0	0	0	0	0	0	0	0	0	0	0
chr1422	1422	1	1818		NaN	null				Not found	0	0	0	0	0	0	0	0	0	0	0	0	0	0	0	0	0	0	0
chr1423	1423	1	1818		NaN	null				Not found	0	0	0	0	0.19977	0	0	0	0.253878	0	0	0	0	0	0	0	0	0	0
chr1424	1424	1	1818		NaN	null				Not found	0	0	0	0	0	0	0	0	0	0	0	0	0	0	0	0	0	0	0.507803
chr1425	1425	1	1535		NaN	null				Not found	0	0	0	0	0	0	0	0	0	0.272105	0	0	0	0	0	0	0	0	0.601424
chr1426	1426	1	1815		NaN	null				Not found	0	0.264317	0	0	0	0	0	0	0	0	0	0	0	0	0	0	0	0	0
chr1427	1427	1	1815		NaN	null				Not found	0	0	0	0	0	0	0	0	0	0	0	0	0	0	0	0	0	0	0
chr1428	1428	1	1812		NaN	null				Not found	0	0	0	0	0	0	0	0	0	0	0	0	0	0	0	0	0	0	0.509484
chr1429	1429	1	1696		NaN	null				Not found	0	0	0	0	0	0	0	0	0	0	0	0	0	0	0	0	0	0.949771	1.08866
chr1430	1430	1	1812		NaN	null				Not found	0	0	0	0	0.200432	0.460044	0.399167	0	0	0	0	0	0	0	0	0	0	0	0.509484
chr1431	1431	1	1812		NaN	null				Not found	0	0	0	0	0	0	0	0	0	0	0	0	0	0	0	0	0	0	1.01897
chr1432	1432	1	1510		NaN	null				Not found	0	0	0	0	0	0	0	0	0	0	0	0	0	0	0	0	0	0	0
chr1433	1433	1	1809		NaN	null				Not found	0	0	0	0	0	0	0	0	0	0	0	0	0	0	0	0	0	0	0
chr1434	1434	1	1809		NaN	null				Not found	0	0	0	0	0	0	0	0	0	0	0	0	0	0	0	0	0	0	0
chr1435	1435	1	1680		NaN	null				Not found	0	0	0	0	0	0	0	0	0	0	0	0	0	0	0	0	0	0	0
chr1436	1436	1	1809		NaN	null				Not found	0	0	0	0	0	0.460807	0	0	0	0	0	0	0	0	0	0	0	0	0
chr1437	1437	1	1809		NaN	null				Not found	0	0	0	0	0	0	0	0	0	0	0	0	0	0	0	0	2.58279	0	1.02066
chr1438	1438	1	1809		NaN	null				Not found	0	0	0	0	0	0	0	0	0	0	0	0	0	0	0	0	0	0	0
chr1439	1439	1	1809		NaN	null				Not found	0	0	0	0	0	0	0	0	0	0	0	0	0	0	0.775764	0	0	0	0
chr1442	1442	1	1806		NaN	null				Not found	0	0	0	0	0	0	0	0	0	0	0	0	0	0	0	0	0	0	0
chr1443	1443	1	1806		NaN	null				Not found	0	0	0	0	0	0	0	0	0	0	0	0	0	0	0	0	0	0	0
chr1444	1444	1	1806		NaN	null				Not found	0	0	0	0	0	0.461572	0	0	0	0	0	0	0	0	0.777053	0.702651	0	0	0
chr1445	1445	1	1806		NaN	null				Not found	0	0	0	0	0	0	0	0	0	0	0	0	0	0	0	0	0	0	0
chr1446	1446	1	1806		NaN	null				Not found	0	0	0	0	0	0	0	0	0	0	0	0	0	0	0	0	0	0	0
chr1448	1448	1	1803		NaN	null				Not found	0	0	0	0	0	0	0	0	0	0	0.302876	0	0	0	0	0	0	0	0
chr1449	1449	1	1803		NaN	null				Not found	0	0	0	0	0	0	0	0	0	0	0	0	0	0	0	0	0	0	0
chr1450	1450	1	1800		NaN	null				Not found	0	0	0	0	0	0	0	0	0	0	0	0	0	0	0	0	0	0	0
chr1451	1451	1	1797		NaN	null				Not found	0	0	0	0	0	0	0	0	0	0	0	0	0	0	0	0	0	0	0
chr1452	1452	1	1797		NaN	null				Not found	0	0	0	0	0	0	0	0	0	0	0	0	0	0	0	0	0	0	0
chr1453	1453	1	1794		NaN	null				Not found	0	0	0	0	0	0	0	0	0	0	0	0	0	0	0	0	0	0	0
chr1454	1454	1	1794		NaN	null				Not found	0	0	0	0	0	0	0	0	0	0	0	0	0	0	0	0	0	0	0
chr1455	1455	1	1791		NaN	null				Not found	0	0	0	0	0	0	0	0.245667	0	0	0	0	0	0	0	0	0	0	0.515458
chr1456	1456	1	1791		NaN	null				Not found	0	0	0	0	0	0	0	0	0	0	0	0	0	0	0	0	0	0	0
chr1457	1457	1	1791		NaN	null				Not found	0	0	0	0	0	0	0	0	0	0	0	0	0	0	0	0	0	0	0
chr1458	1458	1	1467		NaN	null				Not found	0	0	0	0	0.247568	0	0	0	0	0	0	0	0	0	0	0	0	2.19606	0.629302
chr1459	1459	1	1788		NaN	null				Not found	0	0	0	0	0	0	0	0	0	0	0	0	0	0	0	0	0	0	0
chr1460	1460	1	1788		NaN	null				Not found	0	0	0	0	0	0	0	0	0	0	0	0	0	0	0	0	0	0	0
chr1461	1461	1	1461		NaN	null				Not found	0	0	0	0	0	0.570568	0	0	0	0	0	0	0	0	0	0	0	0	0
chr1462	1462	1	1674		NaN	null				Not found	0	0.28658	0	0.306626	0	0	0	0	0	0.499022	0	0	0	1.08402	0.838326	0	2.79108	1.92451	0.551485
chr1463	1463	1	1785		NaN	null				Not found	0	0	0	0	0	0	0	0	0	0	0.30593	0	0	0	0	0	0	0	0.517191
chr1464	1464	1	1782		NaN	null				Not found	0	0.269212	0	0	0.203806	0	0	0	0	0	0	0	0	0	0	0	0	0	0
chr1465	1465	1	1782		NaN	null				Not found	0	0	0	0	0	0	0	0	0	0	0	0	0	0	0	0	0	0	0
chr1466	1466	1	1779		NaN	null				Not found	0	0	0	0	0	0	0	0	0	0	0	0	0.782294	0	0.788846	0	2.62634	0	0.518935
chr1467	1467	1	1779		NaN	null				Not found	0	0	0	0	0	0	0	0	0	0	0	0	0	0	0	0	0	0	0
chr1468	1468	1	1779		NaN	null				Not found	0	0.269666	0	0	0	0	0	0	0	0	0	0	0	0	0	0	0	0	0
chr1469	1469	1	1505		NaN	null				Not found	0	0	0	0	0	0	0	0	0	0	0	0	0	0	0	0	0	0	0
chr1470	1470	1	1779		NaN	null				Not found	0	0	0	0	0	0	0	0	0	0	0	0	0	0	0	0	0	0	0
chr1471	1471	1	1779		NaN	null				Not found	0	0	0	0	0	0	0.406571	0	0	0.234784	0.306962	0	0	0	0	0	0	0.905459	1.03787
chr1472	1472	1	1695		NaN	null				Not found	0	4.52848	3.15321	2.72544	1.07134	3.44259	2.98704	3.89371	2.99531	2.4642	2.89957	1.89927	0.821063	3.21176	4.96764	3.74333	24.8085	6.65232	20.1521
chr1473	1473	1	1776		NaN	null				Not found	0	0	0	0	0	0	0	0	0	0	0	0	0	0	0	0	0	2.72097	1.03962
chr1474	1474	1	1776		NaN	null				Not found	0	0.270121	0	0	0	0	0	0	0	0	0	0	0	0	0	0	0	0	1.03962
chr1475	1475	1	1773		NaN	null				Not found	0	0.811736	0.753623	1.15802	0	0.940326	0	0.496321	0.780964	0.706736	0.308001	0	0	2.04698	1.58303	2.14719	10.5409	5.45114	4.68622
chr1476	1476	1	1773		NaN	null				Not found	0	0	0	0	0	0	0	0	0	0	0	0	0	0	0	0	0	0	0
chr1477	1477	1	1425		NaN	null				Not found	0	12.1196	10.3143	9.36531	9.68487	11.6996	5.58329	9.26292	13.2797	11.7244	7.66435	13.5548	10.743	22.9218	16.7418	20.4819	72.1332	50.8677	51.828
chr1478	1478	1	1770		NaN	null				Not found	0	0	0.7549	0.289995	0	0	0	0	0	0	0	0.909398	0	1.02522	0	0	0	0	2.08629
chr1479	1479	1	1467		NaN	null				Not found	0	0	0.45541	0	0	0	0	0	0	0	0	0	0	0	0	0	0	0	0
chr1480	1480	1	1569		NaN	null				Not found	0	0.305759	0	0	0	0	0	0.280426	0	0	0	0	0	0	0	0	0	0	0
chr1481	1481	1	1641		NaN	null				Not found	0	0.292344	0.407122	0.625583	0.885272	1.01597	0	0.536245	0.843784	0	0	0	0	1.10582	0	0	0	0.981604	2.81287
chr1482	1482	1	1534		NaN	null				Not found	0	0	0	0	0.236755	0	0	0	0	0.272282	0	0	0	0	0	0	0	0	0
chr1483	1483	1	1767		NaN	null				Not found	0	0	0	0	0	0	0	0	0	0	0	0.910942	0	0	0	0	0	0	0.522459
chr1484	1484	1	1767		NaN	null				Not found	0	0	0	0	0	0	0	0	0	0	0	0	0	0	0	0	0	0	0
chr1485	1485	1	1767		NaN	null				Not found	0	0	0	0	0	0	0	0	0	0	0	0	0	0	0	0	0	0	0
chr1486	1486	1	1767		NaN	null				Not found	0	0	0	0	0	0	0	0	0	0	0	0	0	0	0	0	0	0	0
chr1488	1488	1	1764		NaN	null				Not found	0	0	0	0	0	0	0	0	0	0.236781	0	0	0	0	0	0	0	0	0
chr1489	1489	1	1761		NaN	null				Not found	0	0	0	0	0	0	0	0	0	0	0	0	0	0	0	0	0	0	0
chr1490	1490	1	1761		NaN	null				Not found	0	0	0	0	0	0	0	0	0	0	0	0	0	0	0	0	0	0	0
chr1491	1491	1	1761		NaN	null				Not found	0	0	0	0	0	0	0	0	0	0	0	0	0	0	0	0	0	0	0
chr1492	1492	1	1761		NaN	null				Not found	0	0	0	0	0.412473	0	0	0	0.262095	0	0.310099	0	0	0	0	0	0	0	0.524239
chr1493	1493	1	1674		NaN	null				Not found	0	8.59741	6.78463	13.7981	4.55606	6.97156	11.2339	8.41078	8.2715	7.23581	11.7438	6.73085	8.31363	5.42009	11.7366	13.645	25.1197	25.0186	20.4049
chr1494	1494	1	1758		NaN	null				Not found	0	0	0	0	0	0	0	0	0	0	0	0	0	0	0	0	0	0	0
chr1495	1495	1	1758		NaN	null				Not found	0	0	0	0	0	0	0	0	0	0	0	0	0	0	0	0	2.65772	0	0
chr1496	1496	1	1456		NaN	null				Not found	0	0	0	0	0	0	0	0	0.316998	0	0	0	0	0	0	0	0	0	0
chr1497	1497	1	1516		NaN	null				Not found	0	0.316448	0	0	0	0	0	0	0	0.275515	0	0	0	0	0	0	0	0	0.608961
chr1498	1498	1	1755		NaN	null				Not found	0	0	0	0	0	0	0	0	0	0	0	0	0	0	0	0	0	0	0
chr1499	1499	1	1752		NaN	null				Not found	0	0	0	0	0	0	0	0	0	0	0	0	0	0	0	0	0	0	0
chr1500	1500	1	1752		NaN	null				Not found	0	0.273822	0	0	0	0	0	0	0	0	0	0	0	0	0	0	0	0	0.526932
chr1501	1501	1	1752		NaN	null				Not found	0	0	0	0	0	0	0	0	0	0	0.311692	0	0	0	0	0	0	0	0
chr1502	1502	1	1749		NaN	null				Not found	0	0	0	0	0	0	0	0	0	0	0	0	0	0	0	0	0	0	0
chr1503	1503	1	1749		NaN	null				Not found	0	0	0	0	0	0	0	0	0	0	0	0	0	0	0	0	0	0	0.527836
chr1505	1505	1	1746		NaN	null				Not found	0	0	0	0	0.208008	0	0	0	0	0	0	0	0	0	0	0	2.67598	0	0
chr1506	1506	1	1443		NaN	null				Not found	0	0	0	0	0	0	0	0	0	0	0	0	0	0	0	0	0	0	0
chr1507	1507	1	1746		NaN	null				Not found	0	0	0	0	0	0	0.414256	0	0	0	0.312763	0	0	0	0	0	0	0	0
chr1508	1508	1	1746		NaN	null				Not found	0	0	0	0	0	0	0	0	0	0	0	0	0	0	0	0	0	0	0
chr1509	1509	1	1728		NaN	null				Not found	0	0	0	0	0	0	0	0	0	0	0	0	0	0	0	0	0	0	0
chr1510	1510	1	1686		NaN	null				Not found	0	0	0	0	0	0	0	0	0	0	0	0	0	0	0	0	0	0	0
chr1511	1511	1	1743		NaN	null				Not found	0	0	0	0	0	0	0	0	0	0	0	0	0	0	0	0	0	0	0
chr1512	1512	1	1743		NaN	null				Not found	0	0	0	0	0	0	0	0	0	0	0	0	0	0	0	0	0	0	0
chr1513	1513	1	1743		NaN	null				Not found	0	0.275236	0	0	0	0	0	0	0	0	0.313302	0	0	0	0	0	0	0.924161	0.529653
chr1515	1515	1	1740		NaN	null				Not found	0	0	0	0	0	0	0	0	0	0	0	0	0	0	0.806527	0	0	0	0
chr1516	1516	1	1740		NaN	null				Not found	0	0	0	0	0	0	0	0	0	0	0	0	0	0	0	0	0	0	0
chr1517	1517	1	1656		NaN	null				Not found	0	0.289695	0.403434	0	0	0.503381	0.436769	0.531387	0	0.252223	0	0	0	0	0	0	2.82142	0.972712	0.557479
chr1518	1518	1	1599		NaN	null				Not found	0	0	0	0	0	0	0	0	0	0	0	0	0	0	0	0	0	1.00739	0.577352
chr1519	1519	1	1737		NaN	null				Not found	0	0	0	0	0	0	0	0	0	0	0	0	0	0	0	0	0	0	0
chr1520	1520	1	1737		NaN	null				Not found	0	0.276186	0	0	0	0	0	0	0	0	0	0	0	0	0	0	0	0	0
chr1521	1521	1	1507		NaN	null				Not found	0	0.318338	0.443322	0.340605	0.240997	0	0	0.291963	0.306271	0.277161	0	0	0.923491	0	0.931226	0	3.10037	0	1.2252
chr1522	1522	1	1731		NaN	null				Not found	0	0.277144	0	0	0	0	0	0	0	0	0	0	0	0	0.81072	0	0	0	0
chr1523	1523	1	1371		NaN	null				Not found	0	0	0	0	0	0	0	0	0	0	0	0	0	1.32359	0	0	3.40792	0	0
chr1524	1524	1	1728		NaN	null				Not found	0	0	0	0	0	0	0	0	0	0	0	0	0	0	0	0	0	0	0
chr1525	1525	1	1728		NaN	null				Not found	0	0	0	0	0	0	0	0	0	0	0	0	0	0	0	0	0	0	0
chr1526	1526	1	1725		NaN	null				Not found	0	0	0	0	0	0	0	0	0	0	0	0	0	0	0	0	0	0.933804	0
chr1527	1527	1	1725		NaN	null				Not found	0	0	0	0	0	0	0	0	0	0	0	0	0	0	0	0	0	0	0
chr1528	1528	1	1725		NaN	null				Not found	0	0	0	0	0	0	0	0	0	0	0	0	0	0	0	0	0	0	0
chr1529	1529	1	1725		NaN	null				Not found	0	0	0	0	0	0	0	0	0	0	0	0	0	0	0	0	0	0	0
chr1530	1530	1	1725		NaN	null				Not found	0	0	0	0	0	0	0	0	0	0	0	0	0	0	0	0	2.70856	0	0
chr1531	1531	1	1722		NaN	null				Not found	0	0.278592	0.387971	0	0	0	0	0.25551	0	0	0	0	0	0	0	0	0	0	0.536112
chr1532	1532	1	1722		NaN	null				Not found	0	0	0	0	0	0	0	0	0	0	0	0	0	0	0	0	0	0	0
chr1533	1533	1	1722		NaN	null				Not found	0	0	0	0	0	0.484088	0	0	0	0	0	0	0	0	0	0	0	0	1.60834
chr1534	1534	1	1418		NaN	null				Not found	0	0	0	0	0	0	0	0	0	0	0	0	0	0	0	0	0	0	0.651048
chr1535	1535	1	1719		NaN	null				Not found	0	0	0	0	0	0	0	0	0	0	0	0	0	0	0	0	0	0.937063	0
chr1536	1536	1	1689		NaN	null				Not found	0	0	0	0	0	0	0	0	0	0	0	0	0	0	0	0	0	0	0.546587
chr1537	1537	1	1716		NaN	null				Not found	0	0	0	0	0	0	0	0	0	0	0	0	0	0	0	0	0	0.938701	0
chr1538	1538	1	1716		NaN	null				Not found	0	0	0	0	0	0	0	0	0	0.243404	0	0	0	0	0	0	0	0	0
chr1539	1539	1	1716		NaN	null				Not found	0	0	0	0	0	0	0	0	0	0	0	0	0	0	0	0	0	0	0
chr1540	1540	1	1713		NaN	null				Not found	0	0	0.39001	0	0	0	0	0	0	0	0	0	0	0	0	0.740798	0	0	0
chr1541	1541	1	1494		NaN	null				Not found	0	0	0	0	0	0	0	0	0	0	0	0	0	0	0	0	0	0	0
chr1542	1542	1	1710		NaN	null				Not found	0	0	0	0	0	0	0	0	0	0	0	0	0	0	0	0	0	0	0
chr1543	1543	1	1554		NaN	null				Not found	0	0	0	0	0	0	0	0	0	0	0	0	0	0	0	0	0	0	0.59407
chr1546	1546	1	1707		NaN	null				Not found	0	0	0	0	0	0	0	0	0	0	0	0	0	0	0	0	0	0	0.540823
chr1547	1547	1	1405		NaN	null				Not found	0	0	0	0	0	0	0	0	0	0	0	0	0	0	0	0	0	0	0
chr1548	1548	1	1707		NaN	null				Not found	0	0	0	0	0.212761	0	0	0	0	0	0	0	0	0	0	0	0	0	0
chr1549	1549	1	1674		NaN	null				Not found	0	0	0	0	0	0	0	0	0	0	0	0	0	0	0	0	0	0	0
chr1550	1550	1	1704		NaN	null				Not found	0	0	0	0	0	0	0	0	0	0	0	0	0	0	0	0.744711	0	0	0
chr1551	1551	1	1704		NaN	null				Not found	0	0	0	0	0	0	0	0	0	0	0	0	0	0	0	0	0	0	0
chr1553	1553	1	1701		NaN	null				Not found	0	2.82032	1.57104	2.41407	3.41618	2.45032	0.850429	3.10398	1.08536	1.71885	0.963113	0.946287	2.4545	2.13362	2.47506	0.746024	2.74677	5.68188	1.62819
chr1554	1554	1	1701		NaN	null				Not found	0	163.578	161.032	178.943	62.9858	177.893	199.851	192.447	187.496	198.405	232.431	225.216	197.996	122.683	397.659	377.488	1532.7	1474.45	1326.98
chr1555	1555	1	1475		NaN	null				Not found	0	0	0	0	0	0	0	0	0	0	0	0	0	0	0	0	0	0	0
chr1556	1556	1	1698		NaN	null				Not found	0	0	0	0	0	0.49093	0	0	0	0	0	0	0	0	0	0	0	0	0
chr1557	1557	1	1698		NaN	null				Not found	0	0	0	0	0	0	0	0	0	0	0	0	0	0	0	0.747342	0	0	0
chr1558	1558	1	1698		NaN	null				Not found	0	0	0	0	0	0	0	0	0	0	0	0	0	0	0	0	0	0	0.54369
chr1559	1559	1	1698		NaN	null				Not found	0	91.5397	111.348	106.104	20.9611	89.8402	83.0634	94.0612	81.5459	103.805	104.522	91.0041	89.3377	36.3356	95.8713	116.585	170.601	211.549	182.68
chr1560	1560	1	1698		NaN	null				Not found	0	0	0	0	0	0.98186	0	0	0	0	0	0	0	0	0	0	0	0.948652	0
chr1561	1561	1	1695		NaN	null				Not found	0	0	0	0	0	0	0	0	0	0	0	0	0	0	0	0	0	0	0
chr1562	1562	1	1695		NaN	null				Not found	0	0	0	0	0	0	0	0	0	0	0	0	0	0	0	0	2.7565	0	0
chr1563	1563	1	1391		NaN	null				Not found	0	0	0	0	0.261095	0	0	0	0	0	0	0	0	0	0	0	0	1.15802	0
chr1564	1564	1	1517		NaN	null				Not found	0	0	0	0	0	0	0	0	0	0	0	0	0	0	0	0	0	0	0
chr1565	1565	1	1692		NaN	null				Not found	0	0	0	0	0	0	0	0	0	0	0	0	0	0	0	0	0	0	0
chr1566	1566	1	1689		NaN	null				Not found	0	0	0	0	0	0	0	0	0	0	0	0	0	0	0	0	0	0	0
chr1567	1567	1	1689		NaN	null				Not found	0	0	0	0.303902	0	0	0	0	0	0.247295	0	0	0	0	0	0	2.76629	0	0.546587
chr1569	1569	1	1689		NaN	null				Not found	0	0	0	0	0	0	0	0	0	0	0	0	0	0	0	0	0	2.86112	0
chr1570	1570	1	1689		NaN	null				Not found	0	0	0	0	0	0	0	0	0	0	0	0	0	0	0.83088	0	0	0	1.09317
chr1572	1572	1	1686		NaN	null				Not found	0	0	0	0.304443	0	0	0	0	0.273754	0	0	0	0	0	0	0	0	0	0
chr1573	1573	1	1686		NaN	null				Not found	0	191.211	199.713	190.886	94.9962	231.391	272.414	251.049	235.702	229.403	228.993	244.405	228.648	132.385	273.846	303.323	554.242	490.122	473.639
chr1575	1575	1	1683		NaN	null				Not found	0	0	0	0	0	0	0	0	0	0	0	0	0	0	0	0	0	0	0
chr1576	1576	1	1427		NaN	null				Not found	0	0	0	0	0	0	0	0	0	0	0	0	0	0	0	0	0	0	0
chr1577	1577	1	1683		NaN	null				Not found	0	0.285048	0	0.304986	0	0	0	0	0	0	0.324471	0	0	0	0	0	0	0	0
chr1579	1579	1	1680		NaN	null				Not found	0	0	0	0.30553	0	0	0	0	0	0	0	0	0	1.08015	0	0	0	0	0.549515
chr1580	1580	1	1680		NaN	null				Not found	0	0.285557	0	0	0	0	0	0	0	0	0	0	0	0	0	0	0	0	0
chr1581	1581	1	1680		NaN	null				Not found	0	0	0	0.30553	0	0	0	0	0	0	0	0	0	0	0	0	0	0	0
chr1582	1582	1	1608		NaN	null				Not found	0	0	0	0	0	0	0	0	0	0	0	0	0	0	0	0	0	1.00175	0
chr1583	1583	1	1677		NaN	null				Not found	0	0	0	0	0	0	0	0	0	0	0	0	0	0	0	0	0	0	0
chr1584	1584	1	1677		NaN	null				Not found	0	0	0	0	0	0	0.4313	0	0	0	0	0	0	0	0	0	0	0	0.550498
chr1585	1585	1	1674		NaN	null				Not found	0	0	0	0	0	0	0	0	0	0	0	0	0	0	0	0	0	0	0.551485
chr1586	1586	1	1383		NaN	null				Not found	0	0	0	0	0	0	0	0	0	0	0	0	0	0	0	0	0	0	0
chr1587	1587	1	1499		NaN	null				Not found	0	0	0	0	0	0	0	0	0	0	0	0	0	0	0	0	0	0	0
chr1588	1588	1	1374		NaN	null				Not found	0	0	0.486235	0	0	0	0	0	0	0	0	0	0	0	0	0	0	0	0
chr1590	1590	1	1668		NaN	null				Not found	0	0	0	0	0	0	0	0	0	0	0	0	0.834353	0	0	0	0	0	0
chr1591	1591	1	1668		NaN	null				Not found	0	0	0	0	0	0	0	0	0	0	0	0	0	0	0.841341	0.760784	0	0	0
chr1592	1592	1	1650		NaN	null				Not found	0	0	0	0	0	0	0	0	0	0	0	0	0	0	0	0	0	0	0
chr1593	1593	1	1665		NaN	null				Not found	0	0	0	0	0	0	0	0	0	0	0	0	0	0	0	0	0	0.967454	0
chr1594	1594	1	1662		NaN	null				Not found	0	0.28865	0	0	0	0	0	0	0	0	0	0	0	0	0	0	0	0	0
chr1595	1595	1	1662		NaN	null				Not found	0	10.3914	14.4712	13.2801	6.33712	10.5328	11.7502	11.1189	9.71976	10.0525	14.4571	24.2123	15.0726	9.8266	16.0432	19.0883	92.7706	50.3984	62.2123
chr1596	1596	1	1344		NaN	null				Not found	0	0	0	0	0	0	0	0	0	0	0	0	0	0	0	0	0	0	0
chr1597	1597	1	1400		NaN	null				Not found	0	0	0	0	0	0	0.516636	0	0	0	0	0	0	0	0	0	0	0	0
chr1598	1598	1	1659		NaN	null				Not found	0	0	0	0	0	0	0	0	0	0	0	0	0	0	0	0	0	0	1.11294
chr1599	1599	1	1656		NaN	null				Not found	0	0	0	0	0	0	0	0	0	0	0	0	0	0	0	0	0	0	0
chr1600	1600	1	1656		NaN	null				Not found	0	106.898	102.472	100.427	45.8365	83.5613	94.3422	88.476	81.1056	84.7469	87.7165	101.088	78.1571	44.9278	81.354	86.5915	276.499	181.897	244.176
chr1601	1601	1	1656		NaN	null				Not found	0	0	0	0	0	0	0	0	0	0	0	0	0	0	0	0	0	0	0
chr1602	1602	1	1656		NaN	null				Not found	0	0	0	0	0	0	0	0	0	0	0	0	0	0	0	0	0	0	0.557479
chr1603	1603	1	1653		NaN	null				Not found	0	0	0	0	0	0	0	0	0	0	0	0	0	0	0	0	0	0	0
chr1604	1604	1	1653		NaN	null				Not found	0	0	0	0	0	0	0	0	0	0	0	0	0	0	0	0	0	0	0
chr1605	1605	1	1650		NaN	null				Not found	0	0	0	0	0	0	0	0	0	0.25314	0.330961	0	0	0	0	0	0	0	0.559506
chr1606	1606	1	1566		NaN	null				Not found	0	0	0	0	0	0	0	0	0	0	0	0	0	0	0	0	0	0	0
chr1607	1607	1	1647		NaN	null				Not found	0	0	0	0	0	0	0	0	0	0.253601	0.331563	0	0	0	0	0.770484	0	0	0
chr1608	1608	1	1647		NaN	null				Not found	0	0	0	0	0	0	0	0	0	0	0	0	0	0	0	0	0	0	0
chr1609	1609	1	1644		NaN	null				Not found	0	0	0	0	0	0	0	0	0	0.254064	0	0	0	0	0	0	0	0.979812	0
chr1610	1610	1	1644		NaN	null				Not found	0	0	0	0	0	0	0	0	0	0	0	0	0	0	0	0	0	0	0.561548
chr1611	1611	1	1644		NaN	null				Not found	0	0	0	0	0	0	0	0.267633	0	0	0	0	0	0	0	0	0	0	0
chr1612	1612	1	1644		NaN	null				Not found	0	3.79353	2.03189	1.87333	1.10457	1.52117	0.879915	1.07053	1.68449	1.27032	0.332168	3.91639	2.5396	2.2076	2.56087	1.54378	5.68402	5.87887	4.49239
chr1613	1613	1	1641		NaN	null				Not found	0	0	0	0	0	0	0	0	0	0	0	0	0	0	0	0	0	0	0
chr1614	1614	1	1641		NaN	null				Not found	0	0	0	0	0.221318	0	0	0.268122	0	0	0	0	0	0	0	0.773301	2.84721	0.981604	2.2503
chr1615	1615	1	1641		NaN	null				Not found	0	0	0	0	0	0	0	0	0	0	0	0	0	0	0	0	0	0	0
chr1616	1616	1	1336		NaN	null				Not found	0	0	0	0	0	0	0	0	0	0	0	0	0	0	0	0	0	0	0
chr1617	1617	1	1638		NaN	null				Not found	0	0	0	0	0	0	0	0.268613	0	0	0	0	0	0	0	0	0	0	0
chr1618	1618	1	1630		NaN	null				Not found	0	0	0	0	0	0	0	0	0	0	0	0	0	0	0	0	0	0	0.566371
chr1619	1619	1	1635		NaN	null				Not found	0	50.761	43.3133	48.9746	16.2155	41.2976	34.5056	40.3659	37.2627	38.5748	56.7795	43.3174	48.518	31.0765	50.641	57.4343	157.171	127.092	146.806
chr1620	1620	1	1635		NaN	null				Not found	0	0	0	0	0	0	0	0	0	0	0	0	0	0	0	0	0	0	0
chr1622	1622	1	1632		NaN	null				Not found	0	0	0	0	0	0	0	0	0	0	0	0	0	0	0	0	0	0	0
chr1623	1623	1	1632		NaN	null				Not found	0	0	0	0	0	0	0	0	0	0	0	0	0	0	0	0	0	0	0
chr1624	1624	1	1330		NaN	null				Not found	0	0	0	0	0	0	0	0	0	0	0	0	0	0	0	0	0	0	0
chr1625	1625	1	1363		NaN	null				Not found	0	0	0	0	0	0	0	0	0	0	0	0	0	0	0	0	0	0	0.677319
chr1626	1626	1	1629		NaN	null				Not found	0	167.863	145.593	194.729	33.8881	143.795	113.666	156.386	139.683	170.508	194.096	190.706	168.303	69.0657	243.8	250.837	622.395	747.559	793.973
chr1627	1627	1	1629		NaN	null				Not found	0	0	0	0	0	0	0	0	0	0	0	0	0	0	0	0	0	0	0
chr1628	1628	1	1629		NaN	null				Not found	0	0	0	0	0	0	0	0	0	0	0	0	0	0	0	0	0	0	0
chr1629	1629	1	1536		NaN	null				Not found	0	0	0	0	0	0	0	0	0	0	0	0	0	0	0	0	0	0	0
chr1630	1630	1	1629		NaN	null				Not found	0	0	0	0	0	0	0	0	0	0	0	0	0	0	0	0	0	0	0
chr1631	1631	1	1629		NaN	null				Not found	0	0	0	0	0	0	0	0	0	0	0	0	0	0	0	0	0	0	0
chr1632	1632	1	1626		NaN	null				Not found	0	0	0	0	0	0	0	0	0	0	0	0	0	0	0	0	0	0	0
chr1633	1633	1	1626		NaN	null				Not found	0	0	0	0	0	0	0	0	0	0	0	0	0	1.11602	0	0	0	0	0
chr1634	1634	1	1323		NaN	null				Not found	0	0	0	0	0	0	0	0	0	0	0	0	0	0	0	0	0	0	0
chr1635	1635	1	1626		NaN	null				Not found	0	0	0	0.631354	0.22336	0.512669	0	0.541192	0.283856	0	0.671691	0	0	0	0	0	0	1.98132	0.567765
chr1636	1636	1	1626		NaN	null				Not found	0	0	0	0	0	0	0	0	0	0	0	0	0	0	0	0	2.87347	0	0
chr1637	1637	1	1626		NaN	null				Not found	0	164.633	156.955	158.47	52.7129	147.136	127.666	145.31	131.709	146.676	165.572	185.118	160.054	85.9334	199.37	232.57	336.196	271.441	304.322
chr1639	1639	1	1623		NaN	null				Not found	0	0	0.411637	0	0	0	0	0	0	0	0	0	0	0	0	0	0	0	0
chr1641	1641	1	1620		NaN	null				Not found	0	0	0	0	0	0	0	0	0	0	0	0	0.859075	0	0	0	2.88411	0	0
chr1642	1642	1	1620		NaN	null				Not found	0	0	0	0	0	0	0	0	0	0	0	0	0	0	0	0	0	0	0
chr1643	1643	1	1527		NaN	null				Not found	0	0	0	0	0	0	0	0	0	0	0	0	0	0	0	0	0	0	0
chr1644	1644	1	1617		NaN	null				Not found	0	0	0	0	0	0	0	0	0	0	0	0	0	0	0	0	0	0	0
chr1645	1645	1	1617		NaN	null				Not found	0	0	0	0	0	0	0	0	0	0	0	0	0	0	0	0	0	0	0
chr1646	1646	1	1617		NaN	null				Not found	0	0	0	0	0	0	0	0	0	0	0	0	0	0	0	0	2.88946	0	0
chr1647	1647	1	1617		NaN	null				Not found	0	0	0	0	0	0	0	0	0	0	0	0	0	0	0	0	0	0	0
chr1648	1648	1	1614		NaN	null				Not found	0	0	0	0	0	0	0	0	0	0	0	0	0	1.12432	0.86949	0	0	0	0.571986
chr1649	1649	1	1614		NaN	null				Not found	0	0	0	0	0	0	0	0	0	0	0	0	0	0	0	0	0	0	1.14397
chr1650	1650	1	1480		NaN	null				Not found	0	0	0	0	0	0	0	0	0	0	0	0	0	0	0	0	0	0	0
chr1651	1651	1	1614		NaN	null				Not found	0	0	0	0	0	0	0	0	0	0	0	0	0	0	0	0	0	0	0
chr1652	1652	1	1611		NaN	null				Not found	0	0	0	0	0	0	0	0	0	0	0	0	0	0	0	0	0	0	0
chr1653	1653	1	1608		NaN	null				Not found	0	0	0	0	0	0	0	0	0	0	0	0	0	0	0	0	0	0	0
chr1655	1655	1	1602		NaN	null				Not found	0	0	0	0	0	0	0	0	0	0	0	0	0	0	0	0	0	0	0
chr1657	1657	1	1599		NaN	null				Not found	0	0	0	0	0	0	0	0	0	0	0	0	0	0	0	0	0	0	0
chr1658	1658	1	1506		NaN	null				Not found	0	0	0	0	0	0	0	0	0	0	0	0	0	0	0	0	0	0	0
chr1659	1659	1	1599		NaN	null				Not found	0	0	0	0	0	0	0	0	0	0	0	0	0	0	0	0.793613	0	0	0
chr1660	1660	1	1596		NaN	null				Not found	0	0	0	0	0	0	0	0	0	0	0	0	0	0	0	0	2.92748	0	0
chr1662	1662	1	1596		NaN	null				Not found	0	0	0	0	0	0	0	0	0	0	0	0	0	0	0	0	2.92748	0	0
chr1663	1663	1	1596		NaN	null				Not found	0	0	0	0	0	0	0	0	0	0	0	0	0	0	0	0	0	0	0
chr1664	1664	1	1593		NaN	null				Not found	0	0	0	0	0	0	0	0	0	0	0	0	0	0	0	0	0	0	0
chr1665	1665	1	1593		NaN	null				Not found	0	0	0	0	0	0	0	0	0	0	0	0	0	0	0	0	0	0	0
chr1666	1666	1	1590		NaN	null				Not found	0	55.5166	56.3042	55.5258	12.5629	47.1849	54.133	55.898	42.9619	52.5385	59.0733	64.7903	67.3969	19.4019	82.9658	102.956	279.16	228.958	255.473
chr1668	1668	1	1590		NaN	null				Not found	0	0	0	0	0	0	0	0	0	0	0	0	0	0	0	0	0	0	0
chr1669	1669	1	1590		NaN	null				Not found	0	0.603441	0.42018	0	0	0.524276	0.454899	0	0	0	0	0	0	0	0	0.798105	0	1.01309	0.58062
chr1670	1670	1	1289		NaN	null				Not found	0	0	0	0	0	0	0	0	0	0	0	0	0	0	0	0	0	0	0
chr1672	1672	1	1587		NaN	null				Not found	0	0	0	0	0	0	0	0	0	0	0	0	0	0	0	0	0	0	0
chr1673	1673	1	1587		NaN	null				Not found	0	0	0	0	0	0	0	0	0	0	0	0	0	0	0	0	0	0	0
chr1674	1674	1	1587		NaN	null				Not found	0	0	0	0	0	0	0	0	0	0	0	0	0	0	0	0	0	0	0
chr1675	1675	1	1587		NaN	null				Not found	0	0	0	0	0	0	0	0	0	0	0	0	0	0	0	0	0	0	0
chr1676	1676	1	1379		NaN	null				Not found	0	0.347887	0.484472	0	0	1.20899	0	0	0	0.302887	0	0	0	0	0	0	0	1.1681	0
chr1677	1677	1	1284		NaN	null				Not found	0	0	0	0	0	0	0	0	0	0	0	0	0	0	0	0	0	0	0
chr1678	1678	1	1587		NaN	null				Not found	0	0	0	0	0	0	0	0	0	0	0	0	0	0	0	0	0	0	0
chr1679	1679	1	1268		NaN	null				Not found	0	0	0	0	0	0	0	0	0	0	0	0	0	0	0	0	0	0	0.728064
chr1680	1680	1	1587		NaN	null				Not found	0	0	0	0	0	0	0	0	0	0	0	0	0	0	0	0	0	0	0
chr1681	1681	1	1584		NaN	null				Not found	0	0.302863	0.843544	3.24047	1.60497	3.68384	0.456623	1.38885	2.33106	1.58213	2.41325	3.04855	1.7572	3.43683	1.77192	1.60226	5.89932	9.15234	9.32511
chr1682	1682	1	1584		NaN	null				Not found	0	0	0	0	0	0	0	0	0	0	0	0	0	0	0	0	0	0	0.582819
chr1683	1683	1	1581		NaN	null				Not found	0	0	0	0	0	0	0	0	0	0	0	0	0	0	0	0	0	0	0
chr1684	1684	1	1581		NaN	null				Not found	0	0	0	0	0	0	0	0	0	0	0	0	0	0	0	0	0	0	1.16785
chr1685	1685	1	1581		NaN	null				Not found	0	0	0	0	0	0	0	0	0	0	0	0	0	0	0	0	0	0	0
chr1686	1686	1	1345		NaN	null				Not found	0	0	0.496719	0	0	0	0.537762	0	0	0	0	0	0	0	1.04339	0	0	0	0.686383
chr1687	1687	1	1581		NaN	null				Not found	0	0	0	0	0	0	0	0	0	0	0	0	0	0	0	0	0	0	0
chr1688	1688	1	1578		NaN	null				Not found	0	0	0	0	0	0	0	0	0	0	0	0	0	0	0	0	0	0	0
chr1689	1689	1	1575		NaN	null				Not found	0	0	0	0	0	0.529269	0	0	0	0	0	1.02199	0	0	0	0	0	1.02274	0
chr1690	1690	1	1281		NaN	null				Not found	0	0	0	0	0	0	0	0	0	0	0	0	0	0	0	0	0	0	0
chr1691	1691	1	1572		NaN	null				Not found	0	0.305175	0.849983	0	0.693097	1.06056	0.460108	0.559782	1.17443	0.797101	0.694765	1.02394	0	1.15435	0	2.42173	5.94436	0	4.69814
chr1692	1692	1	1572		NaN	null				Not found	0	0	0	0	0	0	0	0	0	0	0	0	0	0	0	0	0	0	0
chr1693	1693	1	1248		NaN	null				Not found	0	0	0	0	0	0	0	0	0	0	0	0	0	0	0	0	0	0	0
chr1694	1694	1	1326		NaN	null				Not found	0	0	0	0	0	0	0	0	0	0	0	0	0	0	0	0	0	0	0
chr1695	1695	1	1569		NaN	null				Not found	0	43.4178	45.1352	47.4361	13.194	37.7218	30.4252	34.212	30.0051	28.7505	33.0644	40.01	39.028	26.6009	64.3988	72.7909	259.074	238.182	220.058
chr1696	1696	1	1569		NaN	null				Not found	0	0	0	0	0	0	0	0	0	0	0.348046	0	0	0	0	0	0	0	0
chr1697	1697	1	1569		NaN	null				Not found	0	0.305759	0	0	0	0	0	0	0	0	0	0	0	0	0	0	0	0	0.588391
chr1698	1698	1	1569		NaN	null				Not found	0	0	0	0	0	0	0	0	0	0	0	0	0	0	0	0	0	0	0
chr1700	1700	1	1487		NaN	null				Not found	0	0	0	0	0	0	0	0	0	0	0	0	0	0	0	0	0	0	0
chr1701	1701	1	1566		NaN	null				Not found	0	0	0	0	0	0	0	0	0	0	0	0	0	0	0	0	0	0	0
chr1702	1702	1	1566		NaN	null				Not found	0	0	0	0	0	0	0	0	0	0	0	0	0	0	0	0	0	0	0
chr1703	1703	1	1566		NaN	null				Not found	0	0	0	0	0	0	0	0	0	0	0	0	0	0	0.896141	0	0	0	0
chr1704	1704	1	1563		NaN	null				Not found	0	0	0	0	0	0	0.462758	0	0	0	0	0	0	0	0	0	0	0	0
chr1705	1705	1	1563		NaN	null				Not found	0	0	0	0	0	0	0	0	0	0	0	0	0	0	0	0	0	0	0.59065
chr1707	1707	1	1560		NaN	null				Not found	0	0.307523	0	0	0	0	0	0	0	0	0	0	0	0	0	0	0	0	0.591785
chr1708	1708	1	1560		NaN	null				Not found	0	0	0	0	0	0	0	0	0	0	0	0	0	0	0	0	0	0	0
chr1709	1709	1	1554		NaN	null				Not found	0	43.2194	41.2718	53.5091	33.4203	33.7946	15.8249	41.0543	39.502	40.3167	46.0342	45.5752	34.0313	66.5603	60.5051	55.5284	192.423	212.494	247.133
chr1710	1710	1	1431		NaN	null				Not found	0	3.6877	3.73494	2.86955	2.79176	1.74759	1.01089	2.15229	3.87044	2.62693	2.28966	2.24966	0	3.80429	0.980683	0.886783	13.0601	3.37696	6.45133
chr1711	1711	1	1554		NaN	null				Not found	0	0	0	0	0	0	0	0	0.297007	0	0	0	0	0	0.903061	0	0	0	0
chr1713	1713	1	1551		NaN	null				Not found	0	1.23723	1.29224	0.661884	0	1.07492	0	1.13472	0.892746	1.07719	0.352086	1.0378	0	1.16998	0.904808	3.27269	6.02484	2.07713	5.95219
chr1714	1714	1	1551		NaN	null				Not found	0	0.309307	2.15373	1.32377	0.702481	0	0.466338	1.4184	1.48791	0.269298	0	0	0.897293	1.16998	0.904808	0.818173	3.01242	1.03856	0.59522
chr1715	1715	1	1548		NaN	null				Not found	0	0	0	0	0.469228	0	0	0.28423	0.298159	0	0.352768	0	0	0	0	0	0	0	0
chr1716	1716	1	1548		NaN	null				Not found	0	0	0	0	0	0	0	0	0	0	0.352768	0	0	0	0	0	0	0	0
chr1717	1717	1	1548		NaN	null				Not found	0	0	0	0	0	0	0	0	0	0	0	0	0	0	0	0	0	0	0
chr1718	1718	1	1244		NaN	null				Not found	0	0	0	0	0	0	0	0	0	0	0	0	0	0	0	0	0	0	0
chr1719	1719	1	1545		NaN	null				Not found	0	0	0	0	0	0	0	0	0	0	0	0	0	0	0	0	0	0	0
chr1720	1720	1	1542		NaN	null				Not found	0	0	0	0	0	0	0	0	0	0	0	0	0	0	0	0	0	0	0
chr1721	1721	1	1542		NaN	null				Not found	0	0	0	0	0	0	0	0	0	0	0	0	0	0	0	0	0	0	0
chr1722	1722	1	1542		NaN	null				Not found	0	0	0	0	0	0	0	0	0	0	0	0	0	0	0	0.822949	0	1.04462	1.19739
chr1723	1723	1	1542		NaN	null				Not found	0	0	0	0	0	0	0	0.285336	0.598638	0	0	0	0	0	0	0	3.03	0	0
chr1724	1724	1	1542		NaN	null				Not found	0	0.933338	0.43326	0.665747	1.17764	0	0.46906	1.14135	0.897957	0.27087	0.354141	0	0.90253	0	0	0	0	3.13388	2.99347
chr1725	1725	1	1542		NaN	null				Not found	0	0	0	0	0	0	0	0	0	0	0	0	0.90253	0	0	0	0	0	0.598694
chr1726	1726	1	1542		NaN	null				Not found	0	0	0	0	0	0	0	0	0	0	0	0	0	0	0	0	0	0	0.598694
chr1727	1727	1	1239		NaN	null				Not found	0	0	0	0	0	0	0	0	0	0	0	0	0	0	0	0	0	0	0
chr1728	1728	1	1539		NaN	null				Not found	0	0	0	0	0	0	0	0	0	0	0	0	0	0	0	0	0	0	0
chr1729	1729	1	1539		NaN	null				Not found	0	0	0	0	0	0	0	0	0	0	0	0	0	0	0	0	3.03591	1.04666	0
chr1730	1730	1	1343		NaN	null				Not found	0	0	0.497458	0	0	0	0	0	0.343671	0	0	0	1.03626	0	0	0	0	0	0
chr1731	1731	1	1539		NaN	null				Not found	0	0	0	0	0	0	0	0	0	0	0	0	0	0	0	0	0	0	0
chr1732	1732	1	1536		NaN	null				Not found	0	0	0	0.668348	0	0	0	0	0.600976	0.271928	0	0	0	0	0.913644	0	0	0	1.8031
chr1733	1733	1	1536		NaN	null				Not found	0	0	0	0	0	0	0	0	0	0	0	0	0	0	0	0	0	0	0
chr1734	1734	1	1536		NaN	null				Not found	0	0	0	0	0	0	0.470892	0	0	0	0	0	0	0	0	0	0	0	0
chr1735	1735	1	1533		NaN	null				Not found	0	0	0	0	0	0	0	0	0	0	0	0	0	0	0	0	0	0	0
chr1736	1736	1	1533		NaN	null				Not found	0	0	0	0.334828	0	0	0	0	0	0	0	0	0	0	0	0	0	0	1.80662
chr1738	1738	1	1533		NaN	null				Not found	0	0	0	0	0	0	0	0	0	0	0	0	0	0	0	0	0	0	0
chr1739	1739	1	1533		NaN	null				Not found	0	0	0	0	0	0	0	0	0	0	0	0	0	0	0	0	0	0	0
chr1740	1740	1	1530		NaN	null				Not found	0	0	0	0	0	0	0	0	0	0	0	0	0	0	0	0	0	0	0
chr1741	1741	1	1530		NaN	null				Not found	0	0	0.436658	0	0	0	0	0	0	0	0	0	0	0	0	0	0	0	0
chr1742	1742	1	1530		NaN	null				Not found	0	0	0	0	0	0	0.472739	0	0	0	0	0	0	1.18604	0	0	3.05377	0	0
chr1743	1743	1	1530		NaN	null				Not found	0	0	0	0	0	0	0	0	0	0	0	0	0	0	0	0	0	0	0
chr1744	1744	1	1530		NaN	null				Not found	0	0	0	0	0	0	0	0	0	0	0	0	0	0	0	0	0	0	0
chr1745	1745	1	1527		NaN	null				Not found	0	0	0	0.336144	0	0	0	0	0	0	0	0	0	0	0	0	0	0	0
chr1747	1747	1	1527		NaN	null				Not found	0	123.154	127.317	127.398	42.3356	97.7173	109.417	101.425	95.8161	113.515	140.902	125.44	122.127	64.1721	164.506	175.348	936.289	675.127	779.297
chr1749	1749	1	1220		NaN	null				Not found	0	0	0	0.42073	0	0	0	0	0	0	0	0	0	0	0	0	0	0	0.756709
chr1751	1751	1	1518		NaN	null				Not found	0	0	0	0	0	0	0	0	0	0	0	0	0	0	0	0	0	0	0
chr1752	1752	1	1518		NaN	null				Not found	0	0	0	0	0	0	0	0	0	0	0	0	0	0	0	0	0	0	0
chr1753	1753	1	1515		NaN	null				Not found	0	0	0	0	0	0	0	0	0	0	0	0	0	0	0	0	0	0	0
chr1754	1754	1	1515		NaN	null				Not found	0	0	0	0	0	0	0	0	0	0	0	0	0	0	0	0	0	0	0
chr1755	1755	1	1324		NaN	null				Not found	0	65.9455	66.1022	69.0074	55.6844	63.5903	61.731	54.1678	48.4557	47.9513	47.8443	40.1193	43.0965	43.8585	39.2177	44.0887	49.4046	72.9975	57.1761
chr1756	1756	1	1324		NaN	null				Not found	0	0	0	0	0	0	0	0	0	0	0	0	0	0	0	0	0	0	0
chr1758	1758	1	1512		NaN	null				Not found	0	0.317286	0	0	0.2402	0	0	0.581996	0	0	0.722335	0	0	0	0	0	0	0	0
chr1759	1759	1	1512		NaN	null				Not found	0	0	0	0	0	0	0	0	0	0	0	0	0	0	0	0	0	0	0
chr1760	1760	1	1509		NaN	null				Not found	0	0	0	0	0	0	0	0	0	0	0	0	0	0	0	0	0	0	0
chr1761	1761	1	1509		NaN	null				Not found	0	0	0	0	0	0	0	0	0	0	0	0	0	0	0	0	3.09626	1.06747	0.611786
chr1762	1762	1	1509		NaN	null				Not found	0	0	0	0	0	0	0	0	0	0	0	0	0	0	0	0	0	0	0
chr1763	1763	1	1509		NaN	null				Not found	0	0	0	0	0	0	0	0	0	0	0	0	0	0	0	0	0	0	0
chr1764	1764	1	1506		NaN	null				Not found	0	0	0	0	0	0	0	0	0	0	0	0	0	0	0	0	0	0	0
chr1765	1765	1	1179		NaN	null				Not found	0	0	0	0	0	0	0	0	0	0	0	0	0	0	0	0	0	0	0
chr1766	1766	1	1500		NaN	null				Not found	0	0	0	0	0	0	0	0	0	0	0	0	0	0	0	0	0	0	0
chr1767	1767	1	1211		NaN	null				Not found	0	7.92297	7.72354	3.81472	6.59787	10.3253	4.18087	5.08658	6.47923	6.20831	4.50937	7.97507	6.8953	11.9877	11.5884	4.19154	7.71637	6.65075	13.722
chr1768	1768	1	1500		NaN	null				Not found	0	0	0	0	0	0	0	0	0	0	0	0	0	0	0	0	0	0	0
chr1769	1769	1	1198		NaN	null				Not found	0	0	0.557668	0	0	0	0	0	0	0	0	0	0	0	0	0	0	0	0
chr1770	1770	1	1497		NaN	null				Not found	0	0	0	0	0	0	0	0	0	0	0	0	0	0	0	0	0	0	0
chr1771	1771	1	1195		NaN	null				Not found	0	0	0.559068	0	0	0	0.605264	0	0	0	0	1.34697	1.1646	0	0	0	0	1.34796	0.77254
chr1772	1772	1	1497		NaN	null				Not found	0	0	0	0	0	0	0	0	0	0	0	0	0	0	0	0	0	0	0
chr1773	1773	1	1497		NaN	null				Not found	0	0	0	0	0	0	0	0	0	0	0	0	0	0	0	0	0	0	0
chr1774	1774	1	1382		NaN	null				Not found	0	0	0	0.371412	0	0	0	0	0	0	0	0	0	0	0	0	0	0	0.668007
chr1775	1775	1	1494		NaN	null				Not found	0	0.321108	0	0	0	0.557965	0	0.294504	0	0	0	0	0	0	0	0	0	0	0
chr1776	1776	1	1494		NaN	null				Not found	0	0	0	0	0	0	0	0	0	0	0	0	0	0	0	0	0	0	0
chr1777	1777	1	1494		NaN	null				Not found	0	0	0	0	0	0	0	0	0	0	0	0	0	0	0	0	0	0	0
chr1778	1778	1	1193		NaN	null				Not found	0	0	0	0	0	0	0	0	0	0	0	0	0	0	0	0	0	0	0
chr1779	1779	1	1491		NaN	null				Not found	0	5.79158	1.79232	6.19667	3.16658	3.91361	2.91062	5.31174	7.11981	3.92189	3.29629	3.2387	4.66701	4.86826	2.82366	5.10659	21.9355	9.72321	16.0985
chr1780	1780	1	1263		NaN	null				Not found	0	7.9766	11.1083	13.005	0.575111	7.92018	5.15409	13.238	9.86686	12.2361	17.7272	14.019	14.3247	4.31032	28.8894	23.109	18.4967	11.4785	13.157
chr1781	1781	1	1488		NaN	null				Not found	0	0	0	0	0	0	0	0	0	0	0	0	0	0	0	0	0	0	0
chr1782	1782	1	1488		NaN	null				Not found	0	0	0	0	0	0	0	0	0	0	0	0	0	0	0	0	0	0	0
chr1783	1783	1	1488		NaN	null				Not found	0	0	0	0	0	0	0	0	0	0	0	0	0	0	0	0	0	1.08253	0
chr1784	1784	1	1183		NaN	null				Not found	0	0	0.564739	0	0	0	0	0.371926	0	0	0	0	0	1.53393	0	0	0	0	0.780377
chr1786	1786	1	1485		NaN	null				Not found	0	0	0	0	0	0	0	0	0	0	0	0	0	0	0	0	0	0	0
chr1787	1787	1	1485		NaN	null				Not found	0	0	0	0	0	0	0	0	0	0	0	0	0	0	0	0	0	0	0
chr1788	1788	1	1482		NaN	null				Not found	0	0	0	0	0	0	0	0	0	0	0	0	0	0	0	0	0	0	0.622932
chr1789	1789	1	1482		NaN	null				Not found	0	0	0	0	0	0	0	0	0	0	0	0	0	0	0	0	0	1.08692	0
chr1790	1790	1	1470		NaN	null				Not found	0	0	0	0	0	0	0	0	0	0	0	0	0	0	0	0	0	0	0
chr1791	1791	1	1428		NaN	null				Not found	0	0	0	0	0	0	0	0	0	0	0.382412	0	0	0	0	0	0	0	0
chr1792	1792	1	1479		NaN	null				Not found	0	0	0	0	0.24556	0	0	0	0	0	0	0	0	0	0	0	0	0	0
chr1793	1793	1	1380		NaN	null				Not found	0	0	0	0	0	0	0	0	0	0	0	0	0	0	0	0	0	0	0
chr1794	1794	1	1479		NaN	null				Not found	0	0	0	0	0	0	0	0	0	0	0	0	0	0	0	0	0	0	0
chr1795	1795	1	1479		NaN	null				Not found	0	0	0	0	0	0	0	0	0	0	0	0	0	0	0	0	0	0	0
chr1796	1796	1	1389		NaN	null				Not found	0	0	0	1.47816	0.261471	0	0	0.316767	0.332289	0.601413	0	0	0	1.30644	0	0	0	0	1.32928
chr1797	1797	1	1473		NaN	null				Not found	0	0	0	0	0	0	0	0	0	0	0	0	0	0	0	0	0	1.09356	0
chr1798	1798	1	1473		NaN	null				Not found	0	0	0	0	0	0	0	0.298703	0	0	0	0	0	0	0	0	0	0	0
chr1799	1799	1	1473		NaN	null				Not found	0	0	0	0	0	0	0	0	0	0	0	0	0	0	0	0	0	0	0.626738
chr1800	1800	1	1470		NaN	null				Not found	0	0	0	0	0	0	0	0	0	0	0	0	0	0	0	0	0	0	0
chr1801	1801	1	1470		NaN	null				Not found	0	0	0	0	0	0	0	0	0	0	0	0	0	0	0	0	0	0	0
chr1802	1802	1	1467		NaN	null				Not found	0	0	0	0	0	0	0	0	0	0	0	0	0	0	0	0	0	0	0
chr1803	1803	1	1467		NaN	null				Not found	0	0	0	0	0	0	0	0	0.629243	0.284718	0	0	1.89734	0	1.91323	0	0	1.09803	2.51721
chr1804	1804	1	1164		NaN	null				Not found	0	0	0	0	0	0	0	0	0	0	0	0	0	0	0	0	4.01397	0	0.793115
chr1805	1805	1	1464		NaN	null				Not found	0	0	0	0	0	0	0.494051	0	0	0	0	0	0	0	0	0	0	0	0.630591
chr1806	1806	1	1464		NaN	null				Not found	0	0.327688	0	0.350609	0	0	0	0.601078	0.315266	0.285301	0.373009	0	0	0	0.958577	0.866795	0	1.10028	0
chr1807	1807	1	1464		NaN	null				Not found	0	0	0	0	0	0	0	0	0	0	0	0	0	0	0	0	0	0	0
chr1808	1808	1	1461		NaN	null				Not found	0	0	0	0	0	0	0	0	0	0	0	0	0	0	0	0	0	0	0
chr1809	1809	1	1413		NaN	null				Not found	0	0	0	0	0	0	0	0	0	0	0	0	0	0	0	0	0	0	0
chr1810	1810	1	1461		NaN	null				Not found	0	0	0.45728	0	0	0	0	0	0.315914	0	0	0	0	0	0	2.60572	0	0	0
chr1811	1811	1	1458		NaN	null				Not found	0	186.235	216.28	198.205	113.09	161.231	148.825	164.166	172.211	162.145	159.93	203.136	218.587	215.318	282.019	321.163	1003.03	852.913	907.356
chr1812	1812	1	1334		NaN	null				Not found	0	4.67509	7.51222	5.77164	3.53926	4.37421	5.96416	6.26671	4.49786	4.69656	8.18718	4.82649	3.12976	4.08091	3.15598	6.65885	21.0147	19.3201	17.9931
chr1813	1813	1	1455		NaN	null				Not found	0	0.329715	0	0	0	0.572921	0.497107	0	0.317216	0	0.375316	0	0	0	0	0	0	1.10709	0
chr1814	1814	1	1455		NaN	null				Not found	0	0	0	0	0	0	0	0	0	0	0	0	0	0	0	0	0	0	0
chr1815	1815	1	1455		NaN	null				Not found	0	0	0	0	0	0	0	0	0	0	0	0	0	0	0	0	0	0	0
chr1816	1816	1	1452		NaN	null				Not found	0	0	0	0	0	0	0	0	0	0	0	0	0	0	0	0	0	0	0
chr1817	1817	1	1241		NaN	null				Not found	0	0	0	0	0	0	0	0	0	0	0	0	0	0	0	0	0	0	0
chr1818	1818	1	1449		NaN	null				Not found	0	0	0	0	0	0	0	0	0	0	0	0	0	0	0	0	0	0	0
chr1819	1819	1	1325		NaN	null				Not found	0	0	0	0	0	0	0	0	0	0	0	0	0	0	0	0	0	0	0
chr1820	1820	1	1449		NaN	null				Not found	0	0	0	0	0	0	0	0	0	0	0	0	0	0	0	0	0	0	0
chr1821	1821	1	1146		NaN	null				Not found	0	0	0	0	0	0	0	0	0	0	0	0	0	0	0	0	0	1.40559	0
chr1822	1822	1	1443		NaN	null				Not found	0	0	0	0	0	0	0	0	0	0	0	0	0	0	0	0	0	0	0
chr1823	1823	1	1291		NaN	null				Not found	0	7.432	6.72744	9.54221	6.47034	7.74841	6.72307	6.81625	6.07773	6.79419	5.49892	7.48087	4.31201	7.02806	6.52219	12.7783	32.5719	31.1931	49.3414
chr1824	1824	1	1340		NaN	null				Not found	0	0	0.498572	0	0	0.622089	0	0.32835	0	0	0	0	0	0	0	0	0	0	0
chr1825	1825	1	1225		NaN	null				Not found	0	0	0	0	0	0	0	0	0	0	0	0	0	0	0	0	0	0	0
chr1826	1826	1	1440		NaN	null				Not found	0	0	0	0	0	0	0	0	0	0	0	0	0	0	0	0	0	0	1.9233
chr1827	1827	1	1437		NaN	null				Not found	0	0	0	0	0	0	0	0	0	0	0	0	0	0	0	0	3.2514	0	0
chr1828	1828	1	1135		NaN	null				Not found	0	289.109	273.121	280.388	91.1957	210.787	223.678	264.769	222.032	266.065	309.368	323.345	340.875	179.066	419.152	433.804	1082.65	825.985	938.64
chr1829	1829	1	1437		NaN	null				Not found	0	0	0	0	0	0	0	0	0	0	0	0	0	0	0	0	0	0	0
chr1830	1830	1	1434		NaN	null				Not found	0	0	0	0.357944	0	0	0	0.306826	0	0	0	0	0.970503	0	0	0	0	0	0
chr1831	1831	1	1434		NaN	null				Not found	0	0.334544	0.46589	0.357944	0	0.581311	1.00877	0.613652	1.93117	0.58254	0.380812	1.12248	0	0	0	0.884928	0	0	4.50648
chr1832	1832	1	1431		NaN	null				Not found	0	0	0	0	0	0	0	0	0	0	0	0	0	0	0	0	0	0	0
chr1834	1834	1	1431		NaN	null				Not found	0	0	0	0	0	0	0	0	0	0	0	0	0	0	0	0	0	0	0
chr1835	1835	1	1174		NaN	null				Not found	0	0	0	0	0	0	0	0	0	0	0	0	0	0	0	1.08091	0	0	0
chr1836	1836	1	1431		NaN	null				Not found	0	0	0	0	0	0	0	0	0	0	0	0	0	0	0	0.886783	0	0	0
chr1837	1837	1	1428		NaN	null				Not found	0	0	0	0	0	0	0	0	0	0	0	0	0	0	0	0	0	1.12802	0
chr1838	1838	1	1428		NaN	null				Not found	0	0	0	0	0	0	0	0	0	0	0	0	0	0	0	0	0	0	0
chr1839	1839	1	1311		NaN	null				Not found	0	0	0	0	0	0	0.551709	0	0	0	0	0	0	0	0	0	0	1.22869	0
chr1840	1840	1	910		NaN	null				Not found	0	0	0	0	0	0	0	0	0	0	0	0	0	0	0	0	0	0	0
chr1841	1841	1	1425		NaN	null				Not found	0	0	0	0	0	0	0	0.308764	0	0	0	0	0	0	0	0	0	0	0.647849
chr1842	1842	1	1341		NaN	null				Not found	0	0.357745	0	0	0	0	0	0	0	0	0.407222	0	0	0	0	0.946299	0	0	0
chr1843	1843	1	1389		NaN	null				Not found	0	0	0	0	0	0	0	0	0	0	0	0	0	0	0	0	3.36376	0	0
chr1844	1844	1	1425		NaN	null				Not found	0	0	0	0	0	0	0	0	0	0	0	0	0	0	0	0	0	0	0
chr1845	1845	1	1422		NaN	null				Not found	0	0	0	0	0	0	0	0.309416	0	0	0	0	0	0	0	0	0	0	0
chr1846	1846	1	1419		NaN	null				Not found	0	0	0	0	0	0	0	0	0	0	0	0	0	0	0	0	0	0	0
chr1847	1847	1	1117		NaN	null				Not found	0	0	0	0	0	0	0	0	0	0	0	0	0	0	0	0	0	0	0
chr1848	1848	1	1419		NaN	null				Not found	0	0	0	0	0	0	0	0	0	0	0	0	0	0	0	0	0	0	0
chr1849	1849	1	1419		NaN	null				Not found	0	0	0	0.723455	0	0	0.509718	0.31007	0	0	0	0	0	0	0	0	0	0	0
chr1850	1850	1	1419		NaN	null				Not found	0	0	0	0	0	0	0	0	0	0	0	0	0	0	0	0	0	0	0
chr1851	1851	1	1416		NaN	null				Not found	0	0	0	0	0	0	0	0	0	0	0	0	0	0	0	0	0	0	0
chr1852	1852	1	1416		NaN	null				Not found	0	0	0	0	0	0	0	0	0	0	0	0	0	0	0	0	0	0	0
chr1853	1853	1	1416		NaN	null				Not found	0	0	0	0	0	0	0	0	0	0	0	0	0	0	0	0	0	0	0
chr1854	1854	1	1413		NaN	null				Not found	0	0	0	0	0	0	0	0	0	0	0	0	0	0	0	0	0	0	0
chr1856	1856	1	1413		NaN	null				Not found	0	0	0	0	0	0	0	0	0	0	0	0	0	0	0.993176	0	0	0	0
chr1857	1857	1	1413		NaN	null				Not found	0	0	0	0	0	0	0	0	0	0	0	0	0	0	0	0.89808	0	0	0
chr1858	1858	1	1413		NaN	null				Not found	0	0	0	0	0	0	0	0	0	0	0	0	0	0	0	0	0	0	0
chr1859	1859	1	1413		NaN	null				Not found	0	0	0	0	0	0	0	0	0	0.295599	0	0	0	0	0	0	3.30663	0	0
chr1860	1860	1	1182		NaN	null				Not found	0	0	0	0	0	0	0	0	0	0	0	0	0	0	0	0	0	0	0
chr1861	1861	1	1410		NaN	null				Not found	0	0	0	0.364036	0	0.591205	0	0	0	0	0	0	0	0	0	0.899991	0	2.28484	0
chr1862	1862	1	1410		NaN	null				Not found	0	0	0	0	0	0	0	0	0	0	0	0	0	0	0	0	0	1.14242	0
chr1863	1863	1	1410		NaN	null				Not found	0	0.340238	0	0	0	0	0	0	0	0	0	0	0	0	0	0	3.31366	0	0
chr1864	1864	1	1089		NaN	null				Not found	0	0	0	0	0	0	0	0	0	0	0	0	0	0	0	0	0	0	0
chr1865	1865	1	1104		NaN	null				Not found	0	0	0	0	0	0	0	0	0	0	0	0	0	0	0	0	0	0	0
chr1866	1866	1	1407		NaN	null				Not found	0	0	0	0	0	0	0	0	0	0	0	0	0	0	0	0	0	0	0
chr1867	1867	1	1407		NaN	null				Not found	0	0	0	0	0	0	0	0	0	0	0	0	0	0	0	0	0	0	0
chr1868	1868	1	1401		NaN	null				Not found	0	0	0	0	0	0	0	0	0	0	0	0	0	0	0	0	0	0	0
chr1869	1869	1	1401		NaN	null				Not found	0	0	0	0	0	0	0	0	0	0	0	0	0	0	0	0	0	1.14976	0
chr1870	1870	1	1401		NaN	null				Not found	0	0	0	0.366375	0.518462	0	0	0	0	0	0	1.14892	0	0	0	0	0	0	0
chr1871	1871	1	1140		NaN	null				Not found	0	0.841642	0	0	0	0	0	0	0	0	0.479022	0	0	0	0	1.11315	0	0	0
chr1872	1872	1	1395		NaN	null				Not found	0	0	0	0.735901	0	0	0	0.315404	0.66172	0.299413	0	2.30772	0	0	0	0	0	0	0
chr1873	1873	1	1395		NaN	null				Not found	0	0	0	0	0	0	0	0	0	0	0	0	0	0	0	0	0	0	0
chr1874	1874	1	1392		NaN	null				Not found	0	0	0	0	0	0	0	0.316084	0	0	0	0	0	0	0	0	0	0	1.98962
chr1876	1876	1	1257		NaN	null				Not found	0	6.10642	6.37791	7.35023	3.46714	5.96849	5.17869	8.05071	6.24212	3.98741	5.64766	0	5.5358	12.9927	10.0479	13.124	48.321	43.5701	35.2529
chr1877	1877	1	1389		NaN	null				Not found	0	0	0	0	0	0	0	0	0	0	0	0	0	0	0	0	0	0	0
chr1878	1878	1	1389		NaN	null				Not found	0	0	0	0	0.261471	0	0	0	0	0	0	0	0	0	0	0	0	0	0
chr1879	1879	1	1389		NaN	null				Not found	0	0	0	0	0	0	0	0	0	0	0	0	0	0	0	0	0	0	0
chr1880	1880	1	1314		NaN	null				Not found	0	1.46038	1.01687	3.51569	0.276395	3.80639	1.65135	2.34393	0.351255	1.90722	2.49354	2.44998	4.23653	1.38101	3.20401	0.965744	7.11151	4.90354	4.21546
chr1881	1881	1	1386		NaN	null				Not found	0	0	0	0	0	0	0	0	0	0.301357	0	0	0	0	1.01252	0.915575	0	1.1622	1.33216
chr1882	1882	1	1200		NaN	null				Not found	0	0	0	0	0	0	0	0	0	0	0	0	0	0	0	0	0	0	0
chr1883	1883	1	1386		NaN	null				Not found	0	0	0	0	0	0	0	0	0	0	0	0	0	0	0	0	0	0	0
chr1884	1884	1	1383		NaN	null				Not found	0	0	0	0	0	0	0	0	0	0	0	0	0	0	0	0	0	0	0
chr1885	1885	1	1383		NaN	null				Not found	0	0	0	0	0	0	0	0	0	0	0	0	0	0	0	0	0	0	0
chr1886	1886	1	1383		NaN	null				Not found	0	0	0	0	0	0	0	0	0	0	0	0	0	0	0	0	0	0	0
chr1887	1887	1	1380		NaN	null				Not found	0	0	0	0	0	0	0	0	0	0	0	0	0	0	0	0	0	0	2.00692
chr1888	1888	1	1267		NaN	null				Not found	0	0	0	0	0	0	0	0	0	0	0	0	0	0	0	0	0	0	0
chr1889	1889	1	1380		NaN	null				Not found	0	0	0	0	0	0	0	0.318833	0	0	0	0	0	0	0	0	3.3857	0	0
chr1890	1890	1	1077		NaN	null				Not found	0	0	0	0	0	0	0	0	0	0	0	0	0	0	0	0	0	0	0
chr1891	1891	1	1377		NaN	null				Not found	0	0	0	0	0	0	0	0	0	0	0	0	0	0	0	0	0	0	0
chr1892	1892	1	1309		NaN	null				Not found	0	0	0	0	0	0	0	0	0	0	0	0	0	0	0	0	0	0	0
chr1893	1893	1	1374		NaN	null				Not found	0	0	0	0	0	0	0	0	0	0	0	0	0	0	0	0	0	0	0
chr1894	1894	1	1374		NaN	null				Not found	0	0.349153	0.486235	0	0	0	0	0	0	0	0	0	0	0	0	0	0	0	0
chr1895	1895	1	1374		NaN	null				Not found	0	0	0	0	0	0	0	0	0	0	0	0	0	0	0	0	0	0	0
chr1896	1896	1	1341		NaN	null				Not found	0	0	0	0	0	0	0	0	0	0	0	0	0	0	0	0	0	0	0
chr1897	1897	1	1371		NaN	null				Not found	0	0	0	0	0	0	0	0	0	0	0	0	0	0	0	0	0	0	0
chr1898	1898	1	1228		NaN	null				Not found	0	0	0	0	0	0	0	0	0	0	0	0	0	0	0	0	0	0	0
chr1899	1899	1	1371		NaN	null				Not found	0	0	0	0	0	0	0	0	0	0	0	0	0	0	0	0	0	2.34983	0
chr1900	1900	1	1371		NaN	null				Not found	0	0	0	0	0	0	0	0	0	0	0	0	0	0	0	0	0	0	0
chr1901	1901	1	1305		NaN	null				Not found	0	0	0	0	0	0	0	0	0	0	0	0	0	0	0	0	0	0	0.707422
chr1902	1902	1	1065		NaN	null				Not found	0	0	0	0	0	0	0	0	0	0	0	0	0	0	0	0	0	0	0
chr1903	1903	1	1365		NaN	null				Not found	0	0.351455	0	0	0	0	0	0	0.338132	0.305993	0.400062	0	0	0	0	0	0	0	0
chr1904	1904	1	1365		NaN	null				Not found	0	0	0	0.376038	0	0	0	0	0	0	0	0	0	0	0	0	0	0	0
chr1905	1905	1	1365		NaN	null				Not found	0	0	0	0	0	0	0	0	0	0	0	0	0	0	0	0	0	0	0
chr1906	1906	1	1365		NaN	null				Not found	0	0	0	0	0	0	0	0	0	0	0	0	0	0	0	0	0	0	0
chr1908	1908	1	1062		NaN	null				Not found	0	0	0	0	0	0	0	0.414302	0	0	0	0	0	0	0	0	0	0	0
chr1909	1909	1	1365		NaN	null				Not found	0	0	0	0	0	0	0	0	0	0	0	0	0	0	0	0	0	0	0
chr1910	1910	1	1365		NaN	null				Not found	0	0	0	0	0.266068	0	0	0	0	0	0	0	1.01956	1.32941	0	0	0	0	0
chr1911	1911	1	1362		NaN	null				Not found	0	0	0	0	0	0	0	0	0	0	0	0	0	0	0	0	0	0	0
chr1912	1912	1	1362		NaN	null				Not found	0	0	0	0	0	0	0	0	0	0	0	0	0	0	0	0	3.43044	0	0
chr1913	1913	1	1249		NaN	null				Not found	0	0	0	0	0	0	0	0	0	0	0	0	0	0	0	0	0	0	0.73914
chr1914	1914	1	1362		NaN	null				Not found	0	0.352229	0	0	0	0	0.53105	0	0	0	0	0	0	1.33234	0	0	3.43044	0	0
chr1915	1915	1	1362		NaN	null				Not found	0	0	0	0	0	0	0	0	0	0	0	0	0	0	0	0	0	0	0
chr1916	1916	1	1362		NaN	null				Not found	0	0	0	0	0	0	0	0	0	0	0	0	0	0	0	0	0	0	0
chr1917	1917	1	1234		NaN	null				Not found	0	0	0	0	0	0	0	0	0	0	0	0	0	0	0	0	0	0	0
chr1918	1918	1	2118		NaN	null				Not found	0	0	0	0	0	0	0	0	0	0	0	0	0	0	0	0	0	0	0
chr1919	1919	1	1356		NaN	null				Not found	0	0	0	0	0	0	0	0	0.340376	0	0	0	0	0	0	0	0	0	0
chr1920	1920	1	1356		NaN	null				Not found	0	0	0	0	0	0	0	0.324476	0	0	0	0	1.02633	0	0	0	0	1.18791	0.680815
chr1921	1921	1	1347		NaN	null				Not found	0	0	0	0	0	0	0	0	0	0	0	0	0	0	0	0	0	0	0
chr1922	1922	1	1093		NaN	null				Not found	0	0	0	0	0	0	0	0	0	0	0	0	0	0	0	0	0	0	0
chr1924	1924	1	1353		NaN	null				Not found	0	0	0	0	0	0	0	0	0	0	0	0	0	0	0	0	0	0	0
chr1926	1926	1	1353		NaN	null				Not found	0	0	0	0	0	0	0	0	0	0	0	0	0	0	0	0	0	0	0
chr1927	1927	1	1338		NaN	null				Not found	0	0	0	0	0	0	0	0.328841	0	0	0	0	0	0	0	0	0	0	0.689974
chr1928	1928	1	1338		NaN	null				Not found	0	0	0	0	0	0	0	0	0	0	0	0	0	0	0	0	0	0	0
chr1929	1929	1	1035		NaN	null				Not found	0	0	0	0	0	0	0	0	0	0	0	0	0	0	0	0	0	0	0
chr1930	1930	1	1018		NaN	null				Not found	0	0	0	0	0	0	0	0	0	0	0	0	0	0	0	0	0	0	0
chr1931	1931	1	1314		NaN	null				Not found	0	0	0	0	0	0	0	0	0	0	0	0	0	0	0	0	0	0	0
chr1932	1932	1	1311		NaN	null				Not found	0	0	0	0	0	0	0	0	0	0	0	0	0	0	0	0	0	0	0
chr1934	1934	1	1305		NaN	null				Not found	0	0	0	0	0	0	0	0	0	0	0	0	0	0	0	0	0	1.23434	0
chr1936	1936	1	1293		NaN	null				Not found	0	0	0	0	0	0	0	0	0	0	0.422339	0	0	0	0	0	0	0	0
chr1937	1937	1	1290		NaN	null				Not found	0	0.371888	0	0	0	0	0	0	0	0	0	0	0	0	0	0	0	0	0.715648
chr1938	1938	1	985		NaN	null				Not found	0	0	0	0	0	0	0	0	0	0	0	0	0	0	0	0	0	0	0
chr1939	1939	1	1281		NaN	null				Not found	0	0	0	0	0	0	0	0	0	0	0	0	0	0	0	0	0	0	0
chr1940	1940	1	1272		NaN	null				Not found	0	0	0	0	0	0	0	0	0	0	0	0	0	0	0	0	0	0	0
chr1942	1942	1	990		NaN	null				Not found	0	0	0	0	0	0	0	0	0	0	0	0	0	0	0	0	0	0	0
chr1943	1943	1	1112		NaN	null				Not found	0	0	0	0	0	0	0	0	0	0	0	0	0	0	0	0	0	0	0
chr1944	1944	1	1132		NaN	null				Not found	0	0	0	0	0	0	0	0	0	0	0	0	0	0	0	0	0	0	0
chr1945	1945	1	1227		NaN	null				Not found	0	0	0	0	0	0	0	0	0	0	0	0	0	0	0	0	0	0	0
chr1946	1946	1	849		NaN	null				Not found	0	0	0	0	0	0	0	0	0	0	0	0	0	0	0	0	0	0	0
chr1947	1947	1	1224		NaN	null				Not found	0	0	0	0	0	0	0	0	0	0	0	0	0	0	0	0	0	0	0
chr1948	1948	1	1215		NaN	null				Not found	0	0	0	0	0	0	0	0	0	0	0	0	0	0	0	0	0	0	0
chr1949	1949	1	1209		NaN	null				Not found	0	0	0	0	0	0	0	0	0	0	0	0	0	0	0	0	0	0	0
chr1951	1951	1	1071		NaN	null				Not found	0	0	0	0	0	0	0	0	0	0	0	0	0	0	0	0	0	0	0
chr1952	1952	1	2103		NaN	null				Not found	0	0.22812	0	0.244076	0.518092	0	0	0	0.219472	0	0	0	0.66177	0	0	0	0	0	0
chr1953	1953	1	1977		NaN	null				Not found	0	0	0	0	0	0	0	0	0	0	0	0	0	0	0	0.641875	0	0	0
chr1954	1954	1	2166		NaN	null				Not found	0	5.31563	6.16885	6.16139	5.70093	5.38799	5.00893	9.14104	7.67119	6.94207	5.29445	4.45882	6.42521	10.8912	9.71854	11.1315	125.111	100.397	135.537
chr1956	1956	1	2055		NaN	null				Not found	0	0	0	0	0	0	0	0	0	0	0	0	0	0	0	0	0	0	0
chr1957	1957	1	2088		NaN	null				Not found	0	0	0	0	0	0	0	0	0	0	0	0	0	0	0	0	0	0	0
chr1958	1958	1	1827		NaN	null				Not found	0	0	0	0	0	0	0	0.240826	0	0	0	0	0	0	0	0	0	0	0
chr1959	1959	1	1950		NaN	null				Not found	0	0	0	0.263226	0	0	0	0	0	0	0	0	0	0	0	0	0	0	0.473428
chr1960	1960	1	1635		NaN	null				Not found	0	0	0	0	0	0	0	0	0	0	0	0	0	0	0	0	0	0	0
chr1961	1961	1	1570		NaN	null				Not found	0	0.916693	1.2766	1.63469	0.69398	3.18573	0.460694	0.840743	0.587961	0.532078	1.04347	0	1.77287	0	0.893858	0.808272	2.97596	7.18196	5.29215
chr1962	1962	1	1625		NaN	null				Not found	0	0	0	0	0	0	0	0	0	0	0	0	0	0	0	0	0	0	0
chr1963	1963	1	1984		NaN	null				Not found	0	0.483605	0.336737	0.517431	0.366112	0	1.09368	0.443537	0.232636	0	0	0	0.701462	0.91464	1.41467	0	0	0	1.39595
chr1964	1964	1	1519		NaN	null				Not found	0	0	0	0	0	0	0	0	0	0	0	0	0	0	0	0	0	0	0
chr1965	1965	1	1375		NaN	null				Not found	0	0	0	0	0	0	0	0	0	0	0	0	0	0	0	0	0	0	0
chr1966	1966	1	1130		NaN	null				Not found	0	0	0	0	0	0	0	0	0	0	0	0	0	0	0	0	0	0	0
chr1967	1967	1	1329		NaN	null				Not found	0	0	0	0	0	0	0	0	0.347291	0	0.410899	0	0	0	0	0	3.51562	0	0.694647
chr1968	1968	1	1617		NaN	null				Not found	0	0	0	0	0	0	0	0	0	0	0	0	0	0	0	0	0	0	0
chr1969	1969	1	1457		NaN	null				Not found	0	0	0	0	0	0	0	0	0	0	0	0	0	0	0	0	0	0	0
chr1970	1970	1	1300		NaN	null				Not found	0	0	0	0	0	0	0	0	0	0	0	0	0	0	0	0	0	0	0
chr1971	1971	1	1575		NaN	null				Not found	0	0	0	0	0	0	0	0	0	0	0	0	0	0	0	0	0	0	0
chr1972	1972	1	2190		NaN	null				Not found	0	0	0	0	0	0	0	0	0	0	0	0	0	0	0	0	0	0	0
chr1973	1973	1	1261		NaN	null				Not found	0	0	0	0	0	0	0	0	0	0.33123	0	0	0	0	0	0	0	0	0
chr1974	1974	1	1373		NaN	null				Not found	0	0	0	0	0	0	0	0	0	0	0	0	0	0	0	0	0	0	0
chr1975	1975	1	1328		NaN	null				Not found	0	0	0	0	0	0	0	0.331317	0	0	0	0	0	0	0	0	0	0	0.69517
chr1976	1976	1	1458		NaN	null				Not found	0	4.93555	6.4151	7.39308	0.74729	9.14787	5.95301	6.33729	4.43189	6.30246	9.3636	14.352	10.4998	1.24461	9.62522	7.83325	35.2503	15.4673	17.096
chr1977	1977	1	1455		NaN	null				Not found	0	0.659431	0.459166	0	0	0	0	0.604796	0.317216	0	0	0	0.956496	0	0	0	0	0	0.634492
chr1978	1978	1	1131		NaN	null				Not found	0	37.7511	50.8006	47.653	6.74345	47.908	46.045	42.7929	38.3605	42.4698	47.3177	56.9278	54.1422	19.2535	85.6159	85.2724	177.637	172.333	212.227
chr1979	1979	1	1201		NaN	null				Not found	0	0	0	0	0	0	0	0	0	0	0	0	0	0	0	0	0	0	0
chr1980	1980	1	1347		NaN	null				Not found	0	0	0	0	0	0	0	0	0	0	0.405408	0	0	0	0	0	0	0	0.685364
chr1981	1981	1	1333		NaN	null				Not found	0	0	0	0	0.272455	0	0	0	0.346249	0.313339	0	0	0	0	0	0	0	0	0
chr1982	1982	1	1084		NaN	null				Not found	0	0	0	0	0	0	0	0	0	0	0	0	0	0	0	0	0	0	0
chr1983	1983	1	1155		NaN	null				Not found	0	0	0	0	0	0	0	0	0	0	0	0	0	0	0	0	0	0	0
chr2001	2001	1	2181		NaN	null				Not found	0	0	0	0	0	0	0	0	0	0	0	0	0	0	0	0	0	0	0
chr2002	2002	1	2156		NaN	null				Not found	0	0	0	0.238076	0.168452	0	0	0	0	0	0	0	0	0	0	0	0	0.74713	0
chr2003	2003	1	2106		NaN	null				Not found	0	0	0	0	0	0	0	0	0	0	0	0	0	0	0	0	0	0	0
chr2004	2004	1	2118		NaN	null				Not found	0	0	0	0	0	0	0	0	0	0	0	0	0	0	0	0	0	0	0.435876
chr2005	2005	1	1923		NaN	null				Not found	0	0	0	0	0	0	0	0	0	0	0	0	0	0	0	0	0	0	0
chr2006	2006	1	2133		NaN	null				Not found	0	19.3424	20.3589	18.7701	2.89456	14.8508	21.7021	15.8833	14.2814	15.8613	18.1772	13.5834	19.5739	1.7015	25.0012	24.9871	70.0949	64.946	58.4295
chr2007	2007	1	2175		NaN	null				Not found	0	0	0	0	0	0	0	0	0	0	0	0	0	0	0	0	0	0	0
chr2008	2008	1	2070		NaN	null				Not found	0	2.31756	1.29099	1.98373	0.701802	0.402705	1.04825	0.637665	0.891883	0.605335	1.05524	0.777601	0	0	1.3559	0.613037	2.25713	5.44719	1.78393
chr2009	2009	1	2061		NaN	null				Not found	0	0	0	0	0	0	0	0	0	0	0	0	0	0	0	0	0	0	0
chr2010	2010	1	2103		NaN	null				Not found	0	0	0	0	0.345395	0.396386	0	0	0.438944	0	0.259669	0	0	0	0	0	0	0	0.438985
chr2011	2011	1	2049		NaN	null				Not found	0	0	0	0	0	0	0	0	0	0	0	0	0	0	0	0	0	0	0
chr2012	2012	1	2055		NaN	null				Not found	0	0	0	0	0	0	0	0	0	0	0	0	0	0	0	0	0	0	0
chr2013	2013	1	1443		NaN	null				Not found	0	0	0	0	0	0	0	0	0	0	0	0	0	0	0	0	0	0	0
chr2014	2014	1	2034		NaN	null				Not found	0	0	0	0	0	0	0	0	0	0	0	0	0	0	0	0	0	0	0
chr2016	2016	1	2022		NaN	null				Not found	0	0	0	0	0	0	0	0	0.228264	0	0	0	0	0	0	0	0	0	0
chr2017	2017	1	2001		NaN	null				Not found	0	0	0	0	0	0	0	0	0	0	0	0	0	0	0	0	0	0.805003	0
chr2018	2018	1	2040		NaN	null				Not found	0	0	0.327493	0	0	0	0	0	0	0	0	0	0	0	0	0	0	0.789614	0.905084
chr2019	2019	1	1950		NaN	null				Not found	0	0	0	0	0	0	0	0	0	0	0	0	0	0	0	0	0	0	0
chr2020	2020	1	2001		NaN	null				Not found	0	0	0	0	0	0	0	0	0	0	0	0	0	0	0	0	0	0	0
chr2021	2021	1	1672		NaN	null				Not found	0	0	0	0	0	0	0	0	0	0	0	0	0	0	0	0	0	0	1.10429
chr2022	2022	1	1638		NaN	null				Not found	0	0	0	0	0	0	0	0	0	0	0.333385	0	0	0	0	0	0	0	0.563605
chr2023	2023	1	1629		NaN	null				Not found	0	0	0	0	0	0	0	0	0	0	0	0	0	0	0	0	0	0	0
chr2024	2024	1	1929		NaN	null				Not found	0	0	0	0	0	0	0	0	0	0	0	0	0	0	0	0	0	0	0
chr2025	2025	1	1995		NaN	null				Not found	0	0	0	0	0	0	0	0.220546	0	0	0	0	0	0	0	0	0	0	0
chr2026	2026	1	1668		NaN	null				Not found	0	0.287611	0	0	0	0.49976	0	0	0	0.250408	0	0	0	0	0	0.760784	0	0	0
chr2027	2027	1	2019		NaN	null				Not found	0	0	0	0	0	0	0	0	0	0	0	0	0	0	0	0	0	0	0
chr2028	2028	1	1932		NaN	null				Not found	0	0	0	0	0	0	0	0	0	0	0	0	0	0	0	0	0	0	0
chr2029	2029	1	1911		NaN	null				Not found	0	0	0	0	0	0	0	0	0	0	0	0	0	0	0	0	0	0	0
chr2030	2030	1	1391		NaN	null				Not found	0	0	0	0	0	0	0	0	0.331811	0	0	0	1.0005	0	0	0	0	0	0
chr2031	2031	1	1656		NaN	null				Not found	0	0	0	0	0	0	0.873539	0	0	0.504446	0	0	0	0	0	0	0	0	0
chr2032	2032	1	1713		NaN	null				Not found	0	0	0	0	0	0	0	0	0	0	0	0	0	0	0	0	0	0.940345	0
chr2033	2033	1	1587		NaN	null				Not found	0	0	0.420975	0.64687	0	0	0	0.277246	0.290832	0	0	0	0	0	0.884283	0	0	3.04501	1.74515
chr2034	2034	1	1586		NaN	null				Not found	0	0	0	0	0	0	0	0	0	0	0	0	0	0	0	0	0	0	0
chr2035	2035	1	1953		NaN	null				Not found	0	0	0	0.262822	0	0	0	0	0	0	0	0	0.712597	0	0	0	0	0	0
chr2036	2036	1	1890		NaN	null				Not found	0	0	0	0	0	0	0.382693	0	0	0	0	0	0	0	0	0	0	0.852281	0
chr2037	2037	1	1878		NaN	null				Not found	0	0	0	0	0	0	0	0	0	0	0	0	0	0	0	0	0	0	0
chr2038	2038	1	1866		NaN	null				Not found	0	0	0	0	0	0	0	0	0	0	0	0	0	0	0	0	0	0	0
chr2039	2039	1	1866		NaN	null				Not found	0	0	0	0	0	0	0	0	0	0.223838	0	0	0	0	0	0	0	0	0
chr2040	2040	1	1860		NaN	null				Not found	0	0	0	0	0	0	0	0	0	0	0	0	0	0	0	0	0	0	0
chr2041	2041	1	1875		NaN	null				Not found	0	0	0	0	0	0	0	0	0	0	0	0	0	0	0	0	0	0	0
chr2042	2042	1	1577		NaN	null				Not found	0	0	0	0	0	0	0	0	0	0	0	0	0	0	0	0	0	0	0
chr2043	2043	1	1875		NaN	null				Not found	0	0	0	0	0	0	0	0	0	0.222763	0	0	0	0	0	0	0	0	0
chr2044	2044	1	1890		NaN	null				Not found	0	0	0	0	0	0	0	0	0	0.220995	0	0	0	0	0	0	0	0	0
chr2045	2045	1	1851		NaN	null				Not found	0	0	0	0	0	0	0.781513	0	0	0.225652	0	0	0	0	0	1.37114	2.52418	0	0.997499
chr2046	2046	1	1664		NaN	null				Not found	0	0	0	0	0	0	0	0	0	0	0	0	0	0	0	0	0	0.968036	0
chr2047	2047	1	1881		NaN	null				Not found	0	0	0	0	0	0	0	0.233912	0	0	0	0	0	0	0	0	0	0	0
chr2048	2048	1	1761		NaN	null				Not found	0	0	0	0	0.206237	0	0	0	0	0	0	0	0	0	0	0	0	0.914714	0
chr2049	2049	1	1827		NaN	null				Not found	0	0	0	0	0	0	0	0	0	0	0	0	0	0	0	0	0	0	0
chr2051	2051	1	1821		NaN	null				Not found	0	5.00548	7.33758	8.73807	3.58994	3.20439	4.36913	6.2821	6.58995	4.58738	2.99882	0.883929	6.11401	7.97208	6.93587	4.87804	51.3154	31.8447	45.12
chr2052	2052	1	1515		NaN	null				Not found	0	0	0	0	0	0	0	0	0	0	0	0	0	0	0	0	0	0	0
chr2053	2053	1	1705		NaN	null				Not found	0	0	0	0	0	0	0	0	0	0	0	0	0	0	0	0	0	0	0.541458
chr2054	2054	1	1245		NaN	null				Not found	0	0	0.536616	0	0	0	0	0	0	0	0	0	0	0	0	0	0	0	0
chr2055	2055	1	1747		NaN	null				Not found	0	0	0	0	0	0	0	0	0	0	0	0	0	0	0	0	0	0	0.52844
chr2056	2056	1	1938		NaN	null				Not found	0	0	0	0	0	0	0	0	0	0	0	0	0	0	0	0	0	0	0
chr2057	2057	1	1676		NaN	null				Not found	0	61.8275	72.5488	65.8458	41.1723	61.6744	61.2811	52.5046	59.2083	55.3253	57.9971	55.7033	63.1082	64.9634	99.6417	109.03	239.746	224.899	274.863
chr2058	2058	1	1932		NaN	null				Not found	0	0	0	0	0	0	0	0	0	0	0	0	0	0	0	0	0	0	0
chr2059	2059	1	1881		NaN	null				Not found	0	0	0	0	0	0	0	0	0	0	0	0	0	0	0	0	0	0	0
chr2060	2060	1	1704		NaN	null				Not found	0	0	0	0	0	0	0	0	0	0	0	0	0	0	0	0	0	0	0
chr2061	2061	1	1791		NaN	null				Not found	0	9.91079	10.8177	10.8906	8.51685	6.05069	5.65386	8.107	10.5659	6.2967	6.70791	9.88609	6.99347	17.2244	20.3726	17.7134	28.6962	34.1769	24.2265
chr2062	2062	1	1504		NaN	null				Not found	0	0	0	0	0	0	0	0	0	0	0	0	0	0	0	0	0	0	0.61382
chr2063	2063	1	1576		NaN	null				Not found	0	0	0	0	0	0	0	0	0	0	0	0	0	0	0	0	0	0	0
chr2064	2064	1	1824		NaN	null				Not found	0	0	0	0	0	0	0	0	0	0	0	0	0	0	0	0	0	0	0
chr2065	2065	1	2052		NaN	null				Not found	0	0	0	0	0	0	0	0	0	0	0	0	0	0	0	0	0	0	0
chr2066	2066	1	1824		NaN	null				Not found	0	0.263013	0	0	0	0	0	0	0	0	0	0	0	0	0	0	2.56155	0.88312	0.506132
chr2067	2067	1	1779		NaN	null				Not found	0	0.269666	1.50216	3.75086	0	5.15435	2.03286	1.48394	1.03777	0.704353	0	1.80959	0.782294	0	1.57769	0.713315	0	1.81092	1.5568
chr2068	2068	1	1803		NaN	null				Not found	0	0	0	0	0	0.46234	0	0	0	0	0	0.892754	0	0	0	0	2.59138	0.893406	1.02405
chr2069	2069	1	1742		NaN	null				Not found	0	0	0	0	0	0	0	0	0.264954	0	0	0	0	0	0	0	0	0	0
chr2070	2070	1	1743		NaN	null				Not found	0	0	0	0	0	0	0	0	0	0	0	0	0	0	0	0	0	0	0
chr2071	2071	1	1716		NaN	null				Not found	0	0	0	0	0	0	0	0	0	0	0	0	0	0	0	0	0	0	0
chr2072	2072	1	1740		NaN	null				Not found	0	0	0	0	0	0	0	0	0	0	0	0.925077	0	0	0	0	0	1.85151	0
chr2073	2073	1	1516		NaN	null				Not found	0	0	0	0	0.479133	0	0	0	0	0	0	0	0	0	0	0	0	0	0
chr2074	2074	1	1851		NaN	null				Not found	0	0	0	0	0	0	0	0	0	0	0	0	0	0	0	0	0	0.870239	0
chr2075	2075	1	1935		NaN	null				Not found	0	0	0	0	0	0	0	0.227384	0	0	0.564429	0	0	0	0	0	0	0.832461	0
chr2076	2076	1	1725		NaN	null				Not found	0	0	0	0	0	0	0	0.510132	0	0	0	0	0	0	0	0	0	0.933804	0.53518
chr2077	2077	1	1840		NaN	null				Not found	0	0	0	0	0	0	0	0	0	0	0	0	0	0	0	0	0	0	0.501731
chr2078	2078	1	1465		NaN	null				Not found	0	0	0	0	0	0	0	0	0	0	0	0	0	0	0	0	0	0	0
chr2079	2079	1	1707		NaN	null				Not found	0	3.65352	3.13104	2.70628	2.12761	2.44171	1.69488	2.3198	0.811159	1.22344	3.83891	2.82888	4.07645	6.37837	18.0866	9.66423	8.21136	1.8873	4.32659
chr2080	2080	1	1626		NaN	null				Not found	0	0	0	0	0	0	0	0	0	0	0	0	0	0	0	0	0	0	0
chr2081	2081	1	1707		NaN	null				Not found	0	0	0	0	0	0	0	0	0	0	0	0	0	0	0	0	0	0	0
chr2082	2082	1	1500		NaN	null				Not found	0	0	0	0.342194	0.242122	0	0	0	0.3077	0	0	0	0	0	0.935571	0	0	0	0
chr2083	2083	1	1546		NaN	null				Not found	0	0	0	0	0.234918	0	0	0	0	0	0	0	0	1.17377	0	0	0	2.08384	0.597144
chr2084	2084	1	1704		NaN	null				Not found	0	0	0	0	0	0	0	0	0	0	0	0	0	0	0	0	0	0	0
chr2085	2085	1	1716		NaN	null				Not found	0	321.781	314.966	333.819	110.267	275.923	281.139	313.838	270.582	299.63	363.738	367.702	302.509	177.658	460.425	467.366	762.374	660.846	689.699
chr2086	2086	1	1528		NaN	null				Not found	0	0	0	0	0	0	0	0	0	0	0	0	0	0	0	0	0	0	0.604179
chr2087	2087	1	1695		NaN	null				Not found	0	0	0	0	0	0	0	0	0.272301	0.24642	0	0.949637	0	0	1.65588	0	0	0.950331	0.544652
chr2088	2088	1	1584		NaN	null				Not found	0	1.21145	0.421772	0.648095	0	1.05252	0.456623	0.277771	0.874147	0	0	0	0	0	1.77192	2.40339	11.7986	1.01693	5.82819
chr2090	2090	1	1818		NaN	null				Not found	0	0	0	0	0	0	0.397849	0	0	0	0	0	0	0	0	0	0	0	0
chr2091	2091	1	1488		NaN	null				Not found	0	0	0	0	0	0	0	0	0	0	0	1.08174	0	0	0	0	0	0	0
chr2092	2092	1	1737		NaN	null				Not found	0	209.625	199.618	221.333	86.1435	192.443	186.548	201.883	172.981	199.583	258.109	266.882	249.977	189.091	340.942	351.401	680.531	564.758	714.313
chr2093	2093	1	1707		NaN	null				Not found	0	0	0	0	0	0	0	0	0	0	0	0	0	0	0	0	0	0	0
chr2094	2094	1	1720		NaN	null				Not found	0	0.278916	0	0	0	0	0.841035	0.255807	0.268343	0.242838	0.634982	0	0	0	0	0	0	0	1.07347
chr2095	2095	1	1408		NaN	null				Not found	0	0	0	0	0	0	0	0	0	0	0	0	0	0	0	0	0	0	0
chr2096	2096	1	1686		NaN	null				Not found	0	0	1.18877	0.304443	0	0	1.28699	0.521932	0.273754	0.743205	0.971681	0	0	0	0.832359	0	5.54242	2.86621	1.09512
chr2097	2097	1	1435		NaN	null				Not found	0	0	0	0	0	0	0	0	0	0	0	0	0	0	0	0	0	0	0
chr2098	2098	1	1656		NaN	null				Not found	0	0	0	0	0	0	0	0	0	0	0	0	0	0	0	0	0	0	0
chr2099	2099	1	1653		NaN	null				Not found	0	0	0	0	0	0	0	0	0	0	0	0	0	0	0	0	0	0	0
chr2100	2100	1	1656		NaN	null				Not found	0	0	0	0	0	0	0	0.265694	0	0	0	0	0	0	0	0	0	0	0
chr2101	2101	1	1541		NaN	null				Not found	0	0	0	0	0	0	0	0	0	0	0	0	0	0	0	0	0	0	0
chr2102	2102	1	1734		NaN	null				Not found	0	0	0	0	0	0	0	0	0	0	0	0	0	0	0	0	0	0	0
chr2103	2103	1	1647		NaN	null				Not found	0	0	0	0	0	0	0	0	0	0	0.331563	0	0	0	0	0	0	0	0
chr2104	2104	1	1346		NaN	null				Not found	0	0	0	0	0	0	0	0	0	0	0	0	0	0	0	0.942784	0	0	0
chr2105	2105	1	1800		NaN	null				Not found	0	0	0	0	0	0	0	0	0	0	0	0	0	0	0	0	0	0	0
chr2106	2106	1	1662		NaN	null				Not found	0	0	0.401977	0	0	0	0	0	0	0	0	0	0	0	0	0	0	0.969201	0
chr2107	2107	1	1337		NaN	null				Not found	0	0	0	0	0	0	0	0	0	0	0	0	0	0	0	0	0	0	0
chr2108	2108	1	1644		NaN	null				Not found	0	0	0	0	0	0	0	0	0	0	0	0	0	0	0	0	0	0	0
chr2109	2109	1	1620		NaN	null				Not found	0	0	0	0	0	0	0	0	0	0	0	0	0	0	0	0	0	0	0
chr2110	2110	1	1725		NaN	null				Not found	0	0	0	0	0.210541	0	0.838597	0	0	0	0	0	0	0	0	0	0	0	0
chr2111	2111	1	1731		NaN	null				Not found	0	0	0	0	0	0	0	0	0	0	0	0	0	0	0	0	0	0	0
chr2112	2112	1	1485		NaN	null				Not found	0	112.423	108.873	125.126	91.7128	86.4473	72.0855	106.071	89.2019	84.6613	115.468	101.889	88.0942	166.19	180.499	147.835	519.14	403.516	478.067
chr2113	2113	1	1749		NaN	null				Not found	0	0.274291	0	0.293477	0	0.476615	0.413545	0.251566	0.263893	0	0	0	0	0	0.802377	0	0	0	0
chr2114	2114	1	2088		NaN	null				Not found	0	0	0	0	0.173938	0	0	0.210723	0.221049	0	0	0	0	0	0.672106	0	0	0.771462	0
chr2115	2115	1	1596		NaN	null				Not found	0	0	0.837201	0.321611	0.227558	0.522305	0	0.275682	0.289191	1.30852	0	0	0.871993	1.137	0	0	0	2.01856	4.04906
chr2116	2116	1	1749		NaN	null				Not found	0	0.822874	0.763964	2.05434	0	2.38307	0.82709	0.754698	1.05557	1.19406	1.24891	0	0	0	2.40713	1.4511	0	5.52594	5.27836
chr2117	2117	1	1505		NaN	null				Not found	0	0	0	0	0	0	0	0	0	0	0	0	0	0	0	0	0	0	0
chr2118	2118	1	1593		NaN	null				Not found	0	0	0	0	0	0	0	0.276201	0	0	0	0	0	0	0	0	0	0	0
chr2119	2119	1	1743		NaN	null				Not found	0	0	0	0	0	0	0	0	0	0	0	0	0	0	0	0	0	0	0
chr2120	2120	1	1593		NaN	null				Not found	0	0	0	0	0	0	0	0	0.289736	0	0	0	0	0	0	0	0	0	0
chr2121	2121	1	1806		NaN	null				Not found	0	0	0	0	0	0	0	0	0	0	0	0.891271	0	0	0	0	0	0	0
chr2122	2122	1	1590		NaN	null				Not found	0	0	0	0	0	0	0	0	0	0	0	0	0	0	0	0	0	0	0
chr2123	2123	1	1374		NaN	null				Not found	0	0.349153	0	0	0	0	0	0	0	0	0	0	0	0	0	0	0	0	0
chr2124	2124	1	1695		NaN	null				Not found	0	0	0	0	0	0	0	0	0	0	0	0	0	0	0	0	0	0	0
chr2125	2125	1	1584		NaN	null				Not found	0	0	0	0	0	0	0	0	0	0	0	0	0	0	0	0	0	0	0
chr2126	2126	1	1452		NaN	null				Not found	0	0	0	0	0	0.574104	0	0	0	0	0	0	0	0	0.966499	0.873958	0	0	0
chr2127	2127	1	1581		NaN	null				Not found	0	0	0	0.324662	0.229717	0	0	0.278298	0	0	0	0	0	0	0	0	0	1.01886	0
chr2128	2128	1	1338		NaN	null				Not found	0	0	0	0	0	0	0	0	0	0	0	0	0	0	0	0	0	0	0
chr2129	2129	1	1630		NaN	null				Not found	0	0.294316	0	0	0	0	0.443736	0	0	0	0	0	0	0	0	0	0	0.988228	0.566371
chr2130	2130	1	1584		NaN	null				Not found	0	0	0	0	0	0	0	0	0	0	0	0	0	0	0	0	0	0	0
chr2131	2131	1	1581		NaN	null				Not found	0	0	0	0	0	0	0	0	0	0	0	0	0	0	0	0	0	0	0
chr2132	2132	1	1372		NaN	null				Not found	0	0	0	0	0	0	0	0	0	0	0	0	0	0	0	0	0	0	0
chr2133	2133	1	1665		NaN	null				Not found	0	0	0	0	0	0	0	0	0	0	0	0	0	0	0	0	2.80616	0.967454	1.10893
chr2134	2134	1	1623		NaN	null				Not found	0	0	0	0	0	0	0	0	0.284381	0	0	0	0	0	0	0	0	0	0
chr2135	2135	1	1453		NaN	null				Not found	0	0	0	0	0	0	0	0	0	0	0	0	0	0	0	0	0	0	0
chr2136	2136	1	1563		NaN	null				Not found	0	0	0	0	0	0	0	0	0	0	0	0	0	0	0	0	0	0	0
chr2137	2137	1	1504		NaN	null				Not found	0	0	0	0	0	0	0	0	0	0	0	0	0	0	0	0	0	0	0
chr2138	2138	1	1557		NaN	null				Not found	0	0	0	0	0	0	0	0	0	0	0	0	0	0	0	0	0	0	0
chr2139	2139	1	1554		NaN	null				Not found	0	0	0	0	0	0	0	0	0	0	0	0	0	0	0	0	0	0	0
chr2140	2140	1	1551		NaN	null				Not found	0	0	0	0	0	0	0	0	0	0	0	0	0	0	0	0	0	0	0
chr2141	2141	1	1545		NaN	null				Not found	0	0	0	0	0	0	0	0	0	0	0	0	0	0	0	0	0	1.0426	0.597531
chr2142	2142	1	1722		NaN	null				Not found	0	0.278592	0	0	0.421815	0.484088	0.420029	0.25551	0.268031	0	0	0	0	1.0538	1.62992	0.736926	0	3.74172	0
chr2144	2144	1	1557		NaN	null				Not found	0	0	0	0	0	0	0	0	0	0	0	0	0	0	0	0	0	0	0
chr2145	2145	1	1758		NaN	null				Not found	0	0	0	0	0	0	0	0	0	0	0	0	0	0	0	0	0	0	0
chr2146	2146	1	1578		NaN	null				Not found	0	3.04015	1.6935	2.27696	0.690461	0.528263	3.20851	1.95179	2.9249	2.11752	1.38425	0	0.88194	1.14996	2.66798	8.04174	5.92175	4.08317	4.68028
chr2147	2147	1	1527		NaN	null				Not found	0	0	0	0	0	0	0	0	0.302259	0	0	0	0	0	0	0	0	0	0
chr2148	2148	1	1328		NaN	null				Not found	0	0	0	0	0	0	0	0	0	0	0	0	0	0	0	0	0	0	0
chr2149	2149	1	1539		NaN	null				Not found	0	0	0	0	0	0	0	0	0	0	0	0	0	0	0	0	0	0	0
chr2150	2150	1	1278		NaN	null				Not found	0	0	0	0	0	0	0	0	0	0	0	0	0	0	0	0	0	0	0.722367
chr2151	2151	1	1246		NaN	null				Not found	0	0	0	0	0	0	0	0	0	0	0	0	0	0	0	0	0	0	0
chr2152	2152	1	1878		NaN	null				Not found	0	0	0	0	0	0	0.385138	0	0	0	0	0	0	0	0	0	0	0	0
chr2153	2153	1	1500		NaN	null				Not found	0	0	0	0	0	0	0	0	0	0	0	0	0	0	0	0	0	1.07387	0
chr2154	2154	1	1593		NaN	null				Not found	0	0.903457	0	0.644433	0	0	0	0	0	0	0.685606	0	0.873636	1.13914	0	0	0	1.01118	1.73858
chr2156	2156	1	1614		NaN	null				Not found	0	0	0	0.318024	0	0	0	0	0	0.258786	0	0	0	0	0	0	0	0	0
chr2157	2157	1	1635		NaN	null				Not found	0	0	0	0	0	0	0.884759	0	0.282293	0	0	0	0	0	0	0	0	0.985206	0
chr2158	2158	1	1196		NaN	null				Not found	0	0	0	0	0	0	0	0	0	0	0	0	0	0	0	0	0	0	0
chr2159	2159	1	1524		NaN	null				Not found	0	0	0	0	0	0	0	0	0	0	0	0	0	0	0	0	0	0	0.605765
chr2161	2161	1	1301		NaN	null				Not found	0	0	0	0	0	0	0	0	0	0	0	0	0	0	0	0	0	0	0
chr2162	2162	1	1473		NaN	null				Not found	0	0	0	0	0	0	0	0.298703	0	0	0	0	0	0	0	0	0	0	0
chr2163	2163	1	1470		NaN	null				Not found	0	0	0	0	0	0	0	0	0	0	0	0	0	0	0	0	0	0	0
chr2164	2164	1	1497		NaN	null				Not found	0	0	0	0	0	0	0	0	0	0	0	0	0	0	0	0	0	0	0
chr2165	2165	1	1824		NaN	null				Not found	0	0	0	0.28141	0	0.457017	0	0.241222	0.253043	0.457984	0	0.882475	0.762994	0	0	0.695717	0	0	0
chr2166	2166	1	1114		NaN	null				Not found	0	0	0.599719	0	0	0	0	0	0	0	0	0	0	0	0	0	0	0	0.828712
chr2167	2167	1	1425		NaN	null				Not found	0	0	0	0	0	0	0	0	0	0	0	0	0	0	0	0	0	0	0
chr2168	2168	1	1650		NaN	null				Not found	0	0	0	0	0	0	0	0	0	0	0	0	0	0	0	0	0	0	0.559506
chr2169	2169	1	1305		NaN	null				Not found	0	0	0	0	0	0	0	0	0.353678	0	0	0	0	0	0	0	0	0	0
chr2170	2170	1	1452		NaN	null				Not found	0	0	0	0	0	0	0	0	0	0	0	0	0	0	0	0	0	1.10937	0
chr2171	2171	1	1452		NaN	null				Not found	0	0	0	0	0	0	0	0	0.317872	0	0	0	0	0	0	0	0	0	0
chr2172	2172	1	1590		NaN	null				Not found	0	0	0	0	0	0	0	0	0	0	0	0	0	0	0	0	0	0	0
chr2173	2173	1	1602		NaN	null				Not found	0	0	0	0	0	0	0	0	0	0	0	0	0	0	0	0	0	0	0
chr2174	2174	1	1446		NaN	null				Not found	0	0	0	0	0	0	0	0	0	0	0	0	0	0	0	0	0	0	0
chr2175	2175	1	1207		NaN	null				Not found	0	1.19238	0.55351	0	0	0	0	0	0.382394	0	0	0	0	0	0	0	0	0	0.76486
chr2176	2176	1	1602		NaN	null				Not found	0	0	0	0	0	0	0	0	0.288108	0	0	0	0	0	0	0	0	0	1.72881
chr2177	2177	1	1470		NaN	null				Not found	0	0	0	0	0	0	0	0	0	0	0	0	0	0	0	0	0	0	0
chr2178	2178	1	1276		NaN	null				Not found	0	0	0	0	0	0	0	0	0.361716	0	0	0	0	0	0	0.994504	0	0	0
chr2179	2179	1	1132		NaN	null				Not found	0	0	0	0	0	0	0	0	0	0	0	0	0	0	0	0	0	0	0
chr2180	2180	1	1425		NaN	null				Not found	0	0	0	0	0	0	0	0	0	0	0	0	0	0	0	0	0	0	0.647849
chr2181	2181	1	1202		NaN	null				Not found	0	0	0	0	0.302149	0	0	0	0	0	0	0	0	0	0	0	0	0	0
chr2182	2182	1	1485		NaN	null				Not found	0	0	0.44989	0	0	0	0	0.296289	0	0	0	0	0	0	0	0	0	0	0
chr2183	2183	1	1455		NaN	null				Not found	0	0	0	0	0	0	0	0	0	0	0	0	0	0	0	0	0	0	0
chr2184	2184	1	2175		NaN	null				Not found	0	0	0	0	0	0	0	0	0	0	0	0	0	0	0	0	0	0	0.424453
chr2185	2185	1	1431		NaN	null				Not found	0	0	0	0	0	0	0	0	0	0	0	0	0	0	0	0	0	0	0
chr2186	2186	1	2134		NaN	null				Not found	0	0.224806	0	0	0	0	0	0	0	0	0	0	0	0	0	0	2.18944	0	1.29782
chr2187	2187	1	956		NaN	null				Not found	0	0	0	0	0	0	0	0	0	0	0	0	0	0	0	0	0	0	0
chr2188	2188	1	1090		NaN	null				Not found	0	0	0	0	0	0	0	0	0	0	0	0	0	0	0	0	0	0	0
chr2189	2189	1	1398		NaN	null				Not found	0	0	0	0	0	0	0	0	0	0	0	0	0	0	0	0	0	0	0
chr2190	2190	1	1298		NaN	null				Not found	0	0	0	0	0	0	0	0	0	0.321788	0	1.24009	0	0	0	0	0	0	0
chr2191	2191	1	1479		NaN	null				Not found	0	0	0	0	0	0	0	0	0	0	0	0	0	0	0	0	0	0	0
chr2192	2192	1	1656		NaN	null				Not found	0	0	0.403434	0	0	1.00676	0	0	0	0	0.329761	0	0	0	0	0	0	0	0.557479
chr2193	2193	1	1338		NaN	null				Not found	0	0	0	0	0	0	0	0	0	0	0	0	0	0	0	0	0	0	0
chr2194	2194	1	1404		NaN	null				Not found	0	0	0	0	0	0	0	0	0	0.297494	0	0	0	0	0	0	0	0	0
chr2195	2195	1	1608		NaN	null				Not found	0	0	0	0	0	0	0	0	0	0	0	0	0	0	0	0	0	0	0
chr2196	2196	1	1269		NaN	null				Not found	0	0	0	0	0	0	0	0	0	0	0	0	0	0	0	0	0	0	0
chr2197	2197	1	1297		NaN	null				Not found	0	0.369881	0	0	0	0.642714	0	0	0	0	0	0	0	0	1.082	0	0	0	0
chr2198	2198	1	1320		NaN	null				Not found	0	0	0	0	0	0	0	0	0	0	0	0	0	0	0	0	0	0	0
chr2199	2199	1	1569		NaN	null				Not found	0	0	0	0	0	0	0	0	0	0	0	0	0	0	0	0	0	0	0
chr2200	2200	1	1374		NaN	null				Not found	0	0	0.97247	0	0	0	0.526412	0.320225	0.335917	0.607978	0.794883	3.51449	0	0	0	3.69429	3.40048	2.3447	0.671896
chr2201	2201	1	1509		NaN	null				Not found	0	0	0	0	0	0	0	0	0	0	0	0	0	0	0	0	0	0	0.611786
chr2202	2202	1	1713		NaN	null				Not found	0	0	0.780019	0.299645	0	0.486631	0.844472	0	0	0.24383	0	0	0	0	0.819239	0	2.72753	0	1.07786
chr2203	2203	1	1368		NaN	null				Not found	0	0	0	0	0	0	0	0	0	0	0	0	0	0	0	0	0	0	0
chr2204	2204	1	1260		NaN	null				Not found	0	0.380743	0	0	0	0	0	0.349197	0	0	0	0	0	0	0	0	0	1.27842	0
chr2205	2205	1	1169		NaN	null				Not found	0	0.410381	0	0	0	0	0	0	0	0	0	0	0	0	0	0	0	0	0
chr2206	2206	1	1596		NaN	null				Not found	0	0	0.418601	0.321611	0.455116	0	0	0	0	0.261705	0	0	0	0	0	0	0	0	0.578437
chr2207	2207	1	896		NaN	null				Not found	0	0	0	0	0	0	0	0	0	0	0	0	0	0	0	0	0	0	0
chr2208	2208	1	1208		NaN	null				Not found	0	0	0	0	0	0	0	0	0	0	0	0	0	0	0	0	0	0	0
chr2209	2209	1	1350		NaN	null				Not found	0	0	0	0	0	0	0	0	0	0	0	0	0	0	0	0.93999	0	0	0
chr2210	2210	1	1365		NaN	null				Not found	0	0	0	0	0	0	0	0	0	0	0	0	0	0	0	0	0	0	2.02898
chr2211	2211	1	1386		NaN	null				Not found	0	0	0	0	0	0	0	0	0	0	0	0	0	0	0	0	0	0	0
chr2212	2212	1	1557		NaN	null				Not found	0	0	0	0	0	0	0	0	0	0	0	0	0	0	0	0	0	1.03456	0
chr2213	2213	1	1341		NaN	null				Not found	0	17.8872	21.4226	20.6694	2.16664	20.5136	23.1927	16.7334	13.4231	21.8029	22.8044	22.8062	9.34028	2.70641	24.0695	17.9797	111.493	56.4565	66.0893
chr2214	2214	1	1431		NaN	null				Not found	0	4.69343	4.66867	6.45649	3.80695	5.24276	5.05444	4.61204	2.90283	4.08633	4.96094	5.62416	2.91761	7.60857	8.82615	5.3207	6.53007	21.3874	18.7089
chr2215	2215	1	1252		NaN	null				Not found	0	0	0	0	0	0	0	0	0	0	0	0	0	0	0	0	0	0	0
chr2216	2216	1	1335		NaN	null				Not found	0	0	0	0	0	0	0	0	0	0	0	0	0	0	0	0	0	0	0
chr2217	2217	1	2146		NaN	null				Not found	0	0.223549	0	0	0	0	0	0	0	0.194632	0	0	0	0	0	0	0	0	0.430189
chr2218	2218	1	1323		NaN	null				Not found	0	0	0	0	0	0	0	0	0	0	0	0	0	0	0	0	0	0	0
chr2219	2219	1	1019		NaN	null				Not found	0	0.470791	0	0.50372	0	0.818056	0	0	0	0	0	0	0	0	1.37719	0	0	0	0
chr2220	2220	1	1317		NaN	null				Not found	0	0	0	2.33846	0.275765	0.632953	1.64759	0.334084	0.350455	0.317146	0	2.4444	0	0	2.13114	0	3.54766	0	0.700976
chr2221	2221	1	1548		NaN	null				Not found	0	0	0	0	0	0	0	0	0	0	0	0	0	1.17225	0	0	0	0	0
chr2222	2222	1	1127		NaN	null				Not found	0	0	0	0	0	0	0	0	0	0	0	0	0	0	0	0	0	0	0
chr2223	2223	1	1269		NaN	null				Not found	0	0	0	0	0	0	0	0	0	0	0	0	0	0	0	0	0	0	0
chr2224	2224	1	1039		NaN	null				Not found	0	0	0	0	0	0	0	0	0	0	0	0	0	0	0	0	0	1.55035	0
chr2225	2225	1	2008		NaN	null				Not found	0	0	0	0	0	0	0	0	0	0	0	0	0	0	0	0	0	0	0
chr2226	2226	1	1016		NaN	null				Not found	0	0	0	0	0.357463	0	0.7119	0.43306	0	0.411103	1.07497	0	0	1.78607	0	1.249	4.59869	0	0.908647
chr2227	2227	1	2085		NaN	null				Not found	0	0.230089	0	0	0	0	0	0	0	0	0	0	0	0	0	0.608627	0	0	0
chr2228	2228	1	1257		NaN	null				Not found	0	0	0	0	0	0	0	0.350031	0	0	0	0	0	0	0	0	0	0	0.734436
chr2229	2229	1	1245		NaN	null				Not found	0	0	0	0	0	0	0	0	0	0	0	0	0	0	0	0	0	1.29382	0
chr2230	2230	1	1254		NaN	null				Not found	0	0.382564	0	0	0	0	0	0	0	0	0	0	0	0	1.1191	0	0	0	0
chr2232	2232	1	1362		NaN	null				Not found	0	0	0	0	0	0	0	0	0	0	0.400943	0	0	0	0	0	0	0	0
chr2233	2233	1	1018		NaN	null				Not found	0	0	0	0	0	0	0	0	0	0	0	0	0	0	0	0	0	0	0
chr2234	2234	1	1117		NaN	null				Not found	0	0.858972	1.19622	0.919053	0	0	0.647529	0.787805	0.413205	1.86966	2.93331	1.44103	1.24593	1.62457	1.25636	1.13607	12.5486	4.32626	5.78541
chr2235	2235	1	1206		NaN	null				Not found	0	0	0	0	0	0	0	0	0	0	0	0	0	0	0	0	0	0	0
chr2237	2237	1	1061		NaN	null				Not found	0	0	0	0	0	0	0	0	0	0	0	0	0	0	0	0	0	0	0
chr2238	2238	1	1329		NaN	null				Not found	0	0	0	0	0	0	0	0	0	0	0	0	0	0	0	0	0	0	0
chr2239	2239	1	1674		NaN	null				Not found	0	0	0	0	0	0	0	0	0	0	0	0	0	0	0	0	0	0	0
chr2240	2240	1	825		NaN	null				Not found	0	1.163	1.6196	0	0	0	0.876715	0	2.23782	0.50628	0.661921	3.90214	1.68691	0	0	1.53817	16.9901	1.9525	3.35704
chr2241	2241	1	1182		NaN	null				Not found	0	0	0	0	0	0	0	0	0	0.706736	0	0	0	0	0	0	0	1.36278	0
chr2242	2242	1	1209		NaN	null				Not found	0	0	0	0	0	0	0	0	0	0	0	0	0	0	0	0	0	0	0.763594
chr2243	2243	1	1152		NaN	null				Not found	0	0	0	0	0	0	0	0	0	0	0	0	0	0	0	0	0	0	0
chr2244	2244	1	1149		NaN	null				Not found	0	0	0	0	0	0	0	0	0	0	0	0	0	0	0	0	0	0	0
chr2245	2245	1	1611		NaN	null				Not found	0	0	0	0	0	0	0	0	0	0	0	0	0	0	0	0	0	0	0
chr2248	2248	1	1128		NaN	null				Not found	0	0	0	0	0	0	0	0	0	0	0	0	0	1.60873	0	0	0	0	0
chr2250	2250	1	1215		NaN	null				Not found	0	0	0	0	0	0	0	0	0	0	0	0	0	0	0	0	0	0	0
chr2251	2251	1	1278		NaN	null				Not found	0	0	0	0	0	0	0.565955	0	0	0	0	0	0	0	0	0	0	0	0
chr2252	2252	1	1215		NaN	null				Not found	0	0	0	0	0	0	0	0	0	0	0	0	0	0	0	0	0	0	0
chr2253	2253	1	1112		NaN	null				Not found	0	0	0	0	0	0	0	0	0	0	0	0	0	0	0	0	0	0	0
chr2254	2254	1	836		NaN	null				Not found	0	0	0	0	0	0	0.86518	0	0	0	0	0	0	0	0	0	0	0	1.10429
chr2255	2255	1	1185		NaN	null				Not found	0	0	0	0	0	0	0	0	0	0	0	0	0	0	0	0	0	0	0
chr2256	2256	1	889		NaN	null				Not found	0	0	0	0	0	0	0	0	0	0	0	0	0	0	0	0	0	0	0
chr2257	2257	1	853		NaN	null				Not found	0	0	0	0	0	0	0	0	0	0	0	0	0	0	0	0	0	0	0
chr2259	2259	1	2166		NaN	null				Not found	0	1.10742	3.39287	1.89581	0.503023	0.769713	1.33572	1.01567	0.852354	0	0.75635	0	1.92756	0	0	0	6.47128	5.20576	9.37677
chr2260	2260	1	710		NaN	null				Not found	0	0	0	0	0	0	0	0	0	0	0	0	0	0	0	0	0	0	0
chr2261	2261	1	1119		NaN	null				Not found	0	0	0	0	0	0	0	0	0	0	0	0	0	0	0	0	8.35079	2.87902	0
chr2262	2262	1	1083		NaN	null				Not found	0	0	0	0	0	0	0	0	0	0	0	0	0	0	0	0	0	0	0
chr2263	2263	1	1086		NaN	null				Not found	0	0	0	0	0	0	0	0	0	0	0	0	0	0	0	0	0	0	0
chr2264	2264	1	2286		NaN	null				Not found	0	0	0	0	0	0.364654	0	0	0	0	0	0	0	0	0	0	0	0.704642	0
chr2266	2266	1	1994		NaN	null				Not found	0	0	0	0	0	0	0	0	0	0.209469	0	0	0	0	0	0	2.34316	0	0.462982
chr2267	2267	1	2124		NaN	null				Not found	0	0	0	0.483325	0	0	0	0.207151	0	0.196648	0	0	0.655227	0	0	0	2.19975	0.758386	3.47716
chr2271	2271	1	2160		NaN	null				Not found	0	0	0	0	0	0	0	0	0	0	0	0	0	0	0	0	2.16309	0	0
chr2272	2272	1	2023		NaN	null				Not found	0	36.0454	65.7189	129.655	7.00155	241.056	150.879	69.8153	37.8731	55.1265	97.7176	482.97	324.707	9.86708	249.732	182.538	706.729	160.842	504.261
chr2275	2275	1	1509		NaN	null				Not found	0	0	0	0	0	0	0	0	0	0	0	0	0	0	0	0	0	1.06747	0
chr2276	2276	1	1068		NaN	null				Not found	0	0	0	0.48061	0	0	0	0.411975	0	0.391087	0	6.02859	1.30309	0	0	0	4.37478	0	0.864406
chr2279	2279	1	2151		NaN	null				Not found	0	0	0	0	0	0	0	0	0	0	0	0	0	0	0	0	0	0	0
chr2280	2280	1	1093		NaN	null				Not found	0	0	0	0	0	0	0	0	0	0	0	0	0	0	0	0	0	0	0
chr2281	2281	1	1380		NaN	null				Not found	0	0	0	0	0	0	0	0	0	0	0	0	0	0	0	0	3.3857	0	0
chr2282	2282	1	1290		NaN	null				Not found	0	0	0	0	0	0	0	0	0	0	0	0	0	0	0	0	0	0	0.715648
chr2283	2283	1	1290		NaN	null				Not found	0	0	0	0	0	0	0	0	0	0	0	0	0	0	0	0	0	0	0
chr2284	2284	1	1305		NaN	null				Not found	0	0.735227	0.511944	1.96663	0.278301	3.83264	1.10849	1.34862	3.53678	0.640124	0.836912	1.23344	1.06644	0	1.07537	7.77923	3.58028	3.70302	3.53711
chr2285	2285	1	1443		NaN	null				Not found	0	0	0	0	0	0	0	0	0	0	0	0	0	0	0	0	0	0	0
chr2286	2286	1	1217		NaN	null				Not found	0	3.15356	4.94066	6.32651	3.28267	2.73985	1.78297	2.16921	3.79252	5.83449	4.03843	0	5.71775	0	9.22503	7.29902	7.67833	15.8831	9.86147
chr2287	2287	1	1410		NaN	null				Not found	0	0	0	0	0	0	0	0	0	0	0	0	0	0	0	0	0	0	0
chr2288	2288	1	1242		NaN	null				Not found	0	0	0	0	0	0	0	0	0	0	0	0	0	0	0	0	0	0	0
chr2289	2289	1	1242		NaN	null				Not found	0	0	0.537912	0	0	0	0	0	0	0	0	0	0	0	0	0	0	0	0
chr2290	2290	1	1048		NaN	null				Not found	0	0	0	0	0	0	0	0	0	0	0	0	0	0	0	0	0	0	0
chr2291	2291	1	1227		NaN	null				Not found	0	0	0	0	0	0	0	0	0	0	0	0	0	0	0	1.03422	0	0	0.752392
chr2292	2292	1	1668		NaN	null				Not found	0	0	0	0	0	0	0	0	0	0	0	0	0	0	0	0	0	0	0
chr2293	2293	1	1209		NaN	null				Not found	0	0	0	0	0	0	0	0	0	0	0	0	0	0	0	0	0	0	0
chr2294	2294	1	1418		NaN	null				Not found	0	0	0	0	0	0	0	0	0	0	0	0	0	0	0	0.894913	0	0	0
chr2295	2295	1	1191		NaN	null				Not found	0	0	0	0	0	0	0	0	0	0	0	0	0	0	0	0	0	0	0
chr2296	2296	1	1179		NaN	null				Not found	0	0	0	0	0	0	0	0	0	0	0	0	0	0	0	0	0	0	0
chr2297	2297	1	956		NaN	null				Not found	0	0	0	0	0	0	0	0	0	0	0	0	0	0	0	0	0	0	0
chr2298	2298	1	1368		NaN	null				Not found	0	0	0	0	0	0	0	0	0	0	0	0	0	0	0	0	0	0	0
chr2299	2299	1	1479		NaN	null				Not found	0	0	0	0	0	0	0	0	0	0	0	0	0	0	0	0	0	0	0
chr2300	2300	1	1095		NaN	null				Not found	0	0.87623	0.610125	0.937518	1.99004	0	0.660539	1.20545	0.421507	0	0	2.93997	0	0	1.2816	1.15889	0	0	0.843092
chr2301	2301	1	1149		NaN	null				Not found	0	0	0	0	0	0	0	0	0	0	0	0	0	0	0	0	0	0	0
chr2302	2302	1	2094		NaN	null				Not found	0	0	0	0	0	0	0	0	0	0	0	0	0	0	0	0	0	0	0.440872
chr2303	2303	1	918		NaN	null				Not found	0	0	0	0	0	0	0	0	0	0	0	0	0	0	0	0	0	0	0
chr2304	2304	1	2167		NaN	null				Not found	0	0	0	0.236867	0	0	0.66755	0.203041	0.21299	0	0	0	0.642225	0	0	0	0	0	0
chr2305	2305	1	1242		NaN	null				Not found	0	0	0	0	0	0	0	0	0	0	0	0	0	0	0	0	0	0	0
chr2306	2306	1	939		NaN	null				Not found	0	0	0.711487	0.546636	0	0	0	0	0	0	0	0	1.48211	0	0	0	0	0	0
chr2307	2307	1	1134		NaN	null				Not found	0	0	0	0	0	0	0	0	0	0	0	0	0	0	0	0	0	0	0
chr2308	2308	1	1470		NaN	null				Not found	0	0	0	0	0.741189	1.13415	0.492034	0.598624	0.627959	1.13655	1.11446	1.09499	0.946736	0	0	2.58977	0	3.28737	0
chr2309	2309	1	1218		NaN	null				Not found	0	0	0	0.421421	0.29818	0	0.593834	0	0	0	0	0	0	0	0	0	0	0	0
chr2310	2310	1	1116		NaN	null				Not found	0	0	0	0	0	0	0	0	0	0	0	0	0	0	0	0	0	0	0
chr2311	2311	1	1113		NaN	null				Not found	0	0	0	0	0	0	0	0	0	0	0	0	0	0	0	0	4.1979	0	0
chr2312	2312	1	1110		NaN	null				Not found	0	0	0.60188	0.462425	0	0	0	0	0	0	0	0	0	0	1.26429	0	0	0	0
chr2313	2313	1	2149		NaN	null				Not found	0	0	0	0	0	0	0	0.204741	0.214774	0	0.762334	0	0.647604	0	0	0	0	0	0
chr2314	2314	1	1149		NaN	null				Not found	0	0	0	0	0	0	0	0	0.401697	0	0	0	0	0	0	0	0	0	0
chr2315	2315	1	1095		NaN	null				Not found	0	0	0	0	0.331674	0	0	0.401816	0	0	0	0	0	0	0	0	0	0	0
chr2316	2316	1	1089		NaN	null				Not found	0	0	0	0	0	0	0	0	0	0	0	0	0	0	0	0	0	0	0
chr2317	2317	1	1086		NaN	null				Not found	0	0	0.615181	0	0	0.767587	0.666013	0	0	0	0.502841	0	0	0	0	0	0	0	0
chr2318	2318	1	1080		NaN	null				Not found	0	0	0	0	0	0	0	0	0	0	0	0	0	0	0	0	0	0	0
chr2319	2319	1	1092		NaN	null				Not found	0	0	0	0	0	0	0	0	0	0	0	0	0	0	0	0	0	0	0
chr2320	2320	1	1092		NaN	null				Not found	0	0	0	0	0	0	0	0	0	0	0	0	0	0	0	0	0	0	0
chr2322	2322	1	759		NaN	null				Not found	0	0	0	0	0	0	0	0	0	0	0	0	0	0	0	0	6.15582	0	0
chr2323	2323	1	1158		NaN	null				Not found	0	0	0	0	0	0	0	0	0	0	0	0	0	0	0	0	0	0	0
chr2327	2327	1	1128		NaN	null				Not found	0	0	0	0	0	0	0	0	0	0	0	0	0	0	0	0	0	0	0
chr2331	2331	1	2098		NaN	null				Not found	0	0	0	0	0	0	0	0	0	0	0	0	0	0	0	0	0	0	0
chr2335	2335	1	1389		NaN	null				Not found	0	0	0	0	0	0	0	0	0	0	0	0	0	0	0	0	0	0	0
chr2338	2338	1	1062		NaN	null				Not found	0	0	0	0	0	0	0	0	0	0	0	0	0	0	0	0	0	0	0
chr2340	2340	1	1011		NaN	null				Not found	0	0	0	1.01541	0	0.82453	0.715421	0.435202	0	1.65255	0.540143	0	1.37656	0	0	1.25518	4.62143	0	4.5657
chr2342	2342	1	1098		NaN	null				Not found	0	0	0	0	0	0	0	0	0	0	0	0	0	0	0	0	0	0	0
chr2345	2345	1	1989		NaN	null				Not found	0	0	0	0	0	0	0	0	0	0	0	0	0	0	0	0	0	0	0
chr2348	2348	1	2005		NaN	null				Not found	0	0.478539	0	0.256006	0	0	0.360743	0.219446	0	0	0	0	0	0	0	0	2.33031	0	0
chr2351	2351	1	2207		NaN	null				Not found	0	0	0	0	0	0	0	0	0	0	0	0.729332	0	0	0	0	0	0	0
chr2354	2354	1	2121		NaN	null				Not found	0	0	0	0	0	0	0	0	0	0	0	0	0	0	0	0	0	0	0
chr2355	2355	1	2222		NaN	null				Not found	0	0	0	0	0	0	0.325513	0.198015	0	0	0	0	0	0	0	0	2.10273	0	0
chr2360	2360	1	1269		NaN	null				Not found	0	0	0	0	0	0	0	0	0	0	0	0	0	0	0	0	0	0	0
chr2362	2362	1	2048		NaN	null				Not found	0	0.234246	0.326214	0.25063	0	0.407031	0	0.214838	0.225366	0	0	0	0	0	0	0	0	0.786529	0.901548
chr2366	2366	1	1059		NaN	null				Not found	0	0	0.630865	0	0	0	0	0	0	0	0	0	0	0	0	0	0	0	0
chr2367	2367	1	1245		NaN	null				Not found	0	0.38533	1.07323	0	0	0	0	0.706809	0	0.335487	0.877245	0	0	0	1.12719	0	3.75282	1.29382	0.741514
chr2371	2371	1	2169		NaN	null				Not found	0	0.221178	0.616032	0	0.502327	0	0	0.405707	0	0.385137	0	0	0	0	0	0	2.15411	0	1.70251
chr2378	2378	1	2248		NaN	null				Not found	0	0	0	0	0	0	0	0.195725	0	0.185801	0	0	0	0	0	0	0	0.716553	0
chr2379	2379	1	911		NaN	null				Not found	0	0	0	0.563437	0	0	0	0	0	0	0	0	0	0	0	0	0	0	0
chr3001	3001	1	1695		NaN	null				Not found	0	0.28303	0	0	0	0.491799	0.42672	0	0.272301	0.24642	0.322174	1.89927	0	0	0	0.748665	0	0	0
chr3002	3002	1	2136		NaN	null				Not found	0	0	0	0	0	0	0	0	0	0	0.255658	0	0	0	0	0	0	0	0.432203
chr3003	3003	1	2154		NaN	null				Not found	0	0	0	0	0	0	0	0	0	0	0	0	0	0	0	0.589131	0	0.747823	0
chr3004	3004	1	2121		NaN	null				Not found	0	0	0	0	0.171232	0	0	0	0	0	0	0	0	0	0	0	0	0	0
chr3005	3005	1	2112		NaN	null				Not found	0	0	0	0	0	0	0	0	0	0	0	0	0	0	0	0	0	0	0
chr3006	3006	1	2103		NaN	null				Not found	0	0.22812	0	0	0	0	0	0.20922	0	0	0	0	0	0	0.667312	0	0	0	0
chr3007	3007	1	2211		NaN	null				Not found	0	0	0	0	0	0	0	0	0	0	0	0	0	0	0	0	0	0.728544	0.417542
chr3008	3008	1	2031		NaN	null				Not found	0	0	0	0.505457	0	0	0	0	0	0	0	0	0.68523	0	0	0	0	0.793113	0
chr3009	3009	1	2091		NaN	null				Not found	0	0	0.319506	0	0	0	0	0	0	0	0	0	0	0	0	0	0	0	0
chr3010	3010	1	2085		NaN	null				Not found	0	0.230089	1.2817	0.738548	0	0	1.04071	0.211026	0.442734	0.200327	0	0	0	0.870333	0	0.608627	0	1.54514	0.442775
chr3011	3011	1	2082		NaN	null				Not found	0	0	0	0	0	0	0	0	0	0	0.262289	0	0	0	0	0	0	1.54737	0
chr3012	3012	1	2082		NaN	null				Not found	0	0	0	0	0	0	0	0	0	0	0	0	0	0	0	0	0	0	0
chr3013	3013	1	2157		NaN	null				Not found	0	0	0	0	0	0	0	0	0	0	0	0	0	0	0	0	0	0	0
chr3014	3014	1	2076		NaN	null				Not found	0	0	0.321814	0.4945	0	0	0	0	0	0	0	0	0	0	0	0	0	0	0
chr3015	3015	1	2073		NaN	null				Not found	0	0	0	0	0	0	0	0.212247	0	0	0	0	0	0	0	0	0	0	0
chr3016	3016	1	2199		NaN	null				Not found	0	0	0	0	0	0	0	0	0	0	0	0	0	0	0	0	0	0	0.839641
chr3017	3017	1	2202		NaN	null				Not found	0	0.217864	0	0	0	0	0	0	0	0	0	0	0	0	0	0	0	0	0
chr3018	3018	1	2064		NaN	null				Not found	0	0	0	0	0.175961	0	0	0	0	0	0	0	0	0	0	0	0	0	0.44728
chr3019	3019	1	2124		NaN	null				Not found	0	0	0	0	0.17099	0	0	0	0	0	0	0	0	0	0	0	0	0	0
chr3020	3020	1	2049		NaN	null				Not found	0	0	0	0	0	0	0	0	0	0	0	0	0	0	0	0	0	0	0
chr3021	3021	1	2079		NaN	null				Not found	0	0	0	0	0	0	0	0	0	0	0	0	0	0	0	0	0	0	0
chr3022	3022	1	2061		NaN	null				Not found	0	0	0	0	0	0	0	0	0	0	0	0	0	0	0	0	0	0	0
chr3023	3023	1	2115		NaN	null				Not found	0	0	0	0	0	0	0	0	0	0	0	0	0	0	0	0	0	0	0
chr3024	3024	1	2034		NaN	null				Not found	0	0.235858	0	0	0	0	0	0	0	0	0	0	0	0	0	0	0	0	0
chr3025	3025	1	1717		NaN	null				Not found	0	0.83821	0.778202	0.89684	0.634565	1.94199	0.421252	1.02502	0.537623	0.486524	1.27218	1.87494	0.810542	2.11374	0.817331	0.739072	8.16354	2.81446	3.76371
chr3026	3026	1	2055		NaN	null				Not found	0	0	0	0	0	0	0	0	0	0	0	0	0	0	0	0	0	0	0
chr3027	3027	1	1755		NaN	null				Not found	0	0	0	0	0	0	0	0	0	0	0	0	0	0	0	0	0	0	0
chr3028	3028	1	2049		NaN	null				Not found	0	0	0	0	0	0	0	0	0	0	0	0	0	0	0	0	0	0	0
chr3029	3029	1	1859		NaN	null				Not found	0	0	0	0	0	0	0	0	0	0	0	0	0	0	0	0	0	0	0
chr3030	3030	1	2016		NaN	null				Not found	0	0	0	0	0	0	0	0	0	0	0	0	0	0	0	0	0	0	0.457929
chr3031	3031	1	1995		NaN	null				Not found	0	45.6891	54.5855	65.3514	7.64595	50.977	59.4584	47.6379	52.2858	50.6661	59.3987	49.2169	63.4811	14.5535	81.5987	92.2322	348.956	214.775	253.587
chr3032	3032	1	2055		NaN	null				Not found	0	0	0	0	0	0	0	0	0	0	0	0	0	0	0	0	0	0	0
chr3033	3033	1	1743		NaN	null				Not found	0	0.825707	1.14989	0.588974	0.416733	0.478256	0	0.504864	1.32401	0.7189	1.25321	0	0	5.20552	0	0	5.36118	4.6208	4.23722
chr3034	3034	1	2034		NaN	null				Not found	0	0	0	0	0	0	0	0	0	0	0	0	0	0	0	0	0	0	0
chr3035	3035	1	2070		NaN	null				Not found	0	0	0	0	0	0	0	0	0	0	0	0	0	0	0	0	0	0.77817	0
chr3036	3036	1	1986		NaN	null				Not found	0	0	0	0	0	0	0	0	0	0	0	0	0	0	0	0	0	0	0
chr3037	3037	1	2043		NaN	null				Not found	0	0.234819	0	0.753732	0	0	0	0.215364	0	0	0	0.787878	0	0	0.68691	0	2.28696	2.36536	2.25939
chr3038	3038	1	1740		NaN	null				Not found	0	0	0.383958	0	0	0	0.415684	0	0	0	0	0.925077	0	0	0	0	0	0	0
chr3039	3039	1	1733		NaN	null				Not found	0	0	0.385509	0	0	0	0.417363	0	0.26633	0	0.630219	0	0	0	0	1.4645	0	0	0
chr3040	3040	1	2064		NaN	null				Not found	0	0	0	0	0.351921	0	0	0.213173	0	0.202365	0	0	0	0	0	0	0	0	0.44728
chr3041	3041	1	1971		NaN	null				Not found	0	0	0	0	0	0	0	0	0	0	0	0	0	0	0	0	0	0	0
chr3042	3042	1	2040		NaN	null				Not found	0	0.235165	0	0	0	0	0	0	0	0	0	0	0	0	0	0	0	0	0
chr3043	3043	1	1971		NaN	null				Not found	0	0	0	0	0	0	0	0	0	0	0	0	0	0	0	0	0	0	0
chr3044	3044	1	1965		NaN	null				Not found	0	0	0	0	0	0	0	0	0	0	0	0	0	0	0	0	0	0	0
chr3045	3045	1	2010		NaN	null				Not found	0	0	0	0	0	0	0	0	0	0	0	0	0	0	0	0	0	0	0
chr3046	3046	1	1974		NaN	null				Not found	0	0	0	0	0	0	0	0	0	0	0	0	0	0	0	0	0	0	0
chr3047	3047	1	1980		NaN	null				Not found	0	0	0	0	0	0	0	0	0	0	0	0	0	0	0	0	2.35973	0	0
chr3048	3048	1	1956		NaN	null				Not found	0	0	0	0	0	0	0	0	0	0	0	0	0	0	0	0	2.38868	0	0
chr3049	3049	1	2049		NaN	null				Not found	0	1.17066	1.63027	2.25457	0.177249	2.44099	1.76498	1.2884	1.12628	0.611539	0.533026	2.35671	0.67921	0	0.684899	0.61932	2.28027	3.93073	2.25277
chr3050	3050	1	1992		NaN	null				Not found	0	0	0	0	0	0	0	0	0	0	0	0	0	0	0	0	0	0	0
chr3052	3052	1	1944		NaN	null				Not found	0	0	0	0	0	0	0	0	0	0	0	0	0	0	0	0	0	0	0
chr3053	3053	1	1944		NaN	null				Not found	0	0	0	0	0	0	0	0	0.237423	0.429713	0	0	0	0	0	0	2.40343	0	0.949779
chr3055	3055	1	2106		NaN	null				Not found	0	0.455589	0.31723	0.731184	0.517354	0.791642	0.686885	0	1.31496	0	0.2593	0	0	0.861655	0	0	0	1.52974	1.31508
chr3057	3057	1	1639		NaN	null				Not found	0	0	0	0	0	0	0	0	0	0	0	0	0	0	0	0	0	0	0
chr3058	3058	1	1932		NaN	null				Not found	0	0	0	0	0	0	0	0.227737	0	0	0	0	0	0	0	0	0	0	0.477839
chr3059	3059	1	1926		NaN	null				Not found	0	0	0	0	0	0	0	0	0	0	0	0	0	0	0	0	2.42589	0	0
chr3060	3060	1	1977		NaN	null				Not found	0	0	0	0	0	0	0	0	0	0	0	0	0	0	0	0	0	0	0
chr3061	3061	1	1917		NaN	null				Not found	0	0	0	0.267758	0	0	0	0	0	0	0	0	0	0	0	0	0	0	0.481578
chr3062	3062	1	1681		NaN	null				Not found	0	0	0	0	0	0	0	0	0	0	0	0	0	0	0	0	0	0	0
chr3064	3064	1	2060		NaN	null				Not found	0	0	0	0	0	0.40466	0	0	0	0	0	0	0	0	0	0	0	0	0
chr3065	3065	1	1914		NaN	null				Not found	0	0	0	0	0	0	0	0	0	0	0	0	0	0	0	0	0	0	0
chr3066	3066	1	1619		NaN	null				Not found	0	0	0	0	0	0	0	0	0.285083	0	0	0	0	0	0	0.783809	0	0	0.570219
chr3067	3067	1	1911		NaN	null				Not found	0	0	0	0	0	0	0	0	0	0	0	0	0	0	0	0	0	0	0
chr3068	3068	1	1968		NaN	null				Not found	0	0	0	0	0	0	0	0	0	0	0	0	0	0	0	0	0	0	0
chr3069	3069	1	1832		NaN	null				Not found	0	0	0	0	0	0	0	0	0	0	0	0	0	0	0	0.692679	0	0	0.503922
chr3070	3070	1	2019		NaN	null				Not found	0	0	0	0	0	0	0	0.435848	0	0	0	0	0	0	0	0	0	0	0
chr3071	3071	1	1929		NaN	null				Not found	0	0.74609	1.73169	0.798276	0.941376	1.72856	0	1.36855	0.957076	1.08264	1.69855	4.1722	0.721463	1.88144	2.18251	3.28924	7.26635	6.6804	9.57165
chr3072	3072	1	1905		NaN	null				Not found	0	0	0	0	0	0	0	0	0	0.219255	0	0	0	0	0	0	0	0	0.484612
chr3073	3073	1	1905		NaN	null				Not found	0	0	0	0	0	0	0	0	0	0	0	0	0	0	0	0	0	0	0
chr3074	3074	1	1707		NaN	null				Not found	0	0	0.391381	0	0	0.976684	0.42372	0	0.270386	0	0	0	0	0	0	0	0	0.943651	2.16329
chr3075	3075	1	1971		NaN	null				Not found	0	0	0	0	0	0	0	0	0	0	0	0	0	0	0	0	0	0	0
chr3076	3076	1	2016		NaN	null				Not found	0	0	0	0	0	0	0	0	0	0	0	0	0	0	0	0	0	0	0
chr3078	3078	1	1623		NaN	null				Not found	0	0	0	0	0	0	0	0	0	0	0	0	0	0	0	0	0	0	0
chr3079	3079	1	1596		NaN	null				Not found	0	0	0	0	0	0	0	0	0	0	0	0	0	0	0	0	0	0	0
chr3080	3080	1	1680		NaN	null				Not found	0	0	0	0	0	0	0	0	0	0	0	0	0	0	0	0	0	0	0.549515
chr3081	3081	1	1992		NaN	null				Not found	0	0	0	0	0	0	0	0	0	0	0	0	0	0	0	0	0	0	0
chr3082	3082	1	1980		NaN	null				Not found	0	0	0	0	0	0	0	0	0	0.21095	0	0	0	0.916487	0	0	0	0	0
chr3083	3083	1	1600		NaN	null				Not found	0	0	0	0	0	0	0	0	0	0	0	0	0	0	0	0	0	0	0
chr3084	3084	1	1720		NaN	null				Not found	0	0	0	0	0	0	0	0	0	0	0	0	0	0	0	0	0	0	0
chr3085	3085	1	1893		NaN	null				Not found	0	0	0	0	0	0	0	0	0	0	0	0	0	0	0	0	0	0	0
chr3086	3086	1	1872		NaN	null				Not found	0	0	0.356884	0	0	0	0	0	0	0	0	0	0	0	0	0	0	0.860476	0
chr3088	3088	1	1908		NaN	null				Not found	0	0	0	0.269021	0	0	0	0	0	0	0	0	0	0	0	0	0	0	0
chr3089	3089	1	1869		NaN	null				Not found	0	0	0	0	0	0	0	0	0	0	0	0	0	0	0	0	2.49987	0	0.493946
chr3090	3090	1	1866		NaN	null				Not found	0	0	0	0	0	0	0	0.235792	0	0	0	0	0	0	0	0	0	0	0
chr3091	3091	1	1917		NaN	null				Not found	0	0	0	0	0	0	0	0	0	0	0	0	0.725979	0	0	0	0	0	0
chr3092	3092	1	1860		NaN	null				Not found	0	0	0	0	0	0	0	0	0	0	0	0	0	0	0	0	0	0	0
chr3093	3093	1	1903		NaN	null				Not found	0	0	0	0	0	0	0	0	0	0	0	0	0	0	0	0	0	0	0
chr3094	3094	1	1983		NaN	null				Not found	0	0	0	0	0	0	0	0	0	0	0	0	0	0	0	0	0	0	0
chr3095	3095	1	1854		NaN	null				Not found	0	0	0	0	0	0	0	0	0	0	0	0	0	0	0	0	0	0	0
chr3096	3096	1	1899		NaN	null				Not found	0	26.0204	26.7375	29.7325	1.72125	29.4108	37.3262	27.5717	23.8188	22.2147	24.1554	32.2096	43.9716	0.955579	50.9909	47.445	172.227	123.843	136.606
chr3097	3097	1	1854		NaN	null				Not found	0	0	0.720697	0.276856	0	0.449622	0.390124	0.474637	0	0.450573	0.294544	0	0	0	0	0	2.5201	0	1.49383
chr3098	3098	1	1887		NaN	null				Not found	0	0	0	0	0	0	0	0	0.244594	0	0	0	0	0	0	0	0	0	0
chr3099	3099	1	1854		NaN	null				Not found	0	0	0	0	0	0	0	0	0	0	0	0	0	0	0	0	0	0	0
chr3100	3100	1	1869		NaN	null				Not found	0	0	0	0	0	0	0	0	0	0.223478	0	0	0	0	0	0	0	0.861858	0.493946
chr3101	3101	1	1878		NaN	null				Not found	0	0	0	0	0	0	0	0	0	0	0	0	0	0	0	0	0	0	0
chr3102	3102	1	1553		NaN	null				Not found	0	0	0	0	0	0	0	0	0	0	0	0	0	0	0	0	0	0	0
chr3103	3103	1	1860		NaN	null				Not found	0	0	0	0	0	0	0	0	0	0.22456	0	0	0	0	0	0	0	0.866028	0
chr3104	3104	1	1321		NaN	null				Not found	0	294.16	308.503	317.067	161.109	225.911	288.55	269.123	258.901	263.383	257.54	281.473	337.127	254.133	420.688	366.959	668.477	548.725	667.405
chr3105	3105	1	1872		NaN	null				Not found	0	0	0	0	0	0	0	0	0	0	0	0	0	0	0	0	2.49587	0	0.493155
chr3106	3106	1	1908		NaN	null				Not found	0	2.76577	1.4006	4.84237	0.951737	4.80587	1.51633	1.84482	2.66093	1.75128	3.4345	1.68725	2.18821	2.85322	5.8841	7.31596	4.89755	4.2212	5.32235
chr3107	3107	1	1860		NaN	null				Not found	0	1.80546	1.07756	1.10385	0	0.896343	0	0.946213	0.744435	0.898239	0.587188	0	0	0.975616	1.50899	1.3645	7.53591	0	2.48168
chr3108	3108	1	1839		NaN	null				Not found	0	0	0	0	0	0	0.393306	0	0	0	0	0	0	0	0	0.690042	0	0	0
chr3109	3109	1	1644		NaN	null				Not found	0	0	0	0	0	0	0	0	0.280748	0	0	0	0	0	0	0	0	0	0.561548
chr3110	3110	1	1905		NaN	null				Not found	0	17.8799	19.99	18.3222	6.482	13.1275	20.123	12.2412	13.5679	10.305	15.7662	15.2091	15.3416	10.4783	32.4135	39.302	73.579	66.8001	53.3073
chr3111	3111	1	1836		NaN	null				Not found	0	0	0.363882	0	0	0	0	0	0	0	0	0	0	0	0	0	0	0	0.502824
chr3112	3112	1	1866		NaN	null				Not found	0	0	0	0	0.194632	0	0	0	0	0.447675	0	0	0.745821	0	0	0	0	2.58973	0.49474
chr3113	3113	1	1947		NaN	null				Not found	0	0	0	0	0	0	0	0	0	0.214525	0	0	0	0	0	0	0	0	0
chr3114	3114	1	1833		NaN	null				Not found	0	0	0	0	0	0	0	0	0	0	0.297919	0	0	0	0	0	0	0	0
chr3115	3115	1	1857		NaN	null				Not found	0	0	0	0.276409	0	0	0.778988	0	0	0	0	0	0	0	0	0	0	0.867427	0.994276
chr3116	3116	1	1833		NaN	null				Not found	0	0	0	0	0	0	0	0	0	0	0	0	0	0	0	0	0	0	0
chr3117	3117	1	1830		NaN	null				Not found	0	0	0	0	0	0	0	0	0	0	0	0	0	0	0	0	0	0	0
chr3118	3118	1	1668		NaN	null				Not found	0	0	0	0	0	0	0	0	0	0	0	0	0	0	0	0	2.80112	0	0.553468
chr3119	3119	1	1827		NaN	null				Not found	0	0	0	0	0	0.456267	0	0	0	0	0	0	0	0	0	0	0	0.88167	0
chr3120	3120	1	1526		NaN	null				Not found	0	0	0	0	0	0	0	0	0	0	0	0	0	0	0	0	0	0	0
chr3121	3121	1	1848		NaN	null				Not found	0	0	0	0	0	0	0	0	0	0	0	0	0	0	0	0	0	0	0
chr3122	3122	1	1815		NaN	null				Not found	0	0	0	0	0	0	0	0	0	0	0	0	0	0	0	0	0	0	0.508642
chr3123	3123	1	1812		NaN	null				Not found	0	0	0	0	0	0	0	0.485639	0	0	0	0	0	0	0	0	0	0	0
chr3124	3124	1	1812		NaN	null				Not found	0	0	0	0	0	0	0	0	0	0	0	0	0	0	0	0	0	0	0
chr3125	3125	1	1848		NaN	null				Not found	0	0	0	0	0	0	0	0	0	0	0	0	0	0	0	0	0	0	0
chr3126	3126	1	1809		NaN	null				Not found	0	0	0	0	0	0	0	0	0	0	0	0	0	0	0	0.701485	0	0	1.53099
chr3127	3127	1	1628		NaN	null				Not found	0	0	0	0	0	0	0	0	0	0	0	0	0	0	0	0	0	0	0
chr3128	3128	1	1806		NaN	null				Not found	0	0.265634	0	0	0	0	0	0	0	0	0	0	0	0	0	0	0	0	0
chr3129	3129	1	1702		NaN	null				Not found	0	0	0	0	0	0	0	0	0	0	0	0	0	0	0	0	0	0	0
chr3130	3130	1	1827		NaN	null				Not found	0	0	0	0	0	0	0	0	0	0	0	0	0	0	0	0	0	0	0
chr3131	3131	1	1839		NaN	null				Not found	0	0	0	0	0	0	0	0	0	0	0	0	0.756771	0	0	0	0	0	0
chr3132	3132	1	1815		NaN	null				Not found	0	0	0	0	0	0	0	0	0	0	0	0	0	0	0	0	0	0.8875	0.508642
chr3133	3133	1	1803		NaN	null				Not found	0	0	0	0	0	0	0	0	0	0	0	0	0	0	0	0	0	0	0
chr3134	3134	1	1800		NaN	null				Not found	0	0	0	0	0	0	0	0	0	0	0	0	0	0	0	0	0	0	0
chr3135	3135	1	1854		NaN	null				Not found	0	0.258757	0	0	0	0	0	0	0	0	0	0	0	0	0	0	0	0.86883	0.497943
chr3136	3136	1	1800		NaN	null				Not found	0	0	0	0	0	0	0	0	0	0.232045	0	0	0	0	0	0	2.5957	0.894895	0
chr3137	3137	1	1884		NaN	null				Not found	0	0	0	0	0	0	0	0	0	0	0	0	0	0	0	0	0	0	0.490013
chr3138	3138	1	1496		NaN	null				Not found	0	0	0	0	0	0	0	0	0	0	0	0	0	0	0	0	0	1.07675	0
chr3139	3139	1	1917		NaN	null				Not found	0	0	0	0	0	0	0	0	0	0	0	0	0	0.946607	0.732059	0.661965	0	0	0
chr3140	3140	1	1797		NaN	null				Not found	0	0	0	0	0.202105	0	0	0	0.256845	0	0	0	0	0	0	0	0	0	0
chr3141	3141	1	1498		NaN	null				Not found	0	0	0	0	0	0	0	0	0	0	0	0	0	0	0	0	0	0	0
chr3142	3142	1	1650		NaN	null				Not found	0	0	0	0	0	0	0	0	0	0	0	0	0	0	0	0	0	0	0
chr3143	3143	1	1860		NaN	null				Not found	0	0	0	0	0	0	0	0	0	0	0	0	0	0	0	0	0	0	0
chr3144	3144	1	1702		NaN	null				Not found	0	0	0.39253	0	0	0	0	0	0	0	0	0	0	0	0	0	0	0.946423	0
chr3145	3145	1	1767		NaN	null				Not found	0	0	0	0	0	0	0	0	0	0	0	0	0	0	0	0	0	0	0
chr3146	3146	1	1827		NaN	null				Not found	0	0	0	0.280948	0	0	0	0.240826	0	0	0	0	0	0	0	0	0	0	0
chr3147	3147	1	1845		NaN	null				Not found	0	0	0	0	0	0	0	0	0	0.226385	0	0	0	0	0.760627	0	0	0	0
chr3148	3148	1	1779		NaN	null				Not found	0	0	0	0	0	0	0	0	0.259443	0	0	0	0	0	0	0	2.62634	0	0
chr3149	3149	1	1851		NaN	null				Not found	0	0	0	0	0	0	0	0	0	0	0	0	0	0	0	0	0	0	0
chr3150	3150	1	1848		NaN	null				Not found	0	0	0	0	0	0	0	0	0	0	0	0	0	0	0	0	0	0	0
chr3151	3151	1	1782		NaN	null				Not found	0	0	0	0	0	0	0	0	0	0	0	0	0	0	0	0	0	0	0
chr3152	3152	1	1650		NaN	null				Not found	0	0.290749	0.404901	0.311086	0	0	0.438358	0	0.559454	0.50628	0.330961	0	0	0	0.850519	0	0	0	0
chr3153	3153	1	1779		NaN	null				Not found	0	0	0	0	0	0	0	0	0	0	0	0	0	0	0	0	0	0	0
chr3154	3154	1	1701		NaN	null				Not found	0	0	0	0.301758	0	0.490064	0	0	0	0	0.321038	0	0	0	0.825019	0	0	0	0.542731
chr3155	3155	1	1803		NaN	null				Not found	0	0	0	0	0	0	0	0	0	0	0	0	0	0	0	0	0	0	0.512027
chr3156	3156	1	1478		NaN	null				Not found	0	0	0	0.347288	0.245726	0	0	0	0	0	0	0	0	0	0	0.858584	0	1.08986	0
chr3157	3157	1	1821		NaN	null				Not found	0	0	0	0	0	0	0	0	0	0	0	0	0	0	0.770652	0	0	0	0
chr3158	3158	1	1899		NaN	null				Not found	0	0	0	0	0	0	0	0	0	0	0	0	0	0	0	0	0	0	0
chr3159	3159	1	1956		NaN	null				Not found	0	0	0	0	0	0.426176	0.36978	0	0.235966	0	0.279185	0	0	0	0	0	2.38868	0.823523	0
chr3160	3160	1	1791		NaN	null				Not found	0	0	0	0	0	0	0	0	0	0	0	0	0	0	0	0	0	0.899392	0
chr3161	3161	1	1818		NaN	null				Not found	0	0	0	0	0	0	0	0	0	0	0	0	0	0	0	0	0	0	0.507803
chr3162	3162	1	1773		NaN	null				Not found	0	0	0	0	0	0	0	0	0	0	0	0.907859	0	0	0	0	0	0	0
chr3163	3163	1	1776		NaN	null				Not found	0	0.270121	0	0.289015	0	0	0	0	0	0	0	0	0	0	0	0	0	0	0
chr3164	3164	1	1839		NaN	null				Not found	0	0	0	0	0	0	0	0	0	0	0	0	0	0	0	0	0	0	0
chr3165	3165	1	1568		NaN	null				Not found	0	0	0	0	0.231622	0	0.461282	0	0	0	0	0	0	0	0	0	0	1.0273	1.7663
chr3166	3166	1	1767		NaN	null				Not found	0	0	0	0	0	0	0	0	0	0	0	0	0	0	0	0	5.28836	0.911608	1.56738
chr3167	3167	1	1345		NaN	null				Not found	0	0	0	0	0	0	0	0	0	0	0	0	0	0	0	0	0	0	0
chr3168	3168	1	1555		NaN	null				Not found	0	0	0	0	0	0	0	0	0	0	0	0	0	0	0	0	0	0	0
chr3169	3169	1	1794		NaN	null				Not found	0	0	0	0	0	0	0	0	0	0	0.304395	0	0	0	0	0	0	0	0
chr3170	3170	1	1839		NaN	null				Not found	0	7.56516	8.71891	8.09431	4.73974	5.43947	5.11298	7.89539	5.27055	9.76633	5.64199	7.00222	7.56771	10.8543	5.34176	6.21038	45.7318	45.5477	33.6343
chr3171	3171	1	1761		NaN	null				Not found	0	0	0	0	0	0	0	0	0	0	0	0	0	0	0	0	0	0	0
chr3172	3172	1	1875		NaN	null				Not found	0	0	0	0	0	0	0	0	0	0	0	0	0	0	0	0	0	0	0
chr3173	3173	1	1887		NaN	null				Not found	0	0	0	0	0	0	0	0	0	0.221347	0.289393	0	0	0	0	0	0	0	0
chr3174	3174	1	1758		NaN	null				Not found	0	0	0	0	0	0	0.411428	0	0	0.237589	0	0	0	0	0	0	0	0	0
chr3175	3175	1	1758		NaN	null				Not found	0	0	0	0	0	0	0	0	0	0	0.310629	0	0	0	0	0	5.31543	0	0.525134
chr3176	3176	1	1516		NaN	null				Not found	0	0	0	0	0	0	0	0	0	0	0	0	0	0	0	0	0	0	0
chr3177	3177	1	1821		NaN	null				Not found	0	0	0	0	0	0	0	0	0	0	0	0	0	0	0	0	0	0	0
chr3178	3178	1	1519		NaN	null				Not found	0	0.315823	0.87964	0.337914	0	0.548782	0.476162	0.289657	0.303851	0	0.359503	0	0.916196	0	0.923869	0.83541	0	1.06044	0
chr3179	3179	1	1755		NaN	null				Not found	0	0	0	0	0	0	0	0	0	0	0	0	0	0	0	0	2.66226	0	0
chr3180	3180	1	1752		NaN	null				Not found	0	0	0	0	0	0	0	0.251135	0	0	0.623385	0	0.79435	0	2.40301	0	0	0	1.05386
chr3181	3181	1	2001		NaN	null				Not found	0	0	0.333876	0	0	0	0	0	0	0	0	0	0	0	0	0	0	0	0
chr3182	3182	1	1824		NaN	null				Not found	0	0	0	0	0	0	0	0	0	0	0	0	0	0	0.769384	0	0	0	0
chr3183	3183	1	1546		NaN	null				Not found	0	0	0	0	0	0	0	0	0	0	0	0	0	0	0	0	0	0	0.597144
chr3184	3184	1	1429		NaN	null				Not found	0	0	0	0	0	0	0	0	0	0	0	0	0	1.26987	0	0	0	0	0.646036
chr3185	3185	1	1749		NaN	null				Not found	0	0	0	0	0	0	0	0	0	0	0	0	0	0	0	0.72555	0	0	0
chr3186	3186	1	1746		NaN	null				Not found	0	0	0	0	0	0	0	0	0	0	0	0	0	0	0	0	0	0	0.528743
chr3187	3187	1	1527		NaN	null				Not found	0	0	0	0	0	0.545907	0	0	0	0	0	0	0	0	0	0	0	0	0
chr3188	3188	1	1818		NaN	null				Not found	0	0	0	0	0	0	0	0	0	0	0	0	0	0	0	0	0	0	0
chr3189	3189	1	1773		NaN	null				Not found	0	0	0	0	0	0	0	0	0	0	0	0	0	0	0	0	0	0	0
chr3190	3190	1	1503		NaN	null				Not found	0	0	0	0	0	0	0	0	0	0	0	0	0	1.20735	0	0	0	0	0
chr3191	3191	1	1743		NaN	null				Not found	0	0	0.383297	0	0	0	0	0	0	0	0	0	0	0	0	0	0	0	0
chr3192	3192	1	1674		NaN	null				Not found	0	14.6156	15.9638	15.0247	6.2917	9.95937	12.098	13.4047	7.72007	14.2221	15.6584	10.577	23.2782	15.1762	25.9881	31.8384	72.568	73.1312	88.2376
chr3193	3193	1	1743		NaN	null				Not found	0	0	0	0	0	0	0	0	0	0	0	0	0	0	0	0	0	0	0
chr3194	3194	1	1743		NaN	null				Not found	0	0	0	0	0	0	0	0	0	0	0	0	0	0	0	0	0	1.84832	0
chr3195	3195	1	1770		NaN	null				Not found	0	0	0	0	0	0	0	0	0	0	0	0	0	0	0.792857	0	0	0	0
chr3196	3196	1	1806		NaN	null				Not found	0	0	0	0	0	0	0	0	0	0	0	0	0	0	0	0	0	0	0
chr3197	3197	1	1794		NaN	null				Not found	0	0	0	0	0	0	0	0	0	0	0	0	0	0	0	0	2.60438	0	0
chr3198	3198	1	1556		NaN	null				Not found	0	0	0	0	0	0	0	0	0	0	0	0	0	0	0	0	0	0	0
chr3199	3199	1	1512		NaN	null				Not found	0	0	0	0	0	0	0	0	0	0	0	0	0	0	0	0	3.09012	0	0.610572
chr3200	3200	1	1686		NaN	null				Not found	0	0	0	0	0	0	0	0	0	0	0	0	0	0	0	0	0	0	0
chr3201	3201	1	1992		NaN	null				Not found	0	0	0	0	0	0	0	0	0	0	0	0	0	0	0	0	0	0	0
chr3202	3202	1	1737		NaN	null				Not found	0	0	0	0	0	0	0	0	0	0	0	0	0	0	0	0	0	0	0
chr3204	3204	1	1734		NaN	null				Not found	0	0	0.385286	0	0	0	0	0	0	0.240877	0	0	0	0	0	0	0	0	0
chr3205	3205	1	1737		NaN	null				Not found	0	0.276186	0.384621	0	0	0	0.416402	0	0.531433	0.961845	0	0	0	1.0447	0	1.46113	2.68985	0.927353	0.531483
chr3206	3206	1	1731		NaN	null				Not found	0	0	0	0	0	0	0	0	0	0.241295	0	0	0	0	0	0	0	0.930567	0
chr3207	3207	1	1914		NaN	null				Not found	0	0	0	0	0	0	0	0	0	0	0	0	0	0	0	0	0	0	0
[truncated: 617 more rows]
