# Supplementary material for: Bromodomain Proteins Contribute to Maintenance of Bloodstream Form Stage Identity in the African Trypanosome
Source: PLoS Biol. 2015 Dec 8;13(12):e1002316. doi: 10.1371/journal.pbio.1002316 (PMC4672894; doi:10.1371/journal.pbio.1002316)
Supplement: S12 Data — (ZIP) [file pbio.1002316.s012.zip]

Archive with 18 entries (13 files):
- S12_Data/
- S12_Data/.DS_Store
- __MACOSX/
- __MACOSX/S12_Data/
- __MACOSX/S12_Data/._.DS_Store
- S12_Data/Data_For_Figure_S6.xlsx
- __MACOSX/S12_Data/._Data_For_Figure_S6.xlsx
- S12_Data/JQ1_FACS_data/
- S12_Data/JQ1_FACS_data/12-4-30 JQ1 cell cycle_L224 10microM JQ1.fcs
- S12_Data/JQ1_FACS_data/12-4-30 JQ1 cell cycle_L224 1microm JQ1.fcs
- S12_Data/JQ1_FACS_data/12-4-30 JQ1 cell cycle_L224 20microM JQ1.fcs
- S12_Data/JQ1_FACS_data/12-4-30 JQ1 cell cycle_L224 250nM JQ1.fcs
- S12_Data/JQ1_FACS_data/12-4-30 JQ1 cell cycle_L224 500nM JQ1_001.fcs
- S12_Data/JQ1_FACS_data/12-4-30 JQ1 cell cycle_L224 5microM JQ1.fcs
- S12_Data/JQ1_FACS_data/12-4-30 JQ1 cell cycle_L224 DMSO.fcs
- S12_Data/JQ1_FACS_data/JQ1_cell_cycle.pdf
- __MACOSX/S12_Data/JQ1_FACS_data/
- __MACOSX/S12_Data/JQ1_FACS_data/._JQ1_cell_cycle.pdf
