# Supplementary material for: Bromodomain Proteins Contribute to Maintenance of Bloodstream Form Stage Identity in the African Trypanosome
Source: PLoS Biol. 2015 Dec 8;13(12):e1002316. doi: 10.1371/journal.pbio.1002316 (PMC4672894; doi:10.1371/journal.pbio.1002316)
Supplement: S12 Data — (ZIP) [file pbio.1002316.s012.zip › S12_Data/Data_For_Figure_S6.xlsx]

## Sheet: Sheet1
Bdf2-JQ1	Time/s	dQ/dt (mcal/s)		Molar Ratio	DH (cal/mol)	Bdf3-JQ1	Time/s	dQ/dt (mcal/s)		Molar Ratio	DH (cal/mol)
	5	12.0269		0.03086	--		5	11.8761		0.03086	--
	6	12.0259		0.15504	-38.009		6	11.8765		0.15504	-20.9808
	7	12.0252		0.28044	-33.7184		7	11.876		0.28044	8.94181
	8	12.0252		0.40706	5.9969		8	11.8762		0.40706	-11.9267
	9	12.0233		0.53489	13.5401		9	11.8758		0.53489	6.14635
	10	12.0229		0.66394	-14.7068		10	11.8753		0.66394	-87.7752
	11	12.0223		0.79421	-3.54116		11	11.8751		0.79421	-13.4374
	12	12.022		0.92569	10.5486		12	11.8754		0.92569	-6.1775
	13	12.0221		1.05838	-12.1333		13	11.875		1.05838	1.20045
	14	12.0229		1.1923	10.2394		14	11.8753		1.1923	0.02875
	15	12.0228		1.32742	0.50673		15	11.8761		1.32742	-26.6031
	16	12.0231		1.46377	-12.7459		16	11.8768		1.46377	27.3457
	17	12.0239		1.60133	5.95147		17	11.876		1.60133	42.5136
	18	12.0238		1.7401	-8.69281		18	11.8761		1.7401	10.6103
	19	12.023		1.88009	0.12141		19	11.8754		1.88009	-20.3243
	20	12.0215		2.0213	4.14318		20	11.8747		2.0213	-28.2242
	21	12.02		2.16372	-2.6207		21	11.8745		2.16372	25.9693
	22	12.0183		2.30736	14.9631		22	11.875		2.30736	1.21367
	23	12.0175		2.45221	-19.0383		23	11.8754		2.45221	35.2144
	24	12.018		2.59828	-0.80322		24	11.875		2.59828	30.4914
	25	12.0187		--			25	11.8744		--
	26	12.0191					26	11.8728
	27	12.0185					27	11.8727
	28	12.0179					28	11.8725
	29	12.0172					29	11.8741
	30	12.017					30	11.8758
	31	12.0175					31	11.8773
	32	12.018					32	11.8773
	33	12.0177					33	11.8763
	34	12.0174					34	11.8744
	35	12.018					35	11.8731
	36	12.0161					36	11.8718
	37	12.0147					37	11.8719
	38	12.0098					38	11.8722
	39	12.0015					39	11.8716
	40	11.9924					40	11.8718
	41	11.9853					41	11.8725
	42	11.9797					42	11.8732
	43	11.9808					43	11.8729
	44	11.986					44	11.8739
	45	11.9914					45	11.8734
	46	11.9973					46	11.8723
	47	12.0025					47	11.8711
	48	12.0052					48	11.8704
	49	12.0088					49	11.8695
	50	12.0113					50	11.869
	51	12.0127					51	11.869
	52	12.0133					52	11.8696
	53	12.0143					53	11.8705
	54	12.0134					54	11.8718
	55	12.0134					55	11.8735
	56	12.014					56	11.8748
	57	12.0152					57	11.8741
	58	12.0163					58	11.8733
	59	12.0174					59	11.8727
	60	12.0178					60	11.8716
	61	12.0179					61	11.8709
	62	12.0129					62	11.8664
	63	12.0058					63	11.8544
	64	12.0001					64	11.8437
	65	11.9964					65	11.838
	66	11.9935					66	11.8404
	67	11.9959					67	11.8525
	68	12.0008					68	11.8735
	69	12.0044					69	11.8915
	70	12.007					70	11.9018
	71	12.0091					71	11.9011
	72	12.0109					72	11.8935
	73	12.0121					73	11.8835
	74	12.0138					74	11.8734
	75	12.0146					75	11.8651
	76	12.0146					76	11.8589
	77	12.0142					77	11.8549
	78	12.0141					78	11.8529
	79	12.0136					79	11.852
	80	12.0139					80	11.8529
	81	12.015					81	11.8541
	82	12.0152					82	11.8553
	83	12.0158					83	11.8569
	84	12.0159					84	11.8581
	85	12.0162					85	11.8593
	86	12.0159					86	11.8597
	87	12.0164					87	11.8606
	88	12.0155					88	11.8605
	89	12.0158					89	11.8598
	90	12.0161					90	11.8594
	91	12.0159					91	11.8594
	92	12.0154					92	11.8581
	93	12.0169					93	11.8577
	94	12.0176					94	11.8593
	95	12.0169					95	11.8598
	96	12.0177					96	11.8609
	97	12.018					97	11.8624
	98	12.0171					98	11.8639
	99	12.0173					99	11.8631
	100	12.0177					100	11.8621
	101	12.0165					101	11.8614
	102	12.0177					102	11.8611
	103	12.019					103	11.86
	104	12.0181					104	11.8604
	105	12.017					105	11.861
	106	12.0159					106	11.8609
	107	12.0139					107	11.8613
	108	12.0113					108	11.8616
	109	12.0096					109	11.8605
	110	12.0081					110	11.8597
	111	12.0077					111	11.8599
	112	12.0078					112	11.859
	113	12.0083					113	11.8585
	114	12.0091					114	11.8596
	115	12.0106					115	11.8597
	116	12.0112					116	11.8598
	117	12.0106					117	11.8601
	118	12.01					118	11.8599
	119	12.01					119	11.8598
	120	12.0089					120	11.8602
	121	12.0085					121	11.8605
	122	12.0082					122	11.8603
	123	12.0077					123	11.8606
	124	12.0064					124	11.8597
	125	12.0066					125	11.8592
	126	12.0059					126	11.8579
	127	12.0057					127	11.8572
	128	12.0058					128	11.857
	129	12.0063					129	11.8571
	130	12.0062					130	11.8577
	131	12.0067					131	11.8593
	132	12.0066					132	11.8603
	133	12.0072					133	11.8604
	134	12.0073					134	11.8604
	135	12.007					135	11.8593
	136	12.0069					136	11.8573
	137	12.0073					137	11.8567
	138	12.0068					138	11.8562
	139	12.0067					139	11.856
	140	12.0068					140	11.8573
	141	12.0071					141	11.8576
	142	12.0058					142	11.857
	143	12.0048					143	11.8571
	144	12.0043					144	11.857
	145	12.0036					145	11.8559
	146	12.003					146	11.856
	147	12.0044					147	11.8555
	148	12.0054					148	11.8558
	149	12.0052					149	11.8555
	150	12.004					150	11.8551
	151	12.0029					151	11.8552
	152	12.0024					152	11.8552
	153	12.0015					153	11.8544
	154	12.0011					154	11.8552
	155	12.0015					155	11.8548
	156	12.0022					156	11.8539
	157	12.002					157	11.8543
	158	12.0021					158	11.8544
	159	12.0019					159	11.8539
	160	12.0025					160	11.8537
	161	12.0027					161	11.8538
	162	12.0023					162	11.8533
	163	12.0025					163	11.8535
	164	12.0037					164	11.8533
	165	12.003					165	11.8532
	166	12.0017					166	11.8537
	167	12.0012					167	11.8541
	168	12.0014					168	11.8549
	169	12.0007					169	11.8551
	170	12.003					170	11.8554
	171	12.0055					171	11.855
	172	12.0067					172	11.8549
	173	12.0056					173	11.8538
	174	12.0053					174	11.8533
	175	12.0026					175	11.8537
	176	11.9994					176	11.8539
	177	11.9979					177	11.8542
	178	11.9976					178	11.854
	179	11.997					179	11.853
	180	11.9978					180	11.8523
	181	11.9985					181	11.8528
	182	11.9982					182	11.8531
	183	11.9984					183	11.853
	184	11.9986					184	11.8538
	185	11.9982					185	11.8537
	186	11.9993					186	11.8529
	187	11.9999					187	11.8517
	188	11.9992					188	11.8516
	189	11.999					189	11.8506
	190	11.9984					190	11.8502
	191	11.997					191	11.8501
	192	11.9965					192	11.8497
	193	11.9969					193	11.8501
	194	11.9969					194	11.8516
	195	11.9969					195	11.8522
	196	11.9978					196	11.8525
	197	11.9973					197	11.8529
	198	11.9975					198	11.8521
	199	11.9972					199	11.8505
	200	11.9978					200	11.8501
	201	11.9969					201	11.8492
	202	11.997					202	11.8481
	203	11.9967					203	11.8476
	204	11.9965					204	11.8481
	205	11.9963					205	11.8476
	206	11.9968					206	11.8475
	207	11.9977					207	11.8484
	208	11.9981					208	11.8489
	209	11.9979					209	11.8491
	210	11.9979					210	11.8492
	211	11.9977					211	11.8491
	212	11.9944					212	11.8434
	213	11.984					213	11.826
	214	11.9701					214	11.7968
	215	11.9515					215	11.7587
	216	11.9335					216	11.7244
	217	11.9223					217	11.7117
	218	11.9205					218	11.7319
	219	11.9242					219	11.7797
	220	11.934					220	11.8418
	221	11.943					221	11.8974
	222	11.9491					222	11.9281
	223	11.9544					223	11.9291
	224	11.9596					224	11.9062
	225	11.9643					225	11.8723
	226	11.9697					226	11.8376
	227	11.9754					227	11.8096
	228	11.9793					228	11.7894
	229	11.9827					229	11.7773
	230	11.9851					230	11.771
	231	11.9877					231	11.7696
	232	11.9885					232	11.7701
	233	11.9909					233	11.7724
	234	11.9922					234	11.7746
	235	11.9937					235	11.7787
	236	11.9955					236	11.7809
	237	11.9983					237	11.7828
	238	11.9995					238	11.7852
	239	12.002					239	11.787
	240	12.0049					240	11.7879
	241	12.0055					241	11.7894
	242	12.0071					242	11.7913
	243	12.0088					243	11.7919
	244	12.0091					244	11.7941
	245	12.0082					245	11.7958
	246	12.0086					246	11.7977
	247	12.0088					247	11.8003
	248	12.0094					248	11.8028
	249	12.0101					249	11.8042
	250	12.0107					250	11.8054
	251	12.0103					251	11.8071
	252	12.0083					252	11.8067
	253	12.0074					253	11.8069
	254	12.007					254	11.807
	255	12.0072					255	11.8078
	256	12.0075					256	11.8077
	257	12.0082					257	11.8099
	258	12.0079					258	11.8116
	259	12.0062					259	11.813
	260	12.0046					260	11.813
	261	12.0042					261	11.8138
	262	12.0043					262	11.8133
	263	12.0035					263	11.8126
	264	12.0043					264	11.8122
	265	12.0046					265	11.813
	266	12.0048					266	11.8133
	267	12.0046					267	11.8133
	268	12.0045					268	11.8144
	269	12.0034					269	11.8153
	270	12.0033					270	11.816
	271	12.003					271	11.8163
	272	12.0025					272	11.8162
	273	12.0026					273	11.8158
	274	12.0023					274	11.8157
	275	12.0013					275	11.816
	276	12.001					276	11.8161
	277	12.0006					277	11.8174
	278	12.0007					278	11.8174
	279	12.0014					279	11.8184
	280	12.0017					280	11.8176
	281	12.0006					281	11.818
	282	11.9997					282	11.8182
	283	11.9988					283	11.8185
	284	11.9982					284	11.8176
	285	11.9977					285	11.8186
	286	11.9975					286	11.8191
	287	11.997					287	11.8185
	288	11.9962					288	11.8179
	289	11.9958					289	11.8177
	290	11.996					290	11.8175
	291	11.9957					291	11.8165
	292	11.9954					292	11.8169
	293	11.9953					293	11.818
	294	11.9945					294	11.8184
	295	11.9938					295	11.8178
	296	11.9939					296	11.8177
	297	11.9941					297	11.8175
	298	11.9939					298	11.8174
	299	11.9947					299	11.8179
	300	11.9953					300	11.8185
	301	11.9953					301	11.8186
	302	11.9947					302	11.8181
	303	11.9944					303	11.8179
	304	11.9939					304	11.8171
	305	11.9926					305	11.8164
	306	11.992					306	11.816
	307	11.9926					307	11.8162
	308	11.9933					308	11.8166
	309	11.9928					309	11.8166
	310	11.9929					310	11.816
	311	11.9929					311	11.8164
	312	11.9917					312	11.817
	313	11.9912					313	11.8161
	314	11.9917					314	11.8171
	315	11.9921					315	11.8178
	316	11.9925					316	11.8176
	317	11.9934					317	11.8165
	318	11.9932					318	11.8167
	319	11.9933					319	11.8158
	320	11.9931					320	11.8157
	321	11.993					321	11.8166
	322	11.9932					322	11.8173
	323	11.9936					323	11.8174
	324	11.993					324	11.8179
	325	11.9931					325	11.8183
	326	11.9926					326	11.8172
	327	11.9925					327	11.8171
	328	11.9919					328	11.8161
	329	11.992					329	11.8154
	330	11.9915					330	11.815
	331	11.9918					331	11.8157
	332	11.9906					332	11.8163
	333	11.9902					333	11.8162
	334	11.9894					334	11.8158
	335	11.9891					335	11.8159
	336	11.9878					336	11.8154
	337	11.9881					337	11.8143
	338	11.9887					338	11.814
	339	11.9883					339	11.8141
	340	11.9887					340	11.8139
	341	11.99					341	11.8134
	342	11.9904					342	11.8146
	343	11.991					343	11.8161
	344	11.992					344	11.8169
	345	11.9922					345	11.8171
	346	11.9915					346	11.8183
	347	11.9917					347	11.8174
	348	11.9903					348	11.8157
	349	11.9893					349	11.8151
	350	11.9892					350	11.8143
	351	11.9896					351	11.8132
	352	11.9886					352	11.813
	353	11.9896					353	11.8132
	354	11.9906					354	11.8135
	355	11.99					355	11.8141
	356	11.9888					356	11.8141
	357	11.9897					357	11.8138
	358	11.9894					358	11.8142
	359	11.9895					359	11.8142
	360	11.9892					360	11.8149
	361	11.9898					361	11.8153
	362	11.987					362	11.8126
	363	11.9775					363	11.7961
	364	11.9631					364	11.7641
	365	11.9457					365	11.7213
	366	11.9278					366	11.6789
	367	11.9162					367	11.6557
	368	11.9129					368	11.6673
	369	11.9159					369	11.712
	370	11.9244					370	11.7749
	371	11.9338					371	11.8382
	372	11.9402					372	11.878
	373	11.9465					373	11.8882
	374	11.9527					374	11.8726
	375	11.9588					375	11.8427
	376	11.9643					376	11.8086
	377	11.9696					377	11.7798
	378	11.9738					378	11.7582
	379	11.977					379	11.7448
	380	11.979					380	11.7372
	381	11.9819					381	11.7346
	382	11.9843					382	11.7352
	383	11.9869					383	11.7383
	384	11.9892					384	11.7426
	385	11.9918					385	11.7462
	386	11.9936					386	11.7487
	387	11.995					387	11.7498
	388	11.997					388	11.7504
	389	11.9994					389	11.7494
	390	12.0014					390	11.7499
	391	12.0025					391	11.7524
	392	12.0037					392	11.7552
	393	12.0046					393	11.7577
	394	12.0052					394	11.7604
	395	12.0054					395	11.7624
	396	12.0051					396	11.7632
	397	12.0047					397	11.7646
	398	12.004					398	11.7656
	399	12.004					399	11.7675
	400	12.0034					400	11.7697
	401	12.0032					401	11.7717
	402	12.0036					402	11.7726
	403	12.0032					403	11.7743
	404	12.0025					404	11.7757
	405	12.0019					405	11.7765
	406	12.0018					406	11.7767
	407	12.0002					407	11.7778
	408	11.9992					408	11.7779
	409	11.9976					409	11.7777
	410	11.9973					410	11.7775
	411	11.9966					411	11.777
	412	11.9964					412	11.7769
	413	11.9955					413	11.7773
	414	11.9962					414	11.7778
	415	11.9954					415	11.7789
	416	11.9944					416	11.7801
	417	11.9928					417	11.781
	418	11.9923					418	11.7818
	419	11.9908					419	11.7824
	420	11.9884					420	11.7824
	421	11.9872					421	11.7828
	422	11.9875					422	11.7829
	423	11.9879					423	11.7826
	424	11.9879					424	11.7822
	425	11.9891					425	11.782
	426	11.9899					426	11.7823
	427	11.9907					427	11.7823
	428	11.9907					428	11.7825
	429	11.9908					429	11.782
	430	11.991					430	11.7828
	431	11.9913					431	11.7827
	432	11.9905					432	11.783
	433	11.9894					433	11.7842
	434	11.9877					434	11.7853
	435	11.9869					435	11.7851
	436	11.9858					436	11.7856
	437	11.9857					437	11.7854
	438	11.9859					438	11.7846
	439	11.9861					439	11.7843
	440	11.9859					440	11.7846
	441	11.9861					441	11.7846
	442	11.9856					442	11.7846
	443	11.9853					443	11.7845
	444	11.9851					444	11.7847
	445	11.9845					445	11.785
	446	11.9846					446	11.7845
	447	11.9833					447	11.7848
	448	11.9821					448	11.7852
	449	11.9821					449	11.7853
	450	11.983					450	11.7849
	451	11.9831					451	11.785
	452	11.9847					452	11.7844
	453	11.9858					453	11.7842
	454	11.986					454	11.7838
	455	11.9845					455	11.7834
	456	11.9832					456	11.7834
	457	11.9824					457	11.7841
	458	11.9812					458	11.7848
	459	11.98					459	11.7856
	460	11.9812					460	11.7866
	461	11.9816					461	11.7868
	462	11.9814					462	11.7871
	463	11.9825					463	11.7865
	464	11.9835					464	11.7858
	465	11.9822					465	11.7859
	466	11.982					466	11.7859
	467	11.9818					467	11.7853
	468	11.9823					468	11.7854
	469	11.9828					469	11.7852
	470	11.9831					470	11.7844
	471	11.9828					471	11.7853
	472	11.9826					472	11.786
	473	11.9817					473	11.7863
	474	11.9806					474	11.7874
	475	11.981					475	11.7879
	476	11.981					476	11.7874
	477	11.9803					477	11.7876
	478	11.9804					478	11.787
	479	11.9804					479	11.7856
	480	11.9796					480	11.7854
	481	11.9795					481	11.7852
	482	11.9805					482	11.7851
	483	11.9797					483	11.7853
	484	11.9794					484	11.7865
	485	11.98					485	11.7874
	486	11.9804					486	11.7879
	487	11.9804					487	11.7881
	488	11.981					488	11.7883
	489	11.9822					489	11.7876
	490	11.9823					490	11.7872
	491	11.982					491	11.7863
	492	11.9813					492	11.7866
	493	11.9796					493	11.7876
	494	11.9785					494	11.788
	495	11.9774					495	11.7869
	496	11.9778					496	11.7873
	497	11.9782					497	11.7863
	498	11.9794					498	11.7858
	499	11.9792					499	11.7865
	500	11.9801					500	11.7873
	501	11.9793					501	11.7866
	502	11.9787					502	11.7865
	503	11.9777					503	11.7857
	504	11.9786					504	11.7853
	505	11.9782					505	11.7851
	506	11.9774					506	11.7856
	507	11.9774					507	11.786
	508	11.9774					508	11.7864
	509	11.9769					509	11.7864
	510	11.9766					510	11.7872
	511	11.9759					511	11.7879
	512	11.9737					512	11.7851
	513	11.9662					513	11.7674
	514	11.9519					514	11.7356
	515	11.9338					515	11.6931
	516	11.9144					516	11.6515
	517	11.9016					517	11.6293
	518	11.8974					518	11.6445
	519	11.9008					519	11.6908
	520	11.9096					520	11.7548
	521	11.9213					521	11.8172
	522	11.9291					522	11.8571
	523	11.9356					523	11.866
	524	11.9416					524	11.8498
	525	11.9474					525	11.8192
	526	11.953					526	11.7855
	527	11.9583					527	11.7564
	528	11.9619					528	11.7339
	529	11.9651					529	11.7205
	530	11.9679					530	11.7135
	531	11.9698					531	11.7114
	532	11.9712					532	11.7117
	533	11.9728					533	11.7147
	534	11.9749					534	11.7174
	535	11.977					535	11.7202
	536	11.9801					536	11.7227
	537	11.9825					537	11.7249
	538	11.9855					538	11.7264
	539	11.9876					539	11.7272
	540	11.9889					540	11.7286
	541	11.9906					541	11.7302
	542	11.9921					542	11.7319
	543	11.9927					543	11.7339
	544	11.9928					544	11.7363
	545	11.9933					545	11.7377
	546	11.9925					546	11.7392
	547	11.9913					547	11.7407
	548	11.9896					548	11.7424
	549	11.9886					549	11.7433
	550	11.9869					550	11.7445
	551	11.9852					551	11.746
	552	11.9851					552	11.7475
	553	11.9853					553	11.7477
	554	11.9852					554	11.7498
	555	11.985					555	11.7517
	556	11.9847					556	11.7528
	557	11.9838					557	11.7537
	558	11.9829					558	11.7545
	559	11.9817					559	11.7541
	560	11.9796					560	11.7542
	561	11.979					561	11.7544
	562	11.9777					562	11.7543
	563	11.9764					563	11.7552
	564	11.976					564	11.7564
	565	11.9759					565	11.7571
	566	11.9747					566	11.7577
	567	11.9742					567	11.7588
	568	11.9741					568	11.759
	569	11.9734					569	11.7583
	570	11.973					570	11.7574
	571	11.9724					571	11.7574
	572	11.972					572	11.757
	573	11.9718					573	11.7568
	574	11.9719					574	11.7574
	575	11.9717					575	11.7586
	576	11.9714					576	11.7594
	577	11.9708					577	11.7597
	578	11.9701					578	11.7602
	579	11.9692					579	11.761
	580	11.9688					580	11.7614
	581	11.9693					581	11.7608
	582	11.969					582	11.761
	583	11.9681					583	11.7612
	584	11.9687					584	11.7607
	585	11.9682					585	11.7602
	586	11.9674					586	11.7606
	587	11.9673					587	11.761
	588	11.9674					588	11.7614
	589	11.9664					589	11.7611
	590	11.9664					590	11.762
	591	11.966					591	11.7627
	592	11.9655					592	11.7629
	593	11.965					593	11.7633
	594	11.9644					594	11.7635
	595	11.9633					595	11.7631
	596	11.9636					596	11.7639
	597	11.9636					597	11.7648
	598	11.9634					598	11.766
	599	11.9617					599	11.7671
	600	11.9608					600	11.7666
	601	11.9602					601	11.7645
	602	11.9603					602	11.763
	603	11.9605					603	11.7609
	604	11.9626					604	11.7603
	605	11.9647					605	11.7611
	606	11.9659					606	11.7622
	607	11.9656					607	11.763
	608	11.9653					608	11.7631
	609	11.9645					609	11.7636
	610	11.9631					610	11.7643
	611	11.9613					611	11.7649
	612	11.9608					612	11.7655
	613	11.9613					613	11.7662
	614	11.9615					614	11.7665
	615	11.9618					615	11.7662
	616	11.9623					616	11.7664
	617	11.9621					617	11.7661
	618	11.9615					618	11.7664
	619	11.9614					619	11.766
	620	11.9608					620	11.7658
	621	11.9598					621	11.7657
	622	11.96					622	11.7662
	623	11.9594					623	11.7648
	624	11.959					624	11.7652
	625	11.9593					625	11.7661
	626	11.9601					626	11.7657
	627	11.96					627	11.7644
	628	11.9601					628	11.7649
	629	11.9592					629	11.7647
	630	11.9584					630	11.7641
	631	11.9583					631	11.7644
	632	11.9588					632	11.7658
	633	11.9591					633	11.7665
	634	11.9602					634	11.7664
	635	11.9604					635	11.7666
	636	11.9594					636	11.766
	637	11.9583					637	11.7657
	638	11.9569					638	11.7653
	639	11.9555					639	11.765
	640	11.9557					640	11.7647
	641	11.9564					641	11.7646
	642	11.9563					642	11.7639
	643	11.9569					643	11.7635
	644	11.9572					644	11.763
	645	11.9572					645	11.763
	646	11.9562					646	11.7635
	647	11.9558					647	11.764
	648	11.9557					648	11.7648
	649	11.9554					649	11.7656
	650	11.955					650	11.7658
	651	11.9547					651	11.7666
	652	11.9552					652	11.7668
	653	11.956					653	11.7668
	654	11.9564					654	11.7674
	655	11.9562					655	11.7674
	656	11.957					656	11.7674
	657	11.9566					657	11.7672
	658	11.9558					658	11.7671
	659	11.9553					659	11.7662
	660	11.954					660	11.7653
	661	11.9535					661	11.7649
	662	11.9514					662	11.7631
	663	11.9421					663	11.7487
	664	11.9273					664	11.7201
	665	11.9088					665	11.6802
	666	11.8884					666	11.6375
	667	11.8745					667	11.6119
	668	11.8703					668	11.6197
	669	11.8743					669	11.6607
	670	11.8838					670	11.7228
	671	11.8953					671	11.7861
	672	11.9046					672	11.8294
	673	11.9124					673	11.8428
	674	11.9198					674	11.83
	675	11.9269					675	11.8018
	676	11.9332					676	11.7694
	677	11.9372					677	11.7392
	678	11.9404					678	11.7171
	679	11.9422					679	11.7035
	680	11.9441					680	11.695
	681	11.9459					681	11.6918
	682	11.9495					682	11.6919
	683	11.952					683	11.6935
	684	11.9544					684	11.6951
	685	11.9571					685	11.6982
	686	11.9598					686	11.7017
	687	11.9618					687	11.7043
	688	11.9643					688	11.7065
	689	11.9657					689	11.7081
	690	11.9667					690	11.7084
	691	11.9678					691	11.7091
	692	11.9686					692	11.7105
	693	11.9681					693	11.7121
	694	11.968					694	11.7139
	695	11.9678					695	11.7159
	696	11.9671					696	11.7168
	697	11.9654					697	11.7188
	698	11.9651					698	11.7209
	699	11.9657					699	11.7232
	700	11.966					700	11.7249
	701	11.9664					701	11.7263
	702	11.9664					702	11.7267
	703	11.9659					703	11.7272
	704	11.9643					704	11.7277
	705	11.9626					705	11.7295
	706	11.9613					706	11.7312
	707	11.9602					707	11.7332
	708	11.959					708	11.734
	709	11.9589					709	11.7337
	710	11.9567					710	11.733
	711	11.9538					711	11.7332
	712	11.9511					712	11.7325
	713	11.9493					713	11.7333
	714	11.9482					714	11.7349
	715	11.9497					715	11.7357
	716	11.9515					716	11.7366
	717	11.9527					717	11.7375
	718	11.9532					718	11.7369
	719	11.9523					719	11.7366
	720	11.9508					720	11.7374
	721	11.95					721	11.7371
	722	11.9499					722	11.7375
	723	11.9498					723	11.7382
	724	11.9487					724	11.7394
	725	11.9479					725	11.74
	726	11.9474					726	11.7401
	727	11.9466					727	11.7409
	728	11.9458					728	11.7411
	729	11.9467					729	11.7409
	730	11.9474					730	11.7401
	731	11.9465					731	11.7399
	732	11.9451					732	11.7389
	733	11.9443					733	11.7392
	734	11.9431					734	11.739
	735	11.9418					735	11.7399
	736	11.9419					736	11.7396
	737	11.9444					737	11.74
	738	11.9454					738	11.7395
	739	11.9468					739	11.7405
	740	11.9471					740	11.7404
	741	11.9471					741	11.7415
	742	11.9459					742	11.7418
	743	11.9451					743	11.7425
	744	11.9435					744	11.7421
	745	11.9428					745	11.7422
	746	11.9429					746	11.742
	747	11.9426					747	11.7423
	748	11.943					748	11.7429
	749	11.9439					749	11.7437
	750	11.9441					750	11.744
	751	11.9421					751	11.7449
	752	11.9408					752	11.7457
	753	11.9398					753	11.746
	754	11.9386					754	11.7453
	755	11.938					755	11.7441
	756	11.9388					756	11.743
	757	11.9399					757	11.7428
	758	11.9406					758	11.7429
	759	11.9407					759	11.7425
	760	11.941					760	11.7437
	761	11.9412					761	11.7446
	762	11.9404					762	11.7437
	763	11.9399					763	11.7423
	764	11.9395					764	11.7425
	765	11.9393					765	11.7418
	766	11.9393					766	11.7414
	767	11.937					767	11.7428
	768	11.9357					768	11.7438
	769	11.9354					769	11.7443
	770	11.9349					770	11.7464
	771	11.9343					771	11.7477
	772	11.937					772	11.7477
	773	11.9385					773	11.7469
	774	11.9388					774	11.7469
	775	11.9394					775	11.7448
	776	11.9405					776	11.7433
	777	11.9393					777	11.743
	778	11.9392					778	11.7441
	779	11.9393					779	11.7441
	780	11.938					780	11.7455
	781	11.9371					781	11.7464
	782	11.9367					782	11.7459
	783	11.9361					783	11.7441
	784	11.9358					784	11.7428
	785	11.9363					785	11.742
	786	11.937					786	11.7415
	787	11.9371					787	11.7415
	788	11.9377					788	11.7417
	789	11.9371					789	11.7429
	790	11.9376					790	11.7433
	791	11.9368					791	11.7435
	792	11.9362					792	11.7432
	793	11.9343					793	11.7433
	794	11.9343					794	11.7425
	795	11.9338					795	11.7423
	796	11.933					796	11.742
	797	11.9331					797	11.7419
	798	11.9338					798	11.7419
	799	11.9335					799	11.7417
	800	11.9327					800	11.7406
	801	11.9325					801	11.7401
	802	11.9327					802	11.7404
	803	11.9326					803	11.7405
	804	11.9329					804	11.7408
	805	11.9332					805	11.7411
	806	11.9332					806	11.7404
	807	11.9329					807	11.7405
	808	11.9331					808	11.7412
	809	11.9332					809	11.7423
	810	11.9333					810	11.7437
	811	11.9336					811	11.745
	812	11.9327					812	11.7435
	813	11.9243					813	11.7311
	814	11.9101					814	11.7041
	815	11.8919					815	11.6651
	816	11.8712					816	11.6209
	817	11.8561					817	11.5903
	818	11.8508					818	11.5889
	819	11.8532					819	11.6222
	820	11.8613					820	11.6796
	821	11.8736					821	11.7443
	822	11.8828					822	11.7917
	823	11.8913					823	11.8125
	824	11.8989					824	11.8064
	825	11.9058					825	11.7819
	826	11.9115					826	11.7507
	827	11.9169					827	11.7216
	828	11.9191					828	11.6989
	829	11.9215					829	11.6813
	830	11.924					830	11.6707
	831	11.9261					831	11.6663
	832	11.9271					832	11.6666
	833	11.9293					833	11.6688
	834	11.9319					834	11.6725
	835	11.9344					835	11.6762
	836	11.9367					836	11.6787
	837	11.9388					837	11.6808
	838	11.9407					838	11.6831
	839	11.9415					839	11.6848
	840	11.9426					840	11.6857
	841	11.9433					841	11.687
	842	11.9445					842	11.6882
	843	11.9449					843	11.6893
	844	11.945					844	11.6916
	845	11.9443					845	11.694
	846	11.9436					846	11.697
	847	11.943					847	11.6996
	848	11.9418					848	11.7023
	849	11.9404					849	11.7041
	850	11.9398					850	11.7057
	851	11.9395					851	11.7062
	852	11.9389					852	11.7071
	853	11.938					853	11.7069
	854	11.9381					854	11.7072
	855	11.9376					855	11.7084
	856	11.9367					856	11.7098
	857	11.9354					857	11.7098
	858	11.9344					858	11.7102
	859	11.9321					859	11.7097
	860	11.9292					860	11.7087
	861	11.927					861	11.7086
	862	11.9258					862	11.7082
	863	11.9256					863	11.709
	864	11.926					864	11.7098
	865	11.9263					865	11.7105
	866	11.9266					866	11.7107
	867	11.9266					867	11.7112
	868	11.9255					868	11.7117
	869	11.925					869	11.7123
	870	11.9243					870	11.714
	871	11.9226					871	11.7146
	872	11.922					872	11.7152
	873	11.9218					873	11.7148
	874	11.9219					874	11.7152
	875	11.9229					875	11.7139
	876	11.9241					876	11.7141
	877	11.9238					877	11.7144
	878	11.9241					878	11.7152
	879	11.9231					879	11.7149
	880	11.9218					880	11.7163
	881	11.9217					881	11.7177
	882	11.9215					882	11.7185
	883	11.9214					883	11.7189
	884	11.9213					884	11.7197
	885	11.9212					885	11.7197
	886	11.9201					886	11.7196
	887	11.9195					887	11.7206
	888	11.9193					888	11.7213
	889	11.9192					889	11.7217
	890	11.9193					890	11.7217
	891	11.9189					891	11.7207
	892	11.9192					892	11.7195
	893	11.9188					893	11.7177
	894	11.9185					894	11.7175
	895	11.918					895	11.7175
	896	11.918					896	11.7186
	897	11.9173					897	11.7191
	898	11.9173					898	11.7199
	899	11.917					899	11.7209
	900	11.9172					900	11.7213
	901	11.9176					901	11.7213
	902	11.9172					902	11.7222
	903	11.9167					903	11.723
	904	11.9166					904	11.7225
	905	11.9159					905	11.7218
	906	11.9146					906	11.7212
	907	11.9144					907	11.7198
	908	11.9146					908	11.7189
	909	11.9145					909	11.7185
	910	11.9148					910	11.719
	911	11.916					911	11.7198
	912	11.9175					912	11.7211
	913	11.917					913	11.7216
	914	11.9154					914	11.7221
	915	11.9146					915	11.7229
	916	11.9137					916	11.7229
	917	11.9126					917	11.7229
	918	11.9118					918	11.7223
	919	11.9123					919	11.7211
	920	11.9121					920	11.7197
	921	11.9118					921	11.7198
	922	11.9109					922	11.7195
	923	11.9109					923	11.7201
	924	11.9122					924	11.7206
	925	11.9129					925	11.7214
	926	11.9135					926	11.7207
	927	11.9139					927	11.7209
	928	11.9146					928	11.7206
	929	11.9144					929	11.7204
	930	11.9133					930	11.7201
	931	11.9119					931	11.7207
	932	11.9116					932	11.7211
	933	11.9119					933	11.7215
	934	11.9115					934	11.722
	935	11.9122					935	11.7217
	936	11.9138					936	11.7207
	937	11.9133					937	11.7204
	938	11.9119					938	11.7205
	939	11.9106					939	11.7202
	940	11.9095					940	11.7201
	941	11.9092					941	11.7207
	942	11.9096					942	11.7205
	943	11.9103					943	11.7202
	944	11.9109					944	11.7208
	945	11.911					945	11.7212
	946	11.91					946	11.721
	947	11.9089					947	11.7206
	948	11.9076					948	11.7208
	949	11.9083					949	11.7201
	950	11.9086					950	11.7209
	951	11.909					951	11.7213
	952	11.9094					952	11.721
	953	11.9099					953	11.7207
	954	11.909					954	11.7213
	955	11.9088					955	11.7203
	956	11.9085					956	11.7196
	957	11.9089					957	11.7202
	958	11.909					958	11.7204
	959	11.9082					959	11.7203
	960	11.9074					960	11.7204
	961	11.9065					961	11.721
	962	11.9062					962	11.7195
	963	11.8984					963	11.7077
	964	11.8862					964	11.6808
	965	11.8691					965	11.6419
	966	11.8485					966	11.599
	967	11.8311					967	11.5683
	968	11.8251					968	11.5683
	969	11.8267					969	11.6027
	970	11.8355					970	11.6598
	971	11.8491					971	11.7233
	972	11.86					972	11.7709
	973	11.8687					973	11.7899
	974	11.8758					974	11.7823
	975	11.8805					975	11.7574
	976	11.8846					976	11.7262
	977	11.8888					977	11.6966
	978	11.8924					978	11.6738
	979	11.8952					979	11.6592
	980	11.8992					980	11.6497
	981	11.9026					981	11.6461
	982	11.9049					982	11.6458
	983	11.9062					983	11.6472
	984	11.9087					984	11.6487
	985	11.9104					985	11.6522
	986	11.9122					986	11.6543
	987	11.9144					987	11.657
	988	11.9166					988	11.6604
	989	11.917					989	11.663
	990	11.918					990	11.6658
	991	11.9182					991	11.6679
	992	11.918					992	11.6712
	993	11.9174					993	11.6737
	994	11.9172					994	11.6765
	995	11.9161					995	11.6782
	996	11.9155					996	11.6803
	997	11.9145					997	11.681
	998	11.914					998	11.6815
	999	11.9148					999	11.6817
	1000	11.9152					1000	11.6826
	1001	11.9153					1001	11.6832
	1002	11.9145					1002	11.6841
	1003	11.9145					1003	11.6854
	1004	11.9121					1004	11.6862
	1005	11.91					1005	11.6863
	1006	11.9083					1006	11.6871
	1007	11.908					1007	11.6878
	1008	11.9067					1008	11.6878
	1009	11.906					1009	11.6891
	1010	11.9052					1010	11.6892
	1011	11.905					1011	11.69
	1012	11.9034					1012	11.6903
	1013	11.9029					1013	11.6908
	1014	11.9031					1014	11.6908
	1015	11.9029					1015	11.6925
	1016	11.9015					1016	11.6928
	1017	11.901					1017	11.6925
	1018	11.8995					1018	11.6924
	1019	11.8984					1019	11.6924
	1020	11.8982					1020	11.6924
	1021	11.8984					1021	11.6923
	1022	11.8984					1022	11.6927
	1023	11.8986					1023	11.6924
	1024	11.8983					1024	11.6922
	1025	11.898					1025	11.6925
	1026	11.8977					1026	11.6925
	1027	11.8971					1027	11.6931
	1028	11.8971					1028	11.6947
	1029	11.896					1029	11.6953
	1030	11.8949					1030	11.6963
	1031	11.8945					1031	11.6972
	1032	11.8942					1032	11.6978
	1033	11.894					1033	11.6979
	1034	11.8947					1034	11.6982
	1035	11.8951					1035	11.6973
	1036	11.8942					1036	11.6972
	1037	11.8948					1037	11.6977
	1038	11.8944					1038	11.6977
	1039	11.8947					1039	11.6979
	1040	11.8949					1040	11.6989
	1041	11.895					1041	11.6977
	1042	11.8941					1042	11.6964
	1043	11.8943					1043	11.6955
	1044	11.8937					1044	11.696
	1045	11.8927					1045	11.6959
	1046	11.8939					1046	11.6966
	1047	11.8947					1047	11.6968
	1048	11.8948					1048	11.6977
	1049	11.8944					1049	11.6972
	1050	11.8947					1050	11.6957
	1051	11.8933					1051	11.6952
	1052	11.892					1052	11.6951
	1053	11.8913					1053	11.694
	1054	11.8911					1054	11.6936
	1055	11.8911					1055	11.6941
	1056	11.8914					1056	11.6947
	1057	11.8915					1057	11.6962
	1058	11.8913					1058	11.6974
	1059	11.8919					1059	11.6971
	1060	11.8925					1060	11.6973
	1061	11.8927					1061	11.6975
	1062	11.893					1062	11.6956
	1063	11.8931					1063	11.6943
	1064	11.8929					1064	11.6936
	1065	11.8916					1065	11.6937
	1066	11.891					1066	11.6935
	1067	11.8913					1067	11.6939
	1068	11.8913					1068	11.6942
	1069	11.891					1069	11.6957
	1070	11.8919					1070	11.6952
	1071	11.8923					1071	11.696
	1072	11.892					1072	11.6963
	1073	11.8921					1073	11.6972
	1074	11.8916					1074	11.6972
	1075	11.8909					1075	11.6986
	1076	11.8905					1076	11.6982
	1077	11.8901					1077	11.6985
	1078	11.8896					1078	11.6987
	1079	11.8892					1079	11.6982
	1080	11.8899					1080	11.6977
	1081	11.8904					1081	11.6974
	1082	11.89					1082	11.6972
	1083	11.8901					1083	11.6967
	1084	11.8913					1084	11.6964
	1085	11.8903					1085	11.6973
	1086	11.8896					1086	11.6979
	1087	11.8894					1087	11.698
	1088	11.889					1088	11.6985
	1089	11.888					1089	11.6994
	1090	11.8877					1090	11.6988
	1091	11.887					1091	11.698
	1092	11.887					1092	11.6974
	1093	11.8867					1093	11.6965
	1094	11.8864					1094	11.6966
	1095	11.8865					1095	11.6968
	1096	11.8873					1096	11.698
	1097	11.8877					1097	11.699
	1098	11.8879					1098	11.6991
	1099	11.8879					1099	11.699
	1100	11.8876					1100	11.6987
	1101	11.8878					1101	11.6987
	1102	11.8874					1102	11.6992
	1103	11.8872					1103	11.6997
	1104	11.8872					1104	11.6991
	1105	11.8872					1105	11.6994
	1106	11.8867					1106	11.6996
	1107	11.8867					1107	11.6983
	1108	11.8863					1108	11.6983
	1109	11.886					1109	11.6987
	1110	11.8859					1110	11.6982
	1111	11.8846					1111	11.6968
	1112	11.8842					1112	11.6973
	1113	11.8795					1113	11.6891
	1114	11.8679					1114	11.6653
	1115	11.8512					1115	11.6281
	1116	11.8317					1116	11.5846
	1117	11.814					1117	11.5475
	1118	11.8043					1118	11.5375
	1119	11.8038					1119	11.5626
	1120	11.8108					1120	11.6151
	1121	11.8234					1121	11.6785
	1122	11.8344					1122	11.7314
	1123	11.8438					1123	11.7589
	1124	11.8521					1124	11.7593
	1125	11.8574					1125	11.7386
	1126	11.8624					1126	11.7092
	1127	11.8678					1127	11.6811
	1128	11.8726					1128	11.6572
	1129	11.8768					1129	11.6393
	1130	11.8829					1130	11.6293
	1131	11.8871					1131	11.6248
	1132	11.8901					1132	11.622
	1133	11.8924					1133	11.6238
	1134	11.894					1134	11.628
	1135	11.8945					1135	11.6314
	1136	11.8956					1136	11.6333
	1137	11.8962					1137	11.6366
	1138	11.8977					1138	11.6385
	1139	11.8988					1139	11.6392
	1140	11.8991					1140	11.6409
	1141	11.8989					1141	11.6431
	1142	11.9					1142	11.6453
	1143	11.9004					1143	11.6456
	1144	11.901					1144	11.6473
	1145	11.9005					1145	11.6484
	1146	11.9009					1146	11.6502
	1147	11.9					1147	11.6514
	1148	11.8988					1148	11.6545
	1149	11.8968					1149	11.6564
	1150	11.8956					1150	11.6587
	1151	11.895					1151	11.6593
	1152	11.8934					1152	11.6607
	1153	11.8911					1153	11.6611
	1154	11.8902					1154	11.6617
	1155	11.8911					1155	11.6629
	1156	11.8906					1156	11.6653
	1157	11.8907					1157	11.6662
	1158	11.8916					1158	11.6667
	1159	11.8915					1159	11.6676
	1160	11.89					1160	11.6678
	1161	11.8883					1161	11.6682
	1162	11.8871					1162	11.6688
	1163	11.8859					1163	11.6693
	1164	11.885					1164	11.669
	1165	11.8825					1165	11.6679
	1166	11.8819					1166	11.6677
	1167	11.8819					1167	11.6678
	1168	11.8809					1168	11.6686
	1169	11.881					1169	11.6705
	1170	11.8828					1170	11.6719
	1171	11.8834					1171	11.6727
	1172	11.8825					1172	11.6728
	1173	11.8822					1173	11.6726
	1174	11.8813					1174	11.6723
	1175	11.8804					1175	11.6721
	1176	11.879					1176	11.6717
	1177	11.879					1177	11.6716
	1178	11.8795					1178	11.6719
	1179	11.88					1179	11.6716
	1180	11.8803					1180	11.6716
	1181	11.8808					1181	11.6721
	1182	11.8815					1182	11.6723
	1183	11.8809					1183	11.6716
	1184	11.8793					1184	11.671
	1185	11.8771					1185	11.6709
	1186	11.8756					1186	11.6709
	1187	11.8738					1187	11.6718
	1188	11.8732					1188	11.6736
	1189	11.8742					1189	11.6746
	1190	11.8756					1190	11.6752
	1191	11.8771					1191	11.6752
	1192	11.8774					1192	11.6744
	1193	11.8777					1193	11.6738
	1194	11.8774					1194	11.6735
	1195	11.8765					1195	11.6738
	1196	11.8755					1196	11.6746
	1197	11.8753					1197	11.6752
	1198	11.8751					1198	11.676
	1199	11.874					1199	11.6766
	1200	11.8743					1200	11.6767
	1201	11.874					1201	11.6756
	1202	11.8743					1202	11.6756
	1203	11.8743					1203	11.6742
	1204	11.8745					1204	11.6741
	1205	11.8748					1205	11.674
	1206	11.8748					1206	11.6746
	1207	11.8746					1207	11.6737
	1208	11.8751					1208	11.6746
	1209	11.8754					1209	11.6744
	1210	11.8748					1210	11.674
	1211	11.8748					1211	11.6739
	1212	11.8754					1212	11.6741
	1213	11.8752					1213	11.6743
	1214	11.8761					1214	11.6745
	1215	11.8758					1215	11.6749
	1216	11.8738					1216	11.675
	1217	11.871					1217	11.6756
	1218	11.8683					1218	11.6753
	1219	11.8638					1219	11.6751
	1220	11.8608					1220	11.675
	1221	11.8601					1221	11.6743
	1222	11.8601					1222	11.6737
	1223	11.86					1223	11.6737
	1224	11.8618					1224	11.6746
	1225	11.8644					1225	11.6749
	1226	11.8651					1226	11.6752
	1227	11.8656					1227	11.6753
	1228	11.867					1228	11.6755
	1229	11.8675					1229	11.6755
	1230	11.8675					1230	11.675
	1231	11.8691					1231	11.6756
	1232	11.8709					1232	11.6756
	1233	11.8704					1233	11.6754
	1234	11.8703					1234	11.6746
	1235	11.8707					1235	11.6744
	1236	11.87					1236	11.6737
	1237	11.8687					1237	11.6736
	1238	11.8698					1238	11.6727
	1239	11.8701					1239	11.6727
	1240	11.8699					1240	11.6731
	1241	11.8701					1241	11.6736
	1242	11.8715					1242	11.674
	1243	11.8711					1243	11.6754
	1244	11.8706					1244	11.6753
	1245	11.8706					1245	11.6752
	1246	11.8712					1246	11.6758
	1247	11.8704					1247	11.6763
	1248	11.8703					1248	11.6763
	1249	11.8707					1249	11.6767
	1250	11.8702					1250	11.6772
	1251	11.8692					1251	11.6766
	1252	11.8684					1252	11.6761
	1253	11.8675					1253	11.6757
	1254	11.8678					1254	11.6756
	1255	11.8681					1255	11.6752
	1256	11.8678					1256	11.6754
	1257	11.8681					1257	11.6757
	1258	11.8685					1258	11.6757
	1259	11.8684					1259	11.6754
	1260	11.869					1260	11.6758
	1261	11.8696					1261	11.6755
	1262	11.869					1262	11.6745
	1263	11.8653					1263	11.6664
	1264	11.8545					1264	11.6433
	1265	11.8375					1265	11.6076
	1266	11.8171					1266	11.5637
	1267	11.7978					1267	11.5288
	1268	11.786					1268	11.5191
	1269	11.7844					1269	11.5447
	1270	11.791					1270	11.5953
	1271	11.8031					1271	11.6583
	1272	11.8157					1272	11.7101
	1273	11.8258					1273	11.7373
	1274	11.8336					1274	11.7377
	1275	11.84					1275	11.7187
	1276	11.8453					1276	11.6905
	1277	11.8506					1277	11.6619
	1278	11.8546					1278	11.6384
	1279	11.8581					1279	11.6208
	1280	11.8611					1280	11.6106
	1281	11.8631					1281	11.6054
	1282	11.8649					1282	11.6046
	1283	11.8667					1283	11.6062
	1284	11.8694					1284	11.6089
	1285	11.8709					1285	11.612
	1286	11.8729					1286	11.6152
	1287	11.8752					1287	11.6177
	1288	11.8768					1288	11.6199
	1289	11.8769					1289	11.6225
	1290	11.8774					1290	11.6242
	1291	11.879					1291	11.626
	1292	11.8795					1292	11.628
	1293	11.8793					1293	11.6308
	1294	11.8797					1294	11.6331
	1295	11.879					1295	11.6356
	1296	11.8766					1296	11.6379
	1297	11.8741					1297	11.6396
	1298	11.8715					1298	11.6407
	1299	11.8685					1299	11.6419
	1300	11.8672					1300	11.6431
	1301	11.8659					1301	11.6439
	1302	11.8657					1302	11.6449
	1303	11.8665					1303	11.6462
	1304	11.8673					1304	11.6463
	1305	11.8677					1305	11.6463
	1306	11.869					1306	11.6467
	1307	11.8693					1307	11.648
	1308	11.8687					1308	11.6483
	1309	11.8686					1309	11.6486
	1310	11.8683					1310	11.6487
	1311	11.8677					1311	11.6496
	1312	11.8658					1312	11.6492
	1313	11.866					1313	11.6494
	1314	11.8662					1314	11.6498
	1315	11.8657					1315	11.6508
	1316	11.8651					1316	11.6517
	1317	11.8665					1317	11.6521
	1318	11.8661					1318	11.6528
	1319	11.8649					1319	11.653
	1320	11.8653					1320	11.6526
	1321	11.8653					1321	11.6523
	1322	11.8642					1322	11.6521
	1323	11.8635					1323	11.6513
	1324	11.8633					1324	11.6517
	1325	11.8623					1325	11.6525
	1326	11.8619					1326	11.6526
	1327	11.8619					1327	11.6535
	1328	11.8616					1328	11.6538
	1329	11.8614					1329	11.6541
	1330	11.862					1330	11.6544
	1331	11.862					1331	11.6554
	1332	11.8628					1332	11.6551
	1333	11.8629					1333	11.656
	1334	11.8621					1334	11.656
	1335	11.8622					1335	11.6556
	1336	11.8622					1336	11.655
	1337	11.862					1337	11.6546
	1338	11.8627					1338	11.6542
	1339	11.864					1339	11.6552
	1340	11.8628					1340	11.6563
	1341	11.8626					1341	11.6569
	1342	11.8622					1342	11.6572
	1343	11.8601					1343	11.6577
	1344	11.8588					1344	11.6573
	1345	11.8587					1345	11.657
	1346	11.8579					1346	11.6576
	1347	11.857					1347	11.6581
	1348	11.858					1348	11.6577
	1349	11.8582					1349	11.6562
	1350	11.8591					1350	11.6557
	1351	11.8597					1351	11.6557
	1352	11.8595					1352	11.6568
	1353	11.8595					1353	11.6588
	1354	11.8594					1354	11.6602
	1355	11.8584					1355	11.6619
	1356	11.8581					1356	11.6621
	1357	11.8586					1357	11.6611
	1358	11.8583					1358	11.6604
	1359	11.8576					1359	11.6602
	1360	11.8575					1360	11.6594
	1361	11.858					1361	11.6588
	1362	11.8576					1362	11.6592
	1363	11.8575					1363	11.6593
	1364	11.8583					1364	11.6596
	1365	11.8583					1365	11.6601
	1366	11.8577					1366	11.6602
	1367	11.8581					1367	11.6602
	1368	11.8581					1368	11.6593
	1369	11.8581					1369	11.6595
	1370	11.8584					1370	11.659
	1371	11.8582					1371	11.6593
	1372	11.8585					1372	11.6591
	1373	11.8589					1373	11.6595
	1374	11.859					1374	11.66
	1375	11.8585					1375	11.6597
	1376	11.8585					1376	11.6595
	1377	11.8576					1377	11.6587
	1378	11.8567					1378	11.6588
	1379	11.8558					1379	11.6581
	1380	11.8559					1380	11.6585
	1381	11.8556					1381	11.658
	1382	11.8551					1382	11.6592
	1383	11.8552					1383	11.6598
	1384	11.8559					1384	11.6597
	1385	11.856					1385	11.66
	1386	11.8571					1386	11.6606
	1387	11.8575					1387	11.6604
	1388	11.8579					1388	11.6598
	1389	11.8567					1389	11.66
	1390	11.8567					1390	11.6601
	1391	11.8556					1391	11.6604
	1392	11.8556					1392	11.6604
	1393	11.855					1393	11.6606
	1394	11.8553					1394	11.662
	1395	11.8547					1395	11.6618
	1396	11.8544					1396	11.6605
	1397	11.8554					1397	11.6611
	1398	11.8565					1398	11.6608
	1399	11.8561					1399	11.6598
	1400	11.8561					1400	11.6606
	1401	11.8563					1401	11.6615
	1402	11.8544					1402	11.6608
	1403	11.8534					1403	11.6615
	1404	11.8538					1404	11.6622
	1405	11.8538					1405	11.662
	1406	11.854					1406	11.6615
	1407	11.8546					1407	11.6613
	1408	11.8548					1408	11.6605
	1409	11.8548					1409	11.6593
	1410	11.8551					1410	11.6594
	1411	11.8554					1411	11.6607
	1412	11.8553					1412	11.6615
	1413	11.8521					1413	11.6551
	1414	11.8422					1414	11.6337
	1415	11.8271					1415	11.5987
	1416	11.8072					1416	11.5543
	1417	11.7869					1417	11.5164
	1418	11.7746					1418	11.5019
	1419	11.7718					1419	11.5231
	1420	11.7768					1420	11.5715
	1421	11.7875					1421	11.6336
	1422	11.8009					1422	11.6881
	1423	11.8104					1423	11.7191
	1424	11.8181					1424	11.7223
	1425	11.8246					1425	11.7045
	1426	11.8303					1426	11.6769
	1427	11.8346					1427	11.648
	1428	11.8387					1428	11.6246
	1429	11.8427					1429	11.6072
	1430	11.8466					1430	11.5967
	1431	11.8504					1431	11.5925
	1432	11.8534					1432	11.5919
	1433	11.855					1433	11.5929
	1434	11.8571					1434	11.5958
	1435	11.8581					1435	11.5992
	1436	11.8597					1436	11.6017
	1437	11.8618					1437	11.604
	1438	11.8644					1438	11.6072
	1439	11.8657					1439	11.61
	1440	11.867					1440	11.612
	1441	11.8669					1441	11.6134
	1442	11.8663					1442	11.6162
	1443	11.8657					1443	11.6174
	1444	11.8658					1444	11.6188
	1445	11.8648					1445	11.6207
	1446	11.8643					1446	11.6229
	1447	11.8646					1447	11.6231
	1448	11.8652					1448	11.6234
	1449	11.8647					1449	11.6235
	1450	11.8648					1450	11.6241
	1451	11.8652					1451	11.6259
	1452	11.8643					1452	11.6281
	1453	11.8628					1453	11.6306
	1454	11.8624					1454	11.632
	1455	11.8618					1455	11.6327
	1456	11.8602					1456	11.6328
	1457	11.8591					1457	11.6335
	1458	11.8578					1458	11.6337
	1459	11.8562					1459	11.6345
	1460	11.8551					1460	11.6346
	1461	11.8533					1461	11.6342
	1462	11.8527					1462	11.6332
	1463	11.8526					1463	11.6336
	1464	11.8524					1464	11.6336
	1465	11.8515					1465	11.6344
	1466	11.8523					1466	11.6352
	1467	11.8517					1467	11.6359
	1468	11.8511					1468	11.6355
	1469	11.8501					1469	11.6364
	1470	11.8496					1470	11.6364
	1471	11.8488					1471	11.6367
	1472	11.8487					1472	11.6372
	1473	11.8489					1473	11.6386
	1474	11.8481					1474	11.6386
	1475	11.8473					1475	11.6387
	1476	11.8473					1476	11.639
	1477	11.8469					1477	11.6382
	1478	11.8457					1478	11.637
	1479	11.8456					1479	11.6379
	1480	11.8463					1480	11.639
	1481	11.8459					1481	11.6394
	1482	11.8465					1482	11.6403
	1483	11.8465					1483	11.6412
	1484	11.8464					1484	11.6414
	1485	11.8465					1485	11.6412
	1486	11.8471					1486	11.6413
	1487	11.8467					1487	11.6422
	1488	11.8465					1488	11.6421
	1489	11.8463					1489	11.6406
	1490	11.8457					1490	11.6397
	1491	11.8451					1491	11.6395
	1492	11.8437					1492	11.6391
	1493	11.8435					1493	11.6398
	1494	11.8438					1494	11.6409
	1495	11.8436					1495	11.641
	1496	11.8422					1496	11.6409
	1497	11.8426					1497	11.6411
	1498	11.8425					1498	11.6413
	1499	11.8418					1499	11.6422
	1500	11.8416					1500	11.6431
	1501	11.8423					1501	11.6434
	1502	11.8422					1502	11.6431
	1503	11.8423					1503	11.6428
	1504	11.8427					1504	11.6421
	1505	11.8435					1505	11.6429
	1506	11.8435					1506	11.643
	1507	11.8437					1507	11.6431
	1508	11.8433					1508	11.6431
	1509	11.8436					1509	11.6438
	1510	11.8423					1510	11.6429
	1511	11.8422					1511	11.6429
	1512	11.8424					1512	11.6432
	1513	11.8427					1513	11.643
	1514	11.8423					1514	11.6425
	1515	11.8428					1515	11.643
	1516	11.8429					1516	11.6441
	1517	11.8429					1517	11.6442
	1518	11.8427					1518	11.6442
	1519	11.8431					1519	11.6443
	1520	11.8423					1520	11.6449
	1521	11.8413					1521	11.6447
	1522	11.8415					1522	11.6447
	1523	11.8414					1523	11.645
	1524	11.8408					1524	11.6451
	1525	11.8411					1525	11.6438
	1526	11.8414					1526	11.6421
	1527	11.8406					1527	11.6418
	1528	11.8416					1528	11.6422
	1529	11.8415					1529	11.6424
	1530	11.8416					1530	11.6431
	1531	11.8421					1531	11.6441
	1532	11.8416					1532	11.644
	1533	11.8404					1533	11.6434
	1534	11.8399					1534	11.6431
	1535	11.8393					1535	11.6429
	1536	11.8381					1536	11.6428
	1537	11.8376					1537	11.6435
	1538	11.8375					1538	11.6442
	1539	11.8375					1539	11.6444
	1540	11.8375					1540	11.6446
	1541	11.839					1541	11.6456
	1542	11.8401					1542	11.6449
	1543	11.8404					1543	11.6446
	1544	11.8412					1544	11.644
	1545	11.8413					1545	11.6437
	1546	11.8401					1546	11.6424
	1547	11.8395					1547	11.6426
	1548	11.8394					1548	11.6425
	1549	11.8386					1549	11.6433
	1550	11.8387					1550	11.6437
	1551	11.8385					1551	11.6442
	1552	11.8378					1552	11.6444
	1553	11.8372					1553	11.6445
	1554	11.8364					1554	11.6441
	1555	11.8355					1555	11.6444
	1556	11.8353					1556	11.6439
	1557	11.8355					1557	11.6434
	1558	11.8349					1558	11.6435
	1559	11.8351					1559	11.6434
	1560	11.8351					1560	11.6426
	1561	11.8356					1561	11.6436
	1562	11.8356					1562	11.6447
	1563	11.8335					1563	11.6389
	1564	11.8239					1564	11.6176
	1565	11.8087					1565	11.5832
	1566	11.7883					1566	11.5397
	1567	11.7679					1567	11.4997
	1568	11.7545					1568	11.4823
	1569	11.7524					1569	11.4998
	1570	11.7583					1570	11.5465
	1571	11.7691					1571	11.608
	1572	11.7826					1572	11.6638
	1573	11.7932					1573	11.6973
	1574	11.8005					1574	11.7041
	1575	11.8065					1575	11.6888
	1576	11.813					1576	11.6625
	1577	11.8183					1577	11.6344
	1578	11.8225					1578	11.6106
	1579	11.8265					1579	11.5941
	1580	11.8299					1580	11.583
	1581	11.8325					1581	11.5767
	1582	11.8342					1582	11.5748
	1583	11.8361					1583	11.5755
	1584	11.8376					1584	11.5772
	1585	11.8383					1585	11.5797
	1586	11.8398					1586	11.583
	1587	11.8418					1587	11.5862
	1588	11.8431					1588	11.5892
	1589	11.8454					1589	11.5919
	1590	11.8474					1590	11.5949
	1591	11.8483					1591	11.5971
	1592	11.8479					1592	11.599
	1593	11.8483					1593	11.6008
	1594	11.8475					1594	11.6027
	1595	11.8467					1595	11.6044
	1596	11.8456					1596	11.6063
	1597	11.8465					1597	11.608
	1598	11.8458					1598	11.6096
	1599	11.8453					1599	11.6102
	1600	11.8447					1600	11.6113
	1601	11.8449					1601	11.6122
	1602	11.8441					1602	11.6128
	1603	11.8433					1603	11.6133
	1604	11.842					1604	11.6146
	1605	11.8411					1605	11.6153
	1606	11.8397					1606	11.6161
	1607	11.838					1607	11.6167
	1608	11.837					1608	11.6174
	1609	11.8357					1609	11.6172
	1610	11.8344					1610	11.6169
	1611	11.8339					1611	11.6167
	1612	11.8328					1612	11.618
	1613	11.8326					1613	11.6184
	1614	11.8321					1614	11.6191
	1615	11.8325					1615	11.6196
	1616	11.8313					1616	11.6202
	1617	11.8298					1617	11.6195
	1618	11.8284					1618	11.6201
	1619	11.8279					1619	11.621
	1620	11.8268					1620	11.6222
	1621	11.8264					1621	11.6226
	1622	11.8272					1622	11.6234
	1623	11.827					1623	11.6234
	1624	11.8274					1624	11.6227
	1625	11.8279					1625	11.6222
	1626	11.8275					1626	11.6221
	1627	11.8272					1627	11.6214
	1628	11.8271					1628	11.6216
	1629	11.8267					1629	11.6229
	1630	11.8259					1630	11.6238
	1631	11.8258					1631	11.6252
	1632	11.8253					1632	11.6261
	1633	11.8249					1633	11.6255
	1634	11.8243					1634	11.625
	1635	11.824					1635	11.6249
	1636	11.8237					1636	11.6241
	1637	11.8232					1637	11.6241
	1638	11.8227					1638	11.6249
	1639	11.8226					1639	11.6253
	1640	11.8223					1640	11.6251
	1641	11.8225					1641	11.6254
	1642	11.8232					1642	11.6262
	1643	11.823					1643	11.6264
	1644	11.823					1644	11.6266
	1645	11.824					1645	11.6273
	1646	11.8241					1646	11.6279
	1647	11.8236					1647	11.6273
	1648	11.8236					1648	11.6274
	1649	11.8234					1649	11.6274
	1650	11.8216					1650	11.6279
	1651	11.8213					1651	11.6276
	1652	11.8212					1652	11.6277
	1653	11.8209					1653	11.6274
	1654	11.8208					1654	11.6276
	1655	11.822					1655	11.6267
	1656	11.8211					1656	11.6263
	1657	11.8204					1657	11.6264
	1658	11.8203					1658	11.6267
	1659	11.8198					1659	11.6269
	1660	11.8194					1660	11.6271
	1661	11.8204					1661	11.6277
	1662	11.821					1662	11.6285
	1663	11.8209					1663	11.6288
	1664	11.8207					1664	11.6288
	1665	11.8208					1665	11.63
	1666	11.8201					1666	11.6302
	1667	11.8202					1667	11.6298
	1668	11.8201					1668	11.6293
	1669	11.82					1669	11.6293
	1670	11.8195					1670	11.6285
	1671	11.8204					1671	11.6277
	1672	11.8204					1672	11.628
	1673	11.8202					1673	11.6291
	1674	11.8193					1674	11.628
	1675	11.8177					1675	11.6279
	1676	11.8165					1676	11.6286
	1677	11.8156					1677	11.6288
	1678	11.8152					1678	11.6283
	1679	11.8157					1679	11.6302
	1680	11.8167					1680	11.6303
	1681	11.8172					1681	11.6299
	1682	11.8178					1682	11.6296
	1683	11.8183					1683	11.6302
	1684	11.8186					1684	11.6292
	1685	11.8181					1685	11.6299
	1686	11.8174					1686	11.6306
	1687	11.8164					1687	11.6305
	1688	11.816					1688	11.6301
	1689	11.8153					1689	11.6303
	1690	11.8152					1690	11.6294
	1691	11.8151					1691	11.6279
	1692	11.8156					1692	11.6275
	1693	11.8154					1693	11.6269
	1694	11.8157					1694	11.6263
	1695	11.816					1695	11.6268
	1696	11.8154					1696	11.6274
	1697	11.8153					1697	11.6275
	1698	11.8148					1698	11.6283
	1699	11.8144					1699	11.6293
	1700	11.8143					1700	11.6296
	1701	11.8151					1701	11.6295
	1702	11.8144					1702	11.6299
	1703	11.8139					1703	11.6297
	1704	11.8141					1704	11.6286
	1705	11.8141					1705	11.6279
	1706	11.8131					1706	11.6278
	1707	11.8125					1707	11.6277
	1708	11.8125					1708	11.6278
	1709	11.8117					1709	11.6291
	1710	11.8111					1710	11.6299
	1711	11.8113					1711	11.6303
	1712	11.8109					1712	11.6304
	1713	11.8095					1713	11.6262
	1714	11.8016					1714	11.6066
	1715	11.7869					1715	11.5737
	1716	11.7673					1716	11.5305
	1717	11.7468					1717	11.4884
	1718	11.7316					1718	11.4659
	1719	11.7265					1719	11.4778
	1720	11.73					1720	11.5206
	1721	11.7399					1721	11.581
	1722	11.7539					1722	11.6402
	1723	11.7655					1723	11.6772
	1724	11.7736					1724	11.6876
	1725	11.7807					1725	11.6732
	1726	11.7871					1726	11.6478
	1727	11.7916					1727	11.6183
	1728	11.7958					1728	11.5948
	1729	11.7998					1729	11.5768
	1730	11.8031					1730	11.5662
	1731	11.8058					1731	11.559
	1732	11.8086					1732	11.5573
	1733	11.8103					1733	11.5579
	1734	11.8123					1734	11.561
	1735	11.8149					1735	11.5638
	1736	11.8167					1736	11.5669
	1737	11.819					1737	11.5693
	1738	11.8211					1738	11.5714
	1739	11.8218					1739	11.573
	1740	11.8218					1740	11.575
	1741	11.8216					1741	11.5773
	1742	11.822					1742	11.58
	1743	11.822					1743	11.5815
	1744	11.8222					1744	11.5825
	1745	11.8221					1745	11.584
	1746	11.8228					1746	11.5859
	1747	11.8225					1747	11.5873
	1748	11.8219					1748	11.589
	1749	11.8207					1749	11.5916
	1750	11.8203					1750	11.5941
	1751	11.8197					1751	11.5957
	1752	11.8175					1752	11.5965
	1753	11.816					1753	11.5973
	1754	11.8156					1754	11.5973
	1755	11.8146					1755	11.5971
	1756	11.8137					1756	11.597
	1757	11.8133					1757	11.5977
	1758	11.8125					1758	11.5988
	1759	11.8126					1759	11.5999
	1760	11.8122					1760	11.6
	1761	11.8116					1761	11.6006
	1762	11.81					1762	11.6012
	1763	11.8091					1763	11.6008
	1764	11.8078					1764	11.6013
	1765	11.8065					1765	11.6028
	1766	11.805					1766	11.6036
	1767	11.8049					1767	11.6042
	1768	11.8041					1768	11.6042
	1769	11.8034					1769	11.6042
	1770	11.8028					1770	11.6042
	1771	11.8027					1771	11.6043
	1772	11.8022					1772	11.6047
	1773	11.8022					1773	11.6052
	1774	11.8025					1774	11.605
	1775	11.8024					1775	11.6051
	1776	11.8018					1776	11.6055
	1777	11.8023					1777	11.6048
	1778	11.8017					1778	11.6049
	1779	11.8001					1779	11.6049
	1780	11.7997					1780	11.6053
	1781	11.7991					1781	11.606
	1782	11.7975					1782	11.6068
	1783	11.7973					1783	11.6074
	1784	11.7977					1784	11.6084
	1785	11.7977					1785	11.6088
	1786	11.7986					1786	11.6083
	1787	11.7997					1787	11.6079
	1788	11.7996					1788	11.607
	1789	11.7997					1789	11.6067
	1790	11.7995					1790	11.6068
	1791	11.7988					1791	11.6073
	1792	11.7983					1792	11.6073
	1793	11.7983					1793	11.6078
	1794	11.7975					1794	11.6079
	1795	11.7973					1795	11.6069
	1796	11.7971					1796	11.6063
	1797	11.797					1797	11.6069
	1798	11.7966					1798	11.6071
	1799	11.7967					1799	11.6076
	1800	11.7955					1800	11.6073
	1801	11.7946					1801	11.6069
	1802	11.7944					1802	11.607
	1803	11.7943					1803	11.6077
	1804	11.7934					1804	11.6072
	1805	11.7935					1805	11.6075
	1806	11.7931					1806	11.6078
	1807	11.7929					1807	11.6078
	1808	11.792					1808	11.6077
	1809	11.7927					1809	11.6075
	1810	11.7933					1810	11.6079
	1811	11.794					1811	11.6079
	1812	11.7936					1812	11.6081
	1813	11.7951					1813	11.6084
	1814	11.7952					1814	11.6083
	1815	11.796					1815	11.6083
	1816	11.7963					1816	11.6082
	1817	11.7968					1817	11.6065
	1818	11.7959					1818	11.6049
	1819	11.7955					1819	11.6048
	1820	11.7946					1820	11.6045
	1821	11.7935					1821	11.6047
	1822	11.7927					1822	11.6062
	1823	11.7927					1823	11.6073
	1824	11.7932					1824	11.6075
	1825	11.7928					1825	11.6075
	1826	11.7933					1826	11.6071
	1827	11.7934					1827	11.607
	1828	11.7925					1828	11.6067
	1829	11.7924					1829	11.6063
	1830	11.7927					1830	11.6056
	1831	11.7921					1831	11.6058
	1832	11.7927					1832	11.6057
	1833	11.7933					1833	11.6061
	1834	11.7914					1834	11.6064
	1835	11.7915					1835	11.607
	1836	11.7916					1836	11.6077
	1837	11.7906					1837	11.6075
	1838	11.7894					1838	11.6082
	1839	11.7897					1839	11.6089
	1840	11.7884					1840	11.6094
	1841	11.7881					1841	11.6093
	1842	11.7873					1842	11.6099
	1843	11.7884					1843	11.6093
	1844	11.7891					1844	11.609
	1845	11.7894					1845	11.6092
	1846	11.7898					1846	11.6086
	1847	11.7913					1847	11.6078
	1848	11.7908					1848	11.6069
	1849	11.7898					1849	11.6065
	1850	11.7891					1850	11.6064
	1851	11.7895					1851	11.607
	1852	11.789					1852	11.6077
	1853	11.7891					1853	11.6077
	1854	11.7899					1854	11.6075
	1855	11.7906					1855	11.6077
	1856	11.7902					1856	11.6076
	1857	11.7888					1857	11.6068
	1858	11.789					1858	11.607
	1859	11.7892					1859	11.6077
	1860	11.7891					1860	11.6077
	1861	11.7891					1861	11.6078
	1862	11.7895					1862	11.6085
	1863	11.7872					1863	11.6061
	1864	11.7786					1864	11.5888
	1865	11.7639					1865	11.5574
	1866	11.744					1866	11.5155
	1867	11.7236					1867	11.4721
	1868	11.7095					1868	11.4459
	1869	11.7034					1869	11.454
	1870	11.7072					1870	11.4935
	1871	11.7177					1871	11.5519
	1872	11.731					1872	11.6117
	1873	11.7416					1873	11.6514
	1874	11.7514					1874	11.6636
	1875	11.7584					1875	11.6532
	1876	11.7647					1876	11.6287
	1877	11.77					1877	11.6003
	1878	11.7737					1878	11.5761
	1879	11.7775					1879	11.5579
	1880	11.7808					1880	11.5444
	1881	11.7827					1881	11.5385
	1882	11.7849					1882	11.5372
	1883	11.7866					1883	11.538
	1884	11.7885					1884	11.5407
	1885	11.7905					1885	11.5445
	1886	11.7925					1886	11.5475
	1887	11.794					1887	11.5502
	1888	11.7959					1888	11.5528
	1889	11.797					1889	11.555
	1890	11.7981					1890	11.5572
	1891	11.7996					1891	11.558
	1892	11.801					1892	11.559
	1893	11.8015					1893	11.5607
	1894	11.8011					1894	11.5636
	1895	11.7999					1895	11.5652
	1896	11.7985					1896	11.5675
	1897	11.7972					1897	11.5696
	1898	11.7961					1898	11.5703
	1899	11.7955					1899	11.5701
	1900	11.7947					1900	11.5717
	1901	11.7946					1901	11.5733
	1902	11.7934					1902	11.5744
	1903	11.7925					1903	11.5766
	1904	11.7915					1904	11.5781
	1905	11.7906					1905	11.5787
	1906	11.7896					1906	11.5791
	1907	11.7895					1907	11.5795
	1908	11.7883					1908	11.5791
	1909	11.7876					1909	11.5795
	1910	11.7873					1910	11.5792
	1911	11.7862					1911	11.5787
	1912	11.7846					1912	11.5793
	1913	11.784					1913	11.5807
	1914	11.7828					1914	11.5813
	1915	11.7815					1915	11.5825
	1916	11.7807					1916	11.5845
	1917	11.7809					1917	11.585
	1918	11.7805					1918	11.5848
	1919	11.781					1919	11.585
	1920	11.7818					1920	11.5851
	1921	11.782					1921	11.5848
	1922	11.7813					1922	11.5848
	1923	11.7805					1923	11.5848
	1924	11.7795					1924	11.5853
	1925	11.779					1925	11.5851
	1926	11.7789					1926	11.5853
	1927	11.7788					1927	11.5855
	1928	11.7788					1928	11.5857
	1929	11.7789					1929	11.5851
	1930	11.7788					1930	11.5856
	1931	11.7785					1931	11.5866
	1932	11.7783					1932	11.5871
	1933	11.7783					1933	11.5875
	1934	11.7778					1934	11.5888
	1935	11.7766					1935	11.5887
	1936	11.7756					1936	11.5887
	1937	11.7747					1937	11.5892
	1938	11.7743					1938	11.5889
	1939	11.7746					1939	11.5881
	1940	11.7752					1940	11.5884
	1941	11.7756					1941	11.5878
	1942	11.7758					1942	11.5869
	1943	11.775					1943	11.5867
	1944	11.7745					1944	11.5872
	1945	11.7743					1945	11.5874
	1946	11.7746					1946	11.5867
	1947	11.7756					1947	11.5869
	1948	11.7761					1948	11.5873
	1949	11.7762					1949	11.587
	1950	11.7758					1950	11.587
	1951	11.7748					1951	11.5877
	1952	11.7739					1952	11.5882
	1953	11.7743					1953	11.5893
	1954	11.7739					1954	11.5895
	1955	11.7735					1955	11.5889
	1956	11.7739					1956	11.5881
	1957	11.7737					1957	11.5884
	1958	11.7727					1958	11.5879
	1959	11.7721					1959	11.5878
	1960	11.7726					1960	11.5872
	1961	11.7726					1961	11.5874
	1962	11.7724					1962	11.587
	1963	11.773					1963	11.587
	1964	11.7734					1964	11.5868
	1965	11.7737					1965	11.5878
	1966	11.7738					1966	11.5884
	1967	11.7746					1967	11.5881
	1968	11.7743					1968	11.5871
	1969	11.7739					1969	11.5871
	1970	11.7729					1970	11.5875
	1971	11.7721					1971	11.5877
	1972	11.7708					1972	11.5879
	1973	11.7716					1973	11.5891
	1974	11.7714					1974	11.5895
	1975	11.7711					1975	11.5893
	1976	11.7713					1976	11.5887
	1977	11.7715					1977	11.5892
	1978	11.7708					1978	11.5887
	1979	11.7713					1979	11.5881
	1980	11.772					1980	11.5881
	1981	11.7713					1981	11.5893
	1982	11.7712					1982	11.5889
	1983	11.771					1983	11.5888
	1984	11.7706					1984	11.5894
	1985	11.7708					1985	11.5887
	1986	11.7713					1986	11.587
	1987	11.7711					1987	11.5866
	1988	11.7708					1988	11.5864
	1989	11.7701					1989	11.5859
	1990	11.7688					1990	11.5863
	1991	11.7683					1991	11.5879
	1992	11.7681					1992	11.5882
	1993	11.7682					1993	11.5881
	1994	11.7689					1994	11.5886
	1995	11.7695					1995	11.5895
	1996	11.7699					1996	11.5882
	1997	11.7704					1997	11.5884
	1998	11.7703					1998	11.5883
	1999	11.7694					1999	11.5883
	2000	11.7687					2000	11.5878
	2001	11.7686					2001	11.5879
	2002	11.7688					2002	11.5872
	2003	11.7689					2003	11.5872
[truncated: 1,059 more rows]
