# Supplementary material for: Bromodomain Proteins Contribute to Maintenance of Bloodstream Form Stage Identity in the African Trypanosome
Source: PLoS Biol. 2015 Dec 8;13(12):e1002316. doi: 10.1371/journal.pbio.1002316 (PMC4672894; doi:10.1371/journal.pbio.1002316)
Supplement: S13 Data — (ZIP) [file pbio.1002316.s013.zip]

Archive with 17 entries (12 files):
- S13_Data/
- S13_Data/.DS_Store
- __MACOSX/
- __MACOSX/S13_Data/
- __MACOSX/S13_Data/._.DS_Store
- S13_Data/Data_for_Figure_S8.xlsx
- __MACOSX/S13_Data/._Data_for_Figure_S8.xlsx
- S13_Data/S8C/
- S13_Data/S8C/S8C_Fig_gating.pdf
- __MACOSX/S13_Data/S8C/
- __MACOSX/S13_Data/S8C/._S8C_Fig_gating.pdf
- S13_Data/S8C/Specimen_001_A9+2d.fcs
- S13_Data/S8C/Specimen_001_A9+3d.fcs
- S13_Data/S8C/Specimen_001_A9-.fcs
- S13_Data/S8C/Specimen_002_fC74-.fcs
- S13_Data/S8C/Specimen_002_fC74-24h DOX.fcs
- S13_Data/S8C/Specimen_002_fC74-48h DOX.fcs
