# Supplementary material for: Bromodomain Proteins Contribute to Maintenance of Bloodstream Form Stage Identity in the African Trypanosome
Source: PLoS Biol. 2015 Dec 8;13(12):e1002316. doi: 10.1371/journal.pbio.1002316 (PMC4672894; doi:10.1371/journal.pbio.1002316)
Supplement: S13 Data — (ZIP) [file pbio.1002316.s013.zip › S13_Data/Data_for_Figure_S8.xlsx]

## Sheet: S8_A_B
days			1		2		3		4		5
averages	A9cKO -Dox	100000	560000	100000	810000	100000	826667	100000	1.05667e+06	100000	693333	Bdf2
	A9cKO+ Dox	100000	390000	100000	496667	100000	280000	100000	353333	100000	250000	Bdf2
	C74-Dox	100000	500000	100000	956667	100000	850000	100000	653333	100000	810000	Bdf3
	C74+Dox	100000	40000	100000	630000	100000	913333	100000	763333	100000	753333	Bdf3
st dev	A9cKO -Dox	0	26457.5	0	361663	0	153080	0	234592	0	46188	Bdf2
	A9cKO+ Dox	0	85440	0	73711.1	0	121655	0	50332.2	0	50000	Bdf2
	C74-Dox	0	69282	0	336502	0	147309	0	94516.3	0	43589	Bdf3
	C74+Dox	0	17320.5	0	70000	0	168028	0	222785	0	106927	Bdf3
	Time hours	0	6	12	24	36
averages	C74-Dox	100000	110000	213333	833333	226667	Bdf3
	C74+Dox	100000	63333.3	146667	173333	300000	Bdf3
standard dec	C74-Dox	0	51961.5	76376.3	119304	40414.5	Bdf3
	C74+Dox	0	28867.5	30550.5	28867.5	51961.5	Bdf3
