# Supplementary material for: Bromodomain Proteins Contribute to Maintenance of Bloodstream Form Stage Identity in the African Trypanosome
Source: PLoS Biol. 2015 Dec 8;13(12):e1002316. doi: 10.1371/journal.pbio.1002316 (PMC4672894; doi:10.1371/journal.pbio.1002316)
Supplement: S14 Data — (ZIP) [file pbio.1002316.s014.zip › S14_Data/Data_for_Figure_S9.xlsx]

## Sheet: S9A
gene name	function	Bdf3 av untreated	Bdf3 av 1d Dox	Bdf3 av 2d Dox	fold 1d over untreated	fold 2d over untreated	untreated over 1d Dox	untreated over 2d DoxGO terms
Tb04.24M18.150	hypothetical protein, conserved	21.4321	37.8676	22.2528	1.76686	1.03829	0.565976	0.963119	null	null	mitochondrial part	null	null	null
Tb04.3I12.100	hypothetical protein	15.3515	12.1159	14.3046	0.789233	0.931805	1.26705	1.07319	null	null	null	null	null	null
Tb05.30F7.410	hypothetical protein	0.196673	2.33176	0.208078	11.856	1.05799	0.0843455	0.94519	null	null	null	null	null	null
Tb06.3A7.270	hypothetical protein, conserved	34.4841	31.7029	30.3181	0.919347	0.879189	1.08773	1.13741	null	null	null	null	null	null
Tb06.3A7.960	hypothetical protein	113.48	84.548	109.197	0.745045	0.96225	1.3422	1.03923	null	null	null	null	null	null
Tb07.26A24.210	hypothetical protein	24.9091	44.1857	29.1628	1.77388	1.17077	0.563737	0.854141	null	null	null	null	null	null
Tb07.30D13.110	hypothetical protein, conserved (pseudogene)	16.8699	16.9714	14.1899	1.00601	0.841134	0.994023	1.18887	null	null	null	null	null	null
Tb07.30D13.130	hypothetical protein, conserved (pseudogene)	0	0	0	div 0	div 0	div 0	div 0	null	null	null	null	null	null
Tb07.30D13.160	hypothetical protein, conserved (pseudogene)	52.9431	286.075	61.6083	5.40344	1.16367	0.185067	0.859351	null	null	null	null	null	null
Tb07.30D13.180	hypothetical protein, conserved (pseudogene)	32.1063	129.722	36.4945	4.04039	1.13668	0.247501	0.879758	null	null	null	null	null	null
Tb07.30D13.60	hypothetical protein, conserved (pseudogene)	21.9739	71.1429	21.5498	3.23761	0.980696	0.30887	1.01968	null	null	null	null	null	null
Tb07.30D13.80	hypothetical protein, conserved (pseudogene)	0	0	0.0163649	div 0	div 0	div 0	0	null	null	null	null	null	null
Tb11.01.2730	hypothetical protein, conserved	21.6314	18.8604	19.1886	0.871896	0.887071	1.14693	1.1273	null	null	null	protein binding	null	null
Tb11.01.6240	expression site-associated gene 2 (ESAG2) protein, putative	65.0449	69.1047	77.6878	1.06241	1.19437	0.941252	0.83726	null	null	null	null	null	null
Tb11.01.6250	expression site-associated gene 11 (ESAG11) protein, putative	101.167	115.265	114.296	1.13936	1.12977	0.877689	0.885134	null	null	null	null	null	null
Tb11.02.5090	proliferator-activated receptor-interacting protein (PRIP) interacting protein (PIMT), putative, pseudogene	53.2747	52.6577	55.9255	0.98842	1.04976	1.01172	0.9526	null	null	null	methyltransferase activity	7-methylguanosine RNA capping, RNA methylation	null
Tb11.02.5105	hypothetical protein, conserved	130.774	142.135	132.103	1.08688	1.01016	0.920067	0.989941	null	null	null	null	null	null
Tb11.02.5360	hypothetical protein, conserved	35.4844	46.008	42.3438	1.29657	1.19331	0.771267	0.838008	null	null	null	null	null	null
Tb11.02.5370	hypothetical protein, conserved	61.0662	78.0959	62.2907	1.27887	1.02005	0.781939	0.980342	null	null	null	null	null	null
Tb11.02.5380	exosome complex exonuclease RRP44p homologue (RRP44)	38.0169	32.4925	40.3126	0.854685	1.06039	1.17002	0.943053	guanyl-nucleotide exchange factor activity, ribonuclease activity	rRNA processing	exosome (RNase complex), mitochondrion	RNA binding, ribonuclease activity	null	null
Tb11.02.5390	mRNA processing protein, putative	35.7273	27.4223	33.325	0.767545	0.93276	1.30286	1.07209	mRNA binding	mitochondrial RNA processing	mitochondrion	null	null	null
Tb11.02.5400	cystathionine beta-synthase, putative	99.5618	58.5034	73.1072	0.587609	0.734289	1.70181	1.36186	cystathionine beta-synthase activity	cysteine biosynthetic process	null	catalytic activity, pyridoxal phosphate binding	metabolic process	null
Tb11.02.5410	ubiquitin activating enzyme, putative	44.3991	58.0523	45.8589	1.30751	1.03288	0.764813	0.968169	catalytic activity	null	null	catalytic activity	null	null
Tb11.02.5420	NADPH-cytochrome p450 reductase, putative (CPR)	38.7294	30.146	37.1387	0.778375	0.958929	1.28473	1.04283	oxidoreductase activity	oxidation-reduction process	integral to membrane	FMN binding, oxidoreductase activity	oxidation-reduction process	null
Tb11.02.5430	hypothetical protein, conserved	22.4835	20.5939	22.6821	0.915956	1.00883	1.09176	0.991247	null	null	null	null	null	null
Tb11.02.5440	hypothetical protein, conserved	45.5743	37.6667	42.1443	0.826492	0.92474	1.20993	1.08138	null	null	null	null	null	null
Tb11.1431	variant surface glycoprotein (VSG, pseudogene), putative	0.00800011	0	0	0	0	div 0	div 0	null	null	null	null	null	null
Tb11.1441	variant surface glycoprotein (VSG, pseudogene), fragment	0	0	0	div 0	div 0	div 0	div 0	null	null	null	null	null	null
Tb11.1451	variant surface glycoprotein (VSG), putative	0.230555	0.0729998	0.172413	0.316626	0.747818	3.1583	1.33722	null	null	null	null	evasion or tolerance of host immune response	null
Tb927.1.05	variant surface glycoprotein (VSG), putative	0	0	0	div 0	div 0	div 0	div 0	null	antigenic variation	integral to membrane	null	null	null
Tb927.1.10	hypothetical protein	0	0	0	div 0	div 0	div 0	div 0	null	null	null	null	null	null
Tb927.1.100	RNA polymerase (pseudogene), putative	64.9232	132.604	83.4462	2.04247	1.28531	0.489603	0.778024	DNA-directed RNA polymerase activity, ribonucleoside binding	transcription, DNA-dependent	null	DNA binding, DNA-directed RNA polymerase activity	transcription, DNA-dependent	null
Tb927.1.1000	developmentally regulated phosphoprotein	91.5091	68.8032	80.9815	0.751873	0.884956	1.33001	1.13	ATP binding	null	mitochondrial part	ATP binding	null	null
Tb927.1.1010	hypothetical protein, conserved	40.5515	37.8025	36.5577	0.932211	0.901512	1.07272	1.10925	zinc ion binding	null	null	zinc ion binding	null	null
Tb927.1.1020	hypothetical protein, conserved	42.9191	34.6812	40.6264	0.808061	0.946581	1.23753	1.05643	null	null	null	null	null	null
Tb927.1.1030	leucine-rich repeat protein (LRRP), putative	76.8971	91.1769	71.7139	1.1857	0.932595	0.843384	1.07228	molecular_function	biological_process	cellular_component	null	null	null
Tb927.1.1040	hypothetical protein, conserved	13.7932	19.9107	13.1017	1.44351	0.949869	0.692754	1.05278	molecular_function	biological_process	cellular_component	null	null	null
Tb927.1.1050	hypothetical protein, conserved	34.9475	26.1631	32.6088	0.74864	0.933078	1.33576	1.07172	molecular_function	biological_process	cellular_component	null	null	null
Tb927.1.1060	hypothetical protein, conserved	42.682	38.0932	34.8813	0.892487	0.817236	1.12046	1.22364	molecular_function	biological_process	cellular_component	damaged DNA binding	DNA repair	nucleus
Tb927.1.1070	hypothetical protein, unlikely	52.9551	70.1131	52.766	1.32401	0.996429	0.755282	1.00358	null	null	null	null	null	null
Tb927.1.1080	TFIIH basal transcription factor subunit (TSP1)	46.202	56.1838	44.72	1.21605	0.967923	0.822337	1.03314	molecular_function, sequence-specific DNA binding transcription factor activity	biological_process	cellular_component, nucleus	null	null	null
Tb927.1.1090	hypothetical protein, unlikely	123.731	194.11	130.002	1.56881	1.05068	0.637425	0.951763	null	null	null	null	null	null
Tb927.1.110	hypothetical protein, conserved	428.857	463.528	347.015	1.08085	0.809162	0.925202	1.23585	null	null	null	null	null	null
Tb927.1.1100	hypothetical protein, conserved	27.9824	28.0838	26.332	1.00362	0.941021	0.996391	1.06268	molecular_function	biological_process	cellular_component	null	null	null
Tb927.1.1110	hypothetical protein, unlikely	67.8913	71.2785	67.2154	1.04989	0.990043	0.952479	1.01006	null	null	null	null	null	null
Tb927.1.1120	hypothetical protein, conserved	65.4197	66.2719	55.3011	1.01303	0.845329	0.98714	1.18297	molecular_function	biological_process	cellular_component	methyltransferase activity	null	null
Tb927.1.1130	glycerol-3-phosphate dehydrogenase (FAD-dependent), putative	40.071	48.8656	34.4565	1.21947	0.859886	0.820025	1.16294	glycerol-3-phosphate dehydrogenase activity	glycerol-3-phosphate metabolic process	glycerol-3-phosphate dehydrogenase complex, mitochondrial part	oxidoreductase activity	oxidation-reduction process	null
Tb927.1.1140	hypothetical protein, conserved	94.832	82.8441	76.2817	0.873588	0.804389	1.1447	1.24318	molecular_function	biological_process	cellular_component	null	null	null
Tb927.1.1150	zeta tubulin	58.8172	53.5698	49.7381	0.910784	0.845639	1.09796	1.18254	GTP binding, structural constituent of cytoskeleton	biological_process, microtubule-based process, protein polymerization	cellular_component, microtubule, protein complex	null	protein polymerization	protein complex
Tb927.1.1160	hypothetical protein, conserved	48.5922	43.1971	36.5823	0.888972	0.752844	1.1249	1.3283	null	null	mitochondrial part	null	null	null
Tb927.1.1170	DNA-directed RNA polymerase 2, RPB12 subunit (RBP12)	149.666	197.348	167.88	1.31859	1.1217	0.758384	0.891505	DNA binding, DNA-directed RNA polymerase activity	transcription, DNA-dependent	null	null	null	null
Tb927.1.1180	hypothetical protein, unlikely	27.4468	46.6469	27.7389	1.69954	1.01064	0.588395	0.989468	null	null	null	null	null	null
Tb927.1.120	retrotransposon hot spot protein 4 (RHS4), putative	477.788	434.18	454.365	0.908731	0.950978	1.10044	1.05155	molecular_function	biological_process	nucleus	null	null	null
Tb927.1.1200	hypothetical protein, conserved	66.7458	73.8934	64.2871	1.10709	0.963163	0.903272	1.03825	null	null	mitochondrial part	null	null	null
Tb927.1.1210	hypothetical protein, conserved	114.764	138.208	117.366	1.20428	1.02267	0.830372	0.97783	null	null	mitochondrial part	null	null	null
Tb927.1.1220	hypothetical protein, conserved	98.2938	143.482	110.4	1.45973	1.12316	0.685058	0.890344	null	null	null	protein binding	null	null
Tb927.1.1230	chaperone protein DNAj, putative	33.6817	28.7361	31.9197	0.853167	0.947687	1.1721	1.0552	unfolded protein binding	protein folding, response to heat	cellular_component	heat shock protein binding, unfolded protein binding	protein folding	null
Tb927.1.1240	cytidine triphosphate synthase, putative	22.98	19.7551	18.8191	0.859663	0.818932	1.16325	1.2211	CTP synthase activity	CTP biosynthetic process	cytosol	CTP synthase activity	pyrimidine nucleotide biosynthetic process	null
Tb927.1.1250	hypothetical protein, unlikely	9.74814	17.153	8.93735	1.75962	0.916826	0.568304	1.09072	null	null	null	null	null	null
Tb927.1.1260	hypothetical protein, unlikely	15.2484	28.1239	20.5445	1.84438	1.34732	0.542187	0.742213	null	null	null	null	null	null
Tb927.1.1270	homocysteine S-methyltransferase, putative	7.74952	11.8999	8.29415	1.53557	1.07028	0.651224	0.934335	homocysteine S-methyltransferase activity	sulfur amino acid metabolic process	cellular_component	homocysteine S-methyltransferase activity	null	null
Tb927.1.1280	hypothetical protein, unlikely	2.56099	5.98929	4.15058	2.33866	1.62069	0.427595	0.61702	null	null	null	null	null	null
Tb927.1.1290	hypothetical protein, unlikely	20.2393	44.4285	26.4429	2.19516	1.30651	0.455547	0.765396	null	null	null	null	null	null
Tb927.1.1300	hypothetical protein, conserved	30.6987	32.538	27.6794	1.05992	0.901647	0.943471	1.10908	null	null	null	null	null	null
Tb927.1.1310	hypothetical protein, conserved	48.3725	47.5512	45.7553	0.983023	0.945895	1.01727	1.0572	null	null	null	null	null	null
Tb927.1.1320	hypothetical protein, unlikely	33.0318	63.6575	44.5729	1.92716	1.34939	0.518899	0.741074	null	null	null	null	null	null
Tb927.1.1330	Mitochondrial Editosome-like Complex TUTase (MEAT1)	72.4692	74.5089	68.7558	1.02815	0.948759	0.972625	1.05401	RNA uridylyltransferase activity	transcription, DNA-dependent	mitochondrial part, mitochondrion	null	null	null
Tb927.1.1340	FG-GAP repeat protein, putative,intergrin alpha chain protein, putative	47.5685	46.9709	43.2429	0.987437	0.909066	1.01272	1.10003	null	null	null	null	null	null
Tb927.1.1350	kinesin heavy chain, putative	10.4327	7.48821	9.81932	0.717761	0.941203	1.39322	1.06247	ATP binding, microtubule motor activity	microtubule-based movement	kinesin complex	ATP binding, microtubule motor activity	microtubule-based movement	null
Tb927.1.1360	hypothetical protein, unlikely	9.51105	8.1752	10.7742	0.859547	1.13281	1.1634	0.882759	null	null	null	null	null	null
Tb927.1.1370	rRNA biogenesis protein, putative	41.8795	34.3095	43.9044	0.819243	1.04835	1.22064	0.953879	RNA binding	rRNA processing	cellular_component	null	null	null
Tb927.1.1380	serine/threonine protein phosphatase 2A regulatory subunit, putative	12.4609	8.83297	11.1679	0.708854	0.896231	1.41073	1.11578	protein serine/threonine phosphatase activity	protein dephosphorylation	protein serine/threonine phosphatase complex	binding	null	null
Tb927.1.1390	hypothetical protein, conserved	40.6993	42.5795	37.3639	1.0462	0.918047	0.955842	1.08927	null	null	null	null	null	null
Tb927.1.1400	hypothetical protein, conserved	36.3936	33.3517	38.0539	0.916417	1.04562	1.09121	0.956372	null	null	null	null	null	null
Tb927.1.1410	hypothetical protein, unlikely	18.4011	36.6595	25.1279	1.99225	1.36557	0.501946	0.732295	null	null	null	null	null	null
Tb927.1.1420	hypothetical protein, conserved	24.5017	18.484	26.5303	0.754396	1.08279	1.32556	0.923537	null	null	null	null	null	null
Tb927.1.1430	hypothetical protein, unlikely	6.54718	9.64888	9.15274	1.47375	1.39797	0.678543	0.715325	null	null	null	null	null	null
Tb927.1.1440	hypothetical protein, unlikely	53.7143	51.6327	50.8721	0.961248	0.947088	1.04031	1.05587	null	null	null	null	null	null
Tb927.1.1450	hypothetical protein, unlikely	2.9592	5.74579	2.98799	1.94167	1.00973	0.51502	0.990363	null	null	null	null	null	null
Tb927.1.1460	hypothetical protein, unlikely	0.910284	2.82826	1.1819	3.10701	1.29839	0.321853	0.770185	null	null	null	null	null	null
Tb927.1.1470	hypothetical protein, conserved	5.0487	6.56623	3.64005	1.30058	0.720988	0.768889	1.38699	molecular_function	biological_process	cellular_component	null	null	null
Tb927.1.1480	hypothetical protein, unlikely	0.970798	1.86469	0.717168	1.92078	0.73874	0.520623	1.35366	null	null	null	null	null	null
Tb927.1.1490	hypothetical protein, unlikely	7.15727	12.9664	10.3182	1.81165	1.44164	0.551984	0.693656	null	null	null	null	null	null
Tb927.1.1500	hypothetical protein, conserved	34.7338	36.741	27.4393	1.05779	0.78999	0.945369	1.26584	molecular_function	biological_process	cellular_component	null	null	null
Tb927.1.1510	hypothetical protein, unlikely	9.99787	24.0147	11.4706	2.40198	1.14731	0.416323	0.871605	null	null	null	null	null	null
Tb927.1.1520	hypothetical protein, unlikely	0.810192	2.5593	1.36026	3.15889	1.67894	0.316567	0.595614	null	null	null	null	null	null
Tb927.1.1530	protein kinase, putative	8.07617	8.93377	6.85593	1.10619	0.848908	0.904006	1.17798	protein kinase activity, protein serine/threonine kinase activity, protein tyrosine kinase activity, signal transducer activity	protein phosphorylation, regulation of transcription, DNA-dependent, signal transduction	cellular_component	ATP binding, protein kinase activity, signal transducer activity, transferase activity, transferring phosphorus-containing groups	protein phosphorylation, regulation of transcription, DNA-dependent, signal transduction	null
Tb927.1.1540	hypothetical protein, conserved	43.7602	29.9771	42.1718	0.68503	0.963701	1.45979	1.03767	null	null	null	null	protein polymerization	protein complex
Tb927.1.1550	tubulin-tyrosine ligase, putative	38.5407	42.3246	35.8805	1.09818	0.930978	0.910597	1.07414	molecular_function, tubulin-tyrosine ligase activity	biological_process, cellular protein modification process	cellular_component	tubulin-tyrosine ligase activity	cellular protein modification process	null
Tb927.1.1560	vesicular-fusion protein nsf, putative,N-ethylmaleimide sensitive factor (NsF)	43.9771	29.3841	43.62	0.668168	0.991881	1.49663	1.00819	ATPase activity	intracellular protein transport	cellular_component	ATP binding, nucleoside-triphosphatase activity, nucleotide binding	null	null
Tb927.1.1570	hypothetical protein, unlikely	3.24997	2.99631	2.669	0.92195	0.821239	1.08466	1.21767	null	null	null	null	null	null
Tb927.1.1580	cytochrome c oxidase assembly factor, putative,electron transport protein SCO1/2, putative	20.2651	12.2594	17.8618	0.604952	0.881407	1.65302	1.13455	copper ion binding	respiratory chain complex IV assembly	mitochondrial part, mitochondrion	null	null	null
Tb927.1.1590	hypothetical protein, unlikely	19.4444	35.3303	28.9457	1.817	1.48864	0.550359	0.671753	null	null	null	null	null	null
Tb927.1.1600	hypothetical protein, conserved	14.4234	9.77942	13.1368	0.678025	0.910796	1.47487	1.09794	null	null	null	RNA binding, pseudouridine synthase activity	RNA modification, pseudouridine synthesis	null
Tb927.1.1610	hypothetical protein, conserved	70.9914	48.4507	65.7337	0.682487	0.92594	1.46523	1.07998	null	null	mitochondrial part	null	null	null
Tb927.1.1620	ATP-dependent DEAD/H RNA helicase, putative	35.0464	29.2407	39.8998	0.834342	1.13849	1.19855	0.878359	ATP-dependent RNA helicase activity	RNA metabolic process	cellular_component	ATP binding, ATP-dependent helicase activity, helicase activity, nucleic acid binding	null	null
Tb927.1.1630	hypothetical protein, conserved	39.4382	37.3723	48.4784	0.947616	1.22923	1.05528	0.813521	molecular_function	biological_process	cellular_component	null	null	null
Tb927.1.1640	hypothetical protein, conserved	50.721	49.6544	52.211	0.978971	1.02938	1.02148	0.971462	null	null	null	null	null	null
Tb927.1.1650	hypothetical protein, conserved	34.9318	39.094	30.7423	1.11915	0.880067	0.893534	1.13628	molecular_function	biological_process	cellular_component	null	null	null
Tb927.1.1660	hypothetical protein, conserved	73.5674	72.6713	77.0776	0.98782	1.04771	1.01233	0.954459	DNA-directed DNA polymerase activity, damaged DNA binding	DNA repair	null	null	null	null
Tb927.1.1670	hypothetical protein, conserved	30.5391	19.1187	30.8624	0.62604	1.01058	1.59734	0.989526	null	null	null	binding	null	null
Tb927.1.1680	hypothetical protein, conserved	69.6303	53.4957	71.9251	0.768281	1.03296	1.30161	0.968094	null	null	null	null	null	null
Tb927.1.1690	RNA editing endoribonuclease (KREN1)	37.5076	28.709	35.4273	0.765417	0.944536	1.30648	1.05872	RNA binding, nuclease activity, ribonuclease III activity, zinc ion binding	RNA processing, mRNA modification	mRNA editing complex, mitochondrial part, mitochondrion	RNA binding, ribonuclease III activity	RNA processing	null
Tb927.1.1700	hypothetical protein, conserved	35.0038	28.1839	34.901	0.805169	0.997064	1.24198	1.00294	null	null	null	null	null	null
Tb927.1.1710	hypothetical protein, conserved	32.1994	25.0306	31.1105	0.777361	0.966182	1.2864	1.035	null	null	null	null	null	null
Tb927.1.1720	hypothetical protein, conserved	75.3479	48.8534	71.4186	0.648371	0.947851	1.54233	1.05502	peptidyl-prolyl cis-trans isomerase activity	null	null	peptidyl-prolyl cis-trans isomerase activity	protein folding	null
Tb927.1.1730	hypothetical protein, conserved	79.0149	63.4275	73.9171	0.802728	0.935484	1.24575	1.06897	null	null	mitochondrial part	null	null	null
Tb927.1.1740	hypothetical protein	8.43105	7.54403	6.97828	0.894791	0.827688	1.11758	1.20818	null	null	null	null	null	null
Tb927.1.1750	hypothetical protein, conserved	13.0957	7.9885	11.5792	0.61001	0.884203	1.63932	1.13096	null	null	null	null	null	null
Tb927.1.1760	hypothetical protein, conserved	4.98695	3.96535	4.5094	0.795145	0.90424	1.25763	1.1059	null	null	null	null	null	null
Tb927.1.1770	glutaredoxin, putative	35.6408	25.2103	33.5271	0.707345	0.940693	1.41374	1.06305	disulfide oxidoreductase activity, electron carrier activity, protein disulfide oxidoreductase activity	cell redox homeostasis, protein thiol-disulfide exchange	cellular_component	electron carrier activity, protein disulfide oxidoreductase activity	cell redox homeostasis	null
Tb927.1.1780	hypothetical protein, unlikely	8.38423	9.81034	14.4129	1.17009	1.71905	0.854632	0.581718	null	null	null	null	null	null
Tb927.1.1790	hypothetical protein	39.1846	34.5957	39.8402	0.88289	1.01673	1.13264	0.983545	null	null	null	null	null	null
Tb927.1.180	retrotransposon hot spot protein 1 (RHS1), putative	3.02071	2.61843	2.10103	0.866826	0.695543	1.15363	1.43773	molecular_function	biological_process	nucleus	null	null	null
Tb927.1.1800	hypothetical protein, unlikely	33.0642	33.8311	27.7287	1.0232	0.838632	0.97733	1.19242	null	null	null	null	null	null
Tb927.1.1810	hypothetical protein, unlikely	19.6264	28.546	22.0114	1.45447	1.12152	0.687534	0.891645	null	null	null	null	null	null
Tb927.1.1820	hypothetical protein, conserved	22.7983	13.1219	18.6367	0.575567	0.817464	1.73742	1.2233	null	null	null	null	null	null
Tb927.1.1830	hypothetical protein, unlikely	2.87721	3.85561	5.07899	1.34005	1.76525	0.746241	0.566493	null	null	null	null	null	null
Tb927.1.1840	hypothetical protein, conserved	15.1199	17.7591	14.5155	1.17456	0.960025	0.851386	1.04164	null	null	null	null	null	null
Tb927.1.1850	hypothetical protein, conserved	10.9745	12.9653	8.78327	1.1814	0.800333	0.846453	1.24948	null	null	null	null	null	null
Tb927.1.1860	hypothetical protein, unlikely	4.83142	4.97666	5.20283	1.03006	1.07687	0.970818	0.928615	null	null	null	null	null	null
Tb927.1.1870	hypothetical protein, unlikely	0.168189	0.691496	0.436984	4.11143	2.59818	0.243225	0.384885	null	null	null	null	null	null
Tb927.1.1880	hypothetical protein, conserved	35.0865	24.9025	31.2689	0.709746	0.891195	1.40896	1.12209	null	null	null	protein binding	null	null
Tb927.1.1890	hypothetical protein, conserved	19.1702	15.7315	15.7791	0.820624	0.823105	1.21858	1.21491	null	null	null	null	null	null
Tb927.1.190	retrotransposon hot spot protein (RHS, pseudogene), putative	36.2361	34.5883	36.5351	0.954526	1.00825	1.04764	0.991815	null	null	null	null	null	null
Tb927.1.1900	hypothetical protein, unlikely	3.77967	4.31816	3.56685	1.14247	0.943694	0.875296	1.05967	null	null	null	null	null	null
Tb927.1.1910	hypothetical protein, conserved	30.3426	19.4465	26.9388	0.640898	0.88782	1.56031	1.12635	molecular_function	biological_process	cellular_component	null	null	null
Tb927.1.1920	hypothetical protein, conserved	15.6608	13.249	16.2777	0.845998	1.03939	1.18204	0.962099	null	null	null	null	null	null
Tb927.1.1930	phosphatidylinositol 3-kinase, putative	11.2477	14.2685	9.82297	1.26857	0.873333	0.788287	1.14504	1-phosphatidylinositol-3-kinase activity, phosphotransferase activity, alcohol group as acceptor	phosphatidylinositol phosphorylation	cytosol	binding, phosphotransferase activity, alcohol group as acceptor, protein binding, transferase activity, transferring phosphorus-containing groups	null	null
Tb927.1.1940	hypothetical protein, unlikely	33.0912	38.5737	20.9254	1.16568	0.632355	0.857869	1.58139	null	null	null	null	null	null
Tb927.1.1950	hypothetical protein, unlikely	13.3432	20.7329	15.5683	1.55381	1.16675	0.643578	0.85708	null	null	null	null	null	null
Tb927.1.1960	chaperone protein DNAj, putative	89.0224	76.3494	83.6528	0.857642	0.939682	1.16599	1.06419	DNA binding, unfolded protein binding	protein folding	cellular_component	DNA binding, heat shock protein binding	null	null
Tb927.1.1970	hypothetical protein, unlikely	13.2009	20.7738	12.5339	1.57367	0.949471	0.635459	1.05322	null	null	null	null	null	null
Tb927.1.1980	hypothetical protein, conserved	83.3451	70.0461	73.9382	0.840434	0.887133	1.18986	1.12723	null	null	null	null	null	null
Tb927.1.1990	hypothetical protein, conserved	63.1604	87.8593	74.0704	1.39105	1.17273	0.718882	0.852708	null	null	null	null	null	null
Tb927.1.20	expression site-associated gene (ESAG, pseudogene), putative,expression site-associated gene 3 (ESAG3), pseudogene	37.7015	219.194	47.9546	5.81393	1.27195	0.172001	0.786192	null	null	null	null	null	null
Tb927.1.200	hypothetical protein, unlikely	0.116903	0.0912286	0.209127	0.780376	1.78889	1.28143	0.559006	null	null	null	null	null	null
Tb927.1.2000	hypothetical protein, unlikely	38.7446	73.8341	43.8121	1.90566	1.13079	0.524752	0.884336	null	null	null	null	null	null
Tb927.1.2010	hypothetical protein, unlikely	1.72881	9.77133	2.20624	5.65207	1.27616	0.176926	0.783598	null	null	null	null	null	null
Tb927.1.2020	hypothetical protein	1.67404	8.41022	2.71744	5.02391	1.62328	0.199048	0.616037	null	null	null	null	null	null
Tb927.1.2030	hypothetical protein, unlikely	0.940267	2.86043	0.657664	3.04215	0.699444	0.328715	1.42971	null	null	null	null	null	null
Tb927.1.2040	expression site-associated gene 2 (ESAG2) protein, putative	1.98444	2.35887	1.45735	1.18868	0.734388	0.841266	1.36168	molecular_function	biological_process	integral to membrane	null	null	null
Tb927.1.2050	hypothetical protein, unlikely	8.04609	16.2085	14.3826	2.01446	1.78752	0.496411	0.559434	null	null	null	null	null	null
Tb927.1.2060	expression site-associated gene (ESAG, pseudogene), putative,expression site-associated gene 11 (ESAG11), fragment	6.24121	5.26971	7.70839	0.844341	1.23508	1.18436	0.809664	null	null	null	null	null	null
Tb927.1.2070	expression site-associated gene (ESAG, pseudogene), putative,expression site-associated gene 11 (ESAG11), fragment	0	0	0.0449854	div 0	div 0	div 0	0	null	null	null	null	null	null
Tb927.1.2080	hypothetical protein, unlikely	0.185966	0.260867	0.323237	1.40277	1.73815	0.712877	0.575324	null	null	null	null	null	null
Tb927.1.2090	hypothetical protein, unlikely	0.355326	0.463019	0.278025	1.30308	0.782451	0.767413	1.27804	null	null	null	null	null	null
Tb927.1.2100	calpain-like cysteine peptidase, putative,cysteine peptidase, Clan CA, family C2, putative	94.2233	71.1939	81.7231	0.755587	0.867334	1.32347	1.15296	calcium-dependent cysteine-type endopeptidase activity, molecular_function	biological_process, proteolysis	cellular_component, intracellular	calcium-dependent cysteine-type endopeptidase activity	proteolysis	intracellular
Tb927.1.2110	calpain-like cysteine peptidase, putative,cysteine peptidase, Clan CA, family C2, putative	7.74926	12.3958	6.99771	1.59961	0.903016	0.625152	1.1074	calcium-dependent cysteine-type endopeptidase activity, molecular_function	biological_process, proteolysis	cellular_component, intracellular	calcium-dependent cysteine-type endopeptidase activity	proteolysis	intracellular
Tb927.1.2120	calpain, putative,cysteine peptidase, Clan CA, family C2, putative	25.3191	30.4277	24.0706	1.20177	0.95069	0.832107	1.05187	calcium-dependent cysteine-type endopeptidase activity, molecular_function	biological_process, proteolysis	cellular_component, intracellular	calcium-dependent cysteine-type endopeptidase activity	proteolysis	intracellular
Tb927.1.2130	hypothetical protein, unlikely	53.4766	110.771	52.9997	2.07139	0.991082	0.482767	1.009	null	null	null	null	null	null
Tb927.1.2140	hypothetical protein, unlikely	7.20028	11.6073	8.36542	1.61207	1.16182	0.620322	0.86072	null	null	null	null	null	null
Tb927.1.2150	calpain-like protein fragment, putative,calpain-like cysteine peptidase, Clan CA, family C2	14.137	25.2256	9.29051	1.78437	0.657178	0.560422	1.52166	molecular_function	biological_process	cellular_component	null	null	null
Tb927.1.2160	calpain-like protein fragment, putative	25.5893	39.5521	19.0119	1.54565	0.742961	0.646978	1.34597	molecular_function	biological_process	cellular_component	null	null	null
Tb927.1.2170	hypothetical protein, unlikely	0.866029	0.831484	0.485715	0.96011	0.560853	1.04155	1.783	null	null	null	null	null	null
Tb927.1.2180	hypothetical protein, unlikely	27.5261	50.3797	33.2242	1.83025	1.20701	0.546372	0.828496	null	null	null	null	null	null
Tb927.1.2190	hypothetical protein, conserved	21.8897	20.3589	18.239	0.930066	0.833224	1.07519	1.20016	molecular_function	biological_process	cellular_component	protein binding	null	null
Tb927.1.220	retrotransposon hot spot protein 1 (RHS1), putative	4.71868	4.29662	4.71151	0.910556	0.99848	1.09823	1.00152	molecular_function	biological_process	nucleus	null	null	null
Tb927.1.2200	hypothetical protein,zinc finger protein family member, putative (ZC3H4)	35.3734	89.1082	39.1997	2.51908	1.10817	0.396971	0.90239	null	null	null	null	null	null
Tb927.1.2210	hypothetical protein, conserved	75.3566	74.3865	87.8953	0.987126	1.16639	1.01304	0.857345	null	null	null	null	nucleosome assembly	nucleus
Tb927.1.2220	hypothetical protein, unlikely	10.3832	14.7991	10.6814	1.42529	1.02871	0.701611	0.972087	null	null	null	null	null	null
Tb927.1.2230	calpain-like protein fragment, putative	167.658	209.851	168.812	1.25166	1.00688	0.798939	0.993167	molecular_function	biological_process	cellular_component	null	null	null
Tb927.1.2240	hypothetical protein, unlikely	1.92738	2.10829	2.21156	1.09387	1.14745	0.914188	0.8715	null	null	null	null	null	null
Tb927.1.2250	hypothetical protein, unlikely	1.03477	0.860528	0.519471	0.831611	0.502014	1.20249	1.99197	null	null	null	null	null	null
Tb927.1.2260	calpain-like protein fragment, putative	113.499	146.82	148.87	1.29358	1.31164	0.773046	0.762402	molecular_function	biological_process	cellular_component	null	null	null
Tb927.1.2270	hypothetical protein, unlikely	22.1683	38.5099	33.5296	1.73716	1.5125	0.575652	0.661156	null	null	null	null	null	null
Tb927.1.2280	hypothetical protein, unlikely	3.45224	5.42268	5.01972	1.57077	1.45405	0.63663	0.687736	null	null	null	null	null	null
Tb927.1.2290	hypothetical protein, unlikely	6.73165	3.80596	5.34863	0.565383	0.794551	1.76871	1.25857	null	null	null	null	null	null
Tb927.1.230	hypothetical protein, unlikely	2.10249	3.05958	2.4284	1.45522	1.15501	0.687183	0.865792	null	null	null	null	null	null
Tb927.1.2300	hypothetical protein, unlikely	35.5524	42.9506	41.6649	1.20809	1.17193	0.827752	0.853294	null	null	null	null	null	null
Tb927.1.2310	hypothetical protein	94.4697	122.475	120.833	1.29645	1.27906	0.771337	0.781823	null	null	null	null	null	null
Tb927.1.2320	hypothetical protein, conserved	64.6507	68.6393	59.2435	1.06169	0.916363	0.941891	1.09127	null	null	mitochondrial part	null	null	null
Tb927.1.2330	beta tubulin	0	0	0	div 0	div 0	div 0	div 0	structural constituent of cytoskeleton	cellular component movement, microtubule cytoskeleton organization, microtubule-based movement	microtubule	GTP binding, GTPase activity	GTP catabolic process, protein polymerization	protein complex
Tb927.1.2340	alpha tubulin	0	0	0	div 0	div 0	div 0	div 0	structural constituent of cytoskeleton	cellular component movement, microtubule cytoskeleton organization, microtubule-based movement	microtubule	GTP binding, GTPase activity	GTP catabolic process, protein polymerization	protein complex
Tb927.1.2350	beta tubulin	0.759449	0.354741	0.727039	0.467104	0.957323	2.14085	1.04458	structural constituent of cytoskeleton	cellular component movement, microtubule cytoskeleton organization, microtubule-based movement	microtubule	GTP binding, GTPase activity	GTP catabolic process, protein polymerization	protein complex
Tb927.1.2360	alpha tubulin	0	0	0	div 0	div 0	div 0	div 0	structural constituent of cytoskeleton	cellular component movement, microtubule cytoskeleton organization, microtubule-based movement	microtubule	GTP binding, GTPase activity	GTP catabolic process, protein polymerization	protein complex
Tb927.1.2370	beta tubulin	514.711	343.374	684.837	0.66712	1.33053	1.49898	0.751582	structural constituent of cytoskeleton	cellular component movement, microtubule cytoskeleton organization, microtubule-based movement	microtubule	null	null	null
Tb927.1.2380	alpha tubulin	0	0	0	div 0	div 0	div 0	div 0	structural constituent of cytoskeleton	cellular component movement, microtubule cytoskeleton organization, microtubule-based movement	microtubule	null	null	null
Tb927.1.2390	beta tubulin	0	0	0	div 0	div 0	div 0	div 0	structural constituent of cytoskeleton	cellular component movement, microtubule cytoskeleton organization, microtubule-based movement	microtubule	GTP binding, GTPase activity	GTP catabolic process, protein polymerization	protein complex
Tb927.1.240	retrotransposon hot spot protein (RHS, pseudogene), putative	4.41477	4.59835	4.19233	1.04158	0.949615	0.960079	1.05306	RNA binding, RNA-directed DNA polymerase activity, ribonuclease H activity	RNA-dependent DNA replication	null	RNA binding, RNA-directed DNA polymerase activity, nucleic acid binding, ribonuclease H activity, zinc ion binding	RNA-dependent DNA replication	intracellular
Tb927.1.2400	alpha tubulin	222.389	84.4175	173.55	0.379595	0.780389	2.63439	1.28141	structural constituent of cytoskeleton	cellular component movement, microtubule cytoskeleton organization, microtubule-based movement	microtubule	GTP binding, GTPase activity	GTP catabolic process, protein polymerization	protein complex
Tb927.1.2410	beta tubulin, pseudogene	1.26289	0.637776	1.09537	0.505013	0.867352	1.98015	1.15293	structural molecule activity	microtubule-based movement	null	GTP binding, GTPase activity	GTP catabolic process, protein polymerization	protein complex
Tb927.1.2420	hypothetical protein	34.7958	106.809	27.7841	3.06961	0.79849	0.325774	1.25236	null	null	null	null	null	null
Tb927.1.2430	histone H3, putative	0	0	0	div 0	div 0	div 0	div 0	DNA binding	chromosome organization, nucleosome assembly	nucleosome, nucleus	null	null	null
Tb927.1.2440	hypothetical protein, unlikely	0	0	0	div 0	div 0	div 0	div 0	null	null	null	null	null	null
Tb927.1.2450	histone H3, putative	0	0	0.058861	div 0	div 0	div 0	0	DNA binding	chromosome organization, nucleosome assembly	nucleosome, nucleus	null	null	null
Tb927.1.2460	hypothetical protein, unlikely	0	0	0	div 0	div 0	div 0	div 0	null	null	null	null	null	null
Tb927.1.2470	histone H3, putative	0	0	0	div 0	div 0	div 0	div 0	DNA binding	chromosome organization, nucleosome assembly	nucleosome, nucleus	null	null	null
Tb927.1.2480	hypothetical protein, unlikely	0	0	0	div 0	div 0	div 0	div 0	null	null	null	null	null	null
Tb927.1.2490	histone H3, putative	0.812939	0.314671	0.567421	0.387078	0.697987	2.58346	1.43269	DNA binding	chromosome organization, nucleosome assembly	nucleosome, nucleus	null	null	null
Tb927.1.250	hypothetical protein, unlikely	4.93066	3.32279	3.30956	0.673904	0.67122	1.48389	1.48982	null	null	null	null	null	null
Tb927.1.2500	hypothetical protein, unlikely	0	0	0	div 0	div 0	div 0	div 0	null	null	null	null	null	null
Tb927.1.2510	histone H3, putative	0	0	0	div 0	div 0	div 0	div 0	DNA binding	chromosome organization, nucleosome assembly	nucleosome, nucleus	DNA binding	nucleosome assembly	nucleosome
Tb927.1.2520	hypothetical protein, unlikely	0	0	0	div 0	div 0	div 0	div 0	null	null	null	null	null	null
Tb927.1.2530	histone H3, putative	2.41776	2.5273	1.49503	1.0453	0.618351	0.956659	1.61721	DNA binding	chromosome organization, nucleosome assembly	nucleosome, nucleus	null	null	null
Tb927.1.2540	hypothetical protein, unlikely	0	0	0	div 0	div 0	div 0	div 0	null	null	null	null	null	null
Tb927.1.2550	histone H3, putative	0	0	0	div 0	div 0	div 0	div 0	DNA binding	chromosome organization, nucleosome assembly	nucleosome, nucleus	DNA binding	nucleosome assembly	nucleosome
Tb927.1.2560	hypothetical protein, unlikely	0	0	0	div 0	div 0	div 0	div 0	null	null	null	null	null	null
Tb927.1.2570	coatomer beta subunit (beta-coP)	64.5571	41.4391	60.2651	0.641899	0.933518	1.55788	1.07122	molecular_function, structural molecule activity	vesicle-mediated transport	COPI vesicle coat	binding, structural molecule activity	intracellular protein transport, vesicle-mediated transport	COPI vesicle coat, cytoplasm, membrane coat
Tb927.1.2580	RNasePH-like protein,exosome-associated protein 1,Rrp42 homologue (TbEAP1)	102.229	80.0244	105.282	0.782791	1.02986	1.27748	0.971005	3'-5'-exoribonuclease activity, RNA binding	RNA processing	null	null	null	null
Tb927.1.2590	hypothetical protein, unlikely	3.54046	9.45482	6.60671	2.67051	1.86606	0.374461	0.535888	null	null	null	null	null	null
Tb927.1.260	hypothetical protein, unlikely	45.0305	43.5972	46.0335	0.968171	1.02228	1.03288	0.97821	null	null	null	null	null	null
Tb927.1.2600	pumilio/PUF RNA binding protein 9 (PUF9)	18.2833	19.8339	18.0157	1.08481	0.985362	0.92182	1.01485	mRNA binding	regulation of mRNA stability	null	RNA binding, binding	null	null
Tb927.1.2610	hypothetical protein, unlikely	0.0862869	0.402514	0	4.66483	0	0.21437	div 0	null	null	null	null	null	null
Tb927.1.2620	hypothetical protein, unlikely	5.35498	5.19014	4.135	0.969217	0.772179	1.03176	1.29504	null	null	null	null	null	null
Tb927.1.2630	hypothetical protein, unlikely	1.60487	0.887272	0.575306	0.552863	0.358476	1.80877	2.78959	null	null	null	null	null	null
Tb927.1.2640	hypothetical protein, conserved	22.8887	26.9922	22.8621	1.17928	0.998836	0.847975	1.00117	null	null	null	null	null	null
Tb927.1.2650	hypothetical protein, unlikely	6.07074	9.68618	8.38386	1.59555	1.38103	0.626743	0.724099	null	null	null	null	null	null
Tb927.1.2660	hypothetical protein, unlikely	0.0624836	0.291476	0	4.66483	0	0.21437	div 0	null	null	null	null	null	null
Tb927.1.2670	flagellar protein PF16	72.1846	44.2521	73.233	0.613041	1.01452	1.63121	0.985684	null	ciliary or flagellar motility, flagellar axoneme assembly	axoneme	binding, protein binding	null	null
Tb927.1.2680	hypothetical protein, unlikely	3.93924	2.64459	2.09977	0.671345	0.533039	1.48955	1.87603	null	null	null	null	null	null
Tb927.1.2690	hypothetical protein, unlikely	3.66441	3.31759	3.27787	0.905356	0.894515	1.10454	1.11792	null	null	null	null	null	null
Tb927.1.270	hypothetical protein	25.1499	28.8341	23.3211	1.14649	0.927284	0.872228	1.07842	null	null	null	null	null	null
Tb927.1.2700	hypothetical protein, conserved	38.1281	42.5092	36.0297	1.11491	0.944965	0.896937	1.05824	null	null	null	null	null	null
Tb927.1.2710	hypothetical protein, conserved	9.91948	8.3326	7.92796	0.840024	0.799232	1.19044	1.2512	null	null	null	null	null	null
Tb927.1.2720	hypothetical protein, unlikely	5.62501	4.31178	5.6875	0.766537	1.01111	1.30457	0.989013	null	null	null	null	null	null
Tb927.1.2730	hypothetical protein, conserved	35.8039	32.1312	35.0562	0.897422	0.979117	1.1143	1.02133	null	null	mitochondrial part	null	null	null
Tb927.1.2740	lipase-like protein, putative	67.2795	52.1429	60.2111	0.775019	0.89494	1.29029	1.11739	triglyceride lipase activity	lipid metabolic process	null	triglyceride lipase activity	lipid metabolic process	null
Tb927.1.275	expression site-associated gene (ESAG, pseudogene), putative,expression site-associated gene 4 (ESAG4), pseudogene	1.77968	4.0662	2.20208	2.2848	1.23735	0.437675	0.808182	phosphorus-oxygen lyase activity	cyclic nucleotide biosynthetic process, intracellular signal transduction	null	phosphorus-oxygen lyase activity	cyclic nucleotide biosynthetic process, intracellular signal transduction	null
Tb927.1.2750	hypothetical protein, conserved	225.151	219.931	213.69	0.976815	0.949097	1.02373	1.05363	null	null	null	null	null	null
Tb927.1.2760	hypothetical protein	464.971	534.727	452.17	1.15002	0.97247	0.869549	1.02831	null	null	null	null	null	null
Tb927.1.2770	hypothetical protein, conserved	54.6537	46.0627	48.3746	0.842809	0.885111	1.18651	1.1298	null	null	null	null	null	null
Tb927.1.2780	hypothetical protein	6.13375	12.1331	7.438	1.97808	1.21263	0.50554	0.824651	null	null	null	null	null	null
Tb927.1.280	hypothetical protein, conserved	18.8751	20.9845	16.1508	1.11176	0.855669	0.899478	1.16868	molecular_function	biological_process	cellular_component	null	null	null
Tb927.1.2810	hypothetical protein, unlikely	0.15041	0.109867	0.0784702	0.730447	0.521708	1.36902	1.91678	null	null	null	null	null	null
Tb927.1.2820	pteridine transporter, putative	15.2189	12.4891	12.7632	0.820635	0.838643	1.21857	1.1924	biopterin transporter activity	biopterin transport, pteridine metabolic process	null	null	null	null
Tb927.1.2830	hypothetical protein, unlikely	0	0	0	div 0	div 0	div 0	div 0	null	null	null	null	null	null
Tb927.1.2840	hypothetical protein, unlikely	0	0	0	div 0	div 0	div 0	div 0	null	null	null	null	null	null
Tb927.1.2850	pteridine transporter, putative	0.00554984	0	0	0	0	div 0	div 0	biopterin transporter activity	biopterin transport, pteridine metabolic process	null	null	null	null
Tb927.1.2860	hypothetical protein, unlikely	0	0	0	div 0	div 0	div 0	div 0	null	null	null	null	null	null
Tb927.1.2870	hypothetical protein, unlikely	0	0	0	div 0	div 0	div 0	div 0	null	null	null	null	null	null
Tb927.1.2880	pteridine transporter, putative	13.6814	9.39618	11.2259	0.686785	0.820526	1.45606	1.21873	biopterin transporter activity	biopterin transport, pteridine metabolic process	null	null	null	null
Tb927.1.2890	hypothetical protein, unlikely	0	0.174915	0	div 0	div 0	0	div 0	null	null	null	null	null	null
Tb927.1.290	leucine-rich repeat protein (LRRP), putative	6.16075	8.35762	6.92474	1.35659	1.12401	0.737141	0.889672	molecular_function	biological_process	cellular_component	protein binding	null	null
Tb927.1.2900	hypothetical protein, unlikely	6.48148	5.08962	5.23344	0.785256	0.807445	1.27347	1.23848	null	null	null	null	null	null
Tb927.1.2910	hypothetical protein, unlikely	1.24491	0.669231	0.72463	0.537574	0.582075	1.86021	1.71799	null	null	null	null	null	null
Tb927.1.2920	hypothetical protein, unlikely	2.6536	1.83401	1.4552	0.691139	0.548389	1.44689	1.82352	null	null	null	null	null	null
Tb927.1.2930	hypothetical protein, unlikely	3.31224	3.54098	2.8663	1.06906	0.865365	0.935402	1.15558	null	null	null	null	null	null
Tb927.1.2940	hypothetical protein, unlikely	1.13392	1.54261	1.11261	1.36042	0.981204	0.735067	1.01916	null	null	null	null	null	null
Tb927.1.2950	hypothetical protein, unlikely	5.29461	3.45301	4.79592	0.652176	0.905812	1.53333	1.10398	null	null	null	null	null	null
Tb927.1.2960	hypothetical protein, unlikely	18.9956	15.4273	17.9369	0.812149	0.944265	1.2313	1.05902	null	null	null	null	null	null
Tb927.1.2970	hypothetical protein, conserved	70.9332	53.6438	69.6795	0.756258	0.982325	1.3223	1.01799	null	null	null	null	null	null
Tb927.1.2980	hypothetical protein, conserved	21.7309	19.9138	19.943	0.916382	0.917726	1.09125	1.08965	molecular_function	biological_process	cellular_component	protein binding	null	null
Tb927.1.2985	hypothetical protein, conserved	202.649	281.013	217.051	1.3867	1.07107	0.721138	0.933644	null	null	null	null	null	null
Tb927.1.2990	hypothetical protein, conserved	47.2294	55.6377	48.4675	1.17803	1.02621	0.848874	0.974455	null	null	mitochondrial part	null	null	null
Tb927.1.30	hypothetical protein	0	0	0	div 0	div 0	div 0	div 0	null	null	null	null	null	null
Tb927.1.300	retrotransposon hot spot protein (RHS, pseudogene), putative	1.10771	1.68965	0.904649	1.52535	0.816681	0.655588	1.22447	null	null	null	zinc ion binding	null	intracellular
Tb927.1.3000	aminoacylase, putative,N-acyl-L-amino acid amidohydrolase, putative	90.304	94.3412	95.0937	1.04471	1.05304	0.957207	0.949632	hydrolase activity, metallopeptidase activity, protein dimerization activity	proteolysis	cellular_component	hydrolase activity	metabolic process	null
Tb927.1.3010	mRNA processing protein, putative	47.1308	69.2315	48.0026	1.46892	1.0185	0.680771	0.981838	mRNA binding	mRNA processing	mitochondrial part, mitochondrion	null	null	null
Tb927.1.3020	hypothetical protein, unlikely	38.3468	66.4324	37.2311	1.73241	0.970905	0.577231	1.02997	null	null	null	null	null	null
Tb927.1.3030	KREL2 (KREL2)	135.189	171.81	139.185	1.27088	1.02956	0.786853	0.97129	ATP binding, RNA ligase (ATP) activity	mRNA modification	mRNA editing complex, mitochondrial mRNA editing complex, mitochondrial part, mitochondrion	ATP binding, RNA ligase (ATP) activity, ligase activity	null	null
Tb927.1.3040	hypothetical protein, conserved	51.8191	70.602	50.2511	1.36247	0.969741	0.733961	1.0312	null	null	mitochondrial part	null	null	null
Tb927.1.3050	hypothetical protein, conserved	84.0055	77.6213	88.0251	0.924003	1.04785	1.08225	0.954335	methyltransferase activity	metabolic process	null	RNA methyltransferase activity	RNA processing	null
Tb927.1.3060	hypothetical protein, unlikely	26.7195	22.7219	33.0371	0.850387	1.23644	1.17594	0.808771	null	null	null	null	null	null
Tb927.1.3070	hypothetical protein, conserved	87.5923	60.5176	76.4025	0.690901	0.872251	1.44739	1.14646	null	null	null	null	null	null
Tb927.1.3080	hypothetical protein, unlikely	80.1045	118.121	82.8838	1.47458	1.0347	0.678159	0.966468	null	null	null	null	null	null
Tb927.1.3090	hypothetical protein, unlikely	171.322	277.29	175.111	1.61853	1.02212	0.617843	0.978362	null	null	null	null	null	null
Tb927.1.310	hypothetical protein, unlikely	0.432486	0.780516	0.283774	1.80472	0.656147	0.554102	1.52405	null	null	null	null	null	null
Tb927.1.3100	hypothetical protein, unlikely	43.4092	68.1611	40.6414	1.5702	0.936239	0.636862	1.0681	null	null	null	null	null	null
Tb927.1.3110	soluble N-ethylmaleimide sensitive factor (NSF) attachment protein, putative	162.986	147.498	129.681	0.904976	0.795661	1.105	1.25682	soluble NSF attachment protein activity	intracellular protein transport	Golgi apparatus, cellular_component, endoplasmic reticulum	null	null	null
Tb927.1.3120	separase, putative,cysteine peptidase, Clan CD, family C50, putative	29.7577	27.3749	24.1409	0.919928	0.81125	1.08704	1.23267	cysteine-type endopeptidase activity, peptidase activity	biological_process, proteolysis	cellular_component, nucleus	peptidase activity	proteolysis	nucleus
Tb927.1.3130	protein kinase, putative	51.2584	32.9928	43.3509	0.643657	0.845733	1.55362	1.18241	protein kinase activity, protein serine/threonine kinase activity, protein tyrosine kinase activity	protein phosphorylation	cellular_component	ATP binding, protein kinase activity, transferase activity, transferring phosphorus-containing groups	protein phosphorylation	null
Tb927.1.3140	hypothetical protein, unlikely	73.2302	70.6842	75.5301	0.965232	1.03141	1.03602	0.969551	null	null	null	null	null	null
Tb927.1.3150	hypothetical protein, conserved	91.3955	79.9994	91.0858	0.875309	0.996611	1.14245	1.0034	null	null	null	null	null	null
Tb927.1.3160	hypothetical protein, unlikely	6.236	9.43718	4.6778	1.51334	0.750129	0.66079	1.3331	null	null	null	null	null	null
Tb927.1.3170	hypothetical protein, conserved	94.1276	78.068	87.04	0.829384	0.924702	1.20571	1.08143	molecular_function	biological_process	cellular_component	null	null	null
Tb927.1.3180	40S ribosomal protein S11, putative	1870.76	1210.64	1921.01	0.647138	1.02686	1.54526	0.973846	structural constituent of ribosome	translation	intracellular, ribosome	structural constituent of ribosome	translation	intracellular, ribosome
Tb927.1.3190	hypothetical protein, unlikely	201.344	290.107	222.223	1.44086	1.1037	0.694031	0.906042	null	null	null	null	null	null
Tb927.1.320	retrotransposon hot spot protein (RHS, pseudogene), putative	0.167592	0.124798	0.0756197	0.744653	0.451213	1.34291	2.21625	null	null	null	null	null	null
Tb927.1.3200	SGT1-like protein, putative	149.842	130.119	147.996	0.868372	0.98768	1.15158	1.01247	binding, phosphatase activity	null	null	null	null	null
Tb927.1.3210	hypothetical protein, unlikely	111.131	128.212	91.392	1.1537	0.822379	0.866779	1.21598	null	null	null	null	null	null
Tb927.1.3220	GTPase activating protein of Rab-like GTPase, putative	40.7988	33.9151	33.5703	0.831277	0.822827	1.20297	1.21532	Rab GTPase activator activity, molecular_function	biological_process, regulation of Rab GTPase activity	cellular_component, intracellular	Rab GTPase activator activity	regulation of Rab GTPase activity	intracellular
Tb927.1.3230	cell division cycle protein, putative	59.3995	57.0634	55.0023	0.960671	0.925971	1.04094	1.07995	ATP binding, nucleoside-triphosphatase activity	cell cycle	cellular_component	ATP binding, nucleoside-triphosphatase activity, nucleotide binding	null	null
Tb927.1.3240	hypothetical protein, unlikely	72.4705	119.662	86.5518	1.65118	1.1943	0.605626	0.837308	null	null	null	null	null	null
Tb927.1.3250	hypothetical protein, conserved	29.4412	23.3664	23.2618	0.793662	0.790111	1.25998	1.26565	null	null	null	null	null	null
Tb927.1.3260	hypothetical protein, conserved	32.5549	20.1448	27.3081	0.618797	0.838832	1.61604	1.19213	null	null	null	binding	null	null
Tb927.1.3270	hypothetical protein, conserved	41.5376	37.8653	45.8062	0.911591	1.10276	1.09698	0.906813	null	null	null	null	null	null
Tb927.1.3280	septum formation protein MAF homologue, putative	63.1955	81.6142	72.5431	1.29146	1.14792	0.774319	0.871144	molecular_function	biological_process	cellular_component, cytoplasm	null	null	cytoplasm
Tb927.1.3290	hypothetical protein, conserved	43.7935	27.6834	40.5528	0.632135	0.926	1.58194	1.07991	null	null	null	binding	null	null
Tb927.1.330	retrotransposon hot spot protein (RHS, pseudogene), putative	0.658625	1.02231	0.771878	1.55219	1.17195	0.644252	0.853276	null	null	null	null	null	null
Tb927.1.3300	myotubularin, putative,zinc-binding phosphatase, putative	34.6559	24.8382	34.57	0.716708	0.997521	1.39527	1.00249	protein tyrosine/serine/threonine phosphatase activity, zinc ion binding	biological_process	cellular_component	metal ion binding, phosphatase activity	dephosphorylation	null
Tb927.1.3310	hypothetical protein, conserved	149.771	129.043	153.68	0.861599	1.0261	1.16063	0.974564	null	null	null	null	null	null
Tb927.1.3320	leucine-rich repeat protein (LRRP), putative	10.6532	18.8545	14.7803	1.76984	1.3874	0.565023	0.720772	molecular_function	biological_process	cellular_component	null	null	null
Tb927.1.3330	hypothetical protein, unlikely	1.11521	2.09848	1.04729	1.88168	0.939094	0.531439	1.06486	null	null	null	null	null	null
Tb927.1.3340	hypothetical protein, unlikely	1.66352	2.11995	1.59361	1.27438	0.957972	0.784698	1.04387	null	null	null	null	null	null
Tb927.1.3350	hypothetical protein	1.40774	4.21683	1.12712	2.99545	0.800655	0.333839	1.24898	null	null	null	null	null	null
Tb927.1.3360	hypothetical protein, unlikely	1.48513	6.07406	2.23727	4.08991	1.50645	0.244504	0.663813	null	null	null	null	null	null
Tb927.1.3370	hypothetical protein, unlikely	4.91835	20.4366	6.0838	4.15517	1.23696	0.240664	0.808434	null	null	null	null	null	null
Tb927.1.3380	hypothetical protein, unlikely	2.29551	6.85052	2.12353	2.98431	0.925081	0.335086	1.08099	null	null	null	null	null	null
Tb927.1.3390	hypothetical protein, conserved	96.4469	113.17	127.243	1.1734	1.3193	0.852228	0.757975	molecular_function	biological_process	cellular_component	null	null	null
Tb927.1.340	hypothetical protein, unlikely	1.28088	3.97683	1.92745	3.10477	1.50478	0.322086	0.664548	null	null	null	null	null	null
Tb927.1.3400	hypothetical protein, conserved	79.9485	93.6773	78.8705	1.17172	0.986516	0.853446	1.01367	molecular_function	biological_process	cellular_component	protein binding	null	null
Tb927.1.3410	hypothetical protein, conserved	34.8775	42.8826	37.5511	1.22952	1.07666	0.813324	0.928801	molecular_function	biological_process	cellular_component	null	null	null
Tb927.1.3420	hypothetical protein, unlikely	3.17285	9.25746	8.84917	2.91772	2.78903	0.342734	0.358547	null	null	null	null	null	null
Tb927.1.3430	hypothetical protein, unlikely	17.1495	26.5108	24.2332	1.54586	1.41305	0.646888	0.707687	null	null	null	null	null	null
Tb927.1.3440	hypothetical protein, unlikely	3.70463	5.04482	6.44684	1.36176	1.74021	0.734344	0.574643	null	null	null	null	null	null
Tb927.1.3450	hypothetical protein, conserved	21.8213	16.1655	21.9566	0.740814	1.0062	1.34987	0.993838	molecular_function	biological_process	cellular_component	null	null	null
Tb927.1.3460	hypothetical protein, unlikely	6.14071	13.708	7.75244	2.23232	1.26247	0.447964	0.7921	null	null	null	null	null	null
Tb927.1.3470	hypothetical protein, unlikely	6.97647	11.2436	11.736	1.61165	1.68222	0.620482	0.594452	null	null	null	null	null	null
Tb927.1.3480	hypothetical protein, unlikely	2.32605	3.87531	2.61012	1.66605	1.12213	0.600223	0.891166	null	null	null	null	null	null
Tb927.1.3490	hypothetical protein, unlikely	10.9116	13.4959	11.9666	1.23684	1.09668	0.808511	0.911839	null	null	null	null	null	null
Tb927.1.350	retrotransposon hot spot protein (RHS, pseudogene), putative	0.543988	0.882266	0.400068	1.62185	0.735435	0.616581	1.35974	null	null	null	null	null	null
Tb927.1.3500	hypothetical protein, unlikely	27.1336	49.47	35.9092	1.8232	1.32342	0.548487	0.755617	null	null	null	null	null	null
Tb927.1.3510	hypothetical protein, unlikely	6.79169	9.95027	10.7961	1.46506	1.58961	0.682564	0.629085	null	null	null	null	null	null
Tb927.1.3520	hypothetical protein, unlikely	1.65414	2.80278	2.34722	1.6944	1.419	0.590179	0.704723	null	null	null	null	null	null
Tb927.1.3530	hypothetical protein, unlikely	2.79629	4.81298	3.25028	1.7212	1.16236	0.580989	0.860321	null	null	null	null	null	null
Tb927.1.3540	hypothetical protein, unlikely	12.2012	30.759	10.5611	2.52097	0.865575	0.396673	1.1553	null	null	null	null	null	null
Tb927.1.3550	hypothetical protein	4.91075	11.1179	5.7533	2.26398	1.17157	0.441699	0.853554	null	null	null	null	null	null
Tb927.1.3560	hypothetical protein, conserved	28.6821	29.6995	27.1881	1.03547	0.947912	0.965744	1.05495	null	ciliary or flagellar motility	null	protein binding	null	null
Tb927.1.3570	hypothetical protein, unlikely	5.02448	8.36714	4.32894	1.66527	0.861569	0.600502	1.16067	null	null	null	null	null	null
Tb927.1.3580	hypothetical protein, unlikely	5.8754	3.85953	4.44703	0.656897	0.756891	1.52231	1.32119	null	null	null	null	null	null
Tb927.1.3590	hypothetical protein, unlikely	1.64607	0.874066	0.872814	0.531001	0.53024	1.88324	1.88594	null	null	null	null	null	null
Tb927.1.360	hypothetical protein, unlikely	8.76547	17.4454	9.87438	1.99024	1.12651	0.502451	0.887699	null	null	null	null	null	null
Tb927.1.3600	hypothetical protein, unlikely	6.7479	6.82955	5.36417	1.0121	0.79494	0.988044	1.25796	null	null	null	null	null	null
Tb927.1.3610	hypothetical protein	4.26389	4.34644	2.9898	1.01936	0.701191	0.981007	1.42615	null	null	null	null	null	null
Tb927.1.3620	hypothetical protein, unlikely	10.199	13.3888	7.1099	1.31275	0.697115	0.761758	1.43448	null	null	null	null	null	null
Tb927.1.3630	hypothetical protein, unlikely	5.25352	5.70094	4.09642	1.08516	0.779748	0.921519	1.28247	null	null	null	null	null	null
Tb927.1.3640	hypothetical protein, unlikely	25.0947	22.9679	21.8711	0.91525	0.871544	1.0926	1.14739	null	null	null	null	null	null
Tb927.1.3650	hypothetical protein, unlikely	0.741412	0.787376	0.488134	1.062	0.658385	0.941624	1.51887	null	null	null	null	null	null
Tb927.1.3670	expression site-associated gene (ESAG) protein, putative,expression site-associated gene 8 (ESAG8) protein, putative	25.002	25.0803	25.9311	1.00313	1.03716	0.996878	0.96417	molecular_function, zinc ion binding	biological_process	cellular_component	protein binding, zinc ion binding	null	null
Tb927.1.3680	hypothetical protein, unlikely	0.353443	0.602109	0.907111	1.70355	2.5665	0.587008	0.389635	null	null	null	null	null	null
Tb927.1.370	leucine-rich repeat protein (LRRP), putative	4.36252	5.29128	5.16703	1.21289	1.18441	0.824474	0.8443	molecular_function	biological_process	cellular_component	protein binding	null	null
Tb927.1.3700	hypothetical protein, unlikely	1.64171	3.72166	0.352566	2.26695	0.214756	0.441122	4.65645	null	null	null	null	null	null
Tb927.1.3710	hypothetical protein, unlikely	0.0214888	0.516247	0.0301083	24.024	1.40112	0.041625	0.713715	null	null	null	null	null	null
Tb927.1.3720	hypothetical protein, unlikely	0	0.516247	0	div 0	div 0	0	div 0	null	null	null	null	null	null
Tb927.1.3730	hypothetical protein	0.313179	2.3859	1.17083	7.61831	3.73853	0.131263	0.267485	null	null	null	null	null	null
Tb927.1.3740	hypothetical protein, unlikely	1.87315	6.43127	3.68879	3.43341	1.96931	0.291256	0.507793	null	null	null	null	null	null
Tb927.1.3750	hypothetical protein, conserved	0.0260723	2.63394	0.0567437	101.024	2.1764	0.00989861	0.459475	null	null	null	null	null	null
Tb927.1.3760	hypothetical protein, conserved	0.384402	32.2868	0.276021	83.9921	0.718053	0.0119059	1.39265	null	null	null	null	null	null
Tb927.1.3770	hypothetical protein, unlikely	0.225306	183.38	0.263606	813.913	1.16999	0.00122863	0.854709	null	null	null	null	null	null
Tb927.1.380	hypothetical protein, conserved	32.9477	50.2855	32.1145	1.52622	0.974711	0.655213	1.02595	molecular_function	biological_process	cellular_component	null	null	null
Tb927.1.3800	hypothetical protein, conserved	63.5776	298.04	81.8686	4.68781	1.2877	0.213319	0.776581	null	response to stress	mitochondrial part	null	response to stress	null
Tb927.1.3810	hypothetical protein, conserved	133.695	729.942	156.038	5.45974	1.16712	0.183159	0.856812	null	null	null	null	null	null
Tb927.1.3820	ATP synthase subunit, putative	282.973	1103.17	267.361	3.89849	0.94483	0.256509	1.05839	hydrogen ion transporting ATP synthase activity, rotational mechanism, proton-transporting ATPase activity, rotational mechanism	ATP synthesis coupled proton transport	cellular_component, proton-transporting V-type ATPase, V1 domain	hydrogen ion transporting ATP synthase activity, rotational mechanism, proton-transporting ATPase activity, rotational mechanism	ATP hydrolysis coupled proton transport	proton-transporting V-type ATPase, V1 domain, proton-transporting two-sector ATPase complex, catalytic domain
Tb927.1.3830	glucose-6-phosphate isomerase, glycosomal (PGI)	335.863	271.726	364.163	0.809037	1.08426	1.23604	0.922289	glucose-6-phosphate isomerase activity	gluconeogenesis, glycolysis	glycosome	glucose-6-phosphate isomerase activity	gluconeogenesis, glycolysis	null
Tb927.1.3840	hypothetical protein, conserved	32.1261	58.9373	30.9453	1.83456	0.963245	0.545089	1.03816	molecular_function	biological_process	cellular_component	null	null	null
Tb927.1.3850	hypothetical protein, conserved	903.7	1346.78	994.329	1.4903	1.10029	0.671006	0.908855	null	null	null	null	null	null
Tb927.1.3860	hypothetical protein, conserved	33.2934	35.8749	29.7898	1.07754	0.894764	0.928042	1.11761	molecular_function	biological_process	cellular_component	protein binding	null	null
Tb927.1.3870	hypothetical protein, unlikely	6.39811	11.7909	4.866	1.84288	0.760537	0.542629	1.31486	null	null	null	null	null	null
Tb927.1.3880	hypothetical protein, conserved	20.086	21.0132	17.7515	1.04616	0.883775	0.955876	1.13151	molecular_function	biological_process	cellular_component	null	null	null
Tb927.1.3890	hypothetical protein	29.3486	29.8134	24.224	1.01584	0.825387	0.98441	1.21155	null	null	null	null	null	null
Tb927.1.390	hypothetical protein, unlikely	5.04458	2.60465	3.46323	0.516327	0.686525	1.93676	1.45661	null	null	null	null	null	null
Tb927.1.3900	hypothetical protein, unlikely	14.3902	18.1568	12.5089	1.26175	0.869266	0.792551	1.1504	null	null	null	null	null	null
Tb927.1.3910	hypothetical protein, conserved	43.4446	34.0248	36.9442	0.783177	0.850376	1.27685	1.17595	molecular_function	biological_process	cellular_component	protein binding	null	null
Tb927.1.3920	hypothetical protein, unlikely	34.5626	58.1436	31.294	1.68227	0.905431	0.594434	1.10445	null	null	null	null	null	null
Tb927.1.3930	hypothetical protein, unlikely	22.8432	54.8486	23.9584	2.40109	1.04882	0.416477	0.953452	null	null	null	null	null	null
Tb927.1.3940	hypothetical protein, conserved	61.2968	63.3523	51.8257	1.03353	0.845488	0.967554	1.18275	molecular_function	biological_process	cellular_component	null	null	null
Tb927.1.3950	alanine aminotransferase (ALAT)	79.0115	46.9784	64.1786	0.594576	0.812269	1.68187	1.23112	1-aminocyclopropane-1-carboxylate synthase activity, L-alanine:2-oxoglutarate aminotransferase activity, pyridoxal phosphate binding	alanine catabolic process, proline metabolic process	cytosol	pyridoxal phosphate binding, transferase activity	biosynthetic process	null
Tb927.1.3960	hypothetical protein, unlikely	16.2798	10.9795	7.45619	0.674426	0.458002	1.48274	2.18339	null	null	null	null	null	null
Tb927.1.3970	hypothetical protein, unlikely	53.1689	42.4659	56.3961	0.798698	1.0607	1.25204	0.942775	null	null	null	null	null	null
Tb927.1.3980	hypothetical protein, unlikely	265.654	363.438	316.153	1.36809	1.19009	0.730947	0.840271	null	null	null	null	null	null
Tb927.1.3990	hypothetical protein, unlikely	20.6569	30.2912	21.1953	1.4664	1.02606	0.681943	0.974598	null	null	null	null	null	null
Tb927.1.40	hypothetical protein	0	0.155097	0	div 0	div 0	0	div 0	null	null	null	null	null	null
Tb927.1.400	hypothetical protein, conserved	10.3827	6.75815	6.80266	0.650906	0.655193	1.53632	1.52627	null	null	null	null	null	null
Tb927.1.4000	hypothetical protein, unlikely	49.9411	76.7487	58.5028	1.53679	1.17144	0.650709	0.853653	null	null	null	null	null	null
Tb927.1.4010	primase 2	10.0854	10.0135	10.1953	0.992869	1.0109	1.00718	0.98922	DNA primase activity, hydrolase activity	DNA replication	mitochondrion	hydrolase activity, acting on acid anhydrides	null	null
Tb927.1.4020	hypothetical protein	3.74765	4.36996	4.58353	1.16605	1.22304	0.857593	0.817633	null	null	null	null	null	null
Tb927.1.4030	hypothetical protein, unlikely	1.00844	1.95274	1.53594	1.93639	1.52308	0.516425	0.656565	null	null	null	null	null	null
Tb927.1.4040	hypothetical protein, conserved	31.5559	39.1592	27.347	1.24095	0.866622	0.805837	1.15391	molecular_function	biological_process	cellular_component	null	null	null
Tb927.1.4050	protein phosphatase with EF-Hand domains (PPEF),ser/thr protein phosphatase, putative	14.5256	10.4161	13.8786	0.717086	0.955458	1.39453	1.04662	protein serine/threonine phosphatase activity	protein dephosphorylation	protein serine/threonine phosphatase complex	hydrolase activity	null	null
Tb927.1.4060	hypothetical protein, unlikely	11.3751	7.4304	6.19749	0.653219	0.544832	1.53088	1.83543	null	null	null	null	null	null
Tb927.1.4070	hypothetical protein, unlikely	18.8465	16.7537	22.2949	0.888957	1.18297	1.12491	0.845328	null	null	null	null	null	null
Tb927.1.4080	hypothetical protein, unlikely	45.8301	32.8941	53.6308	0.717741	1.17021	1.39326	0.854547	null	null	null	null	null	null
Tb927.1.4090	hypothetical protein, unlikely	14.4785	22.2093	15.2654	1.53396	1.05436	0.651908	0.948447	null	null	null	null	null	null
Tb927.1.410	retrotransposon hot spot protein (RHS, pseudogene), putative	3.03496	4.17893	3.19935	1.37693	1.05417	0.726253	0.948615	null	null	null	null	null	null
Tb927.1.4100	cytochrome oxidase subunit IV (COXIV)	77.6835	68.8789	69.0293	0.886661	0.888597	1.12783	1.12537	cytochrome-c oxidase activity	oxidation-reduction process	mitochondrial part, mitochondrial respiratory chain complex IV	null	null	null
Tb927.1.4120	hypothetical protein, unlikely	39.0252	47.5474	34.9206	1.21837	0.89482	0.820766	1.11754	null	null	null	null	null	null
Tb927.1.4130	hypothetical protein, unlikely	16.2532	32.4548	23.0997	1.99683	1.42125	0.500794	0.703608	null	null	null	null	null	null
Tb927.1.4140	hypothetical protein, conserved	53.9688	37.6813	50.4967	0.698206	0.935665	1.43224	1.06876	molecular_function	biological_process	cellular_component	null	null	null
Tb927.1.4150	hypothetical protein, unlikely	7.26163	15.8313	9.57431	2.18012	1.31848	0.458689	0.75845	null	null	null	null	null	null
Tb927.1.4160	hypothetical protein, conserved	162.2	169.821	160.381	1.04699	0.988788	0.955123	1.01134	molecular_function	biological_process	cellular_component	null	null	null
Tb927.1.4170	hypothetical protein, unlikely	13.237	14.4879	11.213	1.0945	0.847094	0.913659	1.18051	null	null	null	null	null	null
Tb927.1.4180	leucine-rich repeat protein (LRRP), putative	30.9157	21.5035	31.8802	0.695553	1.0312	1.4377	0.969747	molecular_function	biological_process	cellular_component	null	null	null
Tb927.1.4190	hypothetical protein, unlikely	63.0651	54.3403	65.972	0.861654	1.04609	1.16056	0.955936	null	null	null	null	null	null
Tb927.1.420	retrotransposon hot spot protein 5 (RHS5), putative	30.3324	27.5876	27.1047	0.90951	0.89359	1.09949	1.11908	molecular_function	biological_process	nucleus	null	null	null
Tb927.1.4200	hypothetical protein, unlikely	55.4987	72.5595	73.0755	1.30741	1.31671	0.764871	0.75947	null	null	null	null	null	null
Tb927.1.4210	hypothetical protein, unlikely	28.8359	35.8646	26.9157	1.24375	0.933408	0.804023	1.07134	null	null	null	null	null	null
Tb927.1.4220	hypothetical protein, conserved	44.7483	33.6996	41.1039	0.753093	0.918559	1.32786	1.08866	molecular_function	biological_process	cellular_component, nucleus	null	null	nucleus
Tb927.1.4230	hypothetical protein, conserved	44.4753	31.356	39.0282	0.705022	0.877525	1.4184	1.13957	molecular_function	biological_process	cellular_component, mitochondrial part	null	null	null
Tb927.1.4240	hypothetical protein, unlikely	83.3281	95.3276	81.0725	1.144	0.97293	0.874124	1.02782	null	null	null	null	null	null
Tb927.1.4250	hypothetical protein, conserved	22.1323	17.4173	18.5542	0.786961	0.838328	1.27071	1.19285	molecular_function	biological_process	cellular_component	null	null	null
Tb927.1.4260	hypothetical protein, unlikely	10.6218	15.1231	9.06313	1.42378	0.853259	0.702355	1.17198	null	null	null	null	null	null
Tb927.1.4270	hypothetical protein, unlikely	2.03488	3.49611	3.67543	1.71809	1.80621	0.582043	0.553645	null	null	null	null	null	null
Tb927.1.4280	hypothetical protein, conserved	18.9711	18.2512	17.5342	0.962053	0.924256	1.03944	1.08195	null	null	null	protein binding	null	null
Tb927.1.4290	hypothetical protein, unlikely	4.78976	9.44016	6.99922	1.9709	1.46129	0.507382	0.684328	null	null	null	null	null	null
Tb927.1.430	retrotransposon hot spot protein (RHS, pseudogene), putative	0.809647	1.30387	0.618581	1.61042	0.764013	0.620955	1.30888	null	null	null	null	null	null
Tb927.1.4300	chaperone protein DNAj, putative	8.81093	8.01317	7.86905	0.909458	0.893101	1.09956	1.11969	heat shock protein binding, molecular_function, unfolded protein binding, zinc ion binding	biological_process, protein folding	cellular_component	heat shock protein binding, protein binding, zinc ion binding	null	null
Tb927.1.4310	hypothetical protein, conserved	43.54	36.4298	40.4309	0.836698	0.928593	1.19517	1.0769	molecular_function	biological_process	cellular_component	null	null	null
Tb927.1.4320	hypothetical protein, unlikely	71.0752	69.4835	84.2006	0.977605	1.18467	1.02291	0.844118	null	null	null	null	null	null
Tb927.1.4330	hypothetical protein, unlikely	26.2928	32.7702	36.8328	1.24636	1.40087	0.802338	0.713842	null	null	null	null	null	null
Tb927.1.4340	hypothetical protein, conserved	24.6266	18.8601	23.6715	0.765841	0.961217	1.30575	1.04035	molecular_function	biological_process	cellular_component	null	null	null
Tb927.1.4350	hypothetical protein, unlikely	13.6714	15.1177	17.1729	1.10579	1.25612	0.904334	0.796105	null	null	null	null	null	null
Tb927.1.4360	hypothetical protein, unlikely	1.72508	1.50628	2.31977	0.87317	1.34473	1.14525	0.743641	null	null	null	null	null	null
Tb927.1.4370	hypothetical protein, conserved	67.3219	43.4309	65.0144	0.645123	0.965724	1.55009	1.03549	null	null	null	null	null	null
Tb927.1.4380	hypothetical protein, conserved	76.4548	64.56	68.1669	0.844421	0.891598	1.18424	1.12158	molecular_function	biological_process	cellular_component	null	null	null
Tb927.1.4390	hypothetical protein, unlikely	9.97575	11.3382	8.70366	1.13658	0.872482	0.879834	1.14616	null	null	null	null	null	null
Tb927.1.4400	hypothetical protein, conserved	83.4808	81.3472	76.9724	0.974442	0.922036	1.02623	1.08456	null	null	null	null	null	null
Tb927.1.4410	hypothetical protein, conserved	55.2654	42.9998	52.3707	0.77806	0.947621	1.28525	1.05527	null	null	null	null	null	null
Tb927.1.4420	ABC transporter, putative	13.6498	7.2931	9.87824	0.534301	0.723691	1.87161	1.38181	ATP binding, ATPase activity, coupled to transmembrane movement of substances	transport	ATP-binding cassette (ABC) transporter complex, cellular_component	ATP binding, ATPase activity, nucleoside-triphosphatase activity, nucleotide binding	null	null
Tb927.1.4430	hypothetical protein, unlikely	34.9354	24.4655	24.8288	0.700306	0.710706	1.42795	1.40705	null	null	null	null	null	null
Tb927.1.4440	hypothetical protein, conserved	8.064	7.165	3.95212	0.888517	0.490094	1.12547	2.04042	null	null	null	null	null	null
Tb927.1.4450	hypothetical protein, conserved	16.4443	9.53429	13.1858	0.579793	0.801844	1.72475	1.24713	calcium-activated potassium channel activity, molecular_function	biological_process, potassium ion transport	cellular_component, membrane	calcium-activated potassium channel activity	potassium ion transport	membrane
Tb927.1.4460	hypothetical protein, unlikely	19.8254	31.7577	22.58	1.60188	1.13895	0.624268	0.878004	null	null	null	null	null	null
Tb927.1.4470	hypothetical protein, conserved	59.4575	34.1817	59.756	0.574894	1.00502	1.73945	0.995004	null	null	null	null	null	null
Tb927.1.4480	hypothetical protein, conserved	24.4549	12.0964	21.8419	0.494643	0.89315	2.02166	1.11963	molecular_function	biological_process	cellular_component	protein binding	null	null
Tb927.1.4490	acetyltransferase, putative	26.6698	10.8075	24.4852	0.405233	0.918088	2.46771	1.08922	N-acetyltransferase activity, palmitoyl-CoA oxidase activity	biological_process, metabolic process	cellular_component	N-acetyltransferase activity	null	null
Tb927.1.450	retrotransposon hot spot protein (RHS, pseudogene), putative	5.09539	5.79808	4.68169	1.13791	0.918808	0.878807	1.08837	null	null	null	null	null	null
Tb927.1.4500	hypothetical protein, conserved	105.658	67.0137	107.57	0.634254	1.0181	1.57665	0.982217	molecular_function	biological_process	cellular_component	null	null	null
Tb927.1.4510	hypothetical protein, unlikely	190.824	192.34	166.817	1.00794	0.87419	0.992123	1.14392	null	null	null	null	null	null
Tb927.1.4520	hypothetical protein, conserved	23.758	12.9239	22.6786	0.543979	0.954567	1.83831	1.0476	zinc ion binding	null	null	protein binding, zinc ion binding	null	null
Tb927.1.4530	hypothetical protein, unlikely	17.6054	14.9601	32.0995	0.849745	1.82328	1.17682	0.548462	null	null	null	null	null	null
Tb927.1.4540	cyclin-like F-box protein (CFB1A)	0.0051687	0	0	0	0	div 0	div 0	molecular_function	biological_process	cellular_component	protein binding	null	null
Tb927.1.4550	hypothetical protein, conserved	0	0	0	div 0	div 0	div 0	div 0	null	null	null	null	null	null
Tb927.1.4560	cyclin-like F-box protein (CFB1B)	4.56641	3.06304	3.58025	0.670776	0.784041	1.49081	1.27544	molecular_function	biological_process	cellular_component	protein binding	null	null
Tb927.1.4570	hypothetical protein, conserved	0	0	0	div 0	div 0	div 0	div 0	null	null	null	null	null	null
Tb927.1.4580	cyclin-like F-box protein (CFB1C)	0.00686373	0	0.00691072	0	1.00685	div 0	0.993199	molecular_function	biological_process	cellular_component	protein binding	null	null
Tb927.1.4590	hypothetical protein, conserved	0	0	0	div 0	div 0	div 0	div 0	null	null	null	null	null	null
Tb927.1.460	hypothetical protein, unlikely	0	0	0.0368566	div 0	div 0	div 0	0	null	null	null	null	null	null
Tb927.1.4600	cyclin-like F-box protein (CFB1D)	4.55869	2.28548	2.81884	0.501345	0.618345	1.99463	1.61722	molecular_function	biological_process	cellular_component	protein binding	null	null
Tb927.1.4610	hypothetical protein, unlikely	0	0	0	div 0	div 0	div 0	div 0	null	null	null	null	null	null
Tb927.1.4620	hypothetical protein, conserved	0	0	0	div 0	div 0	div 0	div 0	null	null	null	null	null	null
Tb927.1.4630	cyclin-like F-box protein (CFB1E)	0	0	0	div 0	div 0	div 0	div 0	ATP-dependent 5'-3' RNA helicase activity	mRNA catabolic process	cytoplasm	protein binding	null	null
Tb927.1.4640	hypothetical protein, unlikely	0	0	0	div 0	div 0	div 0	div 0	null	null	null	null	null	null
Tb927.1.4650	cyclin-like F-box protein (CFB2)	22.9455	20.975	21.2982	0.914124	0.928206	1.09394	1.07735	molecular_function	biological_process	cellular_component	protein binding	null	null
Tb927.1.4660	hypothetical protein, unlikely	3.80308	8.09383	5.32912	2.12823	1.40127	0.469874	0.713641	null	null	null	null	null	null
Tb927.1.4670	hypothetical protein, unlikely	3.8221	6.90363	2.63402	1.80624	0.689157	0.553636	1.45105	null	null	null	null	null	null
Tb927.1.4680	hypothetical protein, conserved	60.9505	58.2156	68.7649	0.95513	1.12821	1.04698	0.88636	null	null	null	null	null	null
Tb927.1.4690	arginine N-methyltransferase (PRMT1)	77.831	50.4788	68.9807	0.64857	0.886288	1.54185	1.1283	arginine N-methyltransferase activity, protein-arginine N-methyltransferase activity	peptidyl-arginine methylation, to asymmetrical-dimethyl arginine, protein methylation	null	null	null	null
Tb927.1.470	hypothetical protein, conserved	19.228	37.1367	18.6049	1.93139	0.967595	0.517761	1.03349	molecular_function	biological_process	cellular_component	null	null	null
Tb927.1.4700	hypothetical protein, conserved	26.89	16.2226	22.9995	0.603295	0.85532	1.65756	1.16915	null	null	null	null	null	null
Tb927.1.4710	hypothetical protein, conserved	48.2424	33.7705	45.6465	0.700016	0.946191	1.42854	1.05687	null	null	null	null	null	null
Tb927.1.4720	hypothetical protein, conserved	59.5524	40.8657	56.4834	0.686214	0.948465	1.45727	1.05434	molecular_function	biological_process	cellular_component	protein binding	null	null
Tb927.1.4730	hypothetical protein, conserved	100.6	71.2624	94.0949	0.708373	0.935336	1.41169	1.06913	null	null	null	null	null	null
Tb927.1.4740	hypothetical protein, conserved	29.1253	13.3815	24.6575	0.459447	0.846601	2.17653	1.18119	molecular_function	biological_process	cellular_component	null	null	null
Tb927.1.4750	hypothetical protein, unlikely	63.7202	56.3796	64.0019	0.8848	1.00442	1.1302	0.995598	null	null	null	null	null	null
Tb927.1.4760	hypothetical protein, conserved	34.3821	18.5788	32.0698	0.540361	0.932747	1.85061	1.0721	molecular_function	biological_process	cellular_component	small GTPase regulator activity	null	null
Tb927.1.4770	hypothetical protein, unlikely	7.30736	8.7958	5.16027	1.20369	0.706174	0.830779	1.41608	null	null	null	null	null	null
Tb927.1.4780	serine peptidase, putative,serine peptidase, Clan SC, Family S9D	27.2636	14.4533	22.9223	0.530129	0.840765	1.88633	1.18939	molecular_function	biological_process	cellular_component	null	null	null
Tb927.1.4790	hypothetical protein, unlikely	37.1517	32.812	30.6687	0.88319	0.825499	1.13226	1.21139	null	null	null	null	null	null
Tb927.1.480	leucine-rich repeat protein (LRRP), putative	4.43394	7.42413	4.80647	1.67438	1.08402	0.597234	0.922495	molecular_function	biological_process	cellular_component	protein binding	null	null
Tb927.1.4800	hypothetical protein, conserved	35.5795	18.7106	29.8477	0.525881	0.8389	1.90157	1.19204	null	null	null	null	null	null
Tb927.1.4810	hypothetical protein, conserved (pseudogene)	16.8194	10.9471	13.009	0.650865	0.773453	1.53642	1.2929	RNA binding, RNA methyltransferase activity	RNA processing	null	RNA binding, RNA methyltransferase activity	RNA processing	null
Tb927.1.4820	hypothetical protein, unlikely	0.701927	1.54143	1.16116	2.196	1.65424	0.455373	0.604507	null	null	null	null	null	null
Tb927.1.4830	phospholipase A1 (PLA1)	36.3471	25.7213	41.3183	0.707657	1.13677	1.41311	0.879685	phosphatidylcholine 1-acylhydrolase activity	CDP-choline pathway	cellular_component	null	null	null
Tb927.1.4840	hypothetical protein, unlikely	6.35116	6.32353	10.0921	0.99565	1.58901	1.00437	0.629322	null	null	null	null	null	null
Tb927.1.4850	hypothetical protein, unlikely	9.59057	7.25698	8.65016	0.756678	0.901944	1.32157	1.10872	null	null	null	null	null	null
Tb927.1.4860	expression site-associated gene (ESAG, pseudogene), putative,expression site-associated gene 11 (ESAG11), pseudogene	13.551	16.639	14.5741	1.22788	1.0755	0.814413	0.929801	null	null	null	null	null	null
Tb927.1.4870	expression site-associated gene (ESAG) protein, putative,expression site-associated gene 1 (ESAG1) protein, putative	2.07252	1.69487	2.29636	0.817781	1.108	1.22282	0.902525	molecular_function	biological_process	integral to membrane	null	null	null
Tb927.1.4880	hypothetical protein, unlikely	6.0557	14.9626	8.11046	2.47082	1.33931	0.404723	0.746653	null	null	null	null	null	null
Tb927.1.4890	expression site-associated gene 2 (ESAG2) protein, putative	22.6415	28.0227	28.9749	1.23767	1.27973	0.807968	0.781417	molecular_function	biological_process	integral to membrane	null	null	null
Tb927.1.490	hypothetical protein	11.1523	23.0738	12.776	2.06897	1.14559	0.483331	0.872912	null	null	null	null	null	null
Tb927.1.4900	expression site-associated gene 11 (ESAG11) protein, putative	228.373	185.097	235.927	0.810502	1.03308	1.2338	0.967981	molecular_function	biological_process	integral to membrane	null	null	null
Tb927.1.4910	expression site-associated gene (ESAG) protein, putative,expression site-associated gene 1 (ESAG1) protein, putative	21.147	22.4039	23.0715	1.05944	1.091	0.943899	0.916587	molecular_function	biological_process	integral to membrane	null	null	null
Tb927.1.4920	hypothetical protein	14.0597	13.4364	12.4591	0.955664	0.886157	1.04639	1.12847	null	null	null	null	null	null
Tb927.1.4930	hypothetical protein, unlikely	14.8163	9.84517	12.9216	0.664481	0.872118	1.50493	1.14663	null	null	null	null	null	null
Tb927.1.4940	hypothetical protein, unlikely	15.3788	13.1766	23.6477	0.856804	1.53768	1.16713	0.650328	null	null	null	null	null	null
Tb927.1.4950	hypothetical protein, unlikely	16.5869	10.2804	19.6702	0.619791	1.18588	1.61345	0.843253	null	null	null	null	null	null
Tb927.1.4960	hypothetical protein, unlikely	1.24885	0.762781	0.36881	0.610787	0.29532	1.63723	3.38616	null	null	null	null	null	null
Tb927.1.4970	hypothetical protein	5.55695	1.71511	4.4314	0.308642	0.797452	3.24	1.25399	null	null	mitochondrial part	null	null	null
Tb927.1.4980	hypothetical protein, unlikely	6.34345	1.4551	4.5003	0.229386	0.709441	4.35947	1.40956	null	null	null	null	null	null
Tb927.1.4990	hypothetical protein, unlikely	5.25939	3.55263	3.55779	0.675484	0.676464	1.48042	1.47828	null	null	null	null	null	null
Tb927.1.50	hypothetical protein, unlikely	0.71267	3.60515	1.77714	5.05866	2.49364	0.197681	0.40102	null	null	null	null	null	null
Tb927.1.500	retrotransposon hot spot protein (RHS, pseudogene), putative	1.00793	2.37234	1.01064	2.35368	1.00269	0.424866	0.997316	RNA binding, RNA-directed DNA polymerase activity, ribonuclease H activity	RNA-dependent DNA replication	null	RNA binding, RNA-directed DNA polymerase activity, nucleic acid binding, ribonuclease H activity, zinc ion binding	RNA-dependent DNA replication	intracellular
Tb927.1.5000	hypothetical protein, conserved	59.6795	45.6212	59.0506	0.764437	0.989462	1.30815	1.01065	null	null	mitochondrial part	null	null	null
Tb927.1.5010	hypothetical protein, unlikely	27.4231	35.4575	23.6088	1.29298	0.860909	0.773406	1.16156	null	null	null	null	null	null
Tb927.1.5020	hypothetical protein, unlikely	49.8053	97.2055	57.589	1.95171	1.15628	0.512371	0.864842	null	null	null	null	null	null
Tb927.1.5030	leucine-rich repeat protein (LRRP), putative	16.7013	14.2771	16.6837	0.854849	0.998945	1.1698	1.00106	molecular_function	biological_process	cellular_component	protein binding	null	null
Tb927.1.5040	hypothetical protein, unlikely	43.5241	67.4936	46.672	1.55072	1.07232	0.644862	0.932553	null	null	null	null	null	null
Tb927.1.5050	hypothetical protein, unlikely	46.3804	69.9157	37.4629	1.50744	0.807733	0.663375	1.23803	null	null	null	null	null	null
Tb927.1.5060	variant surface glycoprotein (VSG)-related, putative	22.6929	29.4541	15.6721	1.29794	0.690615	0.770451	1.44798	null	null	null	null	null	null
Tb927.1.5070	hypothetical protein, unlikely	19.0082	33.04	20.8417	1.7382	1.09646	0.575308	0.912027	null	null	null	null	null	null
Tb927.1.5080	expression site-associated gene (ESAG) protein, putative,expression site-associated gene 9 (ESAG9) protein, putative	8.41434	12.1799	9.45481	1.44752	1.12365	0.690837	0.889954	molecular_function	biological_process	integral to membrane	null	null	null
Tb927.1.5090	expression site-associated gene (ESAG, pseudogene), putative,expression site-associated gene 1(ESAG1), pseudogene	9.52246	10.78	11.0215	1.13207	1.15742	0.883341	0.863992	null	null	null	null	null	null
Tb927.1.5100	expression site-associated gene 2 (ESAG2) protein, putative	78.8174	98.2307	85.4174	1.24631	1.08374	0.80237	0.922732	molecular_function	biological_process	integral to membrane	null	null	null
Tb927.1.5110	expression site-associated gene 11 (ESAG11) protein, putative	59.0804	62.296	67.7692	1.05443	1.14707	0.948383	0.871788	molecular_function	biological_process	integral to membrane	null	null	null
Tb927.1.5120	expression site-associated gene (ESAG) protein, putative,expression site-associated gene 1 (ESAG1) protein, putative	16.3805	32.5793	24.7373	1.98891	1.51017	0.502788	0.662177	molecular_function	biological_process	integral to membrane	null	null	null
Tb927.1.5130	hypothetical protein, unlikely	3.8666	13.6556	4.99407	3.53169	1.29159	0.283151	0.774238	null	null	null	null	null	null
Tb927.1.5140	hypothetical protein, unlikely	18.7415	47.4411	18.3766	2.53133	0.980528	0.395049	1.01986	null	null	null	null	null	null
Tb927.1.5150	hypothetical protein	40.823	32.5723	34.99	0.79789	0.857115	1.2533	1.1667	null	null	null	null	null	null
Tb927.1.5160	hypothetical protein	43.7985	45.4645	45.4167	1.03804	1.03695	0.963358	0.96437	null	null	null	null	null	null
Tb927.1.5170	variant surface glycoprotein (VSG)-related, putative	29.5164	33.1025	24.857	1.12149	0.84214	0.891669	1.18745	host cell surface receptor binding	antigenic variation, symbiosis, encompassing mutualism through parasitism	integral to membrane	null	null	null
Tb927.1.5180	hypothetical protein	50.9551	86.7064	53.6832	1.70162	1.05354	0.587674	0.949183	null	null	null	null	null	null
Tb927.1.5190	hypothetical protein, unlikely	33.787	38.5252	43.1366	1.14024	1.27672	0.877009	0.783256	null	null	null	null	null	null
Tb927.1.520	variant surface glycoprotein (VSG, pseudogene), putative,variant surface glycoprotein, fragment	4.47516	16.6581	4.11185	3.72235	0.918817	0.268647	1.08836	null	null	null	null	null	null
Tb927.1.520	variant surface glycoprotein (VSG, pseudogene), putative,variant surface glycoprotein, fragment	9.00892	42.5445	5.97839	4.72249	0.663608	0.211753	1.50691	null	null	null	null	null	null
Tb927.1.520	variant surface glycoprotein (VSG, pseudogene), putative,variant surface glycoprotein, fragment	4.92283	27.2086	3.14363	5.52703	0.638581	0.180929	1.56597	null	null	null	null	null	null
Tb927.1.5200	expression site-associated gene (ESAG) protein, putative,expression site-associated gene 1 (ESAG1) protein, putative	7.18941	7.90216	8.39698	1.09914	1.16797	0.909804	0.85619	molecular_function	biological_process	integral to membrane	null	null	null
Tb927.1.5210	hypothetical protein, unlikely	0	0	0	div 0	div 0	div 0	div 0	null	null	null	null	null	null
Tb927.1.5220	expression site-associated gene 9 (ESAG9) protein, putative	0	0	0	div 0	div 0	div 0	div 0	molecular_function	biological_process	integral to membrane	null	null	null
Tb927.1.5230	hypothetical protein, unlikely	0	0	0	div 0	div 0	div 0	div 0	null	null	null	null	null	null
Tb927.1.5235	expression site-associated gene (ESAG, pseudogene), putative,expression site-associated gene 1 (ESAG1), fragment	0	0	0	div 0	div 0	div 0	div 0	null	null	null	null	null	null
Tb927.1.5240	expression site-associated gene 1 (ESAG1) protein, putative	8.94779	11.6205	9.54918	1.2987	1.06721	0.77	0.937022	molecular_function	biological_process	integral to membrane	null	null	null
Tb927.1.5250	hypothetical protein	0.185022	0.428141	0.263303	2.314	1.42309	0.432152	0.702696	null	null	null	null	null	null
Tb927.1.5260	hypothetical protein	0.213247	0.56243	0.205013	2.63745	0.961385	0.379154	1.04017	null	null	null	null	null	null
Tb927.1.5270	hypothetical protein, unlikely	0.0470656	0	0.0473878	0	1.00685	div 0	0.993199	null	null	null	null	null	null
Tb927.1.5280	expression site-associated gene (ESAG, pseudogene), putative,expression site-associated gene 3 (ESAG3), pseudogene	0.144817	0.32891	0.0674266	2.27121	0.465598	0.440294	2.14777	null	null	null	null	null	null
Tb927.1.5290	hypothetical protein, unlikely	0	0	0	div 0	div 0	div 0	div 0	null	null	null	null	null	null
Tb927.1.530	hypothetical protein, conserved	54.549	57.0226	55.6149	1.04535	1.01954	0.956621	0.980835	null	null	null	null	null	null
Tb927.1.5300	variant surface glycoprotein (VSG), putative	0.0368624	0	0.00913472	0	0.247806	div 0	4.03542	null	antigenic variation	integral to membrane	null	null	null
Tb927.1.5310	hypothetical protein, unlikely	0	0	0	div 0	div 0	div 0	div 0	null	null	null	null	null	null
Tb927.1.5320	variant surface glycoprotein (VSG, pseudogene), putative	0.0617631	0.128106	0.0161812	2.07416	0.261988	0.482124	3.81697	null	evasion or tolerance of host immune response	null	null	evasion or tolerance of host immune response	null
Tb927.1.5320	variant surface glycoprotein (VSG, pseudogene), putative	0.0489143	0.183448	0.0466312	3.75039	0.953324	0.266639	1.04896	null	evasion or tolerance of host immune response	null	null	evasion or tolerance of host immune response	null
Tb927.1.5330	variant surface glycoprotein (VSG, atypical), putative	0.00507263	0	0	0	0	div 0	div 0	null	antigenic variation	integral to membrane	null	null	null
Tb927.1.5340	expression site-associated gene (ESAG, pseudogene), putative,expression site-associated gene 3 (ESAG3), pseudogene	44.4621	219.419	41.6314	4.93496	0.936334	0.202636	1.068	null	null	null	null	null	null
Tb927.1.5340	expression site-associated gene (ESAG, pseudogene), putative,expression site-associated gene 3 (ESAG3), pseudogene	0	0	0	div 0	div 0	div 0	div 0	null	null	null	null	null	null
Tb927.1.5340	expression site-associated gene (ESAG, pseudogene), putative,expression site-associated gene 3 (ESAG3), pseudogene	0	0	0	div 0	div 0	div 0	div 0	null	null	null	null	null	null
Tb927.1.5340	expression site-associated gene (ESAG, pseudogene), putative,expression site-associated gene 3 (ESAG3), pseudogene	0	0	0	div 0	div 0	div 0	div 0	null	null	null	null	null	null
Tb927.1.5340	expression site-associated gene (ESAG, pseudogene), putative,expression site-associated gene 3 (ESAG3), pseudogene	0	0	0.202715	div 0	div 0	div 0	0	null	null	null	null	null	null
Tb927.1.5340	expression site-associated gene (ESAG, pseudogene), putative,expression site-associated gene 3 (ESAG3), pseudogene	0	0	0	div 0	div 0	div 0	div 0	null	null	null	null	null	null
Tb927.1.5340	expression site-associated gene (ESAG, pseudogene), putative,expression site-associated gene 3 (ESAG3), pseudogene	0	0	0	div 0	div 0	div 0	div 0	null	null	null	null	null	null
Tb927.1.540	DNA-directed RNA polymerase III, putative,RNA polymerase subunit, putative (RPC128)	25.4991	24.8706	25.4064	0.975354	0.996366	1.02527	1.00365	DNA-directed RNA polymerase activity, ribonucleoside binding	transcription from RNA polymerase III promoter	DNA-directed RNA polymerase III complex	DNA binding, DNA-directed RNA polymerase activity	transcription, DNA-dependent	null
Tb927.1.550	hypothetical protein, unlikely	23.3875	32.6739	24.1031	1.39707	1.0306	0.715785	0.970308	null	null	null	null	null	null
Tb927.1.560	hypothetical protein, conserved	72.2714	84.8234	74.271	1.17368	1.02767	0.852021	0.973076	molecular_function	biological_process	cellular_component	protein binding	null	null
Tb927.1.570	Histone-lysine N-methyltransferase, H3 lysine-76 specific (DOT1B)	90.4684	76.61	94.74	0.846815	1.04722	1.1809	0.954912	histone-lysine N-methyltransferase activity	antigenic variation, regulation of cell cycle	null	histone-lysine N-methyltransferase activity	null	null
Tb927.1.580	phosphate-repressible phosphate permease, putative	20.7523	21.5649	17.8185	1.03916	0.858629	0.962315	1.16465	inorganic phosphate transmembrane transporter activity, phosphate ion transmembrane transporter activity	phosphate ion transport	integral to membrane, membrane	inorganic phosphate transmembrane transporter activity	phosphate ion transport	membrane
Tb927.1.590	hypothetical protein, unlikely	12.4226	12.9605	13.4045	1.0433	1.07905	0.958497	0.926745	null	null	null	null	null	null
Tb927.1.60	RNA polymerase (pseudogene), putative	29.8277	46.185	33.6036	1.54839	1.12659	0.64583	0.887632	DNA-directed RNA polymerase activity, ribonucleoside binding	transcription, DNA-dependent	null	DNA binding, DNA-directed RNA polymerase activity	transcription, DNA-dependent	null
Tb927.1.600	phosphate-repressible phosphate permease, putative	19.8834	16.1226	16.3239	0.810854	0.82098	1.23327	1.21806	inorganic phosphate transmembrane transporter activity, phosphate ion transmembrane transporter activity	phosphate ion transport	integral to membrane, membrane	inorganic phosphate transmembrane transporter activity	phosphate ion transport	membrane
Tb927.1.610	hypothetical protein, conserved	62.3362	75.134	67.1125	1.2053	1.07662	0.829667	0.928831	null	null	null	null	null	null
Tb927.1.620	hypothetical protein, unlikely	35.0286	51.7419	24.5448	1.47713	0.700707	0.676987	1.42713	null	null	null	null	null	null
Tb927.1.630	anti-silencing protein ASF 1 like protein, putative	119.606	146.32	134.25	1.22334	1.12243	0.817432	0.890924	chromatin binding	chromatin assembly or disassembly, negative regulation of chromatin silencing	nucleus	null	chromatin assembly or disassembly	nucleus
Tb927.1.640	BRCA2	29.1929	26.0728	25.7772	0.893122	0.882996	1.11967	1.13251	damaged DNA binding	antigenic variation	nucleus	null	double-strand break repair via homologous recombination	null
Tb927.1.650	hypothetical protein, conserved	75.444	84.8348	71.8079	1.12447	0.951804	0.889305	1.05064	null	null	null	null	null	null
Tb927.1.660	hypothetical protein, unlikely	55.5244	68.8842	53.4592	1.24061	0.962806	0.806054	1.03863	null	null	null	null	null	null
Tb927.1.670	hypothetical protein, conserved	27.7161	18.7722	23.358	0.677302	0.84276	1.47645	1.18658	molecular_function	biological_process	cellular_component	null	null	null
Tb927.1.680	hypothetical protein, unlikely	26.6023	30.3334	26.1392	1.14026	0.982595	0.876997	1.01771	null	null	null	null	null	null
Tb927.1.690	hypothetical protein, conserved	56.6807	48.3183	57.2974	0.852464	1.01088	1.17307	0.989237	null	null	null	null	null	null
Tb927.1.70	retrotransposon hot spot protein 4 (RHS4), putative	13.0188	21.9694	11.3792	1.68751	0.874058	0.592588	1.14409	molecular_function	biological_process	nucleus	null	null	null
Tb927.1.700	phosphoglycerate kinase (PGKC)	157.281	63.4641	160.831	0.403507	1.02257	2.47827	0.977928	phosphoglycerate kinase activity	glycolysis	glycosome	phosphoglycerate kinase activity	glycolysis	null
Tb927.1.710	phosphoglycerate kinase (PGKB)	40.3075	41.4996	46.0145	1.02958	1.14159	0.971273	0.875973	phosphoglycerate kinase activity	glycolysis	cytoplasm	phosphoglycerate kinase activity	glycolysis	null
Tb927.1.720	phosphoglycerate kinase (PGKA)	48.3384	59.8973	51.6205	1.23912	1.0679	0.807022	0.93642	phosphoglycerate kinase activity	glycolysis	glycosome	phosphoglycerate kinase activity	glycolysis	null
Tb927.1.730	hypothetical protein, conserved	76.3236	88.2469	75.5504	1.15622	0.989869	0.864887	1.01023	null	null	mitochondrial part	null	null	null
Tb927.1.740	hypothetical protein, conserved	65.371	71.5178	66.2591	1.09403	1.01359	0.914053	0.986596	molecular_function	biological_process	cellular_component, mitochondrial part	null	null	null
Tb927.1.750	hypothetical protein, conserved	34.5841	26.1539	32.0057	0.756241	0.925447	1.32233	1.08056	null	null	null	null	null	null
Tb927.1.760	hypothetical protein, conserved	30.7594	29.0589	28.2872	0.944717	0.919629	1.05852	1.0874	null	null	null	protein binding	null	null
Tb927.1.770	hypothetical protein, unlikely	8.51654	12.7753	8.57755	1.50005	1.00716	0.666644	0.992888	null	null	null	null	null	null
Tb927.1.780	hypothetical protein, conserved	62.6196	55.4917	62.8808	0.886171	1.00417	1.12845	0.995845	null	null	null	null	null	null
Tb927.1.790	hypothetical protein, conserved	34.4048	31.5841	29.032	0.918014	0.843835	1.08931	1.18507	null	null	mitochondrial part	null	null	null
Tb927.1.80	hypothetical protein, unlikely	0.944337	1.03255	1.5147	1.09342	1.60398	0.914564	0.62345	null	null	null	null	null	null
Tb927.1.800	hypothetical protein, unlikely	11.1914	11.7348	8.1329	1.04855	0.726706	0.9537	1.37607	null	null	null	null	null	null
Tb927.1.810	hypothetical protein, unlikely	24.1861	30.7778	27.1452	1.27254	1.12235	0.785827	0.890988	null	null	null	null	null	null
Tb927.1.820	hypothetical protein, conserved	31.8499	23.1855	26.3795	0.727961	0.828244	1.3737	1.20737	null	null	null	protein binding	null	null
Tb927.1.830	hypothetical protein, conserved	40.4278	37.0327	38.5653	0.916021	0.953931	1.09168	1.04829	null	null	null	null	null	null
Tb927.1.840	hypothetical protein, conserved	90.1463	90.1052	73.2943	0.999544	0.81306	1.00046	1.22992	null	null	mitochondrial part	null	null	null
Tb927.1.850	hypothetical protein, unlikely	165.549	159.113	136.988	0.961124	0.827474	1.04045	1.2085	null	null	null	null	null	null
Tb927.1.860	hypothetical protein, conserved	237.47	184.625	234.836	0.777467	0.988908	1.28623	1.01122	null	null	null	null	null	null
Tb927.1.870	deoxyhypusine synthase, putative	87.0821	82.4236	76.693	0.946505	0.880697	1.05652	1.13546	null	deoxyhypusine biosynthetic process from spermidine, peptidyl-lysine modification to hypusine	null	null	peptidyl-lysine modification to hypusine	null
Tb927.1.880	hypothetical protein, conserved	19.4593	18.3346	16.4136	0.9422	0.843485	1.06135	1.18556	ATP binding, ATPase activity, molecular_function	biological_process	cellular_component	ATP binding, ATPase activity, nucleoside-triphosphatase activity, nucleotide binding, protein binding	protein complex assembly	nucleus
Tb927.1.890	hypothetical protein, conserved	113.66	129.604	113.081	1.14028	0.994906	0.876978	1.00512	null	null	null	null	null	null
Tb927.1.90	retrotransposon hot spot protein (RHS, pseudogene), putative	1.79584	4.06416	2.64157	2.2631	1.47094	0.441872	0.679839	null	null	null	null	null	null
Tb927.1.900	hypothetical protein, unlikely	1.65672	1.18129	1.64422	0.713027	0.992454	1.40247	1.0076	null	null	null	null	null	null
Tb927.1.910	hypothetical protein, unlikely	0.0607724	0.410957	0.183725	6.76224	3.02317	0.14788	0.330778	null	null	null	null	null	null
Tb927.1.920	hypothetical protein, unlikely	0	0.15965	0.0597462	div 0	div 0	0	0	null	null	null	null	null	null
Tb927.1.930	hypothetical protein, unlikely	0.0591233	0.417179	0.133203	7.05609	2.25296	0.141722	0.44386	null	null	null	null	null	null
Tb927.1.940	hypothetical protein, unlikely	0.857262	0.376683	0.831484	0.439402	0.96993	2.27582	1.031	null	null	null	null	null	null
Tb927.1.950	hypothetical protein, unlikely	2.5368	1.28536	2.21212	0.506687	0.872014	1.97361	1.14677	null	null	null	null	null	null
Tb927.1.960	hypothetical protein, unlikely	6.54211	4.14754	6.32743	0.633977	0.967186	1.57734	1.03393	null	null	null	null	null	null
Tb927.1.970	hypothetical protein, unlikely	17.8134	12.9995	14.5563	0.72976	0.817157	1.37031	1.22375	null	null	null	null	null	null
Tb927.1.980	hypothetical protein, unlikely	29.0818	21.4256	25.4918	0.736734	0.876555	1.35734	1.14083	null	null	null	null	null	null
Tb927.1.990	hypothetical protein, conserved	99.3865	78.1374	107.984	0.786198	1.08651	1.27195	0.92038	null	null	null	null	null	null
Tb927.10.10	variant surface glycoprotein (VSG),variant surface glycoprotein VSG 10.1	0	0	0	div 0	div 0	div 0	div 0	null	null	null	null	null	null
Tb927.10.100	expression site-associated gene (ESAG, pseudogene), putative,expression site-associated gene 2 (ESAG2), degenerate	3.20954	29.7546	4.77021	9.2707	1.48626	0.107867	0.672829	null	null	null	null	null	null
Tb927.10.1000	hypothetical protein	17.2883	20.4587	15.7356	1.18339	0.910187	0.845032	1.09868	null	null	null	null	null	null
Tb927.10.10000	hypothetical protein, conserved	121.367	93.1882	81.3329	0.767825	0.670143	1.30238	1.49222	null	null	null	null	null	null
Tb927.10.10010	60S acidic ribosomal protein, putative	178.16	139.989	166.084	0.785748	0.932223	1.27267	1.07271	structural constituent of ribosome	ribosome biogenesis, translation	intracellular, ribosome	null	ribosome biogenesis	intracellular
Tb927.10.10020	hypothetical protein, conserved	21.7554	19.3175	19.5406	0.887941	0.898196	1.1262	1.11334	null	null	null	null	null	null
Tb927.10.10030	hypothetical protein, conserved	179.436	167.534	197.925	0.933668	1.10304	1.07104	0.906587	null	null	null	null	null	null
Tb927.10.10040	hypothetical protein	11.5874	21.3326	13.936	1.84101	1.20268	0.54318	0.831473	null	null	null	null	null	null
Tb927.10.10050	hypothetical protein, conserved	29.0705	32.5889	25.4138	1.12103	0.87421	0.892038	1.14389	null	null	null	null	null	null
Tb927.10.10060	hypothetical protein, unlikely	63.0807	61.0282	58.4959	0.967463	0.927318	1.03363	1.07838	null	null	null	null	null	null
Tb927.10.10070	hypothetical protein, conserved	29.3248	42.7398	31.3577	1.45746	1.06932	0.686125	0.935171	molecular_function	biological_process	cellular_component	protein binding	null	null
Tb927.10.10080	hypothetical protein, conserved	111.615	105.015	126.286	0.940874	1.13144	1.06284	0.883827	null	null	null	null	null	null
Tb927.10.10090	hypothetical protein, conserved	40.9692	52.8138	39.6879	1.28911	0.968727	0.775729	1.03228	Rab GTPase activator activity	ciliary or flagellar motility, regulation of Rab GTPase activity	intracellular	Rab GTPase activator activity, protein binding	regulation of Rab GTPase activity	intracellular
Tb927.10.1010	hypothetical protein	0.498079	2.38888	1.15707	4.79617	2.32306	0.2085	0.430467	null	null	null	null	null	null
Tb927.10.10100	hypothetical protein, conserved	28.3864	38.2391	23.1829	1.34709	0.816689	0.74234	1.22446	null	null	null	null	null	null
Tb927.10.10110	hypothetical protein, conserved	79.271	106.683	74.9168	1.3458	0.945072	0.743053	1.05812	null	null	mitochondrial part	null	null	null
Tb927.10.10120	hypothetical protein, conserved	89.0187	87.1126	80.5853	0.978588	0.905262	1.02188	1.10465	null	null	mitochondrial part	null	null	null
Tb927.10.10130	mitochondrial RNA binding complex 1 subunit (MRB10130)	79.4575	81.7457	70.3218	1.0288	0.885024	0.972009	1.12991	RNA binding	cytidine to uridine editing, mRNA stabilization	mitochondrial part	binding	null	null
Tb927.10.10140	paraflagellar rod component, putative (PFC19)	538.448	324.662	551.843	0.602959	1.02488	1.65849	0.975727	null	null	null	null	null	null
Tb927.10.10150	hypothetical protein, conserved	44.5007	81.0861	42.6052	1.82213	0.957404	0.548808	1.04449	molecular_function	biological_process	cellular_component	null	null	null
Tb927.10.10160	hypothetical protein, conserved	100.192	102.678	87.8192	1.02482	0.876513	0.975784	1.14088	molecular_function	biological_process	cellular_component, mitochondrial part	null	null	null
Tb927.10.10170	predicted WD40 repeat protein	71.8863	89.657	75.7594	1.24721	1.05388	0.801792	0.948876	molecular_function	biological_process	cellular_component	protein binding	null	null
Tb927.10.10180	hypothetical protein, conserved	68.1037	103.279	65.3346	1.51649	0.959339	0.659417	1.04238	null	null	null	GTP binding	small GTPase mediated signal transduction	intracellular
Tb927.10.10190	hypothetical protein, conserved	52.6208	134.694	46.7333	2.55972	0.888115	0.390668	1.12598	molecular_function	biological_process	cellular_component	null	null	null
Tb927.10.1020	hypothetical protein	0.885118	2.72621	1.68017	3.08006	1.89825	0.324669	0.526802	null	null	null	null	null	null
Tb927.10.10200	hypothetical protein, conserved	31.5997	96.8753	33.4684	3.0657	1.05913	0.32619	0.944167	null	null	null	null	null	null
Tb927.10.10210	procyclin-associated gene 4 (PAG4) protein (PAG4)	4.23877	185.767	7.62173	43.8257	1.7981	0.0228177	0.556142	molecular_function	biological_process, evasion or tolerance of host immune response	cellular_component	null	evasion or tolerance of host immune response	null
Tb927.10.10220	procyclin-associated gene 2 (PAG2) protein (PAG2)	5.2586	343.501	8.06783	65.3217	1.53422	0.0153088	0.651798	molecular_function	biological_process, evasion or tolerance of host immune response	cellular_component	null	evasion or tolerance of host immune response	null
Tb927.10.10230	procyclin-associated gene 5 (PAG5) protein (PAG5)	3.8537	166.513	5.07739	43.2086	1.31753	0.0231435	0.758993	molecular_function	biological_process, evasion or tolerance of host immune response	cellular_component	null	evasion or tolerance of host immune response	null
Tb927.10.10240	procyclin-associated gene 1 (PAG1) protein (PAG1)	2.1211	108.047	3.52071	50.9389	1.65985	0.0196314	0.602465	molecular_function	biological_process, evasion or tolerance of host immune response	cellular_component	null	evasion or tolerance of host immune response	null
Tb927.10.10250	EP2 procyclin (EP2)	4.53095	67.6463	3.77841	14.9298	0.833913	0.06698	1.19917	molecular_function	biological_process	cell surface, membrane	null	null	membrane
Tb927.10.10260	EP1 procyclin (EP1)	36.0687	403.229	39.0959	11.1795	1.08393	0.0894496	0.922569	molecular_function	biological_process	cell surface, membrane	null	null	membrane
Tb927.10.10270	hypothetical protein	1.96472	6.13832	2.0431	3.12426	1.03989	0.320075	0.961639	null	null	null	null	null	null
Tb927.10.10280	microtubule-associated protein, putative	9.52269	8.11431	10.2318	0.852102	1.07447	1.17357	0.930693	microtubule binding	biological_process	cytoplasm	null	null	null
Tb927.10.10290	hypothetical protein, conserved	0.126067	0	0.0807123	0	0.640231	div 0	1.56194	null	null	null	null	null	null
Tb927.10.1030	serine carboxypeptidase III precursor, putative,serine peptidase, Clan SC, Family S10 (CBP1)	57.8611	50.6435	55.7918	0.875261	0.964238	1.14252	1.03709	serine-type carboxypeptidase activity	proteolysis	cellular_component	serine-type carboxypeptidase activity	proteolysis	null
Tb927.10.10300	hypothetical protein, conserved	33.7113	24.9505	30.2928	0.740123	0.898595	1.35113	1.11285	null	null	mitochondrial part	null	null	null
Tb927.10.10310	hypothetical protein, conserved	63.9116	57.5874	50.8122	0.901048	0.795039	1.10982	1.2578	null	null	mitochondrial part	null	null	null
Tb927.10.10320	dynein light chain, putative,dynein Tctex1 family, putative	203.819	216.913	221.058	1.06424	1.08458	0.939634	0.922012	microtubule motor activity	microtubule-based process	microtubule associated complex	null	null	null
Tb927.10.10330	hypothetical protein, conserved	55.3518	41.4219	56.0217	0.748338	1.0121	1.3363	0.988043	molecular_function	biological_process	cellular_component	protein binding	null	null
Tb927.10.10340	structural maintenance of chromosome 2, putative (SMC2)	43.7289	32.545	42.4835	0.744245	0.97152	1.34364	1.02932	ATP binding	chromosome organization, mitosis, mitotic sister chromatid segregation	cohesin complex, nucleus	ATP binding, protein binding	chromosome organization	chromosome
Tb927.10.10350	protein kinase, putative	20.6989	15.9642	17.5088	0.771257	0.845881	1.29659	1.1822	ATP binding, protein serine/threonine kinase activity, protein tyrosine kinase activity	protein phosphorylation	cellular_component	ATP binding, protein kinase activity, transferase activity, transferring phosphorus-containing groups	protein phosphorylation	null
Tb927.10.10360	microtubule-associated protein, putative	2.07506	2.47311	2.13503	1.19183	1.0289	0.839048	0.971911	microtubule binding	biological_process	cytoplasm	null	null	null
Tb927.10.10370	hypothetical protein, conserved	202.66	216.748	221.986	1.06952	1.09536	0.935003	0.912941	null	null	null	null	null	null
Tb927.10.10380	ATP-dependent DEAD/H RNA helicase, putative	90.6724	89.7014	97.0939	0.989291	1.07082	1.01082	0.933863	ATP binding, ATP-dependent helicase activity, helicase activity	nucleobase-containing compound metabolic process	cellular_component	ATP binding, ATP-dependent helicase activity, helicase activity, nucleic acid binding	null	null
Tb927.10.10390	trypanothione reductase	213.293	116.547	188.779	0.546417	0.885069	1.83011	1.12986	disulfide oxidoreductase activity, trypanothione-disulfide reductase activity	cell redox homeostasis, oxidation-reduction process	cytoplasm	disulfide oxidoreductase activity, flavin adenine dinucleotide binding, oxidoreductase activity	cell redox homeostasis, oxidation-reduction process	cytoplasm
Tb927.10.1040	serine carboxypeptidase III precursor, putative,serine carboxypeptidase (CBP1) precursor, putative,serine peptidase, Clan SC, Family S10 (CBP1)	64.9006	45.1822	67.8358	0.696176	1.04523	1.43642	0.956731	serine-type carboxypeptidase activity	proteolysis	cellular_component	serine-type carboxypeptidase activity	proteolysis	null
Tb927.10.10400	hypothetical protein, conserved	71.2728	79.0962	71.6644	1.10977	1.00549	0.90109	0.994537	null	null	mitochondrial part	null	null	null
Tb927.10.10410	DNA replication licensing factor MCM8, putative	67.9371	57.5256	58.4097	0.846748	0.859762	1.18099	1.16311	ATP binding, DNA binding	DNA replication, DNA-dependent DNA replication initiation	null	ATP binding, DNA binding	DNA replication	null
Tb927.10.10420	monothiol glutaredoxin, putative	154.813	201.767	162.603	1.3033	1.05032	0.767286	0.95209	electron carrier activity, protein disulfide oxidoreductase activity	cell redox homeostasis, oxidation-reduction process, protein thiol-disulfide exchange	mitochondrial part, mitochondrion	electron carrier activity, protein disulfide oxidoreductase activity	cell redox homeostasis	null
Tb927.10.10430	hypothetical protein, conserved	51.9098	67.1178	49.1101	1.29297	0.946065	0.773414	1.05701	null	null	null	null	null	null
Tb927.10.10440	mitochondrial carrier protein (MCP8)	55.5981	62.4475	52.5086	1.12319	0.944431	0.890317	1.05884	binding	transport	mitochondrial inner membrane, mitochondrial part	null	null	null
Tb927.10.10450	hypothetical protein	21.2796	20.4002	18.505	0.958672	0.869612	1.04311	1.14994	null	null	null	null	null	null
Tb927.10.10460	histone H2B, putative	0	0	0	div 0	div 0	div 0	div 0	DNA binding	chromosome organization, nucleosome assembly	nucleosome, nucleus	null	null	null
Tb927.10.10470	histone H2B, putative	0	0	0	div 0	div 0	div 0	div 0	DNA binding	chromosome organization, nucleosome assembly	nucleosome, nucleus	null	null	null
Tb927.10.10480	histone H2B, putative	0	0	0	div 0	div 0	div 0	div 0	DNA binding	chromosome organization, nucleosome assembly	nucleosome, nucleus	DNA binding	nucleosome assembly	nucleosome, nucleus
Tb927.10.10490	histone H2B, putative	0	0	0	div 0	div 0	div 0	div 0	DNA binding	chromosome organization, nucleosome assembly	nucleosome, nucleus	null	null	null
Tb927.10.1050	serine carboxypeptidase III precursor, putative,serine peptidase, Clan SC, Family S10 (CBP1)	56.9437	60.6946	60.0777	1.06587	1.05504	0.938202	0.947834	serine-type carboxypeptidase activity	proteolysis	cellular_component	serine-type carboxypeptidase activity	proteolysis	null
Tb927.10.10500	histone H2B, putative	0	0	0	div 0	div 0	div 0	div 0	DNA binding	chromosome organization, nucleosome assembly	nucleosome, nucleus	null	null	null
Tb927.10.10510	histone H2B, putative	0	0	0	div 0	div 0	div 0	div 0	DNA binding	chromosome organization, nucleosome assembly	nucleosome, nucleus	null	null	null
Tb927.10.10520	histone H2B, putative	0	0	0	div 0	div 0	div 0	div 0	DNA binding	chromosome organization, nucleosome assembly	nucleosome, nucleus	null	null	null
Tb927.10.10530	histone H2B, putative	0	0	0	div 0	div 0	div 0	div 0	DNA binding	chromosome organization, nucleosome assembly	nucleosome, nucleus	null	null	null
Tb927.10.10540	histone H2B, putative	0	0	0	div 0	div 0	div 0	div 0	DNA binding	chromosome organization, nucleosome assembly	nucleosome, nucleus	null	null	null
Tb927.10.10550	histone H2B, putative	0	0	0	div 0	div 0	div 0	div 0	DNA binding	chromosome organization, nucleosome assembly	nucleosome, nucleus	null	null	null
Tb927.10.10560	histone H2B, putative	0	0	0	div 0	div 0	div 0	div 0	DNA binding	chromosome organization, nucleosome assembly	nucleosome, nucleus	DNA binding	nucleosome assembly	nucleosome, nucleus
Tb927.10.10570	histone H2B, putative	0	0	0	div 0	div 0	div 0	div 0	DNA binding	chromosome organization, nucleosome assembly	nucleosome, nucleus	null	null	null
Tb927.10.10580	histone H2B, putative	0	0	0	div 0	div 0	div 0	div 0	DNA binding	chromosome organization, nucleosome assembly	nucleosome, nucleus	DNA binding	nucleosome assembly	nucleosome, nucleus
Tb927.10.10590	histone H2B, putative	917.425	737.459	906.758	0.803836	0.988373	1.24403	1.01176	DNA binding	chromosome organization, nucleosome assembly	nucleosome, nucleus	null	null	null
Tb927.10.1060	T-complex protein 1, delta subunit, putative (TCP-1-delta)	180.787	113.202	183.65	0.626163	1.01584	1.59703	0.984409	unfolded protein binding	protein folding, regulation of cell cycle	chaperonin-containing T-complex	ATP binding, unfolded protein binding	cellular protein metabolic process, protein folding	null
Tb927.10.10600	ARP2/3 complex 16kDa subunit, putative,ARP2/3 complex subunit, putative	59.7625	116.31	71.6964	1.94621	1.19969	0.51382	0.833549	actin binding	cytoskeleton organization, regulation of actin filament polymerization	Arp2/3 protein complex, cytoskeleton	null	regulation of actin filament polymerization	cytoskeleton
Tb927.10.10610	protein tyrosine phosphatase, putative	150.72	92.5889	150.733	0.614311	1.00009	1.62784	0.999914	protein tyrosine phosphatase activity	biological_process	membrane, mitochondrial inner membrane	null	null	null
Tb927.10.10620	hypothetical protein, conserved	101.339	138.239	111.922	1.36413	1.10443	0.733067	0.905443	null	null	null	null	null	null
Tb927.10.10630	hypothetical protein, conserved	83.3717	109.009	104.617	1.3075	1.25483	0.764819	0.796921	null	null	null	null	null	null
Tb927.10.10640	hypothetical protein, conserved	132.884	211.416	156.465	1.59099	1.17746	0.628541	0.849287	null	null	null	null	null	null
Tb927.10.10650	iron-containing hydrogenase, putative	51.5346	42.5356	42.9383	0.82538	0.833195	1.21156	1.2002	molecular_function	biological_process	cellular_component	null	null	null
Tb927.10.10660	hypothetical protein, unlikely	80.2229	142.197	78.6244	1.77252	0.980075	0.564168	1.02033	null	null	null	null	null	null
Tb927.10.10670	kinetoplastid-specific dual specificity phosphatase, putative	39.8232	29.0199	31.622	0.728719	0.79406	1.37227	1.25935	protein tyrosine/serine/threonine phosphatase activity	protein dephosphorylation	cellular_component	phosphatase activity, protein tyrosine/serine/threonine phosphatase activity	dephosphorylation, protein dephosphorylation	null
Tb927.10.10680	hypothetical protein, conserved	26.761	28.7183	24.1079	1.07314	0.900862	0.931842	1.11005	zinc ion binding	null	intracellular, mitochondrial part	zinc ion binding	null	intracellular
Tb927.10.10690	hypothetical protein, conserved	50.6499	48.6008	46.3124	0.959545	0.914363	1.04216	1.09366	null	null	null	null	null	null
Tb927.10.1070	cell division protein kinase 2 homolog 1,cdc2- like protein kinase (CRK1)	65.9926	60.832	70.4728	0.9218	1.06789	1.08483	0.936428	ATP binding, protein serine/threonine kinase activity, protein tyrosine kinase activity	cell cycle, protein phosphorylation	cellular_component, cytosol	ATP binding, protein kinase activity, transferase activity, transferring phosphorus-containing groups	protein phosphorylation	null
Tb927.10.10700	splicing factor Prp31	71.33	68.4323	67.6763	0.959376	0.948777	1.04234	1.05399	RNA binding	RNA splicing	nucleus	null	null	null
Tb927.10.10710	hypothetical protein, conserved	95.8105	92.4144	77.3042	0.964554	0.806844	1.03675	1.2394	null	null	null	null	null	null
Tb927.10.10720	hypothetical protein, conserved	128.793	133.607	124.482	1.03737	0.966524	0.963973	1.03464	null	null	null	null	null	integral to membrane
Tb927.10.10730	hypothetical protein	38.8559	46.2642	37.575	1.19066	0.967036	0.839871	1.03409	null	null	null	null	null	null
Tb927.10.10740	hypothetical protein, conserved	21.1689	22.7751	19.1353	1.07587	0.903934	0.929477	1.10628	null	null	mitochondrial part	null	null	null
Tb927.10.10750	zinc carboxypeptidase, putative,metallo- peptidase, Clan MC, Family M14	41.1818	33.3443	38.333	0.809685	0.930825	1.23505	1.07432	metallocarboxypeptidase activity, zinc ion binding	biological_process, proteolysis	null	metallocarboxypeptidase activity, zinc ion binding	proteolysis	null
Tb927.10.10760	hypothetical protein	71.6702	163.975	74.33	2.2879	1.03711	0.437081	0.964217	null	null	null	null	null	null
Tb927.10.10770	hypothetical protein, conserved	62.66	53.0954	44.0927	0.847358	0.703683	1.18014	1.42109	null	null	null	null	null	null
Tb927.10.10780	hypothetical protein, conserved	139.511	166.912	123.856	1.19641	0.887785	0.835836	1.1264	null	null	mitochondrial part	null	null	null
Tb927.10.10790	hypothetical protein	44.0764	61.6871	49.0993	1.39955	1.11396	0.714516	0.8977	null	null	null	null	null	null
Tb927.10.1080	40S ribosomal protein S23, putative (RPS23)	141.203	129.064	144.369	0.914032	1.02242	1.09405	0.97807	RNA binding, structural constituent of ribosome	translation	intracellular, ribosome, small ribosomal subunit	structural constituent of ribosome	translation	intracellular, ribosome, small ribosomal subunit
Tb927.10.10800	palmitoyl acyltransferase 2, putative	41.6827	44.0077	38.7575	1.05578	0.929823	0.947166	1.07547	zinc ion binding	endocytosis, protein palmitoylation, transport	integral to membrane	zinc ion binding	null	null
Tb927.10.10810	adenosine deaminase-like protein	15.0551	16.6985	11.8747	1.10915	0.78875	0.901589	1.26783	RNA binding, tRNA-specific adenosine deaminase activity	RNA processing, tRNA processing	cellular_component	RNA binding, adenosine deaminase activity	RNA processing	null
Tb927.10.10820	hypothetical protein, conserved	111.381	120.76	102.213	1.0842	0.917684	0.922336	1.0897	null	null	null	null	null	null
Tb927.10.10830	RGG2 (RGG2)	72.6829	89.8916	72.4717	1.23676	0.997094	0.808561	1.00291	mRNA binding	RNA processing	external side of mitochondrial outer membrane, mitochondrial part	nucleic acid binding	null	null
Tb927.10.10840	hypothetical protein, conserved	40.819	43.7658	37.531	1.07219	0.919451	0.932668	1.08761	null	null	membrane	null	null	membrane
Tb927.10.10850	argonaute-like protein (AGO1)	51.421	42.1752	53.1517	0.820193	1.03366	1.21923	0.967439	molecular_function, ribosome binding	RNA interference, production of siRNA involved in RNA interference	cytoplasm	nucleic acid binding, protein binding	null	null
Tb927.10.10860	hypothetical protein, unlikely	1.68509	1.53168	1.34649	0.908961	0.799062	1.10016	1.25147	null	null	null	null	null	null
Tb927.10.10870	protein kinase, putative	28.9267	36.4882	34.8792	1.2614	1.20578	0.792769	0.829341	ATP binding, protein serine/threonine kinase activity, protein tyrosine kinase activity	protein phosphorylation	cellular_component	ATP binding, protein kinase activity, transferase activity, transferring phosphorus-containing groups	protein phosphorylation	null
Tb927.10.10880	ATP-binding cassette protein, putative,ABC transporter, putative,ATPase, putative	105.139	97.1819	113.788	0.924318	1.08226	1.08188	0.92399	ATP binding, ATPase activity, coupled to transmembrane movement of substances	transport	ATP-binding cassette (ABC) transporter complex, integral to membrane, internal side of plasma membrane	ATP binding, ATPase activity, nucleoside-triphosphatase activity, nucleotide binding	null	null
Tb927.10.10890	heat shock protein, putative	0	0	0	div 0	div 0	div 0	div 0	unfolded protein binding	protein folding, response to stress	null	ATP binding, unfolded protein binding	protein folding, response to stress	null
Tb927.10.1090	40S ribosomal protein S23, putative (RPS23)	281.257	419.832	348.399	1.4927	1.23872	0.669926	0.807282	RNA binding, structural constituent of ribosome	translation	intracellular, ribosome, small ribosomal subunit	null	null	null
Tb927.10.10900	heat shock protein, putative	0	0	0	div 0	div 0	div 0	div 0	unfolded protein binding	protein folding, response to stress	null	ATP binding, unfolded protein binding	protein folding, response to stress	null
Tb927.10.10910	heat shock protein, putative	0.00901152	0.0239795	0.00517569	2.66099	0.574342	0.3758	1.74112	unfolded protein binding	protein folding, response to stress	null	ATP binding, unfolded protein binding	protein folding, response to stress	null
Tb927.10.10920	heat shock protein, putative	0.0249818	0	0.00517569	0	0.207178	div 0	4.82676	unfolded protein binding	protein folding, response to stress	null	ATP binding, unfolded protein binding	protein folding, response to stress	null
Tb927.10.10930	heat shock protein, putative	0.0391339	0	0.0223755	0	0.571769	div 0	1.74896	unfolded protein binding	protein folding, response to stress	null	ATP binding, unfolded protein binding	protein folding, response to stress	null
Tb927.10.10940	heat shock protein, putative	0	0	0	div 0	div 0	div 0	div 0	unfolded protein binding	protein folding, response to stress	null	null	null	null
Tb927.10.10950	heat shock protein, putative	0	0	0	div 0	div 0	div 0	div 0	unfolded protein binding	protein folding, response to stress	null	ATP binding, unfolded protein binding	protein folding, response to stress	null
Tb927.10.10960	heat shock protein, putative	0	0	0	div 0	div 0	div 0	div 0	unfolded protein binding	protein folding, response to stress	null	ATP binding, unfolded protein binding	protein folding, response to stress	null
Tb927.10.10970	heat shock protein, putative	0.0670943	0.0239795	0.0166115	0.357401	0.247585	2.79798	4.03902	unfolded protein binding	protein folding, response to stress	null	ATP binding, unfolded protein binding	protein folding, response to stress	null
Tb927.10.10980	heat shock protein 83,heat shock protein	0.0159703	0	0.0120241	0	0.752906	div 0	1.32819	ATPase activity, coupled, unfolded protein binding	protein folding, protein refolding, response to unfolded protein	centrosome	ATP binding, unfolded protein binding	protein folding, response to stress	null
Tb927.10.10990	predicted WD40 repeat protein	32.5917	23.5574	28.9125	0.722802	0.887112	1.38351	1.12725	molecular_function	biological_process	cellular_component	protein binding	null	null
Tb927.10.110	retrotransposon hot spot protein 2 (RHS2), pseudogene	1.12358	1.49507	0.979626	1.33063	0.871876	0.751525	1.14695	null	null	null	null	null	null
Tb927.10.1100	60S ribosomal protein L9, putative	2379.5	1940.89	2660.55	0.815671	1.11812	1.22598	0.894361	structural constituent of ribosome	ribosome biogenesis, translation	ribosome	rRNA binding, structural constituent of ribosome	translation	ribosome
Tb927.10.11000	hypothetical protein, conserved	90.5027	82.6683	80.3884	0.913435	0.888242	1.09477	1.12582	null	null	null	null	null	null
Tb927.10.11010	hypothetical protein, conserved	58.7265	58.3004	55.0816	0.992745	0.937934	1.00731	1.06617	null	null	null	null	null	null
Tb927.10.11020	DNA mismatch repair protein, putative,MSH2 (MSH2)	33.5349	29.5909	34.4236	0.882391	1.0265	1.13328	0.974184	damaged DNA binding	DNA metabolic process, mismatch repair	MutSalpha complex, MutSbeta complex, nucleus	ATP binding, mismatched DNA binding	mismatch repair	MutSalpha complex, MutSbeta complex
Tb927.10.11030	hypothetical protein, conserved	316.525	260.701	339.475	0.823637	1.07251	1.21413	0.932396	null	null	mitochondrial part	null	null	null
Tb927.10.11040	hypothetical protein, conserved	26.2642	24.1744	22.8255	0.920432	0.869072	1.08645	1.15065	null	null	null	null	null	null
Tb927.10.11050	hypothetical protein, conserved	71.7575	95.4311	76.8462	1.32991	1.07092	0.751929	0.93378	null	null	mitochondrial part	null	null	null
Tb927.10.11060	hypothetical protein, conserved	168.319	281.38	191.193	1.67171	1.1359	0.59819	0.880362	null	null	null	null	null	null
Tb927.10.11070	hypothetical protein, conserved	53.1765	63.6785	60.1472	1.19749	1.13109	0.835078	0.884107	null	null	null	null	null	null
Tb927.10.11080	paraflagellar rod protein	21.6174	26.4784	21.1299	1.22487	0.977449	0.816415	1.02307	null	null	null	null	null	null
Tb927.10.11090	hypothetical protein, conserved	71.4065	74.0965	61.933	1.03767	0.86733	0.963696	1.15296	null	null	null	null	null	null
Tb927.10.1110	kinesin, putative	6.63665	7.84447	5.41061	1.18199	0.815261	0.84603	1.2266	ATP binding, microtubule motor activity, motor activity	microtubule-based movement, microtubule-based process	kinesin complex, microtubule associated complex	ATP binding, microtubule motor activity	microtubule-based movement	null
Tb927.10.11100	deoxyribodipyrimidine photolyase, putative,DNA repair enzyme, putative	38.3411	46.7512	36.6259	1.21935	0.955265	0.820109	1.04683	deoxyribodipyrimidine photo-lyase activity	DNA repair	nucleus	DNA photolyase activity	DNA repair	null
Tb927.10.11110	hypothetical protein, conserved	38.096	37.7222	35.0898	0.990187	0.921089	1.00991	1.08567	null	null	null	null	null	null
Tb927.10.11120	hypothetical protein, conserved	103.426	128.584	93.7435	1.24325	0.906385	0.804344	1.10328	null	null	null	null	null	null
Tb927.10.11130	hypothetical protein, conserved	39.213	44.5574	41.1741	1.13629	1.05001	0.880056	0.952371	null	null	null	protein binding	null	null
Tb927.10.11140	hypothetical protein, conserved	31.8097	28.905	26.8241	0.908684	0.843269	1.10049	1.18586	null	null	null	null	null	null
Tb927.10.11150	hypothetical protein, conserved	173.717	176.922	182.337	1.01845	1.04962	0.981883	0.952725	null	null	null	null	null	null
Tb927.10.11160	HIRA-interacting protein 5, putative	151.895	192.631	158.356	1.26818	1.04253	0.788529	0.959204	iron ion binding, iron-sulfur cluster binding, protein binding	cellular iron ion homeostasis, iron-sulfur cluster assembly	mitochondrial matrix, mitochondrial part	iron ion binding, iron-sulfur cluster binding	iron-sulfur cluster assembly	null
Tb927.10.11170	hypothetical protein, conserved	22.0057	22.662	20.4731	1.02982	0.930354	0.971041	1.07486	null	null	null	null	null	null
Tb927.10.11180	E1-like ubiquitin-activating enzyme, putative,ATG7/CVT2/APG7, putative (ATG7)	47.8346	49.9087	46.0224	1.04336	0.962116	0.958443	1.03938	catalytic activity, small conjugating protein ligase activity	autophagy, protein targeting to vacuole	cellular_component	catalytic activity	null	null
Tb927.10.11190	hypothetical protein, conserved	99.8815	108.407	98.8016	1.08536	0.989188	0.921354	1.01093	null	null	null	null	null	null
Tb927.10.1120	hypothetical protein, conserved	17.8993	19.9165	16.0591	1.1127	0.897196	0.898714	1.11458	null	null	null	null	null	null
Tb927.10.11200	hypothetical protein, conserved	138.951	184.082	135.163	1.32479	0.972735	0.754835	1.02803	null	null	null	null	null	null
Tb927.10.11210	hypothetical protein, conserved	52.4973	64.6859	56.8371	1.23218	1.08267	0.811572	0.923644	null	null	null	protein binding	null	null
Tb927.10.11220	procyclic form surface phosphoprotein (PSSA-2)	115.89	121.449	95.5387	1.04797	0.824392	0.954225	1.21302	structural constituent of cell wall	plant-type cell wall organization	cell surface	structural constituent of cell wall	plant-type cell wall organization	null
Tb927.10.11230	hypothetical protein, conserved	54.0144	71.4577	51.8431	1.32294	0.959803	0.755893	1.04188	null	null	null	null	null	null
Tb927.10.11240	hypothetical protein, conserved	94.3622	122.892	93.5931	1.30235	0.991849	0.767845	1.00822	null	null	null	null	null	null
Tb927.10.11250	hypothetical protein, conserved	72.8096	65.9385	82.7155	0.90563	1.13605	1.1042	0.880241	null	null	null	null	null	null
Tb927.10.11260	hypothetical protein, conserved	170.657	164.766	166.979	0.965483	0.978447	1.03575	1.02203	null	null	mitochondrial part	null	null	null
Tb927.10.11270	RNA-binding protein, putative (RBP23)	57.3023	40.501	69.9547	0.706795	1.2208	1.41484	0.819134	RNA binding	RNA processing	cellular_component	nucleic acid binding	null	null
Tb927.10.11280	hypothetical protein	12.6888	7.03872	9.92204	0.55472	0.781954	1.80271	1.27885	null	null	mitochondrial part	null	null	null
Tb927.10.11290	hypothetical protein, conserved	36.5031	28.5616	36.9666	0.782443	1.0127	1.27805	0.987462	null	null	null	null	null	null
Tb927.10.1130	dynein arm light chain, axonemal, putative	113.276	124.496	118.961	1.09905	1.05018	0.909876	0.952214	microtubule motor activity	cellular component movement	axonemal dynein complex	null	null	null
Tb927.10.11300	paraflagellar rod component, putative (PFC16)	2265.98	1783.4	2486.55	0.787031	1.09734	1.2706	0.911296	null	null	null	null	null	null
Tb927.10.11310	intraflagellar transport protein IFT55/IFT57, putative (IFT57/55)	109.966	119.797	112.742	1.08939	1.02524	0.917941	0.975377	null	null	null	null	null	null
Tb927.10.11320	hypothetical protein	54.6187	76.724	47.8664	1.40472	0.876374	0.711886	1.14107	null	null	null	null	null	null
Tb927.10.11330	hypothetical protein, conserved	315.001	372.516	316.376	1.18259	1.00437	0.845605	0.995654	null	null	null	null	null	null
Tb927.10.11340	hypothetical protein, conserved	36.4031	44.8228	37.233	1.23129	1.0228	0.812155	0.977709	null	null	null	null	null	null
Tb927.10.11350	hypothetical protein, conserved	73.0856	107.473	77.7895	1.4705	1.06436	0.680039	0.93953	null	null	mitochondrial part	null	null	null
Tb927.10.11360	protein phosphatase 2A regulatory subunit, putative	78.5277	82.1551	64.684	1.04619	0.82371	0.955846	1.21402	protein phosphatase type 2A regulator activity	protein dephosphorylation, signal transduction	protein phosphatase type 2A complex	protein binding	null	null
Tb927.10.11370	hypothetical protein, conserved	170.214	234.089	178.439	1.37526	1.04832	0.727134	0.953906	null	null	mitochondrial part	null	null	null
Tb927.10.11380	hypothetical protein, conserved	56.4686	57.0955	66.3573	1.0111	1.17512	0.98902	0.850978	molecular_function	biological_process	cellular_component	protein binding	null	null
Tb927.10.11390	60S ribosomal protein L6, putative	3047.08	2700.7	3755.01	0.886324	1.23233	1.12826	0.811472	structural constituent of ribosome	translation	intracellular, organellar large ribosomal subunit, ribosome	structural constituent of ribosome	translation	intracellular, ribosome
Tb927.10.1140	epsilon tubulin (TUBE1)	63.114	60.683	52.9971	0.961481	0.839704	1.04006	1.1909	structural molecule activity	microtubule polymerization, microtubule-based movement	microtubule	GTP binding, GTPase activity	GTP catabolic process, protein polymerization	protein complex
Tb927.10.11400	hypothetical protein, conserved	93.7435	120.908	88.5139	1.28978	0.944214	0.775328	1.05908	molecular_function	biological_process	cellular_component	protein binding	null	null
Tb927.10.11410	hypothetical protein, conserved	74.4374	89.573	73.4836	1.20333	0.987187	0.831026	1.01298	null	null	null	null	null	null
Tb927.10.11420	hypothetical protein, conserved	39.6757	46.87	39.227	1.18133	0.988691	0.846505	1.01144	null	null	mitochondrial part	null	null	null
Tb927.10.11430	hypothetical protein, conserved	46.0167	57.8788	36.4988	1.25778	0.793164	0.795053	1.26077	null	null	null	null	null	null
Tb927.10.11440	CYC2-like cyclin, putative,G1 cyclin CycE4, putative (CYC5)	10.8144	15.3569	10.0251	1.42004	0.927014	0.704206	1.07873	molecular_function	regulation of cell cycle	cellular_component	protein kinase binding	regulation of cyclin-dependent protein kinase activity	null
Tb927.10.11450	TFIIF-stimulated CTD phosphatase, putative	15.0929	21.1959	14.4561	1.40437	0.957814	0.712064	1.04404	null	biological_process	cellular_component	protein binding	null	null
Tb927.10.11460	hypothetical protein	35.7677	52.6016	34.8739	1.47065	0.975012	0.679974	1.02563	null	null	null	null	null	null
Tb927.10.11470	hypothetical protein, conserved	24.0848	32.5298	21.4951	1.35063	0.892476	0.740393	1.12048	null	null	null	null	null	null
Tb927.10.11480	hypothetical protein, conserved	44.6915	40.1031	37.8949	0.897332	0.847922	1.11441	1.17935	null	null	null	null	null	null
Tb927.10.11490	hypothetical protein, unlikely	44.8101	40.2563	39.1843	0.898377	0.874454	1.11312	1.14357	null	null	null	null	null	null
Tb927.10.1150	hypothetical protein, conserved	38.952	38.2423	33.2492	0.981779	0.853594	1.01856	1.17152	null	null	null	null	null	null
Tb927.10.11500	hypothetical protein, conserved	98.4271	110.971	89.3956	1.12745	0.908242	0.88696	1.10103	null	null	mitochondrial part	null	null	null
Tb927.10.11510	hypothetical protein, conserved	51.8609	46.6355	44.4272	0.899242	0.85666	1.11205	1.16732	null	null	null	null	null	null
Tb927.10.11520	hypothetical protein, conserved	219.332	248.444	257.364	1.13273	1.1734	0.882821	0.852225	null	null	mitochondrial part	null	null	null
Tb927.10.11530	hypothetical protein, conserved	194.706	289.002	181.833	1.4843	0.933883	0.673719	1.0708	null	null	null	null	null	null
Tb927.10.11540	40S ribosomal protein S3, putative (RPS3)	1108.45	963.347	1317.2	0.869097	1.18833	1.15062	0.841514	nucleic acid binding, structural constituent of ribosome	ribosome biogenesis, translation	intracellular, ribosome, small ribosomal subunit	RNA binding, structural constituent of ribosome	translation	intracellular, ribosome, small ribosomal subunit
Tb927.10.11550	hypothetical protein, conserved	26.3662	18.5551	22.2226	0.703744	0.842844	1.42097	1.18646	null	null	null	null	null	null
Tb927.10.11560	hypothetical protein, conserved	67.4824	70.3218	55.5812	1.04208	0.82364	0.959624	1.21412	null	null	null	null	null	null
Tb927.10.11570	hypothetical protein, conserved	45.5008	42.008	40.1692	0.923236	0.882824	1.08315	1.13273	null	null	null	null	null	null
Tb927.10.11580	predicted WD40 repeat protein	41.2769	33.669	34.8793	0.815685	0.845007	1.22596	1.18342	calcium ion binding	biological_process	cellular_component	protein binding	null	null
Tb927.10.11590	nicotinate phosphoribosyltransferase, putative	93.7606	76.533	94.1281	0.816259	1.00392	1.2251	0.996096	nicotinate phosphoribosyltransferase activity	nicotinate nucleotide biosynthetic process, nicotinate nucleotide salvage, pyridine nucleotide biosynthetic process	cellular_component	nicotinate phosphoribosyltransferase activity, nicotinate-nucleotide diphosphorylase (carboxylating) activity	NAD biosynthetic process, nicotinate nucleotide biosynthetic process	cytoplasm
Tb927.10.1160	hypothetical protein, conserved	168.494	172.49	147.124	1.02372	0.873167	0.976832	1.14526	null	null	mitochondrial part	null	null	null
Tb927.10.11600	hypothetical protein, conserved	32.7347	23.4274	26.849	0.715675	0.8202	1.39728	1.21921	null	null	null	null	null	null
Tb927.10.11610	hypothetical protein, conserved	94.6444	118.184	99.8527	1.24872	1.05503	0.800822	0.94784	molecular_function	biological_process	cellular_component	null	ubiquitin-dependent protein catabolic process	null
Tb927.10.11620	calcium-transporting ATPase, putative	22.6796	20.924	21.1392	0.92259	0.932078	1.08391	1.07287	calcium-transporting ATPase activity	calcium ion transport, metabolic process	null	ATP binding, ATPase activity, coupled to transmembrane movement of ions, phosphorylative mechanism, catalytic activity, hydrolase activity, acting on acid anhydrides, catalyzing transmembrane movement of substances, metal ion binding, nucleotide binding	cation transport, metabolic process	membrane
Tb927.10.11630	hypothetical protein, conserved	6.02007	10.5423	5.36172	1.7512	0.890641	0.571037	1.12279	molecular_function	biological_process	cellular_component	null	null	null
Tb927.10.11640	hypothetical protein, conserved	54.3495	51.8937	51.5392	0.954816	0.948293	1.04732	1.05453	molecular_function, protein prenyltransferase activity	biological_process, protein prenylation	cellular_component	protein prenyltransferase activity	protein prenylation	null
Tb927.10.11650	hypothetical protein, conserved	75.4476	59.8477	84.9693	0.793236	1.1262	1.26066	0.887939	null	N-terminal protein myristoylation	null	null	null	null
Tb927.10.11660	hypothetical protein, conserved	83.3709	78.6038	82.7375	0.942821	0.992402	1.06065	1.00766	null	null	null	null	null	null
Tb927.10.11670	hypothetical protein, conserved	83.5183	87.8094	79.2278	1.05138	0.948628	0.951132	1.05415	null	null	null	null	null	null
Tb927.10.11680	chloride channel protein, putative	30.2613	21.9692	25.9464	0.725983	0.857413	1.37744	1.1663	hormone activity, voltage-gated chloride channel activity	chloride transport	extracellular region, membrane	ion channel activity, protein binding, voltage-gated chloride channel activity	chloride transport, transmembrane transport	membrane
Tb927.10.11690	hypothetical protein, conserved	64.0123	59.4521	54.6912	0.928761	0.854387	1.0767	1.17043	null	regulation of transcription, DNA-dependent	nucleus	null	regulation of transcription, DNA-dependent	nucleus
Tb927.10.1170	intraflagellar transport protein IFT172, putative (IFT172)	45.0738	33.6434	41.736	0.746406	0.925947	1.33975	1.07997	null	null	null	protein binding	null	null
Tb927.10.11700	guanylate kinase, putative	103.004	57.4632	101.806	0.557873	0.988366	1.79252	1.01177	guanylate kinase activity	nucleobase-containing small molecule interconversion	cellular_component	protein binding	null	null
Tb927.10.11710	hypothetical protein	83.4218	68.1202	98.5967	0.816576	1.18191	1.22463	0.846091	null	null	null	null	null	null
Tb927.10.11720	hypothetical protein, conserved	45.724	36.0734	41.8312	0.788937	0.914863	1.26753	1.09306	zinc ion binding	null	null	zinc ion binding	null	null
Tb927.10.11730	zinc finger protein family member, putative (ZC3H33)	34.9037	20.173	32.7055	0.577962	0.937021	1.73022	1.06721	null	null	null	null	null	null
Tb927.10.11740	hypothetical protein, unlikely	169.014	129.719	188.425	0.767504	1.11485	1.30293	0.89698	null	null	null	null	null	null
Tb927.10.11750	hypothetical protein, conserved	102.429	99.9249	85.3161	0.975555	0.832931	1.02506	1.20058	null	null	null	null	null	null
Tb927.10.11760	pumilio/PUF RNA binding protein 6 (PUF6)	34.902	33.771	32.6693	0.967595	0.936029	1.03349	1.06834	RNA binding	mRNA metabolic process	cellular_component	RNA binding, binding	null	null
Tb927.10.11770	hypothetical protein, conserved	102.188	144.862	94.1527	1.4176	0.921366	0.705417	1.08535	null	null	mitochondrial inner membrane, mitochondrial part	null	null	null
Tb927.10.11780	hypothetical protein, conserved	45.3692	32.4454	48.6474	0.71514	1.07226	1.39833	0.932614	null	null	null	null	null	null
Tb927.10.11790	hypothetical protein, unlikely	55.6905	65.7548	76.1937	1.18072	1.36816	0.846942	0.730907	null	null	null	null	null	null
Tb927.10.1180	hypothetical protein, conserved	67.8004	81.3682	63.2969	1.20012	0.933578	0.833253	1.07115	null	null	null	protein binding	null	null
Tb927.10.11800	33 kDa inner dynein arm light chain, axonemal, putative,dynein light chain, putative	60.0507	46.8388	60.9202	0.779987	1.01448	1.28207	0.985728	microtubule motor activity	microtubule-based movement	cellular_component	null	null	null
Tb927.10.11810	hypothetical protein, conserved	31.2808	27.8156	30.1296	0.88922	0.963196	1.12458	1.03821	null	null	null	null	null	null
Tb927.10.11820	hypothetical protein, conserved	47.2272	30.0606	41.1771	0.63651	0.871893	1.57107	1.14693	null	null	mitochondrial part	null	null	null
Tb927.10.11830	hypothetical protein, conserved	118.26	102.233	125.793	0.864474	1.0637	1.15677	0.940116	null	null	null	null	null	null
Tb927.10.11840	hypothetical protein	33.0767	28.6372	33.3957	0.865782	1.00964	1.15503	0.990448	null	null	null	protein binding	null	null
Tb927.10.11850	hypothetical protein, conserved	19.3018	15.8281	18.6367	0.820031	0.965539	1.21947	1.03569	molecular_function	biological_process	cellular_component	protein binding	null	null
Tb927.10.11860	hypothetical protein, conserved,proline rich protein	85.0134	98.913	69.4242	1.1635	0.816626	0.859476	1.22455	null	null	null	null	peptide cross-linking	cytoplasm
Tb927.10.11870	mitochondrial RNA binding protein (MRB11870)	88.1765	86.8379	85.1916	0.98482	0.966149	1.01541	1.03504	RNA binding	RNA metabolic process	mitochondrial part	null	null	null
Tb927.10.11880	hypothetical protein, conserved	63.777	41.3154	64.8702	0.64781	1.01714	1.54366	0.983149	null	null	null	null	null	null
Tb927.10.11890	hypothetical protein, conserved	68.4892	70.8735	72.3724	1.03481	1.0567	0.966357	0.946343	null	null	mitochondrial part	null	null	null
Tb927.10.1190	hypothetical protein, conserved	24.0917	19.1067	20.5231	0.793085	0.851874	1.2609	1.17388	null	null	null	null	null	null
Tb927.10.11900	hypothetical protein, conserved	94.8397	127.604	99.17	1.34547	1.04566	0.743236	0.956335	null	null	mitochondrial part	null	cell redox homeostasis	null
Tb927.10.11910	hypothetical protein, conserved	61.6228	64.555	52.7662	1.04758	0.856278	0.954578	1.16784	transporter activity	transport	integral to membrane	null	transmembrane transport	integral to membrane
Tb927.10.11920	hypothetical protein, conserved	55.2184	89.2042	60.4685	1.61548	1.09508	0.619012	0.913177	null	null	null	null	null	null
Tb927.10.11930	beta-D-hydroxybutyrate dehydrogenase	75.5615	43.7488	72.8691	0.578982	0.964368	1.72717	1.03695	3-hydroxybutyrate dehydrogenase activity	ketone body biosynthetic process	mitochondrion	3-hydroxybutyrate dehydrogenase activity, oxidoreductase activity	metabolic process, oxidation-reduction process	null
Tb927.10.11940	ABC1 protein, putative	29.9277	19.7697	29.7701	0.660581	0.994732	1.51382	1.0053	molecular_function	biological_process	mitochondrial part, mitochondrion	transferase activity, transferring phosphorus-containing groups	null	null
Tb927.10.11950	hypothetical protein, conserved	56.1137	70.4997	70.4192	1.25637	1.25494	0.795943	0.796852	null	null	null	null	null	null
Tb927.10.11960	hypothetical protein, conserved	48.8297	46.0175	45.9536	0.942408	0.941099	1.06111	1.06259	null	null	null	null	null	null
Tb927.10.11970	glutamine aminotransferase (GlnAT) (GlnAT)	43.0947	25.2559	37.1346	0.586056	0.861698	1.70632	1.1605	L-cysteine:2-oxoglutarate aminotransferase activity, L-glutamine aminotransferase activity, L-leucine transaminase activity, pyridoxal phosphate binding	biosynthetic process	cytosol	pyridoxal phosphate binding, transferase activity	biosynthetic process	null
Tb927.10.11980	QA-SNARE protein putative	28.6972	33.1803	27.5096	1.15622	0.958613	0.864887	1.04317	SNAP receptor activity	cellular membrane fusion, vesicle-mediated transport	integral to membrane, membrane	protein binding	vesicle-mediated transport	membrane
Tb927.10.11990	RNA-binding protein	62.7587	75.7453	78.9577	1.20693	1.25812	0.828549	0.79484	RNA binding	null	null	RNA binding	ribosome assembly	nucleus
Tb927.10.120	hypothetical protein	0.135995	0.0946082	0.0977037	0.695675	0.718437	1.43745	1.39191	null	null	null	null	null	null
Tb927.10.1200	hypothetical protein, conserved	90.4637	97.2571	90.1258	1.07509	0.996265	0.93015	1.00375	null	null	cytoplasm	null	null	cytoplasm
Tb927.10.12000	iron-sulfur cluster assembly protein, putative	138.332	156.98	153.221	1.13481	1.10764	0.881207	0.902822	iron-sulfur cluster binding	tRNA thio-modification	cytoplasm, mitochondrion	null	null	null
Tb927.10.12010	hypothetical protein, conserved	360.31	361.66	374.756	1.00375	1.04009	0.996267	0.961454	null	null	null	null	null	null
Tb927.10.12020	hypothetical protein, conserved	62.9717	64.1424	65.7424	1.01859	1.044	0.981748	0.957855	null	null	null	ATP binding, DNA binding, DNA-dependent ATPase activity, single-stranded DNA binding	DNA metabolic process, DNA repair, SOS response	null
Tb927.10.12030	hypothetical protein, conserved	24.3971	26.7057	23.8763	1.09463	0.978653	0.913553	1.02181	null	null	null	null	null	null
Tb927.10.12040	protein kinase, putative,mitogen-activated protein kinase 11, putative	34.29	33.045	34.7236	0.96369	1.01264	1.03768	0.987513	ATP binding, protein kinase activity, protein serine/threonine kinase activity, protein tyrosine kinase activity	protein phosphorylation	cellular_component	ATP binding, protein kinase activity, transferase activity, transferring phosphorus-containing groups	protein phosphorylation	null
Tb927.10.12050	hypothetical protein, conserved	67.3287	70.8775	66.8721	1.05271	0.993219	0.94993	1.00683	null	null	mitochondrial part	null	null	null
Tb927.10.12060	hypothetical protein, conserved	7.16915	6.80361	6.28466	0.949012	0.876627	1.05373	1.14074	molecular_function	biological_process	cellular_component	protein binding	null	null
Tb927.10.12070	hypothetical protein	16.2841	16.1234	14.5078	0.990133	0.890918	1.00997	1.12244	null	null	null	null	null	null
Tb927.10.12080	hypothetical protein, conserved	55.3844	47.5939	44.8038	0.859337	0.80896	1.16369	1.23615	null	null	mitochondrial part	null	null	null
Tb927.10.12090	RNA-binding protein, putative (RBP7A)	213.286	179.071	221.066	0.839583	1.03648	1.19107	0.964806	RNA binding	RNA processing	cellular_component	nucleic acid binding	null	null
Tb927.10.1210	katanin, putative	45.5909	26.9761	41.798	0.5917	0.916806	1.69005	1.09074	ATP binding, ATPase activity	endosomal transport	katanin complex	ATP binding, nucleoside-triphosphatase activity, nucleotide binding	null	null
Tb927.10.12100	RNA-binding protein, putative (RBP7B)	95.9756	79.1827	117.392	0.825029	1.22315	1.21208	0.817564	RNA binding	RNA processing	cellular_component	nucleic acid binding	null	null
Tb927.10.12110	hypothetical protein, conserved	69.5259	38.0032	58.5316	0.546605	0.841867	1.82948	1.18784	null	null	null	null	null	null
Tb927.10.12120	hypothetical protein, conserved	17.6871	15.1838	13.4904	0.858468	0.762725	1.16487	1.31109	null	null	null	null	null	null
Tb927.10.12130	hypothetical protein, conserved	23.2764	20.7091	25.5683	0.889704	1.09847	1.12397	0.910361	null	null	null	protein binding	null	null
Tb927.10.12140	hypothetical protein, conserved	23.7859	20.6577	19.4994	0.868488	0.819792	1.15143	1.21982	null	null	null	null	null	null
Tb927.10.12150	hypothetical protein, conserved	19.6409	20.7963	18.2445	1.05882	0.9289	0.944444	1.07654	null	null	null	null	null	null
Tb927.10.12160	hypothetical protein, conserved	20.4744	23.3939	17.475	1.14259	0.853507	0.875201	1.17164	null	null	null	null	null	null
Tb927.10.12170	RAB-interacting protein, putative	70.2298	72.2195	61.6735	1.02833	0.878167	0.97245	1.13874	Rab GTPase binding	vesicle-mediated transport	cytoplasm	null	null	null
Tb927.10.12180	hypothetical protein, conserved	21.0412	18.1055	21.7773	0.860475	1.03498	1.16215	0.966202	null	null	null	null	null	null
Tb927.10.12190	RAB-interacting protein, putative	22.7079	23.1592	22.5878	1.01987	0.994712	0.980515	1.00532	Rab GTPase binding	vesicle-mediated transport	cytoplasm	null	null	null
Tb927.10.1220	hypothetical protein	1.05937	0.63438	1.02915	0.598828	0.971476	1.66993	1.02936	null	null	null	null	null	null
Tb927.10.12200	hypothetical protein, conserved	73.4503	80.0557	74.5236	1.08993	1.01461	0.917489	0.985597	null	null	null	null	null	null
Tb927.10.12210	ribulose-5-phosphate 3-epimerase, putative	98.9543	82.6635	83.3859	0.835371	0.842671	1.19707	1.1867	ribulose-phosphate 3-epimerase activity	pentose-phosphate shunt	cellular_component	catalytic activity, racemase and epimerase activity, acting on carbohydrates and derivatives, ribulose-phosphate 3-epimerase activity	carbohydrate metabolic process, metabolic process, pentose-phosphate shunt	null
Tb927.10.12220	hypothetical protein, conserved	74.1027	90.158	67.6013	1.21666	0.912265	0.821921	1.09617	null	null	null	null	null	null
Tb927.10.12230	hypothetical protein, conserved	79.5549	89.1735	81.5022	1.12091	1.02448	0.892135	0.976107	null	null	null	protein binding	null	null
Tb927.10.12240	short-chain dehydrogenase, putative	83.0663	76.9943	73.4007	0.926902	0.883639	1.07886	1.13168	oxidoreductase activity	metabolic process	cellular_component	oxidoreductase activity	metabolic process	null
Tb927.10.12250	hypothetical protein, conserved	42.4876	43.4415	39.2784	1.02245	0.924466	0.978041	1.0817	RNA binding, pseudouridine synthase activity	pseudouridine synthesis	mitochondrial part	RNA binding, pseudouridine synthase activity	RNA modification, pseudouridine synthesis	null
Tb927.10.12260	cytosolic nonspecific dipeptidase, putative,peptidase (M20/M25/M40 family), putative	112.628	66.7921	91.8963	0.593035	0.815931	1.68624	1.22559	hydrolase activity, metallopeptidase activity, protein dimerization activity	proteolysis	cellular_component	hydrolase activity	metabolic process	null
Tb927.10.12270	hypothetical protein, conserved	9.85707	44.012	12.216	4.46502	1.23931	0.223963	0.806899	methyltransferase activity	metabolic process	null	null	null	null
Tb927.10.12280	hypothetical protein	1.21481	8.3488	0.928107	6.8725	0.763993	0.145507	1.30891	null	null	null	null	null	null
Tb927.10.12290	UDP-Gal or UDP-GlcNAc-dependent glycosyltransferase, putative	224.221	211.257	220.957	0.942182	0.98544	1.06137	1.01477	UDP-glycosyltransferase activity, galactosyltransferase activity	GPI anchor biosynthetic process, protein glycosylation	cellular_component, membrane	null	null	null
Tb927.10.1230	hypothetical protein, conserved	204.345	162.439	209.934	0.794922	1.02735	1.25799	0.973377	null	null	null	null	null	null
Tb927.10.12300	hypothetical protein, conserved	50.7848	49.4936	49.8985	0.974575	0.982549	1.02609	1.01776	null	null	mitochondrial part	null	null	null
Tb927.10.12310	helicase-like protein	59.3398	68.3641	62.1836	1.15208	1.04792	0.867997	0.954269	DNA binding, helicase activity, hydrolase activity	null	null	ATP binding, DNA binding, helicase activity, hydrolase activity, nucleic acid binding	null	null
Tb927.10.12320	hypothetical protein	51.5454	58.1998	53.1272	1.1291	1.03069	0.885663	0.970228	null	null	null	null	null	null
Tb927.10.12330	zinc finger protein family member, putative (ZC3H34)	350.874	280.884	393.048	0.800526	1.1202	1.24918	0.892699	RNA binding, zinc ion binding	biological_process	cellular_component	nucleic acid binding, zinc ion binding	null	null
Tb927.10.12340	hypothetical protein, conserved	22.8907	26.1217	17.5295	1.14115	0.765793	0.876309	1.30584	null	null	null	null	null	null
Tb927.10.12350	hypothetical protein, conserved	170.788	226.781	177.073	1.32785	1.0368	0.7531	0.964506	null	null	null	null	null	null
Tb927.10.12360	hypothetical protein, conserved	58.9095	38.5878	46.3498	0.655036	0.786797	1.52663	1.27098	null	null	null	null	null	null
Tb927.10.12370	gamma-glutamylcysteine synthetase (GCS)	39.8348	29.516	37.1608	0.74096	0.932874	1.3496	1.07196	glutamate-cysteine ligase activity	glutathione biosynthetic process, response to reactive oxygen species, trypanothione biosynthetic process	null	glutamate-cysteine ligase activity	glutathione biosynthetic process	null
Tb927.10.12380	chaperone protein DNAj, putative	62.6781	81.7256	72.3435	1.30389	1.15421	0.766933	0.866396	heat shock protein binding, protein binding, unfolded protein binding	protein folding	cellular_component	heat shock protein binding	null	null
Tb927.10.12390	hypothetical protein, conserved	124.475	140.505	133.58	1.12878	1.07315	0.885914	0.93184	null	null	null	null	null	null
Tb927.10.1240	hypothetical protein, conserved	79.9174	71.1558	80.3415	0.890366	1.00531	1.12313	0.994722	null	null	mitochondrial part	null	null	null
Tb927.10.12400	membrane transporter protein, putative	13.2679	13.098	13.0541	0.987195	0.983887	1.01297	1.01638	antiporter activity, drug transmembrane transporter activity	drug transmembrane transport	membrane	antiporter activity, drug transmembrane transporter activity	drug transmembrane transport, transmembrane transport	membrane
Tb927.10.12410	hypothetical protein, conserved	190.168	208.153	237.475	1.09458	1.24876	0.913596	0.800792	null	null	null	null	null	null
Tb927.10.12420	predicted S. cerevisiae Got1 homologue	89.2206	160.492	98.8887	1.79882	1.10836	0.555919	0.902232	null	vesicle-mediated transport	null	null	vesicle-mediated transport	null
Tb927.10.12430	hypothetical protein, conserved	73.3627	64.4613	66.8669	0.878666	0.911456	1.13809	1.09715	null	null	null	binding	null	null
Tb927.10.12440	kinesin, putative	30.9517	36.2733	33.7353	1.17193	1.08993	0.853292	0.917488	ATP binding, microtubule motor activity, motor activity	microtubule-based movement, microtubule-based process	microtubule associated complex	ATP binding, microtubule motor activity	microtubule-based movement	null
Tb927.10.12450	SNARE domain-containing protein, putative	81.9227	96.7153	75.3132	1.18057	0.91932	0.84705	1.08776	null	vesicle-mediated transport	contractile vacuole, integral to membrane	null	transport	null
Tb927.10.12460	hypothetical protein, conserved	164.904	158.401	131.245	0.960563	0.795886	1.04106	1.25646	molecular_function, zinc ion binding	biological_process	cellular_component	protein binding, zinc ion binding	null	null
Tb927.10.12470	hypothetical protein, conserved	34.2353	28.2647	28.6717	0.825601	0.83749	1.21124	1.19404	null	null	null	null	null	null
Tb927.10.12480	hypothetical protein, conserved	27.1374	28.7352	23.9869	1.05888	0.883905	0.944398	1.13134	null	null	null	null	transmembrane transport	null
Tb927.10.12490	kinesin, putative	33.5431	30.5562	29.9436	0.910953	0.892689	1.09775	1.12021	ATP binding, microtubule motor activity, motor activity	microtubule-based movement, microtubule-based process	microtubule associated complex	ATP binding, microtubule motor activity	microtubule-based movement	null
Tb927.10.1250	hypothetical protein, conserved	175.057	143.19	183.315	0.817962	1.04717	1.22255	0.954953	null	null	null	null	null	null
Tb927.10.12500	P-type H -ATPase, putative	10.6046	8.82022	9.40754	0.831737	0.887121	1.2023	1.12724	ATP binding, ATPase activity, coupled to transmembrane movement of ions, phosphorylative mechanism	metabolic process, proton transport	integral to membrane, plasma membrane	ATP binding, ATPase activity, ATPase activity, coupled to transmembrane movement of ions, phosphorylative mechanism, catalytic activity, hydrolase activity, acting on acid anhydrides, catalyzing transmembrane movement of substances, metal ion binding, nucleotide binding	ATP biosynthetic process, ATP catabolic process, cation transport, metabolic process	integral to membrane, membrane
Tb927.10.12510	P-type H -ATPase, putative	28.0621	30.4037	31.7399	1.08344	1.13106	0.922983	0.884127	ATP binding, ATPase activity, coupled to transmembrane movement of ions, phosphorylative mechanism	metabolic process, proton transport	integral to membrane, plasma membrane	ATP binding, ATPase activity, ATPase activity, coupled to transmembrane movement of ions, phosphorylative mechanism, catalytic activity, metal ion binding, nucleotide binding	ATP biosynthetic process, ATP catabolic process, cation transport, metabolic process	integral to membrane, membrane
Tb927.10.12520	hypothetical protein, conserved	44.7218	51.6339	37.2571	1.15456	0.833085	0.866133	1.20036	null	null	mitochondrial part	null	null	null
Tb927.10.12530	chaperone protein DNAj, putative	50.0193	111.067	50.9892	2.22049	1.01939	0.450352	0.980977	heat shock protein binding, unfolded protein binding	protein folding	cellular_component	heat shock protein binding	null	null
Tb927.10.12540	electron transfer protein, putative,ferredoxin, putative	76.431	92.8164	76.2945	1.21438	0.998214	0.823464	1.00179	electron carrier activity, glutathione-disulfide reductase activity, iron-sulfur cluster binding	oxidation-reduction process	mitochondrial part	electron carrier activity, iron-sulfur cluster binding, oxidoreductase activity	oxidation-reduction process	null
Tb927.10.12550	hypothetical protein, conserved	39.6721	34.4032	46.9393	0.86719	1.18318	1.15315	0.84518	null	null	mitochondrial part	null	null	null
Tb927.10.12560	hypothetical protein	0.160713	3.29611	0.277722	20.5092	1.72806	0.0487585	0.578685	null	null	mitochondrial part	null	null	null
Tb927.10.12570	hypothetical protein	0.658255	4.0128	0.482805	6.09612	0.733463	0.164039	1.3634	null	null	null	null	null	null
Tb927.10.12580	hypothetical protein	1.18835	6.20159	1.0692	5.21865	0.899738	0.19162	1.11143	null	null	null	null	null	null
Tb927.10.12590	hypothetical protein, conserved	88.6983	80.5766	92.3956	0.908435	1.04168	1.10079	0.959984	molecular_function	biological_process	cellular_component	protein binding	null	null
Tb927.10.1260	aspartyl-tRNA synthetase, putative	44.1079	40.1136	40.5285	0.909443	0.91885	1.09957	1.08832	asparagine-tRNA ligase activity, aspartate-tRNA ligase activity, nucleic acid binding	asparaginyl-tRNA aminoacylation, aspartyl-tRNA aminoacylation	cytoplasm, mitochondrial part	ATP binding, aminoacyl-tRNA ligase activity, nucleic acid binding, nucleotide binding	tRNA aminoacylation for protein translation	cytoplasm
Tb927.10.12600	hypothetical protein	89.4137	75.8696	87.678	0.848523	0.980588	1.17852	1.0198	null	null	null	null	null	null
Tb927.10.12610	hypothetical protein	41.6493	26.9583	34.227	0.647269	0.821789	1.54495	1.21686	null	null	null	null	null	null
Tb927.10.12620	hypothetical protein, conserved	12.7593	9.06531	9.39651	0.710487	0.736444	1.40749	1.35788	null	null	null	null	null	null
Tb927.10.12630	hypothetical protein, conserved	98.046	96.5112	114.586	0.984346	1.1687	1.0159	0.855651	calcium ion binding	biological_process	cellular_component	calcium ion binding	null	null
Tb927.10.12640	chaperone protein DNAj, putative	25.9517	21.3208	24.4726	0.821558	0.943007	1.2172	1.06044	protein binding, unfolded protein binding	protein folding	cellular_component	heat shock protein binding	null	null
Tb927.10.12650	hypothetical protein, conserved	2.59757	5.53389	2.72519	2.13041	1.04913	0.469394	0.953172	molecular_function	biological_process	cellular_component	null	null	null
Tb927.10.12660	pumilio/PUF RNA binding protein 2 (PUF2)	22.5143	26.1757	17.8639	1.16263	0.793448	0.860121	1.26032	RNA binding	mRNA metabolic process	cellular_component, cytoplasm	RNA binding, binding	null	null
Tb927.10.12670	hypothetical protein, conserved	17.7609	11.2951	16.8054	0.635955	0.946206	1.57244	1.05685	null	null	null	null	null	null
Tb927.10.12680	60S ribosomal protein L34, putative	1456.41	1145.23	1862.62	0.786338	1.27891	1.27172	0.781914	structural constituent of ribosome	translation	intracellular, ribosome	structural constituent of ribosome	translation	intracellular, ribosome
Tb927.10.12690	hypothetical protein, conserved	84.9762	82.1398	67.0952	0.966621	0.789576	1.03453	1.2665	null	null	mitochondrial part	null	null	null
Tb927.10.1270	mismatch repair protein, putative	31.45	25.8395	30.278	0.821604	0.962733	1.21713	1.03871	damaged DNA binding, transporter activity	mismatch repair, transport	membrane	ATP binding, mismatched DNA binding	mismatch repair	null
Tb927.10.12700	pyruvate dehydrogenase E1 alpha subunit, putative	183.533	148.976	150.184	0.811712	0.818294	1.23196	1.22205	oxidoreductase activity, acting on the aldehyde or oxo group of donors, disulfide as acceptor	metabolic process	mitochondrial part, mitochondrion	oxidoreductase activity, acting on the aldehyde or oxo group of donors, disulfide as acceptor	metabolic process	null
Tb927.10.12710	heat shock protein 110, putative	276.105	145.999	280.49	0.528782	1.01588	1.89114	0.984364	ATP binding	null	null	null	null	null
Tb927.10.12720	hypothetical protein, conserved	37.5379	36.7024	36.7097	0.977741	0.977936	1.02277	1.02256	null	null	null	null	null	null
Tb927.10.12730	hypothetical protein	17.1834	19.7256	17.1721	1.14795	0.999343	0.871122	1.00066	null	null	null	null	null	null
Tb927.10.12740	zinc finger protein family memeber, putative (ZC3H35)	24.9769	32.107	22.9891	1.28547	0.920412	0.777927	1.08647	RNA binding, nucleic acid binding, zinc ion binding	biological_process	cellular_component	nucleic acid binding, zinc ion binding	null	null
Tb927.10.12750	hypothetical protein	5.40296	9.5322	5.93978	1.76425	1.09936	0.566812	0.909623	null	null	null	null	null	null
Tb927.10.12760	zinc finger protein family member, putative (ZC3H36)	2.65963	3.73444	1.82155	1.40412	0.684886	0.712191	1.4601	RNA binding, nucleic acid binding, zinc ion binding	biological_process	cellular_component	nucleic acid binding, zinc ion binding	null	null
Tb927.10.12770	hypothetical protein	0.285554	0.0756859	0.203118	0.265049	0.711311	3.77288	1.40585	null	null	null	null	null	null
Tb927.10.12780	zinc finger protein family member, putative (ZC3H37)	3.23839	3.89821	2.06714	1.20375	0.638322	0.830739	1.56661	RNA binding, nucleic acid binding, zinc ion binding	biological_process	cellular_component	nucleic acid binding, zinc ion binding	null	null
Tb927.10.12790	hypothetical protein	2.48105	3.38198	2.52882	1.36312	1.01925	0.733609	0.981109	null	null	null	null	null	null
Tb927.10.1280	hypothetical protein, conserved	172.698	168.352	184.539	0.974835	1.06857	1.02581	0.935833	null	null	null	null	null	null
Tb927.10.12800	zinc finger protein family member, putative (ZC3H38)	34.2263	24.0235	28.3521	0.701901	0.828371	1.4247	1.20719	nucleic acid binding, zinc ion binding	biological_process	cellular_component	nucleic acid binding, zinc ion binding	null	null
Tb927.10.12810	cholinephosphate cytidylyltransferase A, putative	68.3569	59.106	74.6773	0.864668	1.09246	1.15651	0.915363	cytidylyltransferase activity	phosphatidylcholine biosynthetic process	cytosol	catalytic activity, nucleotidyltransferase activity, phosphotransferase activity, for other substituted phosphate groups	biosynthetic process, phospholipid biosynthetic process	membrane
Tb927.10.12820	hypothetical protein, conserved	67.7719	30.8809	62.0119	0.455659	0.91501	2.19462	1.09288	null	null	null	null	null	null
Tb927.10.12830	acetyltransferase, putative	45.2266	50.098	43.8033	1.10771	0.96853	0.902761	1.03249	N-acetyltransferase activity	transcription, DNA-dependent	cellular_component	N-acetyltransferase activity	null	null
Tb927.10.12840	mitochondrial carrier protein (MCP12)	86.3802	59.4063	66.1978	0.687731	0.766354	1.45406	1.30488	binding	transport	membrane, mitochondrial inner membrane, mitochondrial part	null	null	null
Tb927.10.12850	ttaggg binding factor	1674.4	1747.51	782.181	1.04366	0.46714	0.958168	2.14068	null	null	null	DNA binding	null	null
Tb927.10.12860	hypothetical protein, conserved	39.2318	41.5768	42.9613	1.05977	1.09506	0.943598	0.913191	null	null	null	null	null	null
Tb927.10.12870	hypothetical protein, conserved	29.5357	25.9043	25.7242	0.877052	0.870955	1.14018	1.14816	null	null	null	null	null	null
Tb927.10.12880	hypothetical protein, conserved	78.2425	94.5013	66.3177	1.2078	0.847592	0.827952	1.17981	null	null	mitochondrial part	protein binding	null	null
Tb927.10.12890	bifunctional aminoacyl-tRNA synthetase, putative	158.97	90.8549	145.307	0.571522	0.91405	1.74971	1.09403	null	null	mitochondrial part	ATP binding, aminoacyl-tRNA ligase activity, nucleotide binding, proline-tRNA ligase activity	prolyl-tRNA aminoacylation, tRNA aminoacylation for protein translation	cytoplasm
Tb927.10.1290	hypothetical protein, conserved	75.2953	83.3554	80.7578	1.10705	1.07255	0.903305	0.93236	null	null	null	null	null	null
Tb927.10.12900	hypothetical protein, conserved	94.4236	124.972	92.6309	1.32352	0.981014	0.755558	1.01935	null	null	null	null	null	null
Tb927.10.12910	hypothetical protein, conserved	30.3622	45.0352	27.5315	1.48326	0.90677	0.674189	1.10282	null	null	mitochondrial part	null	null	null
Tb927.10.12920	hypothetical protein, conserved	29.5392	24.7281	28.4528	0.837129	0.963223	1.19456	1.03818	null	null	null	null	null	null
Tb927.10.12930	hypothetical protein, conserved	127.156	140.174	138.924	1.10238	1.09255	0.907125	0.915288	null	null	mitochondrial part	null	null	null
Tb927.10.12940	predicted zinc finger protein	71.8738	54.1952	59.0817	0.754033	0.82202	1.3262	1.21651	zinc ion binding	biological_process	cellular_component	protein binding, zinc ion binding	null	null
Tb927.10.12950	hypothetical protein, conserved	65.7148	78.4054	62.2808	1.19312	0.947743	0.838141	1.05514	null	null	null	null	null	null
Tb927.10.12960	ras-related protein rab-5,small GTPase, putative (RAB5A)	373.14	359.767	349.912	0.964162	0.937751	1.03717	1.06638	GTPase activity	intracellular protein transport, nucleocytoplasmic transport, small GTPase mediated signal transduction	cellular_component	GTP binding, GTPase activity	GTP catabolic process, intracellular protein transport, nucleocytoplasmic transport, protein transport, signal transduction, small GTPase mediated signal transduction	intracellular, membrane
Tb927.10.12970	hypothetical protein, conserved	45.6364	54.9558	42.9745	1.20421	0.941671	0.83042	1.06194	zinc ion binding	null	null	zinc ion binding	null	null
Tb927.10.12980	methyltransferase, putative,member of the NOL1/NOP2/sun family of proteins	60.0853	69.4896	59.9713	1.15652	0.998103	0.864666	1.0019	molecular_function	biological_process	mitochondrion	null	null	null
Tb927.10.12990	predicted ankyrin repeat family protein	107.404	178.037	111.609	1.65764	1.03915	0.603269	0.962329	molecular_function	biological_process	cellular_component	protein binding	null	null
Tb927.10.130	hypothetical protein	0.442942	1.46605	0.446245	3.3098	1.00746	0.302133	0.9926	null	null	null	null	null	null
Tb927.10.1300	hypothetical protein, conserved	33.4648	20.1469	29.1341	0.602033	0.87059	1.66104	1.14865	null	null	null	null	null	null
Tb927.10.13000	cAMP phosphodiesterase A, putative (PDEA)	49.2478	56.1452	44.8461	1.14006	0.910623	0.87715	1.09815	3',5'-cyclic-AMP phosphodiesterase activity, 3',5'-cyclic-nucleotide phosphodiesterase activity	signal transduction	cellular_component, cytosol	3',5'-cyclic-nucleotide phosphodiesterase activity, catalytic activity	signal transduction	null
Tb927.10.13010	protein kinase A catalytic subunit (PKAC3)	25.0402	27.6147	28.9695	1.10282	1.15692	0.90677	0.864364	ATP binding, protein serine/threonine kinase activity, protein tyrosine kinase activity	protein phosphorylation	cellular_component	ATP binding, protein kinase activity, protein serine/threonine kinase activity, transferase activity, transferring phosphorus-containing groups	protein phosphorylation	null
Tb927.10.13020	vacuolar protein sorting complex subunit, putative,Vps16, putative	40.8762	55.3342	43.1963	1.3537	1.05676	0.738714	0.946289	molecular_function	intracellular protein transport	cytoplasm	null	intracellular protein transport	cytoplasm
Tb927.10.13030	calpain-like cysteine peptidase, putative,cysteine peptidase, Clan CA, family C2, putative	25.8403	25.6352	26.5125	0.992061	1.02601	1.008	0.974645	calcium-dependent cysteine-type endopeptidase activity	proteolysis	cellular_component, intracellular	calcium-dependent cysteine-type endopeptidase activity	proteolysis	intracellular
Tb927.10.13040	receptor-type adenylate cyclase GRESAG 4, putative,ESAG 4 (expression site-associated gene 4) protein, putative	25.6145	14.7248	23.0496	0.574862	0.899866	1.73955	1.11128	adenylate cyclase activity	cyclic nucleotide biosynthetic process, intracellular signal transduction	null	phosphorus-oxygen lyase activity	cyclic nucleotide biosynthetic process, intracellular signal transduction	null
Tb927.10.13050	hypothetical protein, unlikely	0.627501	3.11449	0.359231	4.96332	0.572479	0.201478	1.74679	null	null	null	null	null	null
Tb927.10.13060	hypothetical protein	1.55614	4.21742	2.21892	2.71018	1.42591	0.368979	0.701305	null	null	null	null	null	null
Tb927.10.13070	hypothetical protein, conserved	21.9494	27.7102	19.4348	1.26246	0.885438	0.792104	1.12938	heat shock protein binding	null	null	heat shock protein binding, transferase activity, transferring phosphorus-containing groups	null	null
Tb927.10.13080	hypothetical protein	9.18735	22.2215	10.1702	2.4187	1.10698	0.413445	0.903361	null	null	null	null	null	null
Tb927.10.13090	hypothetical protein, conserved	36.9239	23.8778	29.3099	0.646678	0.793793	1.54637	1.25977	null	null	null	null	null	null
Tb927.10.1310	hypothetical protein, conserved	42.2354	39.5561	38.5765	0.936563	0.91337	1.06773	1.09485	null	null	null	binding	null	null
Tb927.10.13100	hypothetical protein, conserved	41.71	45.1428	43.5337	1.0823	1.04372	0.923957	0.958109	null	null	null	null	null	null
Tb927.10.13110	dynein light chain, putative,dynein light chain 2B, cytoplasmic, putative,predicted dynein modulator,roadblock/LC7 family member	252.557	228.207	253.001	0.903588	1.00176	1.1067	0.998242	microtubule motor activity, protein binding	microtubule-based movement	cytoplasmic dynein complex	null	null	null
Tb927.10.13120	mitochondrial carrier protein (MCP14)	36.6674	22.1838	30.5163	0.605001	0.832248	1.65289	1.20156	binding	transport	membrane, mitochondrial part	null	null	null
Tb927.10.13130	UTP-glucose-1-phosphate uridylyltransferase	45.2852	33.1739	43.0808	0.732555	0.951323	1.36508	1.05117	UTP:glucose-1-phosphate uridylyltransferase activity, metal ion binding	UDP-glucose metabolic process	glycosome	nucleotidyltransferase activity	metabolic process	null
Tb927.10.13140	hypothetical protein, conserved	120.651	129.215	115.156	1.07098	0.954451	0.933727	1.04772	null	null	null	null	null	null
Tb927.10.13150	hypothetical protein, conserved	30.9156	20.4629	23.4564	0.661897	0.758723	1.51081	1.318	molecular_function	biological_process	cellular_component	protein binding	null	null
Tb927.10.13160	mannosyltransferase-II, putative (TbGPI18)	53.5072	56.3664	53.5048	1.05344	0.999956	0.949274	1.00004	alpha-1,6-mannosyltransferase activity	GPI anchor biosynthetic process	endoplasmic reticulum membrane, integral to membrane	transferase activity, transferring hexosyl groups	GPI anchor biosynthetic process	endoplasmic reticulum membrane, integral to membrane
Tb927.10.13170	hypothetical protein, conserved	20.5314	13.9988	16.2529	0.681823	0.791614	1.46666	1.26324	null	null	null	null	null	null
Tb927.10.13180	hypothetical protein, conserved	46.1985	32.8475	42.2965	0.711009	0.915539	1.40645	1.09225	null	null	null	null	null	null
Tb927.10.13190	actin related protein 2/3 complex, putative,ARP2/3 complex subunit, putative	51.3619	48.7565	45.4421	0.949274	0.884743	1.05344	1.13027	structural molecule activity	actin cytoskeleton organization	Arp2/3 protein complex	protein binding	null	null
Tb927.10.1320	hypothetical protein, conserved	50.1686	41.138	46.1271	0.819994	0.919442	1.21952	1.08762	ATP binding, protein kinase activity	protein phosphorylation	null	ATP binding, binding, protein kinase activity, transferase activity, transferring phosphorus-containing groups	protein phosphorylation	null
Tb927.10.13200	hypothetical protein, conserved	39.5532	34.0224	32.4699	0.860168	0.820917	1.16256	1.21815	null	null	null	null	null	null
Tb927.10.13210	dolichyl-P-Man:GDP-ManGlcNAc2-PP-dolichyl beta-1,4-mannosyltransferase, putative	56.0364	48.7699	59.6852	0.870326	1.06512	1.149	0.938866	dolichyl-phosphate beta-D-mannosyltransferase activity	protein mannosylation	endoplasmic reticulum membrane	null	null	null
Tb927.10.13220	cyclophilin type peptidyl-prolyl cis-trans isomerase, putative (PPIase)	28.0231	33.6728	29.3862	1.20161	1.04864	0.832218	0.953617	peptidyl-prolyl cis-trans isomerase activity	protein folding	cellular_component	peptidyl-prolyl cis-trans isomerase activity	protein folding	null
Tb927.10.13230	hypothetical protein, conserved	22.7234	14.9671	22.7081	0.658663	0.999327	1.51823	1.00067	null	null	null	null	null	null
Tb927.10.13240	hypothetical protein, conserved	35.7258	32.6506	34.4484	0.913923	0.964244	1.09418	1.03708	null	null	null	null	null	null
Tb927.10.13250	hypothetical protein, conserved	14.1276	10.4777	11.594	0.741645	0.820664	1.34835	1.21853	null	null	null	protein binding	null	null
Tb927.10.13260	hypothetical protein, conserved	34.5631	29.2385	29.0417	0.845944	0.84025	1.18211	1.19012	protein domain specific binding	null	null	null	null	null
Tb927.10.13270	periodic tryptophan protein 2, putative,predicted WD40 repeat protein,predicted involvement in cytokinesis,predicted involvement in cell separation	33.6352	26.599	35.0927	0.79081	1.04333	1.26453	0.958468	snoRNA binding	cytokinesis	small nucleolar ribonucleoprotein complex	protein binding	null	null
Tb927.10.13280	hypothetical protein, conserved	35.6913	27.3111	34.2286	0.765203	0.959017	1.30684	1.04273	null	null	null	binding	null	null
Tb927.10.13290	ethanolamine phosphotransferase (EPT)	113.058	93.1135	121.123	0.823587	1.07133	1.2142	0.933417	ethanolaminephosphotransferase activity	phosphatidylethanolamine biosynthetic process, phospholipid biosynthetic process	membrane	phosphotransferase activity, for other substituted phosphate groups	phospholipid biosynthetic process	membrane
Tb927.10.1330	hypothetical protein, conserved	35.9143	38.2083	39.4394	1.06388	1.09815	0.93996	0.910619	null	null	null	null	null	null
Tb927.10.13300	30S ribosomal protein S8, putative	80.8216	86.6969	77.4417	1.07269	0.958181	0.932232	1.04364	structural constituent of ribosome	translation	intracellular, mitochondrial part, organellar small ribosomal subunit, ribosome	structural constituent of ribosome	translation	intracellular, ribosome
Tb927.10.13310	DNA-directed RNA polymerase I subunit, putative,RNA polymerase subunit, putative (RPB5z)	86.4007	81.0746	91.8661	0.938356	1.06326	1.06569	0.940507	DNA-directed RNA polymerase activity	transcription, DNA-dependent	nucleus	DNA binding, DNA-directed RNA polymerase activity	transcription, DNA-dependent	nucleus
Tb927.10.13320	DNA-directed RNA polymerase II/III subunit, putative (RPB5)	129.098	156.592	131.799	1.21296	1.02092	0.824427	0.979512	DNA-directed RNA polymerase activity	transcription, DNA-dependent	nucleus	DNA binding, DNA-directed RNA polymerase activity	transcription, DNA-dependent	nucleus
Tb927.10.13330	paraflagellar rod component, putative (PFC20)	16.9397	12.7593	12.1501	0.753215	0.717253	1.32764	1.39421	null	null	null	protein binding	null	null
Tb927.10.13340	hypothetical protein, conserved	29.5687	47.5448	31.3861	1.60794	1.06146	0.621914	0.942097	null	null	null	null	null	null
Tb927.10.13350	hypothetical protein, conserved	21.1377	22.8154	19.653	1.07937	0.92976	0.926466	1.07555	null	null	null	null	null	null
Tb927.10.13360	elongation factor Tu, putative	85.0718	71.0264	77.8076	0.834899	0.91461	1.19775	1.09336	GTPase activity, translation elongation factor activity	translational elongation	intracellular	GTP binding, GTPase activity	null	null
Tb927.10.13370	dynein light chain, putative,dynein Tctex1 family, putative	153.6	152.354	179.415	0.991885	1.16806	1.00818	0.856117	microtubule motor activity	microtubule-based process	cytoplasmic dynein complex	null	null	null
Tb927.10.13380	hypothetical protein, conserved	44.63	43.5063	47.4527	0.974822	1.06325	1.02583	0.940516	null	null	null	null	null	null
Tb927.10.13390	hypothetical protein, conserved	4.54808	6.9013	4.55133	1.51741	1.00072	0.659017	0.999285	null	null	null	null	null	null
Tb927.10.1340	hypothetical protein, conserved	53.478	41.0934	47.3852	0.768416	0.88607	1.30138	1.12858	null	null	intracellular	zinc ion binding	null	intracellular
Tb927.10.13400	Phosphatidic acid phostphatase, putative	29.747	27.0721	25.0168	0.910079	0.840987	1.09881	1.18908	catalytic activity	null	membrane	catalytic activity	null	membrane
Tb927.10.13410	hypothetical protein	34.4053	64.641	33.9706	1.87881	0.987364	0.532252	1.0128	null	null	null	null	null	null
Tb927.10.13420	hypothetical protein	20.4656	18.3969	14.9674	0.898918	0.731344	1.11245	1.36735	null	null	null	null	null	null
Tb927.10.13430	citrate synthase, putative	14.6464	12.5956	9.28199	0.859984	0.63374	1.16281	1.57793	null	null	mitochondrial part	transferase activity, transferring acyl groups, acyl groups converted into alkyl on transfer	cellular carbohydrate metabolic process	null
Tb927.10.13440	hypothetical protein, conserved,hypothetical protein	39.0129	37.4335	34.6521	0.959516	0.888221	1.04219	1.12585	null	null	null	null	null	null
Tb927.10.13450	hypothetical protein, conserved,hypothetical protein	16.5531	16.7895	15.0938	1.01428	0.911842	0.98592	1.09668	null	null	null	binding	null	null
Tb927.10.13460	hypothetical protein	4.06212	4.4142	4.1576	1.08667	1.0235	0.920239	0.977036	null	null	null	null	null	null
Tb927.10.13470	hypothetical protein, conserved,hypothetical protein	21.9973	18.0534	19.2336	0.820711	0.874365	1.21846	1.14369	null	cell cycle arrest	nucleus	null	cell cycle arrest	nucleus
Tb927.10.13480	protein kinase, putative	79.3369	79.0484	74.859	0.996363	0.943558	1.00365	1.05982	ATP binding, protein serine/threonine kinase activity, protein tyrosine kinase activity	protein phosphorylation	cellular_component, mitochondrial part	ATP binding, protein kinase activity, transferase activity, transferring phosphorus-containing groups	protein phosphorylation	null
Tb927.10.13490	serine/threonine kinase, putative	66.6431	45.1191	51.1531	0.677026	0.767568	1.47705	1.30282	ATP binding, protein serine/threonine kinase activity, protein tyrosine kinase activity	protein phosphorylation	cellular_component	ATP binding, protein kinase activity, transferase activity, transferring phosphorus-containing groups	protein phosphorylation	null
Tb927.10.1350	hypothetical protein, conserved	31.1855	21.0007	31.7391	0.673411	1.01775	1.48498	0.982557	null	null	null	null	null	null
Tb927.10.13500	60S ribosomal protein L10a	846.8	691.434	907.7	0.816526	1.07192	1.2247	0.932908	RNA binding, structural constituent of ribosome	RNA processing, translation	ribosome	RNA binding, structural constituent of ribosome	translation	large ribosomal subunit
Tb927.10.13510	zinc metallopeptidase, putative	70.9032	73.9388	68.4944	1.04281	0.966027	0.958943	1.03517	metalloendopeptidase activity, nucleoside-triphosphatase activity	proteolysis	null	ATP binding, metalloendopeptidase activity, nucleoside-triphosphatase activity, nucleotide binding	proteolysis	null
Tb927.10.13520	hypothetical protein, conserved,hypothetical protein	82.2776	61.3775	71.9259	0.745981	0.874186	1.34052	1.14392	null	null	intracellular	metal ion binding, zinc ion binding	null	intracellular
Tb927.10.13530	hypothetical protein	202.032	320.138	213.965	1.58459	1.05906	0.631076	0.94423	null	null	null	null	null	null
Tb927.10.13540	RNA-binding protein, putative (RBP12)	35.2639	34.8484	29.9411	0.988218	0.84906	1.01192	1.17777	RNA binding	RNA processing	cellular_component	nucleic acid binding	null	null
Tb927.10.13550	hypothetical protein, conserved,hypothetical protein	25.6672	20.6735	22.922	0.805444	0.893047	1.24155	1.11976	null	null	null	null	null	null
Tb927.10.13560	mevalonate-diphosphate decarboxylase	10.1308	12.4805	12.0703	1.23193	1.19144	0.811733	0.839321	ATP binding, diphosphomevalonate decarboxylase activity, kinase activity	isoprenoid biosynthetic process, phosphorylation	null	ATP binding, diphosphomevalonate decarboxylase activity	isoprenoid biosynthetic process	null
Tb927.10.13570	RNA-binding protein, putative (RBP27)	0.712831	0.651783	0.696553	0.914359	0.977165	1.09366	1.02337	RNA binding	biological_process	cellular_component	null	null	null
Tb927.10.13580	transporter, putative,major facilitator superfamily protein (MFS), putative	122.396	122.336	150.819	0.99951	1.23222	1.00049	0.811542	transporter activity	transport	cellular_component	transporter activity	transport	membrane
Tb927.10.13590	hypothetical protein, conserved,hypothetical protein	59.4423	46.2448	57.6296	0.777978	0.969505	1.28538	1.03145	null	null	null	null	null	null
Tb927.10.1360	hypothetical protein, unlikely	79.0831	119.297	78.6934	1.5085	0.995073	0.662911	1.00495	null	null	null	null	null	null
Tb927.10.13600	hypothetical protein, conserved,hypothetical protein	111.037	107.794	108.58	0.970787	0.97787	1.03009	1.02263	null	null	mitochondrial part	null	null	null
Tb927.10.13610	hypothetical protein, conserved	31.2538	21.2197	29.0625	0.678946	0.929886	1.47287	1.0754	zinc ion binding	biological_process	cellular_component, intracellular	null	null	null
Tb927.10.13620	NADH-ubiquinone oxidoreductase complex I subunit,FT putative	61.6293	47.8715	52.1808	0.776764	0.846687	1.28739	1.18107	NAD binding, oxidoreductase activity, acting on the aldehyde or oxo group of donors, NAD or NADP as acceptor	cellular amino acid metabolic process	cytoplasm, mitochondrial part	3-beta-hydroxy-delta5-steroid dehydrogenase activity, oxidoreductase activity, acting on the CH-OH group of donors, NAD or NADP as acceptor	oxidation-reduction process, steroid biosynthetic process	null
Tb927.10.13630	glucosidase, putative	157.731	103.894	151.733	0.658674	0.961974	1.5182	1.03953	hydrolase activity, hydrolyzing O-glycosyl compounds	carbohydrate metabolic process	cellular_component	carbohydrate binding, catalytic activity, hydrolase activity, hydrolyzing O-glycosyl compounds	carbohydrate metabolic process	null
Tb927.10.13640	hypothetical protein, conserved	80.8191	70.3933	71.4652	0.870998	0.884262	1.14811	1.13089	null	null	null	null	null	null
Tb927.10.13650	ARF-like 2-binding protein, putative	108.304	165.197	132.306	1.52531	1.22162	0.655606	0.818587	null	null	null	null	null	null
Tb927.10.13660	hypothetical protein, conserved,hypothetical protein	23.8708	21.6426	22.853	0.906657	0.957365	1.10295	1.04453	null	null	null	null	null	null
Tb927.10.13670	serine/threonine protein phosphatase 5	63.1908	34.0036	62.33	0.53811	0.986378	1.85836	1.01381	metal ion binding, protein serine/threonine phosphatase activity	protein dephosphorylation	cytoplasm, nucleus	hydrolase activity, phosphoprotein phosphatase activity, protein binding	protein dephosphorylation	cytoplasm, nucleus
Tb927.10.13680	lipase domain protein, putative	27.2285	22.2447	27.2511	0.816961	1.00083	1.22405	0.999174	triglyceride lipase activity	lipid metabolic process	cellular_component	triglyceride lipase activity	lipid metabolic process	null
Tb927.10.13690	hypothetical protein, conserved	3.18671	4.8604	3.21568	1.52521	1.00909	0.655646	0.990989	null	null	null	null	null	null
Tb927.10.1370	hypothetical protein, conserved	63.9751	54.8962	55.4924	0.858087	0.867406	1.16538	1.15286	null	null	mitochondrial part	null	null	null
Tb927.10.13700	phosphatidic acid phosphatase alpha, putative	69.7726	79.6355	65.7319	1.14136	0.942087	0.87615	1.06147	catalytic activity	null	membrane, mitochondrial part	catalytic activity	null	membrane
Tb927.10.13710	hypothetical protein, conserved	225.542	185.749	231.259	0.823569	1.02535	1.21423	0.975279	ATPase activator activity, chaperone binding	response to stress	cytoplasm	ATPase activator activity, chaperone binding	response to stress	null
Tb927.10.13720	RNA-binding protein, putative (RBP29)	320.991	219.764	314.651	0.684642	0.980249	1.46062	1.02015	RNA binding	RNA processing	cellular_component	nucleic acid binding	null	null
Tb927.10.13730	60S ribosomal protein L7, putative	104.487	71.6809	103.506	0.686029	0.990612	1.45766	1.00948	structural constituent of ribosome	translation	ribosome	null	null	null
Tb927.10.13740	calcium-dependent lipid binding protein, putative,synaptotagmin, putative (CaLB)	54.9735	30.3081	39.2568	0.551322	0.714104	1.81382	1.40036	molecular_function	biological_process	cellular_component	protein binding	null	null
Tb927.10.13750	hypothetical protein, conserved	97.1473	128.397	93.3916	1.32167	0.96134	0.756617	1.04021	null	null	null	null	null	null
Tb927.10.13760	hypothetical protein, conserved	127.609	155.882	135.151	1.22156	1.0591	0.818628	0.944198	null	null	null	null	null	null
Tb927.10.13770	hypothetical protein, conserved	116.914	152.507	141.857	1.30443	1.21334	0.766618	0.824168	null	null	null	null	null	null
Tb927.10.13780	glycogen synthase kinase 3 (GSK3)	58.3588	43.4315	56.9714	0.744215	0.976226	1.3437	1.02435	ATP binding, protein serine/threonine kinase activity, protein tyrosine kinase activity	protein phosphorylation	cellular_component	ATP binding, protein kinase activity, transferase activity, transferring phosphorus-containing groups	protein phosphorylation	null
Tb927.10.13790	hypothetical protein, conserved	77.0273	52.7474	73.2721	0.684789	0.951249	1.4603	1.05125	null	null	null	null	null	null
Tb927.10.1380	serine/threonine-protein kinase, putative	25.1202	24.483	24.4265	0.974634	0.972387	1.02603	1.0284	ATP binding, protein serine/threonine kinase activity, protein tyrosine kinase activity	protein phosphorylation	cellular_component	ATP binding, protein kinase activity, transferase activity, transferring phosphorus-containing groups	protein phosphorylation	null
Tb927.10.13800	hypothetical protein, conserved	34.1237	30.3936	30.2192	0.890688	0.885576	1.12273	1.12921	null	null	null	null	null	null
Tb927.10.13810	hypothetical protein, conserved	100.722	163.462	113.27	1.62291	1.12459	0.616176	0.889214	null	null	mitochondrial part	null	null	null
Tb927.10.13820	hypothetical protein, conserved	103.763	146.285	96.4604	1.4098	0.929623	0.709321	1.0757	null	null	mitochondrial part	null	null	null
Tb927.10.13830	chaperone protein DNAj, putative	103.823	78.8584	99.2422	0.759547	0.955879	1.31657	1.04616	heat shock protein binding, protein binding, unfolded protein binding	protein folding	integral to membrane, mitochondrial inner membrane, mitochondrial part	heat shock protein binding	null	null
Tb927.10.13840	hypothetical protein, conserved	35.3363	41.3536	32.3377	1.17029	0.915141	0.854491	1.09273	null	null	null	null	null	null
Tb927.10.13850	hypothetical protein, conserved	85.7631	87.1664	87.3349	1.01636	1.01833	0.983901	0.982002	null	proton-transporting ATP synthase complex assembly	mitochondrial part	null	proton-transporting ATP synthase complex assembly	null
Tb927.10.13860	GPI-anchor transamidase subunit 8 (GPI8)	191.961	133.466	176.152	0.695278	0.917644	1.43827	1.08975	cysteine-type endopeptidase activity	proteolysis	null	cysteine-type endopeptidase activity	proteolysis	null
Tb927.10.13870	tubulin tyrosine ligase protein, putative	73.6212	83.5429	76.0056	1.13477	1.03239	0.881238	0.968628	tubulin-tyrosine ligase activity	cellular protein modification process	cellular_component	tubulin-tyrosine ligase activity	cellular protein modification process	null
Tb927.10.13880	hypothetical protein, conserved	29.5512	30.964	26.8027	1.04781	0.906992	0.954374	1.10255	null	null	null	binding	null	null
Tb927.10.13890	hypothetical protein, conserved	27.4058	22.872	21.7128	0.83457	0.792272	1.19822	1.26219	null	null	null	null	null	null
Tb927.10.1390	hypoxanthine-guanine phosphoribosyltransferase, putative	189.224	113.946	188.465	0.602178	0.995987	1.66064	1.00403	hypoxanthine phosphoribosyltransferase activity	purine ribonucleoside salvage	cytoplasm	null	nucleoside metabolic process	null
Tb927.10.13900	UDP-galactose transporter	85.7034	91.0734	79.3248	1.06266	0.925573	0.941037	1.08041	nucleotide-sugar transmembrane transporter activity, sugar:hydrogen symporter activity	UDP-galactose transport, carbohydrate transport	Golgi membrane, integral to membrane	nucleotide-sugar transmembrane transporter activity, sugar:hydrogen symporter activity	carbohydrate transport, nucleotide-sugar transport	Golgi membrane, integral to membrane
Tb927.10.13910	hypothetical protein, conserved	50.9559	58.3955	40.3937	1.146	0.792718	0.8726	1.26148	null	null	mitochondrial part	null	null	null
Tb927.10.13920	hypothetical protein, conserved	213.401	299.329	218.159	1.40266	1.0223	0.71293	0.978187	null	null	mitochondrial part	null	null	null
Tb927.10.13930	phosphatidic acid phosphatase, putative	64.1775	67.5659	85.9899	1.0528	1.33988	0.94985	0.746338	phosphatidate phosphatase activity	phospholipid metabolic process	cellular_component, membrane	catalytic activity	null	membrane
Tb927.10.13940	hypothetical protein, unlikely	20.6815	33.8837	17.5791	1.63836	0.84999	0.610367	1.17649	null	null	null	null	null	null
Tb927.10.13950	tubulin-specific chaperone, putative	129.972	151.191	151.19	1.16326	1.16325	0.859654	0.859662	null	null	null	null	null	null
Tb927.10.13960	flagellar protein PF20	74.4851	58.4939	73.748	0.78531	0.990104	1.27338	1.01	null	ciliary or flagellar motility	flagellar axoneme	protein binding	null	null
Tb927.10.13970	uracil-DNA glycosylase, putative	106.943	122.094	103.008	1.14168	0.963205	0.875906	1.0382	uracil DNA N-glycosylase activity	base-excision repair	nucleus	uracil DNA N-glycosylase activity	base-excision repair	null
Tb927.10.13980	hypothetical protein, conserved	82.5002	98.2938	86.1546	1.19144	1.0443	0.839323	0.957583	molecular_function, voltage-gated potassium channel activity	biological_process, potassium ion transport	cellular_component, membrane, voltage-gated potassium channel complex	protein binding	protein homooligomerization	null
Tb927.10.13990	hypothetical protein, conserved	69.1393	87.9361	65.3898	1.27187	0.945769	0.786244	1.05734	null	null	null	null	null	null
Tb927.10.140	hypothetical protein	0.46583	1.30832	0.509976	2.80858	1.09477	0.356052	0.913434	null	null	null	null	null	null
Tb927.10.1400	hypoxanthine-guanine phosphoribosyltransferase (HGPRT)	70.6345	47.4568	76.7019	0.671863	1.0859	1.4884	0.920897	hypoxanthine phosphoribosyltransferase activity	purine ribonucleoside salvage	cytoplasm	hypoxanthine phosphoribosyltransferase activity	nucleoside metabolic process, purine ribonucleoside salvage	cytoplasm
Tb927.10.14000	aconitase (ACO)	15.4477	17.197	12.1475	1.11324	0.786366	0.898277	1.27167	4 iron, 4 sulfur cluster binding, aconitate hydratase activity	tricarboxylic acid cycle	cytosol, mitochondrion	4 iron, 4 sulfur cluster binding	metabolic process	null
Tb927.10.14010	hypothetical protein, conserved	117.203	95.6583	112.563	0.816177	0.960411	1.22522	1.04122	null	null	null	protein binding	microtubule anchoring	microtubule organizing center
Tb927.10.14020	hypothetical protein, conserved	74.1018	78.8792	70.0112	1.06447	0.944797	0.939434	1.05843	null	null	null	null	null	null
Tb927.10.14030	hypothetical protein, conserved	251.334	262.243	258.89	1.04341	1.03007	0.9584	0.970812	null	null	null	null	null	null
Tb927.10.14040	vacuolar ATP synthase subunit c, putative	183.103	146.194	181.663	0.798425	0.992139	1.25247	1.00792	hydrolase activity, acting on acid anhydrides, catalyzing transmembrane movement of substances	ATP synthesis coupled proton transport	proton-transporting V-type ATPase, V1 domain, proton-transporting two-sector ATPase complex	hydrolase activity, acting on acid anhydrides, catalyzing transmembrane movement of substances	ATP hydrolysis coupled proton transport	proton-transporting V-type ATPase, V1 domain
Tb927.10.14050	hypothetical protein	25.2148	22.8489	22.7504	0.906169	0.902263	1.10355	1.10832	null	null	mitochondrial part	null	null	null
Tb927.10.14060	hypothetical protein	0.295672	2.55372	0.476307	8.63701	1.61093	0.115781	0.620758	null	null	null	null	null	null
Tb927.10.14070	mevalonate diphosphate decarboxylase	0	0	0	div 0	div 0	div 0	div 0	ATP binding, diphosphomevalonate decarboxylase activity, kinase activity	isoprenoid biosynthetic process, phosphorylation	null	ATP binding, diphosphomevalonate decarboxylase activity	isoprenoid biosynthetic process	null
Tb927.10.14080	RNA-binding protein, putative,RBP27	0	0	0	div 0	div 0	div 0	div 0	nucleic acid binding	null	null	nucleic acid binding	null	null
Tb927.10.14090	transporter, putative	41.789	33.194	37.1174	0.794325	0.888211	1.25893	1.12586	null	null	null	null	transmembrane transport	integral to membrane
Tb927.10.1410	hypothetical protein, conserved	119.592	120.614	111.984	1.00855	0.936381	0.991524	1.06794	null	null	mitochondrial part	null	null	null
Tb927.10.14100	hypothetical protein, conserved	13.6111	12.5135	13.2075	0.919359	0.970347	1.08771	1.03056	null	null	null	null	null	null
Tb927.10.14110	sjogren s syndrome nuclear autoantigen 1, putative	113.598	165.529	131.789	1.45714	1.16014	0.686276	0.861968	null	null	null	null	null	null
Tb927.10.14120	hypothetical protein	121.564	124.602	125.571	1.02499	1.03296	0.975619	0.968091	null	null	null	null	null	null
Tb927.10.14130	hypothetical protein, conserved	127.165	90.5054	113.749	0.711714	0.894494	1.40506	1.11795	7S RNA binding	SRP-dependent cotranslational protein targeting to membrane	signal recognition particle	7S RNA binding	SRP-dependent cotranslational protein targeting to membrane	signal recognition particle
Tb927.10.14140	pyruvate kinase 1 (PYK1)	1426.27	636.676	1860.67	0.446393	1.30457	2.24018	0.766537	pyruvate kinase activity	glycolysis	cytoplasm	catalytic activity, magnesium ion binding, potassium ion binding, pyruvate kinase activity	glycolysis	null
Tb927.10.14150	hypothetical protein, conserved	268.683	200.262	299.156	0.745348	1.11342	1.34166	0.898136	null	null	null	null	null	null
Tb927.10.14160	aquaporin 3, putative	169.109	69.2023	136.565	0.409216	0.807557	2.44369	1.2383	water transmembrane transporter activity	transport	integral to membrane, membrane	transporter activity	transmembrane transport, transport, water transport	integral to membrane, membrane
Tb927.10.14170	Aquaporin 2	134.84	73.3489	123.873	0.543971	0.918668	1.83833	1.08853	water channel activity, water transmembrane transporter activity	transport, water transport	integral to membrane, membrane	transporter activity	transport	membrane
Tb927.10.14180	protein transport protein SEC13, putative,cytosolic coat protein, putative	225.546	159.515	204.661	0.707238	0.907401	1.41395	1.10205	molecular_function	intracellular protein transport, membrane budding	cellular_component	protein binding	null	null
Tb927.10.14190	hypothetical protein, conserved	55.6702	43.3093	44.7942	0.777961	0.804634	1.28541	1.2428	null	null	null	null	null	null
Tb927.10.1420	methionine aminopeptidase 2, putative,metallo- peptidase, Clan MG, Family M24 (MetAP2)	127.213	76.3986	116.05	0.600555	0.912246	1.66513	1.0962	metalloexopeptidase activity, metallopeptidase activity	cellular process, proteolysis	cellular_component	aminopeptidase activity, metalloexopeptidase activity	cellular process, proteolysis	null
Tb927.10.14200	syntaxin 5	74.7937	49.3217	64.3736	0.659437	0.860683	1.51645	1.16187	SNAP receptor activity	cellular membrane fusion, vesicle-mediated transport	membrane	protein binding	vesicle-mediated transport	membrane
Tb927.10.14210	TFIIH basal transcription factor subunit (TFB5)	261.985	266.993	239.106	1.01911	0.912668	0.981246	1.09569	sequence-specific DNA binding transcription factor activity	null	mitochondrial part	null	null	null
Tb927.10.14220	hypothetical protein, conserved	109.753	118.496	106.284	1.07966	0.968389	0.926218	1.03264	null	null	null	null	null	null
Tb927.10.14230	hypothetical protein, conserved	22.1332	14.0717	20.4908	0.635774	0.925795	1.57289	1.08015	molecular_function	biological_process	cellular_component	protein binding	null	null
Tb927.10.14240	N-myristoyltransferase (NMT)	62.8496	36.331	59.8193	0.578063	0.951784	1.72992	1.05066	glycylpeptide N-tetradecanoyltransferase activity, myristoyltransferase activity	N-terminal protein myristoylation	null	glycylpeptide N-tetradecanoyltransferase activity	N-terminal protein myristoylation	null
Tb927.10.14250	hypothetical protein, conserved	103.034	98.1639	83.9902	0.952735	0.815171	1.04961	1.22674	null	null	mitochondrial part	null	null	null
Tb927.10.14260	adaptin complex 4 subunit, putative,clathrin assembly sigma-adaptin protein complex 4, putative	110.581	93.9723	107.575	0.849804	0.972817	1.17674	1.02794	protein transporter activity	intracellular protein transport, vesicle-mediated transport	AP-4 adaptor complex, clathrin vesicle coat	protein transporter activity	protein transport, transport	null
Tb927.10.14270	TFIIF-stimulated CTD phosphatase, putative	5.17907	9.26431	5.08674	1.7888	0.982171	0.559035	1.01815	null	biological_process	cellular_component	protein binding	null	null
Tb927.10.14280	mitochondrial carrier protein (MCP20)	72.5387	57.4555	61.0165	0.792067	0.841158	1.26252	1.18884	binding	transport	membrane, mitochondrial part	null	null	null
Tb927.10.14290	hypothetical protein	31.4841	25.9561	31.1664	0.824421	0.989908	1.21297	1.01019	null	null	null	null	null	null
Tb927.10.1430	hypothetical protein, conserved	104.101	70.3359	87.9988	0.675649	0.84532	1.48006	1.18298	null	null	null	null	null	null
Tb927.10.14300	protein kinase, putative,serine/threonine protein kinase, putative	16.1895	11.2067	12.5957	0.69222	0.77802	1.44463	1.28531	ATP binding, protein serine/threonine kinase activity, protein tyrosine kinase activity	protein phosphorylation	cellular_component	ATP binding, protein kinase activity, transferase activity, transferring phosphorus-containing groups	protein phosphorylation	null
Tb927.10.14310	hypothetical protein, conserved	142.808	124.299	128.987	0.870392	0.903219	1.14891	1.10715	null	null	null	null	null	null
Tb927.10.14320	hypothetical protein, conserved	34.0956	19.2374	29.8959	0.56422	0.876827	1.77236	1.14048	molecular_function	biological_process	cellular_component	binding, protein binding	null	null
Tb927.10.14330	hypothetical protein, conserved	54.508	34.8887	53.5417	0.640065	0.982272	1.56234	1.01805	null	rRNA processing	small-subunit processome	null	rRNA processing	small-subunit processome
Tb927.10.14340	hypothetical protein, conserved	36.8925	20.9521	32.8597	0.567923	0.890688	1.7608	1.12273	null	null	null	null	null	null
Tb927.10.14350	hypothetical protein, conserved	155.121	166.374	175.625	1.07254	1.13218	0.932363	0.883253	null	null	mitochondrial part	null	null	null
Tb927.10.14360	U2 small nuclear ribonucleoprotein 40K (U2_40K)	92.4328	77.3216	88.9497	0.836517	0.962318	1.19543	1.03916	null	null	null	null	null	null
Tb927.10.14370	hypothetical protein, conserved	93.8521	88.1978	86.2643	0.939753	0.919152	1.06411	1.08796	null	null	null	null	null	null
Tb927.10.14380	hypothetical protein, conserved	51.0098	37.6631	54.8018	0.73835	1.07434	1.35437	0.930804	ATP binding	null	null	null	null	null
Tb927.10.14390	hypothetical protein, conserved	54.6148	31.3919	51.4065	0.574787	0.941255	1.73977	1.06241	null	null	null	binding	null	null
Tb927.10.1440	hypothetical protein, conserved	105.664	93.4335	103.301	0.884248	0.977635	1.1309	1.02288	null	null	null	null	null	null
Tb927.10.14400	hypothetical protein, conserved	19.1401	16.5737	18.3337	0.865914	0.957869	1.15485	1.04398	null	null	null	null	null	null
Tb927.10.14410	leucine-rich repeat protein (LRRP), putative	29.6529	17.9969	25.7813	0.606919	0.869436	1.64767	1.15017	molecular_function	biological_process	cellular_component	protein binding	null	null
Tb927.10.14420	protein kinase, putative,serine/threonine- protein kinase nek1, putative	17.9876	14.6671	15.3445	0.815397	0.853058	1.2264	1.17225	ATP binding, protein serine/threonine kinase activity, protein tyrosine kinase activity	protein phosphorylation	cellular_component	ATP binding, protein kinase activity, transferase activity, transferring phosphorus-containing groups	protein phosphorylation	null
Tb927.10.14430	hypothetical protein, conserved	18.8242	10.5969	17.5915	0.562938	0.934515	1.7764	1.07007	null	null	null	null	null	null
Tb927.10.14440	hypothetical protein, conserved	71.1674	54.8749	68.0842	0.771068	0.956676	1.2969	1.04529	null	null	null	null	null	null
Tb927.10.14450	hypothetical protein, conserved	17.7182	11.4077	14.6266	0.643844	0.825513	1.55317	1.21137	null	null	null	null	null	null
Tb927.10.14460	leucine-rich repeat protein (LRRP), putative	33.0988	23.9658	30.0483	0.724069	0.907837	1.38108	1.10152	molecular_function	biological_process	cellular_component	protein binding	null	null
Tb927.10.14470	intraflagellar transport protein IFT140, putative (IFT140)	40.0762	26.457	37.3996	0.660167	0.933213	1.51477	1.07157	null	null	null	protein binding	null	null
Tb927.10.14480	hypothetical protein, conserved	23.6974	17.3324	18.5865	0.731405	0.784326	1.36723	1.27498	null	null	null	null	null	null
Tb927.10.14490	hypothetical protein, conserved	89.5245	52.5551	88.9712	0.587047	0.993819	1.70344	1.00622	null	null	null	null	null	null
Tb927.10.1450	hypothetical protein, conserved	19.5885	15.3377	16.3046	0.782997	0.832358	1.27714	1.20141	null	null	null	null	null	null
Tb927.10.14500	hypothetical protein, conserved	126.847	54.4825	113.469	0.429512	0.894536	2.32822	1.1179	null	null	null	null	null	null
Tb927.10.14510	hypothetical protein, conserved	65.261	52.9371	59.0396	0.811159	0.904669	1.2328	1.10538	null	null	null	hydrolase activity, acting on acid anhydrides	null	null
Tb927.10.14520	hypothetical protein, conserved	85.8838	59.5831	81.6191	0.693764	0.950343	1.44141	1.05225	null	null	bacterial-type flagellum basal body	null	null	null
Tb927.10.14530	proteasome regulatory non-ATPase subunit 8,26S proteasome regulatory subunit (Rpn8)	202.623	177.305	203.46	0.87505	1.00413	1.14279	0.995885	endopeptidase activity	cell growth, ubiquitin-dependent protein catabolic process	proteasome regulatory particle	protein binding	null	null
Tb927.10.14540	hypothetical protein	83.5368	142.525	75.164	1.70613	0.899771	0.586121	1.11139	null	null	null	null	null	null
Tb927.10.14550	ATP-dependent DEAD/H RNA helicase, putative	57.7542	50.4927	43.0027	0.874268	0.744581	1.14381	1.34304	ATP binding, ATP-dependent helicase activity, helicase activity	nucleobase-containing compound metabolic process	cellular_component	ATP binding, ATP-dependent helicase activity, helicase activity, nucleic acid binding	null	null
Tb927.10.14560	hypothetical protein, conserved	65.2055	59.044	66.4297	0.905505	1.01877	1.10436	0.981573	null	null	null	protein binding	null	null
Tb927.10.14570	hypothetical protein, conserved	69.3621	65.8023	63.7402	0.948678	0.918948	1.0541	1.0882	ATP binding, microtubule motor activity	microtubule-based movement	null	ATP binding, microtubule motor activity	microtubule-based movement	null
Tb927.10.14580	60S ribosomal protein L17, putative	2184.92	2039.43	2965.28	0.933411	1.35716	1.07134	0.736834	structural constituent of ribosome	translation	intracellular, large ribosomal subunit, ribosome	structural constituent of ribosome	translation	intracellular, large ribosomal subunit, ribosome
Tb927.10.14590	hypothetical protein, conserved	63.6774	55.5335	56.6086	0.872107	0.888991	1.14665	1.12487	null	null	null	null	null	null
Tb927.10.1460	protein kinase, putative	25.9336	21.8135	21.8984	0.841129	0.844403	1.18888	1.18427	ATP binding, protein serine/threonine kinase activity, protein tyrosine kinase activity	protein phosphorylation	cellular_component	ATP binding, protein kinase activity, transferase activity, transferring phosphorus-containing groups	protein phosphorylation	null
Tb927.10.14600	40S ribosomal protein S2, putative (RPS2)	166.864	215.768	200.688	1.29308	1.2027	0.77335	0.83146	RNA binding, structural constituent of ribosome	translation	intracellular, ribosome, small ribosomal subunit	RNA binding, structural constituent of ribosome	translation	intracellular, ribosome, small ribosomal subunit
Tb927.10.14610	leucine-rich repeat protein (LRRP), putative	49.1671	40.0562	42.6602	0.814696	0.867657	1.22745	1.15253	molecular_function	biological_process	cellular_component	null	null	null
Tb927.10.14620	hypothetical protein, conserved	0.0103911	0.0389707	0.0428479	3.75039	4.12351	0.266639	0.242512	heat shock protein binding	null	null	heat shock protein binding	null	null
Tb927.10.14630	fibrillarin, putative	54.7154	51.0865	55.1262	0.933676	1.00751	1.07104	0.992548	RNA binding	rRNA processing	nucleus	RNA binding, methyltransferase activity	rRNA processing, tRNA processing	null
Tb927.10.14640	hypothetical protein, conserved	61.3843	97.5921	58.016	1.58986	0.945129	0.628988	1.05806	null	null	null	null	null	null
Tb927.10.14650	hypothetical protein, conserved	186.743	265.995	217.37	1.42439	1.16401	0.702054	0.8591	null	null	null	null	null	null
Tb927.10.14660	hypothetical protein, conserved	111.412	128.089	106.967	1.14968	0.9601	0.869806	1.04156	null	null	null	null	null	null
Tb927.10.14670	hypothetical protein	66.4764	124.81	67.5735	1.87751	1.0165	0.532621	0.983765	null	null	null	null	null	null
Tb927.10.14680	ribosome biogenesis protein, putative	80.3657	67.4961	72.5249	0.839861	0.902435	1.19067	1.10811	rRNA binding	ribosomal large subunit assembly	nucleolus	null	null	null
Tb927.10.14690	syntaxin, putative	74.1914	93.7158	81.395	1.26316	1.09709	0.791664	0.911499	transporter activity	vesicle-mediated transport	membrane	protein binding	null	null
Tb927.10.1470	hypoxanthine-guanine phosphoribosyltransferase (HGPRT)	96.929	83.1067	93.8744	0.857398	0.968486	1.16632	1.03254	hypoxanthine phosphoribosyltransferase activity	purine ribonucleoside salvage	cytoplasm	hypoxanthine phosphoribosyltransferase activity	nucleoside metabolic process, purine ribonucleoside salvage	cytoplasm
Tb927.10.14700	hypothetical protein, conserved	394.23	293.637	436.399	0.744837	1.10697	1.34258	0.903371	null	null	null	null	null	null
Tb927.10.14710	40S ribosomal protein S2, putative (RPS2)	196.079	228.942	261.83	1.16761	1.33533	0.856454	0.748876	RNA binding, structural constituent of ribosome	translation	intracellular, ribosome, small ribosomal subunit	RNA binding, structural constituent of ribosome	translation	intracellular, ribosome, small ribosomal subunit
Tb927.10.14720	peroxin 13 (PEX13)	90.3585	93.0238	88.7167	1.0295	0.98183	0.971349	1.01851	null	peroxisomal membrane transport, peroxisome organization	glycosome membrane	protein binding	null	null
Tb927.10.14730	chaperone protein DNAj, putative	169.923	177.594	160.808	1.04514	0.946359	0.956806	1.05668	protein binding, unfolded protein binding	protein folding	cellular_component	heat shock protein binding	null	null
Tb927.10.14740	hypothetical protein, conserved	12.1512	11.6136	13.4229	0.955758	1.10466	1.04629	0.905257	heat shock protein binding	null	null	heat shock protein binding	null	null
Tb927.10.14750	fibrillarin, putative	28.6743	15.7133	27.6749	0.547994	0.965147	1.82484	1.03611	RNA binding	rRNA processing	nucleus	RNA binding, methyltransferase activity	rRNA processing, tRNA processing	null
Tb927.10.14760	hypothetical protein, conserved	974.993	757.502	869.867	0.776931	0.892177	1.28712	1.12085	structural molecule activity	intracellular protein transport, vesicle-mediated transport	clathrin coat of coated pit, clathrin coat of trans-Golgi network vesicle	structural molecule activity	intracellular protein transport, vesicle-mediated transport	clathrin coat of coated pit, clathrin coat of trans-Golgi network vesicle
Tb927.10.14770	protein kinase, putative	64.5848	51.5661	65.9572	0.798426	1.02125	1.25246	0.979193	ATP binding, protein serine/threonine kinase activity, protein tyrosine kinase activity	protein phosphorylation	null	ATP binding, protein kinase activity, transferase activity, transferring phosphorus-containing groups	protein phosphorylation	null
Tb927.10.14780	protein kinase, putative,mitogen-activated protein kinase kinase kinase, putative	98.2696	71.5562	92.7799	0.728162	0.944136	1.37332	1.05917	ATP binding, protein serine/threonine kinase activity, protein tyrosine kinase activity	protein phosphorylation	cellular_component	ATP binding, protein kinase activity, transferase activity, transferring phosphorus-containing groups	protein phosphorylation	null
Tb927.10.14790	aminopeptidase, putative,metallo-peptidase, Clan MG, Family M24	450.655	308.081	466.695	0.683629	1.03559	1.46278	0.96563	null	cellular process	null	null	cellular process	null
Tb927.10.1480	hypothetical protein	116.626	149.683	117.847	1.28345	1.01047	0.77915	0.989641	null	null	null	null	null	null
Tb927.10.14800	protein kinase, putative,mitogen-activated protein kinase 9, putative	18.2966	16.8138	17.0261	0.918958	0.930558	1.08819	1.07462	ATP binding, protein serine/threonine kinase activity, protein tyrosine kinase activity	protein phosphorylation	cellular_component	ATP binding, protein kinase activity, transferase activity, transferring phosphorus-containing groups	protein phosphorylation	null
Tb927.10.14810	hypothetical protein, conserved	422.241	470.781	468.096	1.11496	1.1086	0.896894	0.902039	sequence-specific DNA binding	null	null	DNA binding, sequence-specific DNA binding	null	null
Tb927.10.14820	mitochondrial carrier protein,ADP/ATP translocase 1, putative (MCP5c)	0	0	0	div 0	div 0	div 0	div 0	binding, transporter activity	transport	mitochondrial inner membrane, mitochondrial part	null	null	null
Tb927.10.14830	mitochondrial carrier protein (MCP5b)	0	0	0	div 0	div 0	div 0	div 0	binding, transporter activity	transport	mitochondrial inner membrane, mitochondrial part	null	null	null
Tb927.10.14840	mitochondrial carrier protein (MCP5a)	0	0	0	div 0	div 0	div 0	div 0	binding, transporter activity	transport	mitochondrial inner membrane, mitochondrial part	null	null	null
Tb927.10.14850	hypothetical protein, unlikely	1.98882	1.5889	2.06197	0.798915	1.03678	1.2517	0.964525	null	null	null	null	null	null
Tb927.10.14860	hypothetical protein, conserved	43.2461	24.132	39.5935	0.558016	0.915538	1.79206	1.09225	null	null	mitochondrial part	null	null	null
Tb927.10.14870	hypothetical protein, conserved	67.5398	68.5169	63.593	1.01447	0.941563	0.98574	1.06206	null	null	null	null	null	null
Tb927.10.14880	hypothetical protein, conserved	22.2546	19.48	19.6279	0.875325	0.881971	1.14243	1.13382	DNA binding, nuclease activity	ciliary or flagellar motility, nucleotide-excision repair	null	binding, protein binding	null	null
Tb927.10.14890	C-terminal motor kinesin, putative (TBKIFC1)	193.552	99.8569	186.665	0.515918	0.964416	1.93829	1.0369	ATP binding, microtubule motor activity, motor activity	intracellular protein transport, microtubule-based movement, microtubule-based process	cytoplasm, cytoplasmic microtubule, kinesin complex	ATP binding, microtubule motor activity	intracellular protein transport, microtubule-based movement	null
Tb927.10.1490	hypothetical protein, conserved	33.0416	38.2929	27.7957	1.15893	0.841234	0.862864	1.18873	null	null	null	null	null	null
Tb927.10.14900	hypothetical protein, conserved	5.62887	5.25504	4.68955	0.933587	0.833125	1.07114	1.2003	null	null	null	null	null	null
Tb927.10.14910	sarcoplasmic reticulum glycoprotein, putative,sarcalumenin precursor, putative	76.1201	80.8848	75.0377	1.0626	0.98578	0.941092	1.01442	GTP binding, calcium ion binding	endosomal transport	intracellular, sarcoplasmic reticulum	GTP binding, GTPase activity	null	null
Tb927.10.14920	hypothetical protein, conserved	54.1457	55.1833	49.0817	1.01916	0.906475	0.981197	1.10317	null	null	null	null	null	null
Tb927.10.14930	zinc finger protein family member, putative (ZC3H39)	26.4208	29.9754	26.2917	1.13454	0.995115	0.881414	1.00491	RNA binding, molecular_function, ubiquitin-protein ligase activity	biological_process, protein ubiquitination	cellular_component, ubiquitin ligase complex	nucleic acid binding, zinc ion binding	null	null
Tb927.10.14940	hypothetical protein	91.6919	129.961	88.2719	1.41737	0.962701	0.705534	1.03874	null	null	null	null	null	null
Tb927.10.14950	RNA binding protein, putative,zinc finger protein family member, putative (ZC3H40)	52.754	65.3663	51.0236	1.23908	0.967199	0.807051	1.03391	RNA binding, zinc ion binding	biological_process	cellular_component	nucleic acid binding, zinc ion binding	null	null
Tb927.10.14960	hypothetical protein	30.7297	45.2881	28.1377	1.47376	0.915654	0.678538	1.09212	null	null	null	null	null	null
Tb927.10.14970	hypothetical protein	24.7787	39.5545	21.0693	1.59631	0.8503	0.626443	1.17606	null	null	null	null	null	null
Tb927.10.14980	intraflagellar transport protein IFT52, putative (IFT52)	41.327	41.4002	40.9539	1.00177	0.990974	0.998231	1.00911	molecular_function	flagellum organization, intraflagellar transport	flagellum	null	null	null
Tb927.10.14990	intraflagellar transport protein IFT80/CHE2, putative (IFT80)	79.8525	57.563	74.8279	0.720867	0.937077	1.38722	1.06715	null	null	null	protein binding	null	null
Tb927.10.150	hypothetical protein, conserved	37.4806	74.9085	49.5839	1.99859	1.32292	0.500352	0.755902	null	null	null	null	null	null
Tb927.10.1500	methionyl-tRNA synthetase, putative (MetRS)	102.552	74.6967	98.6509	0.728375	0.961956	1.37292	1.03955	ATP binding, methionine-tRNA ligase activity	methionyl-tRNA aminoacylation	cellular_component	ATP binding, aminoacyl-tRNA ligase activity, methionine-tRNA ligase activity, nucleotide binding	methionyl-tRNA aminoacylation, tRNA aminoacylation for protein translation	cytoplasm
Tb927.10.15000	hypothetical protein, conserved	84.4456	69.2781	83.4618	0.820388	0.98835	1.21894	1.01179	null	null	null	null	null	nucleus
Tb927.10.15010	lipoic acid synthetase, mitochondrial precursor, putative	86.4996	83.53	76.4091	0.965669	0.883346	1.03555	1.13206	4 iron, 4 sulfur cluster binding, iron ion binding, lipoate synthase activity	lipoate biosynthetic process	mitochondrial part, mitochondrion	4 iron, 4 sulfur cluster binding, catalytic activity, iron-sulfur cluster binding, lipoate synthase activity	lipoate biosynthetic process	null
Tb927.10.15020	protein kinase, putative	11.5458	14.2676	12.3513	1.23574	1.06977	0.809229	0.934784	ATP binding, protein serine/threonine kinase activity	protein phosphorylation	cellular_component	ATP binding, protein kinase activity, transferase activity, transferring phosphorus-containing groups	protein phosphorylation	null
Tb927.10.15030	hypothetical protein	19.2565	27.3227	22.4727	1.41889	1.16702	0.704778	0.856883	null	null	null	null	null	null
Tb927.10.15040	hypothetical protein, conserved	11.2318	14.5766	10.2766	1.29779	0.914949	0.770542	1.09296	null	null	null	null	null	null
Tb927.10.15050	hypothetical protein	2.48714	3.57722	1.75144	1.43829	0.704201	0.695271	1.42005	null	null	null	null	null	null
Tb927.10.15060	hypothetical protein	9.78092	13.0706	9.81572	1.33634	1.00356	0.748315	0.996455	null	null	null	null	null	null
Tb927.10.15070	hypothetical protein, conserved	15.752	27.7732	17.4466	1.76316	1.10758	0.567165	0.90287	null	null	null	null	null	null
Tb927.10.15080	hypothetical protein, conserved	30.2363	19.2773	23.7332	0.637555	0.784923	1.56849	1.27401	molecular_function	biological_process	cellular_component	protein binding	null	null
Tb927.10.15090	hypothetical protein, conserved	11.8514	14.8128	11.4867	1.24988	0.969232	0.800076	1.03175	molecular_function	biological_process	cellular_component	null	null	null
Tb927.10.1510	NOT1 (NOT1)	28.3177	26.6987	24.415	0.942825	0.862181	1.06064	1.15985	null	null	null	null	null	null
Tb927.10.15100	hypothetical protein, conserved	1.36276	1.8408	0.960138	1.35079	0.704554	0.74031	1.41934	molecular_function	biological_process	cellular_component	null	null	null
Tb927.10.15110	hypothetical protein, conserved	46.4286	53.869	45.6049	1.16025	0.982259	0.86188	1.01806	molecular_function	biological_process	cellular_component	null	null	null
Tb927.10.15120	40S ribosomal protein S13, putative	848.403	916.56	1012.97	1.08034	1.19397	0.925638	0.837539	structural constituent of ribosome	translation	intracellular	structural constituent of ribosome	translation	intracellular, ribosome
Tb927.10.15130	synaptobrevin-type vesicle transport protein, putative,protein SLY2 (SEC22)	74.5498	61.4231	73.9896	0.82392	0.992485	1.21371	1.00757	SNAP receptor activity	vesicle targeting, vesicle-mediated transport	integral to membrane	null	transport, vesicle-mediated transport	integral to membrane
Tb927.10.15140	hypothetical protein, conserved	458.009	360.312	465.307	0.786693	1.01594	1.27114	0.984315	null	null	null	null	null	null
Tb927.10.15150	RNA polymerase III C11 subunit, putative,DNA-directed RNA polymerase III, putative,RNA polymerase subunit, putative (RPC11)	149.501	204.071	161.097	1.36501	1.07757	0.732594	0.928018	DNA binding, DNA-directed RNA polymerase activity, sequence-specific DNA binding transcription factor activity, zinc ion binding	DNA-dependent transcription, elongation, regulation of transcription, DNA-dependent, transcription, DNA-dependent	nucleus	DNA binding, DNA-directed RNA polymerase activity, nucleic acid binding, zinc ion binding	transcription, DNA-dependent	null
Tb927.10.15160	hypothetical protein, conserved	38.9632	28.9762	33.6239	0.74368	0.862965	1.34466	1.1588	null	null	null	small GTPase regulator activity	null	null
Tb927.10.15170	hypothetical protein, conserved	49.1526	32.724	47.8904	0.665764	0.97432	1.50203	1.02636	null	null	null	null	null	null
Tb927.10.15180	nucleosome assembly protein, putative	217.894	153.146	207.946	0.702849	0.954347	1.42278	1.04784	histone binding	nucleosome assembly	nucleus	null	nucleosome assembly	nucleus
Tb927.10.15190	hypothetical protein, conserved	44.7175	39.0711	45.496	0.873732	1.01741	1.14452	0.982889	null	null	null	null	null	null
Tb927.10.1520	small GTPase, putative,Ras-related protein, putative (RAB21)	106.841	109.309	106.327	1.0231	0.995187	0.977424	1.00484	GTPase activity	intracellular protein transport, nucleocytoplasmic transport, small GTPase mediated signal transduction	cellular_component	GTP binding, GTPase activity	GTP catabolic process, intracellular protein transport, nucleocytoplasmic transport, protein transport, signal transduction, small GTPase mediated signal transduction	intracellular, membrane
Tb927.10.15200	hypothetical protein, conserved	102.627	84.9992	90.7082	0.828232	0.883861	1.20739	1.1314	null	null	null	null	null	null
Tb927.10.15210	nuclear cap binding complex subunit CBP30 (CBP30)	69.7435	81.1798	70.0379	1.16398	1.00422	0.859123	0.995796	null	null	mitochondrial part, nuclear cap binding complex, nucleus	null	null	null
Tb927.10.15220	hypothetical protein, conserved	104.111	77.5426	96.267	0.744804	0.924653	1.34263	1.08149	null	null	endoplasmic reticulum	null	null	null
Tb927.10.15230	hypothetical protein, conserved	82.9977	82.5232	83.035	0.994283	1.00045	1.00575	0.999551	null	null	null	null	null	null
Tb927.10.15240	hypothetical protein, conserved	41.8503	38.7833	34.434	0.926714	0.822788	1.07908	1.21538	null	null	null	null	null	null
Tb927.10.15250	paraflagellar rod component, putative (PFC15)	99.7347	57.7943	101.359	0.57948	1.01629	1.72568	0.983975	molecular_function	biological_process	cellular_component, mitochondrial part, mitochondrion	protein binding	null	null
Tb927.10.15260	leucine-rich repeat protein (LRRP), putative	8.81465	7.09333	7.91137	0.804721	0.897526	1.24267	1.11417	molecular_function	biological_process	cellular_component	protein binding	null	null
Tb927.10.15270	methionine aminopeptidase, putative,metallo- peptidase, Clan MG, Family M24	85.2288	55.5265	91.669	0.6515	1.07556	1.53492	0.929745	null	cellular process	null	aminopeptidase activity, metalloexopeptidase activity, zinc ion binding	cellular process, proteolysis	null
Tb927.10.15280	hypothetical protein, conserved	30.8536	21.6498	29.3866	0.701693	0.952452	1.42512	1.04992	null	null	null	protein binding	null	null
Tb927.10.15290	hypothetical protein, conserved	12.1936	11.2239	10.8896	0.92047	0.893057	1.0864	1.11975	ATP binding, protein kinase activity	protein phosphorylation	null	ATP binding, protein kinase activity, transferase activity, transferring phosphorus-containing groups	protein phosphorylation	null
Tb927.10.1530	hypothetical protein, conserved	30.4882	33.6037	28.7017	1.10219	0.941404	0.907286	1.06224	null	null	null	null	null	null
Tb927.10.15300	protein kinase, putative	13.0051	9.68178	11.3547	0.744461	0.873099	1.34325	1.14535	ATP binding, protein serine/threonine kinase activity, protein tyrosine kinase activity	protein phosphorylation	cellular_component	ATP binding, protein kinase activity, transferase activity, transferring phosphorus-containing groups	protein phosphorylation	null
Tb927.10.15310	hypothetical protein, conserved	34.6225	34.2498	26.6705	0.989236	0.770325	1.01088	1.29815	null	null	null	null	null	null
Tb927.10.15320	hypothetical protein, conserved	263.788	186.307	213.102	0.706275	0.807852	1.41588	1.23785	null	null	null	null	null	null
Tb927.10.15330	hypothetical protein, conserved	15.419	8.06318	14.9182	0.522937	0.967519	1.91227	1.03357	null	null	null	null	phosphate-containing compound metabolic process	null
Tb927.10.15340	hypothetical protein	1.80276	1.63173	1.38354	0.905126	0.767456	1.10482	1.30301	null	null	null	null	null	null
Tb927.10.15350	histone H3 variant (h3vaR)	52.5333	49.1055	43.9646	0.93475	0.83689	1.0698	1.1949	DNA binding	chromosome organization, nucleosome assembly, termination of RNA polymerase II transcription	chromosome, telomeric region, nucleosome, nucleus	DNA binding	nucleosome assembly	nucleosome
Tb927.10.15360	hypothetical protein, conserved	23.0333	17.4085	22.2328	0.755797	0.965249	1.32311	1.036	RNA binding	RNA processing	null	ATP binding, ATP-dependent helicase activity, RNA binding, nucleic acid binding	RNA processing	null
Tb927.10.15370	RNA-binding protein RPC40, putative,DNA-directed RNA polymerase, alpha subunit, putative (RPC40)	85.2494	52.2859	88.3948	0.613328	1.0369	1.63045	0.964416	DNA binding, DNA-directed RNA polymerase activity	transcription, DNA-dependent	nucleus	DNA binding, DNA-directed RNA polymerase activity, protein dimerization activity	transcription, DNA-dependent	null
Tb927.10.15380	U3 snoRNA-associated protein UTP11, putative	74.5845	53.1225	80.4298	0.712246	1.07837	1.40401	0.927324	molecular_function	rRNA processing	ribonucleoprotein complex, small-subunit processome	null	rRNA processing	small-subunit processome
Tb927.10.15390	kinesin, putative	8.2757	8.38325	7.64055	1.013	0.923251	0.987171	1.08313	ATP binding, microtubule motor activity, motor activity	microtubule-based movement, microtubule-based process	kinesin complex, microtubule associated complex	ATP binding, microtubule motor activity	microtubule-based movement	null
Tb927.10.1540	zinc finger protein family member, putative (ZC3H30)	7.95796	12.952	8.06589	1.62756	1.01356	0.614418	0.986619	RNA binding, molecular_function	biological_process	cellular_component	null	null	null
Tb927.10.15400	kinesin, putative	14.8652	10.9692	12.1748	0.737912	0.819016	1.35517	1.22098	ATP binding, microtubule motor activity, motor activity	microtubule-based movement, microtubule-based process	kinesin complex, microtubule associated complex	ATP binding, microtubule motor activity	microtubule-based movement	null
Tb927.10.15410	glycosomal malate dehydrogenase (gMDH)	66.5358	33.7366	45.416	0.507045	0.68258	1.97221	1.46503	L-malate dehydrogenase activity, malate dehydrogenase activity, oxidoreductase activity	glycolysis, malate metabolic process, oxidation-reduction process, tricarboxylic acid cycle	glycosome	L-malate dehydrogenase activity, catalytic activity, oxidoreductase activity, oxidoreductase activity, acting on the CH-OH group of donors, NAD or NADP as acceptor	carbohydrate metabolic process, cellular carbohydrate metabolic process, malate metabolic process, oxidation-reduction process	null
Tb927.10.15420	hypothetical protein, conserved	70.7838	62.7814	61.2176	0.886946	0.864853	1.12746	1.15627	methyltransferase activity	metabolic process	null	methyltransferase activity	metabolic process	null
Tb927.10.15430	hypothetical protein, conserved	47.0309	39.2752	47.2879	0.835092	1.00546	1.19747	0.994567	molecular_function	biological_process	cellular_component	protein binding	null	null
Tb927.10.15440	hypothetical protein, conserved	58.3064	49.7542	61.9237	0.853323	1.06204	1.17189	0.941585	null	null	null	null	null	null
Tb927.10.15450	hypothetical protein, conserved	16.7833	7.59441	13.0015	0.452498	0.774668	2.20996	1.29088	null	null	null	null	null	null
Tb927.10.15460	hypothetical protein, conserved	76.7771	71.3449	71.3528	0.929247	0.92935	1.07614	1.07602	null	null	null	null	null	null
Tb927.10.15470	hypothetical protein, conserved	72.7717	59.4534	70.6002	0.816985	0.97016	1.22401	1.03076	null	null	null	null	null	null
Tb927.10.15480	transporter, putative	92.6914	60.5108	84.3055	0.65282	0.90953	1.53182	1.09947	transporter activity	transport	cellular_component	null	transmembrane transport	integral to membrane
Tb927.10.15490	GDP-mannose 4,6 dehydratase, putative	59.7657	41.0613	58.754	0.687038	0.983073	1.45552	1.01722	GDP-mannose 4,6-dehydratase activity, coenzyme binding	GDP-mannose metabolic process, polysaccharide biosynthetic process	cellular_component, intracellular	GDP-mannose 4,6-dehydratase activity, catalytic activity, coenzyme binding	GDP-mannose metabolic process, cellular metabolic process	intracellular
Tb927.10.1550	proteasome regulatory non-ATP-ase subunit 5,19S proteasome regulatory subunit (RPN5)	99.0848	70.8691	104.617	0.715237	1.05584	1.39814	0.947117	endopeptidase activity	ubiquitin-dependent protein catabolic process	proteasome regulatory particle	protein binding	null	null
Tb927.10.15500	SNARE protein, putative	84.0353	60.626	74.8505	0.721436	0.890703	1.38613	1.12271	null	intracellular protein transport	membrane	null	null	null
Tb927.10.15510	hypothetical protein, conserved	68.6145	60.8727	72.3602	0.88717	1.05459	1.12718	0.948235	null	null	null	null	null	null
Tb927.10.15520	signal recognition particle protein, putative	84.5146	56.2277	84.7438	0.665302	1.00271	1.50308	0.997295	7S RNA binding	SRP-dependent cotranslational protein targeting to membrane	signal recognition particle	7S RNA binding	SRP-dependent cotranslational protein targeting to membrane	signal recognition particle
Tb927.10.15530	ABC transport system ATP-binding protein, putative	59.3115	44.7149	56.832	0.7539	0.958195	1.32644	1.04363	ATP binding, ATPase activity, uncoupled	regulation of ribosome biogenesis, ribosomal small subunit export from nucleus, transport	integral to membrane, internal side of plasma membrane	ATP binding, ATPase activity, nucleoside-triphosphatase activity, nucleotide binding	null	null
Tb927.10.15540	predicted VPS53-like domain protein	58.9563	42.1825	53.8946	0.715487	0.914144	1.39765	1.09392	null	null	null	null	null	null
Tb927.10.15550	hypothetical protein, conserved	39.5333	27.7068	32.5471	0.700848	0.823284	1.42684	1.21465	null	null	null	null	null	null
Tb927.10.15560	hypothetical protein, unlikely	55.0743	67.0409	54.288	1.21728	0.985722	0.821504	1.01448	null	null	null	null	null	null
Tb927.10.15570	transcription factor IIa, putative (TFIIA-1)	33.0274	26.882	30.5213	0.813931	0.924122	1.22861	1.08211	null	null	null	null	null	null
Tb927.10.15580	dynein light chain, putative	74.1679	84.8928	85.1402	1.1446	1.14794	0.873666	0.871126	microtubule motor activity	microtubule-based process	cellular_component, microtubule associated complex	null	microtubule-based process	microtubule associated complex
Tb927.10.15590	FKBP-type peptidyl-prolyl cis-trans isomerase, conserved,FKBP-type peptidylprolyl cis-trans isomerase, putative	239.761	186.065	232.035	0.776043	0.967774	1.28859	1.0333	FK506 binding, peptidyl-prolyl cis-trans isomerase activity	protein folding	cellular_component	null	protein folding	null
Tb927.10.1560	hypothetical protein, conserved	68.6783	52.8923	60.9138	0.770146	0.886944	1.29845	1.12747	null	null	mitochondrial part	null	null	null
Tb927.10.15600	FKBP-type peptidyl-prolyl cis-trans isomerase, conserved,FKBP-type peptidylprolyl cis-trans isomerase, putative	15.9331	9.83168	12.9421	0.617061	0.812276	1.62059	1.23111	molecular_function	protein folding	cellular_component	null	protein folding	null
Tb927.10.15610	zinc finger protein, putative	14.3883	16.1484	11.2733	1.12233	0.783509	0.891003	1.27631	zinc ion binding	biological_process	cellular_component	metal ion binding	null	null
Tb927.10.15620	hypothetical protein	0.703795	0.571814	0.392369	0.812472	0.557505	1.23081	1.79371	null	null	null	null	null	null
Tb927.10.15630	hypothetical protein, unlikely	23.8923	26.1538	25.9477	1.09466	1.08603	0.913529	0.920786	null	null	null	null	null	null
Tb927.10.15640	hypothetical protein, conserved	34.0031	24.7341	30.6905	0.727406	0.90258	1.37475	1.10793	molecular_function	biological_process	cellular_component	protein binding	null	null
Tb927.10.15650	tRNA pseudouridine synthase A-like protein	47.8973	33.9777	38.1913	0.709387	0.797358	1.40967	1.25414	pseudouridine synthase activity	tRNA modification	cytoplasm, mitochondrial part	RNA binding, pseudouridine synthase activity	RNA modification, pseudouridine synthesis	null
Tb927.10.15660	hypothetical protein, conserved	16.3712	11.8945	15.315	0.726549	0.935486	1.37637	1.06896	null	null	null	null	null	null
Tb927.10.15670	hypothetical protein, conserved	38.1318	26.3989	35.4181	0.692306	0.928833	1.44445	1.07662	diacylglycerol kinase activity	protein kinase C-activating G-protein coupled receptor signaling pathway	null	NAD+ kinase activity, diacylglycerol kinase activity	metabolic process, protein kinase C-activating G-protein coupled receptor signaling pathway	null
Tb927.10.15680	hypothetical protein, conserved	23.2451	16.6328	19.0785	0.715541	0.820753	1.39754	1.21839	null	null	null	null	null	null
Tb927.10.15690	anaphase promoting complex, subunit 10-like protein	54.5837	44.4212	51.5385	0.813817	0.944209	1.22878	1.05909	enzyme regulator activity	regulation of cell cycle, regulation of mitotic metaphase/anaphase transition	anaphase-promoting complex	null	null	null
Tb927.10.1570	ATPase subunit 9, putative	174.913	126.366	155.429	0.722452	0.888606	1.38417	1.12536	proton-transporting ATPase activity, rotational mechanism	proton transport	mitochondrial part, mitochondrial proton-transporting ATP synthase complex, mitochondrion, proton-transporting ATP synthase complex, coupling factor F(o)	hydrogen ion transmembrane transporter activity	ATP hydrolysis coupled proton transport	proton-transporting two-sector ATPase complex, proton-transporting domain
Tb927.10.15700	hypothetical protein, conserved	37.1643	29.1603	29.8861	0.784632	0.804163	1.27448	1.24353	null	null	null	null	null	null
Tb927.10.15710	mitochondrial carrier protein (MCP7)	43.7815	47.4735	52.7211	1.08433	1.20419	0.922232	0.830436	binding	transport	mitochondrial inner membrane, mitochondrial part	null	null	null
Tb927.10.15720	proteasome regulatory non-ATP-ase subunit 9,19S proteasome regulatory subunit (RPN9)	152.182	111.637	150.408	0.733578	0.988344	1.36318	1.01179	endopeptidase activity	ubiquitin-dependent protein catabolic process	proteasome regulatory particle	protein binding	null	null
Tb927.10.15730	hypothetical protein, conserved	23.1203	18.726	19.0444	0.809935	0.823711	1.23467	1.21402	molecular_function	biological_process	cellular_component	protein binding	null	null
Tb927.10.15740	hypothetical protein, conserved	37.4661	26.7824	35.5394	0.714845	0.948574	1.3989	1.05421	molecular_function	biological_process	cellular_component	protein binding	null	null
Tb927.10.15750	hypothetical protein, conserved	61.4305	51.9661	47.776	0.845934	0.777724	1.18212	1.2858	zinc ion binding	null	bacterial-type flagellum basal body	protein binding, zinc ion binding	null	null
Tb927.10.15760	hypothetical protein, conserved	340.951	177.44	381.524	0.520425	1.119	1.92151	0.893657	null	null	null	null	null	null
Tb927.10.15770	hypothetical protein, conserved	48.4979	42.9957	39.8498	0.886547	0.821681	1.12797	1.21702	null	null	null	null	null	null
Tb927.10.15780	hypothetical protein, conserved	39.9786	26.4312	31.9016	0.661134	0.797967	1.51255	1.25318	null	null	null	null	null	null
Tb927.10.15790	hypothetical protein, conserved	155.254	135.422	151.526	0.872259	0.975987	1.14645	1.0246	molecular_function	biological_process	cellular_component, mitochondrial part	null	null	null
Tb927.10.1580	hypothetical protein, conserved	108.556	169.619	125.092	1.56249	1.15232	0.640002	0.867812	null	null	null	null	null	null
Tb927.10.15800	actin related protein 2, putative	66.3102	67.783	65.26	1.02221	0.984163	0.978272	1.01609	structural constituent of cytoskeleton	cytoskeleton organization	actin cytoskeleton	null	null	null
Tb927.10.15810	hypothetical protein, conserved	73.1724	75.3127	73.7781	1.02925	1.00828	0.971581	0.99179	null	null	null	null	null	null
Tb927.10.15820	hypothetical protein, conserved	100.478	101.23	100.638	1.00748	1.00159	0.992574	0.998413	null	null	null	null	null	null
Tb927.10.15830	hypothetical protein, conserved	117.358	140.175	109.839	1.19443	0.935937	0.837223	1.06845	null	null	mitochondrial part	null	null	null
Tb927.10.15840	hypothetical protein, conserved	21.966	16.247	21.0989	0.739643	0.960526	1.352	1.0411	null	null	null	null	null	null
Tb927.10.15850	peroxin 12 (PEX12)	90.9749	67.7621	90.8558	0.744844	0.998691	1.34256	1.00131	null	peroxisome organization	glycosome, glycosome membrane, integral to membrane	null	null	null
Tb927.10.15860	hypothetical protein, conserved	73.4539	101.173	78.7552	1.37737	1.07217	0.726024	0.932686	null	null	null	null	null	null
Tb927.10.15870	RNA binding protein, putative	98.0094	97.1247	96.0203	0.990973	0.979704	1.00911	1.02072	RNA binding	RNA processing	cellular_component	RNA binding	RNA processing	null
Tb927.10.15880	protein kinase, putative	25.5696	20.9677	20.7877	0.820025	0.812985	1.21947	1.23003	ATP binding, protein kinase activity, protein serine/threonine kinase activity	null	cellular_component	ATP binding, protein kinase activity, transferase activity, transferring phosphorus-containing groups	protein phosphorylation	null
Tb927.10.15890	hypothetical protein, conserved	52.5682	55.8192	55.4103	1.06184	1.05406	0.941759	0.948708	null	null	null	null	null	null
Tb927.10.1590	ribosomal protein L36, putative	1448.59	1284.11	1416.27	0.886457	0.977691	1.12809	1.02282	structural constituent of ribosome	translation	intracellular, ribosome	structural constituent of ribosome	translation	intracellular, ribosome
Tb927.10.15900	hypothetical protein, conserved	24.3406	28.6469	20.7205	1.17692	0.851272	0.849678	1.17471	null	null	mitochondrial part	null	null	null
Tb927.10.15910	glycerol uptake protein, putative	55.3511	37.1922	49.2339	0.671932	0.889485	1.48825	1.12425	null	null	null	null	null	null
Tb927.10.15920	hypothetical protein, conserved	58.7488	38.6309	49.4348	0.65756	0.841461	1.52077	1.18841	null	null	null	null	null	null
Tb927.10.15930	hypothetical protein, conserved	13.3703	14.8368	14.9647	1.10968	1.11925	0.901159	0.893457	null	null	null	protein binding	null	null
Tb927.10.15940	cation transporter, putative	64.786	70.6493	60.5764	1.0905	0.935023	0.917008	1.06949	cation transmembrane transporter activity	cation transport	membrane, mitochondrial part	cation transmembrane transporter activity	cation transport, transmembrane transport	integral to membrane
Tb927.10.15950	TFIID-like protein, putative (TRF4)	40.6198	57.874	47.4161	1.42477	1.16731	0.701866	0.856667	null	regulation of transcription, DNA-dependent, transcription initiation from RNA polymerase II promoter	nucleus, transcription factor TFIID complex	DNA binding	regulation of transcription, DNA-dependent, transcription initiation from RNA polymerase II promoter	null
Tb927.10.15960	hypothetical protein, conserved	129.241	84.941	135.621	0.657231	1.04937	1.52153	0.952956	null	null	null	protein binding	null	null
Tb927.10.15970	class 3 lipase, putative,triacylglycerol lipase, putative	5.36359	7.31773	4.94087	1.36434	0.921188	0.732958	1.08556	triglyceride lipase activity, zinc ion binding	lipid metabolic process	cellular_component	triglyceride lipase activity	lipid metabolic process	null
Tb927.10.15980	hypothetical protein	7.04329	8.874	6.63613	1.25992	0.942192	0.793699	1.06135	null	null	null	null	null	null
Tb927.10.15990	expression site-associated gene 4 (ESAG4), pseudogene	14.4691	22.2932	15.0784	1.54075	1.04211	0.649035	0.959592	null	null	null	null	null	null
Tb927.10.160	RNA polymerase II	28.7935	44.9433	32.7388	1.56089	1.13702	0.640662	0.87949	polynucleotide adenylyltransferase activity	mRNA polyadenylation	mitochondrion	null	null	null
Tb927.10.1600	hypothetical protein, conserved	36.2838	47.7586	36.9486	1.31625	1.01832	0.759733	0.982006	null	null	null	leucyltransferase activity	protein catabolic process	null
Tb927.10.16000	receptor-type adenylate cyclase GRESAG 4, putative,expression site-associated gene 4 (ESAG4) protein, putative	18.7623	15.5214	15.2268	0.827266	0.811565	1.2088	1.23219	adenylate cyclase activity	cyclic nucleotide biosynthetic process, intracellular signal transduction	integral to membrane, mitochondrial part	phosphorus-oxygen lyase activity	cyclic nucleotide biosynthetic process, intracellular signal transduction	null
Tb927.10.16010	hypothetical protein	2.80874	4.06262	2.51688	1.44642	0.896087	0.691362	1.11596	null	null	mitochondrial part	null	null	null
Tb927.10.16020	hypothetical protein, conserved	51.8453	68.7692	55.1682	1.32643	1.06409	0.753903	0.939766	null	null	null	null	null	null
Tb927.10.16030	mitogen activated protein kinase 4, putative (MAPK2)	29.5038	50.5202	29.2381	1.71233	0.990995	0.583999	1.00909	ATP binding, MAP kinase activity, kinase activity, protein serine/threonine kinase activity, protein tyrosine kinase activity	protein phosphorylation	null	ATP binding, protein kinase activity, transferase activity, transferring phosphorus-containing groups	protein phosphorylation	null
Tb927.10.16040	oxidoreductase-protein, putative	53.6331	61.4349	50.4677	1.14547	0.940981	0.873007	1.06272	electron carrier activity, oxidoreductase activity	null	null	oxidoreductase activity	oxidation-reduction process	null
Tb927.10.16050	hypothetical protein, conserved	102.63	137.194	113.798	1.33678	1.10882	0.748068	0.901861	null	null	null	null	null	null
Tb927.10.16060	hypothetical protein, conserved	131.207	118.454	122.383	0.902806	0.932745	1.10766	1.0721	null	null	null	null	null	null
Tb927.10.16070	eukaryotic translation initiation factor 4e, putative	52.709	46.6207	58.4342	0.884492	1.10862	1.13059	0.902022	RNA binding, RNA cap binding, translation initiation factor activity	translational initiation	cytoplasm	RNA binding, translation initiation factor activity	translational initiation	cytoplasm
Tb927.10.16080	hypothetical protein, conserved	200.941	160.21	187.133	0.797295	0.931281	1.25424	1.07379	null	null	mitochondrial part	null	null	null
Tb927.10.16090	hypothetical protein, conserved	46.1517	39.4748	37.7557	0.855327	0.818079	1.16914	1.22238	null	null	mitochondrial part	null	null	null
Tb927.10.1610	hypothetical protein, conserved	130.834	128.914	113.36	0.985325	0.866444	1.01489	1.15414	null	null	null	null	null	null
Tb927.10.16100	FK506-binding protein (FKBP)-type peptidyl-prolyl isomerase, putative	318.758	208.475	329.072	0.654022	1.03236	1.529	0.968658	heat shock protein binding, peptidyl-prolyl cis-trans isomerase activity	protein folding	null	protein binding	protein folding	null
Tb927.10.16110	hypothetical protein, conserved	67.9966	58.441	71.2109	0.859469	1.04727	1.16351	0.954863	null	ciliary or flagellar motility	null	protein binding	null	null
Tb927.10.16120	inosine-5'-monophosphate dehydrogenase,IMP dehydrogenase	203.427	126.224	179.868	0.620487	0.884191	1.61164	1.13098	IMP dehydrogenase activity	oxidation-reduction process, purine ribonucleotide biosynthetic process	cellular_component	IMP dehydrogenase activity, catalytic activity, protein binding	oxidation-reduction process	null
Tb927.10.16130	hypothetical protein, unlikely	122.573	188.806	119.442	1.54035	0.974454	0.649203	1.02622	null	null	null	null	null	null
Tb927.10.16140	Adenylate/guanylate cyclase, putative	147.261	178.693	125.792	1.21345	0.854213	0.824097	1.17067	null	null	null	null	null	null
Tb927.10.16150	ATP-dependent zinc metallopeptidase, putative	91.54	76.4079	85.2744	0.834694	0.931553	1.19804	1.07348	ATPase activity, metalloendopeptidase activity	proteolysis	mitochondrial part	ATP binding, metalloendopeptidase activity, nucleoside-triphosphatase activity, nucleotide binding	proteolysis	null
Tb927.10.16160	protein kinase, putative	77.0991	106.273	71.7379	1.37839	0.930464	0.725483	1.07473	ATP binding, protein serine/threonine kinase activity, protein tyrosine kinase activity	protein phosphorylation	integral to membrane	ATP binding, protein kinase activity, transferase activity, transferring phosphorus-containing groups	protein phosphorylation	null
Tb927.10.16170	potassium voltage-gated channel, putative	37.803	33.9098	39.1643	0.897013	1.03601	1.11481	0.965241	ATP-activated inward rectifier potassium channel activity, voltage-gated potassium channel activity	potassium ion transport	membrane, mitochondrion, voltage-gated potassium channel complex	null	protein homooligomerization	null
Tb927.10.16180	hypothetical protein, conserved	38.3804	35.7406	37.8206	0.93122	0.985413	1.07386	1.0148	null	null	null	null	null	null
Tb927.10.16190	expression site-associated gene 4 (ESAG4) protein, putative,expression site-associated gene (ESAG) protein, putative,receptor-type adenylate cyclase	19.0969	28.0811	21.9445	1.47046	1.14911	0.680061	0.870236	adenylate cyclase activity	cyclic nucleotide biosynthetic process, intracellular signal transduction	integral to membrane	phosphorus-oxygen lyase activity	cyclic nucleotide biosynthetic process, intracellular signal transduction	null
Tb927.10.1620	phosphoserine/threonine/tyrosine-binding protein, putative	27.8262	22.0406	25.9559	0.792078	0.932786	1.2625	1.07206	protein tyrosine/serine/threonine phosphatase activity	protein dephosphorylation	cellular_component	phosphatase activity, protein tyrosine/serine/threonine phosphatase activity	dephosphorylation, protein dephosphorylation	null
Tb927.10.16200	hypothetical protein, conserved	0.0144301	0	0.00356683	0	0.247179	div 0	4.04564	RNA binding, RNA-directed DNA polymerase activity	RNA-dependent DNA replication	null	RNA binding, RNA-directed DNA polymerase activity	RNA-dependent DNA replication	null
Tb927.10.16210	hypothetical protein, conserved	0.0119212	0	0	0	0	div 0	div 0	null	null	null	zinc ion binding	null	intracellular
Tb927.10.16220	Variant Surface Glycoprotein, putative	0	0	0.00813533	div 0	div 0	div 0	0	null	evasion or tolerance of host immune response	null	null	evasion or tolerance of host immune response	null
Tb927.10.16230	Variant Surface Glycoprotein, putative	0	0	0	div 0	div 0	div 0	div 0	null	null	null	null	null	null
Tb927.10.16240	Variant Surface Glycoprotein, putative	0	0	0	div 0	div 0	div 0	div 0	null	evasion or tolerance of host immune response	null	null	evasion or tolerance of host immune response	null
Tb927.10.16250	variant surface glycoprotein (VSG, pseudogene), putative	0	0	0	div 0	div 0	div 0	div 0	null	null	null	null	null	null
Tb927.10.16260	variant surface glycoprotein (VSG, pseudogene), putative	0	0.0377033	0.0134644	div 0	div 0	0	0	null	null	null	null	null	null
Tb927.10.16270	variant surface glycoprotein, fragment	0	0	0	div 0	div 0	div 0	div 0	null	null	null	null	null	null
Tb927.10.16280	variant surface glycoprotein (VSG, pseudogene), putative	0	0	0.00667068	div 0	div 0	div 0	0	null	null	null	null	null	null
Tb927.10.16290	variant surface glycoprotein (VSG, pseudogene), putative	0	0.0362781	0	div 0	div 0	0	div 0	null	null	null	null	null	null
Tb927.10.1630	unspecified product (RLI)	83.8926	60.9431	84.7016	0.726443	1.00964	1.37657	0.990449	ATP binding, ATPase activity, electron carrier activity, iron-sulfur cluster binding, ribonuclease activity, translation termination factor activity	nuclear-transcribed mRNA catabolic process, exonucleolytic	cytoplasm	ATP binding, ATPase activity, electron carrier activity, iron-sulfur cluster binding, nucleoside-triphosphatase activity, nucleotide binding	null	null
Tb927.10.16300	variant surface glycoprotein, fragment	0	0	0	div 0	div 0	div 0	div 0	null	null	null	null	evasion or tolerance of host immune response	null
Tb927.10.16310	variant surface glycoprotein (VSG, pseudogene), putative	0	0	0	div 0	div 0	div 0	div 0	null	evasion or tolerance of host immune response	null	null	evasion or tolerance of host immune response	null
Tb927.10.16320	variant surface glycoprotein (VSG, pseudogene), putative	0	0.0407363	0.029219	div 0	div 0	0	0	null	null	null	null	null	null
Tb927.10.16330	variant surface glycoprotein (VSG, pseudogene), putative	0	0	0	div 0	div 0	div 0	div 0	null	null	null	null	null	null
Tb927.10.16340	UDP-Gal or UDP-GlcNAc-dependent glycosyltransferase (pseudogene), putative	0	0	0	div 0	div 0	div 0	div 0	null	null	null	null	null	null
Tb927.10.16350	variant surface glycoprotein (VSG, pseudogene), putative	0.00538279	0	0.0143939	0	2.67407	div 0	0.373962	null	null	null	null	null	null
Tb927.10.16360	variant surface glycoprotein (VSG, pseudogene), putative	0	0.0321399	0	div 0	div 0	0	div 0	null	null	null	null	null	null
Tb927.10.16370	Variant Surface Glycoprotein, putative	0	0	0	div 0	div 0	div 0	div 0	null	null	null	null	null	null
Tb927.10.16380	variant surface glycoprotein (VSG, pseudogene), putative	0	0	0	div 0	div 0	div 0	div 0	null	null	null	null	null	null
Tb927.10.16390	variant surface glycoprotein (VSG, pseudogene), putative	0	0	0	div 0	div 0	div 0	div 0	null	null	null	null	null	null
Tb927.10.1640	hypothetical protein	19.0983	14.182	18.5665	0.742576	0.97215	1.34666	1.02865	null	null	null	null	null	null
Tb927.10.16400	variant surface glycoprotein	0.0118433	0	0	0	0	div 0	div 0	null	null	null	null	null	null
Tb927.10.16410	variant surface glycoprotein (VSG, pseudogene), putative	0.00613275	0	0	0	0	div 0	div 0	null	evasion or tolerance of host immune response	null	null	evasion or tolerance of host immune response	null
Tb927.10.16420	variant surface glycoprotein, fragment	0	0	0	div 0	div 0	div 0	div 0	null	null	null	null	null	null
Tb927.10.16430	variant surface glycoprotein (VSG, pseudogene), putative	0.16138	0.112544	0.0654554	0.697387	0.405598	1.43392	2.4655	null	null	null	null	null	null
Tb927.10.16440	variant surface glycoprotein, fragment	0.0101453	0	0	0	0	div 0	div 0	null	null	null	null	evasion or tolerance of host immune response	null
Tb927.10.16450	variant surface glycoprotein (VSG, pseudogene), putative	0	0	0	div 0	div 0	div 0	div 0	null	null	null	null	null	null
Tb927.10.16460	variant surface glycoprotein (VSG, pseudogene), putative	0	0	0	div 0	div 0	div 0	div 0	null	null	null	null	null	null
Tb927.10.16470	variant surface glycoprotein (VSG, pseudogene), putative	0	0	0	div 0	div 0	div 0	div 0	null	null	null	null	null	null
Tb927.10.16480	variant surface glycoprotein (VSG, pseudogene), putative	0	0	0	div 0	div 0	div 0	div 0	null	null	null	null	null	null
Tb927.10.16490	variant surface glycoprotein (VSG), putative	0	0	0	div 0	div 0	div 0	div 0	null	evasion or tolerance of host immune response	null	null	evasion or tolerance of host immune response	null
Tb927.10.1650	hypothetical protein, conserved	10.7294	9.22042	10.5224	0.859359	0.98071	1.16366	1.01967	calcium ion binding	biological_process	cellular_component	null	null	null
Tb927.10.16500	variant surface glycoprotein (VSG), putative	0	0	0.0082622	div 0	div 0	div 0	0	null	evasion or tolerance of host immune response	null	null	evasion or tolerance of host immune response	null
Tb927.10.16510	variant surface glycoprotein (VSG, pseudogene), putative	0	0.0418455	0	div 0	div 0	0	div 0	null	null	null	null	null	null
Tb927.10.16520	variant surface glycoprotein (VSG, pseudogene), putative	0	0.0406384	0.0087713	div 0	div 0	0	0	null	null	null	null	null	null
Tb927.10.16530	variant surface glycoprotein (VSG, pseudogene), putative	0.00574542	0	0	0	0	div 0	div 0	null	null	null	null	null	null
Tb927.10.16540	variant surface glycoprotein (VSG, pseudogene), putative	0.00563858	0	0	0	0	div 0	div 0	null	null	null	null	null	null
Tb927.10.16550	variant surface glycoprotein (VSG, pseudogene), putative	0.734053	0.151132	0.120643	0.205887	0.164351	4.85703	6.08453	null	null	null	null	null	null
Tb927.10.16560	variant surface glycoprotein (VSG), putative	0.337434	0.0733015	0.120621	0.217232	0.357466	4.60338	2.79747	null	null	null	null	null	null
Tb927.10.1660	hypothetical protein, conserved	52.372	38.3519	51.6354	0.732297	0.985936	1.36557	1.01427	null	null	mitochondrial part	null	null	null
Tb927.10.1670	hypothetical protein	9.00198	6.03693	6.81317	0.670622	0.756853	1.49115	1.32126	null	null	null	null	null	null
Tb927.10.1680	histone deacetylase 1 (DAC1)	31.0556	28.0917	36.5219	0.904562	1.17602	1.10551	0.850328	histone deacetylase activity	histone deacetylation, negative regulation of chromatin silencing	cytosol, nucleus	histone deacetylase activity	histone deacetylation	null
Tb927.10.1690	nucleotide binding protein, putative (NBP 1)	51.5365	52.9017	45.9231	1.02649	0.89108	0.974192	1.12223	nucleotide binding	null	cytosol	null	null	null
Tb927.10.170	pseudouridine synthase, Cbf5p	302.471	291.571	298.991	0.963963	0.988494	1.03738	1.01164	RNA binding, pseudouridine synthase activity, pseudouridylate synthase activity	pseudouridine synthesis, rRNA modification, tRNA modification	nucleus	RNA binding, pseudouridine synthase activity	RNA modification, RNA processing, pseudouridine synthesis	null
Tb927.10.1700	hypothetical protein, conserved	35.0908	36.6691	34.6028	1.04498	0.986092	0.956959	1.0141	null	null	null	null	null	null
Tb927.10.1710	DNA polymerase eta, putative	73.3402	64.4721	72.4393	0.879083	0.987716	1.13755	1.01244	damaged DNA binding	DNA repair	nucleus	DNA-directed DNA polymerase activity, damaged DNA binding	DNA repair	null
Tb927.10.1720	ATP-dependent DEAD/H RNA helicase, putative	38.786	39.2327	41.7819	1.01152	1.07724	0.988614	0.928296	ATP binding, ATP-dependent helicase activity, helicase activity	nucleobase-containing compound metabolic process	cellular_component	ATP binding, ATP-dependent helicase activity, helicase activity, nucleic acid binding	null	null
Tb927.10.1730	hypothetical protein, conserved	83.8858	88.379	79.301	1.05356	0.945344	0.94916	1.05782	null	null	null	null	null	null
Tb927.10.1740	hypothetical protein, conserved	65.4683	64.0653	60.2269	0.978569	0.91994	1.0219	1.08703	null	null	null	null	null	null
Tb927.10.1750	hypothetical protein, conserved	89.7297	69.0853	91.2126	0.769926	1.01653	1.29883	0.983743	null	null	mitochondrial part	null	null	null
Tb927.10.1760	hypothetical protein	7.26955	22.4606	7.39858	3.08968	1.01775	0.323658	0.982561	null	null	cell outer membrane	null	null	cell outer membrane
Tb927.10.1770	hypothetical protein	66.3943	48.8743	69.0095	0.736122	1.03939	1.35847	0.962103	null	null	null	null	null	null
Tb927.10.1780	hypothetical protein	86.4209	61.6627	87.0383	0.713516	1.00714	1.40151	0.992906	null	null	null	null	null	null
Tb927.10.1790	hypothetical protein	2.60671	0.874281	1.56829	0.335396	0.601637	2.98155	1.66213	null	null	null	null	null	null
Tb927.10.180	ATP synthase F1 subunit gamma protein, putative	182.78	231.322	185.023	1.26557	1.01227	0.790156	0.987881	hydrogen ion transporting ATP synthase activity, rotational mechanism, proton-transporting ATPase activity, rotational mechanism	ATP synthesis coupled proton transport	mitochondrial part, proton-transporting ATP synthase complex, catalytic core F(1), proton-transporting two-sector ATPase complex	hydrogen ion transporting ATP synthase activity, rotational mechanism, proton-transporting ATPase activity, rotational mechanism	ATP synthesis coupled proton transport	proton-transporting ATP synthase complex, catalytic core F(1)
Tb927.10.1800	hypothetical protein, conserved	53.3815	62.9231	57.1762	1.17874	1.07109	0.848361	0.933632	methyltransferase activity	null	null	methyltransferase activity	null	null
Tb927.10.1810	hypothetical protein, conserved	290.801	364.669	326.119	1.25402	1.12145	0.797438	0.891702	zinc ion binding	null	null	protein binding, zinc ion binding	null	null
Tb927.10.1820	hypothetical protein, conserved	21.6794	27.3065	18.0585	1.25956	0.832979	0.793926	1.20051	null	null	null	null	null	mitochondrial matrix
Tb927.10.1830	syntaxin, putative	65.4157	98.6491	63.4755	1.50803	0.970341	0.663115	1.03057	transporter activity	vesicle-mediated transport	membrane	protein binding	null	null
Tb927.10.1840	hypothetical protein, conserved	47.2037	61.0668	39.4597	1.29369	0.835946	0.772984	1.19625	null	null	null	null	null	null
Tb927.10.1850	hypothetical protein, conserved	88.0114	111.393	91.4829	1.26566	1.03944	0.7901	0.962053	molecular_function	biological_process	cellular_component	protein binding	null	null
Tb927.10.1860	hypothetical protein, conserved	86.3736	113.839	85.4385	1.31798	0.989173	0.758737	1.01095	null	null	null	null	null	null
Tb927.10.1870	hypothetical protein, conserved	80.7402	108.182	93.2329	1.33988	1.15473	0.746337	0.866006	null	null	mitochondrial part	null	null	null
Tb927.10.1880	hypothetical protein, conserved	91.162	110.531	82.6948	1.21247	0.90712	0.82476	1.10239	null	null	mitochondrial part	null	null	null
Tb927.10.1890	calpain, putative,cysteine peptidase, Clan CA, family C2, putative	39.6206	29.7601	36.216	0.751126	0.914069	1.33133	1.09401	calcium-dependent cysteine-type endopeptidase activity	proteolysis	cellular_component, intracellular	calcium-dependent cysteine-type endopeptidase activity	proteolysis	intracellular
Tb927.10.190	40S ribosomal protein S6, putative	1663.55	1580.05	1767.12	0.94981	1.06226	1.05284	0.941389	structural constituent of ribosome	regulation of cell growth, regulation of cell proliferation, translation	intracellular, ribosome	structural constituent of ribosome	translation	intracellular, ribosome
Tb927.10.1900	DNA topoisomerase IA, putative	15.9842	12.3243	15.0247	0.771031	0.939971	1.29696	1.06386	DNA binding, DNA topoisomerase type I activity	DNA modification, DNA topological change, DNA unwinding involved in replication	nucleus	DNA binding, DNA topoisomerase activity	DNA topological change	chromosome
Tb927.10.1910	protein kinase, putative,serine/threonine protein kinase, putative	15.995	16.24	14.59	1.01532	0.912161	0.984911	1.0963	ATP binding, phosphorus-oxygen lyase activity, protein serine/threonine kinase activity, protein tyrosine kinase activity	cyclic nucleotide biosynthetic process, intracellular signal transduction, protein phosphorylation	null	ATP binding, phosphorus-oxygen lyase activity, protein kinase activity, transferase activity, transferring phosphorus-containing groups	cyclic nucleotide biosynthetic process, intracellular signal transduction, protein phosphorylation	null
Tb927.10.1920	hypothetical protein	15.2261	27.2395	17.2301	1.789	1.13162	0.558971	0.883687	null	null	null	null	null	null
Tb927.10.1930	hypothetical protein, conserved	42.9045	41.9787	38.3347	0.978423	0.89349	1.02205	1.11921	null	null	mitochondrial part	null	null	null
Tb927.10.1940	serine/threonine-protein kinase, putative	31.2217	48.4079	25.3018	1.55046	0.810389	0.644971	1.23397	ATP binding, protein kinase activity, protein serine/threonine kinase activity	protein phosphorylation	cellular_component	ATP binding, protein kinase activity, transferase activity, transferring phosphorus-containing groups	protein phosphorylation	null
Tb927.10.1950	leucine-rich repeat protein (LRRP), putative	42.5777	50.8657	41.3316	1.19465	0.970732	0.837062	1.03015	molecular_function	biological_process	cellular_component, mitochondrial part	protein binding	null	null
Tb927.10.1960	hypothetical protein, conserved	45.8093	45.8795	43.1025	1.00153	0.940913	0.998471	1.0628	null	null	null	binding	null	null
Tb927.10.1970	hypothetical protein, conserved	32.1014	19.927	26.7265	0.62075	0.832564	1.61095	1.20111	null	null	null	null	null	null
Tb927.10.1980	hypothetical protein, conserved	55.4016	47.9242	56.0099	0.865033	1.01098	1.15603	0.989139	null	null	null	null	null	null
Tb927.10.1990	major vault protein, putative (MVP)	135.151	130.193	139.655	0.963317	1.03332	1.03808	0.967753	molecular_function	response to abiotic stimulus	cellular_component, ribonucleoprotein complex	null	null	null
Tb927.10.20	expression site-associated gene (ESAG) protein, putative,expression site-associated gene 1 (ESAG1) protein, putative	0.0196084	0	0	0	0	div 0	div 0	null	null	null	null	null	null
Tb927.10.200	vacuolar ATP synthase, putative	619.887	515.401	665.126	0.831444	1.07298	1.20273	0.931984	hydrogen-exporting ATPase activity, phosphorylative mechanism	ATP hydrolysis coupled proton transport	vacuolar proton-transporting V-type ATPase complex	hydrogen ion transmembrane transporter activity	ATP hydrolysis coupled proton transport	proton-transporting V-type ATPase, V0 domain, proton-transporting two-sector ATPase complex, proton-transporting domain
Tb927.10.2000	actin-like protein, putative	69.1728	71.7468	63.6885	1.03721	0.920715	0.964125	1.08611	structural constituent of cytoskeleton	cytoskeleton organization	cellular_component, mitochondrial part	null	null	null
Tb927.10.2010	hexokinase (HK1)	209.023	69.2943	162.757	0.331516	0.778656	3.01645	1.28426	ATP binding, hexokinase activity, protein binding	carbohydrate metabolic process, glycolysis, protein hexamerization	glycosome	ATP binding, phosphotransferase activity, alcohol group as acceptor	carbohydrate metabolic process	null
Tb927.10.2020	hexokinase (HK2)	80.0868	34.3624	67.8371	0.429065	0.847044	2.33065	1.18058	ATP binding, hexokinase activity	carbohydrate metabolic process, glycolysis	glycosome	ATP binding, phosphotransferase activity, alcohol group as acceptor	carbohydrate metabolic process	null
Tb927.10.2030	hypothetical protein, conserved	48.756	44.3306	44.8593	0.909233	0.920077	1.09983	1.08687	null	null	mitochondrial part	null	null	null
Tb927.10.2040	protein kinase, putative	29.4142	16.7249	25.271	0.5686	0.859144	1.75871	1.16395	ATP binding, protein serine/threonine kinase activity, protein tyrosine kinase activity	protein phosphorylation	cellular_component	ATP binding, protein kinase activity, transferase activity, transferring phosphorus-containing groups	protein phosphorylation	null
Tb927.10.2050	hypothetical protein, conserved	54.8887	55.7503	51.771	1.0157	0.943198	0.984545	1.06022	null	null	mitochondrial part	null	null	null
Tb927.10.2060	hypothetical protein, conserved	37.1791	29.8291	33.2719	0.802309	0.894907	1.2464	1.11743	molecular_function	biological_process	mitochondrion	null	null	null
Tb927.10.2070	hypothetical protein, conserved	64.9343	79.0449	65.1761	1.21731	1.00372	0.821487	0.99629	null	null	null	null	null	null
Tb927.10.2080	hypothetical protein, conserved	113.586	133.203	104.211	1.1727	0.917464	0.852731	1.08996	null	null	null	null	null	null
Tb927.10.2090	elongation factor 1-alpha,EF-1-alpha (TEF1)	0	0	0	div 0	div 0	div 0	div 0	GTPase activity, calmodulin binding, translation elongation factor activity	calcium-mediated signaling, microtubule-based process	cytoplasm	GTP binding, GTPase activity, translation elongation factor activity	translational elongation	cytoplasm
Tb927.10.210	GPI transamidase component GAA1 (TbGAA1)	107.577	123.011	110.768	1.14347	1.02966	0.874534	0.971192	GPI-anchor transamidase activity	GPI anchor biosynthetic process	GPI-anchor transamidase complex, anchored to plasma membrane	null	null	GPI-anchor transamidase complex, integral to membrane
Tb927.10.2100	elongation factor 1-alpha,EF-1-alpha (TEF1)	0.0953413	0.0829795	0.16829	0.870342	1.76514	1.14897	0.566529	GTPase activity, calmodulin binding, translation elongation factor activity	calcium-mediated signaling, microtubule-based process, translational elongation	cytoplasm	GTP binding, GTPase activity, translation elongation factor activity	translational elongation	cytoplasm
Tb927.10.2110	elongation factor 1-alpha (TEF1)	0	0	0	div 0	div 0	div 0	div 0	GTPase activity, calmodulin binding, translation elongation factor activity	calcium-mediated signaling, microtubule-based process, translational elongation	cytoplasm	GTP binding, GTPase activity, translation elongation factor activity	translational elongation	cytoplasm
Tb927.10.2120	U1 small nuclear ribonucleoprotein C, putative	41.0679	56.8839	42.0813	1.38512	1.02468	0.72196	0.975918	mRNA binding, zinc ion binding	nuclear mRNA 5'-splice site recognition	U1 snRNP, cytosol	null	null	null
Tb927.10.2130	hypothetical protein, conserved	39.9238	34.5283	38.1087	0.864853	0.954535	1.15627	1.04763	null	null	null	null	null	null
Tb927.10.2140	mitochondrial processing peptidase alpha subunit (pseudogene), putative	40.2958	23.4383	35.2576	0.581656	0.874969	1.71923	1.1429	catalytic activity, metal ion binding, metalloendopeptidase activity	proteolysis	null	catalytic activity, metal ion binding, metalloendopeptidase activity	proteolysis	null
Tb927.10.2150	hypothetical protein, conserved	68.2366	58.6111	68.6365	0.858939	1.00586	1.16423	0.994173	null	null	null	null	null	null
Tb927.10.2160	hypothetical protein, conserved	73.7101	54.5705	62.1809	0.74034	0.843587	1.35073	1.18541	null	null	null	null	null	null
Tb927.10.2170	hypothetical protein	52.3707	127.572	90.1824	2.43595	1.722	0.410517	0.58072	null	null	null	null	null	null
Tb927.10.2180	hypothetical protein, conserved	41.7038	34.6577	37.9359	0.831043	0.90965	1.20331	1.09932	null	null	null	null	null	null
Tb927.10.2190	hypothetical protein, conserved	89.6937	44.7748	91.4225	0.499196	1.01927	2.00322	0.98109	null	null	null	null	null	null
Tb927.10.220	60S ribosomal protein L37a, putative	960.677	984.149	1110.31	1.02443	1.15576	0.97615	0.865234	structural constituent of ribosome	translation	ribosome	structural constituent of ribosome	translation	intracellular, ribosome
Tb927.10.2200	hypothetical protein, conserved	61.3252	62.7037	63.9283	1.02248	1.04245	0.978015	0.95928	null	null	null	null	null	null
Tb927.10.2210	ubiquitin carboxyl-terminal hydrolase, putative,cysteine peptidase, Clan CA, family C19, putative	14.1714	13.0571	11.5058	0.921367	0.811901	1.08534	1.23168	cysteine-type endopeptidase activity, ubiquitin thiolesterase activity, ubiquitin-specific protease activity	protein deubiquitination, ubiquitin-dependent protein catabolic process	null	ubiquitin thiolesterase activity	ubiquitin-dependent protein catabolic process	null
Tb927.10.2220	piwi-like protein 1	11.7047	8.98795	11.0167	0.767895	0.941222	1.30226	1.06245	molecular_function	biological_process	cellular_component	nucleic acid binding, protein binding	null	null
Tb927.10.2230	adrenodoxin reductase, putative,ferredoxin NADP reductase-like protein	58.4135	47.877	61.4981	0.819623	1.05281	1.22007	0.949841	electron carrier activity, ferredoxin-NADP+ reductase activity	oxidation-reduction process	mitochondrial part, mitochondrion	null	null	null
Tb927.10.2240	hypothetical protein, conserved	242.723	157.339	252.25	0.648226	1.03925	1.54267	0.962229	molecular_function	biological_process, transport	cellular_component, intracellular	null	null	null
Tb927.10.2250	ubiquitin-conjugating enzyme variant Kua homologue, putative	35.5473	28.0666	32.1616	0.789557	0.904757	1.26653	1.10527	molecular_function	biological_process	cellular_component	null	null	null
Tb927.10.2260	hypothetical protein, conserved	45.2459	29.7212	42.6413	0.656881	0.942434	1.52235	1.06108	null	null	null	protein binding	null	null
Tb927.10.2270	vacuolar protein sorting-associated protein 35, putative	62.1456	48.7636	60.8137	0.784668	0.978568	1.27442	1.0219	molecular_function	retrograde transport, endosome to Golgi	cytoplasm, membrane	binding	null	null
Tb927.10.2280	hypothetical protein, conserved	41.7978	25.7184	42.3668	0.615305	1.01361	1.62521	0.986571	null	null	null	null	null	null
Tb927.10.2290	chaperone protein DNAj, putative	55.2012	39.7543	60.0972	0.720171	1.08869	1.38856	0.918532	chaperone binding, unfolded protein binding	protein folding	cellular_component	heat shock protein binding, unfolded protein binding	protein folding	null
Tb927.10.230	proteasome alpha 5 subunit, putative,20S proteasome subunit alpha 5	288.561	318.494	296.237	1.10373	1.0266	0.906018	0.974087	threonine-type endopeptidase activity	ubiquitin-dependent protein catabolic process	cytosol, nucleus, proteasome core complex	endopeptidase activity, threonine-type endopeptidase activity	proteolysis involved in cellular protein catabolic process, ubiquitin-dependent protein catabolic process	proteasome core complex, proteasome core complex, alpha-subunit complex
Tb927.10.2300	hypothetical protein, conserved	158.281	157.919	141.317	0.997715	0.892826	1.00229	1.12004	null	null	mitochondrial part	null	null	null
Tb927.10.2310	hypothetical protein, conserved	45.0299	43.4701	47.8426	0.965361	1.06246	1.03588	0.941209	null	null	null	null	null	null
Tb927.10.2320	hypothetical protein, conserved	64.8186	60.4925	68.3944	0.933259	1.05517	1.07151	0.947717	null	null	null	protein binding	null	null
Tb927.10.2330	hypothetical protein, conserved	45.8105	35.7649	38.8407	0.780714	0.847854	1.28088	1.17945	null	null	null	null	null	null
Tb927.10.2340	hypothetical protein, conserved	46.657	32.8194	41.7423	0.70342	0.894664	1.42163	1.11774	null	null	null	protein binding	null	null
Tb927.10.2350	pyruvate dehydrogenase complex E3 binding protein, putative	51.9493	34.9853	30.0533	0.673451	0.578513	1.48489	1.72857	biotin binding, dihydrolipoyllysine-residue acetyltransferase activity	generation of precursor metabolites and energy	mitochondrial part, pyruvate dehydrogenase complex	null	null	null
Tb927.10.2360	hypothetical protein	10.2511	11.1286	6.80545	1.0856	0.663876	0.92115	1.50631	null	null	null	null	null	null
Tb927.10.2370	RNA-binding protein, putative (LA)	183.452	115.464	170.711	0.629397	0.930547	1.58882	1.07464	RNA binding	RNA processing	cellular_component, nucleus, ribonucleoprotein complex	nucleic acid binding	null	null
Tb927.10.2380	hypothetical protein, conserved	47.5722	27.9878	44.1182	0.588323	0.927395	1.69975	1.07829	molecular_function	biological_process	cellular_component	protein binding	null	null
Tb927.10.2390	protein kinase, putative,casein kinase I, putative	14.7025	8.92685	11.1598	0.607164	0.759038	1.647	1.31746	ATP binding, protein serine/threonine kinase activity, protein tyrosine kinase activity	protein phosphorylation	cellular_component	ATP binding, protein kinase activity, transferase activity, transferring phosphorus-containing groups	protein phosphorylation	null
Tb927.10.240	peroxin 14, putative (PEX14)	105.276	128.158	109.754	1.21736	1.04254	0.821453	0.9592	protein binding	protein targeting to vacuole	glycosome membrane, peroxisome	null	null	null
Tb927.10.2400	hypothetical protein	25.1567	93.0697	29.4562	3.6996	1.17091	0.270299	0.854036	null	null	null	null	null	null
Tb927.10.2410	MSP-C, putative (MSP-C)	65.2339	88.2139	53.5354	1.35227	0.820668	0.739497	1.21852	metalloendopeptidase activity, zinc ion binding	cell adhesion, proteolysis	membrane	metalloendopeptidase activity, zinc ion binding	cell adhesion, proteolysis	membrane
Tb927.10.2420	hypothetical protein	39.806	44.7983	38.8915	1.12542	0.977025	0.88856	1.02351	null	null	null	null	null	null
Tb927.10.2430	receptor-type adenylate cyclase GRESAG 4, putative	12.085	10.9829	10.7219	0.908804	0.887207	1.10035	1.12713	adenylate cyclase activity	cyclic nucleotide biosynthetic process, intracellular signal transduction	integral to membrane	phosphorus-oxygen lyase activity	cyclic nucleotide biosynthetic process, intracellular signal transduction	null
Tb927.10.2440	metacaspase MCA4,cysteine peptidase, Clan CD, family C13, putative (MCA4)	83.639	84.8198	90.0383	1.01412	1.07651	0.986078	0.928926	cysteine-type endopeptidase activity, peptidase activity	aerobic respiration, proteolysis	nucleus	cysteine-type endopeptidase activity	proteolysis	null
Tb927.10.2450	hypothetical protein	3.5755	1.6294	3.40188	0.455711	0.951442	2.19437	1.05104	null	null	null	null	null	null
Tb927.10.2460	hypothetical protein, conserved	29.8143	23.3182	30.0523	0.782116	1.00798	1.27858	0.992079	heat shock protein binding, molecular_function	biological_process	cellular_component	heat shock protein binding	null	null
Tb927.10.2470	hypothetical protein, conserved	57.2084	62.7077	59.9256	1.09613	1.0475	0.912302	0.954656	null	null	null	null	null	null
Tb927.10.2480	hypothetical protein, conserved	21.3994	22.2921	18.9855	1.04172	0.887199	0.95995	1.12714	null	null	null	null	null	null
Tb927.10.2490	glucose-6-phosphate 1-dehydrogenase (G6PD)	76.4016	60.7867	67.1958	0.795621	0.879509	1.25688	1.137	glucose-6-phosphate dehydrogenase activity	oxidation-reduction process, pentose-phosphate shunt	cytoplasm, glycosome	NADP binding, glucose-6-phosphate dehydrogenase activity	glucose metabolic process, oxidation-reduction process	null
Tb927.10.250	hypothetical protein, conserved	28.0671	41.9751	23.4634	1.49553	0.835973	0.668661	1.19621	null	null	null	null	null	null
Tb927.10.2500	hypothetical protein, conserved	30.9029	38.1901	31.1303	1.23581	1.00736	0.809187	0.992698	null	null	null	null	null	null
Tb927.10.2510	hypothetical protein, conserved	65.1803	79.6676	63.0724	1.22226	0.967661	0.818154	1.03342	null	null	null	null	null	null
Tb927.10.2520	hypothetical protein, conserved	51.9598	54.2302	46.64	1.04369	0.897618	0.958134	1.11406	null	null	null	null	null	null
Tb927.10.2530	adenylate kinase, putative	116.961	74.703	111.867	0.638702	0.956446	1.56567	1.04554	adenylate kinase activity	biological_process	cellular_component	ATP binding, adenylate kinase activity, nucleobase-containing compound kinase activity, nucleotide kinase activity, phosphotransferase activity, phosphate group as acceptor	nucleobase-containing compound metabolic process, nucleotide phosphorylation	null
Tb927.10.2540	adenylate kinase, putative	128.146	161.264	139.835	1.25845	1.09122	0.794631	0.916406	ATP binding, adenylate kinase activity	nucleobase-containing compound metabolic process	cytosol, glycosome, mitochondrial part	ATP binding, adenylate kinase activity, nucleobase-containing compound kinase activity	nucleobase-containing compound metabolic process	null
Tb927.10.2550	malate dehydrogenase-related	58.0236	75.2402	57.1459	1.29672	0.984874	0.771178	1.01536	L-malate dehydrogenase activity	glycolysis, malate metabolic process, oxidation-reduction process	mitochondrial part	catalytic activity, oxidoreductase activity, oxidoreductase activity, acting on the CH-OH group of donors, NAD or NADP as acceptor	carbohydrate metabolic process, cellular carbohydrate metabolic process, oxidation-reduction process	null
Tb927.10.2560	mitochondrial malate dehydrogenase (mMDH)	88.2676	114.188	73.5186	1.29366	0.832906	0.773002	1.20062	L-malate dehydrogenase activity, malate dehydrogenase activity, oxidoreductase activity	glycolysis, malate metabolic process, oxidation-reduction process, tricarboxylic acid cycle	mitochondrial inner membrane, mitochondrial part, mitochondrion	L-malate dehydrogenase activity, catalytic activity, oxidoreductase activity, oxidoreductase activity, acting on the CH-OH group of donors, NAD or NADP as acceptor	carbohydrate metabolic process, cellular carbohydrate metabolic process, malate metabolic process, oxidation-reduction process	null
Tb927.10.2570	lysosomal alpha-mannosidase precursor, putative	50.5773	46.1637	40.7627	0.912737	0.805949	1.09561	1.24077	alpha-mannosidase activity, carbohydrate binding, zinc ion binding	carbohydrate metabolic process, mannose metabolic process	lysosome	alpha-mannosidase activity, carbohydrate binding, catalytic activity, hydrolase activity, hydrolyzing O-glycosyl compounds, mannosidase activity, zinc ion binding	carbohydrate metabolic process, mannose metabolic process	null
Tb927.10.2580	hypothetical protein, conserved	88.4829	115.568	94.0072	1.30611	1.06243	0.765632	0.941235	null	null	null	null	null	null
Tb927.10.2590	hypothetical protein, conserved	11.6731	16.6252	11.7035	1.42423	1.0026	0.702134	0.997405	null	null	mitochondrial part	null	null	null
Tb927.10.260	hypothetical protein, conserved	98.3568	153.481	94.1806	1.56045	0.957541	0.64084	1.04434	null	null	null	null	null	null
Tb927.10.2600	hypothetical protein, conserved	49.7611	53.4778	46.3405	1.07469	0.93126	0.930501	1.07381	null	null	null	null	null	null
Tb927.10.2610	hypothetical protein, conserved	36.5542	24.8099	30.6542	0.678716	0.838595	1.47337	1.19247	molecular_function	biological_process	cellular_component	null	null	null
Tb927.10.2620	hypothetical protein, conserved	225.056	222.189	233.623	0.987257	1.03806	1.01291	0.963332	null	null	null	null	null	null
Tb927.10.2630	hypothetical protein, conserved	87.2937	86.0901	74.585	0.986211	0.854414	1.01398	1.17039	null	null	null	null	null	null
Tb927.10.2640	intraflagellar transport protein IFT81, putative	153.185	115.762	149.777	0.755702	0.977754	1.32327	1.02275	null	null	null	null	null	null
Tb927.10.2650	hypothetical protein, conserved	31.2251	28.8461	31.6457	0.923812	1.01347	1.08247	0.986709	null	null	null	null	null	null
Tb927.10.2660	hypothetical protein, conserved	84.2822	92.7062	82.1536	1.09995	0.974744	0.909132	1.02591	null	null	null	null	null	null
Tb927.10.2670	hypothetical protein, conserved	118.384	132.81	139.842	1.12186	1.18126	0.891375	0.846552	null	null	null	null	null	null
Tb927.10.2680	hypothetical protein, conserved	109.611	110.9	106.204	1.01176	0.968919	0.988375	1.03208	oxidoreductase activity	oxidation-reduction process	mitochondrial part	oxidoreductase activity	oxidation-reduction process	null
Tb927.10.2690	hypothetical protein, conserved	53.1536	43.7133	46.1297	0.822396	0.867857	1.21596	1.15226	null	null	null	null	null	null
Tb927.10.270	60S ribosomal protein L32, putative	1577.06	1228.3	1552.73	0.77885	0.984574	1.28394	1.01567	structural constituent of ribosome	translation	intracellular, ribosome	structural constituent of ribosome	translation	intracellular, ribosome
Tb927.10.2700	predicted WD40 repeat protein	42.3918	37.7697	40.3396	0.890966	0.951589	1.12238	1.05087	molecular_function	biological_process	cellular_component	protein binding	null	null
Tb927.10.2710	ferredoxin, putative	113.997	135.197	108.513	1.18597	0.951893	0.84319	1.05054	null	null	null	null	null	null
Tb927.10.2720	hypothetical protein, conserved	75.6547	81.7869	77.5129	1.08106	1.02456	0.925022	0.976027	null	null	null	RNA binding, pseudouridine synthase activity	RNA modification, pseudouridine synthesis	null
Tb927.10.2730	hypothetical protein, conserved	106.86	70.0814	99.9237	0.655823	0.935088	1.5248	1.06942	null	null	null	null	null	null
Tb927.10.2740	hypothetical protein, unlikely	151.199	132.418	138.698	0.875783	0.917318	1.14184	1.09013	null	null	null	null	null	null
Tb927.10.2750	deoxyhypusine synthase, putative	56.5335	50.746	54.5391	0.897627	0.964722	1.11405	1.03657	deoxyhypusine synthase activity, protein binding	deoxyhypusine biosynthetic process from spermidine, peptidyl-lysine modification to hypusine, post-translational protein modification	cytosol	null	peptidyl-lysine modification to hypusine	null
Tb927.10.2760	hypothetical protein, conserved	82.5258	73.5257	70.3653	0.890942	0.852646	1.12241	1.17282	ATP binding, nucleoside-triphosphatase activity	null	null	ATP binding, nucleoside-triphosphatase activity, nucleotide binding	null	null
Tb927.10.2770	eukaryotic translation initiation factor 5, putative	123.711	73.0388	123.118	0.590396	0.995204	1.69378	1.00482	translation initiation factor activity	translational initiation	cytoplasm	protein binding, translation initiation factor activity	translational initiation	null
Tb927.10.2780	DNA-directed RNA polymerase iii largest subunit,RNA polymerase III largest subunit (RPC160)	26.1043	16.6722	21.6035	0.638675	0.827587	1.56574	1.20833	DNA-directed RNA polymerase activity, ribonucleoside binding, zinc ion binding	transcription, DNA-dependent	nucleus	DNA binding, DNA-directed RNA polymerase activity	transcription, DNA-dependent	null
Tb927.10.2790	hypothetical protein, conserved	27.3666	22.4791	23.8746	0.821404	0.872398	1.21743	1.14627	null	null	null	protein binding	intra-Golgi vesicle-mediated transport	Golgi transport complex
Tb927.10.280	cytochrome oxidase subunit VI (COXVI)	216.709	319.955	215.484	1.47643	0.994346	0.677312	1.00569	cytochrome-c oxidase activity	oxidation-reduction process	mitochondrial part, mitochondrion	cytochrome-c oxidase activity	null	mitochondrion
Tb927.10.2800	hypothetical protein, conserved	131.453	167.447	147.819	1.27382	1.1245	0.785043	0.889285	null	null	mitochondrial part	null	null	null
Tb927.10.2810	hypothetical protein, conserved	94.4836	60.0229	95.5348	0.635273	1.01113	1.57413	0.988997	null	null	null	null	null	null
Tb927.10.2820	hypothetical protein, conserved	24.5513	26.9829	23.4103	1.09904	0.953529	0.909884	1.04874	null	null	null	null	null	null
Tb927.10.2830	hypothetical protein, conserved	74.5337	92.2317	65.9953	1.23745	0.885442	0.808114	1.12938	null	null	null	null	null	null
Tb927.10.2840	ribosomal protein S25, putative	2075.09	1636.58	2286.48	0.788678	1.10187	1.26794	0.907547	structural constituent of ribosome	translation	ribosome	null	null	null
Tb927.10.2850	hypothetical protein	42.4941	22.0212	31.83	0.518218	0.749046	1.92969	1.33503	null	null	null	null	null	null
Tb927.10.2860	hypothetical protein, conserved	43.9493	36.7775	41.2546	0.836816	0.938685	1.19501	1.06532	molecular_function	biological_process	bacterial-type flagellum basal body	protein binding	null	null
Tb927.10.2870	hypothetical protein, conserved	19.5498	10.7307	12.7984	0.548887	0.654657	1.82187	1.52752	null	null	null	null	null	null
Tb927.10.2880	calcium channel protein, putative	35.8055	25.6545	31.0338	0.716497	0.866732	1.39568	1.15376	ion channel activity	ion transport	membrane	ion channel activity	ion transport, transmembrane transport	membrane
Tb927.10.2890	enolase	2641.61	1228.37	2717	0.465008	1.02854	2.1505	0.972252	magnesium ion binding, phosphopyruvate hydratase activity	glycolysis	cellular_component, phosphopyruvate hydratase complex	magnesium ion binding, phosphopyruvate hydratase activity	glycolysis	phosphopyruvate hydratase complex
Tb927.10.290	proteasome alpha 2 subunit, putative	250.89	227.744	279.021	0.907746	1.11213	1.10163	0.899178	endopeptidase activity, threonine-type endopeptidase activity	ubiquitin-dependent protein catabolic process	proteasome core complex	endopeptidase activity, threonine-type endopeptidase activity	proteolysis involved in cellular protein catabolic process, ubiquitin-dependent protein catabolic process	proteasome core complex, proteasome core complex, alpha-subunit complex
Tb927.10.2900	importin beta-1 subunit, putative	22.2049	14.2802	20.6142	0.64311	0.928363	1.55494	1.07716	protein transporter activity	intracellular protein transport, nuclear import, protein import into nucleus, docking	cytoplasm, nuclear pore, nucleus	binding, protein transporter activity	intracellular protein transport	null
Tb927.10.2910	splicing factor PTSR1 interacting protein (TSR1IP)	48.1495	32.6681	45.1622	0.678472	0.937959	1.4739	1.06614	RNA binding	nuclear mRNA splicing, via spliceosome	nucleus	null	null	null
Tb927.10.2920	hypothetical protein, conserved	23.0491	15.7046	22.3264	0.681352	0.968643	1.46767	1.03237	null	null	null	null	null	null
Tb927.10.2930	hypothetical protein, conserved	45.0497	39.2248	47.9718	0.8707	1.06486	1.1485	0.939088	null	null	null	null	null	null
Tb927.10.2940	hypothetical protein, conserved	74.6675	65.0874	73.1832	0.871696	0.98012	1.14719	1.02028	null	intracellular protein transport	Golgi apparatus, endoplasmic reticulum	null	null	null
Tb927.10.2950	hypothetical protein, conserved	36.5049	23.8668	34.3186	0.653798	0.94011	1.52952	1.06371	null	null	null	null	null	null
Tb927.10.2960	GTP-binding protein, putative,elongation factor, putative	62.8564	49.4062	51.7179	0.786018	0.822794	1.27224	1.21537	GTP binding, GTPase activity	biological_process	cellular_component, mitochondrial part	GTP binding, GTPase activity	null	null
Tb927.10.2970	hypothetical protein, conserved	101.369	81.3348	99.6302	0.802367	0.98285	1.24631	1.01745	null	null	null	null	null	null
Tb927.10.2980	proteasome regulatory non-ATPase subunit 11,19S proteasome regulatory subunit, Metallo-peptidase, Clan MP, Family M67 (RPN11)	11.7282	15.6649	10.172	1.33566	0.867307	0.748695	1.15299	endopeptidase activity	cell growth, ubiquitin-dependent protein catabolic process	proteasome regulatory particle	protein binding	null	null
Tb927.10.2990	hypothetical protein, conserved	97.0251	87.4731	94.2337	0.901551	0.97123	1.1092	1.02962	null	null	nuclear cap binding complex	null	null	null
Tb927.10.30	variant surface glycoprotein (VSG, pseudogene), putative	0.799739	1.19744	1.02944	1.49729	1.28722	0.667872	0.776868	null	null	null	null	null	null
Tb927.10.300	hypothetical protein, conserved	46.2286	51.1955	40.1307	1.10744	0.868092	0.902983	1.15195	null	null	null	null	null	null
Tb927.10.3000	hypothetical protein, conserved	75.8257	58.4658	70.5644	0.771055	0.930613	1.29692	1.07456	null	null	null	null	null	null
Tb927.10.3010	hypothetical protein, conserved	112.654	98.6069	106.019	0.875309	0.941105	1.14245	1.06258	null	null	null	null	null	null
Tb927.10.3020	hypothetical protein, conserved	73.977	74.0832	67.1114	1.00143	0.907193	0.998567	1.1023	null	null	null	null	null	null
Tb927.10.3030	proteasome regulatory non-ATPase subunit 11,19S proteasome regulatory subunit, Metallo-peptidase, Clan MP, Family M67 (RPN11)	48.8998	45.9365	48.7274	0.9394	0.996473	1.06451	1.00354	endopeptidase activity	cell growth, ubiquitin-dependent protein catabolic process	proteasome regulatory particle	protein binding	null	null
Tb927.10.3040	hypothetical protein, conserved	124.947	115.304	116.669	0.922823	0.933748	1.08363	1.07095	null	null	mitochondrial inner membrane, mitochondrial part	null	null	null
Tb927.10.3050	hypothetical protein	0.721577	3.40269	2.21893	4.71564	3.07511	0.21206	0.325191	null	null	null	null	null	null
Tb927.10.3060	hypothetical protein	0.844765	1.2219	0.87272	1.44643	1.03309	0.691355	0.967968	null	null	null	null	null	null
Tb927.10.3070	hypothetical protein, conserved	63.0308	29.3729	58.8597	0.466009	0.933825	2.14588	1.07086	null	null	null	null	null	null
Tb927.10.3080	methionine biosynthetic protein, putative	65.0817	77.6927	67.3567	1.19377	1.03495	0.837681	0.966226	null	null	mitochondrial inner membrane	transferase activity	null	null
Tb927.10.3090	hypothetical protein, conserved	32.3148	34.1682	27.9105	1.05735	0.863705	0.945759	1.1578	null	null	null	null	null	null
Tb927.10.310	pumillio/PUF RNA binding protein 3 (PUF3)	26.0295	25.4086	22.6179	0.976146	0.868935	1.02444	1.15083	RNA binding	mRNA metabolic process	cellular_component	RNA binding, binding	null	null
Tb927.10.3100	glycerol-3-phosphate acyltransferase, putative	29.951	35.7591	31.1921	1.19392	1.04144	0.837575	0.960208	acyl-phosphate glycerol-3-phosphate acyltransferase activity	phospholipid biosynthetic process	cytosol	transferase activity, transferring acyl groups	metabolic process	null
Tb927.10.3110	DNA primase large subunit, putative	23.0514	25.2681	22.9189	1.09616	0.994252	0.912274	1.00578	DNA primase activity	DNA replication, synthesis of RNA primer	alpha DNA polymerase:primase complex	DNA primase activity, nucleotidyltransferase activity	DNA replication, synthesis of RNA primer	null
Tb927.10.3120	cytochrome c oxidase assembly protein, putative	95.3491	112.323	102.669	1.17802	1.07677	0.848886	0.928701	copper ion binding	aerobic respiration	mitochondrial part	copper ion binding	null	null
Tb927.10.3130	hypothetical protein, conserved	47.6492	51.0997	51.2469	1.07241	1.0755	0.932476	0.929796	null	null	null	protein binding	null	null
Tb927.10.3140	leucine-rich repeat protein (LRRP), putative	42.2092	38.5806	43.0571	0.914034	1.02009	1.09405	0.980308	molecular_function	biological_process	cellular_component	protein binding	null	null
Tb927.10.3150	N-acetyltransferase, putative	114.157	156.59	133.754	1.37171	1.17167	0.729018	0.853484	N-acetyltransferase activity	metabolic process	cellular_component	N-acetyltransferase activity	null	null
Tb927.10.3160	hypothetical protein, conserved	190.356	253.391	231.283	1.33114	1.215	0.751235	0.823047	null	null	null	null	null	null
Tb927.10.3170	ABC transporter, putative	65.541	65.2067	67.0006	0.9949	1.02227	1.00513	0.978216	ATP binding, ATPase activity, coupled to transmembrane movement of substances	transport	integral to membrane, internal side of plasma membrane	ATP binding, ATPase activity, nucleoside-triphosphatase activity, nucleotide binding	null	null
Tb927.10.3180	hypothetical protein, conserved	16.8911	15.172	17.473	0.898224	1.03446	1.11331	0.966693	null	null	null	null	null	null
Tb927.10.3190	hypothetical protein	11.0352	24.0134	14.9578	2.17608	1.35547	0.459543	0.737754	null	null	null	null	null	null
Tb927.10.320	hypothetical protein, conserved	70.8542	110.957	72.7973	1.566	1.02742	0.638571	0.973307	null	null	null	null	null	null
Tb927.10.3200	U2 splicing auxiliary factor, putative (U2AF35)	153.529	129.925	148.216	0.846258	0.965394	1.18167	1.03585	RNA binding	RNA splicing, RNA splicing, via transesterification reactions, mRNA processing	nuclear speck, nucleus	nucleic acid binding, zinc ion binding	null	null
Tb927.10.3210	delta-1-pyrroline-5-carboxylate dehydrogenase, putative	181.332	113.929	132.854	0.628292	0.732657	1.59162	1.3649	1-pyrroline-5-carboxylate dehydrogenase activity, 3-chloroallyl aldehyde dehydrogenase activity	oxidation-reduction process, proline biosynthetic process, proline catabolic process	cellular_component, mitochondrial matrix, mitochondrial part	1-pyrroline-5-carboxylate dehydrogenase activity, oxidoreductase activity	metabolic process, oxidation-reduction process, proline biosynthetic process	mitochondrial matrix
Tb927.10.3220	hypothetical protein, unlikely	23.2801	21.8833	19.4525	0.94	0.835584	1.06383	1.19677	null	null	null	null	null	null
Tb927.10.3230	protein kinase, putative	78.3919	63.7208	75.5181	0.812849	0.963341	1.23024	1.03805	ATP binding, protein serine/threonine kinase activity, protein tyrosine kinase activity	protein phosphorylation	null	ATP binding, protein kinase activity, transferase activity, transferring phosphorus-containing groups	protein phosphorylation	null
Tb927.10.3240	hypothetical protein	5.12721	8.41518	5.40596	1.64128	1.05437	0.609281	0.948436	null	null	null	null	null	null
Tb927.10.3250	hypothetical protein, conserved	73.6332	98.0353	68.0441	1.3314	0.924096	0.751089	1.08214	null	null	mitochondrial part	null	null	null
Tb927.10.3260	Long-chain-fatty-acid--CoA ligase 5 (EC 6.2.1.3) (Long-chain acyl-CoA synthetase 5) (LACS 5), putative	35.3279	29.865	33.3968	0.845366	0.94534	1.18292	1.05782	catalytic activity, long-chain fatty acid-CoA ligase activity	fatty acid elongation	cellular_component	catalytic activity	metabolic process	null
Tb927.10.3270	hypothetical protein, conserved	39.4506	34.8574	32.8827	0.883569	0.833515	1.13177	1.19974	null	null	null	null	null	null
Tb927.10.3280	60S ribosomal proteins L38, putative	3342.12	3030.22	3869.61	0.906675	1.15783	1.10293	0.863684	structural constituent of ribosome	translation	intracellular, ribosome	structural constituent of ribosome	translation	intracellular, ribosome
Tb927.10.3290	hypothetical protein, conserved	53.6714	54.1879	42.7324	1.00962	0.796186	0.990468	1.25599	null	null	null	null	null	null
Tb927.10.330	hypothetical protein, conserved	67.2183	75.3864	66.4398	1.12152	0.988418	0.89165	1.01172	null	null	null	null	null	null
Tb927.10.3300	hypothetical protein, conserved	15.0079	12.6249	12.1793	0.841215	0.811526	1.18876	1.23225	null	null	null	null	null	null
Tb927.10.3310	hypothetical protein, conserved	32.0682	23.0618	29.8606	0.719147	0.931159	1.39054	1.07393	null	ciliary or flagellar motility	null	null	null	null
Tb927.10.3320	hypothetical protein, conserved	44.1221	38.6064	38.3528	0.874989	0.869241	1.14287	1.15043	null	null	mitochondrial part	pyridoxal phosphate binding, transferase activity	biosynthetic process	null
Tb927.10.3330	hypothetical protein, conserved	93.5936	133.548	92.8413	1.4269	0.991962	0.700822	1.0081	null	null	null	null	null	null
Tb927.10.3340	protein kinase, putative	6.18767	5.57589	5.42332	0.901129	0.876472	1.10972	1.14094	ATP binding, protein serine/threonine kinase activity, protein tyrosine kinase activity	protein phosphorylation	cellular_component	ATP binding, protein kinase activity, transferase activity, transferring phosphorus-containing groups	protein phosphorylation	null
Tb927.10.3350	hypothetical protein, conserved	53.5523	39.5936	45.3569	0.739344	0.846964	1.35255	1.18069	molecular_function	biological_process	cellular_component	null	transmembrane transport	integral to membrane
Tb927.10.3360	PTP1-interacting protein, 39 kDa	12.5997	10.3649	8.62036	0.822626	0.684171	1.21562	1.46162	magnesium-dependent protein serine/threonine phosphatase activity	protein dephosphorylation	cytosol, glycosome	null	null	null
Tb927.10.3370	60S acidic ribosomal protein P2, putative	375.431	384.337	452.1	1.02372	1.20422	0.976826	0.830415	structural constituent of ribosome	translation, translational elongation	intracellular, ribosome	null	null	null
Tb927.10.3380	60S acidic ribosomal protein P2, putative	14.8945	13.4553	16.7351	0.903378	1.12358	1.10696	0.890016	structural constituent of ribosome	translation, translational elongation	intracellular, ribosome	structural constituent of ribosome	translational elongation	intracellular, ribosome
Tb927.10.3390	predicted TLD domain protein	19.9493	16.538	18.2945	0.829004	0.917051	1.20627	1.09045	null	null	null	null	null	null
Tb927.10.340	mitochondrial structure specific endonuclease I (SSE-1), putative	28.666	27.9896	27.9453	0.976405	0.97486	1.02417	1.02579	5'-3' exonuclease activity	DNA catabolic process	mitochondrial part, mitochondrion	5'-3' exonuclease activity, DNA binding, catalytic activity	null	null
Tb927.10.3400	hypothetical protein, conserved	9.54137	9.69614	9.72232	1.01622	1.01897	0.984038	0.981388	null	null	null	null	null	null
Tb927.10.3410	hypothetical protein	2.81278	4.57506	4.57457	1.62653	1.62635	0.614807	0.614873	null	null	null	null	null	null
Tb927.10.3420	NADH-ubiquinone oxidoreductase c, putative	0.380764	0.389348	0.786564	1.02254	2.06575	0.977953	0.484085	null	null	null	null	null	null
Tb927.10.3430	hypothetical protein, conserved	24.4846	16.9578	21.8506	0.692591	0.892422	1.44385	1.12055	null	null	null	null	null	null
Tb927.10.3470	hypothetical protein, conserved	26.9657	21.0175	24.1368	0.779415	0.895091	1.28301	1.1172	null	null	null	protein binding	null	null
Tb927.10.3480	hypothetical protein, conserved	35.2285	32.6191	29.7351	0.925929	0.844064	1.08	1.18474	null	null	null	null	null	null
Tb927.10.3490	kinetoplastid-specific dual specificity phosphatase, putative	56.3268	45.6315	46.6124	0.810121	0.827535	1.23438	1.20841	null	null	null	null	null	null
Tb927.10.350	protein kinase, putative	8.0492	6.54042	7.68396	0.812555	0.954624	1.23069	1.04753	ATP binding, protein kinase activity, protein serine/threonine kinase activity, protein tyrosine kinase activity	protein phosphorylation	cellular_component	ATP binding, protein kinase activity, transferase activity, transferring phosphorus-containing groups	protein phosphorylation	null
Tb927.10.3500	RNA-binding protein, putative (RBSR4)	37.0725	25.4657	35.5019	0.686917	0.957634	1.45578	1.04424	RNA binding	RNA processing	cellular_component	nucleic acid binding	null	null
Tb927.10.3510	hypothetical protein, conserved	15.2822	11.7885	13.8586	0.771387	0.906842	1.29637	1.10273	RNA binding, pseudouridine synthase activity	pseudouridine synthesis	null	RNA binding, pseudouridine synthase activity	RNA modification, pseudouridine synthesis	null
Tb927.10.3520	protease regulatory ATPase subunit 4 (RPT4)	75.1363	61.0071	88.71	0.811952	1.18065	1.2316	0.846988	ATP binding, ATPase activity	ubiquitin-dependent protein catabolic process	cytoplasm, nucleus, proteasome regulatory particle	ATP binding, hydrolase activity, nucleoside-triphosphatase activity, nucleotide binding	protein catabolic process	cytoplasm
Tb927.10.3530	hypothetical protein, conserved	7.66939	5.35238	7.40349	0.697888	0.965329	1.43289	1.03592	null	null	null	null	null	null
Tb927.10.3540	hypothetical protein, conserved	99.6691	60.2788	87.4128	0.604789	0.87703	1.65347	1.14021	null	null	null	null	null	null
Tb927.10.3550	DNA repair helicase, putative	16.4944	13.2582	15.5026	0.803799	0.939873	1.24409	1.06397	DNA binding, DNA helicase activity	DNA repair	nucleus	ATP binding, ATP-dependent DNA helicase activity, ATP-dependent helicase activity, DNA binding, hydrolase activity, acting on acid anhydrides, hydrolase activity, acting on acid anhydrides, in phosphorus-containing anhydrides, nucleic acid binding	nucleobase-containing compound metabolic process	null
Tb927.10.3560	arginine N-methyltransferase, putative	55.0747	31.142	47.0217	0.565449	0.85378	1.7685	1.17126	histone-arginine N-methyltransferase activity	histone methylation	histone methyltransferase complex	null	null	null
Tb927.10.3570	KREX2 (KREX2)	48.1007	34.8159	45.5476	0.723813	0.94692	1.38157	1.05605	molecular_function	RNA modification	mRNA editing complex, mitochondrial mRNA editing complex, mitochondrial part	null	null	null
Tb927.10.3580	hypothetical protein, conserved	99.2758	112.953	103.348	1.13777	1.04102	0.878912	0.960595	null	null	mitochondrial part	null	null	null
Tb927.10.3590	hypothetical protein, conserved	45.35	33.4469	38.4914	0.737528	0.848763	1.35588	1.17818	null	null	mitochondrial part	null	null	null
Tb927.10.360	hypothetical protein, conserved	54.78	58.0493	57.0683	1.05968	1.04177	0.94368	0.959902	null	null	null	null	null	null
Tb927.10.3600	hypothetical protein, conserved	4.99441	3.74278	4.81172	0.749393	0.96342	1.33441	1.03797	null	null	null	null	null	null
Tb927.10.3610	hypothetical protein, conserved	30.873	25.2012	31.0528	0.816287	1.00582	1.22506	0.994211	null	null	mitochondrial part	null	null	null
Tb927.10.3620	Laminin-like protein, putative	81.3663	79.9181	65.6132	0.982202	0.806393	1.01812	1.24009	null	null	null	null	null	null
Tb927.10.3630	hypothetical protein, conserved	28.3556	27.7362	27.8941	0.978158	0.983725	1.02233	1.01654	null	null	null	null	null	null
Tb927.10.3640	hypothetical protein, conserved	67.5814	35.262	68.6087	0.521771	1.0152	1.91655	0.985027	null	null	null	null	null	null
Tb927.10.3650	NADH-dependent fumarate reductase, putative	17.0821	13.149	14.5133	0.76975	0.849617	1.29912	1.177	succinate dehydrogenase activity	thiamine biosynthetic process	null	oxidoreductase activity, succinate dehydrogenase activity	oxidation-reduction process	null
Tb927.10.3660	aspartate aminotransferase	78.9856	47.9773	57.3779	0.607419	0.726435	1.64631	1.37659	L-aspartate:2-oxoglutarate aminotransferase activity, pyridoxal phosphate binding	L-methionine salvage from methylthioadenosine, biosynthetic process	cytoplasm	pyridoxal phosphate binding, transferase activity	biosynthetic process	null
Tb927.10.3670	hypothetical protein, conserved	49.0734	33.643	47.5352	0.685566	0.968656	1.45865	1.03236	null	null	null	null	null	null
Tb927.10.3680	hypothetical protein, conserved	17.3045	10.1611	12.6677	0.587193	0.732043	1.70302	1.36604	null	null	null	null	null	null
Tb927.10.3690	rRNA dimethyltransferase, putative	22.6813	15.8647	17.1843	0.699462	0.757643	1.42967	1.31988	rRNA methyltransferase activity	rRNA modification	mitochondrial part, mitochondrion	rRNA (adenine-N6,N6-)-dimethyltransferase activity, rRNA methyltransferase activity	rRNA modification	null
Tb927.10.370	calcineurin B subunit, putative	50.361	66.8823	50.1337	1.32806	0.995487	0.75298	1.00453	calcium ion binding	biological_process	cellular_component	calcium ion binding	null	null
Tb927.10.3700	predicted CBS domain protein	10.9015	8.39601	8.80645	0.770172	0.807822	1.29841	1.2379	null	null	null	protein binding	null	null
Tb927.10.3710	proteasome activator protein PA26	360.622	310.279	386.381	0.860401	1.07143	1.16225	0.933332	null	proteolysis	proteasome activator complex	null	null	proteasome activator complex
Tb927.10.3720	hypothetical protein, conserved	50.7152	39.4598	45.2886	0.778067	0.892998	1.28524	1.11982	null	null	null	protein binding	null	null
Tb927.10.3730	hypothetical protein, conserved	62.4228	50.8379	48.6381	0.814413	0.779173	1.22788	1.28341	null	null	null	protein binding	null	null
Tb927.10.3740	hypothetical protein, conserved	34.8813	33.4055	25.2848	0.957693	0.724883	1.04418	1.37953	null	null	null	null	null	null
Tb927.10.3750	hypothetical protein, conserved	12.3804	7.36016	9.95591	0.5945	0.804166	1.68208	1.24352	null	null	null	null	null	null
Tb927.10.3760	vacuolar ATP synthase subunit d, putative	104.067	84.7051	98.0844	0.813947	0.942511	1.22858	1.061	hydrogen-exporting ATPase activity, phosphorylative mechanism, proton-transporting ATPase activity, rotational mechanism	ATP hydrolysis coupled proton transport, ATP synthesis coupled proton transport	proton-transporting two-sector ATPase complex, catalytic domain, vacuolar proton-transporting V-type ATPase complex	ATPase activity, coupled to transmembrane movement of substances	null	null
Tb927.10.3770	predicted TPR repeat protein	46.5212	34.3052	41.7647	0.737411	0.897757	1.3561	1.11389	molecular_function	biological_process	cellular_component, mitochondrial part	protein binding	null	null
Tb927.10.3780	hypothetical protein, conserved	13.2021	8.41122	10.4213	0.637113	0.789364	1.56958	1.26684	null	null	null	null	null	null
Tb927.10.3790	hypothetical protein, conserved	14.9906	12.4836	13.2981	0.832758	0.887097	1.20083	1.12727	null	null	null	binding	null	null
Tb927.10.380	mitochondrial RNA binding complex 1 subunit (PPR5)	59.3389	72.4758	62.1087	1.22139	1.04668	0.818741	0.955404	RNA binding	RNA polyadenylation	mitochondrial part, mitochondrion	null	null	null
Tb927.10.3800	predicted RING finger protein	31.395	22.0853	25.2201	0.703465	0.803316	1.42153	1.24484	zinc ion binding	biological_process	cellular_component	protein binding, zinc ion binding	null	null
Tb927.10.3810	hypothetical protein, conserved	36.6959	29.5987	32.4135	0.806595	0.8833	1.23978	1.13212	null	null	null	null	null	null
Tb927.10.3820	hypothetical protein, conserved	27.8626	21.7952	24.0669	0.782238	0.863768	1.27838	1.15772	null	null	null	null	null	null
Tb927.10.3830	hypothetical protein	1006.57	1045.94	1098.96	1.03911	1.09179	0.962361	0.915931	null	null	null	null	null	null
Tb927.10.3840	60S ribosomal protein L18a, putative	1262.48	849.605	1226.05	0.672967	0.971149	1.48596	1.02971	structural constituent of ribosome	translation	intracellular, ribosome	structural constituent of ribosome	translation	ribosome
Tb927.10.3850	hypothetical protein, conserved	32.5979	32.9225	31.9019	1.00996	0.978649	0.99014	1.02182	null	null	null	null	null	null
Tb927.10.3860	SNF-7-like protein, putative	48.5703	39.6406	43.5125	0.81615	0.895867	1.22527	1.11624	molecular_function	protein transport, vesicle-mediated transport	cellular_component	null	protein transport	null
Tb927.10.3870	hypothetical protein, conserved	7.20178	6.4706	6.0686	0.898472	0.842653	1.113	1.18673	molecular_function	biological_process	cellular_component	protein binding	null	null
Tb927.10.3880	hypothetical protein, conserved	52.5739	41.4946	43.8161	0.789261	0.833418	1.26701	1.19988	null	null	null	null	null	null
Tb927.10.3890	phosphatidylinositol-4-phosphate 5-kinase, putative (PIP5KII-alpha)	21.5569	13.5648	15.3648	0.629253	0.712753	1.58918	1.40301	molecular_function, phosphatidylinositol phosphate kinase activity	biological_process, phosphatidylinositol metabolic process	cellular_component	phosphatidylinositol phosphate kinase activity	phosphatidylinositol metabolic process	null
Tb927.10.390	hypothetical protein, conserved	126.568	108.534	117.871	0.857517	0.931283	1.16616	1.07379	null	null	null	null	null	null
Tb927.10.3900	protein kinase, putative	15.4122	13.62	14.8651	0.883717	0.964502	1.13158	1.0368	ATP binding, protein kinase activity, protein serine/threonine kinase activity, protein tyrosine kinase activity	protein phosphorylation	null	ATP binding, protein kinase activity, transferase activity, transferring phosphorus-containing groups	protein phosphorylation	null
Tb927.10.3910	hypothetical protein, conserved	34.4551	23.4567	33.3554	0.68079	0.968083	1.46888	1.03297	null	null	null	null	null	null
Tb927.10.3920	hypothetical protein, conserved	12.4906	9.23871	12.7735	0.739651	1.02265	1.35199	0.977856	null	null	null	null	null	null
Tb927.10.3930	40S ribosomal protein S3A, putative	1181.92	1065.29	1225.57	0.901325	1.03693	1.10948	0.964385	structural constituent of ribosome	translation	intracellular, ribosome	structural constituent of ribosome	translation	intracellular, ribosome
Tb927.10.3940	40S ribosomal protein S3A, putative	436.036	342.716	469.37	0.785981	1.07645	1.2723	0.92898	structural constituent of ribosome	translation	intracellular, ribosome	structural constituent of ribosome	translation	intracellular, ribosome
Tb927.10.3950	hypothetical protein, conserved	67.1959	69.8173	66.4531	1.03901	0.988946	0.962454	1.01118	null	null	null	null	null	null
Tb927.10.3960	hypothetical protein, conserved	18.3057	14.8715	19.6755	0.812398	1.07483	1.23092	0.930376	null	null	null	null	null	null
Tb927.10.3970	hypothetical protein, conserved	8.14398	8.50983	8.93209	1.04492	1.09677	0.957009	0.911767	null	cell redox homeostasis	null	null	cell redox homeostasis	null
Tb927.10.3980	hypothetical protein	31.9652	17.5599	17.2853	0.549345	0.540754	1.82035	1.84927	null	null	null	null	ion transport	membrane
Tb927.10.3990	DHH1 (DHH1)	189.312	139.53	178.149	0.737036	0.941032	1.35678	1.06266	ATP binding, ATP-dependent helicase activity, helicase activity	nucleobase-containing compound metabolic process	cellular_component	ATP binding, ATP-dependent helicase activity, helicase activity, nucleic acid binding	null	null
Tb927.10.40	hypothetical protein	1.10192	0.582396	1.57256	0.528528	1.42711	1.89205	0.700716	null	null	null	null	null	null
Tb927.10.400	hypothetical protein, conserved	18.0308	20.3549	19.0403	1.1289	1.05599	0.885822	0.946983	null	null	null	null	null	null
Tb927.10.4000	methylglutaconyl-CoA hydratase, mitochondrial precursor, putative	142.74	136.623	142.795	0.957145	1.00038	1.04477	0.999618	catalytic activity	metabolic process	mitochondrial part, mitochondrion	catalytic activity	metabolic process	null
Tb927.10.4010	hypothetical protein, conserved	69.512	70.8269	74.7553	1.01892	1.07543	0.981435	0.929862	null	null	null	null	null	null
Tb927.10.4020	hypothetical protein, conserved	62.3656	65.512	45.3575	1.05045	0.727283	0.951973	1.37498	null	null	mitochondrial part	null	null	null
Tb927.10.4030	hypothetical protein	21.5507	17.2175	16.9571	0.79893	0.786847	1.25167	1.2709	null	null	null	null	null	null
Tb927.10.4040	3-keto-dihydrosphingosine reductase	111.234	127.752	101.88	1.14849	0.915902	0.870706	1.09182	3-dehydrosphinganine reductase activity	fatty acid biosynthetic process	endoplasmic reticulum membrane	oxidoreductase activity	metabolic process	null
Tb927.10.4050	serine palmitoyltransferase, putative	11.2204	14.6558	9.54861	1.30617	0.851002	0.765595	1.17509	pyridoxal phosphate binding, serine C-palmitoyltransferase activity, transferase activity, transferring nitrogenous groups	biosynthetic process	cellular_component	pyridoxal phosphate binding, transferase activity	biosynthetic process	null
Tb927.10.4060	hypothetical protein, conserved	85.9966	79.1168	87.2117	0.919999	1.01413	1.08696	0.986067	molecular_function	biological_process	cellular_component	protein binding	null	null
Tb927.10.4070	hypothetical protein, conserved	70.1775	71.9032	59.4552	1.02459	0.847211	0.976	1.18034	null	null	null	null	null	null
Tb927.10.4080	hypothetical protein, conserved	44.7687	40.6948	38.4701	0.909	0.859307	1.10011	1.16373	null	fatty acid metabolic process	mitochondrial part	null	oxidation-reduction process	null
Tb927.10.4090	hypothetical protein, conserved	77.1994	162.635	88.212	2.10669	1.14265	0.474679	0.875157	null	null	null	null	null	null
Tb927.10.410	hypothetical protein, conserved	24.527	19.7597	18.2765	0.805633	0.745159	1.24126	1.34199	molecular_function	biological_process	cellular_component	null	null	null
Tb927.10.4100	hypothetical protein, conserved	48.806	49.4732	43.3857	1.01367	0.88894	0.986515	1.12494	null	null	null	null	null	null
Tb927.10.4110	60S ribosomal protein L30 (RPL30)	387.339	355.286	387.592	0.917248	1.00066	1.09022	0.999345	structural constituent of ribosome	translation	intracellular, ribosome	null	null	null
Tb927.10.4120	60S ribosomal protein L30 (RPL30)	656.576	501.683	791.833	0.764089	1.206	1.30875	0.829185	structural constituent of ribosome	translation	intracellular, ribosome	null	null	null
Tb927.10.4130	NDUFA5/B13 subunit, putative	66.8863	93.7187	52.1475	1.40116	0.779644	0.713692	1.28264	null	null	mitochondrial part	null	null	null
Tb927.10.4140	hypothetical protein, conserved	288.009	383.544	292.539	1.33171	1.01573	0.750916	0.984514	null	null	null	null	null	null
Tb927.10.4150	hypothetical protein, unlikely	68.9271	87.724	56.0284	1.27271	0.812864	0.785727	1.23022	null	null	null	null	null	null
Tb927.10.4160	predicted zinc finger protein	77.5495	77.7177	66.7327	1.00217	0.860518	0.997835	1.16209	zinc ion binding	biological_process	cellular_component	protein binding, zinc ion binding	null	null
Tb927.10.4170	hypothetical protein, conserved	28.3475	26.0908	24.9567	0.920389	0.880383	1.0865	1.13587	null	null	null	null	null	null
Tb927.10.4180	TFIIF-stimulated CTD phosphatase, putative	188.092	115.966	179.62	0.61654	0.954959	1.62195	1.04717	null	biological_process	cellular_component	protein binding	null	null
Tb927.10.4190	hypothetical protein	3.83909	0.250102	1.74038	0.0651461	0.45333	15.3501	2.2059	null	null	null	null	null	null
Tb927.10.420	hypothetical protein, conserved	37.072	41.844	34.5253	1.12872	0.931304	0.885959	1.07376	null	null	null	protein binding	null	null
Tb927.10.4200	hypothetical protein, conserved	35.3775	34.2844	40.9523	0.969102	1.15758	1.03188	0.863873	null	null	null	null	null	null
Tb927.10.4210	hypothetical protein, conserved	50.3808	49.3145	54.1279	0.978837	1.07438	1.02162	0.930773	null	null	null	null	null	null
Tb927.10.4220	hypothetical protein, conserved	44.2282	55.0582	41.875	1.24487	0.946793	0.8033	1.0562	null	null	null	null	null	null
Tb927.10.4230	hypothetical protein, conserved	103.213	115.668	100.979	1.12067	0.978356	0.892321	1.02212	null	transport	membrane	null	null	null
Tb927.10.4240	hypothetical protein, conserved	302.67	365.925	338.98	1.20899	1.11997	0.827135	0.892883	null	null	mitochondrial inner membrane, mitochondrial part	null	null	null
Tb927.10.4250	ADP-ribosylation factor-like 2, arl2 (ARL2)	102.52	136.875	106.04	1.33511	1.03434	0.749003	0.966804	GTP binding	cytokinesis, intracellular protein transport, small GTPase mediated signal transduction	cytoplasm	GTP binding	intracellular protein transport, small GTPase mediated signal transduction	intracellular
Tb927.10.4260	hypothetical protein, conserved	141.594	156.048	151.772	1.10209	1.07189	0.907371	0.932935	null	null	null	null	null	null
Tb927.10.4270	coatomer zeta subunit, putative,cytosolic coat protein, putative (zeta-CoP)	116.226	161.783	149.781	1.39197	1.28871	0.718406	0.775973	null	intracellular protein transport, vesicle-mediated transport	membrane coat	null	transport	null
Tb927.10.4280	hypothetical protein, conserved	56.9222	80.5395	62.333	1.41491	1.09506	0.706761	0.913196	ubiquinol-cytochrome-c reductase activity	mitochondrial electron transport, ubiquinol to cytochrome c	mitochondrial part	ubiquinol-cytochrome-c reductase activity	mitochondrial electron transport, ubiquinol to cytochrome c	null
Tb927.10.4290	hypothetical protein, conserved	81.7717	97.5955	86.2031	1.19351	1.05419	0.837864	0.948594	null	null	null	null	null	null
Tb927.10.430	hypothetical protein, conserved	63.5493	65.0583	63.1633	1.02375	0.993926	0.976805	1.00611	heme binding, peroxidase activity	response to oxidative stress	mitochondrial part	heme binding, peroxidase activity	oxidation-reduction process, response to oxidative stress	null
Tb927.10.4300	Trk system potassium uptake protein (HKT1)	39.0008	50.383	40.3955	1.29185	1.03576	0.774087	0.965472	cation transmembrane transporter activity	potassium ion homeostasis, potassium ion transport	null	cation transmembrane transporter activity	cation transport, transmembrane transport	null
Tb927.10.4310	prohibitin 2, putative (PHB2)	172.861	184.607	178.565	1.06795	1.033	0.936374	0.968058	molecular_function	proteolysis, regulation of mitochondrial translation, replicative cell aging	membrane, mitochondrion	null	null	null
Tb927.10.4320	hypothetical protein, conserved	41.0659	56.9834	42.2155	1.38761	1.02799	0.720665	0.97277	null	null	null	null	null	null
Tb927.10.4330	2-oxoisovalerate dehydrogenase beta subunit, mitochondrial precursor, putative	63.9771	91.5955	74.7796	1.43169	1.16885	0.698474	0.855541	3-methyl-2-oxobutanoate dehydrogenase (2-methylpropanoyl-transferring) activity	metabolic process	mitochondrial alpha-ketoglutarate dehydrogenase complex, mitochondrial part, mitochondrion	catalytic activity	metabolic process	null
Tb927.10.4340	hypothetical protein	1.20415	17.2132	1.75163	14.2949	1.45466	0.0699551	0.687447	molecular_function	biological_process	cellular_component	null	null	null
Tb927.10.4350	hypothetical protein	0	0	0.0598174	div 0	div 0	div 0	0	null	null	null	null	null	null
Tb927.10.4360	hypothetical protein	13.4471	36.6049	12.1891	2.72214	0.90645	0.367359	1.10321	null	null	null	null	null	null
Tb927.10.4370	expression site-associated gene (ESAG) protein, putative,expression site-associated gene 3 (ESAG3) protein, putative	6.88065	11.1207	6.28921	1.61623	0.914044	0.618723	1.09404	molecular_function	biological_process	integral to membrane	null	null	null
Tb927.10.4380	hypothetical protein	6.66108	9.15452	4.87326	1.37433	0.731602	0.727627	1.36686	null	null	null	null	null	null
Tb927.10.4390	hypothetical protein	5.98771	8.63922	5.03851	1.44282	0.841475	0.693085	1.18839	null	null	null	null	null	null
Tb927.10.440	hypothetical protein, conserved	38.811	37.2433	37.5153	0.959607	0.966615	1.04209	1.03454	null	null	null	null	null	null
Tb927.10.4400	hypothetical protein, conserved	6.90021	10.9245	7.43214	1.58321	1.07709	0.631629	0.928428	null	null	null	null	null	null
Tb927.10.4410	hypothetical protein	11.0926	13.7419	13.5758	1.23883	1.22386	0.807212	0.817089	null	null	null	null	null	null
Tb927.10.4420	hypothetical protein	13.1302	20.3651	13.8711	1.55101	1.05643	0.64474	0.946584	null	null	null	null	null	null
Tb927.10.4430	pumillo RNA binding protein PUF1 (PUF1)	61.0209	68.8242	60.8537	1.12788	0.997259	0.886621	1.00275	RNA binding	cell growth, mRNA metabolic process	cytoplasm	RNA binding, binding	null	null
Tb927.10.4440	predicted SAP domain protein	99.5496	86.5398	90.7363	0.869313	0.911468	1.15033	1.09713	nucleic acid binding	null	null	nucleic acid binding	null	null
Tb927.10.4450	stress-inducible protein STI1-like, putative	297.071	218.283	287.51	0.734783	0.967815	1.36095	1.03326	molecular_function	biological_process	cellular_component	protein binding	null	null
Tb927.10.4460	leucine carboxyl methyltransferase, putative	84.7323	75.5675	86.6945	0.891839	1.02316	1.12128	0.977366	protein C-terminal carboxyl O-methyltransferase activity	cellular protein modification process	cellular_component	methyltransferase activity	null	null
Tb927.10.4470	hypothetical protein, conserved	52.1489	41.5376	47.7927	0.796519	0.916466	1.25546	1.09115	null	null	null	binding	null	null
Tb927.10.4480	DNA damage repair protein, putative	59.5115	54.9273	56.9265	0.922969	0.956563	1.08346	1.04541	damaged DNA binding	DNA repair	nucleus	DNA-directed DNA polymerase activity, damaged DNA binding	DNA repair	null
Tb927.10.4490	hypothetical protein, conserved	47.5962	36.9924	47.7613	0.777212	1.00347	1.28665	0.996543	null	null	null	null	null	null
Tb927.10.450	hypothetical protein, conserved	170.111	198.722	166.513	1.16819	0.978846	0.856026	1.02161	null	ciliary or flagellar motility	null	null	null	null
Tb927.10.4500	mRNA capping methyltransferase, putative	88.2478	95.5922	104.21	1.08323	1.18088	0.923169	0.846828	methyltransferase activity	7-methylguanosine mRNA capping	nucleus	null	7-methylguanosine mRNA capping	null
Tb927.10.4510	hypothetical protein, conserved	95.0946	94.6975	89.4575	0.995824	0.940721	1.00419	1.06301	null	null	null	null	null	null
Tb927.10.4520	fructose- 2,6- bisphosphatase-like protein	69.7354	62.7173	61.3274	0.899362	0.87943	1.1119	1.1371	ATP binding, catalytic activity	fructose 2,6-bisphosphate metabolic process, metabolic process	cellular_component	null	null	null
Tb927.10.4530	hypothetical protein, conserved	49.2489	71.5492	49.5072	1.45281	1.00525	0.688322	0.994782	null	null	null	null	null	null
Tb927.10.4540	ARP2/3 complex subunit, putative	22.6334	43.8702	26.3732	1.93829	1.16523	0.515918	0.858199	actin binding	cytoskeleton organization, regulation of actin filament polymerization	Arp2/3 protein complex, cytoskeleton	null	regulation of actin filament polymerization	cytoskeleton
Tb927.10.4550	hypothetical protein, conserved	120.334	188.546	132.311	1.56686	1.09953	0.638221	0.909482	null	null	mitochondrial part	null	null	null
Tb927.10.4560	elongation factor 2	68.9596	42.0154	66.9474	0.609276	0.97082	1.64129	1.03006	GTP binding, GTPase activity	translation	null	null	null	null
Tb927.10.4570	elongation factor 2	114.201	67.9879	107.73	0.595333	0.943332	1.67973	1.06007	GTP binding, GTPase activity	translation	null	GTP binding, GTPase activity	null	null
Tb927.10.4580	hypothetical protein, conserved	65.4221	72.1244	69.3631	1.10245	1.06024	0.907074	0.943184	null	null	null	null	null	null
Tb927.10.4590	mitochondrial inner membrane signal peptidase, putative,serine peptidase clan SF, family S26B, putative	59.531	115.142	70.9103	1.93415	1.19115	0.517022	0.839526	serine-type peptidase activity	proteolysis, signal peptide processing	mitochondrial part, mitochondrion	null	null	null
Tb927.10.460	NIMA-related protein kinase (NRKC)	18.0568	14.6031	15.3315	0.808728	0.84907	1.23651	1.17776	ATP binding, protein kinase activity, protein serine/threonine kinase activity, protein tyrosine kinase activity	protein phosphorylation, regulation of cytokinesis	microtubule basal body	ATP binding, protein kinase activity, transferase activity, transferring phosphorus-containing groups	protein phosphorylation	null
Tb927.10.4600	predicted SET domain protein	25.2772	22.1409	28.7662	0.875924	1.13803	1.14165	0.878714	molecular_function	biological_process	cellular_component	protein binding	null	null
Tb927.10.4610	dolicholphosphate-mannose synthase, putative (DPMS)	108.927	131.087	126.2	1.20344	1.15858	0.830952	0.863128	dolichyl-phosphate beta-D-mannosyltransferase activity	GPI anchor biosynthetic process	null	null	null	null
Tb927.10.4620	peptidyl-prolyl cis-trans isomerase, putative (PPIase)	252.185	302.081	266.147	1.19786	1.05537	0.834825	0.947539	FK506 binding, peptidyl-prolyl cis-trans isomerase activity	protein folding	cellular_component	null	protein folding	null
Tb927.10.4630	hypothetical protein, conserved	82.8467	82.36	85.0687	0.994126	1.02682	1.00591	0.97388	null	null	null	null	null	null
Tb927.10.4640	eukaryotic translation initiation factor 3 subunit L, putative	215.185	155.975	226.313	0.724838	1.05171	1.37962	0.950833	translation initiation factor activity	translational initiation	eukaryotic translation initiation factor 3 complex	null	null	null
Tb927.10.4650	hypothetical protein, conserved	49.0915	62.924	45.6663	1.28177	0.930228	0.780171	1.07501	null	null	null	protein binding	null	null
Tb927.10.4660	hypothetical protein, conserved	91.9461	132.073	91.5879	1.43642	0.996104	0.696175	1.00391	null	transcription, DNA-dependent	null	null	transcription, DNA-dependent	null
Tb927.10.4670	hypothetical protein, conserved	101.391	106.211	105.413	1.04754	1.03967	0.954622	0.961848	null	null	null	null	null	null
Tb927.10.4680	NUDIX hydrolase, conserved,predicted MutT/NUDIX family protein	75.7296	105.951	66.5216	1.39907	0.878409	0.714763	1.13842	hydrolase activity	metabolic process	cellular_component	hydrolase activity	null	null
Tb927.10.4690	dynein light chain, putative	208.862	252.935	267.222	1.21102	1.27942	0.825753	0.781604	microtubule motor activity	microtubule-based process	microtubule associated complex	null	microtubule-based process	microtubule associated complex
Tb927.10.470	choline dehydrogenase, putative	28.2019	17.9409	19.6679	0.636159	0.697396	1.57193	1.43391	choline dehydrogenase activity, oxidoreductase activity, acting on paired donors, with incorporation or reduction of molecular oxygen	carotenoid biosynthetic process, glycine betaine biosynthetic process from choline	mitochondrial part, mitochondrion	flavin adenine dinucleotide binding, oxidoreductase activity, acting on CH-OH group of donors	oxidation-reduction process	null
Tb927.10.4700	dolicholphosphate-mannose synthase, putative	69.7285	76.5213	76.5797	1.09742	1.09826	0.91123	0.910535	dolichyl-phosphate beta-D-mannosyltransferase activity	dolichol-linked oligosaccharide biosynthetic process	endoplasmic reticulum membrane	null	null	null
Tb927.10.4710	proteasome beta 2 subunit, putative,20S proteasome subunit	236.331	246.876	267.686	1.04462	1.13268	0.957284	0.882863	endopeptidase activity, threonine-type endopeptidase activity	ubiquitin-dependent protein catabolic process	proteasome core complex, proteasome core complex, beta-subunit complex	threonine-type endopeptidase activity	proteolysis involved in cellular protein catabolic process	proteasome core complex
Tb927.10.4720	hypothetical protein, conserved	37.3846	35.7167	33.9684	0.955386	0.90862	1.0467	1.10057	molecular_function	biological_process	cellular_component	protein binding	null	null
Tb927.10.4730	ribonuclease HII, putative	44.159	53.4748	45.1822	1.21096	1.02317	0.825791	0.977354	RNA binding, endoribonuclease activity, ribonuclease H activity	RNA catabolic process	cellular_component	nucleic acid binding	null	null
Tb927.10.4740	nucleolar RNA-binding protein, putative	211.155	219.631	244.02	1.04014	1.15565	0.961405	0.865317	RNA binding	rRNA metabolic process	nucleolus	null	null	null
Tb927.10.4750	hypothetical protein, conserved	40.1655	45.2004	37.5601	1.12535	0.935134	0.888609	1.06937	molecular_function	biological_process	cellular_component	null	null	null
Tb927.10.4760	hypothetical protein, conserved	263.989	262.319	276.499	0.993675	1.04739	1.00637	0.954754	null	null	null	null	null	membrane
Tb927.10.4770	phosphatidylinositol-4-phosphate 5-kinase, putative	122.425	117.001	115.902	0.955695	0.946719	1.04636	1.05628	1-phosphatidylinositol-4-phosphate 5-kinase activity	phosphatidylinositol metabolic process	cellular_component	phosphatidylinositol phosphate kinase activity	phosphatidylinositol metabolic process	null
Tb927.10.4780	GPI inositol deacylase precursor (GPIdeAc)	59.4838	42.7184	50.9729	0.718151	0.85692	1.39246	1.16697	phosphatidylinositol deacylase activity	GPI anchor biosynthetic process	membrane	null	null	null
Tb927.10.4790	hypothetical protein, conserved	127.517	183.919	136.108	1.4423	1.06737	0.693335	0.936886	null	null	null	null	null	null
Tb927.10.480	hypothetical protein, conserved	11.1678	13.0666	8.88086	1.17003	0.79522	0.85468	1.25751	null	null	null	null	null	null
Tb927.10.4800	hypothetical protein, conserved	44.867	36.5857	41.1933	0.815427	0.91812	1.22635	1.08918	null	null	null	null	null	null
Tb927.10.4810	hypothetical protein, conserved	79.0811	61.1789	69.2261	0.773623	0.875381	1.29262	1.14236	null	null	null	null	null	null
Tb927.10.4820	hypothetical protein, conserved	88.2516	107.202	88.9877	1.21473	1.00834	0.823227	0.991728	null	null	null	null	null	null
Tb927.10.4830	hypothetical protein, conserved	195.767	248.608	183.874	1.26992	0.939253	0.787451	1.06468	null	null	null	null	null	null
Tb927.10.4840	transcription factor IIa, putative (TFIIA-2)	150.615	130.593	142.125	0.867065	0.943627	1.15332	1.05974	null	null	null	null	null	null
Tb927.10.4850	hypothetical protein, conserved	143.767	158.427	137.108	1.10197	0.953678	0.907469	1.04857	null	null	mitochondrial part	null	null	null
Tb927.10.4860	hypothetical protein, conserved	42.4016	38.1879	35.8407	0.900623	0.845267	1.11034	1.18306	null	null	null	null	null	null
Tb927.10.4870	tRNA-dihydrouridine synthase 2, putative	41.3776	28.5598	34.6589	0.690222	0.837623	1.44881	1.19385	flavin adenine dinucleotide binding, tRNA dihydrouridine synthase activity	oxidation-reduction process, tRNA modification	cellular_component	flavin adenine dinucleotide binding, tRNA dihydrouridine synthase activity	oxidation-reduction process, tRNA processing	null
Tb927.10.4880	hypothetical protein, conserved	149.233	133.635	125.771	0.895476	0.842783	1.11672	1.18654	null	null	mitochondrial part	null	null	null
Tb927.10.4890	hypothetical protein, conserved	84.9251	58.821	71.4233	0.692622	0.841015	1.44379	1.18904	null	null	null	null	null	null
Tb927.10.490	hypothetical protein	1.30189	1.83372	1.1875	1.40851	0.912137	0.709972	1.09633	null	null	null	null	null	null
Tb927.10.4900	TPR-repeat-containing chaperone protein DNAJ, putative,TPR repeat protein	128.931	102.67	134.05	0.796314	1.0397	1.25579	0.961817	heat shock protein binding, protein binding	protein folding	cellular_component	heat shock protein binding, protein binding	null	null
Tb927.10.4910	mitochondrial carrier protein (MCP4)	40.179	34.3309	34.8709	0.854448	0.86789	1.17035	1.15222	binding	transport	mitochondrial inner membrane, mitochondrial part	null	null	null
Tb927.10.4920	hypothetical protein, conserved	61.5885	63.2067	50.899	1.02628	0.826436	0.974398	1.21002	null	null	null	null	null	null
Tb927.10.4930	protein phosphatase 2C, putative	60.828	69.4482	58.7849	1.14171	0.966411	0.875876	1.03476	phosphatase activity	dephosphorylation	protein serine/threonine phosphatase complex	catalytic activity	null	null
Tb927.10.4940	Nuclear Dbf2-related kinase (PK50)	122.888	89.8774	127.292	0.731377	1.03584	1.36728	0.965404	ATP binding, protein kinase activity, protein serine/threonine kinase activity, protein tyrosine kinase activity	cytokinesis, protein phosphorylation, regulation of cell cycle	cytoplasm, cytosol, kinetoplast, nucleus	ATP binding, protein kinase activity, transferase activity, transferring phosphorus-containing groups	protein phosphorylation	null
Tb927.10.4950	U2 small nuclear ribonucleoprotein 16.5K	178.68	172.71	195.362	0.966586	1.09336	1.03457	0.914613	RNA binding	alternative nuclear mRNA splicing, via spliceosome	U2 snRNP, nucleus	null	null	null
Tb927.10.4960	hypothetical protein	16.1191	5.55655	12.1821	0.344719	0.755755	2.90092	1.32318	null	null	null	null	null	null
Tb927.10.4970	hypothetical protein, conserved	71.467	55.1788	87.8891	0.772088	1.22979	1.29519	0.813149	null	null	null	null	null	null
Tb927.10.4980	ubiquitin-like protein DSK2, putative (DSK2)	250.606	151.607	220.208	0.604961	0.878704	1.653	1.13804	protein binding, bridging	DNA replication, chromosome organization, chromosome segregation	nucleus	protein binding	null	null
Tb927.10.4990	cell division related protein kinase 2, putative,CDC2-related protein kinase (CRK3)	85.3863	54.004	91.7752	0.632467	1.07482	1.58111	0.930385	ATP binding, protein serine/threonine kinase activity, protein tyrosine kinase activity	cell cycle, protein phosphorylation	cellular_component, mitochondrial part	ATP binding, protein kinase activity, transferase activity, transferring phosphorus-containing groups	protein phosphorylation	null
Tb927.10.50	hypothetical protein, unlikely	0.0255054	0.070293	0	2.75601	0	0.362844	div 0	null	null	null	null	null	null
Tb927.10.500	hypothetical protein	0.965866	2.31407	1.0888	2.39585	1.12728	0.417389	0.88709	null	null	null	null	null	null
Tb927.10.5000	hypothetical protein, conserved	118.266	160.837	148.682	1.35996	1.25718	0.735317	0.795434	null	null	null	null	null	null
Tb927.10.5010	Mitochondrial elongation factor G, putative	91.2264	77.2041	94.895	0.846292	1.04021	1.18163	0.96134	GTPase activity, translation elongation factor activity	translational elongation	intracellular, mitochondrial part	GTP binding, GTPase activity, translation elongation factor activity	translational elongation	intracellular
Tb927.10.5020	hypothetical protein, conserved	73.1224	83.1024	74.2637	1.13648	1.01561	0.879907	0.984633	RNA binding, translation initiation factor activity	translational initiation	cytoplasm	RNA binding, translation initiation factor activity	translational initiation	cytoplasm
Tb927.10.5030	ubiquitin/ribosomal protein S27a, putative	2229.64	1805.64	2650.13	0.809837	1.18859	1.23482	0.841333	heme binding, structural constituent of ribosome	ribosome biogenesis, translation	intracellular, ribosome	structural constituent of ribosome	translation	intracellular, ribosome
Tb927.10.5040	chaperone protein DNAj, putative	87.9388	82.5538	81.3308	0.938765	0.924857	1.06523	1.08125	heat shock protein binding, protein binding, unfolded protein binding	protein folding	cellular_component	heat shock protein binding	null	null
Tb927.10.5050	hypothetical protein, conserved	239.353	389.932	273.034	1.62911	1.14072	0.613832	0.876642	hydrogen ion transporting ATP synthase activity, rotational mechanism, proton-transporting ATPase activity, rotational mechanism	ATP synthesis coupled proton transport	mitochondrial part, mitochondrial proton-transporting ATP synthase complex, catalytic core F(1)	hydrogen ion transporting ATP synthase activity, rotational mechanism, proton-transporting ATPase activity, rotational mechanism	ATP synthesis coupled proton transport	mitochondrial proton-transporting ATP synthase complex, catalytic core F(1)
Tb927.10.5060	hypothetical protein, conserved	116.695	172.095	113.075	1.47474	0.968986	0.678084	1.03201	null	null	mitochondrial part	null	null	null
Tb927.10.5070	ribonuclease H, putative	72.4052	65.7611	69.1277	0.908237	0.954733	1.10103	1.04741	RNA binding, ribonuclease H activity	RNA catabolic process	nucleus	nucleic acid binding, ribonuclease H activity	RNA metabolic process	null
Tb927.10.5080	GPI transamidase component Tta2 (TTA2)	86.5511	82.6818	88.0773	0.955295	1.01763	1.0468	0.982671	GPI-anchor transamidase activity	null	GPI-anchor transamidase complex	null	null	null
Tb927.10.5090	hypothetical protein, conserved	42.9677	30.0196	34.2125	0.698654	0.796237	1.43132	1.25591	null	null	null	null	null	null
Tb927.10.510	hypothetical protein, conserved	42.2332	38.3372	43.456	0.90775	1.02895	1.10162	0.971861	null	null	null	null	null	null
Tb927.10.5100	hypothetical protein	30.0735	55.0267	37.1046	1.82974	1.2338	0.546526	0.810507	null	null	null	null	null	null
Tb927.10.5110	KREPA4 (KREPA4)	105.066	154.305	92.3	1.46864	0.878492	0.6809	1.13831	RNA binding	RNA modification	mitochondrial mRNA editing complex, mitochondrial part	null	null	null
Tb927.10.5120	KREPA6 (KREPA6)	166.168	233.402	185.595	1.40462	1.11691	0.711936	0.895324	RNA binding, endonuclease activity	RNA modification	mitochondrial mRNA editing complex, mitochondrial part	single-stranded DNA binding	null	null
Tb927.10.5130	hypothetical protein, conserved	130.806	141.844	119.049	1.08438	0.910121	0.922182	1.09875	molecular_function	biological_process	cellular_component	null	null	null
Tb927.10.5140	protein kinase, putative,mitogen-activated protein kinase 2, putative	21.3098	27.2333	19.0564	1.27797	0.894256	0.78249	1.11825	ATP binding, protein kinase activity, protein serine/threonine kinase activity, protein tyrosine kinase activity	protein phosphorylation	cellular_component	ATP binding, protein kinase activity, transferase activity, transferring phosphorus-containing groups	protein phosphorylation	null
Tb927.10.5150	zinc finger protein family member, putative (ZC3H31)	7.10795	11.3501	6.91908	1.59682	0.973429	0.626246	1.0273	RNA binding, zinc ion binding	biological_process	cellular_component	nucleic acid binding, zinc ion binding	null	null
Tb927.10.5160	hypothetical protein	0.474886	1.38516	0.868536	2.91682	1.82894	0.34284	0.546766	null	null	null	null	null	null
Tb927.10.5170	hypothetical protein, conserved	27.2924	22.9097	23.7086	0.839415	0.868687	1.19131	1.15116	damaged DNA binding	nucleotide-excision repair, proteasomal ubiquitin-dependent protein catabolic process	null	damaged DNA binding	nucleotide-excision repair, proteasomal ubiquitin-dependent protein catabolic process	null
Tb927.10.5180	TPR-repeat-containing chaperone protein DNAJ, putative	14.5137	11.4419	13.6035	0.788351	0.937288	1.26847	1.06691	heat shock protein binding, protein binding	biological_process, protein folding	cellular_component	heat shock protein binding, protein binding	null	null
Tb927.10.5190	hypothetical protein	9.93323	12.6979	8.56301	1.27832	0.862057	0.782275	1.16002	null	null	null	null	null	null
Tb927.10.520	hypothetical protein, conserved	163.425	106.253	158.914	0.650164	0.972398	1.53807	1.02838	null	null	mitochondrial inner membrane, mitochondrial part, mitochondrion	null	null	null
Tb927.10.5200	hypothetical protein, conserved	54.1724	53.06	55.8162	0.979465	1.03034	1.02097	0.97055	null	null	null	null	null	null
Tb927.10.5210	TFIIH basal transcription factor subunit (p52)	49.2564	54.9309	44.8691	1.11521	0.910931	0.896696	1.09778	sequence-specific DNA binding transcription factor activity	DNA repair, regulation of transcription, DNA-dependent	nucleus	null	DNA repair, regulation of transcription, DNA-dependent	nucleus
Tb927.10.5220	hypothetical protein, conserved	42.5214	37.1587	46.4408	0.873883	1.09218	1.14432	0.915604	null	null	mitochondrial part	binding	null	null
Tb927.10.5230	ADP-ribosylation factor, putative	119.662	121.129	124.526	1.01226	1.04065	0.98789	0.960939	GTP binding	intracellular protein transport, protein transport, small GTPase mediated signal transduction	cellular_component	GTP binding, cAMP-dependent protein kinase regulator activity	intracellular protein transport, signal transduction, small GTPase mediated signal transduction	intracellular
Tb927.10.5240	predicted nucleotide-binding protein	17.4771	20.2112	15.5572	1.15644	0.890146	0.864722	1.12341	null	null	null	protein binding	null	null
Tb927.10.5250	zinc finger protein family member, putative (ZC3H32)	41.7043	45.1822	32.9113	1.0834	0.789158	0.923024	1.26717	RNA binding, zinc ion binding	biological_process	cellular_component	nucleic acid binding, zinc ion binding	null	null
Tb927.10.5260	hypothetical protein, conserved	17.2435	14.6785	18.118	0.851243	1.05071	1.17475	0.951737	molecular_function	biological_process	cellular_component	protein binding	null	null
Tb927.10.5270	mitogen-activated protein kinase kinase 5, putative (MKK5)	36.1745	30.7462	34.7217	0.849941	0.959839	1.17655	1.04184	ATP binding, MAP kinase kinase activity, protein serine/threonine kinase activity, protein tyrosine kinase activity	positive regulation of MAP kinase activity, protein autophosphorylation, protein phosphorylation	cytoplasm	ATP binding, protein kinase activity, transferase activity, transferring phosphorus-containing groups	protein phosphorylation	null
Tb927.10.5280	pre-mRNA splicing factor ATP-dependent RNA helicase, putative,DEAH-box RNA helicase, putative	58.141	57.0395	53.2577	0.981054	0.916008	1.01931	1.09169	ATP binding, ATP-dependent RNA helicase activity, nucleic acid binding	RNA splicing, RNA splicing, via transesterification reactions	nucleus, spliceosomal complex	ATP binding, ATP-dependent helicase activity, helicase activity, nucleic acid binding	null	null
Tb927.10.5290	HIRA-interacting protein 5, putative	72.0527	81.9112	69.0499	1.13682	0.958326	0.879644	1.04349	iron-sulfur cluster binding, protein binding	cellular iron ion homeostasis, iron-sulfur cluster assembly	mitochondrion	iron ion binding, iron-sulfur cluster binding	iron-sulfur cluster assembly	null
Tb927.10.530	hypothetical protein, conserved	17.6811	12.3466	18.8148	0.698291	1.06412	1.43207	0.939747	null	null	null	null	null	null
Tb927.10.5300	eukaryotic translation initiation factor 6 (eIF-6), putative	229.581	207.059	253.426	0.901897	1.10386	1.10877	0.905909	ribosome binding	mature ribosome assembly	null	ribosome binding	mature ribosome assembly	null
Tb927.10.5310	protein kinase, putative,SNF1-related protein kinases, putative	15.8569	13.3609	13.1847	0.842589	0.831478	1.18682	1.20268	ATP binding, protein serine/threonine kinase activity, protein tyrosine kinase activity	protein phosphorylation	cellular_component	ATP binding, protein kinase activity, protein serine/threonine kinase activity, transferase activity, transferring phosphorus-containing groups	protein phosphorylation	null
Tb927.10.5320	RNA editing endoribonuclease (KREN3)	40.4198	28.9008	32.4786	0.715016	0.803532	1.39857	1.24451	RNA binding, cytochrome-c oxidase activity, nuclease activity, ribonuclease III activity	RNA processing, mRNA modification	mitochondrial mRNA editing complex, mitochondrial part	RNA binding, ribonuclease III activity	RNA processing	null
Tb927.10.5330	40S ribosomal protein S18, putative	521.098	483.357	603.517	0.927575	1.15817	1.07808	0.863434	RNA binding, structural constituent of ribosome	translation	intracellular, organellar small ribosomal subunit, ribosome	RNA binding, nucleic acid binding, structural constituent of ribosome	translation	intracellular, ribosome
Tb927.10.5340	40S ribosomal protein S18, putative (RPS18)	1018.71	1195.36	1599.25	1.1734	1.56987	0.852226	0.636995	RNA binding, structural constituent of ribosome	translation	intracellular, organellar small ribosomal subunit, ribosome	null	null	null
Tb927.10.5350	dynein heavy chain, putative	22.8941	15.4978	21.3807	0.676935	0.933896	1.47725	1.07078	ATP binding, ATPase activity, microtubule motor activity	microtubule-based movement	dynein complex	microtubule motor activity	microtubule-based movement	dynein complex
Tb927.10.5360	40S ribosomal protein S10, putative	257.747	209.798	259.131	0.81397	1.00537	1.22855	0.994657	RNA binding	translation	cytoplasm	null	null	null
Tb927.10.5370	40S ribosomal protein S10, putative	188.714	147.887	157.145	0.783655	0.832716	1.27607	1.20089	RNA binding	translation	cytoplasm	null	null	null
Tb927.10.5380	intraflagellar transport protein IFT122, putative	38.5129	30.7349	38.6457	0.798041	1.00345	1.25307	0.996564	null	null	null	protein binding	null	null
Tb927.10.5390	hypothetical protein, conserved	52.8296	39.597	49.6282	0.749523	0.9394	1.33418	1.06451	null	null	null	null	null	null
Tb927.10.540	ATP-dependent DEAD/H RNA helicase, putative,DEAD box RNA helicase, putative	110.778	97.235	123.849	0.877744	1.11799	1.13928	0.894463	ATP binding, ATP-dependent helicase activity, helicase activity	nucleobase-containing compound metabolic process	cellular_component	ATP binding, ATP-dependent helicase activity, helicase activity, nucleic acid binding	null	null
Tb927.10.5400	hypothetical protein, conserved	69.6577	46.8514	66.1477	0.672595	0.949611	1.48678	1.05306	null	null	mitochondrial part	null	null	null
Tb927.10.5410	hypothetical protein	12.8533	17.3071	11.7217	1.34651	0.911957	0.74266	1.09654	null	null	null	null	null	null
Tb927.10.5420	hypothetical protein, conserved	19.2474	14.8524	17.2351	0.771659	0.895453	1.29591	1.11675	null	null	null	null	null	null
Tb927.10.5430	hypothetical protein, conserved	89.1417	76.7798	92.5454	0.861323	1.03818	1.161	0.963221	null	null	null	null	null	null
Tb927.10.5440	RNA editing endoribonuclease (KREN2)	44.7694	40.1649	41.7415	0.89715	0.932367	1.11464	1.07254	RNA binding, ribonuclease III activity	RNA processing, mRNA modification	mitochondrial mRNA editing complex, mitochondrial part	RNA binding, ribonuclease III activity	RNA processing	null
Tb927.10.5450	nucleoplasmin-like protein (NLP)	41.3224	32.6167	39.8816	0.789322	0.965133	1.26691	1.03613	DNA binding	chromatin remodeling, regulation of transcription, DNA-dependent, transcriptional attenuation	nucleus	binding	null	null
Tb927.10.5460	60S ribosomal protein L24, putative	484.611	442.44	522.509	0.91298	1.0782	1.09531	0.927469	structural constituent of ribosome	translation	intracellular, ribosome	null	null	null
Tb927.10.5470	hypothetical protein, conserved	54.348	37.4569	47.2534	0.689205	0.86946	1.45095	1.15014	null	null	null	null	null	null
Tb927.10.5480	60S ribosomal protein L24, putative	944.067	818.595	1042.12	0.867094	1.10387	1.15328	0.905907	structural constituent of ribosome	translation	intracellular, ribosome	null	null	null
Tb927.10.5490	predicted HORMA domain protein	57.6096	45.4258	48.4779	0.788512	0.841489	1.26821	1.18837	DNA binding, molecular_function	mitosis	nucleus	null	null	null
Tb927.10.550	hypothetical protein, conserved	21.7764	15.1295	21.3749	0.694765	0.981562	1.43934	1.01878	null	null	null	null	null	null
Tb927.10.5500	hypothetical protein, conserved	30.9371	24.5932	25.8195	0.794943	0.834579	1.25795	1.19821	null	null	mitochondrial part	null	null	null
Tb927.10.5510	endonuclease/exonuclease/phosphatase, putative	20.2461	15.3569	20.642	0.758512	1.01956	1.31837	0.980817	molecular_function	biological_process	cellular_component	null	phosphatidylinositol phosphorylation	null
Tb927.10.5520	hypothetical protein, conserved	63.2393	39.205	57.8836	0.619947	0.91531	1.61304	1.09253	null	null	null	null	null	null
Tb927.10.5530	hypothetical protein, conserved	33.8645	28.9524	33.0282	0.85495	0.975307	1.16966	1.02532	null	null	null	null	null	null
Tb927.10.5540	hypothetical protein, conserved	56.9067	47.0714	52.0335	0.827168	0.914366	1.20894	1.09365	null	null	mitochondrial part	null	null	null
Tb927.10.5550	hypothetical protein, conserved	216.913	194.881	219.35	0.898429	1.01123	1.11305	0.988892	null	null	null	null	null	null
Tb927.10.5560	GPI alpha-mannosyltransferase III (GPI10)	31.5199	30.2443	30.2168	0.959529	0.958658	1.04218	1.04313	mannosyltransferase activity	GPI anchor biosynthetic process, growth	integral to membrane, intrinsic to endoplasmic reticulum membrane	transferase activity, transferring glycosyl groups	GPI anchor biosynthetic process	intrinsic to endoplasmic reticulum membrane
Tb927.10.5570	hypothetical protein, conserved	47.3414	50.4972	49.7697	1.06666	1.05129	0.937505	0.951209	null	null	mitochondrial part	null	null	null
Tb927.10.5580	hypothetical protein, conserved	28.1657	17.744	24.4033	0.629985	0.866418	1.58734	1.15418	null	null	null	null	null	null
Tb927.10.5590	protein phosphatase 2C, putative	29.807	26.5587	25.7173	0.891024	0.862793	1.1223	1.15903	catalytic activity, phosphatase activity	dephosphorylation	mitochondrial part, mitochondrion	catalytic activity	null	null
Tb927.10.560	40S ribosomal proteins S11, putative	1262.3	962.601	1323.03	0.762576	1.04811	1.31135	0.9541	structural constituent of ribosome	translation	intracellular, organellar small ribosomal subunit, ribosome	structural constituent of ribosome	translation	intracellular, ribosome
Tb927.10.5600	hypothetical protein, conserved	15.8844	13.0603	12.952	0.822209	0.815392	1.21624	1.2264	null	null	null	null	null	null
Tb927.10.5610	40S ribosomal protein S9, putative	2331.17	1910.77	2459.99	0.81966	1.05526	1.22002	0.947636	RNA binding, rRNA binding, structural constituent of ribosome	translation	intracellular, ribosome, small ribosomal subunit	RNA binding, rRNA binding, structural constituent of ribosome	translation	intracellular, small ribosomal subunit
Tb927.10.5620	fructose-bisphosphate aldolase, glycosomal (ALD)	4530.29	1511.66	3645.77	0.333679	0.804755	2.99689	1.24261	fructose-bisphosphate aldolase activity	glycolysis	glycosome	fructose-bisphosphate aldolase activity	glycolysis	null
Tb927.10.5630	hypothetical protein, conserved	180.356	211.958	202.599	1.17522	1.12332	0.850906	0.890214	molecular_function	biological_process	cellular_component	null	null	null
Tb927.10.5640	hypothetical protein, conserved	32.6685	27.4645	33.4083	0.8407	1.02264	1.18948	0.977857	null	null	null	null	null	null
Tb927.10.5650	hypothetical protein, conserved	48.658	38.7196	46.993	0.79575	0.96578	1.25668	1.03543	null	null	null	null	null	null
Tb927.10.5660	heat shock protein, putative	36.5855	25.3611	36.8685	0.693201	1.00774	1.44258	0.992323	heat shock protein binding, molecular_function, protein binding	biological_process, protein folding	cellular_component, mitochondrial part	heat shock protein binding	null	null
Tb927.10.5670	N-acetyltransferase subunit Nat1, putative (NAT1)	65.3954	53.9789	68.4122	0.825424	1.04613	1.2115	0.955902	N-acetyltransferase activity	cellular protein modification process	cellular_component	protein binding	null	null
Tb927.10.5680	procyclin-associated gene 1 (PAG1) protein, putative	73.0199	101.588	75.6008	1.39123	1.03535	0.718788	0.965861	molecular_function	biological_process, evasion or tolerance of host immune response	cellular_component	null	evasion or tolerance of host immune response	null
Tb927.10.5690	procyclin-associated gene 2 (PAG2) protein, putative	77.715	73.3178	82.0635	0.943419	1.05595	1.05997	0.947011	molecular_function	biological_process, evasion or tolerance of host immune response	cellular_component	null	evasion or tolerance of host immune response	null
Tb927.10.570	hypothetical protein, conserved	21.8757	19.2088	19.8347	0.878085	0.906699	1.13884	1.1029	null	null	null	null	protein transport, vesicle docking involved in exocytosis	exocyst
Tb927.10.5700	hypothetical protein, conserved	48.5755	46.5664	42.8792	0.958641	0.882735	1.04314	1.13284	molecular_function	biological_process	cellular_component	null	null	null
Tb927.10.5710	hypothetical protein, conserved	19.2738	23.0316	21.7503	1.19497	1.12849	0.836842	0.886139	molecular_function	biological_process	cellular_component	null	null	null
Tb927.10.5720	hypothetical protein	3.39948	16.8331	3.90313	4.95168	1.14815	0.201951	0.870963	null	null	null	null	null	null
Tb927.10.5730	hypothetical protein	63.1401	98.0792	72.0673	1.55336	1.14139	0.643766	0.876127	null	null	null	null	null	null
Tb927.10.5740	hypothetical protein, conserved	46.3376	57.999	49.3904	1.25166	1.06588	0.798937	0.938189	null	null	null	null	null	null
Tb927.10.5750	hypothetical protein, conserved,protocatechuate 4,5-dioxygenase-like protein	51.3851	47.3038	57.9105	0.920576	1.12699	1.08628	0.887318	ferrous iron binding, oxidoreductase activity, acting on single donors with incorporation of molecular oxygen, zinc ion binding	cellular aromatic compound metabolic process, oxidation-reduction process	null	ferrous iron binding, oxidoreductase activity, oxidoreductase activity, acting on single donors with incorporation of molecular oxygen, zinc ion binding	cellular aromatic compound metabolic process, oxidation-reduction process	null
Tb927.10.5760	adenylate kinase, putative	46.3768	35.7453	42.5905	0.770759	0.918358	1.29742	1.0889	ATP binding, adenylate kinase activity	nucleobase-containing compound metabolic process, nucleobase-containing small molecule interconversion	cellular_component	ATP binding, nucleobase-containing compound kinase activity, nucleotide kinase activity, phosphotransferase activity, phosphate group as acceptor	nucleobase-containing compound metabolic process, nucleotide phosphorylation	null
Tb927.10.5770	valosin-containing protein homolog,Transitional endoplasmic reticulum ATPase, putative (VCP)	192.99	132.259	210.714	0.685313	1.09184	1.45919	0.915889	ATPase activity	biological_process	cytoplasm, membrane	ATP binding, hydrolase activity, nucleoside-triphosphatase activity, nucleotide binding	null	null
Tb927.10.5780	amino acid tansporter, putative	14.8816	9.29689	11.9048	0.624724	0.799968	1.60071	1.25005	amine transmembrane transporter activity	amino acid transport	membrane	null	null	null
Tb927.10.5790	hypothetical protein, conserved	63.5186	52.8425	63.464	0.831923	0.99914	1.20203	1.00086	catalytic activity	null	null	binding, catalytic activity, protein binding	null	null
Tb927.10.580	hypothetical protein, conserved	28.5894	25.2227	20.4022	0.882237	0.713628	1.13348	1.40129	null	null	null	protein binding	null	null
Tb927.10.5800	hypothetical protein, conserved	42.4892	44.4683	44.8005	1.04658	1.0544	0.955493	0.948409	null	null	null	null	null	null
Tb927.10.5810	hypothetical protein, conserved	380.698	282.989	346.078	0.743341	0.909062	1.34528	1.10003	null	null	null	null	null	null
Tb927.10.5820	predicted RanGDP binding protein	63.3219	55.692	55.321	0.879506	0.873647	1.137	1.14463	null	null	intracellular, mitochondrial part	zinc ion binding	null	intracellular
Tb927.10.5830	hypothetical protein, conserved	71.1043	50.2221	57.9611	0.706316	0.815156	1.4158	1.22676	zinc ion binding	null	intracellular	zinc ion binding	null	intracellular
Tb927.10.5840	translation elongation factor 1-beta, putative	757.846	517.931	925.533	0.683426	1.22127	1.46322	0.818821	translation elongation factor activity	translational elongation	eukaryotic translation elongation factor 1 complex	translation elongation factor activity	translational elongation	eukaryotic translation elongation factor 1 complex
Tb927.10.5850	hypothetical protein, conserved	9.22279	8.69967	7.78114	0.94328	0.843687	1.06013	1.18527	null	null	null	null	null	null
Tb927.10.5860	hypothetical protein, conserved	103.038	119.272	129.188	1.15755	1.25379	0.863891	0.797583	null	null	null	cAMP-dependent protein kinase regulator activity	signal transduction	null
Tb927.10.5870	hypothetical protein, conserved	9.9535	5.53276	8.8427	0.555861	0.888401	1.79901	1.12562	null	null	null	null	null	null
Tb927.10.5880	Proteophosphoglycan, putative	12.9451	8.73204	13.5032	0.674546	1.04311	1.48248	0.958668	null	null	null	null	null	null
Tb927.10.5890	hypothetical protein, conserved	31.8483	23.8066	30.5495	0.7475	0.959219	1.33779	1.04252	molecular_function	biological_process	cellular_component	protein binding	null	null
Tb927.10.590	hypothetical protein, conserved	30.6848	26.8065	26.1416	0.873609	0.851938	1.14468	1.17379	null	null	null	null	null	null
Tb927.10.5900	hypothetical protein, conserved	146.511	149.264	150.243	1.01879	1.02547	0.981553	0.975161	null	null	mitochondrial part	null	null	null
Tb927.10.5910	hypothetical protein, conserved	15.3706	11.1005	15.9482	0.72219	1.03757	1.38468	0.963786	null	null	null	null	null	null
Tb927.10.5920	hypothetical protein, conserved	35.8834	33.3947	35.3969	0.930645	0.986441	1.07452	1.01375	null	null	null	null	null	null
Tb927.10.5930	protein kinase, putative	10.2056	14.2809	19.3351	1.39932	1.89455	0.714634	0.527829	protein serine/threonine kinase activity, protein tyrosine kinase activity	null	null	ATP binding, phospholipid binding, protein binding, protein kinase activity, transferase activity, transferring phosphorus-containing groups	protein phosphorylation	null
Tb927.10.5940	protein kinase, putative	13.1284	9.45174	11.474	0.719946	0.873981	1.38899	1.14419	ATP binding, protein serine/threonine kinase activity, protein tyrosine kinase activity	protein phosphorylation	cellular_component	ATP binding, phospholipid binding, protein binding, protein kinase activity, transferase activity, transferring phosphorus-containing groups	protein phosphorylation	null
Tb927.10.5950	protein kinase, putative	55.4299	34.5578	53.8299	0.623451	0.971136	1.60397	1.02972	ATP binding, protein serine/threonine kinase activity, protein tyrosine kinase activity	protein phosphorylation	cellular_component	ATP binding, phospholipid binding, protein binding, protein kinase activity, transferase activity, transferring phosphorus-containing groups	protein phosphorylation	null
Tb927.10.5960	engulfment and cell motility domain 2, putative	7.338	7.03412	6.40405	0.958588	0.872724	1.0432	1.14584	null	phagocytosis	cytoskeleton	null	phagocytosis	cytoskeleton
Tb927.10.5970	predicted zinc finger protein	11.6852	6.5447	11.7563	0.560084	1.00608	1.78545	0.993954	zinc ion binding	biological_process	cellular_component, intracellular	zinc ion binding	null	intracellular
Tb927.10.5980	leucine-rich repeat protein (LRRP), putative	32.1708	23.1826	32.3627	0.720611	1.00596	1.38771	0.994072	molecular_function	biological_process	cellular_component	protein binding	null	null
Tb927.10.5990	hypothetical protein, conserved	43.2674	27.8073	40.9604	0.642686	0.946681	1.55597	1.05632	null	null	null	null	null	null
Tb927.10.60	expression site-associated gene (ESAG), putative	0.0249632	0	0.0141621	0	0.567319	div 0	1.76268	null	null	null	null	null	null
Tb927.10.600	hypothetical protein, conserved	51.6885	42.6384	47.7857	0.82491	0.924493	1.21225	1.08167	null	null	mitochondrial part	null	null	null
Tb927.10.6000	hypothetical protein, conserved	10.7335	7.86994	9.13815	0.733211	0.851365	1.36386	1.17458	null	null	null	protein binding	null	null
Tb927.10.6010	hypothetical protein, conserved	31.3157	20.2508	28.6177	0.646665	0.913844	1.5464	1.09428	null	null	null	binding	null	null
Tb927.10.6020	hypothetical protein, conserved	143.404	126.751	168.787	0.883876	1.17701	1.13138	0.849614	null	null	null	null	null	null
Tb927.10.6030	proteasome alpha 1 subunit, putative,20S proteasome subunit alpha-6, (putative) (TbPSA6)	204.42	159.187	233.358	0.778723	1.14156	1.28415	0.875993	endopeptidase activity, threonine-type endopeptidase activity	ubiquitin-dependent protein catabolic process	mitochondrial part, proteasome core complex	endopeptidase activity, threonine-type endopeptidase activity	proteolysis involved in cellular protein catabolic process, ubiquitin-dependent protein catabolic process	proteasome core complex, proteasome core complex, alpha-subunit complex
Tb927.10.6040	hypothetical protein	140.572	144.188	175.275	1.02573	1.24687	0.97492	0.802008	null	null	null	null	null	null
Tb927.10.6050	clathrin heavy chain (CHC)	102.284	81.773	88.1352	0.799471	0.861672	1.25083	1.16053	null	null	null	binding, structural molecule activity	intracellular protein transport, vesicle-mediated transport	clathrin coat of coated pit, clathrin coat of trans-Golgi network vesicle
Tb927.10.6060	universal minicircle sequence binding protein (UMSBP), putative,DNA-binding protein HEXBP, putative,zinc finger protein	141.473	69.4524	154.119	0.490921	1.08938	2.03699	0.91795	nucleic acid binding, zinc ion binding	biological_process	nucleus	nucleic acid binding, zinc ion binding	null	null
Tb927.10.6070	universal minicircle sequence binding protein (UMSBP), putative,predicted zinc finger protein	1169.36	666.872	1438.79	0.570289	1.23041	1.7535	0.812738	nucleic acid binding, zinc ion binding	biological_process	cellular_component	nucleic acid binding, zinc ion binding	null	null
Tb927.10.6080	proteasome beta 5 subunit, putative,proteasome beta 5 subunit (PRCE)	242.833	206.868	261.577	0.851895	1.07719	1.17385	0.928342	endopeptidase activity, threonine-type endopeptidase activity	ubiquitin-dependent protein catabolic process	proteasome core complex, beta-subunit complex	threonine-type endopeptidase activity	proteolysis involved in cellular protein catabolic process	proteasome core complex
Tb927.10.6090	tRNA pseudouridine synthase A, putative	53.0059	41.8495	46.5347	0.789525	0.877915	1.26658	1.13906	RNA binding, molecular_function, pseudouridine synthase activity	biological_process, pseudouridine synthesis	null	RNA binding, pseudouridine synthase activity	RNA modification, pseudouridine synthesis	null
Tb927.10.610	hypothetical protein, conserved	23.2709	27.813	19.2857	1.19518	0.828748	0.836691	1.20664	null	null	mitochondrial part	null	null	null
Tb927.10.6100	hypothetical protein, conserved	44.6892	41.4377	41.1189	0.927242	0.920107	1.07847	1.08683	null	null	null	null	null	null
Tb927.10.6110	hypothetical protein, conserved	33.5705	25.7305	32.6813	0.76646	0.973512	1.3047	1.02721	null	null	null	null	null	null
Tb927.10.6120	hypothetical protein, conserved	94.9597	113.268	97.897	1.1928	1.03093	0.838365	0.969996	null	null	null	metalloendopeptidase activity	null	null
Tb927.10.6130	hypothetical protein, conserved	11.6584	9.28143	8.95299	0.796119	0.767947	1.25609	1.30217	null	null	null	null	null	null
Tb927.10.6140	phosphatidylinositolN- acetylglucosaminyltransferase subunit c, putative	38.578	32.4978	37.3512	0.842391	0.968199	1.1871	1.03285	phosphatidylinositol N-acetylglucosaminyltransferase activity	GPI anchor biosynthetic process	integral to membrane	phosphatidylinositol N-acetylglucosaminyltransferase activity	GPI anchor biosynthetic process	integral to membrane
Tb927.10.6150	neurobeachin/beige protein, putative	11.8684	10.9644	9.40732	0.923831	0.792633	1.08245	1.26162	molecular_function	biological_process	cellular_component	protein binding	null	null
Tb927.10.6160	hypothetical protein, conserved	49.8343	41.4336	44.1471	0.831429	0.885879	1.20275	1.12882	null	intracellular protein transport	cis-Golgi network, membrane	null	intracellular protein transport	cis-Golgi network, membrane
Tb927.10.6170	hypothetical protein, conserved	37.0906	45.1795	37.399	1.21809	1.00831	0.82096	0.991754	null	null	mitochondrial part	binding	null	null
Tb927.10.6180	hypothetical protein, conserved	44.2251	26.9763	32.9071	0.609977	0.744082	1.63941	1.34394	null	null	null	null	null	null
Tb927.10.6190	aldehyde dehydrogenase, putative (ALDH)	109.215	107.583	99.5664	0.985054	0.91165	1.01517	1.09691	glutathione-disulfide reductase activity, succinate-semialdehyde dehydrogenase [NAD(P)+] activity	gamma-aminobutyric acid catabolic process	cellular_component	oxidoreductase activity	metabolic process, oxidation-reduction process	null
Tb927.10.620	hypothetical protein, conserved	24.3505	18.1739	22.6806	0.746349	0.931423	1.33986	1.07363	null	null	null	null	null	null
Tb927.10.6200	hypothetical protein, conserved	19.8451	17.5788	20.045	0.8858	1.01007	1.12892	0.990027	null	null	mitochondrial part	null	null	null
Tb927.10.6210	hypothetical protein, conserved	40.5675	32.3461	35.098	0.797341	0.865175	1.25417	1.15584	molecular_function	biological_process	cellular_component	protein binding	null	null
Tb927.10.6220	5'-3' exoribonuclease 2, putative (XRND)	38.9532	30.6501	39.1203	0.786843	1.00429	1.2709	0.99573	exonuclease activity, nucleic acid binding	RNA processing	intracellular, nucleus	exonuclease activity, nucleic acid binding	null	intracellular
Tb927.10.6230	MORN repeat containing protein	37.6772	32.5139	35.2429	0.862961	0.935391	1.1588	1.06907	molecular_function	biological_process	cellular_component	null	null	null
Tb927.10.6240	ras-like small GTPase, putative (TbRHP)	78.1696	65.202	69.262	0.83411	0.886048	1.19888	1.12861	GTPase activity	protein transport, small GTPase mediated signal transduction	cellular_component	GTP binding, GTPase activity	GTP catabolic process, protein transport, signal transduction, small GTPase mediated signal transduction	intracellular, membrane
Tb927.10.6250	hypothetical protein, conserved	55.6927	50.5976	47.9414	0.908514	0.860821	1.1007	1.16168	null	null	null	null	null	null
Tb927.10.6260	ATP-dependent DEAD/H RNA helicase, putative	73.1963	59.5476	69.6133	0.813532	0.951049	1.22921	1.05147	ATP binding, ATP-dependent helicase activity, helicase activity	nucleobase-containing compound metabolic process	cellular_component	ATP binding, ATP-dependent helicase activity, helicase activity, nucleic acid binding	null	null
Tb927.10.6270	hypothetical protein	29.0951	41.436	32.3551	1.42416	1.11205	0.702171	0.899243	null	null	null	null	null	null
Tb927.10.6280	hypothetical protein, conserved	58.7541	45.9407	47.5373	0.781914	0.80909	1.27891	1.23596	null	null	null	hydrolase activity, acting on carbon-nitrogen (but not peptide) bonds, in linear amides	null	null
Tb927.10.6290	ATP-dependent DEAD/H RNA helicase, putative	99.0867	108.501	107.444	1.09501	1.08434	0.913234	0.922216	ATP binding, ATP-dependent helicase activity, helicase activity	nucleobase-containing compound metabolic process	cellular_component	ATP binding, ATP-dependent helicase activity, helicase activity, nucleic acid binding	null	null
Tb927.10.630	hypothetical protein, conserved	29.8758	22.1513	24.4169	0.741445	0.817281	1.34872	1.22357	null	null	null	null	null	null
Tb927.10.6300	hypothetical protein, conserved	41.3209	59.4133	40.8076	1.43785	0.987579	0.695482	1.01258	structural constituent of ribosome	translation	intracellular, mitochondrial part, ribosome	structural constituent of ribosome	translation	intracellular, ribosome
Tb927.10.6310	major vault protein, putative (MVP)	95.2291	90.9146	88.6273	0.954693	0.930674	1.04746	1.07449	molecular_function	response to abiotic stimulus	cellular_component, ribonucleoprotein complex	null	null	null
Tb927.10.6320	hypothetical protein, conserved	57.6202	49.6486	56.3306	0.861651	0.977618	1.16056	1.02289	null	null	null	binding	null	null
Tb927.10.6330	hypothetical protein, conserved	25.1246	17.9114	23.5261	0.712904	0.936378	1.40271	1.06795	null	null	null	null	null	null
Tb927.10.6340	hypothetical protein, conserved	61.8768	54.1408	51.8454	0.874977	0.837881	1.14289	1.19349	null	null	null	null	null	null
Tb927.10.6350	trypanin (trypanin)	109.109	114.193	114.318	1.04659	1.04774	0.955483	0.95444	null	cellular component movement	flagellum	null	cell motility	microtubule-based flagellum
Tb927.10.6360	hypothetical protein, conserved	73.646	75.5729	84.1298	1.02616	1.14235	0.974503	0.875385	null	null	null	null	null	null
Tb927.10.6370	60S ribosomal proteins L37, putative	1669.53	1628.99	1960.9	0.975716	1.17452	1.02489	0.851411	structural constituent of ribosome, zinc ion binding	translation	ribosome	structural constituent of ribosome	translation	intracellular, ribosome
Tb927.10.6380	ring finger containing protein	44.5633	51.1197	40.547	1.14713	0.909875	0.871744	1.09905	zinc ion binding	biological_process	cellular_component	protein binding, zinc ion binding	null	null
Tb927.10.6390	hypothetical protein, conserved	129.175	141.361	149.735	1.09434	1.15917	0.91379	0.862688	null	null	null	null	null	null
Tb927.10.640	arginine N-methyltransferase, type II (PRMT5)	33.2093	24.2569	31.2872	0.730424	0.942122	1.36907	1.06143	arginine N-methyltransferase activity, histone-arginine N-methyltransferase activity	peptidyl-arginine methylation, to symmetrical-dimethyl arginine	cytoplasm	methyltransferase activity	protein methylation	null
Tb927.10.6400	chaperonin HSP60, mitochondrial precursor (HSP60)	100.302	59.7587	101.122	0.595786	1.00817	1.67846	0.991892	ATP binding, unfolded protein binding	protein complex assembly, protein folding, protein import into mitochondrial matrix	mitochondrial part, mitochondrion	ATP binding	cellular protein metabolic process, protein refolding	cytoplasm
Tb927.10.6410	mismatch repair protein MSH8, putative,mismatch repair protein	28.212	24.6341	23.439	0.873179	0.830816	1.14524	1.20364	null	null	null	ATP binding, mismatched DNA binding	mismatch repair	null
Tb927.10.6420	hypothetical protein	9.78936	6.07391	6.93729	0.620461	0.708657	1.61171	1.41112	null	null	null	null	null	null
Tb927.10.6430	hypothetical protein	0.135747	1.49923	0.425021	11.0443	3.13097	0.0905448	0.31939	null	null	mitochondrial part	null	null	null
Tb927.10.6440	phosphomannomutase, putative	59.538	58.4938	61.9526	0.982462	1.04056	1.01785	0.961025	phosphomannomutase activity	mannose biosynthetic process	cytoplasm	catalytic activity, phosphomannomutase activity	mannose biosynthetic process, metabolic process	cytoplasm
Tb927.10.6450	hypothetical protein, conserved	82.6285	83.1899	78.4271	1.00679	0.949153	0.993252	1.05357	molecular_function, oxidoreductase activity	biological_process	cellular_component	oxidoreductase activity, oxidoreductase activity, acting on paired donors, with incorporation or reduction of molecular oxygen, 2-oxoglutarate as one donor, and incorporation of one atom each of oxygen into both donors	oxidation-reduction process	null
Tb927.10.6460	protein phosphatase 2B, putative	35.7994	46.8521	36.3731	1.30874	1.01602	0.764095	0.984229	hydrolase activity, protein serine/threonine phosphatase activity	protein dephosphorylation	cellular_component	hydrolase activity	null	null
Tb927.10.6470	hypothetical protein	44.8286	52.1488	44.0589	1.16329	0.982832	0.859628	1.01747	null	null	null	null	null	null
Tb927.10.6480	hypothetical protein, conserved	69.4496	68.1217	64.7761	0.980881	0.932706	1.01949	1.07215	null	null	null	null	null	null
Tb927.10.6490	hypothetical protein, conserved	297.726	271.892	311.928	0.913229	1.0477	1.09502	0.954469	null	null	null	null	null	null
Tb927.10.650	TAX-2	108.278	80.9905	111.507	0.747984	1.02982	1.33693	0.971048	heme binding	ciliary or flagellar motility	flagellum part	heme binding	null	null
Tb927.10.6500	amino acid transporter, putative,amino acid permease, putative	31.0269	33.7333	32.2789	1.08723	1.04035	0.919772	0.961213	amine transmembrane transporter activity	amino acid transport	membrane	null	null	null
Tb927.10.6510	chaperonin HSP60, mitochondrial precursor (HSP60)	2.55441	2.10909	3.59506	0.825668	1.4074	1.21114	0.710532	ATP binding, unfolded protein binding	protein complex assembly, protein folding, protein import into mitochondrial matrix	mitochondrial part, mitochondrion	ATP binding	cellular protein metabolic process, protein refolding	cytoplasm
Tb927.10.6520	hypothetical protein, conserved	24.3129	19.7944	22.171	0.814154	0.911902	1.22827	1.09661	molecular_function	biological_process	cellular_component	protein binding	null	null
Tb927.10.6530	dolichyl-P-Man:GDP-Man5GlcNAc2-PP-dolichyl alpha-1,3-mannosyltransferase, putative (ALG3)	68.7226	71.1021	72.7786	1.03463	1.05902	0.966534	0.944268	dolichyl-phosphate-mannose-glycolipid alpha-mannosyltransferase activity	oligosaccharide-lipid intermediate biosynthetic process	endoplasmic reticulum membrane	transferase activity, transferring hexosyl groups	null	endoplasmic reticulum, integral to membrane
Tb927.10.6540	kinetoplastid-specific phospho-protein phosphatase, putative	15.7864	15.3298	11.9325	0.971073	0.755873	1.02979	1.32297	hydrolase activity, protein serine/threonine phosphatase activity	protein dephosphorylation	cellular_component	hydrolase activity	null	null
Tb927.10.6550	hypothetical protein, conserved	176.353	181.548	170.864	1.02946	0.968879	0.971385	1.03212	DNA binding, zinc ion binding	null	null	DNA binding, zinc ion binding	null	null
Tb927.10.6560	hypothetical protein, conserved	37.643	46.8716	38.0885	1.24516	1.01183	0.803109	0.988306	null	null	null	null	null	null
Tb927.10.6570	hypothetical protein, conserved	42.2186	29.2512	34.7063	0.692851	0.822062	1.44331	1.21645	molecular_function	biological_process	cellular_component	protein binding	null	null
Tb927.10.6580	hypothetical protein	23.3641	26.667	19.3406	1.14136	0.82779	0.876146	1.20804	null	null	null	null	null	null
Tb927.10.6590	hypothetical protein, conserved	27.5782	25.3899	23.5942	0.920652	0.855536	1.08619	1.16886	null	null	null	null	null	null
Tb927.10.660	2-oxoisovalerate dehydrogenase alpha subunit, putative	56.734	56.9954	52.0992	1.00461	0.918306	0.995415	1.08896	2-oxoisovalerate dehydrogenase (acylating) activity, oxidoreductase activity, acting on the aldehyde or oxo group of donors, disulfide as acceptor	metabolic process	mitochondrial part, mitochondrion	oxidoreductase activity, acting on the aldehyde or oxo group of donors, disulfide as acceptor	metabolic process	null
Tb927.10.6600	hypothetical protein, conserved	84.6955	77.0967	86.5048	0.91028	1.02136	1.09856	0.979085	N-acetyltransferase activity	metabolic process	null	N-acetyltransferase activity	null	null
Tb927.10.6610	chaperone protein DNAj, putative	257.917	264.811	265.828	1.02673	1.03067	0.973968	0.970241	protein binding, unfolded protein binding	protein folding	cellular_component	heat shock protein binding	null	null
Tb927.10.6620	hypothetical protein, conserved	22.6264	26.878	18.2048	1.18791	0.804581	0.841816	1.24288	null	null	null	null	null	null
Tb927.10.6630	ATP-dependent DEAD/H RNA helicase HEL64, putative (HEL64)	86.0774	54.0985	82.4851	0.628487	0.958267	1.59112	1.04355	ATP binding, ATP-dependent helicase activity, helicase activity	nucleobase-containing compound metabolic process	cytosol	ATP binding, ATP-dependent helicase activity, helicase activity, nucleic acid binding	null	null
Tb927.10.6640	COP-coated vesicle membrane protein erv25 precursor, putative,ER--golgi transport protein erv25 precursor, putative	244.229	217.287	255.319	0.889683	1.04541	1.124	0.956566	null	transport	integral to membrane	null	transport	integral to membrane
Tb927.10.6650	G10 protein homologue, putative	75.5458	100.742	80.0934	1.33352	1.0602	0.749893	0.943222	null	null	nucleus	null	null	nucleus
Tb927.10.6660	hypothetical protein	14.8211	16.6085	12.4932	1.1206	0.842935	0.892382	1.18633	null	null	null	null	null	null
Tb927.10.6670	dynein light chain, putative	525.609	452.901	597.037	0.86167	1.13589	1.16054	0.880363	microtubule motor activity	microtubule-based process	cellular_component, microtubule associated complex	null	microtubule-based process	microtubule associated complex
Tb927.10.6680	member of the NOL1/NOP2/sun family of proteins	54.8364	46.8001	53.9502	0.85345	0.983839	1.17172	1.01643	molecular_function	biological_process	cellular_component	null	null	null
Tb927.10.6690	protein tyrosine phosphatase, putative (TbPTP1)	57.6648	65.1841	57.4229	1.1304	0.995806	0.884645	1.00421	protein tyrosine phosphatase activity	protein dephosphorylation	cellular_component	phosphatase activity, protein tyrosine phosphatase activity	dephosphorylation, protein dephosphorylation	null
Tb927.10.670	hypothetical protein, conserved	68.7625	66.9051	74.1578	0.972989	1.07846	1.02776	0.927245	null	null	mitochondrial part	null	null	null
Tb927.10.6700	hypothetical protein, conserved	53.9655	56.9166	47.8454	1.05469	0.886594	0.94815	1.12791	null	null	null	protein binding	null	null
Tb927.10.6710	hypothetical protein, conserved	82.0714	84.3597	76.0351	1.02788	0.926451	0.972875	1.07939	null	null	null	null	null	null
Tb927.10.6720	hypothetical protein, conserved	62.3798	53.024	61.9588	0.850019	0.993251	1.17644	1.00679	molecular_function	biological_process	cellular_component	null	null	null
Tb927.10.6730	hypothetical protein, conserved	81.0476	69.8109	70.8774	0.861356	0.874516	1.16096	1.14349	molecular_function	biological_process	cellular_component	null	null	null
Tb927.10.6740	hypothetical protein, conserved	29.7555	20.7902	32.2048	0.698701	1.08232	1.43123	0.923945	molecular_function	biological_process	cellular_component	null	null	null
Tb927.10.6750	hypothetical protein, conserved	47.7854	42.5726	51.5605	0.890911	1.079	1.12245	0.926783	molecular_function	biological_process	cellular_component	null	null	null
Tb927.10.6760	hypothetical protein, conserved	3.85958	4.00029	4.22908	1.03646	1.09573	0.964825	0.91263	null	null	null	null	null	null
Tb927.10.6770	hypothetical protein, conserved	18.5128	18.4848	20.1495	0.998488	1.08841	1.00151	0.918772	null	null	intracellular	null	null	null
Tb927.10.6780	vacuolar protein sorting-associated protein 45, putative (VPS45)	68.6222	65.4536	66.1946	0.953825	0.964624	1.04841	1.03667	SNARE binding	vesicle docking involved in exocytosis, vesicle-mediated transport	cellular_component	null	vesicle docking involved in exocytosis, vesicle-mediated transport	null
Tb927.10.6790	hypothetical protein, conserved	26.0559	23.456	24.6805	0.900218	0.947216	1.11084	1.05573	null	microtubule cytoskeleton organization	microtubule organizing center, spindle pole	null	microtubule cytoskeleton organization	microtubule organizing center, spindle pole
Tb927.10.680	hypothetical protein, conserved	59.4194	49.8336	55.1775	0.838676	0.928611	1.19236	1.07688	null	null	mitochondrial part	null	null	null
Tb927.10.6800	developmentally regulated GTP-binding protein, putative	102.098	83.2844	119.854	0.815729	1.17391	1.2259	0.851851	GTP binding	cellular process	cytoplasm, intracellular	GTP binding	null	null
Tb927.10.6810	guanylate kinase, putative	51.5684	38.3837	41.976	0.744326	0.813988	1.3435	1.22852	guanylate kinase activity	nucleobase-containing small molecule interconversion	cellular_component	protein binding	null	null
Tb927.10.6820	hypothetical protein, conserved	44.2841	45.2255	46.2902	1.02126	1.0453	0.979184	0.956663	null	null	null	null	null	null
Tb927.10.6830	Bardet-Biedl syndrome 4 protein homolog (BBS4-like protein 4), putative	38.7112	35.7645	37.2494	0.923881	0.962239	1.08239	1.03924	alpha-tubulin binding, beta-tubulin binding, dynactin binding	retina homeostasis	BBSome	protein binding	null	null
Tb927.10.6840	hypothetical protein, conserved	84.3367	57.158	85.5401	0.677736	1.01427	1.4755	0.985932	null	null	null	null	null	null
Tb927.10.6850	mitochondrial RNA binding complex 1 subunit,mitochondrial edited mRNA stability factor 1 subunit,kinteoplast poly(A) polymerase complex 1 subunit	104.358	107.105	89.0898	1.02632	0.853693	0.974356	1.17138	RNA binding, structural constituent of ribosome	RNA polyadenylation, mRNA stabilization, translation	intracellular, mitochondrial part, ribosome	structural constituent of ribosome	translation	intracellular, ribosome
Tb927.10.6860	endonuclease V, putative	68.5422	71.4698	59.2149	1.04271	0.863919	0.959036	1.15752	endonuclease activity	DNA repair	null	endonuclease activity	DNA repair	null
Tb927.10.6870	short-chain dehydrogenase, putative	41.4844	30.583	38.675	0.737218	0.93228	1.35645	1.07264	oxidoreductase activity	metabolic process	cellular_component	oxidoreductase activity	metabolic process	null
Tb927.10.6880	glyceraldehyde 3-phosphate dehydrogenase, cytosolic (GAP)	361.896	205.497	353.989	0.567834	0.978149	1.76108	1.02234	NAD binding, glyceraldehyde-3-phosphate dehydrogenase (NAD+) (phosphorylating) activity	glycolysis	cytosol	NAD binding, NADP binding, oxidoreductase activity, acting on the aldehyde or oxo group of donors, NAD or NADP as acceptor	glucose metabolic process, oxidation-reduction process	null
Tb927.10.6890	hypothetical protein	36.5426	32.0462	33.8326	0.876956	0.92584	1.14031	1.0801	null	null	null	null	null	null
Tb927.10.690	palmitoyl acyltransferase 3, putative	65.352	70.3299	66.9959	1.07617	1.02516	0.92922	0.975462	zinc ion binding	endocytosis, protein palmitoylation, transport	integral to membrane	zinc ion binding	null	null
Tb927.10.6900	hypothetical protein	24.4493	13.9048	26.325	0.568717	1.07672	1.75834	0.928748	null	null	null	null	null	null
Tb927.10.6910	Sterol methyltransferase, putative	25.4471	16.2057	23.4674	0.636839	0.922206	1.57026	1.08436	null	steroid biosynthetic process	null	methyltransferase activity, sterol 24-C-methyltransferase activity	metabolic process, steroid biosynthetic process	null
Tb927.10.6920	hypothetical protein	14.0513	9.90955	15.5847	0.705242	1.10913	1.41795	0.901607	null	null	null	null	null	null
Tb927.10.6930	hypothetical protein	24.6598	16.6995	21.3508	0.677194	0.865811	1.47668	1.15499	null	null	null	ubiquitin protein ligase binding	ubiquitin-dependent protein catabolic process	cullin-RING ubiquitin ligase complex
Tb927.10.6940	Dipeptidyl-peptidase 8-like, putative	0	0	0	div 0	div 0	div 0	div 0	serine-type peptidase activity	null	membrane	serine-type peptidase activity	proteolysis	membrane
Tb927.10.6950	sterol 24-c-methyltransferase, putative	0.0287892	0	0.0101357	0	0.352067	div 0	2.84036	null	steroid biosynthetic process	null	methyltransferase activity, sterol 24-C-methyltransferase activity	metabolic process, steroid biosynthetic process	null
Tb927.10.6960	hypothetical protein, conserved	57.1111	33.3936	58.0145	0.584712	1.01582	1.71024	0.984427	null	null	null	null	null	null
Tb927.10.6970	dipeptidyl-peptidase 8-like serine peptidase,serine peptidase, Clan SC, Family S9B	0	0	0	div 0	div 0	div 0	div 0	serine-type peptidase activity	null	membrane	serine-type peptidase activity	proteolysis	membrane
Tb927.10.6980	caltractin, putative	79.9726	74.7872	92.8894	0.93516	1.16152	1.06934	0.860944	calcium ion binding	biological_process	cellular_component	calcium ion binding	null	null
Tb927.10.6990	hypothetical protein, conserved	48.4622	43.056	44.9142	0.888444	0.926789	1.12556	1.07899	zinc ion binding	null	null	null	null	null
Tb927.10.70	retrotransposon hot spot (RHS), putative, (fragment)	37.0415	39.2857	36.2387	1.06059	0.978328	0.942873	1.02215	null	null	null	null	null	null
Tb927.10.700	hypothetical protein, conserved	16.967	13.5407	16.5565	0.798063	0.97581	1.25303	1.02479	null	null	null	null	null	null
Tb927.10.7000	hypothetical protein, conserved	36.5995	25.8473	30.8448	0.70622	0.842766	1.41599	1.18657	null	null	null	null	null	null
Tb927.10.7010	hypothetical protein, conserved	33.1551	30.1915	29.656	0.910616	0.894462	1.09816	1.11799	null	null	null	null	null	null
Tb927.10.7020	acid phosphatase, putative	35.5061	41.5207	29.8819	1.1694	0.841599	0.855142	1.18821	acid phosphatase activity	biological_process	cellular_component	acid phosphatase activity	null	null
Tb927.10.7030	hypothetical protein, conserved	70.3073	76.0145	80.0339	1.08118	1.13834	0.924919	0.878469	null	null	null	null	null	null
Tb927.10.7040	hypothetical protein, conserved	20.7376	14.8758	18.0307	0.717337	0.869469	1.39405	1.15013	null	null	mitochondrial part	null	null	null
Tb927.10.7050	chromatin assembly factor 1 subunit B, putative	31.7252	25.1545	31.5367	0.792887	0.994058	1.26121	1.00598	histone binding, unfolded protein binding	chromatin assembly or disassembly, nucleosome assembly	chromatin assembly complex	protein binding	null	null
Tb927.10.7060	nucleoporin interacting component (NUP93), putative	46.1647	34.6894	47.8684	0.751428	1.03691	1.3308	0.964408	molecular_function	biological_process, transport	cellular_component, nuclear pore	null	transport	nuclear pore
Tb927.10.7070	small nuclear RNA-activating protein (SNAP3)	106.464	117.188	99.4759	1.10073	0.934363	0.908491	1.07025	null	null	null	null	null	null
Tb927.10.7080	ATP-dependent DEAD/H RNA helicase, putative,RNA helicase, putative	90.1121	76.5211	81.1005	0.849177	0.899996	1.17761	1.11112	ATP binding, ATP-dependent helicase activity, helicase activity	nucleobase-containing compound metabolic process	cellular_component	ATP binding, ATP-dependent helicase activity, helicase activity, nucleic acid binding	null	null
Tb927.10.7090	alternative oxidase (AOX)	151.048	133.091	127.785	0.881115	0.845991	1.13493	1.18205	alternative oxidase activity, ferric iron binding, oxidoreductase activity	respiratory gaseous exchange	mitochondrial envelope, mitochondrial inner membrane, mitochondrial part, mitochondrion	null	oxidation-reduction process, respiratory gaseous exchange	mitochondrial envelope
Tb927.10.710	hypothetical protein, conserved	72.4509	68.13	78.0765	0.940361	1.07765	1.06342	0.927948	null	null	mitochondrial part	null	null	null
Tb927.10.7100	delta-4 fatty acid desaturase	32.285	23.6209	36.6221	0.731635	1.13434	1.3668	0.881573	heme binding, oxidoreductase activity, stearoyl-CoA 9-desaturase activity	fatty acid biosynthetic process	null	heme binding	lipid metabolic process	null
Tb927.10.7110	inositol-3-phosphate synthase, putative	46.596	39.0647	45.9454	0.838369	0.986036	1.19279	1.01416	inositol-3-phosphate synthase activity	inositol biosynthetic process	cellular_component	inositol-3-phosphate synthase activity	inositol biosynthetic process, phospholipid biosynthetic process	null
Tb927.10.7120	hypothetical protein, conserved	174.127	109.451	173.891	0.62857	0.998647	1.59091	1.00135	null	null	null	null	null	null
Tb927.10.7130	hypothetical protein, conserved	26.5628	25.3494	25.9682	0.954316	0.977613	1.04787	1.0229	null	null	null	binding	null	null
Tb927.10.7140	membrane-bound acid phosphatase 2 (MBAP2)	213.232	142.579	186.327	0.668657	0.873825	1.49554	1.14439	acid phosphatase activity	biological_process	integral to membrane, lysosomal membrane	acid phosphatase activity	null	null
Tb927.10.7150	hypothetical protein	0.215579	1.19122	0.734819	5.52568	3.40859	0.180973	0.293376	null	null	null	null	null	null
Tb927.10.7160	procyclin-associated gene 1 (PAG1) protein, putative	0	0.12203	0.0184723	div 0	div 0	0	0	molecular_function	biological_process	cellular_component	null	evasion or tolerance of host immune response	null
Tb927.10.7170	hypothetical protein	0.532114	3.26148	1.18063	6.12929	2.21875	0.163151	0.450705	null	null	null	null	null	null
Tb927.10.7180	cysteine-rich, acidic integral membrane protein precursor (CRAM)	10.1252	7.02759	10.4784	0.694072	1.03489	1.44077	0.966287	molecular_function	biological_process	flagellar pocket, integral to membrane	null	null	null
Tb927.10.7190	D-tyrosyl-tRNA deacylase, putative	145.428	171.443	150.559	1.17888	1.03528	0.848262	0.965925	aminoacyl-tRNA hydrolase activity	D-amino acid catabolic process	cytoplasm	hydrolase activity, acting on ester bonds	D-amino acid catabolic process	cytoplasm
Tb927.10.720	hypothetical protein, conserved	36.634	26.5799	32.8537	0.725553	0.896809	1.37826	1.11506	null	null	null	protein binding	null	null
Tb927.10.7200	hypothetical protein, conserved	18.6211	19.7202	17.5125	1.05902	0.940463	0.944266	1.06331	molecular_function	biological_process	cellular_component	protein binding	null	null
Tb927.10.7210	hypothetical protein, conserved	29.5324	28.9665	30.2204	0.980836	1.0233	1.01954	0.977235	null	null	null	null	null	null
Tb927.10.7220	hypothetical protein, conserved	32.4981	33.377	32.7395	1.02704	1.00743	0.973668	0.992627	ATP binding, DNA binding, catalytic activity	DNA metabolic process	chromosome	ATP binding, DNA binding, catalytic activity	DNA metabolic process	chromosome
Tb927.10.7230	hypothetical protein, conserved	26.3077	18.9169	26.372	0.719062	1.00244	1.3907	0.997563	ATP binding, nucleoside diphosphate kinase activity	CTP biosynthetic process, GTP biosynthetic process, UTP biosynthetic process, oxidation-reduction process	null	ATP binding, nucleoside diphosphate kinase activity	CTP biosynthetic process, GTP biosynthetic process, UTP biosynthetic process, nucleoside diphosphate phosphorylation	null
Tb927.10.7240	hypothetical protein, conserved	52.5536	47.3165	46.9664	0.900348	0.893686	1.11068	1.11896	null	null	null	null	null	null
Tb927.10.7250	hypothetical protein, conserved	91.1628	83.0476	85.6336	0.910981	0.939348	1.09772	1.06457	null	null	null	null	null	null
Tb927.10.7260	hypothetical protein, unlikely	40.7185	68.2639	34.4008	1.67648	0.844844	0.596487	1.18365	null	null	null	null	null	null
Tb927.10.7270	hypothetical protein, conserved	48.9871	51.98	43.8519	1.0611	0.895172	0.942421	1.1171	null	null	null	null	null	null
Tb927.10.7280	pre-mRNA splicing factor ATP-dependent RNA helicase, putative,RNA helicase, putative	57.4653	55.8243	48.9055	0.971444	0.851044	1.0294	1.17503	ATP binding, ATP-dependent RNA helicase activity, nucleic acid binding	RNA splicing, RNA splicing, via transesterification reactions	nucleus, spliceosomal complex	ATP binding, ATP-dependent helicase activity, helicase activity, nucleic acid binding	null	null
Tb927.10.7290	hypothetical protein, conserved	22.5971	17.4106	18.6782	0.770478	0.826575	1.29789	1.20981	null	null	null	glutathione gamma-glutamylcysteinyltransferase activity, metal ion binding	phytochelatin biosynthetic process, response to metal ion	null
Tb927.10.730	ATP synthase, putative	46.5683	29.0898	52.1761	0.624669	1.12042	1.60085	0.892522	proton-transporting ATPase activity, rotational mechanism	ATP synthesis coupled proton transport	proton-transporting two-sector ATPase complex, vacuolar proton-transporting V-type ATPase, V1 domain	binding, hydrolase activity, acting on acid anhydrides, catalyzing transmembrane movement of substances, proton-transporting ATPase activity, rotational mechanism	ATP hydrolysis coupled proton transport	vacuolar proton-transporting V-type ATPase, V1 domain
Tb927.10.7300	hypothetical protein, conserved	152.003	184.351	177.785	1.21281	1.16961	0.82453	0.854985	null	null	null	null	null	null
Tb927.10.7310	terminal uridylyltransferase 3, putative (TUT3)	28.9743	30.0027	29.1974	1.03549	1.0077	0.965724	0.992359	molecular_function	biological_process	mitochondrion	null	null	null
Tb927.10.7320	hypothetical protein, conserved	61.1576	61.292	59.6904	1.0022	0.97601	0.997808	1.02458	null	null	null	protein binding	null	null
Tb927.10.7330	40S ribosomal protein S24E, putative	729.047	685.269	824.569	0.939952	1.13102	1.06388	0.884155	structural constituent of ribosome	translation	intracellular, ribosome	null	null	null
Tb927.10.7340	40S ribosomal protein S24E, putative	1630.81	1503.73	2136.01	0.922074	1.30978	1.08451	0.763485	structural constituent of ribosome	translation	intracellular, ribosome	structural constituent of ribosome	translation	intracellular, ribosome
Tb927.10.7350	hypothetical protein, conserved	39.0563	30.4964	37.5077	0.780833	0.96035	1.28068	1.04129	null	null	null	null	null	null
Tb927.10.7360	ATP-binding cassette protein, putative	40.18	37.6996	37.1357	0.938268	0.924233	1.06579	1.08198	ATP binding, ATPase activity, coupled to transmembrane movement of substances	transport	integral to membrane, internal side of plasma membrane, membrane	ATP binding, ATPase activity, nucleoside-triphosphatase activity, nucleotide binding	null	membrane
Tb927.10.7370	hypothetical protein, conserved	22.9459	19.2054	21.008	0.836985	0.915543	1.19476	1.09225	null	null	null	null	null	null
Tb927.10.7380	hypothetical protein, conserved	79.5394	86.8837	79.759	1.09234	1.00276	0.91547	0.997247	null	null	mitochondrial part	null	null	null
Tb927.10.7390	hypothetical protein, conserved	141.738	165.36	145.029	1.16666	1.02322	0.857148	0.97731	null	null	null	null	null	null
Tb927.10.740	structural maintenance of chromosome 4, putative (SMC4)	25.7649	20.3388	26.7146	0.789399	1.03686	1.26679	0.964449	ATP binding	chromosome organization, chromosome segregation, mitosis	condensin complex, nucleus	ATP binding, protein binding	DNA recombination, DNA repair, chromosome condensation, chromosome organization, sister chromatid cohesion	chromosome
Tb927.10.7400	predicted zinc finger protein	57.4154	54.7695	49.757	0.953918	0.866615	1.04831	1.15392	molecular_function, zinc ion binding	biological_process	cellular_component	protein binding, zinc ion binding	null	null
Tb927.10.7410	succinyl-CoA ligase [GDP-forming] beta-chain, putative	303.188	195.499	237.06	0.644809	0.781891	1.55085	1.27895	null	null	mitochondrion	catalytic activity	metabolic process	null
Tb927.10.7420	bromodomain factor 2 protein, putative	80.847	61.8937	83.9044	0.765565	1.03782	1.30622	0.963561	histone binding, protein binding	histone modification	chromatin remodeling complex, nucleus	protein binding	null	null
Tb927.10.7430	GTP-binding protein, putative	60.8691	84.9072	63.9534	1.39492	1.05067	0.71689	0.951772	GTP binding	biological_process	cellular_component, intracellular	GTP binding, GTPase activity, magnesium ion binding	null	null
Tb927.10.7440	MTR4 (MTR4)	56.0547	58.8504	55.6939	1.04987	0.993564	0.952495	1.00648	ATP binding, ATP-dependent helicase activity	nucleobase-containing compound metabolic process, rRNA processing	cellular_component, nucleus	ATP binding, ATP-dependent helicase activity, helicase activity, hydrolase activity, acting on acid anhydrides, hydrolase activity, acting on acid anhydrides, in phosphorus-containing anhydrides, nucleic acid binding	null	null
Tb927.10.7450	exosome complex exonuclease RRP41A,Rrp41p homologue (RRP41A)	103.786	132.834	108.079	1.27989	1.04137	0.781319	0.960272	3'-5'-exoribonuclease activity	rRNA processing	cellular_component	null	null	null
Tb927.10.7460	hypothetical protein	72.9392	148.154	73.6787	2.03119	1.01014	0.492321	0.989963	null	null	null	null	null	null
Tb927.10.7470	RNA-binding protein, putative (RBP15)	87.3067	163.95	105.173	1.87786	1.20464	0.53252	0.830122	RNA binding	RNA processing	cellular_component	nucleic acid binding	null	null
Tb927.10.7480	hypothetical protein, conserved	50.1658	74.9661	61.2943	1.49437	1.22183	0.66918	0.818442	null	null	null	null	null	null
Tb927.10.7490	cullin, putative	42.8772	53.8002	40.2296	1.25475	0.938252	0.796971	1.06581	molecular_function	cell cycle	cellular_component	ubiquitin protein ligase binding	ubiquitin-dependent protein catabolic process	cullin-RING ubiquitin ligase complex
Tb927.10.750	hypothetical protein, conserved	197.868	234.647	206.262	1.18588	1.04242	0.843259	0.959305	null	null	null	null	null	null
Tb927.10.7500	fibrillarin (NOP1)	325.38	229.324	332.824	0.704788	1.02288	1.41887	0.977635	RNA binding, rRNA 2'-O-ribose methylation guide activity	rRNA processing	box C/D snoRNP complex, nucleus	RNA binding, methyltransferase activity	rRNA processing, tRNA processing	null
Tb927.10.7510	chromatin binding protein, putative	47.9354	67.3252	53.789	1.4045	1.12211	0.711997	0.891175	Ran GTPase binding, chromatin binding	chromosome organization	nucleus	null	null	null
Tb927.10.7520	folylpolyglutamate synthase, putative (FPGS)	65.1505	72.6106	63.4063	1.11451	0.973229	0.897258	1.02751	tetrahydrofolylpolyglutamate synthase activity	folic acid-containing compound biosynthetic process	mitochondrial part	ATP binding, ligase activity, tetrahydrofolylpolyglutamate synthase activity	biosynthetic process, folic acid-containing compound biosynthetic process	null
Tb927.10.7530	hypothetical protein	83.5631	121.098	96.2153	1.44918	1.15141	0.690046	0.868501	null	null	null	null	null	null
Tb927.10.7540	hypothetical protein, conserved	16.5911	14.8775	14.2841	0.896715	0.860951	1.11518	1.16151	null	null	null	hydrolase activity, acting on ester bonds	null	null
Tb927.10.7550	hypothetical protein, conserved	61.483	59.6045	58.4913	0.969447	0.951342	1.03152	1.05115	null	null	null	null	null	null
Tb927.10.7560	hypothetical protein, conserved	61.3957	84.8264	53.5899	1.38163	0.872861	0.723781	1.14566	methyltransferase activity	metabolic process	null	methyltransferase activity	metabolic process	null
Tb927.10.7570	dihydrolipoamide acetyltransferase E2 subunit, putative	227.703	147.967	159.78	0.649827	0.701706	1.53887	1.4251	dihydrolipoyllysine-residue acetyltransferase activity, pyruvate dehydrogenase activity	acetyl-CoA biosynthetic process from pyruvate	mitochondrial part, mitochondrial pyruvate dehydrogenase complex	transferase activity, transferring acyl groups	metabolic process	null
Tb927.10.7580	hypothetical protein, conserved	23.1792	18.2418	22.897	0.786993	0.987827	1.27066	1.01232	null	null	null	binding	null	null
Tb927.10.7590	hypothetical protein, conserved	110.93	123.503	104.408	1.11334	0.941208	0.898196	1.06246	null	null	null	null	null	null
Tb927.10.760	hypothetical protein, conserved	48.5394	32.1279	49.8802	0.661893	1.02762	1.51082	0.973121	null	null	mitochondrial part	null	null	null
Tb927.10.7600	hypothetical protein, conserved	55.2322	49.8552	50.939	0.902648	0.922271	1.10785	1.08428	null	null	null	null	null	null
Tb927.10.7610	hypothetical protein, conserved	36.1447	25.675	32.253	0.710339	0.89233	1.40778	1.12066	null	null	mitochondrial part	null	null	null
Tb927.10.7620	mitochondrial ATP-dependent zinc metallopeptidase, putative,metallo-peptidase, Clan MA(E) Family M41	57.3917	35.9443	52.6854	0.626299	0.917998	1.59668	1.08933	ATPase activity, metalloendopeptidase activity, unfolded protein binding	cell cycle, protein catabolic process, proteolysis	membrane, mitochondrial part, mitochondrion	ATP binding, metalloendopeptidase activity, nucleoside-triphosphatase activity, nucleotide binding	protein catabolic process, proteolysis	membrane
Tb927.10.7630	transportin2- like protein	24.6839	18.6706	25.648	0.756387	1.03906	1.32207	0.96241	null	null	null	binding	null	null
Tb927.10.7640	hypothetical protein	19.1023	10.1306	13.8238	0.530333	0.723671	1.88561	1.38184	null	null	null	null	null	null
Tb927.10.7650	hypothetical protein	0.0275664	0.051604	0.0579357	1.87199	2.10168	0.534191	0.47581	null	null	null	null	null	null
Tb927.10.7660	hypothetical protein	0.736261	1.70023	1.78478	2.30928	2.42411	0.433036	0.412522	null	null	null	null	null	null
Tb927.10.7670	hypothetical protein, conserved	95.9728	83.0442	106.31	0.865289	1.10771	1.15568	0.902761	null	null	null	null	null	null
Tb927.10.7680	GTPase activating protein, putative	147.266	98.6669	162.529	0.669991	1.10364	1.49256	0.906091	Rab GTPase activator activity, protein kinase activity	biological_process, regulation of Rab GTPase activity	cellular_component, intracellular	Rab GTPase activator activity	regulation of Rab GTPase activity	intracellular
Tb927.10.7690	rib72 protein- like protein	74.9649	49.5804	78.1378	0.661381	1.04232	1.51199	0.959394	null	ciliary or flagellar motility	null	null	null	null
Tb927.10.770	hypothetical protein, conserved	38.3324	28.8476	36.8673	0.752564	0.961778	1.32879	1.03974	null	null	mitochondrial part	translation release factor activity	translational termination	null
Tb927.10.7700	ABC transporter, putative	17.956	11.0422	12.3617	0.61496	0.688442	1.62612	1.45256	ATP binding, ATPase activity, coupled to transmembrane movement of substances	transport	integral to membrane, internal side of plasma membrane, membrane	ATP binding, ATPase activity, nucleoside-triphosphatase activity, nucleotide binding	null	membrane
Tb927.10.7710	40S ribosomal protein S8, putative	163.967	129.523	178.008	0.789933	1.08564	1.26593	0.92112	structural constituent of ribosome	translation	intracellular, ribosome	null	null	null
Tb927.10.7720	hypothetical protein, conserved	156.707	161.004	136.865	1.02742	0.873379	0.973313	1.14498	null	null	mitochondrial part	null	null	null
Tb927.10.7730	hypothetical protein, conserved	65.0112	72.5443	68.4723	1.11587	1.05324	0.89616	0.949453	null	null	null	null	null	null
Tb927.10.7740	protein transport protein SEC23 (SEC23.2)	56.8822	39.7874	54.457	0.699471	0.957365	1.42965	1.04453	protein binding, zinc ion binding	ER to Golgi vesicle-mediated transport	COPII vesicle coat	zinc ion binding	ER to Golgi vesicle-mediated transport, intracellular protein transport	COPII vesicle coat
Tb927.10.7750	hypothetical protein, conserved	123.208	153.28	132.912	1.24407	1.07876	0.803812	0.926988	null	null	null	null	null	null
Tb927.10.7760	hypothetical protein, conserved	101.192	115.258	97.3677	1.139	0.962208	0.877963	1.03928	null	null	null	null	null	null
Tb927.10.7770	hypothetical protein	45.1014	33.8385	42.3351	0.750276	0.938664	1.33284	1.06534	null	null	mitochondrial part	null	null	null
Tb927.10.7780	mitogen-activated protein kinase 1, putative	66.8133	58.0042	58.5844	0.868153	0.876838	1.15187	1.14046	ATP binding, protein serine/threonine kinase activity, protein tyrosine kinase activity	protein phosphorylation	cellular_component	ATP binding, protein kinase activity, transferase activity, transferring phosphorus-containing groups	protein phosphorylation	null
Tb927.10.7790	ubiquitin fusion degradation protein, putative	179.562	186.236	193.836	1.03717	1.07949	0.964165	0.926362	null	ubiquitin-dependent protein catabolic process	null	null	ubiquitin-dependent protein catabolic process	null
Tb927.10.780	hypothetical protein, conserved	32.9508	18.5181	25.945	0.561993	0.787386	1.77938	1.27002	zinc ion binding	biological_process	cellular_component	protein binding, zinc ion binding	null	null
Tb927.10.7800	cop9 signalosome complex subunit, putative	63.823	46.6771	58.5406	0.731352	0.917233	1.36733	1.09024	signal transducer activity	signal transduction	signalosome	protein binding	null	null
Tb927.10.7810	hypothetical protein, conserved	65.4325	59.4143	68.0687	0.908024	1.04029	1.10129	0.961272	null	null	null	null	null	null
Tb927.10.7820	hypothetical protein, conserved	155.163	159.684	135.711	1.02914	0.874634	0.971689	1.14333	null	null	null	null	null	null
Tb927.10.7830	hypothetical protein, conserved	42.754	36.5886	40.2401	0.855794	0.941202	1.16851	1.06247	null	null	null	null	null	null
Tb927.10.7840	hypothetical protein, conserved	125.821	142.062	121.965	1.12908	0.969353	0.885677	1.03162	molecular_function	biological_process	cellular_component	DNA binding	null	null
Tb927.10.7850	protein-L-isoaspartate, putative	77.6756	79.894	72.9309	1.02856	0.938917	0.972233	1.06506	protein-L-isoaspartate (D-aspartate) O-methyltransferase activity	cellular protein modification process	null	protein-L-isoaspartate (D-aspartate) O-methyltransferase activity	cellular protein modification process	null
Tb927.10.7860	hypothetical protein, conserved	116.388	82.9204	75.4084	0.712451	0.647908	1.40361	1.54343	null	null	null	null	null	null
Tb927.10.7870	hypothetical protein, conserved	93.1216	85.4009	92.0238	0.91709	0.988211	1.09041	1.01193	null	null	null	null	null	null
Tb927.10.7880	hypothetical protein, conserved	77.0998	69.0053	84.798	0.895013	1.09985	1.1173	0.909217	null	null	null	null	null	null
Tb927.10.7890	hypothetical protein, conserved	13.2284	12.0111	10.6396	0.90798	0.804297	1.10135	1.24332	null	null	null	null	null	null
Tb927.10.790	vesicle-associated membrane protein, putative,synaptobrevin, putative (VAMP)	39.7058	32.4854	40.0276	0.818153	1.0081	1.22227	0.991961	SNAP receptor activity	synaptic vesicle exocytosis	integral to membrane	protein binding	vesicle-mediated transport	integral to membrane
Tb927.10.7900	hypothetical protein, conserved	49.6058	40.9504	48.176	0.825516	0.971175	1.21136	1.02968	null	null	null	null	null	null
Tb927.10.7910	hypothetical protein, conserved	79.0697	98.6956	85.2337	1.24821	1.07796	0.801147	0.927681	null	null	mitochondrial part	null	null	null
Tb927.10.7920	hypothetical protein, conserved	46.5808	50.0951	53.4856	1.07544	1.14823	0.929848	0.870904	null	null	null	null	null	null
Tb927.10.7930	2,3-bisphosphoglycerate-independent phosphoglycerate mutase (PGAM)	264.024	130.044	252.729	0.492547	0.957217	2.03027	1.0447	2,3-bisphosphoglycerate-independent phosphoglycerate mutase activity, manganese ion binding	gluconeogenesis, glycolysis	cytoplasm, cytosol	catalytic activity, manganese ion binding, metal ion binding, phosphoglycerate mutase activity	glucose catabolic process, metabolic process	cytoplasm
Tb927.10.7940	methyltransferase, putative	87.2818	111.778	84.2321	1.28066	0.965059	0.780847	1.03621	nucleic acid binding, rRNA methyltransferase activity	RNA methylation	cellular_component	methyltransferase activity, nucleic acid binding	methylation	null
Tb927.10.7950	hypothetical protein	99.7039	138.26	125.596	1.3867	1.25969	0.721135	0.793846	null	null	null	null	null	null
Tb927.10.7960	hypothetical protein, conserved	143.627	119.749	159.497	0.833748	1.11049	1.1994	0.900501	null	null	null	null	null	null
Tb927.10.7970	hypothetical protein, conserved	84.5985	94.2756	84.388	1.11439	0.997512	0.897353	1.00249	null	null	null	null	null	null
Tb927.10.7980	hypothetical protein, conserved	73.7985	80.8433	72.0656	1.09546	0.976518	0.912859	1.02405	null	null	null	null	null	null
Tb927.10.7990	replication factor C, subunit 5, putative,ATPase, putative	151.849	134.442	144.597	0.885366	0.952244	1.12948	1.05015	nucleoside-triphosphatase activity, nucleotide binding	null	nucleus	DNA binding, nucleoside-triphosphatase activity, nucleotide binding	DNA replication	null
Tb927.10.800	hypothetical protein, conserved	22.8158	17.7165	20.8231	0.776504	0.912661	1.28782	1.0957	null	null	null	null	null	null
Tb927.10.8000	hypothetical protein, conserved	46.1516	40.4442	44.2464	0.876333	0.958718	1.14112	1.04306	null	null	null	adenylate kinase activity	null	null
Tb927.10.8010	hypothetical protein, conserved	99.6383	122.955	91.1014	1.23401	0.914322	0.810367	1.09371	null	null	mitochondrial part	null	null	null
Tb927.10.8020	prolyl oligopeptidase, putative,serine peptidase clan SC, family S9A, putative (POP)	155.757	137.332	147.548	0.881706	0.947297	1.13417	1.05563	APG8-specific protease activity, oligopeptidase activity, serine-type endopeptidase activity	proteolysis	cytoplasm, nucleus	serine-type endopeptidase activity, serine-type peptidase activity	proteolysis	null
Tb927.10.8030	hypothetical protein, conserved	258.285	203.145	249.136	0.786518	0.964578	1.27143	1.03672	null	null	mitochondrial part	hydrogen ion transporting ATP synthase activity, rotational mechanism	ATP synthesis coupled proton transport	null
Tb927.10.8040	adaptin complex 1 subunit, putative,beta-adaptin, fragment (BAD1)	146.265	112.24	141.552	0.767374	0.967782	1.30315	1.03329	protein transporter activity	intracellular protein transport, vesicle-mediated transport	Golgi apparatus, clathrin coat of trans-Golgi network vesicle, coated pit, trans-Golgi network	binding, protein transporter activity	intracellular protein transport, protein transport, vesicle-mediated transport	membrane coat
Tb927.10.8050	TFIIF-stimulated CTD phosphatase, putative	6.03346	6.83328	4.40594	1.13256	0.73025	0.882953	1.36939	null	biological_process	cellular_component, mitochondrial part	protein binding	null	null
Tb927.10.8060	hypothetical protein, conserved	104.967	115.166	109.564	1.09716	1.04379	0.911444	0.958048	molecular_function	biological_process	cellular_component	protein binding	null	null
[truncated: 8,083 more rows]

## Sheet: S9B
gene name	function	av untreated	av Dox	fold Dox over untreated	fold untreated over Dox	GO terms
Tb04.24M18.150	hypothetical protein, conserved	28.6914	30.0007	1.04563	0.956359	null	null	mitochondrial part	null	null	null
Tb04.3I12.100	hypothetical protein	30.7247	22.771	0.74113	1.34929	null	null	null	null	null	null
Tb05.30F7.410	hypothetical protein	0	0	div 0	div 0	null	null	null	null	null	null
Tb06.3A7.270	hypothetical protein, conserved	36.8712	41.5017	1.12559	0.888426	null	null	null	null	null	null
Tb06.3A7.960	hypothetical protein	64.2999	65.9003	1.02489	0.975715	null	null	null	null	null	null
Tb07.26A24.210	hypothetical protein	23.547	29.9852	1.27342	0.785288	null	null	null	null	null	null
Tb07.30D13.110	hypothetical protein, conserved (pseudogene)	15.6615	21.3122	1.3608	0.734861	null	null	null	null	null	null
Tb07.30D13.130	hypothetical protein, conserved (pseudogene)	0	0	div 0	div 0	null	null	null	null	null	null
Tb07.30D13.160	hypothetical protein, conserved (pseudogene)	33.5941	29.8494	0.888531	1.12545	null	null	null	null	null	null
Tb07.30D13.180	hypothetical protein, conserved (pseudogene)	48.0034	60.5996	1.2624	0.79214	null	null	null	null	null	null
Tb07.30D13.60	hypothetical protein, conserved (pseudogene)	18.3885	17.7559	0.965595	1.03563	null	null	null	null	null	null
Tb07.30D13.80	hypothetical protein, conserved (pseudogene)	0	0	div 0	div 0	null	null	null	null	null	null
Tb11.01.2730	hypothetical protein, conserved	36.9051	40.7429	1.10399	0.905805	null	null	null	protein binding	null	null
Tb11.01.6240	expression site-associated gene 2 (ESAG2) protein, putative	52.1565	54.5212	1.04534	0.956629	null	null	null	null	null	null
Tb11.01.6250	expression site-associated gene 11 (ESAG11) protein, putative	77.6414	72.0422	0.927884	1.07772	null	null	null	null	null	null
Tb11.02.5090	proliferator-activated receptor-interacting protein (PRIP) interacting protein (PIMT), putative, pseudogene	42.0462	25.2629	0.600837	1.66434	null	null	null	methyltransferase activity	7-methylguanosine RNA capping, RNA methylation	null
Tb11.02.5105	hypothetical protein, conserved	87.941	85.6757	0.97424	1.02644	null	null	null	null	null	null
Tb11.02.5360	hypothetical protein, conserved	31.7361	33.9766	1.0706	0.934057	null	null	null	null	null	null
Tb11.02.5370	hypothetical protein, conserved	41.6135	37.9114	0.911037	1.09765	null	null	null	null	null	null
Tb11.02.5380	exosome complex exonuclease RRP44p homologue (RRP44)	41.2174	41.4477	1.00559	0.994444	guanyl-nucleotide exchange factor activity, ribonuclease activity	rRNA processing	exosome (RNase complex), mitochondrion	RNA binding, ribonuclease activity	null	null
Tb11.02.5390	mRNA processing protein, putative	45.3189	47.8631	1.05614	0.946845	mRNA binding	mitochondrial RNA processing	mitochondrion	null	null	null
Tb11.02.5400	cystathionine beta-synthase, putative	83.0008	130.264	1.56943	0.637173	cystathionine beta-synthase activity	cysteine biosynthetic process	null	catalytic activity, pyridoxal phosphate binding	metabolic process	null
Tb11.02.5410	ubiquitin activating enzyme, putative	23.3441	26.6823	1.143	0.874892	catalytic activity	null	null	catalytic activity	null	null
Tb11.02.5420	NADPH-cytochrome p450 reductase, putative (CPR)	51.9529	44.5256	0.857039	1.16681	oxidoreductase activity	oxidation-reduction process	integral to membrane	FMN binding, oxidoreductase activity	oxidation-reduction process	null
Tb11.02.5430	hypothetical protein, conserved	35.4917	33.9472	0.956483	1.0455	null	null	null	null	null	null
Tb11.02.5440	hypothetical protein, conserved	39.3217	37.9615	0.965411	1.03583	null	null	null	null	null	null
Tb11.1431	variant surface glycoprotein (VSG, pseudogene), putative	0.0511164	0	0	div 0	null	null	null	null	null	null
Tb11.1441	variant surface glycoprotein (VSG, pseudogene), fragment	0	0	div 0	div 0	null	null	null	null	null	null
Tb11.1451	variant surface glycoprotein (VSG), putative	0.0515633	0.0624589	1.2113	0.825557	null	null	null	null	evasion or tolerance of host immune response	null
Tb927.1.05	variant surface glycoprotein (VSG), putative	0	0	div 0	div 0	null	antigenic variation	integral to membrane	null	null	null
Tb927.1.10	hypothetical protein	0	0	div 0	div 0	null	null	null	null	null	null
Tb927.1.100	RNA polymerase (pseudogene), putative	92.7463	80.9749	0.87308	1.14537	DNA-directed RNA polymerase activity, ribonucleoside binding	transcription, DNA-dependent	null	DNA binding, DNA-directed RNA polymerase activity	transcription, DNA-dependent	null
Tb927.1.1000	developmentally regulated phosphoprotein	66.5395	92.0271	1.38304	0.723043	ATP binding	null	mitochondrial part	ATP binding	null	null
Tb927.1.1010	hypothetical protein, conserved	37.8406	36.7245	0.970505	1.03039	zinc ion binding	null	null	zinc ion binding	null	null
Tb927.1.1020	hypothetical protein, conserved	57.3543	56.332	0.982177	1.01815	null	null	null	null	null	null
Tb927.1.1030	leucine-rich repeat protein (LRRP), putative	44.846	61.3947	1.36901	0.730454	molecular_function	biological_process	cellular_component	null	null	null
Tb927.1.1040	hypothetical protein, conserved	8.8234	5.52224	0.625862	1.5978	molecular_function	biological_process	cellular_component	null	null	null
Tb927.1.1050	hypothetical protein, conserved	50.1519	42.4999	0.847422	1.18005	molecular_function	biological_process	cellular_component	null	null	null
Tb927.1.1060	hypothetical protein, conserved	36.6673	38.0657	1.03814	0.963262	molecular_function	biological_process	cellular_component	damaged DNA binding	DNA repair	nucleus
Tb927.1.1070	hypothetical protein, unlikely	30.3992	28.5641	0.939633	1.06425	null	null	null	null	null	null
Tb927.1.1080	TFIIH basal transcription factor subunit (TSP1)	29.5881	28.7095	0.970306	1.0306	molecular_function, sequence-specific DNA binding transcription factor activity	biological_process	cellular_component, nucleus	null	null	null
Tb927.1.1090	hypothetical protein, unlikely	80.8412	82.1871	1.01665	0.983623	null	null	null	null	null	null
Tb927.1.110	hypothetical protein, conserved	164.767	168.018	1.01973	0.980655	null	null	null	null	null	null
Tb927.1.1100	hypothetical protein, conserved	30.3954	39.3169	1.29351	0.773089	molecular_function	biological_process	cellular_component	null	null	null
Tb927.1.1110	hypothetical protein, unlikely	44.2149	37.1886	0.841087	1.18894	null	null	null	null	null	null
Tb927.1.1120	hypothetical protein, conserved	36.0452	44.6048	1.23747	0.8081	molecular_function	biological_process	cellular_component	methyltransferase activity	null	null
Tb927.1.1130	glycerol-3-phosphate dehydrogenase (FAD-dependent), putative	38.0777	44.0896	1.15789	0.863643	glycerol-3-phosphate dehydrogenase activity	glycerol-3-phosphate metabolic process	glycerol-3-phosphate dehydrogenase complex, mitochondrial part	oxidoreductase activity	oxidation-reduction process	null
Tb927.1.1140	hypothetical protein, conserved	63.2294	60.727	0.960424	1.04121	molecular_function	biological_process	cellular_component	null	null	null
Tb927.1.1150	zeta tubulin	34.5586	38.3925	1.11094	0.90014	GTP binding, structural constituent of cytoskeleton	biological_process, microtubule-based process, protein polymerization	cellular_component, microtubule, protein complex	null	protein polymerization	protein complex
Tb927.1.1160	hypothetical protein, conserved	32.2326	31.7679	0.985583	1.01463	null	null	mitochondrial part	null	null	null
Tb927.1.1170	DNA-directed RNA polymerase 2, RPB12 subunit (RBP12)	79.185	78.5183	0.99158	1.00849	DNA binding, DNA-directed RNA polymerase activity	transcription, DNA-dependent	null	null	null	null
Tb927.1.1180	hypothetical protein, unlikely	15.2552	17.0545	1.11795	0.894496	null	null	null	null	null	null
Tb927.1.120	retrotransposon hot spot protein 4 (RHS4), putative	545.909	619.003	1.13389	0.881917	molecular_function	biological_process	nucleus	null	null	null
Tb927.1.1200	hypothetical protein, conserved	48.5801	51.5666	1.06148	0.942085	null	null	mitochondrial part	null	null	null
Tb927.1.1210	hypothetical protein, conserved	84.8653	90.7972	1.0699	0.934669	null	null	mitochondrial part	null	null	null
Tb927.1.1220	hypothetical protein, conserved	69.8388	67.6756	0.969025	1.03197	null	null	null	protein binding	null	null
Tb927.1.1230	chaperone protein DNAj, putative	22.2398	25.2177	1.1339	0.881909	unfolded protein binding	protein folding, response to heat	cellular_component	heat shock protein binding, unfolded protein binding	protein folding	null
Tb927.1.1240	cytidine triphosphate synthase, putative	106.612	121.826	1.1427	0.87512	CTP synthase activity	CTP biosynthetic process	cytosol	CTP synthase activity	pyrimidine nucleotide biosynthetic process	null
Tb927.1.1250	hypothetical protein, unlikely	21.0547	14.6042	0.693629	1.44169	null	null	null	null	null	null
Tb927.1.1260	hypothetical protein, unlikely	32.566	43.6854	1.34144	0.745467	null	null	null	null	null	null
[truncated: 10,022 more rows]
