# Supplementary material for: Bromodomain Proteins Contribute to Maintenance of Bloodstream Form Stage Identity in the African Trypanosome
Source: PLoS Biol. 2015 Dec 8;13(12):e1002316. doi: 10.1371/journal.pbio.1002316 (PMC4672894; doi:10.1371/journal.pbio.1002316)
Supplement: S15 Data — (ZIP) [file pbio.1002316.s015.zip]

Archive with 7 entries (4 files):
- S15_Data/
- S15_Data/Data_for_Figure_S10.xlsx
- __MACOSX/
- __MACOSX/S15_Data/
- __MACOSX/S15_Data/._Data_for_Figure_S10.xlsx
- S15_Data/Dataset_17_Bdf2_sig_vsgs_less_0.1.txt
- S15_Data/Dataset_18_Bdf3_sig_VSG_p_less_0.1.txt
