# Supplementary material for: Bromodomain Proteins Contribute to Maintenance of Bloodstream Form Stage Identity in the African Trypanosome
Source: PLoS Biol. 2015 Dec 8;13(12):e1002316. doi: 10.1371/journal.pbio.1002316 (PMC4672894; doi:10.1371/journal.pbio.1002316)
Supplement: S15 Data — (ZIP) [file pbio.1002316.s015.zip › S15_Data/Data_for_Figure_S10.xlsx]

## Sheet: S10A
	Bdf2 No Dox			Bdf2 With Dox			VSG	annotation	Bdf3_C74-Dx_1	Bdf3_C74-Dx_2	Bdf3_C74-Dx_3	Bdf3_C74+1d_1	Bdf3_C74+1d_2	Bdf3_C74+1d_3
chr13	4.3906	BES17	chr13	18.5166	BES17		chr2	BES1	334770	325753	327589	342459	320701	323928
chr11	6.63486	BES15	chr11	26.5016	BES15		chr15	BES10	9.62204	9.1471	9.74373	283.43	276.076	263.006
chr17	2.54575	BES13	chr17	7.62795	BES13		chr16	BES11	1.61919	1.81537	1.99676	8.88369	9.78903	7.0645
chr16	2.17691	BES11	chr16	4.20063	BES11		chr8	BES12	57.8319	35.1048	41.181	833.823	691.132	633.467
chr15	8.00759	BES10	chr15	22.2148	BES10		chr17	BES13	8.45863	5.286	6.33282	22.515	29.8727	30.2946
chr14	64.0409	BES8	chr14	60.853	BES8		chr19	BES14	0.174791	0.137904	0.186157	0	0.528363	0.32931
chr19	0.0533657	BES14	chr19	0.108366	BES14		chr11	BES15	19.5466	23.3252	26.2823	157.736	141.806	95.7481
chr18	3.84323	BES5	chr18	15.5943	BES5		chr13	BES17	12.0118	13.2501	11.3715	92.1423	84.0501	72.5015
chr618	0.883577	minichromosome	chr618	0.847836	minichromosome		chr9	BES2	61.4203	59.9925	69.4147	142.034	91.4505	109.788
chr2096	2.51635	minichromosome	chr2096	1.73939	minichromosome		chr6	BES3	12.754	10.2261	12.6999	96.7139	69.5839	71.1098
chr567	0.205732	minichromosome	chr567	0.263812	minichromosome		chr21	BES4	6.62012	4.61256	4.48674	25.0004	21.3109	14.2542
chr1954	13.5158	metacyclic_promoter	chr1954	31.3473	metacyclic_promoter		chr18	BES5	13.6008	13.292	11.3078	50.5496	55.7012	56.869
chr430	2.13248	minichromosome	chr430	1.4161	minichromosome		chr3	BES7	6.72232	4.20414	3.84165	37.7817	30.2328	19.7697
chr3338	0.412063	minichromosome	chr3338	0.105054	minichromosome		chr14	BES8	67.3291	60.7852	73.7765	1066.03	898.877	816.802
chr600	0.0560991	minichromosome	chr600	0	minichromosome		chr397	metacyclic_promoter	15.1805	28.181	23.3436	161.232	132.511	114.401
chr365	0.3853	minichromosome	chr365	0.637003	minichromosome		chr653	metacyclic_promoter	22.0568	19.3356	19.0166	230.985	247.646	236.8
chr476	0.351185	minichromosome	chr476	0.102517	minichromosome		chr1954	metacyclic_promoter	13.9467	15.8374	17.7728	195.057	200.801	180.742
chr575	0.256859	minichromosome	chr575	0.315162	minichromosome		chr531	metacyclic_promoter	31.5804	34.1931	37.5699	455.286	422.979	391.169
chr369	0.293683	minichromosome	chr369	0.0996851	minichromosome		chr639	metacyclic_promoter	0.427981	0.405195	0.273487	5.16588	4.13988	4.83795
chr3327	1.16231	minichromosome	chr3327	0.985798	minichromosome		chr582	metacyclic_promoter	1.01817	1.40578	1.26511	34.9139	34.8812	26.8556
chr832	0.0550463	minichromosome	chr832	0.0542284	minichromosome		chr637	minichromosome	0	0.0680328	0.0918375	0	0	0
chr541	0.204839	minichromosome	chr541	0.265771	minichromosome		chr634	minichromosome	0.0861027	0	0	0	0	0
chr542	0.368932	minichromosome	chr542	0.159344	minichromosome		chr369	minichromosome	0	0.126857	0.085622	0	0	0
chr371	0.0974557	minichromosome	chr371	0.148251	minichromosome		chr541	minichromosome	0.0842336	0.0664575	0.358844	0	0	0
chr377	0.391656	minichromosome	chr377	0.0484951	minichromosome		chr542	minichromosome	0.173059	0.136538	0.184312	0	0	0
chr374	0.728075	minichromosome	chr374	0.434005	minichromosome		chr832	minichromosome	0.0901478	0.0711236	0	0	0	0
chr1849	0.675608	minichromosome	chr1849	0.915501	minichromosome		chr826	minichromosome	0	0.0720913	0	0	0	0
chr672	0.905261	minichromosome	chr672	0.490733	minichromosome		chr2117	minichromosome	0	0	0.247137	0	0	0
chr671	0.0552198	minichromosome	chr671	0.10976	minichromosome		chr666	minichromosome	0	0.0703249	0.0949315	0	0	0
chr315	0	minichromosome	chr315	0	minichromosome		chr2075	minichromosome	0	0.355986	0.672763	0	0	0
chr2114	0.152302	minichromosome	chr2114	0.157084	minichromosome		chr1849	minichromosome	0	0.291261	0.786346	0	0	0
chr826	0	minichromosome	chr826	0	minichromosome		chr507	minichromosome	0	0	0.0890665	0	0	0
chr825	25.7436	minichromosome	chr825	19.4592	minichromosome		chr647	minichromosome	0	0	0.0922475	0	0	0
chr666	0.162808	minichromosome	chr666	0.110524	minichromosome		chr618	minichromosome	0.256412	0.674334	0.637198	0	0	0.322056
chr416	0.303296	minichromosome	chr416	0.353704	minichromosome		chr575	minichromosome	0.593069	0.267378	0.902333	0.46484	0	0
chr663	0.322651	minichromosome	chr663	0.328552	minichromosome		chr672	minichromosome	0.350635	0.345799	0.280077	0	0	0.330302
chr3340	0.102667	minichromosome	chr3340	0.053905	minichromosome		chr1963	minichromosome	0.0880123	0.416632	0.843618	0	0.532092	0
chr2057	44.7336	minichromosome	chr2057	47.5751	minichromosome		chr444	minichromosome	0.819795	0.517433	0.698482	0.899564	0	0
chr2117	0.212541	minichromosome	chr2117	0.431593	minichromosome		chr663	minichromosome	0.264972	0.557477	0.188134	0.484591	0	0
chr717	0.110267	minichromosome	chr717	0	minichromosome		chr416	minichromosome	0.0832696	0.197091	0.266053	0	0	0.313763
chr397	24.5729	metacyclic_promoter	chr397	48.2761	metacyclic_promoter		chr430	minichromosome	0.163498	0.322487	0.34826	0	0.494227	0
chr392	0	minichromosome	chr392	0.100518	minichromosome		chr629	minichromosome	0.515092	0.609586	0.365724	0.942022	0	0
chr6	6.30446	BES3	chr6	12.3659	BES3		chr825	minichromosome	9.53923	25.2572	19.1998	20.4026	9.77472	5.48301
chr444	0.398714	minichromosome	chr444	0.665261	minichromosome		chr567	minichromosome	0.253803	0.0667473	0.270307	0.464165	0	0
chr1490	0	minichromosome	chr1490	0.126605	minichromosome		chr2057	minichromosome	30.0057	38.0584	33.2883	18.2919	22.6755	39.6504
chr647	0.0528892	minichromosome	chr647	0.0552954	minichromosome		chr374	minichromosome	0.599174	1.01299	0.455811	0.939251	0.517485	0.32253
chr646	0.105778	minichromosome	chr646	0.21799	minichromosome		chr643	minichromosome	0	0.0681338	0.275921	0	0	0.325401
chr645	0	minichromosome	chr645	0.0520259	minichromosome		chr620	minichromosome	0.256412	0.337167	0.182057	0.468936	0	0.322056
chr653	30.1142	metacyclic_promoter	chr653	51.2882	metacyclic_promoter		chr23	minichromosome	0.733682	1.73655	2.17053	1.78905	1.47853	1.53586
chr643	0.105003	minichromosome	chr643	0.162211	minichromosome		chr392	minichromosome	0.162132	0.0639584	0	0	0	0.30546
chr649	0.106253	minichromosome	chr649	0.320435	minichromosome		chr22	minichromosome	0.0887278	0.140007	0	0	0	0.33433
chr531	46.308	metacyclic_promoter	chr531	73.0691	metacyclic_promoter		chr365	minichromosome	0	0.286268	0.289825	0	0.5484	0.341798
chr1963	0.588341	minichromosome	chr1963	0.165318	minichromosome		chr1117	minichromosome	0.753469	1.48615	1.304	0.51674	3.98581	1.77444
chr31	0.154976	minichromosome	chr31	0.105207	minichromosome		chr503	minichromosome	0.0835085	0.263542	0.0889387	0	0.504864	0.314664
chr30	0.846265	minichromosome	chr30	0.144152	minichromosome		chr645	minichromosome	0.172973	0	0	0	0	0.325885
chr2075	0.603722	minichromosome	chr2075	0.623734	minichromosome		chr424	minichromosome	0.186158	0	0	0	0	0.350726
chr637	0.15704	minichromosome	chr637	0.323942	minichromosome		chr3338	minichromosome	0.0847241	0.0668445	0.0902333	0.46484	0	0
chr634	0.0521157	minichromosome	chr634	0.0549683	minichromosome		chr622	minichromosome	0.259846	0.20501	0.36899	0.475216	1.04729	0.32637
chr424	0	minichromosome	chr424	0.178266	minichromosome		chr649	minichromosome	0.261011	0.068643	0	0	0.525994	0.327833
chr582	1.8588	metacyclic_promoter	chr582	3.52912	metacyclic_promoter		chr671	minichromosome	0.182462	0	0	0.500541	0	0
chr639	0.675808	metacyclic_promoter	chr639	2.11324	metacyclic_promoter		chr600	minichromosome	0	0.0731244	0.0987107	0.508512	0	0
chr1117	0.974658	minichromosome	chr1117	1.51818	minichromosome		chr377	minichromosome	0.080617	0	0	0	0	0.303768
chr503	0.101538	minichromosome	chr503	0.150704	minichromosome		chr25	minichromosome	0.165356	0.130461	0	0.907231	0.499844	0
chr507	0	minichromosome	chr507	0.0533887	minichromosome		chr2114	minichromosome	0	0	0.0890665	0.45883	0	0
chr25	0.401228	minichromosome	chr25	0.512585	minichromosome		chr2096	minichromosome	0.414274	1.06226	0.441212	2.27292	5.63525	2.73175
chr22	0.431535	minichromosome	chr22	0.833312	minichromosome		chr3327	minichromosome	0.106214	0.335198	0.113121	1.16549	1.28427	1.60088
chr23	3.21988	minichromosome	chr23	3.94217	minichromosome		chr514	minichromosome	2.51247	2.51085	3.3894	43.192	19.7463	15.7785
chr21	2.5614	BES4	chr21	5.32711	BES4		chr476	minichromosome	0	0	0.0880544	0.453616	0.499844	0
chr620	0.155656	minichromosome	chr620	0.208809	minichromosome		chr3340	minichromosome	0	0.0666182	0	0.463267	0	0.318163
chr622	1.055	minichromosome	chr622	1.17819	minichromosome		chr30	minichromosome	0	0	0	0	0	0
chr3	51.4803	BES7	chr3	47.98	BES7		chr371	minichromosome	0	0	0	0	0	0
chr2	378490	BES1	chr2	368234	BES1		chr31	minichromosome	0	0	0	0	0	0
chr629	0.939449	minichromosome	chr629	0.803109	minichromosome		chr717	minichromosome	0	0	0	0	0	0
chr9	27.0859	BES2	chr9	24.1106	BES2		chr1490	minichromosome	0	0	0	0	0	0.373629
chr8	15.743	BES12	chr8	43.8033	BES12		chr315	minichromosome	0	0	0	0	0	0.295182
chr514	0.86533	minichromosome	chr514	3.26956	minichromosome		chr646	minichromosome	0	0	0	0	0	0

## Sheet: S10B
	Bdf2-Dox	Bdf2+Dox		VSG	annotation	Bdf3_C74-Dx_1	Bdf3_C74-Dx_2	Bdf3_C74-Dx_3	Bdf3_C74+1d_1	Bdf3_C74+1d_2	Bdf3_C74+1d_3
chr1	0	0		chr2	BES1	334770	325753	327589	342459	320701	323928
chr1002	0.366144	0		chr15	BES10	9.62204	9.1471	9.74373	283.43	276.076	263.006
chr1003	2.02578	0.317478		chr16	BES11	1.61919	1.81537	1.99676	8.88369	9.78903	7.0645
chr1004	0.438019	0		chr8	BES12	57.8319	35.1048	41.181	833.823	691.132	633.467
chr1005	0.391901	0		chr17	BES13	8.45863	5.286	6.33282	22.515	29.8727	30.2946
chr1006	0.78597	0		chr19	BES14	0.174791	0.137904	0.186157	0	0.528363	0.32931
chr1007	0	0		chr11	BES15	19.5466	23.3252	26.2823	157.736	141.806	95.7481
chr1008	0.10447	0		chr13	BES17	12.0118	13.2501	11.3715	92.1423	84.0501	72.5015
chr1009	0.394075	0		chr9	BES2	61.4203	59.9925	69.4147	142.034	91.4505	109.788
chr1010	66.9852	105.621		chr6	BES3	12.754	10.2261	12.6999	96.7139	69.5839	71.1098
chr1011	0.501413	0		chr21	BES4	6.62012	4.61256	4.48674	25.0004	21.3109	14.2542
chr1012	0.606292	0		chr18	BES5	13.6008	13.292	11.3078	50.5496	55.7012	56.869
chr1013	0.397938	0		chr3	BES7	6.72232	4.20414	3.84165	37.7817	30.2328	19.7697
chr1014	0.901316	0.533875		chr14	BES8	67.3291	60.7852	73.7765	1066.03	898.877	816.802
chr1015	0.213334	0		chr397	metacyclic_promoter	15.1805	28.181	23.3436	161.232	132.511	114.401
chr1016	0	0		chr653	metacyclic_promoter	22.0568	19.3356	19.0166	230.985	247.646	236.8
chr1017	8.959	0		chr1954	metacyclic_promoter	13.9467	15.8374	17.7728	195.057	200.801	180.742
chr1019	0.10447	0		chr531	metacyclic_promoter	31.5804	34.1931	37.5699	455.286	422.979	391.169
chr1020	0	0		chr639	metacyclic_promoter	0.427981	0.405195	0.273487	5.16588	4.13988	4.83795
chr1021	0	0		chr582	metacyclic_promoter	1.01817	1.40578	1.26511	34.9139	34.8812	26.8556
chr1022	13.5573	0.341046		chr637	minichromosome	0	0.0680328	0.0918375	0	0	0
chr1023	0	0		chr634	minichromosome	0.0861027	0	0	0	0	0
chr1024	1.62417	0.206715		chr369	minichromosome	0	0.126857	0.085622	0	0	0
chr1025	0	0		chr541	minichromosome	0.0842336	0.0664575	0.358844	0	0	0
chr1026	1.01705	0		chr542	minichromosome	0.173059	0.136538	0.184312	0	0	0
chr1027	0	0		chr832	minichromosome	0.0901478	0.0711236	0	0	0	0
chr1028	1.7556	0.664677		chr826	minichromosome	0	0.0720913	0	0	0	0
chr1029	0	0		chr2117	minichromosome	0	0	0.247137	0	0	0
chr1030	22.9923	0.873511		chr666	minichromosome	0	0.0703249	0.0949315	0	0	0
chr1031	0.509248	0		chr2075	minichromosome	0	0.355986	0.672763	0	0	0
chr1032	1.0185	0.332811		chr1849	minichromosome	0	0.291261	0.786346	0	0	0
chr1033	0	0		chr507	minichromosome	0	0	0.0890665	0	0	0
chr1034	0.510699	0		chr647	minichromosome	0	0	0.0922475	0	0	0
chr1035	0.317873	0		chr618	minichromosome	0.256412	0.674334	0.637198	0	0	0.322056
chr1036	0.511427	0		chr575	minichromosome	0.593069	0.267378	0.902333	0.46484	0	0
chr1037	69.8772	88.3456		chr672	minichromosome	0.350635	0.345799	0.280077	0	0	0.330302
chr1038	2.87605	1.26691		chr1963	minichromosome	0.0880123	0.416632	0.843618	0	0.532092	0
chr1039	0.51289	0.209377		chr444	minichromosome	0.819795	0.517433	0.698482	0.899564	0	0
chr1040	0	0		chr663	minichromosome	0.264972	0.557477	0.188134	0.484591	0	0
chr1041	0.812956	0		chr416	minichromosome	0.0832696	0.197091	0.266053	0	0	0.313763
chr1042	6.28027	4.02135		chr430	minichromosome	0.163498	0.322487	0.34826	0	0.494227	0
chr1043	1.21943	0		chr629	minichromosome	0.515092	0.609586	0.365724	0.942022	0	0
chr1044	0	0		chr825	minichromosome	9.53923	25.2572	19.1998	20.4026	9.77472	5.48301
chr1045	0	0		chr567	minichromosome	0.253803	0.0667473	0.270307	0.464165	0	0
chr1046	0.407644	0		chr2057	minichromosome	30.0057	38.0584	33.2883	18.2919	22.6755	39.6504
chr1047	0	0		chr374	minichromosome	0.599174	1.01299	0.455811	0.939251	0.517485	0.32253
chr1048	0	0		chr643	minichromosome	0	0.0681338	0.275921	0	0	0.325401
chr1049	0.106871	0		chr620	minichromosome	0.256412	0.337167	0.182057	0.468936	0	0.322056
chr1050	0.106871	0		chr23	minichromosome	0.733682	1.73655	2.17053	1.78905	1.47853	1.53586
chr1051	0	0		chr392	minichromosome	0.162132	0.0639584	0	0	0	0.30546
chr1052	0.113909	0		chr22	minichromosome	0.0887278	0.140007	0	0	0	0.33433
chr1053	0	0		chr365	minichromosome	0	0.286268	0.289825	0	0.5484	0.341798
chr1054	0	0		chr1117	minichromosome	0.753469	1.48615	1.304	0.51674	3.98581	1.77444
chr1055	0	0		chr503	minichromosome	0.0835085	0.263542	0.0889387	0	0.504864	0.314664
chr1056	0.214668	0		chr645	minichromosome	0.172973	0	0	0	0	0.325885
chr1057	0.107489	0		chr424	minichromosome	0.186158	0	0	0	0	0.350726
chr1058	0.107489	0		chr3338	minichromosome	0.0847241	0.0668445	0.0902333	0.46484	0	0
chr1059	0	0		chr622	minichromosome	0.259846	0.20501	0.36899	0.475216	1.04729	0.32637
chr1060	0.430578	1.35629		chr649	minichromosome	0.261011	0.068643	0	0	0.525994	0.327833
chr1061	0.107645	0		chr671	minichromosome	0.182462	0	0	0.500541	0	0
chr1062	0	0		chr600	minichromosome	0	0.0731244	0.0987107	0.508512	0	0
chr1063	0	0		chr377	minichromosome	0.080617	0	0	0	0	0.303768
chr1064	0	0		chr25	minichromosome	0.165356	0.130461	0	0.907231	0.499844	0
chr1065	0	0		chr2114	minichromosome	0	0	0.0890665	0.45883	0	0
chr1066	1.86542	0.340056		chr2096	minichromosome	0.414274	1.06226	0.441212	2.27292	5.63525	2.73175
chr1068	0	0		chr3327	minichromosome	0.106214	0.335198	0.113121	1.16549	1.28427	1.60088
chr1069	0	0.34055		chr514	minichromosome	2.51247	2.51085	3.3894	43.192	19.7463	15.7785
chr1070	0	0		chr476	minichromosome	0	0	0.0880544	0.453616	0.499844	0
chr1071	0	0		chr3340	minichromosome	0	0.0666182	0	0.463267	0	0.318163
chr1072	0.216543	0		chr30	minichromosome	0	0	0	0	0	0
chr1073	0	0		chr371	minichromosome	0	0	0	0	0	0
chr1074	0.413578	0		chr31	minichromosome	0	0	0	0	0	0
chr1075	0.828362	0		chr717	minichromosome	0	0	0	0	0	0
chr1076	0	0.341543		chr1490	minichromosome	0	0	0	0	0	0.373629
chr1077	0	0.213345		chr315	minichromosome	0	0	0	0	0	0.295182
chr1078	0	0		chr646	minichromosome	0	0	0	0	0	0
chr1079	0	0		chr2292	other	0	0.0825938	0	0	0	0
chr1080	4.59506	1.79286		chr1395	other	0	0	0.100634	0	0	0
chr1081	0.870224	0		chr1628	other	0.107192	0.0845712	0	0	0	0
chr1082	0.325762	0		chr798	other	0	0	0.0844554	0	0	0
chr1083	0	0		chr1226	other	0.53318	0.280441	0.189283	0	0	0
chr1084	0	0		chr1220	other	0	0	0.0944974	0	0	0
chr1085	0.108587	0		chr1222	other	0	0.14022	0	0	0	0
chr1086	0	0		chr1539	other	0	0.0802835	0	0	0	0
chr1087	0	0		chr3769	other	0.116179	0.183322	0.123733	0	0	0
chr1088	0.415392	0.342542		chr1532	other	0	0	0.215994	0	0	0
chr1089	8.09916	1.37017		chr1537	other	0	0.0802835	0	0	0	0
chr1090	0	0		chr1845	other	0.368389	0	0	0	0	0
chr1091	2.95124	0		chr2192	other	0.210889	0.0831923	0.112301	0	0	0
chr1092	0.416	0		chr1404	other	0.285321	0	0.101291	0	0	0
chr1093	0	0		chr3379	other	0.0926838	0.0731244	0	0	0	0
chr1094	1.94678	0		chr3375	other	0	0.0864824	0.116743	0	0	0
chr1095	0.525675	0		chr3374	other	0.135257	0.106713	0	0	0	0
chr1096	0	0		chr2288	other	0	0.332769	0.149735	0	0	0
chr1097	0.41661	0		chr3579	other	0	0	0.125486	0	0	0
chr1098	0	0		chr3578	other	0.118787	0	0	0	0	0
chr1099	0.109065	0		chr3574	other	0.118545	0.0935278	0.126253	0	0	0
chr11	7.35405	17.4556		chr3572	other	0.118545	0.187056	0.252506	0	0	0
chr1100	0	0		chr3570	other	0	0.0855161	0.115438	0	0	0
chr1101	1.49649	1.13798		chr1715	other	0.338404	0.177993	0	0	0	0
chr1102	0.417222	0		chr1717	other	0	0.0889964	0	0	0	0
chr1103	0	0		chr2379	other	0.191675	0.302451	0	0	0	0
chr1104	0	0		chr3489	other	0	0	0.111493	0	0	0
chr1105	0	0		chr2177	other	0	0	0.253022	0	0	0
chr1106	0.342425	0.719075		chr2172	other	0	0.0866456	0	0	0	0
chr1107	0.109386	0.990238		chr3487	other	0	0.0903979	0	0	0	0
chr1108	20.3734	0.689114		chr3485	other	0	0.0907552	0	0	0	0
chr1109	1.05444	0		chr3151	other	0	0.07731	0	0	0	0
chr1110	0.417835	0		chr3153	other	0	0.0774404	0	0	0	0
chr1111	0	0.809322		chr3395	other	0	0	0.117629	0	0	0
chr1112	0	0		chr3393	other	0	0	0.117406	0	0	0
chr1113	0	0		chr3391	other	0	0	0.117184	0	0	0
chr1114	0.42365	0.218222		chr747	other	0.168467	0.132915	0.089711	0	0	0
chr1115	18.6881	21.1765		chr744	other	0.0841119	0	0.0895813	0	0	0
chr1116	0	0		chr745	other	0	0.0664575	0	0	0	0
chr1117	1.8607	1.13737		chr742	other	0.168224	0.0663615	0.0895813	0	0	0
chr1118	0	0		chr1883	other	0.125986	0	0	0	0	0
chr1119	0.637545	0		chr1884	other	0.126259	0	0	0	0	0
chr1120	4.62269	0		chr1887	other	0.126534	0	0.269523	0	0	0
chr1121	0	0		chr3023	other	0	0.0651378	0	0	0	0
chr1122	2.42447	0		chr3024	other	0.0858487	0.135464	0.274293	0	0	0
chr1123	0	0.777297		chr563	other	0.0844782	0.133301	0.269914	0	0	0
chr1124	0.126501	0		chr565	other	0.0846009	0.0667473	0	0	0	0
chr1125	0	0		chr367	other	0.482366	0.190285	0.42811	0	0	0
chr1126	0.109871	0		chr360	other	0.160567	0.0633409	0.0855039	0	0	0
chr1128	0	0		chr1870	other	0	0.0983344	0	0	0	0
chr1129	0	0		chr3809	other	0.35276	0.371088	0.626165	0	0	0
chr1130	1.59102	0		chr1524	other	0	0	0.107622	0	0	0
chr1131	0	0		chr1523	other	0.127364	0.200972	0	0	0	0
chr1132	1.92397	0.347109		chr1520	other	0.201055	0	0.107064	0	0	0
chr1133	0	0		chr3718	other	0.124637	0.0983344	0.132742	0	0	0
chr1134	0	0		chr1871	other	0	0.120848	0	0	0	0
chr1135	0	0		chr3713	other	0	0	0.332685	0	0	0
chr1136	0	0		chr3625	other	0.130799	0.103196	0.278608	0	0	0
chr1137	0	0		chr3624	other	0	0.110745	0	0	0	0
chr1138	0.422181	0		chr3621	other	0.120259	0.0948805	0	0	0	0
chr1139	6.19132	4.83008		chr3101	other	0	0	0.099026	0	0	0
chr1140	0.532705	0		chr3369	other	0	0.0873045	0	0	0	0
chr1141	0	0		chr3362	other	0	0.10429	0	0	0	0
chr1142	0	0		chr3365	other	0.0949518	0	0.101126	0	0	0
chr1143	0.424706	0		chr3565	other	0	0	0.12251	0	0	0
chr1144	0	0		chr3566	other	0.14899	0.117548	0.158678	0	0	0
chr1145	0.644186	0		chr1701	other	0	0.0879735	0	0	0	0
chr1146	0.42281	0		chr627	other	0	0.0677318	0	0	0	0
chr1147	0.110688	0		chr626	other	0.171697	0	0.274293	0	0	0
chr1148	0	0		chr2144	other	0.112149	0.176964	0.119442	0	0	0
chr1149	0.644186	0		chr2148	other	0	0.20748	0.280077	0	0	0
chr1150	0.42344	0.349178		chr3492	other	0	0.090935	0	0	0	0
chr1151	0	0		chr3143	other	0	0	0.0999843	0	0	0
chr1152	0	0		chr3147	other	0.189286	0	0	0	0	0
chr1153	0	0		chr3149	other	0.0943362	0.0744281	0	0	0	0
chr1154	0	0		chr3384	other	0.329465	0.0866456	0.116963	0	0	0
chr1155	3.96767	0		chr3387	other	0.1168	0	0	0	0	0
chr1156	0	0		chr3383	other	0	0.0866456	0	0	0	0
chr1157	0.869443	2.75763		chr755	other	0.0850957	0.0671376	0.0906291	0	0	0
chr1158	0	0		chr754	other	0.0849715	0	0	0	0	0
chr1159	0.424706	0		chr757	other	0.0957852	0.377856	0.204027	0	0	0
chr1160	0	0.218766		chr756	other	0	0	0.170537	0	0	0
chr1161	0	0		chr3388	other	0.211272	0	0	0	0	0
chr1162	0	0		chr753	other	0.0849715	0.0670396	0	0	0	0
chr1163	0	0		chr1896	other	0	0	0.138681	0	0	0
chr1164	0.425341	0		chr3034	other	0	0.0677318	0	0	0	0
chr1165	1.54023	1.44184		chr1096	other	0.0853452	0	0.0908949	0	0	0
chr1166	0.434004	1.29723		chr1097	other	0	0	0.0908949	0	0	0
chr1167	0	0		chr1092	other	0	0.0672359	0.181524	0	0	0
chr1168	0	0		chr1093	other	0	0.0672359	0	0	0	0
chr1169	0	0		chr1098	other	0.0853452	0.134669	0.0908949	0	0	0
chr1170	0.538304	0		chr687	other	0	0.131394	0	0	0	0
chr1171	0.538304	0.3518		chr373	other	0	0.0635161	0	0	0	0
chr1172	0.22337	0		chr376	other	0.080617	0.127208	0	0	0	0
chr1173	0	0.7036		chr1148	other	0.0866152	0.136673	0	0	0	0
chr1174	0	0		chr3815	other	0.685218	0.270307	1.21629	0	0	0
chr1176	0	0		chr3816	other	0	0.376411	0.169372	0	0	0
chr1177	119.263	144.944		chr3810	other	0.127364	0.100486	0.406938	0	0	0
chr1178	0.111853	0		chr3811	other	0.143363	0	0	0	0	0
chr1179	0.904866	0.746174		chr3812	other	0	0	0.142506	0	0	0
chr1180	6.28596	0.352329		chr3813	other	0.118545	0	0	0	0	0
chr1181	0.42726	0		chr1860	other	0	0	0.157336	0	0	0
chr1182	0.42726	0		chr2159	other	0	0	0.122028	0	0	0
chr1183	0	0		chr1557	other	0	0.0811345	0	0	0	0
chr1184	0	0		chr1556	other	0.205673	0.0811345	0.109523	0	0	0
chr1185	0	0		chr3708	other	0	0	0.132742	0	0	0
chr1186	0.539925	0		chr1397	other	0	0	0.100797	0	0	0
chr1187	0.855807	0		chr1390	other	0.0941836	0	0	0	0	0
chr1188	0.112022	0		chr1393	other	0	0.0744281	0.200941	0	0	0
chr1189	0	0		chr3701	other	0	0.0981243	0	0	0	0
chr1190	0.589009	0.384938		chr3703	other	0	0.0968822	0.130781	0	0	0
chr1191	0	0		chr3767	other	0.101936	0	0	0	0	0
chr1192	0	0.353392		chr1608	other	0.106021	0.0836469	0	0	0	0
chr1193	0.877311	0		chr3765	other	0.382931	0	0.271887	0	0	0
chr1194	0.673239	0.227612		chr3761	other	0	0	0.173805	0	0	0
chr1195	1.08148	0		chr3636	other	0	0.121487	0	0	0	0
chr1196	0.11236	0.221079		chr3553	other	0.111291	0.263416	0.355585	0	0	0
chr1197	0	0		chr3557	other	0.118064	0.0931484	0	0	0	0
chr1198	0	0		chr1779	other	0	0.0923987	0	0	0	0
chr1199	1.53255	0		chr1773	other	0	0	0.124229	0	0	0
chr12	10.282	0		chr1771	other	0.438367	0.691714	0.311248	0	0	0
chr1200	0	0		chr1776	other	0	0.184426	0	0	0	0
chr1201	0	0		chr614	other	0.0853452	0	0	0	0	0
chr1202	0	0		chr616	other	0	0.2023	0.0910283	0	0	0
chr1203	1.40207	0		chr1959	other	0.0895468	0.141299	0	0	0	0
chr1204	0	0.354461		chr1958	other	0	0.0754058	0	0	0	0
chr1205	0	0		chr1957	other	0	0.0659801	0	0	0	0
chr1206	0.655898	0.354998		chr762	other	0.0858487	0	0.0914311	0	0	0
chr1207	0.502289	0		chr543	other	0.0933777	0	0	0	0	0
chr1208	0.544022	0		chr549	other	0.0843557	0	0	0	0	0
chr1209	0.225743	0		chr2322	other	0	0.18151	0	0	0	0
chr1210	0.112872	0		chr3042	other	0	0.0675326	0	0	0	0
chr1211	0	0.222086		chr3046	other	0	0	0.0942102	0	0	0
chr1212	266.949	249.19		chr3045	other	0.0868738	0.0685405	0.0925228	0	0	0
chr1213	0.113043	0		chr389	other	0	0	0.0862174	0	0	0
chr1214	8.73105	4.50524		chr385	other	0	0.0637808	0	0	0	0
chr1215	0	0.356619		chr381	other	0.403644	0.382154	0.0859782	0	0	0
chr1216	0.432463	0		chr1170	other	0.0873956	0	0	0	0	0
chr1217	0	0		chr1174	other	0	0	0.186157	0	0	0
chr1218	0	0.380561		chr1176	other	0.087527	0.0690559	0	0	0	0
chr1219	16.9622	1.07149		chr3821	other	0	0.119485	0	0	0	0
chr1220	0	0		chr3822	other	0	0.0966782	0	0	0	0
chr1221	1.8663	0		chr3825	other	0	0	0.131894	0	0	0
chr1222	0	0		chr1542	other	0	0	0.108755	0	0	0
chr1223	0	0		chr3733	other	0.378777	0.199228	0.268938	0	0	0
chr1225	0.433783	0.357708		chr1382	other	0	0.074068	0	0	0	0
chr1226	0	0		chr1380	other	0	0	0.0999843	0	0	0
chr1227	0	0		chr1388	other	0.188367	0	0	0	0	0
chr1228	0.660905	0		chr3601	other	0	0.088482	0	0	0	0
chr1229	0.660905	0		chr3605	other	0	0.0808489	0	0	0	0
chr1230	0	0		chr2282	other	0	0.106796	0	0	0	0
chr1231	0.982628	0		chr2016	other	0.0863582	0.136268	0.0919737	0	0	0
chr1232	0.435334	0.358987		chr2014	other	0	0.0677318	0.0914311	0	0	0
chr1233	0	0		chr2013	other	0	0.0954722	0	0	0	0
chr1234	2.32695	0		chr1766	other	0	0.0918443	0	0	0	0
chr1235	0	0.224126		chr603	other	0.0849715	0.0670396	0	0	0	0
chr1236	0	0		chr602	other	0.0849715	0	0.27149	0	0	0
chr1237	1.30534	0		chr604	other	0	0.0670396	0	0	0	0
chr1238	14.0878	0.358803		chr1615	other	0.106408	0	0.339983	0	0	0
chr1240	0	0.22447		chr1611	other	0	0.0837995	0	0	0	0
chr1241	2.43135	0		chr2123	other	0	0	0.13535	0	0	0
chr1242	0	0		chr2120	other	0.109615	0.172965	0	0	0	0
chr1243	0.114259	0		chr2124	other	0	0.0812781	0	0	0	0
chr1244	1.9949	1.16944		chr1947	other	0	0	0.151937	0	0	0
chr1245	2.08857	0		chr777	other	0	0.0709771	0.191624	0	0	0
chr1246	0.228517	0		chr776	other	0	0	0.112984	0	0	0
chr1247	0	0		chr773	other	0.0883239	0.0696846	0	0	0	0
chr1248	0.114434	0		chr772	other	0	0	0.0934997	0	0	0
chr1249	0	0.58562		chr771	other	0	0.0689522	0	0	0	0
chr1250	0.780423	0		chr2239	other	0.104311	0	0.222187	0	0	0
chr1251	1.10311	0		chr552	other	0	0.0665538	0	0	0	0
chr1252	0	0.72203		chr551	other	0.168711	0	0.089841	0	0	0
chr1253	0	0		chr550	other	0.0843557	0	0	0	0	0
chr1254	0.437794	0		chr556	other	0.0843557	0	0	0	0	0
chr1255	0.114611	0.361015		chr555	other	0.253067	0.0665538	0	0	0	0
chr1256	0	0		chr554	other	0.0843557	0	0.089841	0	0	0
chr1257	0	0		chr3058	other	0.0903811	0.0713077	0.0962582	0	0	0
chr1258	0.803513	0		chr3053	other	0.0898232	0.0708675	0.095664	0	0	0
chr1259	0.991726	1.17486		chr1168	other	0	0	0.185878	0	0	0
chr1260	0	0		chr1166	other	0	0.140292	0.0946899	0	0	0
chr1261	0.468086	0.385994		chr1162	other	0	0.0687457	0.1856	0	0	0
chr1263	7.152	1.8403		chr1163	other	0.0871339	0	0	0	0	0
chr1264	4.97398	0		chr1160	other	0.0870037	0	0.0926611	0	0	0
chr1265	0	0.250464		chr3119	other	0	0.0754058	0.10179	0	0	0
chr1266	0	0.362691		chr3723	other	0.125714	0	0	0	0	0
chr1267	11.0636	12.893		chr638	other	0	0.0706857	0	0	0	0
chr1268	3.9335	4.17644		chr3610	other	0	0	0.128079	0	0	0
chr1269	0	0		chr3611	other	0	0.0822978	0	0	0	0
chr1270	41.708	27.8749		chr1281	other	0.707767	0.398861	0.646106	0	0	0
chr1271	1.22698	0		chr1285	other	0.181608	0	0	0	0	0
chr1272	0.230643	0		chr3530	other	0.179278	0	0.190935	0	0	0
chr1273	0.252286	0		chr3534	other	0	0.184797	0.124729	0	0	0
chr1274	0.115321	0		chr805	other	0	0.0630799	0	0	0	0
chr1275	0.903195	0		chr1753	other	0.115258	0	0.122753	0	0	0
chr1276	0	0		chr1752	other	0	0	0.12251	0	0	0
chr1277	0	0		chr1595	other	0.105064	0.082892	0	0	0	0
chr1278	0.557559	0		chr3285	other	0.113905	0	0	0	0	0
chr1279	0	0		chr3284	other	0	0.0815669	0	0	0	0
chr1280	0	0.246942		chr3286	other	0.309055	0.0812781	0	0	0	0
chr1281	0.751985	0.407004		chr3282	other	0	0	0.134664	0	0	0
chr1282	165.562	288.034		chr3445	other	0	0.0794501	0	0	0	0
chr1283	0	0.227966		chr2138	other	0	0.176964	0.119442	0	0	0
chr1284	0.11586	0		chr1620	other	0.106799	0	0	0	0	0
chr1285	0.348123	0.228322		chr1622	other	0	0.0844157	0	0	0	0
chr1286	0	0		chr1625	other	0	0	0.136442	0	0	0
chr1287	0	0		chr2134	other	0.430354	0.509303	0.229169	0	0	0
chr1288	0	0		chr2136	other	0	0.0881423	0.118983	0	0	0
chr1289	0.559299	0		chr1971	other	0	0	0.118077	0	0	0
chr1290	0.116041	0.365521		chr1974	other	0	0	0.135449	0	0	0
chr1291	0.907422	0.456644		chr493	other	0.0832696	0.197091	0	0	0	0
chr1292	0	0.365521		chr491	other	0	0	0.0885576	0	0	0
chr1293	0	0		chr496	other	0	0.0656969	0.0886843	0	0	0
chr1294	0	0		chr706	other	0	0.0644974	0.261195	0	0	0
chr1295	0.44395	0		chr3190	other	0	0.183322	0.123733	0	0	0
chr1296	0	0		chr709	other	0.0818642	0.0645881	0	0	0	0
chr1297	0.349213	0		chr3194	other	0	0.0790398	0.320088	0	0	0
chr1298	0	0		chr3196	other	0.193374	0	0	0	0	0
chr1299	0.11568	0.591995		chr2227	other	0.0837488	0.2643	0.178389	0	0	0
chr13	7.56118	5.76372		chr3263	other	0	0.0941671	0	0	0	0
chr1300	0.444645	0		chr3269	other	0.118224	0.0932745	0	0	0	0
chr1301	0	0		chr3268	other	0.103384	0.163134	0	0	0	0
chr1302	0.116587	0		chr1119	other	0	0.067632	0	0	0	0
chr1303	0.678515	0.367239		chr1901	other	0	0.105568	0	0	0	0
chr1304	0	0		chr1113	other	0	0.076072	0.10269	0	0	0
chr1305	0	0.367239		chr1112	other	0.0902877	0	0	0	0	0
chr1306	0.124594	0		chr1743	other	0	0.0900434	0	0	0	0
chr1307	0	0		chr1021	other	0	0.0647703	0	0	0	0
chr1308	0.11677	0.367816		chr740	other	0	0.0663615	0.0895813	0	0	0
chr1309	0.91312	0		chr1560	other	0	0.0811345	0	0	0	0
chr1310	0.446041	0		chr1565	other	0.103201	0	0	0	0	0
chr1311	0.563696	0.368394		chr1369	other	0	0.0738298	0.0996628	0	0	0
chr1312	0	0		chr1367	other	0	0	0.213883	0	0	0
chr1313	0.565474	0.369556		chr1362	other	0	0	0.0993434	0	0	0
chr1314	0.448151	0		chr1297	other	0	0	0.194023	0	0	0
chr1315	0.448151	0		chr3520	other	0.116179	0	0	0	0	0
chr1316	295.932	481.088		chr3524	other	0	0	0.1336	0	0	0
chr1317	0	0		chr3528	other	0	0	0.308154	0	0	0
chr1318	0.448859	0		chr1741	other	0	0	0.12155	0	0	0
chr1319	1.58159	0		chr2030	other	0.125533	0	0.133696	0	0	0
chr1320	0	0		chr2033	other	0.440117	0.0868094	0.234368	0	0	0
chr1321	0	0.37014		chr2036	other	0	0	0.0983973	0	0	0
chr1322	0	0.231208		chr1582	other	0	0	0.115654	0	0	0
chr1323	0	0.370726		chr1588	other	0	0	0.13535	0	0	0
chr1324	44.5391	66.3483		chr3292	other	0.122538	0	0	0	0	0
chr1325	0.117694	1.2046		chr2100	other	0	0.166385	0	0	0	0
chr1326	0	0		chr2102	other	0	0.0794501	0	0	0	0
chr1327	1.34871	0		chr1636	other	0	0.0847272	0	0	0	0
chr1328	0.567263	0		chr1635	other	0	0.0847272	0.114373	0	0	0
chr1329	0	0		chr1632	other	0	0.0847272	0	0	0	0
chr1330	0.23576	0		chr1630	other	0.107192	0.169142	0	0	0	0
chr1331	0	0		chr481	other	0	0.150647	0	0	0	0
chr1332	0	0		chr480	other	0	0	0.0881796	0	0	0
chr1333	0.450282	0		chr484	other	0.267953	0	0	0	0	0
chr1334	0	0		chr3181	other	0	0	0.092939	0	0	0
chr1335	0.569064	0		chr713	other	0	0	0.178389	0	0	0
chr1336	0.450997	0.743805		chr3022	other	0.0847241	0.0668445	0.0902333	0	0	0
chr1337	0.12593	0.495557		chr2217	other	0.244105	0.256787	0.259978	0	0	0
chr1338	0.903428	0		chr3076	other	0	0.0683365	0.184495	0	0	0
chr1339	0.279808	0		chr1543	other	0	0.0886528	0	0	0	0
chr1340	0	0		chr1960	other	0	0.0842608	0	0	0	0
chr1341	0	0		chr3278	other	0.20423	0	0	0	0	0
chr1342	0	0		chr1968	other	0.107988	0.170398	0	0	0	0
chr1343	0	0.63022		chr1969	other	0	0.0945549	0	0	0	0
chr1344	0	0		chr2108	other	0	0	0.113121	0	0	0
chr1345	0.118632	0		chr1100	other	0	0.154274	0.208254	0	0	0
chr1347	0.118822	0		chr1104	other	0	0	0.0910283	0	0	0
chr1348	0	0		chr1034	other	0	0	0.0883053	0	0	0
chr1349	0.118822	0		chr1031	other	0.0826782	0.456612	0.176109	0	0	0
chr1350	0.453879	0		chr1351	other	0.0929799	0.0733581	0	0	0	0
chr1351	0.118822	0		chr1350	other	0.0929799	0.0733581	0.099026	0	0	0
chr1352	0	0		chr1357	other	0.100528	0	0	0	0	0
chr1353	0	0		chr1356	other	0	0	0.198052	0	0	0
chr1354	0.5727	0		chr3182	other	0.0957326	0.0755299	0.203915	0	0	0
chr1355	0	0		chr3183	other	0.225894	0	0	0	0	0
chr1356	0	0		chr3674	other	0	0.0931484	0	0	0	0
chr1357	0	0		chr2027	other	0	0.068235	0	0	0	0
chr1358	0	0		chr2023	other	0	0	0.114163	0	0	0
chr1359	6.38005	6.69775		chr2170	other	0.120259	0.0948805	0	0	0	0
chr1360	0.574536	0		chr2131	other	0	0.0871388	0	0	0	0
chr1361	0.238405	0		chr3461	other	0	0	0.118528	0	0	0
chr1362	0.47681	0		chr2118	other	0.109615	0	0	0	0	0
chr1363	0.912129	0.234919		chr1643	other	0	0	0.243577	0	0	0
chr1364	0	0.376686		chr1646	other	0	0.0851988	0	0	0	0
chr1365	0.456797	0		chr1644	other	0.107988	0	0	0	0	0
chr1366	0	0		chr720	other	0	0.0654162	0.0883053	0	0	0
chr1367	0	0		chr721	other	0	0.0655095	0.0884312	0	0	0
chr1368	0	0		chr2208	other	0.14455	0	0	0	0	0
chr1369	0.119586	0		chr2204	other	0	0.328015	0.147596	0	0	0
chr1370	0	0		chr1825	other	0	0.112462	0	0	0	0
chr1371	0.119778	0		chr1820	other	0	0.0950769	0	0	0	0
chr1372	0	0		chr3088	other	0	0.0722046	0	0	0	0
chr1373	0.479113	1.8389		chr3085	other	0	0.0727768	0.0982414	0	0	0
chr1374	0	0		chr3084	other	0	0.0800968	0.108123	0	0	0
chr1375	0	0		chr3083	other	0	0.172208	0	0	0	0
chr1376	0	0		chr1910	other	0	0.100928	0	0	0	0
chr1377	6.61156	0		chr1917	other	0.141504	0	0.150706	0	0	0
chr1378	0.267884	0		chr1918	other	0.164888	0	0	0	0	0
chr1379	0	0		chr454	other	0.0823274	0.0649535	0	0	0	0
chr1380	0.578243	0		chr452	other	0.164422	0.0648618	0.0875569	0	0	0
chr1381	1.61476	1.74766		chr451	other	0	0.0648618	0.0875569	0	0	0
chr1382	0	0		chr1137	other	0	0.136268	0.183947	0	0	0
chr1383	0	0		chr1130	other	0.0861027	0	0	0	0	0
chr1384	0.120165	0		chr1133	other	0	0.0681338	0	0	0	0
chr1385	0	0		chr1006	other	0	0	0.171481	0	0	0
chr1386	0.459011	0		chr1009	other	0	0.191077	0.0859782	0	0	0
chr1387	0	0		chr1008	other	0.0817492	0.193492	0.17413	0	0	0
chr1388	0	0		chr3540	other	0.109615	0	0.116743	0	0	0
chr1389	0.12036	1.37419		chr1344	other	0	0	0.0988681	0	0	0
chr1390	0	0.379124		chr1342	other	0	0.0731244	0.0987107	0	0	0
chr1391	0.12036	0		chr1341	other	0.0925365	0	0	0	0	0
chr1392	0	0		chr1349	other	0.0929799	0.146716	0.099026	0	0	0
chr1393	0.581054	0		chr1962	other	0	0.0847794	0	0	0	0
chr1394	571.17	367.656		chr473	other	0	0	0.0880544	0	0	0
chr1395	0.461247	0		chr3271	other	0	0.0778342	0	0	0	0
chr1396	0.120947	0		chr3644	other	0.104124	0.0821505	0.110895	0	0	0
chr1397	0.120947	0		chr1844	other	0	0.193356	0	0	0	0
chr1398	0.571686	0		chr3649	other	0	0.0962729	0.129959	0	0	0
chr1399	0.472759	0		chr3177	other	0	0	0.102126	0	0	0
chr14	54.1624	57.5038		chr811	other	0.161682	0.127562	0.0860976	0	0	0
chr1400	0.121144	0		chr1687	other	0.110447	0	0	0	0	0
chr1401	0	0		chr1191	other	0.0876588	0	0	0	0	0
chr1403	0.463504	0		chr2052	other	0.115258	0	0	0	0	0
chr1404	1.29314	0		chr2011	other	0.0852203	0.0672359	0	0	0	0
chr1405	0	0		chr2059	other	0	0.146482	0.0988681	0	0	0
chr1406	0.121739	0.383468		chr3501	other	0	0.0851988	0	0	0	0
chr1407	0.122474	0.240979		chr1231	other	0.0889992	0.210652	0.0947864	0	0	0
chr1408	0.465021	0.766935		chr1235	other	0	0.0703249	0	0	0	0
chr1409	0	0.383468		chr1198	other	0	0.0790852	0.320271	0	0	0
chr1410	0	0		chr3476	other	0	0.100048	0	0	0	0
chr1411	0	0.383468		chr3474	other	0.550146	0.520856	0.351552	0	0	0
chr1412	0.831599	0		chr3473	other	0	0.178338	0	0	0	0
chr1413	0.465784	0		chr1659	other	0	0.0861579	0.116304	0	0	0
chr1414	0.121938	0		chr1651	other	0	0	0.115224	0	0	0
chr1415	0.121938	0		chr1657	other	0	0.0861579	0	0	0	0
chr1416	0.122139	0		chr583	other	0	0.267768	0.271095	0	0	0
chr1417	0	0		chr739	other	0	0.199662	0	0	0	0
chr1418	152.618	113.002		chr738	other	0	0.132531	0	0	0	0
chr1419	0.468086	0		chr737	other	0.261011	0.205929	0.185322	0	0	0
chr1420	0	0		chr1213	other	0	0.0697905	0	0	0	0
chr1421	0	0		chr1835	other	0	0.117348	0	0	0	0
chr1422	0.245486	0		chr592	other	0.0873518	0	0	0	0	0
chr1423	0.122743	0		chr591	other	0	0.0669419	0	0	0	0
chr1424	0.245486	0		chr598	other	0.0849715	0.0670396	0.0904968	0	0	0
chr1425	0	0		chr3091	other	0.0910883	0	0	0	0	0
chr1426	0.122946	0		chr1902	other	0	0.129358	0.174621	0	0	0
chr1427	0.469633	0		chr2302	other	0.0833889	0.131582	0	0	0	0
chr1428	0.12315	0		chr2300	other	0.637868	0.251628	1.01902	0	0	0
chr1429	0	0		chr1909	other	0.127924	0	0.272485	0	0	0
chr1430	0.470411	0.775823		chr3251	other	0	0.0807068	0	0	0	0
chr1431	0	0		chr445	other	0.0819795	0.194037	0.261931	0	0	0
chr1432	0.14778	0		chr447	other	0.0829531	0	0	0	0	0
chr1433	0	0		chr449	other	0.0849715	0	0	0	0	0
chr1434	0	0		chr505	other	0	0.0658854	0	0	0	0
chr1435	0.132826	0		chr3339	other	0.107988	0.0851988	0	0	0	0
chr1436	0.471191	0		chr1122	other	0	0	0.0914311	0	0	0
chr1437	0	0		chr1126	other	0.0859755	0.135664	0.0915662	0	0	0
chr1438	0	0		chr1128	other	0.0859755	0	0.0915662	0	0	0
chr1439	0	0		chr1129	other	0.101227	0.0798646	0	0	0	0
chr1442	0	0		chr3656	other	0	0.771801	0.78139	0	0	0
chr1443	0.471973	0		chr3333	other	0	0.169768	0.114585	0	0	0
chr1444	0	0.3892		chr1013	other	0	0	0.0868211	0	0	0
chr1445	0	0		chr1011	other	0	0.0642268	0	0	0	0
chr1446	0.595532	0		chr1333	other	0.0922432	0	0.0982414	0	0	0
chr1448	0	0		chr1332	other	0.0922432	0	0.196483	0	0	0
chr1449	0.472759	0		chr1480	other	0	0.0878053	0.237057	0	0	0
chr1450	0	0		chr1483	other	0.0988208	0	0	0	0	0
chr1451	0	0.244331		chr1249	other	0.0895468	0	0	0	0	0
chr1452	0	0		chr1247	other	0.0895468	0.0706495	0	0	0	0
chr1453	0	0		chr1245	other	0	0.0705409	0	0	0	0
chr1454	0	0		chr1240	other	0	0.0704327	0	0	0	0
chr1455	1.20104	0		chr2043	other	0	0.146951	0.198369	0	0	0
chr1456	0.475926	0		chr2048	other	0.0991575	0	0.105605	0	0	0
chr1457	0	0		chr1791	other	0.366841	0.19295	0.130232	0	0	0
chr1458	0	0		chr3229	other	0.0994965	0	0	0	0	0
chr1459	0	0		chr3403	other	0.111079	0.0876377	0	0	0	0
chr1460	0.851133	0.393119		chr3400	other	0	0	0.117852	0	0	0
chr1461	1.16685	0		chr3405	other	0	0	0.115438	0	0	0
chr1462	2.72729	0.83978		chr3408	other	0.111291	0	0.118528	0	0	0
chr1463	0	0		chr1660	other	0	0.0863198	0	0	0	0
chr1464	0	0		chr1465	other	0	0.15462	0.104361	0	0	0
chr1465	0	0		chr1461	other	0	0	0.12729	0	0	0
chr1466	2.06458	0		chr1460	other	0.0976601	0.154101	0.104011	0	0	0
chr1467	0	0		chr1468	other	0.0981542	0.0774404	0	0	0	0
chr1468	0	0.395107		chr3318	other	0.13129	0	0	0	0	0
chr1469	0	0		chr3310	other	0.106603	0	0	0	0	0
chr1470	5.79484	0		chr2262	other	0	0.127208	0	0	0	0
chr1471	0	0		chr2264	other	0.0763851	0	0.0813521	0	0	0
chr1472	9.41004	13.3188		chr1809	other	0	0.0974993	0	0	0	0
chr1473	0	0		chr1801	other	0.237573	0	0	0	0	0
chr1474	9.08388	0		chr1803	other	0.357089	0.751283	0.380309	0	0	0
chr1475	1.08737	0.644083		chr1805	other	0.35782	0.282308	0	0	0	0
chr1476	0	0		chr1807	other	0	0.282308	0	0	0	0
chr1477	8.38699	7.39752		chr1806	other	0.119273	0.0941028	0	0	0	0
chr1478	0.963146	0		chr1934	other	0	0	0.142506	0	0	0
chr1479	0	0		chr1937	other	0	0.533979	0.288327	0	0	0
chr1480	0.543266	0		chr3220	other	0	0.0801434	0	0	0	0
chr1481	0	0		chr3225	other	0.203872	0.0804241	0.108564	0	0	0
chr1482	0	0.458211		chr1416	other	0	0.0754058	0.203581	0	0	0
chr1483	0	0		chr1415	other	0	0.0752822	0.203247	0	0	0
chr1484	0.126286	0.397791		chr3137	other	0	0	0.0987107	0	0	0
chr1485	0	0		chr3136	other	0	0.0765369	0	0	0	0
chr1486	0	0		chr3135	other	0	0.148615	0	0	0	0
chr1488	0	0.647369		chr3132	other	0.0962073	0.0759044	0	0	0	0
chr1489	0	0		chr478	other	0.165592	0.0653231	0	0	0	0
chr1490	0	0		chr2331	other	0.0832299	0.131331	0	0	0	0
chr1491	0	0		chr3138	other	0	0	0.124312	0	0	0
chr1492	0.253432	0		chr303	other	0.150208	0.237018	0.0799875	0	0	0
chr1493	13.807	7.39924		chr309	other	0.0819795	0.0646791	0	0	0	0
chr1494	1.45458	0		chr2164	other	0	0.0920284	0.124229	0	0	0
chr1495	0	0		chr3742	other	0.376328	0.19794	0.2672	0	0	0
chr1496	0	0		chr1069	other	0	0.0667473	0.0901022	0	0	0
chr1497	0	0		chr3743	other	0	0	0.135055	0	0	0
chr1498	0.994286	0		chr3793	other	0.115947	0	0.123487	0	0	0
chr1499	0	0.401196		chr3791	other	0.242523	0.287013	0	0	0	0
chr15	2.48341	6.50785		chr3796	other	0	0	0.127552	0	0	0
chr1500	0.486521	0.250607		chr3794	other	0	0	0.0914761	0	0	0
chr1501	0	0		chr3799	other	0.125443	0	0.1336	0	0	0
chr1502	0	0		chr3798	other	0	0.135464	0	0	0	0
chr1503	0	0		chr1498	other	0.0994965	0	0.105966	0	0	0
chr1505	0	0.402575		chr1499	other	0.199334	0	0	0	0	0
chr1506	0	0		chr1491	other	0.198315	0	0	0	0	0
chr1507	2.46399	0		chr1496	other	0	0	0.127727	0	0	0
chr1508	0	0		chr1497	other	0	0	0.122672	0	0	0
chr1509	0	0		chr1258	other	0	0.496073	0.382656	0	0	0
chr1510	0	0		chr1256	other	0	0.0837995	0	0	0	0
chr1511	0	0		chr1257	other	0.0898232	0	0	0	0	0
chr1512	0.489033	0		chr1250	other	0	0.0706495	0	0	0	0
chr1513	0	0.251901		chr1252	other	0	0.0707583	0	0	0	0
chr1515	1.108	0		chr1787	other	0	0.278316	0	0	0	0
chr1516	0	0.252335		chr1782	other	0	0	0.12498	0	0	0
chr1517	1.9727	0.424454		chr2078	other	0.119192	0.0940385	0	0	0	0
chr1518	0.279108	0		chr1861	other	0	0	0.395683	0	0	0
chr1519	0.490722	0		chr3114	other	0	0.075159	0	0	0	0
chr1520	1.60063	0		chr3419	other	0	0.0864824	0	0	0	0
chr1521	0	0.932841		chr1672	other	0	0	0.117184	0	0	0
chr1522	0	0		chr1673	other	0	0.0868094	0.117184	0	0	0
chr1523	0	0		chr1676	other	0.126625	0	0	0	0	0
chr1524	0	0		chr748	other	0.0842336	0	0	0	0	0
chr1525	0.129136	0.813537		chr1471	other	0.196308	0.232321	0.31361	0	0	0
chr1526	0	0		chr1473	other	0	0	0.104713	0	0	0
chr1527	0	0		chr2256	other	0	0	0.209191	0	0	0
chr1528	0	0		chr2253	other	0	0.123891	0	0	0	0
chr1529	0.129361	0.407476		chr3296	other	0.307965	0.0809914	0	0	0	0
chr1530	0.129361	0		chr1358	other	0	0.146951	0	0	0	0
chr1531	3.7475	0.408186		chr1413	other	0	0.150564	0.203247	0	0	0
chr1532	0	0		chr685	other	0.0801728	0	0.170772	0	0	0
chr1533	0	0		chr684	other	0	0.0710503	0.0959107	0	0	0
chr1534	0	0		chr3237	other	0.102655	0.0809914	0.218661	0	0	0
chr1535	0	0.408898		chr2318	other	0.161682	0.255123	0	0	0	0
chr1536	0.396354	0		chr1816	other	0	0	0.128079	0	0	0
chr1537	0	0		chr3127	other	0	0.0846231	0	0	0	0
chr1538	0	0.409613		chr3120	other	0	0.180559	0	0	0	0
chr1539	0	0		chr1813	other	0.120011	0.284055	0.383445	0	0	0
chr1540	0.758131	0		chr467	other	0	0	0.0879295	0	0	0
chr1541	0	0		chr460	other	0	0	0.0878049	0	0	0
chr1542	0	0		chr316	other	0.471299	0.743679	1.08755	0	0	0
chr1543	0	0		chr310	other	0	0.122296	0.0825437	0	0	0
chr1546	0.130725	0		chr1078	other	0	0.133884	0.0903649	0	0	0
chr1547	0	0		chr1070	other	0	0.133495	0.0901022	0	0	0
chr1548	0.630071	0.411773		chr1074	other	0.169448	0.133689	0.2707	0	0	0
chr1549	0	0		chr3781	other	0.120508	0.0950769	0	0	0	0
chr1550	1.13141	0		chr3785	other	0	0.197515	0	0	0	0
chr1551	0	0		chr3787	other	0.256978	0.405494	0	0	0	0
chr1553	11.4049	0.258121		chr1318	other	0	0.0725468	0	0	0	0
chr1554	252.306	360.751		chr1317	other	0	0	0.0977765	0	0	0
chr1555	0	0		chr1266	other	0.180203	0.213261	0	0	0	0
chr1556	0.131418	0.413955		chr2069	other	0	0	0.106757	0	0	0
chr1557	0	0		chr3491	other	0	0	0.113744	0	0	0
chr1558	0	0		chr2063	other	0	0	0.118002	0	0	0
chr1559	146.578	182.217		chr2064	other	0.0957326	0.0755299	0	0	0	0
chr1560	0	0		chr2305	other	0	0	0.149735	0	0	0
chr1561	0.502881	0		chr3425	other	0	0	0.113397	0	0	0
chr1562	0	0		chr3420	other	0.132788	0	0	0	0	0
chr1563	0.612785	0		chr1683	other	0	0.174278	0	0	0	0
chr1564	0	0		chr1443	other	0	0	0.102974	0	0	0
chr1565	0.131884	0.415423		chr1449	other	0.0968477	0	0.20629	0	0	0
chr1566	0	0.259955		chr1448	other	0.0968477	0	0.103145	0	0	0
chr1567	1.514	0		chr2244	other	0	0	0.161855	0	0	0
chr1569	0.132118	0		chr2245	other	0	0.0855161	0.346314	0	0	0
chr1570	0.132118	0		chr3331	other	0	0.0825938	0	0	0	0
chr1572	0.132353	0		chr3335	other	0	0	0.112915	0	0	0
chr1573	193.345	176.477		chr2082	other	0.232822	0.367377	0.371942	0	0	0
chr1575	0	0		chr780	other	0	0	0.138784	0	0	0
chr1576	0	0		chr3204	other	0	0.3178	0.214499	0	0	0
chr1577	0	0		chr3201	other	0	0	0.0933589	0	0	0
chr1579	2.16231	0.836781		chr676	other	0.08909	0.070289	0.0948831	0	0	0
chr1580	0	0		chr677	other	0.0884581	0	0	0	0	0
chr1581	0	0		chr674	other	0.0752008	0	0	0	0	0
chr1582	0.53009	0		chr1867	other	0	0	0.132175	0	0	0
chr1583	0	0		chr321	other	0	0.0622251	0.0839977	0	0	0
chr1584	4.35633	0.261815		chr695	other	0	0.510956	0.172435	0	0	0
chr1585	0	0		chr526	other	0.0839905	0.198797	0.0894521	0	0	0
chr1586	0	0		chr523	other	0	0.0662657	0	0	0	0
chr1587	0	0		chr520	other	0	0.0661702	0.178646	0	0	0
chr1588	0	0.511569		chr521	other	0	0.0661702	0	0	0	0
chr1590	0	0.4214		chr758	other	0	0.0672359	0	0	0	0
chr1591	0	0		chr1047	other	0	0.0659801	0	0	0	0
chr1592	0	0		chr3124	other	0	0	0.102633	0	0	0
chr1593	3.11995	0		chr1049	other	0	0.13196	0	0	0	0
chr1594	0.512866	0		chr2310	other	0	0.123447	0	0	0	0
chr1595	0	0		chr3224	other	0	0	0.117036	0	0	0
chr1596	0	0		chr824	other	0	0	0.0936409	0	0	0
chr1597	0	0		chr1309	other	0.182749	0.432548	0.389264	0	0	0
chr1598	0	0		chr1302	other	0.0912311	0	0.0971635	0	0	0
chr1599	0	0		chr1307	other	0.182462	0.143957	0	0	0	0
chr16	0.960527	3.60147		chr1305	other	0	0	0.0971635	0	0	0
chr1600	103.596	229.594		chr1274	other	0.180482	0	0	0	0	0
chr1601	0	0		chr1273	other	0	0	0.210255	0	0	0
chr1602	0	0		chr3682	other	0.152105	0	0	0	0	0
chr1603	0	0		chr3685	other	0	0.448459	0	0	0	0
chr1604	0	0.425224		chr1278	other	0	0.0714186	0.192816	0	0	0
chr1605	0	0		chr1	other	0	0.135264	0.0912965	0	0	0
chr1606	0	0		chr3757	other	0	0	0.126253	0	0	0
chr1607	0	0.853547		chr3756	other	0	0.0931484	0	0	0	0
chr1608	0	0		chr3753	other	0	0	0.169218	0	0	0
chr1609	0	0		chr3752	other	0.128489	0	0.273688	0	0	0
chr1610	0	0		chr3432	other	0.225166	0.0888243	0	0	0	0
chr1611	0	0		chr3434	other	0.107788	0	0	0	0	0
chr1612	2.61686	3.25994		chr1697	other	0	0.0878053	0.237057	0	0	0
chr1613	0	0		chr1691	other	0.111079	0.525826	0.236604	0	0	0
chr1614	0.51943	0		chr1459	other	0.0976601	0	0.104011	0	0	0
chr1615	0.135982	0		chr1456	other	0	0	0.103836	0	0	0
chr1616	0	0		chr1452	other	0	0	0.10349	0	0	0
chr1617	0	0		chr3323	other	0.164732	0	0	0	0	0
chr1618	0	0		chr471	other	0.165356	0.0652303	0.0880544	0	0	0
chr1619	61.1389	126.909		chr3130	other	0.0955754	0	0	0	0	0
chr1620	0	0		chr795	other	0.0846009	0.667473	0.270307	0	0	0
chr1622	0.136732	0		chr794	other	0.158454	0	0.168758	0	0	0
chr1623	0	0		chr571	other	0.0847241	0	0.0902333	0	0	0
chr1624	0	0		chr3219	other	0	0.160287	0	0	0	0
chr1625	0	0.515698		chr574	other	0	0.0668445	0.0902333	0	0	0
chr1626	274.167	369.345		chr669	other	0.100354	0.0791761	0.10688	0	0	0
chr1627	0	0		chr667	other	0	0.0803772	0.217002	0	0	0
chr1628	0.273968	0		chr408	other	0	0.0701459	0.0946899	0	0	0
chr1629	0	0		chr3689	other	0	0	0.131894	0	0	0
chr1630	13.4541	0		chr1878	other	0	0	0.133888	0	0	0
chr1631	0.136984	0		chr402	other	0.0811791	0	0	0	0	0
chr1632	0	0		chr405	other	0	0.0641371	0	0	0	0
chr1633	0.274474	0		chr339	other	0	0	0.0849182	0	0	0
chr1634	0.168667	0		chr335	other	0	0.0627352	0.0846862	0	0	0
chr1635	0	0		chr332	other	0	0.0625642	0	0	0	0
chr1636	0	0		chr1052	other	0	0.0703249	0	0	0	0
chr1637	161.942	322.588		chr1051	other	0	0.0734754	0	0	0	0
chr1639	0	0		chr1056	other	0.167981	0.265063	0.178904	0	0	0
chr1641	0	0		chr1055	other	0	0.198511	0.0893232	0	0	0
chr1642	0	0.704913		chr1058	other	0	0.0663615	0.0895813	0	0	0
chr1643	0	0		chr2058	other	0.271143	0.356538	0.385033	0	0	0
chr1644	0	0		chr691	other	0	0.0637808	0.0860976	0	0	0
chr1645	0	0		chr3695	other	0	0.19583	0.132175	0	0	0
chr1646	0.138001	0		chr3693	other	0.124105	0.293745	0	0	0	0
chr1647	0	0		chr3698	other	0	0.0966782	0	0	0	0
chr1648	0	0.435499		chr1203	other	0.52834	0.0694738	0.468913	0	0	0
chr1649	0	0		chr1202	other	0	0	0.187565	0	0	0
chr1650	0	0		chr1201	other	0	0	0.0936409	0	0	0
chr1651	0	0		chr1209	other	0	0.0696846	0	0	0	0
chr1652	0	0		chr644	other	0	0	0.0919737	0	0	0
chr1653	0	0		chr3744	other	0	0.100048	0	0	0	0
chr1655	0	0		chr3747	other	0.760856	0.60029	0.675276	0	0	0
chr1657	0	0		chr1519	other	0.100528	0	0.107064	0	0	0
chr1658	0.296344	0		chr1518	other	0	0.0861579	0.116304	0	0	0
chr1659	0	0		chr1516	other	0.100354	0.0791761	0	0	0	0
chr1660	0.673892	0.440411		chr1513	other	0.100181	0.395199	0.106696	0	0	0
chr1662	0	0		chr1511	other	0	0	0.106696	0	0	0
chr1663	0	0		chr1422	other	0	0.0757791	0	0	0	0
chr1664	0	0		chr1425	other	0	0.1795	0	0	0	0
chr1665	0.675161	0		chr1424	other	0.0960486	0.0757791	0	0	0	0
chr1666	116.229	156.358		chr3352	other	0.0931287	0	0	0	0	0
chr1668	0	0		chr3357	other	0.108999	0	0.116087	0	0	0
chr1669	2.16965	0.884146		chr3356	other	0	0.286218	0	0	0	0
chr1670	0	0		chr3358	other	0.104686	0	0	0	0	0
chr1672	0	0		chr3590	other	0	0.0922132	0	0	0	0
chr1673	0.537104	0.442909		chr3593	other	0	0.262913	0	0	0	0
chr1674	0	0		chr1734	other	0	0.0896917	0	0	0	0
chr1675	0	0		chr1738	other	0.113905	0	0	0	0	0
chr1676	0	0		chr652	other	0	0	0.092939	0	0	0
chr1677	0	0		chr2354	other	0.0823274	0	0.175362	0	0	0
chr1678	0.677713	0.442909		chr434	other	0	0.0644974	0	0	0	0
chr1679	0.175984	0		chr436	other	0	0.0645881	0	0	0	0
chr1680	0	0		chr432	other	0	0.128995	0.087065	0	0	0
chr1681	2.71599	3.54873		chr439	other	0.163959	0	0.174621	0	0	0
chr1682	0.140876	0		chr1841	other	0	0.0966782	0.130506	0	0	0
chr1683	0	0		chr1842	other	0	0.205468	0	0	0	0
chr1684	0	0		chr1193	other	0	0.0692642	0.186999	0	0	0
chr1685	0	0		chr1192	other	0.351164	0	0.0934997	0	0	0
chr1686	0	0		chr340	other	0	0.0629071	0	0	0	0
chr1687	0	0		chr344	other	0.0798429	0.0629933	0	0	0	0
chr1688	0	0		chr3006	other	0.083032	0	0	0	0	0
chr1689	0.283361	0		chr3003	other	0	0.127917	0	0	0	0
chr1690	0.839603	0		chr3002	other	0	0	0.087065	0	0	0
chr1691	0.141951	0.447135		chr654	other	0.0879236	0	0	0	0	0
chr1692	0	0		chr586	other	0	0	0.18073	0	0	0
chr1693	0	0		chr2298	other	0	0.402826	0.135944	0	0	0
chr1694	0	0		chr3242	other	0.102836	0.162269	0	0	0	0
chr1695	37.6339	50.1673		chr1210	other	0.176648	0.0696846	0	0	0	0
chr1696	0.543266	0		chr806	other	0	0.0735147	0.0992374	0	0	0
chr1697	0	0		chr1751	other	0	0.0907552	0	0	0	0
chr1698	0	0		chr1856	other	0	0.0974993	0	0	0	0
chr17	7.13405	5.56201		chr1854	other	0	0	0.131614	0	0	0
chr1700	0.150065	0		chr2005	other	0	0.0716414	0	0	0	0
chr1701	0	0		chr1759	other	0	0	0.122997	0	0	0
chr1702	1.08861	0		chr1852	other	0.123317	0	0	0	0	0
chr1703	0	0		chr3777	other	0	0.205162	0.276948	0	0	0
chr1704	0	0		chr3779	other	0	0.100928	0	0	0	0
chr1705	0.142768	0		chr1506	other	0.121009	0	0	0	0	0
chr1707	0	0		chr1507	other	0	0.315616	0.213025	0	0	0
chr1708	0	0		chr1501	other	0	0	0.318443	0	0	0
chr1709	42.2417	67.2161		chr2299	other	0	0.0931484	0	0	0	0
chr1710	4.72169	2.14776		chr2189	other	0	0.0985454	0	0	0	0
chr1711	0	0.452314		chr2181	other	0	0	0.464154	0	0	0
chr1713	2.2242	1.81276		chr1431	other	0	0.0760301	0	0	0	0
chr1714	0	0		chr1432	other	0	0.0912361	0	0	0	0
chr1715	0.144152	0		chr1434	other	0	0	0.102803	0	0	0
chr1716	0	0		chr3344	other	0	0.178108	0.601069	0	0	0
chr1717	0	0		chr3587	other	0.119273	0	0	0	0	0
chr1718	0	0		chr2291	other	0.142312	0	0	0	0	0
chr1719	0.551705	0		chr1720	other	0	0	0.120604	0	0	0
chr1720	0	0		chr1721	other	0.22648	0	0.120604	0	0	0
chr1721	0	0		chr2367	other	0	0.663935	0.448123	0	0	0
chr1722	0	0		chr2366	other	0	0.260182	0.35122	0	0	0
chr1723	0.697491	1.1964		chr2161	other	0.134217	0	0	0	0	0
chr1724	0.289426	1.1964		chr2169	other	0	0	0.142506	0	0	0
chr1725	0	0		chr1980	other	0	0.102277	0	0	0	0
chr1726	0	0		chr426	other	0.0817492	0.0644974	0	0	0	0
chr1727	0	0		chr428	other	0	0.128995	0.087065	0	0	0
chr1728	0	0		chr3169	other	0.0973335	0.230379	0	0	0	0
chr1729	0.843846	0.456723		chr1858	other	0	0	0.131614	0	0	0
chr1730	0	0		chr1853	other	0	0	0.131335	0	0	0
chr1731	0	0		chr1850	other	0	0.097087	0	0	0	0
chr1732	0	0		chr1186	other	0	0	0.0933589	0	0	0
chr1733	0.700216	0		chr353	other	0.160125	0.126333	0	0	0	0
chr1734	0	0.285848		chr3014	other	0.168224	0.0663615	0	0	0	0
chr1735	0	0		chr3013	other	0	0	0.172435	0	0	0
chr1736	0	0		chr1238	other	2.22839	2.88332	3.98712	0	0	0.335866
chr1738	0	0		chr3749	other	1.96889	1.94174	1.70375	0	0	0.927359
chr1739	0	0		chr2035	other	1.34114	2.04569	1.61879	0.490546	0	0.336898
chr1740	0	0		chr3521	other	2.56461	2.37528	2.73137	0	0	1.68062
chr1741	0	0		chr3381	other	0.739452	0.50006	1.23756	0.579574	0	0
chr1742	0.557114	0		chr581	other	0.254172	0.534756	0.451167	0	0	0.319244
chr1743	0	0		chr579	other	1.18614	0.935823	0.902333	0.46484	0	0.319244
chr1744	0	0		chr601	other	0.254914	0.402238	0.542981	0	0	0.320176
chr1745	0.146134	0		chr2276	other	0.653994	0.773969	0.87065	0	0	0.616069
chr1747	138.314	254.787		chr3724	other	0.502855	0.991839	1.33888	0	0.760021	0
chr1749	0	0.576144		chr3259	other	0.416497	0.328602	0.66537	0	0	0.392344
chr1751	2.12556	0		chr1961	other	0.444882	0.877493	1.30298	0	0	0.838167
chr1752	0	0		chr590	other	0.176113	0.277895	0.562696	0	0	0.331801
chr1753	0	0		chr3704	other	0.592723	1.96408	1.38878	1.3008	0	0
chr1754	0	0		chr683	other	2.00156	2.02133	1.44957	0.439265	0.48403	0.905036
chr1755	62.4556	41.3974		chr3371	other	0.387176	0.203646	0.824705	0	0	0.486298
chr1756	0	0		chr511	other	0	0.594675	0.713557	0.45949	0	0
chr1758	0	0		chr1080	other	0.593933	1.20495	0.542189	0	0.512959	0.319709
chr1759	0	0.464878		chr2234	other	0.625305	2.09671	1.16544	0.857687	0	0.589043
chr1760	0	0		chr3346	other	1.02248	2.50973	2.9039	0	0.686838	1.71233
chr1761	0	0		chr1481	other	3.93711	1.25929	2.26656	1.16762	1.28662	0.400951
chr1762	0	0		chr1796	other	1.00571	0.694287	1.33888	0.689731	0	0.473694
chr1763	0	0		chr2314	other	0.303945	0.359704	0.809273	0	0	0.572638
chr1764	0	0		chr1669	other	0.65893	0.693165	0.350888	0	0.663943	0
chr1765	0	0		chr2165	other	0.382931	0.377649	0.713704	0	0.578766	0
chr1766	0	0		chr1081	other	0.267406	0.632924	0.284795	0.489043	0	0
chr1767	11.9143	27.0573		chr319	other	1.0253	4.10686	3.10791	0.865435	1.43045	1.18873
chr1768	0	0		chr2202	other	0	0.562969	0.325693	0	0	0.384099
chr1769	2.13452	0		chr3389	other	0.199676	0.945224	1.38229	1.09552	0	0
chr1770	0.149063	0		chr1066	other	0.253434	0.199951	0.269914	0	0	0.318317
chr1771	6.82674	0.588197		chr3710	other	0.498548	0.491672	0.530966	0.683823	0	0
chr1772	0	0		chr2142	other	0.709823	0.480022	0	0.556351	0	0
chr1773	0	0		chr3824	other	0.131687	1.55844	1.4025	0	0	1.4886
chr1774	0	0.508608		chr630	other	0.429244	0.474123	0.731449	0.471011	0	0.323482
chr1775	0	0		chr658	other	0.79251	0.625264	0.937826	0.483125	0	0.663602
chr1776	0	0.470479		chr3178	other	0.344864	0.453477	0.489719	0.630702	0	0
chr1777	0	0		chr2116	other	1.79708	4.41105	3.50888	3.28657	1.20717	0.376193
chr1778	0.187047	0		chr2284	other	2.2747	1.68909	1.56757	1.46825	0.808942	0.504185
chr1779	0	0		chr413	other	0.978243	1.9295	1.47596	0.447262	1.47853	0.307172
chr1780	167.159	6.60663		chr3313	other	1.54213	4.86675	6.06427	2.60336	2.86867	0.893969
chr1781	0	0.472376		chr2371	other	0.402527	0.190548	0	0	0	0.303348
chr1782	1.14568	0		chr3329	other	0.645532	0.509303	1.14585	1.18057	0	0
chr1783	0	0		chr1359	other	0.777368	0.843312	0.517448	0	0	1.09843
chr1784	0	0.594164		chr3033	other	1.50272	1.02752	0.426783	0.549648	0.605662	0.377488
chr1786	0	0		chr1132	other	0.258691	0.408197	0.275512	0	0.521318	0
chr1787	0	0		chr697	other	0.325625	0.385361	0.606898	0.446637	0	0.306742
chr1788	0	0		chr2066	other	0.0957326	0.22659	0.305873	0	0	0.360724
chr1789	3.20406	0		chr1394	other	354.215	423.078	414.778	137.339	235.083	319.136
chr1790	0	0.478161		chr787	other	0.235015	0.185419	0.0834324	0	0	0.295182
chr1791	0.312531	0		chr538	other	0.252701	0.199373	0.089711	0	0	0.317396
chr1792	0	0.475251		chr3800	other	0.35782	0.376411	0.381088	0.654396	0	0
chr1793	0	0		chr2238	other	0.525557	0.103662	0.559732	0.72087	0	0
chr1794	0	0		chr3702	other	0.91482	0.631542	0.608942	0.627398	0.691336	0
chr1795	0	0		chr1219	other	0.532367	1.26006	2.07894	0.973614	1.07284	0.33433
chr1796	0.160653	0		chr2317	other	2.89419	6.21598	10.7884	4.41085	4.86036	3.02929
chr1797	0	0		chr698	other	0.0858487	0.203195	0.548587	0	0.519012	0
chr1798	0.578672	0		chr1149	other	0.519691	0.20501	0.553485	0.475216	0	0.32637
chr1799	0	0		chr1019	other	0.326997	0.0644974	0.087065	0	0	0.308034
chr18	3.30342	9.04999		chr3772	other	0.527941	0.312396	0.281135	0.724139	0	0
chr1800	0	0		chr1587	other	0.116489	0.183811	0.37219	0	0	0.438934
chr1801	0	0.478161		chr446	other	0.410476	0.582933	0.612034	0.450417	0	0.618676
chr1802	0	1.37702		chr3773	other	0.371524	0.195413	0.131894	0	0	0.466639
chr1803	1.77052	0		chr462	other	0	0.325228	0.35122	0.452331	0	0
chr1804	0	0		chr12	other	0.0837087	0.330217	0.267456	0.459269	0	0
chr1805	0.152423	0.48012		chr305	other	0.602385	0.415854	0.400972	0.413125	0	0.567453
chr1806	0.58223	0.299907		chr530	other	0.167981	0.331329	0.894521	0.460816	0.507778	0
chr1807	0	0		chr3448	other	0.110868	0.524825	0.236153	0.608277	0	0
chr1808	0	0		chr3308	other	0.200363	0.15808	0.426783	0.549648	0	0
chr1809	0	0		chr3626	other	5.50916	7.74818	6.3776	0.657089	5.06837	8.12298
chr1810	0	0		chr2113	other	0.599027	0.866456	0.425319	0	0.603585	0.752386
chr1811	232.721	269.817		chr1263	other	0.430354	1.01861	1.83335	0	1.95133	0.405398
chr1812	7.98559	11.195		chr2351	other	0.553835	0.124845	0.337056	0.43409	0	0.298125
chr1813	2.49669	0.48309		chr1180	other	0.262581	0.414335	0.652529	0.960437	0	0
chr1814	0	0		chr2267	other	0.164422	0.259447	0	0	0	0.309775
chr1815	0	0		chr1812	other	3.9269	4.95711	2.92758	2.1545	3.16543	3.45257
chr1816	0.587041	0		chr1261	other	0.383561	0	0.102126	0	0	0.361319
chr1817	0	0		chr1679	other	0.27542	0.434594	0.293329	0.755549	0	0
chr1818	0	0		chr3321	other	0.10739	0.0847272	0.34312	0	0	0.40465
chr1819	0	0		chr670	other	0.178544	0.704327	1.04585	1.46938	0	0
chr1820	0	0		chr703	other	0.169943	0.0670396	0.180994	0	0	0.320176
chr1821	0	0		chr2007	other	0.160567	0.0633409	0.171008	0	0	0.302511
chr1822	0.309282	0		chr2224	other	0.504186	1.06076	0.894951	0	0	1.89979
chr1823	3.85094	4.69576		chr1251	other	0.268641	0.706495	0.0953697	0.491301	0	0.337416
chr1824	2.24138	0		chr3104	other	172.634	208.683	202.724	89.9292	159.03	203.216
chr1825	0	0		chr1319	other	0.275855	0.145094	0.293793	0	0.555908	0
chr1826	0.154963	0		chr1363	other	0.934277	0.884536	1.09453	0.512593	0	1.7602
chr1827	0	0		chr1283	other	0	0.14306	0.289674	0	0	0.341621
chr1828	163.107	382.032		chr3193	other	0	0.15808	0.320088	0	0	0.377488
chr1829	0	0		chr3221	other	0.459517	0.815722	0.611746	0.630287	0	0.865739
chr1830	0	0		chr1517	other	0.949002	0.831923	0.673808	1.15705	0	0.794639
chr1831	5.25015	0.490165		chr358	other	0.881901	0.822297	1.53695	1.31961	0.969394	0.302094
chr1832	0	0		chr2186	other	0.163652	0.193674	0.26144	0	0.494691	0
chr1834	0	0		chr2151	other	0.140142	0.221134	0.298509	0	0	0.528059
chr1835	0	0		chr3238	other	0.245765	0.193901	0.39262	0.674199	0	0
chr1836	5.65732	0		chr2309	other	0.573453	0.339326	0.152685	0	0.866724	0
chr1837	0	0		chr3256	other	2.69598	3.84503	3.53389	1.70672	3.76129	2.73499
chr1838	0	0		chr1758	other	0.115487	0.364462	0.36899	0	0.698194	0
chr1839	0	0.536153		chr2154	other	0	0.259447	0.46697	0.601404	0	0
chr1840	0	0		chr1155	other	0	0.891027	0.832705	1.4299	0	0
chr1841	0	0		chr3092	other	0	0.222204	0.199969	0	0	0.353743
chr1842	0	0		chr1455	other	0	0.230765	0.207673	0	0	0.367371
chr1843	0	0		chr3728	other	2.706	5.27456	4.4077	2.61997	1.92465	5.99782
chr1844	0.313189	0		chr1111	other	0.40211	0.237939	0	0.551546	0	0
chr1845	0.599426	0		chr804	other	0	0.12616	0.425758	0	0.483365	0
chr1846	0	0		chr1811	other	119.645	115.75	116.327	51.91	105.712	151.178
chr1847	0	0		chr2286	other	1.00437	1.92443	1.06968	1.57442	0.867436	1.08128
chr1848	0	0		chr1978	other	8.80029	13.399	12.8256	4.23535	9.33395	17.4526
chr1849	6.79322	0.990692		chr1767	other	11.247	11.49	12.1319	8.70223	11.3325	10.8664
chr1850	0	0		chr3592	other	0	0.371088	0.125233	0	0	0.443072
chr1851	0	0		chr24	other	0	0.587908	0.264539	0.454261	0	0.311978
chr1852	0	0		chr700	other	0.244219	0.0642268	0.173399	0.446637	0	0
chr1853	0	0		chr2304	other	0.241739	0.190724	0.0858195	0	0.487157	0
chr1854	0	0		chr1106	other	0.267953	0.211406	0.0951258	0	0.539984	0
chr1856	0.315849	0		chr3721	other	4.27427	5.15756	3.61498	4.82812	2.28006	5.21064
chr1857	0.761169	0		chr2135	other	0	0.0948152	0.383973	0	0	0.45283
chr1858	0.315849	0		chr1046	other	0.0835085	0.131771	0.266816	0.458171	0	0
chr1859	0	0		chr659	other	0.616397	1.87579	1.03161	0.966249	1.06472	1.3272
chr1860	0	0		chr3303	other	2173.1	2024.93	2147.58	2079.92	2001.52	1998.97
chr1861	0.604528	0		chr3422	other	0.470347	0.834948	0.500932	1.29028	0	0.443072
chr1862	0	0		chr665	other	4.48673	6.50183	6.43633	4.01903	7.19649	5.86541
chr1863	0.604528	0		chr3556	other	4.22459	3.7034	4.74926	3.21921	7.09455	2.21089
chr1864	0	0		chr1823	other	2.70513	2.13426	2.16078	2.96835	2.45314	1.52896
chr1865	0.202126	0		chr403	other	0.243537	0.0640476	0	0	0	0.305886
chr1866	0	0		chr2068	other	0.0968477	0.229229	0.20629	0.531357	0	0
chr1867	0	0		chr1607	other	0.106021	0.250941	0.22583	0.581686	0	0
chr1868	0	0		chr3376	other	0.106408	0.0839527	0.453311	0	0.643309	0
chr1869	0	0		chr1681	other	1.32285	1.56553	0.704435	0.604821	1.33292	1.66152
chr1870	0	0		chr3454	other	0.59596	0.548558	0.423142	0	1.20099	0.374267
chr1871	0.747705	0		chr3510	other	3.87176	1.93464	2.47411	1.41617	5.46171	1.45889
chr1872	0.611028	0.818609		chr2006	other	9.98743	21.8954	21.7969	18.8643	18.8071	16.6573
chr1873	0	0		chr3576	other	2.51082	1.98096	1.82324	3.13084	0.68998	2.58024
chr1874	0	0		chr1017	other	0.0817492	0.128995	0.087065	0	0	0.308034
chr1876	4.63321	2.16625		chr3160	other	0.194993	0.307686	0.207673	0	0	0.734742
chr1877	0.160653	0		chr327	other	1.10717	3.74365	3.28481	4.77282	1.91245	1.78794
chr1878	0	0		chr512	other	0.182749	0.144183	0	0	0	0.344302
chr1879	0	0		chr1233	other	0.173489	0.136877	0	0	0	0.326856
chr1880	13.9454	3.81043		chr743	other	0.168224	0.132723	0	0	0	0.316937
chr1881	0	0.950353		chr2219	other	0.342721	0.270395	0.365007	0	1.03599	0
chr1882	0	0		chr1073	other	0.198653	0.156731	0.211571	0	0.600495	0
chr1883	0.614996	0		chr1094	other	0.280734	0.369149	0.398651	0	1.13148	0
chr1884	0	0		chr3550	other	0	0.30412	0.136844	0	0	0.484151
chr1885	0	0		chr3456	other	0	0.258474	0.116304	0	0	0.411483
chr1886	0.61633	0		chr1030	other	0.248035	1.10892	0.704435	0.453616	1.49953	0.311535
chr1887	0.161701	0.509345		chr1194	other	0.0905217	0.285674	0.385632	0.496649	0	0.341089
chr1888	0.176122	0		chr2230	other	0.139247	0.109862	0.444906	0.763984	0	0
chr1889	2.01471	0		chr3288	other	0.105636	0.0833433	0.337515	0.579574	0	0
chr1890	0	0		chr1584	other	0.208248	0.0821505	0.22179	0.57128	0	0
chr1891	0.162053	0		chr1089	other	0.340383	1.54417	1.35944	2.80128	0.514459	0.320644
chr1892	0	0		chr790	other	0.251126	0.726477	0.44576	0.459269	0.506074	0.630835
chr1893	0	0		chr1108	other	0.0855962	0.607793	0.273487	0.469626	0	0.64506
chr1894	0	0		chr2218	other	0.131985	0.624791	0.56227	0.724139	0.797936	0
chr1895	1.24073	0		chr1553	other	4.82479	3.56362	2.29594	3.37932	5.58555	3.48128
chr1896	0	0		chr486	other	1.41356	2.0993	1.50548	2.28104	2.0108	1.56657
chr1897	0	0		chr1171	other	0	0	0.279236	0	0	0.32931
chr1898	0	0		chr1109	other	0.171192	0.135065	0.0911622	0.469626	0	0
chr1899	0.162762	0		chr3736	other	83.397	84.0136	83.9825	89.2967	101.448	106.966
chr19	0.426619	0		chr1270	other	18.1384	32.8219	31.3315	48.0256	27.2783	22.4421
chr1900	0	0		chr518	other	0	0.264681	0	0	0	0.316024
chr1901	0.824162	0		chr1368	other	0	0.295319	0	0	0	0.352605
chr1902	0	0		chr1316	other	65.6814	145.181	126.028	109.574	135.591	159.762
chr1903	0	0		chr1626	other	13.8278	32.8982	37.217	22.9364	34.3465	43.6218
chr1904	0	0		chr1570	other	0.103384	0	0.220214	0	0	0.389557
chr1905	0	0		chr3638	other	0.359293	0.28347	0.63776	0.657089	0	0.902553
chr1906	0	0		chr472	other	0	0.195691	0.176109	0.453616	0	0
chr1908	0	0		chr2313	other	0.162509	0.0641072	0.173077	0	0.491238	0
chr1909	0	0.514942		chr1398	other	0.234227	0	0.124729	0	0	0.441289
chr1910	0	0		chr3548	other	25.2145	27.5161	25.3483	34.2617	36.3287	25.7502
chr1911	0	0		chr547	other	0.168711	0.332769	0	0	0	0.635711
chr1912	0	0		chr3049	other	0.511322	3.02562	2.35981	4.67563	1.54564	1.28445
chr1913	0.178661	0		chr2175	other	0.14467	0.456558	0.924462	0	0.874623	1.09024
chr1914	0.327676	0		chr3427	other	0.715055	0.676985	0.304621	0.784632	0.864594	0.538871
chr1915	0	0		chr3554	other	0	0.0858358	0.231739	0	0	0.409945
chr1916	0	0		chr3754	other	0	0.094296	0.25458	0	0	0.45035
chr1917	0	0		chr668	other	0.445677	0.210975	0.0949315	0.978087	0	0
chr1918	0.105357	0		chr657	other	0.963666	0.836331	0.718431	1.05743	1.1652	1.08934
chr1919	0	0		chr1831	other	0.365306	1.05679	1.16718	2.67235	0.736171	0
chr1920	0.628602	0		chr1755	other	52.0948	45.5753	37.2223	39.074	66.976	71.5608
chr1921	0	0		chr1338	other	0.0925365	0.0730082	0.0985537	0	0	0.348681
chr1922	0	0		chr1536	other	0.103384	0.0815669	0.110107	0	0	0.389557
chr1924	0	0		chr3466	other	0.114353	0.0902203	0.121788	0	0	0.430885
chr1926	0	0		chr1689	other	0.110868	0.0874708	0.118077	0	0	0.417753
chr1927	0	1.05067		chr577	other	0.0847241	0.0668445	0.0902333	0	0	0.319244
chr1928	0	0		chr716	other	0.0961015	0.0758208	0.102351	0	0	0.362114
chr1929	0	0		chr3774	other	0.406085	0.213591	0	0	0.818349	0
chr1930	0	0		chr508	other	0.250886	0.13196	0	0	0.505589	0
chr1931	0.648694	0		chr3307	other	424.102	436.555	393.666	646.238	568.109	443.38
chr1932	0	0		chr3505	other	0.213991	0.59091	0.683716	1.17406	0	0.806325
chr1934	0	0		chr3760	other	0.382093	0	0.135646	0.698786	0	0
chr1936	0	0		chr1926	other	0.258117	0.101823	0	0	0	0.486298
chr1937	1.32153	0		chr3413	other	6.68453	10.2249	9.44383	9.73005	13.1959	12.8508
chr1938	0	0		chr605	other	0.0849715	0.201119	0.0904968	0	0.513708	0
chr1939	0	0		chr1035	other	0	0.0654162	0.264916	0.454908	0	0
chr1940	0	0		chr3687	other	0.243029	0.287613	0	0	0.734634	0
chr1942	0	0		chr1769	other	0.145757	0.114997	0.310469	0.799696	0	0
chr1943	0	0		chr2087	other	0.412074	1.62556	1.53604	3.39128	1.24563	0.388178
chr1944	0	0		chr1472	other	3.29659	2.68218	3.73039	5.08692	4.3597	4.26996
chr1945	0	0		chr3067	other	0.182749	0.0720913	0.097316	0.501327	0	0
chr1946	0	0		chr2001	other	0.160125	0.0631666	0.0852686	0.439265	0	0
chr1947	0	0		chr2055	other	0	0.157718	0.106452	0	0	0.376624
chr1948	0	0		chr3040	other	0	0.133495	0.0901022	0	0	0.31878
chr1949	0	0		chr3795	other	0	0.187437	0.126511	0	0	0.447593
chr1951	0	0		chr1710	other	1.83036	1.44409	1.16963	2.00846	2.95086	1.37937
chr1952	0.106109	0		chr3451	other	0.374981	0.0986159	0	0.685781	0	0
chr1953	0	0		chr710	other	0.0818642	0.258352	0	0	0.494922	0
chr1954	12.1419	15.0876		chr2039	other	0.0935779	0.14766	0	0	0	0.352605
chr1956	0	0		chr572	other	0.677793	1.13636	1.44373	2.3242	1.53664	0.957731
chr1957	0	0		chr3044	other	0	0.14022	0.189283	0.48755	0	0
chr1958	0	0		chr1234	other	0.177998	0.280869	0.0947864	0.488296	0	0.335352
chr1959	0.43712	0		chr1177	other	25.8205	39.0166	33.9315	44.1801	49.7408	54.7477
chr1960	0	0		chr3223	other	0.101758	0.160567	0.108375	0.558296	0	0
chr1961	6.19107	2.62979		chr678	other	0.392749	0.123946	0.250973	0.861931	0	0.295979
chr1962	0	0		chr3205	other	0.80422	0	0.214129	0.551546	0.607755	0.378792
chr1963	2.82299	0.221302		chr3580	other	0.11903	0.563462	0.633848	0.653058	0	1.34552
chr1964	0	0		chr2067	other	0.0981542	2.71041	1.35898	3.23115	2.37362	0.739698
chr1965	0	0		chr1291	other	0.181608	0.788056	0.386835	0.498199	0.54897	1.02646
chr1966	0	0		chr682	other	0.159905	0.12616	0	0.438661	0	0
chr1967	0	0		chr635	other	0.258308	0.203797	0.183403	0.472404	0.520547	0
chr1968	0.138001	0.434691		chr468	other	0.413391	0.782764	0.880544	0.453616	1.49953	1.24614
chr1969	0.153155	0		chr1826	other	0.121261	0.0956711	0.258293	0	0.733104	0
chr1970	0.343303	0		chr1433	other	0.0965264	0.0761561	0.205606	0	0.583565	0
chr1971	0	0		chr2026	other	0.209372	0.165188	0.445973	0	1.26579	0
chr1972	0.101894	0		chr3260	other	48.1045	95.5528	100.335	178.329	104.6	95.7172
chr1973	1.70584	0.557412		chr1612	other	52.4699	52.1233	46.3796	85.0811	79.6247	69.6383
chr1974	0.620819	0		chr2094	other	0.507606	0.881065	0.648736	2.78499	0	0.382536
chr1975	0	0		chr349	other	0.63962	0.12616	0.596061	0.438661	0.483365	1.20506
chr1976	16.1034	21.088		chr733	other	0.167498	0.066075	0.0891947	0	0.506316	0
chr1977	0.153366	0.48309		chr3551	other	58.6959	58.5636	54.6768	72.66	88.9609	109.044
chr1978	60.3919	103.305		chr2226	other	0.859332	1.08478	0.732169	1.8859	1.03904	1.2952
chr1979	0	0		chr1889	other	0.253067	0.399323	0.269523	0.694229	0.764978	0
chr1980	0.165662	0		chr492	other	2.16192	3.87058	3.98509	7.75553	5.027	3.13315
chr1981	1.7811	0		chr1922	other	0	0.378133	0	0	0	0.601977
chr1982	1.19804	0		chr3722	other	0	0.295003	0	0	0	0.469637
chr1983	0	0		chr1254	other	0	0.212275	0	0	0	0.337936
chr2	417664	423207		chr3571	other	0	0.313343	0.140994	0.726335	0	0
chr2001	0	0		chr573	other	0	0.200533	0.0902333	0.46484	0	0
chr2002	0	0		chr2031	other	0	0.249577	0.112301	0.578524	0	0
chr2003	0	0		chr355	other	0	0.334547	0.270963	0.465292	0.51271	0
chr2004	0	0		chr774	other	1.60198	2.38739	3.60188	2.44148	4.84252	5.03029
chr2005	0	0		chr1559	other	38.358	71.4795	72.6141	116.792	92.6353	86.7982
chr2006	39.3953	31.3833		chr2139	other	0	0.177306	0.239345	0	0.679324	0
chr2007	0.988994	0.201868		chr3207	other	0	0.143957	0.194327	0	0.551552	0
chr2008	1.34314	1.18799		chr1237	other	0	0.14065	0.189863	0	0.538882	0
chr2009	0.413578	0		chr415	other	0.489121	0.514534	0.868211	1.34179	0.492843	1.22869
chr2010	0.212218	0.208779		chr1828	other	118.308	118.71	132.719	177.258	199.043	229.562
chr2011	0	0		chr3447	other	0.803097	1.26723	1.34407	2.51783	1.38721	1.7292
chr2012	0	0.684084		chr822	other	0.0842336	0.132915	0.089711	0	0.509247	0
chr2013	0	0		chr3731	other	0.116179	0.183322	0.123733	0	0.702375	0
chr2014	0	0.345573		chr1593	other	0.209749	0.165485	0.446777	0.575397	0	0.790344
chr2016	0	0		chr1244	other	0.178819	0.352705	0.380893	0.981092	0.540537	0
chr2017	1.38945	0.219422		chr3192	other	13.8733	17.1179	18.997	31.4767	25.2251	26.7272
chr2018	0	0		chr343	other	0	0.18898	0.170069	0	0	0.601702
chr2019	0.114434	0		chr3465	other	54.5339	60.2355	48.6492	107.831	93.3585	73.2425
chr2020	0	0		chr395	other	0.243198	1.02333	1.20872	1.77908	1.47029	0.916381
chr2021	0.133461	0		chr1010	other	2.42523	7.58991	6.88781	3.54828	8.30851	16.7536
chr2022	0.520381	0		chr3157	other	0.0958904	0.226963	0.102126	0	0	0.722637
chr2023	0	0		chr399	other	0.162358	0.192143	0.0864579	0.445391	0	0.305886
chr2024	0	0		chr3097	other	0.188367	0.445846	0.50154	1.03348	0.569401	0.354887
chr2025	0.42726	0		chr553	other	0.253067	0.133108	0.089841	0	0.509985	0.317856
chr2026	0.644803	1.6856		chr1940	other	0.137277	0	0.292407	0.753173	0	0
chr2027	0	0		chr2028	other	0	0.213923	0.0962582	0	0.546413	0
chr2028	0.441193	0		chr615	other	0.0854706	0.2023	0.182057	0	0.516725	0.322056
chr2029	0.446041	0		chr3281	other	0.279386	0.220426	0.0991845	0.510953	0.563024	0
chr2030	0.160422	0		chr3145	other	0.0988208	0	0.31574	0	0	0.744721
chr2031	17.4254	0.424454		chr3025	other	0.203397	0.24071	0.108312	0	0.614834	0.383204
chr2032	0	0		chr1391	other	0.282551	0.520154	0.300924	0.51674	1.1388	0.354887
chr2033	0	1.88205		chr2049	other	0.0955754	0	0.10179	0	0	0.360132
chr2034	0	0		chr750	other	0.395283	0.233899	0.105247	0	0.597436	0.744721
chr2035	8.14635	0		chr1666	other	19.8777	36.3911	42.3405	63.8691	45.1481	72.0033
chr2036	0.569064	0		chr3665	other	24.2169	22.5253	13.4388	71.3282	26.1991	12.9671
chr2037	0	0		chr419	other	0.0958904	0.302617	0.306377	0	0.57972	0.722637
chr2038	0	0		chr299	other	13.218	18.936	21.8571	24.1736	32.9459	42.8155
chr2039	0.119586	0		chr564	other	0.507606	1.86892	1.35153	3.71332	2.55734	0.637559
chr2040	0	0		chr589	other	1.35756	1.20495	0.451824	3.25863	2.05184	0.319709
chr2041	0	0		chr456	other	0.0823274	0.714489	0.613765	0.903382	0.497723	1.24085
chr2042	0	0		chr3019	other	0	0.0648618	0.175114	0.451053	0	0
chr2043	0.454605	0		chr3005	other	0	0.0652303	0.176109	0.453616	0	0
chr2044	0	0		chr410	other	0.0814062	0.449588	0.606898	1.33991	0.492154	0.306742
chr2045	8.11304	1.13922		chr561	other	0.168956	0.0666504	0.179943	0.463491	0	0.318317
chr2046	0	0.26386		chr701	other	0.162812	0	0	0	0	0.306742
chr2047	0	0		chr785	other	0.154802	0	0	0	0	0.29165
chr2048	1.70553	0		chr2200	other	0.381258	0.3008	0.67675	2.09178	0	0.478866
chr2049	0	0.384727		chr1708	other	0	0	0.357636	0	0.676711	0
chr2051	0.245082	0.771989		chr2083	other	2.03305	1.96045	2.16525	3.09844	4.77988	3.83031
chr2052	0	0		chr1521	other	0.579351	0	0.246809	0	0.700511	0.873207
chr2053	0	0		chr1412	other	0.286256	0.0752822	0.101623	0.523517	0	0.359542
chr2054	1.36929	0		chr715	other	0.575478	0.843203	0.437785	1.80421	0.49702	1.2391
chr2055	2.46258	0		chr323	other	3.70685	9.20932	7.2238	26.8285	8.10586	3.56619
chr2056	0	0		chr3233	other	229.811	286.618	300.439	643.095	458.67	462.842
chr2057	60.1758	78.3082		chr2085	other	143.682	184.411	200.818	358.426	331.589	323.229
chr2058	1.32358	0		chr1709	other	5.95538	7.00357	8.49674	13.5629	16.9831	10.585
chr2059	0	0		chr3227	other	8.25681	8.60538	9.44511	20.1339	17.2555	13.0594
chr2060	0.500225	0		chr1014	other	0.163269	1.28814	0.869429	2.23945	0.987068	1.23041
chr2061	20.4401	8.29003		chr2340	other	0.863582	1.77148	1.10368	3.79045	2.08837	1.30161
chr2062	0	0		chr3265	other	0.104124	0.0821505	0.110895	0.57128	0	0
chr2063	5.48506	0		chr3441	other	0.110447	0	0.235257	0	0.667723	0
chr2064	0	0		chr1428	other	0.2891	0.15206	0.102633	1.05743	0	0
chr2065	0.108746	0		chr3001	other	0.206037	0.0812781	0.109717	0	0	0.776356
chr2066	10.1685	0		chr1038	other	0.0868306	0.205519	0.462384	0.952796	0.524948	0
chr2067	11.8055	2.76575		chr3240	other	118.611	151.575	153.804	284.777	263.01	283.383
chr2068	1.09158	0		chr690	other	0.0807288	0.127385	0.171956	0.44292	0	0.304189
chr2069	0	0		chr2106	other	0.210128	0.082892	0	0.576436	0	0
chr2070	0	0		chr809	other	0.161011	0	0.0857404	0	0.486708	0
chr2071	0	0		chr1695	other	3.22745	5.0049	6.51906	8.54844	6.7283	13.8386
chr2072	0.979752	0		chr3162	other	0.295459	0.62162	0.734234	2.16139	0	1.1133
chr2073	0	0		chr1876	other	1.11132	1.31519	0.887689	2.28648	1.67967	2.61719
chr2074	0.460499	0		chr1981	other	0.130995	0.620104	0.976591	2.15612	0.79195	0.493594
chr2075	4.65651	0.59016		chr786	other	0.332128	0.196528	0.265294	0.455557	0.501983	0.625736
chr2076	0.258721	0		chr1032	other	0.0826782	0.195691	0.176109	0.907231	0	0
chr2077	0.121276	0.238621		chr1493	other	11.0569	13.0853	9.77625	24.6091	24.5945	19.6524
chr2078	0.152319	0		chr440	other	0	0.0646791	0.0873103	0	0	0.308902
chr2079	1.78304	6.27693		chr693	other	0	0.0638695	0.0862174	0	0	0.305035
chr2080	0	0		chr3211	other	0	0.0762826	0.102974	0	0	0.36432
chr2081	0.392174	0		chr1114	other	0	0.0684724	0.0924309	0	0	0.327019
chr2082	0	0		chr3503	other	0	0.0874708	0.118077	0	0	0.417753
chr2083	0	0		chr3440	other	0	0.088482	0.119442	0	0	0.422583
chr2084	0	0		chr3378	other	0	0.0815669	0.110107	0	0	0.389557
chr2085	174.723	302.42		chr3659	other	0	0.110037	0.148539	0	0	0.525528
chr2086	0	0		chr1003	other	0	0.0622251	0.0839977	0	0	0.297182
chr2087	8.35684	1.24406		chr1827	other	0	0.0958709	0.129416	0	0	0.457872
chr2088	1.63975	1.88562		chr1272	other	0	0.0711971	0.096109	0	0	0.340032
chr2090	0	0		chr3099	other	0	0.0743077	0.100308	0	0	0.354887
chr2091	0.572839	0.472376		chr1637	other	115.122	123.617	139.878	279.869	229.183	261.404
chr2092	201.851	374.684		chr1268	other	2.82816	3.95881	4.46952	11.0119	8.82482	3.09386
chr2093	0	0.411773		chr3599	other	21.464	21.3174	14.3882	58.1887	43.5092	16.1755
chr2094	4.76637	0.40866		chr3385	other	0.118706	0.280965	0.379274	0	0.717654	0.894577
chr2095	0	0		chr2092	other	127.469	140.384	165.95	322.655	282.606	293.564
chr2096	1.54054	1.51112		chr1373	other	2.53067	1.77477	2.19611	5.14244	3.3999	4.94442
chr2097	0	0		chr1360	other	0	0.147186	0.0993434	0.511771	0	0
chr2098	0.514725	0		chr1474	other	0	0.155142	0.104713	0.539435	0	0
chr2099	0	0		chr1313	other	0	0.144865	0.0977765	0.503699	0	0
chr21	3.90685	2.94123		chr1197	other	0	0.138738	0.0936409	0.482395	0	0
chr2100	0	0		chr388	other	0	0.127739	0.0862174	0.444152	0	0
chr2101	0	0		chr694	other	0.161907	0.191608	0.172435	0	0.489416	0.610071
chr2102	0	0		chr1531	other	0.101403	0.240011	0.215994	0.556351	0.613049	0
chr2103	0	0		chr1747	other	122.014	159.78	151.87	360.754	295.2	255.084
chr2104	0	0		chr1138	other	0.0864865	0.068235	0	0	0	0.325885
chr2105	0	0		chr1215	other	0.0885928	0.0698967	0	0	0	0.333821
chr2106	1.16	0		chr1470	other	0.0981542	0.0774404	0	0	0	0.369849
chr2107	0	0		chr705	other	0.0817492	0.0644974	0	0	0	0.308034
chr2108	0	0		chr714	other	0.0781281	0.0616405	0	0	0	0.29439
chr2109	0.663908	0.433886		chr1742	other	0.114128	0.0900434	0	0	0	0.43004
chr2110	0.129361	0		chr3567	other	0.112583	0.0888243	0	0	0	0.424218
chr2111	0	0		chr1057	other	0.0841119	0.0663615	0	0	0	0.316937
chr2112	145.364	182.381		chr2133	other	0.209749	0.165485	0.111694	0	0.634036	0.395172
chr2113	1.61264	0		chr792	other	0.157738	0.12445	0.0839977	0	0.476816	0.297182
chr2114	0.106871	0		chr1387	other	0.103446	0.0816152	0.110172	0	0.625397	0
chr2115	0.534075	0		chr372	other	0.0878794	0.138668	0	0.482152	0	0
chr2116	34.5056	1.60754		chr3398	other	0.110657	0.174609	0	0.60712	0	0
chr2117	0.862909	0		chr3061	other	0.0910883	0.143731	0	0.499758	0	0
chr2118	0	0		chr3055	other	0.414569	0.196249	0	0	1.00254	0.312422
chr2119	0	0		chr1179	other	0.370735	0.365622	0.493553	0.508512	1.12067	1.04771
chr2120	0.535081	0		chr2115	other	0.437635	0.949518	0.932185	3.00137	0	2.06128
chr2121	0.123559	0		chr1600	other	84.6721	77.1193	81.9799	189.756	165.745	180.383
chr2122	0	0		chr3110	other	30.6151	33.0495	32.8012	103.096	67.053	43.5187
chr2123	0.162407	0.511569		chr1619	other	29.6901	37.2433	43.4501	78.5179	80.7087	86.1185
chr2124	2.29855	0		chr1976	other	2.27552	4.06307	4.84698	7.22798	8.68864	9.02553
chr2125	0	0		chr495	other	0	0.328485	0.532106	0.913721	1.00684	0
chr2126	0	0		chr1028	other	0.330244	0.455965	0.791365	0.905944	1.99654	0.622186
chr2127	0.680285	0		chr3148	other	0.0981542	0.232321	0	0	0	0.739698
chr2128	0	0		chr746	other	7.41256	6.37992	7.08717	21.2589	17.3144	8.25229
chr2129	0.659835	0.431225		chr525	other	0.167981	0.198797	0	0	0.507778	0.31648
chr2130	0	0		chr3064	other	0.254296	0.0668769	0.0902771	0.930132	0	0
chr2131	0.141143	0		chr767	other	0.270165	0.284201	0.0959107	1.48226	0	0
chr2132	0	0		chr3449	other	2632.76	5419.04	11562.4	18169.7	14044.6	12500.8
chr2133	0	0		chr3109	other	0.212429	0.167599	0.226242	0.582747	0	0.80044
chr2134	0.937662	0		chr1115	other	5.57195	5.95162	6.48205	13.1689	12.4379	15.5042
chr2135	1.20094	0		chr1642	other	0	0.170082	0.114797	0	0.651648	0
chr2136	0	0		chr438	other	11.1492	9.31379	9.42951	22.0393	21.8073	25.0211
chr2137	0	0		chr3118	other	0.418744	0	0	0.574362	0	0.394461
chr2138	0	0		chr1211	other	0	0.209054	0	0.484591	0	0
chr2139	0	0		chr2178	other	0.41054	0.323902	0.29149	0.750812	1.65465	0
chr2140	0	0.453189		chr584	other	0.0848476	0.133884	0	0	0.512959	0
chr2141	0	0.454949		chr366	other	0.883239	0.9059	1.22287	2.42295	2.66988	1.99685
chr2142	0	0		chr2129	other	0	0	0.342278	0	0	0.807315
chr2144	0.143319	0		chr1354	other	0.0929799	0.0733581	0.198052	0.510136	0	0.350352
chr2145	0	0		chr1259	other	0.179646	0.141735	0.382656	0.985634	0	0.676915
chr2146	4.79653	3.89662		chr1212	other	164.915	180.462	249.278	417.967	579.583	407.463
chr2147	0	0		chr528	other	0.251972	0.0662657	0.0894521	0.460816	0.507778	0
chr2148	14.41	0.33062		chr632	other	45.3951	73.0549	80.5782	213.211	144.498	115.977
chr2149	0	0		chr3255	other	65.551	72.8106	80.4166	174.3	167.717	179.559
chr2150	0	0		chr3254	other	0	0.151809	0	0	0	0.362513
chr2151	0	0		chr3627	other	0	0.199228	0	0	0	0.475749
chr2152	0	0		chr1364	other	0	0.14766	0	0	0	0.352605
chr2153	0	0		chr2255	other	0	0.232517	0	0	0	0.555242
chr2154	1.77056	0		chr2022	other	0	0.168213	0	0	0	0.401686
chr2156	0	0		chr414	other	0	0.135065	0	0	0	0.32253
chr2157	5.94495	0.966986		chr2184	other	0	0.126682	0	0	0	0.302511
chr2158	0	0		chr1282	other	10.8795	32.9037	27.9053	64.1675	53.1672	54.6593
chr2159	0	0		chr352	other	0.0800625	0	0.170537	0	0	0.603358
chr2161	0.514559	0		chr1229	other	0.177727	0.14022	0.662492	0.48755	0.537236	1.33936
chr2162	0.578672	0		chr3726	other	1.68489	1.32933	1.63132	3.36153	0.926026	6.92591
chr2163	0	0		chr2362	other	0.0852619	0.269075	0.181612	0.467791	0.515464	0.32127
chr2164	0	0		chr3069	other	0.381258	0	0	0	0.576239	0.359149
chr2165	1.40195	1.01143		chr2152	other	0.18596	0.146716	0.099026	0.510136	0.562124	0
chr2166	3.46125	0.630966		chr1462	other	0.312933	0.246893	0.333281	0.572304	1.26125	0.393047
chr2167	0.156594	0		chr2147	other	0	0.180441	0.243577	0.627398	0	0.430885
chr2168	0	0		chr2272	other	28.0526	149.207	108.2	429.53	185.251	98.8731
chr2169	2.67429	0		chr1214	other	0.895468	2.61403	2.00276	8.35211	3.78958	1.68708
chr2170	0	0		chr534	other	0.0841119	0.132723	0.0895813	0.461482	0	0.316937
chr2171	0.153683	0		chr1091	other	0.0852203	0.403416	0.272285	0.467563	0.515212	0.96334
chr2172	0	0		chr1095	other	0.426726	0.269338	0.363579	1.87299	0.515968	0.321584
chr2173	0	0		chr3342	other	0	0.219373	0.197421	0.508512	0.560334	0
chr2174	0	0		chr3509	other	0	0	0.246973	0.636146	0	0
chr2175	5.01002	0.363764		chr3584	other	0	0	0.242623	0.624942	0	0
chr2176	0.139293	0.274072		chr3038	other	0.100354	0	0.427519	0	0.606707	0.756277
chr2177	0	0		chr3126	other	0.193053	0.152312	0	0.529594	0	0.363716
chr2178	1.01777	0		chr3134	other	0.194018	0.229611	0.206634	1.06448	0.586483	0
chr2179	0	0		chr2127	other	0.220894	0.0871388	0.235257	0.605968	0	0.832336
chr2180	1.35292	0		chr1044	other	0.166778	0	0.177623	0.91503	0	0
chr2181	0	0		chr1242	other	0.0894093	0	0.0952232	0.490546	0	0
chr2182	0	0		chr1348	other	0.0929799	0	0.099026	0.510136	0	0
chr2183	3.84935	0		chr3345	other	0.104124	0	0.110895	0.57128	0	0
chr2184	0.597093	0		chr1324	other	20.4976	22.122	16.5788	70.0226	47.9318	39.7108
chr2185	0	0		chr3496	other	0	0.263416	0.118528	0.610603	0	0.419351
chr2186	1.3217	0		chr3074	other	0	0.161414	0.326838	0.56124	0	0.770898
chr2187	0	0		chr331	other	0.317196	0.125128	0.675644	0.435075	1.43824	1.19521
chr2188	0	0		chr1190	other	0.286883	0.226341	0	1.04933	0	0.360329
chr2189	0	0		chr2266	other	0.262713	0.207271	0	0.960919	0	0.329971
chr2190	0	0		chr1043	other	0.166539	0.0656969	0.177369	0	0.503419	0.627526
chr2191	0	0		chr485	other	9.55137	9.79642	8.87777	25.7255	22.5727	29.7735
chr2192	0.649475	0		chr3031	other	23.9824	45.5078	43.3466	109.49	110.594	92.6753
chr2193	0	0		chr3506	other	16.6117	29.3617	28.2522	73.4777	77.0732	56.771
chr2194	0	0		chr411	other	0.245593	0.129176	0.0871875	0	0.989845	0.308468
chr2195	0	0		chr1311	other	0	0.144409	0.389876	1.50635	0	0
chr2196	0.671697	0		chr1408	other	0.0952626	0.225477	0.304371	1.04532	0	0.717907
chr2197	0.172049	0		chr2213	other	19.6622	32.053	36.7504	92.1601	83.4459	75.0694
chr2198	0	0		chr3096	other	16.5513	40.4811	42.2082	137.727	76.7153	66.8702
chr2199	0	0		chr2024	other	0	0	0.192816	0	0.547263	0
chr22	0.226776	0		chr2283	other	0	0	0.288327	0	0.818349	0
chr2200	6.91182	2.17381		chr2079	other	7.56978	7.98997	7.29938	19.0821	18.5531	27.3669
chr2201	0	0		chr1880	other	3.45512	4.92772	3.53826	16.0402	12.8544	5.00732
chr2202	3.13932	0		chr423	other	0.248152	0.130522	0	0.45383	0	0.623365
chr2203	0	0		chr570	other	0.254172	0.133689	0	0.46484	0	0.638488
chr2204	0.354202	0		chr3179	other	0.198993	0.0784994	0.105966	1.09178	0	0
chr2205	0	0		chr329	other	1.26706	1.06215	0.843405	3.91035	3.35133	1.79037
chr2206	6.43409	0.440411		chr560	other	0	0.199951	0.0899714	0	0.510726	0.318317
chr2207	0	0		chr819	other	0	0.194585	0.0875569	0	0.49702	0.309775
chr2208	0	0		chr702	other	0.0815202	0.0643167	0.434106	0.894525	0.492843	0.307172
chr2209	9.22969	0		chr2166	other	0.156747	0.247337	0	0	0	1.18126
chr2210	0	0		chr2045	other	0.283009	0.818709	0.602823	2.58789	1.71097	0.710925
chr2211	0	0		chr734	other	0	0.0661702	0.0893232	0.460152	0	0
chr2212	0.143319	0		chr623	other	0	0.067632	0.0912965	0.470317	0	0
chr2213	70.4728	72.9769		chr1024	other	0	0.0648618	0.0875569	0.451053	0	0
chr2214	7.36	1.28921		chr1830	other	0	0.192143	0.259374	1.33617	0	0
chr2215	0.680818	0		chr3545	other	0	0.092772	0.125233	0.645142	0	0
chr2216	0.167151	0.526514		chr2378	other	0	0.061284	0.0827273	0.426173	0	0
chr2217	0.415931	0		chr1339	other	0	0.086374	0.116596	0.60065	0	0
chr2218	0.644281	0.531289		chr1824	other	0.390932	0.205622	0.138784	0.714952	0	1.47305
chr2219	0.218986	1.37958		chr3163	other	0.39328	0.155142	0.209427	1.07887	1.18882	0
chr2220	1.46387	1.4008		chr3633	other	5.53898	5.02558	3.53949	15.9546	15.9062	10.4355
chr2221	2.20254	0		chr3764	other	0.255287	0	0	0	0.771688	0
chr2222	0	0		chr354	other	0.160346	0	0	0	0.484697	0
chr2223	0	0		chr1804	other	0.300028	0	0	0	0.906933	0
chr2224	8.53475	0		chr3450	other	2.40066	14.6539	16.5517	25.6493	29.791	46.1811
chr2225	0	0		chr390	other	0.161907	0.127739	0.172435	0	0.489416	0.915106
chr2226	1.49786	1.55612		chr470	other	0	0	0.352218	0.453616	0	0.62307
chr2227	1.4405	0.421164		chr337	other	0.0795156	0.0627352	0	0.436264	0	0
chr2228	0.177524	0		chr3174	other	0	0.156731	0.317356	1.08992	0	0.374267
chr2229	2.08623	0.564575		chr728	other	0.167257	0.19794	0.0890665	0.45883	0	0.945347
chr2230	2.71893	0		chr1037	other	50.5665	49.5252	36.7874	143.5	139.551	141.416
chr2232	0	0		chr1384	other	0.0940314	0.148375	0.100146	0	0	1.06294
chr2233	0	0		chr437	other	2.37406	2.90647	2.70281	7.63554	7.91876	9.5625
chr2234	8.10255	0		chr1039	other	0	0	0.354737	0	0.503419	0.627526
chr2235	0.891817	0		chr1724	other	1.24564	0.893427	0.603018	1.24259	4.10766	3.41355
chr2237	0	0		chr379	other	4.77746	6.47056	3.47688	15.2901	18.2925	13.5013
chr2238	0.335812	0		chr741	other	0.252336	0.132723	0	0.922963	0	0.316937
chr2239	1.28498	0		chr3173	other	0.0925365	0	0.295661	0	0.559443	0.697362
chr2240	0.540963	3.40798		chr568	other	0.0970091	0.0765369	0.103317	0.532242	0	0.365534
chr2241	2.575	0.594667		chr2327	other	0.154802	0.122133	0.164868	0.849323	0	0.583299
chr2242	0.184572	0		chr3315	other	0	0.0844157	0.113953	0	0.646856	0
chr2243	0	0		chr3008	other	0	0.0678318	0.0915662	0	0.519778	0
chr2244	8.61874	0		chr823	other	0	0.0644974	0.087065	0	0.494227	0
chr2245	0.277029	0		chr3498	other	0	0.0818577	0.1105	0	0.627255	0
chr2248	1.15131	0		chr3784	other	5.11153	3.64255	2.10732	14.4746	12.9591	8.69826
chr2250	0	0.578515		chr3298	other	1.77966	1.3215	1.6724	5.16926	5.69606	5.128
chr2251	0.174606	0		chr1086	other	0.0850957	0.201413	0	0	0	0.961932
chr2252	0	0		chr3103	other	0	0.222204	0.0999843	0.515073	0.567564	0
chr2253	2.50027	0		chr3156	other	0.472575	0.466057	0.251652	2.59279	1.42851	0
chr2254	0	0		chr2279	other	0.0811791	0.0640476	0	0	0.490781	0
chr2255	0	0		chr3086	other	0.093278	0.0735932	0	0	0.563926	0
chr2256	0	0		chr3499	other	0.123929	0.0977761	0	0	0.749233	0
chr2257	0	0		chr418	other	0.0839905	0.0662657	0	0	0.507778	0
chr2259	1.40519	0.851734		chr3559	other	0.119355	0.0941671	0	0	0.721579	0
chr2260	0	0		chr722	other	0	0.131019	0	0.455557	0	0
chr2261	16.0126	1.02052		chr409	other	0.0814062	0.19268	0.346799	0.893274	0.984307	0.306742
chr2262	0	0		chr1920	other	0.257546	0.101598	0	0	0.778517	0.485222
chr2263	0.784884	0		chr466	other	0.247683	0.651378	0.263788	1.35892	1.4974	1.24437
chr2264	0.372871	0		chr394	other	0	0	0.0863375	0	0	0.30546
chr2266	1.19068	0		chr1135	other	0	0	0.0919737	0	0	0.325401
chr2267	0	0.33093		chr2199	other	0	0	0.118528	0	0	0.419351
chr2271	0	0		chr3661	other	0	0	0.154461	0	0	0.54648
chr2272	486.855	545.9		chr1082	other	0	0	0.0904968	0	0	0.320176
chr2275	1.86912	0		chr1173	other	0	0	0.0930785	0	0	0.32931
chr2276	4.02821	0.658142		chr2042	other	0	0	0.117927	0	0	0.417223
chr2279	0	0		chr1733	other	0	0	0.121075	0	0	0.42836
chr2280	0	0		chr2257	other	0	0	0.21802	0	0	0.77135
chr2281	0	0.318162		chr3692	other	0	0	0.148539	0	0	0.525528
chr2282	0.172982	0		chr3294	other	0	0	0.11271	0	0	0.398764
chr2283	1.49451	0		chr814	other	0	0	0.0868211	0	0	0.307172
chr2284	4.83559	1.07724		chr427	other	0	0	0.087065	0	0	0.308034
chr2285	0.154641	0		chr1007	other	0	0	0.0883053	0	0	0.312422
chr2286	2.50095	4.7645		chr1125	other	0	0	0.0915662	0	0	0.323959
chr2287	0.604528	0		chr764	other	0	0	0.0914311	0	0	0.323482
chr2288	0.865967	0		chr3386	other	0.831506	0.902042	1.10697	5.13234	3.77025	1.17493
chr2289	0	0		chr1120	other	0.0857223	0.135264	0	0.470317	0	0.323005
chr2290	0	0		chr1478	other	0.29596	0.155668	0	1.62379	0	0
chr2291	0	0		chr759	other	0.256036	0.0673345	0.18179	0.468248	1.03194	0.321584
chr2292	0	0		chr1294	other	0.090946	0	0.0968598	0	0	0.685376
chr2293	1.96378	0		chr3248	other	0.103384	0.326268	0	0.567221	0.625026	0.389557
chr2294	0	0		chr3059	other	0.0906627	0	0.193116	0.497423	0.548115	0
chr2295	1.09041	0		chr433	other	0.326997	0.193492	0.69652	1.34556	0.988455	2.15624
chr2296	0	0		chr3588	other	0	0.187056	0.126253	0	0.71668	0.446681
chr2297	0	0		chr3115	other	0	0.0741876	0.200292	1.03181	0	0
chr2298	1.24618	0		chr1269	other	0.180482	0	0	0	0	0.680063
chr2299	0.576325	0.296865		chr692	other	0.0808409	0	0	0	0	0.304612
chr23	14.7218	1.59938		chr330	other	0.0791911	0	0	0	0	0.298395
chr2300	2.98338	0		chr1686	other	0.129826	0	0	0	0	0.489191
chr2301	0	0		chr3482	other	0.101051	0	0	0	0	0.380765
chr2302	1.02725	0		chr588	other	0.0848476	0	0	0	0	0.319709
chr2303	0	0.765682		chr1467	other	0.0981542	0	0	0	0	0.369849
chr2304	0.102975	0		chr1682	other	0.110238	0	0	0	0	0.41538
chr2305	0	0		chr3751	other	0.127086	0	0	0	0	0.478866
chr2306	11.1307	0		chr3471	other	0.114578	0	0	0	0	0.431733
chr2307	0	0		chr1306	other	0.0974966	0	0	0	0	0.367371
chr2308	0	1.73316		chr1594	other	0.105064	0	0	0	0	0.395885
chr2309	0.183208	0		chr1953	other	0.0883239	0	0	0	0	0.332808
chr2310	0	0		chr1602	other	0.105445	0	0	0	0	0.39732
chr2311	0.200492	0		chr2099	other	0.105636	0	0	0	0	0.398041
chr2312	0	0		chr1745	other	0.114353	0	0	0	0	0.430885
chr2313	0	0		chr3041	other	0	0.139793	0	0	0.535601	0
chr2314	83.9076	0		chr422	other	0	0.128814	0	0	0.493534	0
chr2315	0.203787	0		chr2240	other	0.211656	0.667959	0.901677	3.48377	2.5592	0.797529
chr2316	0	0		chr1567	other	0.310153	0.244701	0.220214	0.567221	1.25005	1.16867
chr2317	6.35311	1.21288		chr596	other	0.254914	0.536317	0.180994	0.932395	1.54112	1.2807
chr2318	0	0		chr1337	other	0.098542	0	0.209899	0	1.1915	0
chr2319	0	1.04575		chr3166	other	0.0988208	0.311865	0.105247	1.62655	0	0.372361
chr2320	0	0		chr1515	other	0	0.237528	0	0.550595	0	0.378139
chr2322	1.12304	0		chr425	other	0	0.193492	0.087065	0	0.494227	0.616069
chr2323	0.736083	0		chr417	other	0.661739	1.1747	1.05715	4.99214	1.50024	4.98692
chr2327	0	0		chr2088	other	1.65356	1.04369	1.29146	7.86267	2.66583	5.39994
chr2331	0	0.335031		chr1195	other	0.087791	0.207793	0	0	0.530754	0.6616
chr2335	0.160653	0		chr2197	other	0.134631	0.318658	0	0	0.813932	1.01459
chr2338	1.81536	0		chr1187	other	0.0876588	0.0691599	0.0933589	0.480942	0.529955	0
chr2340	18.0851	0.434286		chr501	other	0.0835085	0.197656	0.177877	0.916343	0	0.943991
chr2342	0	0.64016		chr557	other	0.253067	0.0665538	0.269523	0.925639	0.509985	0.953567
chr2345	0	0		chr2110	other	0.809815	1.3577	1.40152	3.88768	4.89586	5.7214
chr2348	0.425129	0		chr3347	other	0	0.102734	0.138681	0	0	0.9813
chr2351	0.101109	0		chr595	other	0.0849715	0.469277	0.27149	0.932395	0.513708	1.92106
chr2354	0.210417	0.331398		chr558	other	0.253434	0.133301	0.0899714	0.926982	1.02145	0
chr2355	0.484037	0		chr516	other	0.519691	0.20501	0.276742	1.42565	1.04729	1.63185
chr2360	0	0		chr3279	other	0.189904	0.149828	0.101126	0.520955	0.574046	0.715564
chr2362	0.525162	0.214386		chr707	other	0	0.133689	0.180467	0.46484	0.512212	0.319244
chr2366	0.210715	0		chr2287	other	0.619207	0.0977067	0	2.03837	0	0.933279
chr2367	2.41241	0.564575		chr502	other	1.41965	1.64714	1.24514	6.87257	5.04864	5.97861
chr2371	1.57194	0		chr1150	other	0.173489	0.479069	0.18477	0.951849	1.57328	0.980568
chr2378	1.05614	0		chr1381	other	2.72251	2.44424	2.39962	16.9974	10.2162	4.59865
chr2379	7.97516	0		chr1780	other	3.73289	8.61722	9.86544	28.8245	37.6129	27.6104
chr24	6.94706	0		chr3591	other	5.91675	13.0935	10.7586	40.38	44.4952	41.3265
chr25	0	0		chr3684	other	0	0.204401	0.137961	0	0	1.46431
chr299	29.186	64.2806		chr306	other	0.0756242	0.059665	0.161083	0.414914	0	0.854865
chr3	5.0013	9.65129		chr3654	other	0.244561	0.289425	0.651159	2.68357	1.47853	0.921515
chr30	0.4457	0		chr1951	other	0.326081	0.128633	0	0	1.97137	0
chr3001	0.502881	0		chr2017	other	0	0	0.185878	0.478779	0	0.328816
chr3002	0.10447	0.534625		chr686	other	0.0801728	0.126507	0.0853861	0	0.969394	0.302094
chr3003	0	0		chr3681	other	0	0.185544	0.125233	0.645142	0.710889	0
chr3004	0.803757	0		chr459	other	0.082444	0.0650455	0.263415	0	1.49528	0.310652
chr3005	0.105657	0		chr816	other	0	0.322487	0	0	0.494227	0.924103
chr3006	0	0		chr1206	other	0.0881901	0.069579	0.187849	0	0.533167	0.996911
chr3007	0	0		chr3719	other	48.6718	39.687	39.2783	220.926	213.864	131.876
chr3008	0	0.692167		chr3200	other	0.103568	0.245136	0.220606	1.13646	0.626139	0.7805
chr3009	0.106718	0		chr536	other	0.168224	0.132723	0.0895813	0.922963	0.508511	0.316937
chr301	0.362871	0.299232		chr3039	other	0.201519	0.238488	0.107312	1.10564	0.609157	0.759332
chr3010	19.4265	7.03609		chr510	other	0	0.0659801	0.356266	0.45883	0.505589	0.945347
chr3011	0.623765	0.210885		chr1123	other	0.343395	0.406391	0.274293	2.82607	0.519012	1.29393
chr3012	0.409406	0		chr3095	other	0	0	0.200616	0	0.569401	0.354887
chr3013	0	0		chr576	other	0.169448	0	0	0.46484	0	0.319244
chr3014	0.107489	0.338582		chr1540	other	0	0.0804241	0.217129	0	0.61627	0.768198
chr3015	0	0		chr1928	other	0	0.102964	0.277983	0	0.788991	0.9835
chr3016	0.101477	0		chr3577	other	3.37749	7.90536	5.27577	31.5022	25.1836	20.3624
chr3017	0	0		chr1298	other	0.0910883	0.0718657	0.194023	0.999516	0	0.686449
chr3018	0	0		chr642	other	0.604508	0.817605	1.37961	5.68567	3.65464	3.90482
chr3019	0.506371	0.33093		chr699	other	0.162812	0.128454	0.346799	2.23318	0.492154	0.306742
chr3020	0	0		chr1248	other	0.0895468	0	0.0953697	0	0.541369	0.337416
chr3021	0	0		chr1662	other	0	0.0863198	0	0	0	0.412257
chr3022	0.521849	0		chr3012	other	0	0.0661702	0	0	0	0.316024
chr3023	0.211014	0		chr749	other	0	0.0665538	0	0	0	0.317856
chr3024	0.419068	0.345573		chr1777	other	0	0.0922132	0	0	0	0.440403
chr3025	0.129963	0.66509		chr1476	other	0	0.0777025	0	0	0	0.371101
chr3026	0.414785	0		chr1678	other	0	0.0868094	0	0	0	0.414594
chr3027	0.127149	0		chr1335	other	0	0.0728923	0	0	0	0.348128
chr3028	0	0		chr1430	other	0	0.0760301	0	0	0	0.363113
chr3029	0	0		chr1183	other	0	0.0690559	0	0	0	0.329805
chr303	1.2918	0		chr3792	other	0	0.0861579	0	0	0	0.411483
chr3030	0.956307	0.348659		chr3539	other	0	0.108649	0	0	0	0.518897
chr3031	144.559	148.443		chr2176	other	0	0.0859965	0	0	0	0.410712
chr3032	0	0		chr3691	other	0	0.0958709	0	0	0	0.457872
chr3033	0.489033	0		chr3246	other	0	0.0894007	0	0	0	0.42697
chr3034	0.329126	0		chr3766	other	0	0.0960714	0	0	0	0.458829
chr3035	0.107801	0		chr2009	other	0	0.0668445	0	0	0	0.319244
chr3036	0	0		chr2098	other	0	0.0831923	0	0	0	0.39732
chr3037	0.526447	0		chr724	other	0	0.0656969	0	0	0	0.313763
chr3038	1.72612	0		chr3788	other	0	0.09449	0	0	0	0.451277
chr3039	0.620618	0		chr3407	other	0	0.250941	0	0.581686	0.640965	0
chr304	0	0		chr1060	other	0.0842336	0.53166	0.448555	3.23505	1.01849	0.952187
chr3040	0	0		chr3112	other	0.187156	0	0	0	0.565739	0.352605
chr3041	0	0.222762		chr1722	other	0.566201	0.0893427	0.241207	1.24259	2.73844	0.426694
chr3042	0.109386	0		chr3464	other	22.542	19.1121	18.0357	91.681	107.126	95.0811
chr3043	0.113215	0		chr1914	other	0	0.2023	0.136542	0.703404	0	0.966169
chr3044	0.547344	0		chr324	other	0.157952	0.0623096	0.0841117	0.433304	0.477463	0.595171
chr3045	0.333055	0		chr3484	other	3.39806	2.50799	3.61902	16.8393	13.9165	16.5213
chr3046	0	0		chr3675	other	0	0.123447	0.166641	0.858455	0	0.589571
chr3047	0	0		chr4	other	0	0.0808489	0.109138	0.562228	0	0.386128
chr3048	0	0		chr322	other	173.957	172.696	176.137	1027.24	852.81	751.468
chr3049	8.39849	5.83077		chr3161	other	0.0960486	0.151558	0	0.526973	0	0.72383
chr305	0.752468	0		chr348	other	0	0.25232	0.0851515	0.438661	0.96673	0.301264
chr3050	0	0		chr2034	other	0	0	0.117258	0.604058	0	0
chr3052	0.438469	0		chr1107	other	0	0	0.0911622	0.469626	0	0
chr3053	0.114788	0		chr1005	other	0	0	0.0855039	0.440476	0	0
chr3055	0.510699	1.752		chr3583	other	0	0	0.12677	0.653058	0	0
chr3057	0.136148	0		chr606	other	0	0	0.180994	0.932395	0	0
chr3058	0.882385	0		chr506	other	0	0	0.0889387	0.458171	0	0
chr3059	0	0		chr633	other	0	0	0.0915662	0.471707	0	0
chr306	0.834957	0.304416		chr3030	other	0	0	0.0922475	0.475216	0	0
chr3060	0	0		chr2254	other	0	0	0.222453	1.14598	0	0
chr3061	0.116404	0		chr464	other	0	0	0.0879295	0.452972	0	0
chr3062	0	0		chr1764	other	0	0	0.123487	0.636146	0	0
chr3064	0.413779	0		chr2053	other	0	0	0.109074	0.561898	0	0
chr3065	0	0.367239		chr1604	other	0	0	0.112505	0.579574	0	0
chr3066	1.46647	0.976543		chr3720	other	0	0	0.1336	0.688244	0	0
chr3067	0	0		chr3065	other	0	0	0.0971635	0.500541	0	0
chr3068	0	0		chr2046	other	0	0	0.111761	0.575743	0	0
chr3069	0	0		chr1414	other	0	0	0.101623	0.523517	0	0
chr307	0	0		chr783	other	0	0	0.081459	0.419639	0	0
chr3070	0	0		chr500	other	0	0	0.0888113	0.457515	0	0
chr3071	0.557559	1.09315		chr363	other	0.169448	0.133689	0.0902333	1.39452	0	0.638488
chr3072	0	0		chr1139	other	3.71892	3.88939	4.60552	18.9804	19.3461	25.0931
chr3073	0	0		chr1314	other	0.0918067	0.144865	0.0977765	0.503699	0.555031	0.691863
chr3074	0.261449	0.823545		chr3368	other	0.306883	0	0.108946	0.56124	1.23687	0.385449
chr3075	0.432463	0		chr1554	other	120.722	162.307	179.302	891.013	800.596	739.191
chr3076	0.644186	0		chr650	other	0	0.068643	0.0926611	0	0.525994	0.327833
chr3078	0	0		chr3317	other	0	0.0769215	0.103836	0	0.58943	0.367371
chr3079	0	0		chr3806	other	14.3255	17.4117	10.5837	80.7214	72.5627	70.9995
chr308	0	0		chr1196	other	0.0879236	0.0693688	0.187282	0.96479	0.531556	0.3313
chr3080	0.132826	0		chr2061	other	22.4242	23.2303	17.133	127.845	108.455	96.9859
chr3081	0.427904	0		chr346	other	0.0799525	0.12616	0.0851515	0	0.96673	0.602529
chr3082	0.112701	0		chr1977	other	0.120011	0	0.383445	0	0	2.71324
chr3083	0	0		chr1167	other	0	0	0.214995	0.553778	0.610214	0
chr3084	0	0		chr3131	other	0.0949518	0.0749138	0	0	0.574046	0.357782
chr3085	0.803923	0		chr765	other	0.10047	0.0792672	0	0	0.607405	0.378574
chr3086	0	0.375479		chr2065	other	0.0850957	0.0671376	0	0	0.514459	0.320644
chr3088	0	0		chr1696	other	0.111291	0	0	0.610603	0	0
chr3089	0	0		chr3257	other	0.106799	0	0	0.585955	0	0
chr309	0.609708	0		chr789	other	0.0795881	0	0	0.436662	0	0
chr3090	0	0		chr793	other	0.0789762	0	0	0.433304	0	0
chr3091	0	0		chr3007	other	0.0789762	0	0	0.433304	0	0
chr3092	1.03651	0.377901		chr3780	other	0.15277	0	0	0.838177	0	0
chr3093	0.117261	0		chr3289	other	0.103384	0	0	0.567221	0	0
chr3094	0	0		chr1482	other	0.113831	0	0	0.624535	0	0
chr3095	0.12036	0		chr3468	other	0.0974966	0	0	0.534917	0	0
chr3096	99.3895	82.76		chr3762	other	0.127364	0	0	0.698786	0	0
chr3097	1.16023	0.995068		chr1729	other	0.113461	0	0	0.622506	0	0
chr3098	0	0		chr2261	other	0.312094	0.492463	0.166194	1.71231	1.88681	1.76397
chr3099	0.12036	0		chr3228	other	0.247332	0.0975683	0.131707	0.678496	1.49528	0.465978
chr31	0.414181	0		chr1927	other	0.130505	0	0.277983	0	0.788991	1.47525
chr310	0.576422	0		chr1548	other	0.102294	0.161414	0.108946	1.68372	0	0.385449
chr3100	0	0		chr3184	other	0.122195	0	0.130141	0.670424	0.738747	0
chr3101	0	0		chr420	other	0.0816346	0	0.0869429	0.44789	0.493534	0
chr3102	0	0		chr1573	other	109.368	171.105	160.491	868.256	808.971	790.646
chr3103	0	0.236056		chr562	other	0.506869	0.333252	0.539828	2.78095	3.06435	1.9099
chr3104	287.892	327.843		chr655	other	0.703389	0.346844	0.374564	1.44718	4.25245	2.3191
chr3105	0	0.375479		chr1293	other	0	0	0.102182	0	0.580038	0
chr3106	11.7839	5.24936		chr1223	other	0	0	0.0946417	0	0.537236	0
chr3107	1.03651	0.850012		chr1505	other	0	0	0.106513	0	0.604622	0
chr3108	0	0		chr1775	other	0	0	0.124478	0	0.706606	0
chr3109	3.24663	1.38924		chr1485	other	0	0	0.105247	0	0.597436	0
chr311	0	0.312398		chr2107	other	0	0	0.139096	0	0.789581	0
chr3110	27.9411	24.1632		chr1836	other	0	0	0.129959	0	0.737715	0
chr3111	0	0		chr477	other	0	0	0.0881796	0	0.500555	0
chr3112	0.576383	0		chr1814	other	0	0	0.127815	0	0.725546	0
chr3113	0.114611	0		chr2121	other	0	0	0.102974	0	0.584535	0
chr3114	0.121739	0		chr1325	other	0.460486	0.0726616	0.294258	1.51588	1.11358	2.08216
chr3115	0	0		chr2091	other	0.11735	0.18517	0	1.28768	0	0.442178
chr3116	0.121739	0		chr3629	other	4.02542	3.51927	1.85392	17.3103	19.7321	16.8077
chr3117	0	0		chr1227	other	0	0.0701102	0.189283	0.48755	0	1.00452
chr3118	0.511022	0		chr382	other	0.161682	0.0637808	0.172195	0.88707	0.488736	0.913835
chr3119	0	0		chr2241	other	0.295459	0	0	0.810521	0.893122	0
chr312	2.73062	0		chr364	other	0.160567	0.69675	1.11155	1.76191	3.88292	5.74771
chr3120	0	0		chr3152	other	0	0.417474	0.338129	2.32251	1.2796	0.797529
chr3121	0	0		chr797	other	0	0.125128	0	0.435075	0	0.298802
chr3122	0	0		chr3392	other	0.511471	1.53343	1.30735	7.29612	4.32905	8.09443
chr3123	0	0		chr3106	other	4.30135	3.53803	4.87345	32.1354	24.3446	18.6215
chr3124	0.12315	0		chr3706	other	0.124637	0	0.265483	1.36765	0	0.939274
chr3125	0	0		chr1613	other	0.106408	0	0	0	0.643309	0
chr3126	0	0		chr1603	other	0.105636	0	0	0	0.638639	0
chr3127	0	0.269695		chr483	other	0.083032	0	0	0	0.501983	0
chr3128	0.247117	0		chr2303	other	0.190214	0	0	0	1.14997	0
chr3129	0.131109	0.412982		chr1188	other	0.0876588	0	0	0	0.529955	0
chr313	0	0		chr2002	other	0.0809909	0	0	0	0.489643	0
chr3130	0	0		chr307	other	0.0759862	0	0	0	0.459386	0
chr3131	0.606708	0		chr3669	other	0.122796	0	0	0	0.742384	0
chr3132	0.122946	0		chr1303	other	0.0912311	0	0	0	0.551552	0
chr3133	0	0		chr3597	other	0	0.0929598	0.125486	0	0	1.33191
chr3134	0.495882	0		chr1952	other	0.166064	0.131019	0.0884312	0.911114	0.501983	0.938604
chr3135	1.74034	0		chr333	other	0.0794072	0.187949	0.0845707	0	0.960136	1.19684
chr3136	0	0		chr3735	other	0.126534	0.0998308	0	1.38846	0	0
chr3137	0	0		chr807	other	0.0803943	0.0634284	0	0.88217	0	0
chr3138	0.718938	0		chr2206	other	0.218817	0	0.116523	0.600273	0.661447	0.824513
chr3139	0	0		chr1101	other	0.261011	0.343215	0.277983	0.954695	1.05199	3.60617
chr314	0	0		chr341	other	0	0	0.169836	0	0.482041	0.600878
chr3140	0	0		chr768	other	0.17323	0.136673	0.0922475	0.950433	0	1.63185
chr3141	0	0		chr1477	other	6.4945	4.25384	5.22024	41.0107	41.486	20.316
chr3142	1.95551	0		chr1614	other	2.4474	0.839527	1.92657	11.0924	9.64963	12.8304
chr3143	0	0		chr1973	other	0.138474	0.109252	0	0.759743	0.837169	0
chr3144	0.131109	0.412982		chr546	other	0.0843557	0.0665538	0	0.462819	0.509985	0
chr3145	0	0		chr675	other	0	0.17915	0	0.415274	0.457594	0.285202
chr3146	0	0.384727		chr2072	other	0.200708	0	0.21376	1.10119	1.21341	0.378139
chr3147	0.461997	0		chr784	other	0	0.12445	0.167995	0	1.90726	0
chr3148	0.125434	0.74041		chr3679	other	0.123317	0	0.131335	0	0.745529	0.929324
chr3149	0	0		chr761	other	4.61541	4.38317	5.4617	35.6391	29.9701	29.6292
chr315	0	0		chr435	other	0.0818642	0.129176	0.174375	0.44915	1.48477	0.616935
chr3150	0	0		chr1418	other	85.4773	85.0433	76.8988	512.92	614.308	536.372
chr3151	0	0		chr1124	other	0	0.156198	0.210851	0.543104	1.1969	0.745988
chr3152	0	0.692097		chr469	other	1.32285	1.36984	0.968598	7.25785	9.49703	8.0999
chr3153	0.125434	0		chr441	other	0.249096	0.131019	0.0884312	1.36667	1.50595	0.312868
chr3154	0.632293	0		chr2259	other	0.403085	0.31802	0.601014	3.98076	2.43691	2.73391
chr3155	0.123764	0		chr362	other	0	0.380045	0	0.880953	1.4561	0.302511
chr3156	0.576715	0.475572		chr580	other	0	0.0668445	0	0.46484	0	0
chr3157	1.18125	0		chr1134	other	0	0.0681338	0	0.473806	0	0
chr3158	0	0		chr569	other	0	0.0667473	0	0.464165	0	0
chr3159	0.570417	0.718708		chr3618	other	0	0.0896917	0	0.623721	0	0
chr316	3.02138	0.197509		chr1647	other	0	0.0851988	0	0.592477	0	0
chr3160	2.05075	0		chr3632	other	0	0.0956711	0	0.665303	0	0
chr3161	21.3419	0		chr2109	other	0	0.085041	0	0.59138	0	0
chr3162	0.961516	0.396444		chr3690	other	0	0.0977067	0	0.679458	0	0
chr3163	1.46248	0		chr3113	other	0	0.0707583	0	0.492058	0	0
chr3164	0	0		chr1453	other	0	0.0767929	0	0.534022	0	0
chr3165	0	0		chr3671	other	0	0.121594	0	0.845575	0	0
chr3166	0.252572	1.98895		chr3319	other	0	0.0839527	0	0.583812	0	0
chr3167	0	0		chr1385	other	0	0.0741876	0	0.515905	0	0
chr3168	0.548157	0		chr1494	other	0	0.0783654	0	0.544958	0	0
chr3169	0	0		chr356	other	0	0.0632537	0	0.43987	0	0
chr317	0.383439	0		chr1102	other	0	0.2023	0.0910283	1.40681	0	0.644113
chr3170	0.927008	0.955004		chr2044	other	0.184779	0.291569	0	1.52069	1.11711	0.696255
chr3171	0	0		chr656	other	0.175847	0.138738	0	0.482395	1.06311	0.6626
chr3172	0.454605	0		chr585	other	0	0	0.0903649	0	0	0.639418
chr3173	0.118255	0		chr1200	other	0	0	0.0936409	0	0	0.6626
chr3174	0.126932	0		chr3273	other	0	0	0.109717	0	0	0.776356
chr3175	0	0.399827		chr3320	other	0	0	0.110895	0	0	0.784689
chr3176	0.562259	0		chr1386	other	0	0	0.100146	0	0	0.708628
chr3177	0.122541	0.385994		chr1140	other	0	0	0.0921104	0	0	0.65177
chr3178	2.56487	0		chr631	other	11.332	14.3591	12.2518	116.811	82.5229	69.5485
chr3179	2.3242	0		chr640	other	0.0887278	0.140007	0.0944974	0.973614	0	1.33732
chr318	1.17156	0		chr1077	other	0	0.133884	0.0903649	0.465518	0.512959	0.639418
chr3180	0	0		chr3154	other	0.307965	0.161983	0.10933	0.563219	2.48247	1.16043
chr3181	0.851958	0		chr1464	other	0.097989	0	0.104361	0	0	1.47691
chr3182	9.33419	0.38536		chr2141	other	0	0.267508	0	0	0.683281	1.27759
chr3183	0	0		chr3235	other	0.102115	0	0.108755	0.560255	0.617351	0.384773
chr3184	0.156156	0		chr3185	other	0	0	0.21266	0	1.20717	0.376193
chr3185	0.614941	0		chr779	other	0.0919517	0.0725468	0.097931	0.504495	1.11182	0.346478
chr3186	0	0		chr3241	other	0.102836	0	0	0	0	0.774984
chr3187	0	0		chr2229	other	0.140254	0	0	0	0	1.05697
chr3188	0	0		chr3337	other	0.223437	0.0881423	0	0.612947	1.35082	0.420961
chr3189	0.480758	0		chr3075	other	0	0.0698967	0	0	0.535601	0
chr319	20.6228	0.51579		chr1315	other	0	0.0724324	0	0	0.555031	0
chr3190	0	0		chr2128	other	0	0.102964	0	0	0.788991	0
chr3191	0.617057	0		chr308	other	0	0.0601075	0	0	0.460589	0
chr3192	20.1466	28.9159		chr1378	other	0	0.082693	0	0	0.633655	0
chr3193	0	0		chr3202	other	0	0.0793129	0	0	0.607755	0
chr3194	3.23638	0		chr3518	other	0	0.0864824	0	0	0.662693	0
chr3195	0	0		chr2122	other	0	0.0866456	0	0	0.663943	0
chr3196	9.42722	0		chr3142	other	0	0.0834948	0	0	0.6398	0
chr3197	0	0.24474		chr3696	other	0	0.094296	0	0	0.722567	0
chr3198	0	0		chr1146	other	0	0.0683365	0	0	0.523646	0
chr3199	0.71133	0.464878		chr610	other	0	0.0672359	0	0	0.515212	0
chr320	2.14891	0		chr370	other	0	0.0635161	0	0	0.486708	0
chr3200	0.637919	0.416902		chr378	other	0	0.0651686	0	0	0.499371	0
chr3201	0	0		chr559	other	1.43613	1.26636	2.15931	13.4412	8.17161	15.9159
chr3202	0	0		chr3066	other	0.215709	0.0850935	0.229735	1.77524	1.95615	0.4064
chr3204	0	0.810722		chr2216	other	0.130799	0.206392	0	2.15289	0	0.492855
chr3205	0.490722	0.809322		chr1463	other	0.0978243	0.15436	0	1.61014	0	0.368606
chr3206	0.128912	0.812127		chr3252	other	0.62363	0.492023	0.442788	4.56208	1.88512	5.87466
chr3207	0.890684	0		chr732	other	0.418744	0	0.267584	1.83796	2.02527	1.57785
chr3209	0	0		chr730	other	0.288146	0.227337	0.102294	2.10789	1.74203	1.08574
chr321	0.100789	0		chr3170	other	0.664663	0.524397	0.910135	8.33528	4.59236	3.9356
chr3210	0	0		chr1020	other	0	0	0.261562	0	1.48477	0.616935
chr3211	0.123559	0		chr3622	other	0.712304	0.642268	0.433499	5.02466	3.69115	5.75141
chr3212	0	0		chr2315	other	0.478401	0.125814	0.169836	2.62476	1.92816	1.80263
chr3214	0	0		chr578	other	0	0.0668445	0.0902333	0.46484	0.512212	0.319244
chr3215	0	0		chr1216	other	0.442964	0.41938	0.283061	3.88853	4.28481	1.33528
chr3216	0	0		chr498	other	0.166778	0.065791	0.0888113	0.91503	0.50414	1.25685
chr3217	0	0		chr3535	other	0.0868738	0.137081	0	0.95327	0	0.982032
chr3218	0	0		chr1076	other	0	0	0.0903649	0.465518	0	0.319709
chr3219	0.625673	0.408898		chr1288	other	0	0	0.0967087	0.498199	0	0.342154
chr322	137.439	119.908		chr1232	other	0	0	0.09498	0.489293	0	0.336037
chr3220	0	0		chr1793	other	0	0	0.134762	0.694229	0	0.476784
chr3221	1.26837	0.288857		chr1116	other	0	0	0.0912965	0.470317	0	0.323005
chr3222	0	0		chr1208	other	0	0	0.0940672	0.484591	0	0.332808
chr3223	0.130039	0		chr465	other	0	0	0.0879295	0.452972	0	0.311093
chr3224	0.140432	0		chr1798	other	0	0	0.126253	0.650398	0	0.446681
chr3225	0	0		chr1406	other	0.0952626	0.300636	0.101457	1.56798	1.72777	1.07686
chr3226	0.497597	0.256312		chr1784	other	0.885628	0.582276	0.471608	3.23934	7.13893	6.67416
chr3227	0.497597	0		chr3488	other	0	0.123557	0.33358	3.4369	0	0.5901
chr3228	0	0.310951		chr1389	other	0.188367	0.222923	0.100308	1.03348	1.7082	1.77444
chr3229	0	0		chr3455	other	0	0.0896917	0.121075	1.87116	0	0
chr323	178.582	16.267		chr660	other	0	0	0.187565	0.483125	0.53236	0.663602
chr3230	0	0		chr3657	other	0.627552	0.371338	0.334179	4.30385	4.74245	2.9558
chr3231	0	0		chr326	other	0.710786	0.934644	1.34579	12.1325	10.5042	4.46378
chr3233	377.03	519.352		chr3414	other	51.614	66.6356	59.4916	712.857	530.874	374.655
chr3234	0	0		chr3116	other	0.190525	0.150318	0.101457	2.6133	0	1.43581
chr3235	0	0.256762		chr3705	other	2.33806	3.88348	3.93173	44.5598	28.2702	20.4019
chr3236	0	0		chr1982	other	0	0	0.17156	0	0.973865	0.606975
chr3237	0.131186	0		chr3789	other	0	0	0.136844	0	0.776799	0.484151
chr3238	0.471106	0.494649		chr1843	other	0	0	0.133888	0	0.760021	0.473694
chr3239	9.03057	17.6622		chr1579	other	0.519691	0.492023	0.332091	4.56208	3.14187	4.69972
chr324	0.38552	0.635817		chr509	other	0.0836285	0	0.0890665	0.45883	0.505589	0.630231
chr3240	87.0272	188.817		chr1821	other	0.15237	0	0	0.835983	0	0.574137
chr3241	0	0		chr2032	other	0.101936	0	0	0.559274	0	0.384099
chr3242	0.262835	0.413955		chr1419	other	0.0958904	0	0	0.526104	0	0.361319
chr3243	0.131418	0		chr2306	other	0.18596	0	0	1.02027	0	0.700704
chr3244	0.502881	0		chr1241	other	7.95743	8.04167	8.37964	64.7521	78.9185	82.2031
chr3245	0	0		chr818	other	0	0.129176	0.0871875	0.898299	0.494922	0.616935
chr3246	0.697944	0		chr2112	other	41.273	42.9534	37.3194	430.955	400.941	302.618
chr3247	0	0		chr3165	other	0.222725	0.615029	0	2.44397	2.01978	3.35695
chr3248	0	0.259955		chr489	other	0	0.0656031	0.265673	0.456208	2.0108	0.62663
chr3249	0.619189	0		chr350	other	2.87829	2.83859	2.89515	28.513	29.0019	23.7999
chr325	0.38552	0		chr3662	other	0.12228	0.289425	1.17209	6.70894	3.69632	4.60757
chr3250	0.505566	0		chr1322	other	0	0.0725468	0	0	0	0.692956
chr3251	0	0		chr2323	other	0	0.118969	0	0	0	1.13638
chr3252	1.28039	0		chr2214	other	1.46429	1.059	0.909711	14.7287	8.85258	9.65562
chr3253	0	0		chr594	other	0	0.133884	0.271095	0	2.05184	1.91825
chr3254	0	0		chr2074	other	0.0943362	0.0744281	0	0.517578	1.14065	0
chr3255	129.373	285.323		chr2355	other	0.0785852	0.124002	0.167391	2.1558	0	1.48056
chr3256	19.2319	9.18038		chr458	other	0	0.194861	0.0876808	1.35507	0.497723	0.930638
chr3257	0	0		chr545	other	0.0843557	0	0.089841	0.462819	0	1.27142
chr3258	0	0		chr1377	other	0	0.147897	0	0	1.1333	0.353173
chr3259	1.54881	1.25742		chr1264	other	0.180203	0	0.575761	2.96606	2.72361	2.03703
chr326	0.587371	0		chr3768	other	0	0.178338	0	1.86026	0	0
chr3260	286.828	487.428		chr2146	other	4.42627	8.73045	5.1855	88.6396	67.5682	39.1942
chr3261	0	0		chr3776	other	0	0.155933	0	1.08436	0.597436	0
chr3262	0	0		chr752	other	0.0846009	0.133495	0.0901022	1.85666	0.511468	0.956339
chr3263	0.305054	0		chr1118	other	0	0	0.0912965	0.470317	0.518247	0
chr3264	0	0		chr479	other	0	0	0.0881796	0.454261	0.500555	0
chr3265	1.79096	0		chr662	other	0.44095	0.278316	0.281774	2.90314	5.33167	2.65843
chr3266	0.133302	0		chr318	other	0	0	0.251652	0.432132	1.42851	0.89034
chr3267	0.485689	0		chr727	other	0.0833889	0.065791	0	0	1.00828	0.628425
chr3268	0.132118	0		chr2311	other	0.156888	0	0	0	0	1.77348
chr3269	0	0		chr3430	other	0	0.177306	0.119672	1.84949	0.679324	0.846797
chr327	20.8809	0.397702		chr763	other	0	0.0677318	0.0914311	0	0.519012	1.29393
chr3270	0	0		chr1650	other	0.117984	0	0	0.647322	0.71329	0
chr3271	0	0		chr612	other	0	0.201708	0	0.467563	1.54564	0.321113
chr3272	0	0		chr1641	other	0.107788	0.255123	0.114797	1.77414	2.60659	1.21845
chr3273	0.766182	0		chr1286	other	0	0.0716414	0	0.498199	0	0.342154
chr3274	0.133063	0.523629		chr1503	other	0	0.0787687	0	0.547762	0	0.376193
chr3276	0	0		chr2167	other	0	0.0966782	0	0.672306	0	0.461727
chr3277	0	0		chr2012	other	0.0849715	0.0670396	0	0.466198	1.02742	0.320176
chr3278	0	0		chr3377	other	0	0	0.12243	0.630702	0	0.866309
chr3279	0	0		chr3100	other	0	0	0.0995029	0.512593	0	0.704079
chr328	0.448387	0.461929		chr1846	other	0	0.097087	0	0	0.743953	0.46368
chr3280	0	0.503507		chr1795	other	0	0.0931484	0	0	0.713773	0.444869
chr3281	5.16255	0.374878		chr3032	other	0	0.0670396	0	0	0.513708	0.320176
chr3282	0.161584	0		chr2021	other	0	0.0823962	0	0	0.631381	0.393518
chr3283	0	0		chr801	other	0	0.0705771	0	0	0.540814	0.33707
chr3284	0.504668	0		chr1881	other	0	0	0.268356	0.691224	0.761666	1.89888
chr3285	0	0		chr1723	other	0.11324	0.268028	0.361811	3.10647	2.05383	4.26694
chr3286	0	0		chr320	other	0	0	0.0928925	0	0.527308	0.657304
chr3287	0.514725	0.265135		chr1444	other	0	0	0.102974	0	0.584535	0.728639
chr3288	0.515659	1.27567		chr1157	other	0.95704	1.02964	2.03854	15.2751	17.8838	19.3422
chr3289	0	0		chr3628	other	108.209	115.223	85.2367	1728.82	1357.18	1024.33
chr329	0	0		chr3421	other	0.110657	0	0	0	0.668992	0.833918
chr3290	0	0		chr2008	other	1.18098	1.06486	0.628887	13.8846	13.2596	12.3964
chr3291	0	0		chr3199	other	0	0	0.122997	1.26724	0	0.43516
chr3292	0.156594	0		chr3239	other	22.5841	17.0082	18.2582	326.667	245.144	230.151
chr3293	0	0		chr2196	other	0	0.108563	0	1.50991	0	0
chr3294	1.03319	0		chr1326	other	0	0.0726616	0	1.01059	0	0
chr3296	0	0		chr813	other	0.0814062	0	0.173399	1.33991	0.984307	1.22697
chr3297	0	0		chr2275	other	0.115717	0.0912965	0	0.634881	1.39916	0.87205
chr3298	3.49158	3.3712		chr1874	other	0	0	0.1336	0	0	1.89069
chr3299	0	0.382216		chr1022	other	0.254172	0.467911	0.631633	8.36713	6.65876	4.15017
chr330	0	0.637547		chr1649	other	0	0.0853572	0.115224	1.78074	0.65407	0.407659
chr3301	0	0.266584		chr3230	other	0.102294	0.161414	0	1.12248	1.85531	0.770898
chr3302	0.610153	0		chr1246	other	0	0.0705409	0	0	0	1.01069
chr3303	2184.68	2410.17		chr1788	other	0	0.0929598	0	0	0	1.33191
chr3304	0	0		chr1711	other	0	0	0.119672	0.616497	0.679324	0.423399
chr3305	0	0		chr2281	other	0	0	0.134762	0.694229	0.764978	0.476784
chr3306	0	0		chr1275	other	0	0.0713077	0.0962582	0.991756	1.09283	0.34056
chr3307	322.321	315.132		chr3107	other	0.751038	0.666612	1.09983	16.9974	9.64859	9.9048
chr3308	0.128025	0		chr2233	other	0	0.135331	0	0.941096	1.037	0
chr3309	0.586234	0		chr1178	other	0	0.0690559	0	0.480219	0.529158	0
chr331	0.101338	0.319208		chr524	other	0	0.0662657	0	0.460816	0.507778	0
chr3310	0	0		chr2126	other	0	0.0948805	0	0.659804	0.727045	0
chr3311	0.136481	0		chr334	other	0	0.0627352	0.0846862	0	0.961448	1.19847
chr3312	0	0		chr2051	other	0.479452	0.0756543	0	3.15663	1.15944	3.97451
chr3313	50.4674	11.5766		chr515	other	0.0885478	0.209584	0.188611	2.91492	1.07066	3.33652
chr3314	0	0		chr820	other	0.0892722	0	0	0.489794	0.539708	0.336381
chr3315	0	0		chr3538	other	0.116878	0.0922132	0	0.641256	2.11982	0.440403
chr3316	0	0		chr3619	other	0	0.0931484	0	0	1.42755	0
chr3317	0	0		chr2280	other	0	0	0.170147	2.62956	0	0
chr3318	0	0		chr2220	other	0.662932	0.523031	0.564832	12.3664	10.4204	4.49632
chr3319	0.655412	0		chr3537	other	0	0	0.143718	0.740368	0	1.52541
chr332	0	0		chr1605	other	0.105828	0.0834948	0	0.580628	1.2796	1.19629
chr3320	0.133063	0		chr3325	other	0	0.0847272	0	0.589198	0	0.809301
chr3321	0.661458	1.72914		chr375	other	0	0.0636041	0	0.442307	0	0.607536
chr3323	0	0		chr1165	other	1.97003	1.90754	1.23981	26.5302	30.858	27.6681
chr3324	0.114083	0		chr625	other	1.71697	0.541854	0.731449	22.1375	12.4563	15.8506
chr3325	0.137237	0		chr1271	other	0.180482	0.0711971	0.096109	2.47555	2.72783	0.680063
chr3326	0	0		chr3412	other	0.871992	0.171993	0.116087	4.7842	7.90764	6.98211
chr3327	0	0		chr1336	other	0.184779	0	0	0.506897	0.558555	2.08877
chr3328	0.136732	0		chr380	other	0	0.0636923	0	0	0.488058	0.608379
chr3329	0.800171	0.433084		chr1276	other	0	0.0713077	0	0	0.546413	0.681119
chr333	0.876724	0		chr3367	other	0.215576	0.340164	0.114797	5.9138	3.25824	2.43689
chr3330	0	0		chr725	other	0	0	0.0886843	0.45686	0.503419	0.627526
chr3331	0	0		chr443	other	0	0	0.174621	0.899564	0.991239	1.23561
chr3332	0	0		chr1296	other	0.090946	0.0717534	0	0.498977	1.09966	1.37075
chr3333	0.274981	0		chr726	other	0	0	0.0886843	0	1.00684	0.627526
chr3334	0.133781	0		chr636	other	5.16616	4.27973	6.14401	92.5913	109.835	86.9495
chr3335	0	0		chr1343	other	0	0.0760301	0	1.05743	0	0.363113
chr3336	0.511022	0		chr1221	other	0.0887278	0.490023	0.0944974	3.89446	5.36418	3.3433
chr3337	1.0907	0.44971		chr312	other	0.15563	0.0613933	0.248624	2.56159	4.23397	2.05246
chr3338	1.47678	0		chr383	other	0	0.0637808	0	0	0	1.21845
chr3339	1.05428	0		chr2062	other	0	0.0916	0	0.636992	0.701908	0.437474
chr334	0.776306	0.32008		chr1466	other	0.196308	0.387202	0	4.3082	3.56044	3.69849
chr3340	1.36388	0.339892		chr2248	other	0	0	0.164868	0.849323	1.87175	0.583299
chr3342	1.71263	0		chr532	other	0.503943	0.397594	0.626165	15.2069	9.14	6.32959
chr3343	0	0		chr719	other	0.0825609	0.195413	0.0879295	3.62378	1.99654	1.86656
chr3344	1.96745	0.454361		chr1915	other	0	0.10115	0	2.11021	0	0
chr3345	4.11418	0		chr689	other	0	0.0634284	0	1.32325	0	0
chr3346	6.17881	3.7149		chr1042	other	0.582887	0.262788	0.354737	11.4215	6.04103	7.84408
chr3347	0	0		chr3330	other	0.116722	0.0920899	0.870185	7.68478	4.23397	10.9953
chr3348	0	0		chr1409	other	0	0.075159	0	0.52266	0	1.07686
chr3349	0	0.41839		chr3274	other	0.104124	0.164301	0	1.71384	1.259	2.74641
chr335	0	0		chr1713	other	0.788081	0.977067	1.07913	22.8545	20.4191	17.8171
chr3350	0	0		chr3071	other	1.44835	1.21412	1.73534	37.2487	27.9104	29.6748
chr3351	0.326477	0		chr1300	other	0.0910883	0.215597	0.291034	3.49831	5.50688	4.11869
chr3352	0	0		chr1267	other	2.70723	4.41422	3.1716	90.605	72.5602	63.5859
chr3353	0	0.875883		chr3175	other	0	0.0783654	0	0.544958	1.20099	0
chr3354	1.04992	0		chr3418	other	0	0.288013	0.259193	2.67048	5.88527	3.66808
chr3355	0	0.522988		chr1475	other	0.196973	0.233107	0.629343	5.40347	5.35873	12.9885
chr3356	0.744828	0		chr328	other	0.091855	0.0724705	0	0.503964	1.11065	2.07668
chr3357	0.671368	0		chr3607	other	0	0	0.161014	0.829468	1.828	1.13933
chr3358	0	0		chr1550	other	0	0	0.109138	0.562228	1.23905	0.772255
chr336	0.877921	0.32008		chr412	other	0	0.0642268	0.173399	1.78655	2.95292	0.920226
chr3360	0	0.312501		chr2271	other	0	0	0.0860976	0	1.46621	0.609224
chr3361	0.556024	0		chr3266	other	0.104311	0.0822978	0	1.71691	1.26125	1.57219
chr3362	0.168923	0.532094		chr3139	other	0.273265	0.359328	0.194023	9.4954	6.60826	4.11869
chr3363	0	0		chr3010	other	0.502493	0.2643	0.356779	10.5683	10.1263	8.52036
chr3364	1.06216	0		chr1036	other	0.083032	0.0655095	0	0.911114	1.50595	1.56434
chr3365	0	0		chr1786	other	0	0	0.125233	1.93543	1.42178	0
chr3366	0	0		chr429	other	0.0817492	0.0644974	0.17413	2.24259	2.96536	3.38838
chr3367	0	0		chr3786	other	0.117825	0	0.125486	1.93934	2.84931	1.77587
chr3368	0	0.411773		chr1002	other	0	0.059178	0	1.23458	0.453466	0
chr3369	0.82299	0.445435		chr431	other	0	0.0644974	0.087065	2.69111	0.494227	1.23214
chr337	0.101615	0		chr482	other	0.0829137	0.261665	0.0883053	6.82362	3.00761	2.8118
chr3370	0	0		chr1967	other	0	0	0.139933	1.44174	0.794334	1.98032
chr3371	3.53926	0		chr3443	other	0	0.0889964	0	0.618886	0	2.1252
chr3372	0	0		chr3351	other	0	0.10078	0.136043	2.80332	3.08901	1.44395
chr3373	0	0		chr3612	other	1.58964	1.73655	0.78139	58.3677	44.3559	25.8024
chr3374	0	0		chr1492	other	0	0.0782319	0	0	1.79842	0.747259
chr3375	0	0		chr3231	other	0	0	0.108946	0.56124	1.85531	1.15635
chr3376	0	0		chr317	other	0.0785499	0	0	0.430965	1.89954	0.295979
chr3377	0.561148	0		chr342	other	0.159686	0.125987	0.0850347	3.50448	4.82702	4.51277
chr3378	0	0		chr1526	other	0.101227	0	0	0.555383	1.83595	1.14428
chr3379	0	0		chr3435	other	0.111505	0.0879735	0	1.83532	2.02236	3.36123
chr338	0.654906	0		chr723	other	0.0831506	0	0	2.73725	0	0.313315
chr3380	0	0		chr775	other	1.42835	4.0851	2.94739	81.3057	106.323	131.189
chr3381	0.920645	0.425224		chr2308	other	0.35636	1.12462	0.379532	26.7207	26.5713	18.3513
chr3382	0	0		chr1347	other	0	0.0733581	0	0.510136	1.68637	0.700704
chr3383	0	0.442073		chr3667	other	0	0.0968822	0	1.34745	0.742384	1.85081
chr3384	0	0.442073		chr3426	other	0	0.0986159	0	2.05734	0.755669	1.41295
chr3385	1.76571	2.9259		chr1500	other	0	0.0786338	0.106148	1.09365	0	7.13543
chr3386	1.14757	0.941085		chr1299	other	0.0905217	0.0714186	0	3.97319	1.64179	1.70545
chr3387	0	0		chr3299	other	0	0.0749138	0	1.56286	1.14809	0.715564
chr3388	0	0		chr3159	other	0.178544	0.140865	0	3.91835	3.77796	7.40038
chr3389	6.25401	1.70773		chr404	other	0	0.0641371	0	1.33804	0.491466	1.22525
chr339	0	0.320957		chr3037	other	0	0.134867	0.273085	9.37872	5.68398	6.76319
chr3391	0	0		chr621	other	1.07181	1.33891	1.33176	89.188	76.1378	43.7519
chr3392	0	1.23532		chr2157	other	0.213598	0.337043	0.454975	0.585955	1.29134	55.5344
chr3393	0	0		chr522	other	0	0	0.100961	2.60053	3.43866	4.28639
chr3394	0.680285	0		chr1088	other	0	0	0.0906291	2.80128	2.57229	5.45095
chr3395	0	0		chr3249	other	0	0.0793129	0	6.06701	0.607755	3.78792
chr3396	0	1.3363		chr2010	other	0.083032	0	0	5.92224	3.51388	4.06728
chr3397	0	0		chr1577	other	0	0	0.1105	9.67713	6.8998	12.5103
chr3398	0	0		chr2130	other	0	0	0	0	0	0
chr3399	0	0		chr1688	other	0	0	0	0	0	0
chr340	0	0.320957		chr1399	other	0	0	0	0	0	0
chr3400	0	0		chr1228	other	0	0	0	0	0	0
chr3401	0.706786	0		chr1225	other	0	0	0	0	0	0.33484
chr3402	0	0		chr1538	other	0	0	0	0	0	0.383427
chr3403	0	0		chr1530	other	0	0	0	0	0	0.381427
chr3404	0	0		chr1533	other	0	0	0	0	0.613049	0
chr3405	0	0		chr1535	other	0	0	0	0	0.614118	0
chr3407	1.71251	0		chr1534	other	0	0	0	0	0	0.928013
chr3408	0.142222	0		chr2198	other	0	0	0	0	0	0
chr3409	0.528119	0		chr2193	other	0	0	0	0	0	0
chr341	0.389216	0		chr2190	other	0	0	0	0	0	0
chr3410	0	0		chr2191	other	0	0	0	0.647759	0	0
chr3411	0	0		chr2194	other	0	0	0	0.682362	0	1.4059
chr3412	0.532075	0.877523		chr2195	other	0	0	0	0	0	0
chr3413	27.5997	30.541		chr1405	other	0	0	0	0	0	0
chr3414	125.609	104.372		chr1407	other	0	0	0	1.05163	0	0
chr3415	0	0		chr1401	other	0	0	0	2.08382	1.72214	0.715564
chr3416	0	0		chr1400	other	0	0	0	0	0	0
chr3417	0	0		chr1403	other	0	0	0	0	0	0
chr3418	0.311006	0.305967		chr1847	other	0	0	0	0	0	0
chr3419	0	0		chr3198	other	0	0	0	0	0	0
chr342	0	0.200761		chr2285	other	0	0	0	0	0	0
chr3420	0	0		chr3370	other	0	0	0	0	0	0
chr3421	0	0		chr3372	other	0	0	0	0	0.995915	0
chr3422	0.724263	0.768996		chr1714	other	0	0	0	0	0	0
chr3423	0.547453	0		chr1716	other	0	0	0	0	0	0
chr3424	0	0		chr1719	other	0	0	0	0.620088	0	0.425865
chr3425	0.136065	0		chr1718	other	0	0	0	0	0	0
chr3426	0	1.00629		chr2174	other	0	0	0	0	0	0
chr3427	2.45983	0.575672		chr2173	other	0	0	0	0	0	0.410712
chr3428	0.14008	0		chr3483	other	0	0	0	0	0	0
chr3429	0	0.271194		chr3481	other	0	0	0	0	0	0
chr343	0	0.321397		chr3486	other	0	0	0	0	0	0
chr3430	0	0		chr2342	other	0	0	0	0	0.961448	0
chr3431	0	0		chr3155	other	0	0	0	0	0	0
chr3432	0	0		chr3150	other	0	0	0	0	0	0
chr3433	0	0		chr3158	other	0	0	0	0	0	0
chr3434	0	0.433886		chr3397	other	0	0	0	0	0	0
chr3435	0	0		chr3396	other	0	0	0	0	0	0
chr3436	0	0		chr3394	other	0	0	0	0	0	0
chr3437	0	0.835376		chr3399	other	0	0	0	0.572304	0	0.393047
chr3438	0	0		chr1882	other	0	0	0	0	0	0
chr3439	0.854274	0		chr1885	other	0	0	0	0	0	0
chr344	0	0		chr1886	other	0	0	0	0	0	0
chr3440	0.547453	0		chr1888	other	0	0	0	0	0	0
chr3441	0.539142	0		chr3021	other	0	0	0	0	0.507778	0
chr3442	0	0		chr3020	other	0	0	0	0	0	0
chr3443	0	0.454067		chr3027	other	0	0	0	0	0	0
chr3444	0	0		chr3026	other	0	0	0	0	0	0
chr3445	0	0		chr3029	other	0	0	0	0	0	0
chr3446	0	0		chr566	other	0	0	0	0	0	0
chr3447	0	0		chr1083	other	0	0	0	0	0	0
chr3448	5.20518	0		chr1085	other	0	0	0	0	0	0.640352
chr3449	3372.07	5807.81		chr1084	other	0	0	0	0	0	0
chr3450	35.5053	41.9537		chr1087	other	0	0	0	0	0.514459	0
chr3451	0.638932	0		chr361	other	0	0	0	0	0	0
chr3452	0.460499	0		chr368	other	0	0	0	0	0	0.336898
chr3453	0	0.439585		chr1156	other	0	0	0	0	0	0
chr3454	2.5741	0		chr1154	other	0	0	0	0	0	0
chr3455	0.145278	0.457615		chr1153	other	0	0	0	0	0.525209	0
chr3456	0	0		chr1152	other	0	0	0	0	0.524426	0
chr3457	0	0		chr1151	other	0	0	0	0	0	0
chr3458	1.68503	0		chr1159	other	0	0	0	0	0	0
chr346	0	0		chr1158	other	0	0	0	0	0	0.655667
chr3460	0	0		chr3808	other	0	0	0	0	0	0
chr3461	0	0		chr3807	other	0	0	0	0	0.780244	0
chr3462	0	0		chr3805	other	0	0	0	0	0	0
chr3463	0.65417	0		chr3804	other	0	0	0	0	0	0
chr3464	37.5741	31.4277		chr3803	other	0	0	0	0	0	0
chr3465	55.5821	62.2595		chr3801	other	0	0	0	0	0	0
chr3466	0	0		chr1818	other	0	0	0	0	0	0
chr3467	0	0		chr1527	other	0	0	0	0	0	0
chr3468	0	0		chr1525	other	0	0	0	0	0.61092	0.761529
chr3469	0	0		chr1522	other	0	0	0	0	0	0
chr347	1.3752	0		chr1528	other	0	0	0	0	0	0.762854
chr3470	0	0		chr1529	other	0	0	0	0	0	0
chr3471	0.146422	0		chr5555203_Bdf2_HA	other	0	0	0	0	0	0
chr3472	0	0		chr3712	other	0	0	0	0	0	0
chr3473	0	0		chr3711	other	0	0	0	0	0	0
chr3474	1.21482	0.719571		chr3717	other	0	0	0	0	0	0.471657
chr3475	0.672758	0		chr3715	other	0	0	0	0	0	0
chr3476	0.162053	0		chr3714	other	0	0	0	0	0.755129	0
chr3477	0.557114	0		chr3108	other	0	0	0	1.04191	0.574046	0.715564
chr3478	0.707121	0		chr1877	other	0	0	0	0	0	0
chr3479	0	0		chr401	other	0	0	0	0	0.490781	0
chr348	0.408694	0		chr1879	other	0	0	0	0.689731	0	0
chr3480	0	0		chr3623	other	0	0	0	0	0	0
chr3481	0.593169	0		chr3620	other	0	0	0	0.662542	0	0.455022
chr3482	0.129136	0		chr3102	other	0	0	0	0	0.679762	0
chr3483	0	0		chr3363	other	0	0	0	0	0.791357	0
chr3484	2.44572	1.32372		chr3360	other	0	0	0	1.36375	0	0
chr3485	0.147001	0		chr3361	other	0	0	0	0	0.68863	0
chr3486	0.134264	0.264178		chr3366	other	0	0	0	0	0	0
chr3487	0.559307	0		chr3364	other	0	0	0	0	0	0
chr3488	0	0.6304		chr3569	other	0	0	0	0	0	0
chr3489	0.133781	0.4214		chr3560	other	0	0	0	0	0	0
chr349	2.58288	0.522875		chr3561	other	0	0	0	0	0	0
chr3490	0	0		chr3563	other	0	0	0	0	0	0
chr3491	0	0		chr1707	other	0	0	0	0	0	0
chr3492	0	0		chr1704	other	0	0	0	0	0	0.420961
chr3493	0	0		chr1705	other	0	0	0	0	0	0
chr3494	1.1334	0		chr1702	other	0	0	0	0.611773	0	0
chr3495	0.142768	0		chr1703	other	0	0	0	0	0	0
chr3496	0.142222	0.44799		chr1700	other	0	0	0	0	0	0
chr3498	0	0		chr519	other	0	0	0	0	0	0
chr3499	0.316745	0		chr624	other	0	0	0	0	0	0
chr350	0.492459	0		chr2145	other	0	0	0	0	0	0
chr3500	0.563746	0		chr2149	other	0	0	0	0	0	0
chr3501	0.276001	0		chr3493	other	0	0	0	0	0.668992	0
chr3502	0	0		chr3494	other	0	0	0	0	0	0
chr3503	0	0		chr3495	other	0	0	0	0	0	0
chr3504	0	0		chr3140	other	0	0	0	0	0	0
chr3505	2.36264	0		chr3141	other	0	0	0	0.639543	0	2.19613
chr3506	47.5736	35.3748		chr3146	other	0	0	0	0	0	0
chr3507	0	0.504591		chr3144	other	0	0	0	0	0	0
chr3508	0.906265	0		chr3380	other	0	0	0	0	0	0
chr3509	0.148172	0.46673		chr3382	other	0	0	0	0	0	0
chr351	0.390823	0.322282		chr1898	other	0	0	0	0	0	0
chr3510	6.22417	6.75216		chr1899	other	0	0	0	0	0	0.479913
chr3511	0	0		chr1897	other	0	0	0	0	0	0
chr3512	0	0		chr1894	other	0	0	0	0	0	0
chr3513	0.169565	0		chr1895	other	0	0	0	0	0.768319	0
chr3514	0.184572	0		chr1892	other	0	0	0	0	0	0
chr3515	0.71559	0		chr1893	other	0	0	0	0	0	0
chr3516	0	0		chr1890	other	0	0	0	0	0	0
chr3517	0	0		chr1891	other	0	0	0	0	0	0
chr3518	0	0		chr3036	other	0	0	0	0.482395	1.06311	0
chr3519	0.157146	0		chr3035	other	0	0	0	0.462819	0	0.317856
chr352	1.17247	0		chr1090	other	0	0	0	0	0	0
chr3520	0	0		chr1099	other	0	0	0	0.468248	0	0
chr3521	0.829296	0.897696		chr537	other	0	0	0	0	0	0.316937
chr3522	0.149063	0		chr2251	other	0	0	0	0	0	0
chr3523	0	0		chr2250	other	0	0	0	0	0	0
chr3524	0	0		chr1144	other	0	0	0	0.47451	0.522868	0
chr3526	0	0		chr1145	other	0	0	0	0	0	0
chr3527	0	0		chr1147	other	0	0	0	0	0	0
chr3528	0	0		chr1141	other	0	0	0	0	0	0
chr3529	0	0		chr1142	other	0	0	0	0	0	0
chr353	0.697765	0		chr1143	other	0	0	0	0.477347	0	0
chr3530	0	0		chr3818	other	0	0	0	0	0	0
chr3531	0.125223	0		chr3819	other	0	0	0	0	0	0
chr3532	0	0		chr3814	other	0	0	0	0	0	0
chr3533	0	0		chr1230	other	0	0	0	0	0	0
chr3534	0.598651	0		chr2093	other	0	0	0	0	0	0
chr3535	0.222037	0		chr2158	other	0	0	0	0	0	0
chr3536	1.01253	0		chr1551	other	0	0	0	0	0	0
chr3537	0	0		chr1555	other	0	0	0	0	0	0
chr3538	0	0.940958		chr1558	other	0	0	0	0	0	0.387492
chr3539	0.672227	0		chr3709	other	0	0	0	0	0	0
chr354	0	0		chr1396	other	0	0	0	0	0.572179	0
chr3540	0	0		chr1392	other	0	0	0	0	0	0
chr3542	0	0		chr3700	other	0	0	0	0	0	0
chr3543	0.134022	0.42216		chr3707	other	0	0	0	0	0	0
chr3544	0.150267	0		chr2150	other	0	0	0	0	0	0
chr3545	0	0		chr3634	other	0	0	0	0	0	0
chr3546	0	0		chr3635	other	0	0	0	0	0	0
chr3547	0.144713	0		chr3630	other	0	0	0	0	0	0
chr3548	15.5686	31.3575		chr3631	other	0	0	0	0	0	0
chr3549	0	0		chr3558	other	0	0	0	0	0	0
chr355	0	0		chr3552	other	0	0	0	0	0	0
chr3550	0	0		chr3555	other	0	0	0	0	0	0
chr3551	240.194	397.206		chr1778	other	0	0	0	0	0	0
chr3552	0	0.46673		chr1772	other	0	0	0	0	0	0
chr3553	0.284445	0		chr1770	other	0	0	0	0	0	0
chr3554	0.139032	0		chr1774	other	0	0	0	0	0	0
chr3555	0	0		chr1869	other	0	0	0	0	0	0
chr3556	7.73196	18.0059		chr619	other	0	0	0	0	0	0
chr3557	0	0		chr617	other	0	0	0	0	0	0
chr3558	0	0		chr611	other	0	0	0	0	0	0
chr3559	0	0		chr613	other	0	0	0	0.935126	0	0
chr356	0	0		chr1606	other	0	0	0	0	0	0
chr3560	0	0		chr1601	other	0	0	0	0	0	0.39732
chr3561	0	0.297468		chr2156	other	0	0	0	0	0	0
chr3563	0.569395	0		chr2153	other	0	0	0	0.638691	0	0
chr3565	0	0		chr1609	other	0	0	0	0	0	0
chr3566	0	0		chr3734	other	0	0	0	0.559274	0	0
chr3567	0	0		chr1956	other	0	0	0	0	0.513708	0
chr3569	0.176122	0		chr3463	other	0	0	0	0	0	0
chr357	0.400745	0		chr3508	other	0	0	0	0	0	0
chr3570	0	0		chr769	other	0	0	0	0	0	0
chr3571	1.80001	1.0658		chr760	other	0	0	0	0	0	0
chr3572	0	0		chr766	other	0	0	0	0	0	0
chr3574	0.578672	0.775261		chr3500	other	0	0	0	0	0.698194	0
chr3576	3.68693	10.0491		chr544	other	0	0	0	0	0	0
chr3577	1.24301	1.01936		chr540	other	0	0	0	0	0	0
chr3578	0	0		chr548	other	0	0	0	0.512045	1.12846	0
chr3579	0.575158	0		chr3043	other	0	0	0	0.486066	0	0
chr358	0.987632	0.20159		chr3047	other	0	0	0	0	0	0
chr3580	0.456334	0		chr3234	other	0	0	0	0	0	0
chr3581	1.38154	0		chr1924	other	0	0	0	0.708083	1.56049	0
chr3582	0	0		chr386	other	0	0	0	0	0	0
chr3583	0	0		chr387	other	0	0	0	0	0	0
chr3584	0	0		chr384	other	0	0	0	0	0	0
chr3585	0	0		chr1172	other	0	0	0	0	0	0
chr3586	0	0		chr3823	other	0	0	0	0.958036	0	0
chr3587	0	0		chr1817	other	0	0	0	0	0	0
chr3588	0.578672	0		chr1541	other	0	0	0	0	0	0
chr3589	0	0		chr3730	other	0	0	0	0	0	0
chr359	0	0		chr3732	other	0	0	0	0	1.52664	0.475749
chr3590	1.14108	0		chr1549	other	0	0	0	0.572304	0	0
chr3591	6.4065	14.4478		chr3739	other	0	0	0	0.673724	0	0
chr3592	0	0		chr3738	other	0	0	0	0	0	0
chr3593	0	0		chr1383	other	0	0	0	0.526973	0	0
chr3594	0.152423	0		chr3600	other	0	0	0	0	0	0
chr3595	0	0		chr3603	other	0	0	0	1.37946	0	0
chr3596	0	0		chr3602	other	0	0	0	0	0	0
chr3597	0.575158	0		chr3604	other	0	0	0	0	0.702375	0
chr3598	0	0		chr3606	other	0	0	0	0	0	0
chr3599	28.0255	11.7507		chr3609	other	0	0	0	0	0	0
chr360	0.494497	0		chr3608	other	0	0	0	0	0.864594	0
chr3600	0	0		chr3546	other	0	0	0	0	0.81456	0
chr3601	0	0		chr3547	other	0	0	0	0	0	0
chr3602	0	0		chr3544	other	0	0	0	0.645142	0	0.443072
chr3603	0.160653	0		chr3549	other	0	0	0	0	0	0
chr3604	0	0		chr817	other	0	0	0	0.44915	0	0.925403
chr3605	0	0		chr815	other	0	0	0	0	0	0.307602
chr3606	0.50919	0		chr812	other	0	0	0	0.446013	0	0
chr3607	0.386402	0		chr810	other	0	0	0	0	0	0
chr3608	0	0.575672		chr2018	other	0	0	0	0	0.517485	0.64506
chr3609	0	0		chr1768	other	0	0	0	0	0	0
chr361	0	0		chr1815	other	0	0	0	0	0	0
chr3610	0	0.484088		chr3373	other	0	0	0	0.673724	0.742384	0.462701
chr3611	0.133302	0		chr1760	other	0	0	0	0	0	0
chr3612	2.44394	0.922402		chr1761	other	0	0	0	0	0	0.436025
chr3613	1.91791	0		chr1762	other	0	0	0	0	0	0
chr3614	0	0		chr1763	other	0	0	0	0	0	0
chr3615	0	0		chr1765	other	0	0	0	0	0	0
chr3616	0	0		chr609	other	0	0	0	0	0	0
chr3617	0	0		chr608	other	0	0	0	0.466879	0	0
chr3618	0	0		chr607	other	0	0	0	0	0	0
chr3619	0	0		chr1617	other	0	0	0	0.584882	0	0.401686
chr362	0.205193	0.848209		chr1610	other	0	0	0	0	0	0
chr3620	0	0		chr2125	other	0	0	0	0	0	0
chr3621	0	0.484088		chr1948	other	0	0	0	0	0	0
chr3622	1.01688	3.32739		chr1949	other	0	0	0	0	0	0
chr3623	0	0		chr1944	other	0	0	0	0	0	0
chr3624	0	0		chr1945	other	0	0	0	0	0	0
chr3625	0.805641	0.526514		chr1946	other	0	0	0	0	0	0
chr3626	26.333	28.499		chr1942	other	0	0	0	0	0	0
chr3627	0	0		chr1943	other	0	0	0	0	0	0
chr3628	103.753	74.9344		chr770	other	0	0	0	0	0	0
chr3629	0	0.437941		chr778	other	0	0	0	0	0	0
chr363	0.108271	0.55408		chr2237	other	0	0	0	0	0	0
chr3630	0	0		chr2235	other	0	0	0	0	0	0
chr3631	0	0		chr2232	other	0	0	0	0	0	0
chr3632	0.154963	0		chr3050	other	0	0	0	0	0.529955	0
chr3633	2.73572	2.02042		chr3052	other	0	0	0	0	0	0
chr3634	0.553856	0		chr3057	other	0	0	0	0	0	0
chr3635	0	0.768996		chr1819	other	0	0	0	0	0	0
chr3636	0	0		chr398	other	0	0	0	0	0.490781	0
chr3638	7.80833	0		chr396	other	0	0	0	0	0	0
chr364	1.09159	0.969512		chr391	other	0	0	0	0.889541	0	0.30546
chr3640	0	0		chr393	other	0	0	0	0	0	0
chr3644	0	0		chr1169	other	0	0	0	0	0	0
chr3645	0.158036	0		chr1164	other	0	0	0	0	0	0
chr3646	0	0		chr1161	other	0	0	0	0	0	0
chr3647	0	0		chr3727	other	0	0	0	0	0	0.432585
chr3648	0	0		chr3725	other	0	0	0	0	0	0.473694
chr3649	0	0		chr1575	other	0	0	0	0	0	0
chr365	2.56175	0.365141		chr1576	other	0	0	0	0.671364	0	0
chr3650	0	0		chr1572	other	0	0	0	0	0	0.39025
chr3651	0	0		chr1379	other	0	0	0	0	0	0
chr3652	0.146134	0.460312		chr1376	other	0	0	0	0	0	0
chr3653	0.596908	0		chr1375	other	0	0	0	0	0	0
chr3654	1.50635	0.614935		chr1374	other	0	0	0	0.525239	0.578766	0
chr3655	0	0		chr1372	other	0	0	0	0	0	0
chr3656	1.66261	0		chr1371	other	0	0	0	0	0	0
chr3657	0.801966	0.394486		chr1370	other	0	0	0	0.514244	0	0
chr3658	0	0		chr3616	other	0	0	0	0	0	0
chr3659	1.36164	0		chr3617	other	0	0	0	0	0	0
chr366	2.17609	0.577622		chr3614	other	0	0	0	0	0	0
chr3660	0	0		chr3615	other	0	0	0	0.646448	0	0
chr3661	0	0		chr1289	other	0	0	0	0	0	0.342154
chr3662	0	0		chr1280	other	0	0	0	0	0	0
chr3663	0	0		chr1287	other	0	0	0	1.4946	0	0.684307
chr3664	0	0		chr1284	other	0	0	0	0	0	0.341621
chr3665	37.9338	6.54047		chr3533	other	0	0	0	0	0	0
chr3666	0	0		chr3532	other	0	0	0	0	0	0
chr3667	0	0		chr3531	other	0	0	0	0	0	0
chr3668	0	0		chr3536	other	0	0	0	1.27483	0	0.437765
chr3669	0	0		chr1754	other	0	0	0	0	0	0
chr367	1.3828	0.323617		chr1756	other	0	0	0	0	0	0.49695
chr3670	0.599426	0		chr2004	other	0	0	0	0.452331	0	0.310652
chr3671	0	0		chr2179	other	0	0	0	0	0	0
chr3672	1.35864	0		chr1597	other	0	0	0	0	0	0
chr3673	0	0.494301		chr1596	other	0	0	0	0	0	0.489555
chr3674	0.576325	0.475251		chr1592	other	0	0	0	0	0	0
chr3675	0	0		chr1591	other	0	0	0	0	0	0
chr3676	0	0		chr1590	other	0	0	0	0	0	0.394461
chr3677	0	0		chr1599	other	0	0	0	0.578524	0	0
chr3678	0	0		chr1598	other	0	0	0	0	0	0
chr3679	0	0.496395		chr3748	other	0	0	0	0	0	0
chr368	0	0.584721		chr3287	other	0	0	0	0	0	0
chr3681	0	0		chr3280	other	0	0	0	0	0	0
chr3682	0	0		chr3283	other	0	0	0	0	0	0
chr3683	0	0		chr3446	other	0	0	0	0.773233	0	0.531042
chr3684	1.26466	0		chr3444	other	0	0	0	0	0	0
chr3685	0	0.457615		chr3442	other	0	0	0	0	0.601521	0
chr3686	0	0		chr1623	other	0	0	0	0	0	0
chr3687	0.593169	0		chr1624	other	0	0	0	0	0	0
chr3688	0	0		chr1627	other	0	0	0	0	0	0
chr3689	0.762788	0		chr1629	other	0	0	0	0	0	0
chr369	1.67251	0		chr2132	other	0	0	0	0.698277	0	0
chr3690	0	0		chr2137	other	0	0	0	0	0	0
chr3691	0.748456	0		chr1979	other	0	0	0	0	0	0.547845
chr3692	0	0		chr1970	other	0	0	0	0	0	0
chr3693	0.605817	0		chr1972	other	0	0	0	0	0	0
chr3694	0	0		chr1975	other	0	0	0	0	0	0
[truncated: 589 more rows]

## Sheet: S10C
Left
	GFP (S)	St. Dev	VSG11 (S)	St. Dev	BLAST (A)	St. Dev	VSG2 (A)	St. Dev	rDNA	St. Dev	rDNA
Bdf2 IP	23.446	1.54571	4.72672	1.40348	9.76145	0.470573	6.5866	0.638793	0.0139777	0.00565391	0.840314	0.000368458
Untagged IP	0.00761442	0.0078538	0.117423	0.101048	0.0135386	0	0.0424509	0.0540046	0.0840314	0.0368458	0.139777	5.65391e-05
Right
	GFP (S)	SD	BR2(S)	St. Dev	Blast (A)	St. Dev	Pseudogene (A)	SD	221 (A)	St. Dev	Tubulin	St. Dev
IP DMSO	22.2298	1.12208	2.12	0.308557	2.66046	0.466534	5.56935	0.905297	2.34254	0.292045	1.42875	0.118674
IP 3d iBET	1	1.07599	1	0.055865	1	0.134206	1	0.139155	1	0.0255009	1	0.109962

## Sheet: S10D
	ESP1		Pseudogene		VSG221		VSG224		Tubulin
C41_IP	1.97493	0.202794	2.292	0.244326	1.05027	0.0245525	0.695283	0.0229174	1.02016	0.0954463	Bdf3
SM_IP	1	0.326545	1	0.0376631	1	0.250951	1	0.16293	1	0.110996	Untagged
