# Supplementary material for: Bromodomain Proteins Contribute to Maintenance of Bloodstream Form Stage Identity in the African Trypanosome
Source: PLoS Biol. 2015 Dec 8;13(12):e1002316. doi: 10.1371/journal.pbio.1002316 (PMC4672894; doi:10.1371/journal.pbio.1002316)
Supplement: S15 Data — (ZIP) [file pbio.1002316.s015.zip › S15_Data/Dataset_17_Bdf2_sig_vsgs_less_0.1.txt]

Chromosome	other	Q-value	10_A9cKO-Dox-iBET_140325VSGswithflanks.sam	11_A9cKO-Dox-iBET_140325VSGswithflanks.sam	12_A9cKO-Dox-iBET_140325VSGswithflanks.sam	1_A9cKO+Dox-iBET_140325VSGswithflanks.sam	2_A9cKO+Dox-iBET_140325VSGswithflanks.sam	3_A9cKO+Dox-iBET_140325VSGswithflanks.sam
vsg1022	other	0.055208717	14.616622	10.244601	18.069496	0.0	0.4128973	0.0
vsg1030	other	0.004512214	19.335188	19.518375	17.63316	0.62366945	0.8058535	0.59550506
vsg1089	other	0.03954668	6.8510075	6.8596888	9.074374	0.0	1.6588329	0.0
vsg1132	other	0.053852923	1.9835297	1.4895325	2.2988415	0.0	0.4202377	0.0
vsg12	other	0.03954668	11.232236	7.711865	11.901959	0.0	0.0	0.60292745
vsg1219	other	0.036027983	11.905714	15.326744	11.827119	0.0	1.2972276	2.5563142
vsg1221	other	0.05461213	1.7008163	1.5326744	1.5769492	0.0	0.0	0.63907856
vsg1238	other	0.07431856	10.935233	12.317726	19.010328	0.0	0.43439576	0.6420146
vsg1316	other	0.05461213	265.31985	244.74794	296.10767	446.31384	402.32938	390.00446
vsg1394	other	0.03954668	460.73587	492.5719	430.8528	298.81967	324.52176	294.07755
vsg1600	other	0.02275997	77.61638	91.6791	95.576836	190.89708	200.92613	173.1625
vsg1619	other	0.03377251	44.219975	54.73007	62.638157	111.17565	108.77987	101.53962
vsg1637	other	0.07023957	119.39605	144.07516	139.33015	316.7412	262.72607	237.46368
vsg1666	other	0.03954668	91.364	101.17579	107.35156	137.51793	133.8021	136.0538
vsg1780	other	0.0067983936	143.11096	140.90411	157.26042	11.471962	3.3688889	3.9832356
vsg1828	other	0.098215565	146.86421	134.64848	168.15974	380.65045	308.90247	264.83865
vsg1961	other	0.03954668	5.543144	5.1232324	5.9301324	2.5169232	2.1681051	3.204348
vsg1963	minichromosome	0.03954668	2.02452	2.5338569	2.3463478	0.66390616	0.0	0.0
vsg1978	other	0.040298104	56.8226	48.893803	52.13553	86.18218	90.289795	103.418846
vsg2031	other	0.07431856	12.12756	15.785806	8.43325	0.0	0.5138776	0.7594847
vsg2067	other	0.090729415	12.417967	9.042693	7.8501754	0.0	3.3484368	0.70697397
vsg2116	other	0.0151906805	26.027449	30.467709	25.728886	0.0	1.9462122	3.5955021
vsg2148	other	0.03954668	8.569655	13.627876	11.684624	0.9918598	0.0	0.0
vsg2200	other	0.016007433	5.8466487	5.854058	5.6467175	1.9173069	1.8580377	0.91536146
vsg2214	other	0.08295834	4.2103224	7.0260963	6.506155	0.9204681	1.1893519	1.757801
vsg2234	other	0.05461213	5.9932075	7.2009625	8.335101	0.0	0.0	2.2519367
vsg2261	other	0.0067983936	13.759741	13.477673	12.480306	1.1771133	0.76048374	0.0
vsg23	minichromosome	0.03954668	13.1263	12.204152	8.693098	1.8448037	1.1918505	1.1743293
vsg299	other	0.06008335	21.336775	26.037146	28.850002	61.22396	53.1157	46.76731
vsg3010	other	0.06664843	14.127298	17.360018	12.651897	6.949203	5.714023	6.6353827
vsg3182	other	0.084352404	6.9733467	8.268375	4.253613	0.0	0.46654677	0.68953216
vsg319	other	0.015703334	14.513632	18.619156	16.119925	0.59493667	0.38436374	0.5680699
vsg323	other	0.01589019	137.27477	156.67339	173.81485	20.227848	11.530911	13.633677
vsg3255	other	0.07424142	106.35582	110.78457	140.16159	241.3301	248.04387	194.98079
vsg327	other	0.0121735735	15.15945	18.66975	16.8665	1.1931068	0.0	0.5696135
vsg3281	other	0.074349426	3.213318	4.826085	5.7930803	0.0	0.45385668	0.6707769
vsg3313	other	0.05628352	54.119236	38.25022	54.816124	16.106941	7.51546	12.816304
vsg3449	other	0.09881075	2678.7073	2924.321	1540.7981	4560.5728	5190.926	4386.4844
vsg3665	other	0.008988624	29.80724	33.02522	28.316021	5.7687144	5.5903883	6.4262385
vsg3705	other	0.08295834	11.794244	18.422335	12.028822	0.0	3.5982296	0.0
vsg374	minichromosome	0.06633901	6.56315	9.8572	6.085169	0.64568126	0.8342954	0.0
vsg397	metacyclic_promoter	0.07656445	79.673164	74.78824	72.86077	39.803505	55.782597	49.70017
vsg413	other	0.08295834	6.875681	7.0408573	11.590797	0.61493456	0.39728352	0.0
vsg418	other	0.09881075	4.1860204	7.254216	8.956525	0.0	0.4093224	0.0
vsg430	minichromosome	0.059285406	5.0145416	3.294963	5.811678	0.0	0.39839947	0.0
vsg438	other	0.09426241	7.2287087	5.1923842	10.199085	19.170368	15.181826	15.94276
vsg466	other	0.02248431	6.6469345	5.704592	5.13571	0.0	0.80471045	0.59466034
vsg564	other	0.04602094	5.8381505	6.819807	7.5180135	2.5526934	0.82459426	0.609354
vsg618	minichromosome	0.022516966	21.954266	20.177588	27.343048	0.64473313	0.41653514	0.0
vsg640	other	0.030802755	2.721306	2.5544572	3.1538985	0.6693038	0.4324092	0.0
vsg659	other	0.029314049	28.019983	40.562153	35.212967	0.0	0.42913833	0.6342444
vsg663	minichromosome	0.0067983936	29.120865	34.073902	32.180294	0.0	0.43044072	1.2723385
vsg670	other	0.09950662	6.502753	8.224412	11.899678	0.0	0.87012404	1.9289979
vsg683	other	0.059437923	7.3666167	11.063928	12.806476	0.0	0.39017943	1.1533302
vsg697	other	0.02275997	28.40054	24.842901	20.255526	0.0	0.0	0.5863434
vsg825	minichromosome	0.0067983936	169.5298	189.91539	191.80959	18.294304	11.425212	13.974518
