# Supplementary material for: Bromodomain Proteins Contribute to Maintenance of Bloodstream Form Stage Identity in the African Trypanosome
Source: PLoS Biol. 2015 Dec 8;13(12):e1002316. doi: 10.1371/journal.pbio.1002316 (PMC4672894; doi:10.1371/journal.pbio.1002316)
Supplement: S15 Data — (ZIP) [file pbio.1002316.s015.zip › S15_Data/Dataset_18_Bdf3_sig_VSG_p_less_0.1.txt]

Chromosome	other	Q-value	1_Bdf3_C74-Dx_140325VSGswithflanks.sam	2_Bdf3_C74-Dx_140325VSGswithflanks.sam	3_Bdf3_C74-Dx_140325VSGswithflanks.sam	4_Bdf3_C74+1d_140325VSGswithflanks.sam	5_Bdf3_C74+1d_140325VSGswithflanks.sam	6_Bdf3_C74+1d_140325VSGswithflanks.sam
vsg1022	other	0.09317782	0.25417227	0.46791127	0.6316332	8.367127	6.6587605	4.150169
vsg1036	other	0.054056488	0.08303202	0.06550948	0.0	0.91111374	1.5059482	1.5643401
vsg1037	other	0.005528521	50.5665	49.525173	36.78739	143.50041	139.5512	141.41634
vsg1042	other	0.08357883	0.5828872	0.2627877	0.354737	11.421509	6.041028	7.84408
vsg1077	other	0.04057768	0.0	0.13388382	0.09036486	0.46551803	0.512959	0.6394183
vsg11	BES15	0.06034209	19.546604	23.325197	26.282265	157.73636	141.80637	95.748116
vsg1115	other	0.030593982	5.57195	5.9516187	6.482048	13.168881	12.437934	15.504246
vsg1139	other	0.02764369	3.7189214	3.8893945	4.6055193	18.980408	19.346102	25.09313
vsg1157	other	0.012128733	0.9570402	1.0296446	2.0385447	15.275115	17.883791	19.342165
vsg1165	other	0.005528521	1.9700304	1.9075354	1.2398058	26.530231	30.858036	27.668121
vsg1221	other	0.048517823	0.08872782	0.49002296	0.0944974	3.894456	5.3641753	3.3432999
vsg1238	other	0.06642302	2.2283862	2.8833203	3.9871244	0.0	0.0	0.33586597
vsg1241	other	0.012480473	7.9574265	8.041667	8.37964	64.75206	78.91847	82.203064
vsg1264	other	0.04057768	0.18020262	0.0	0.5757612	2.966056	2.7236059	2.0370324
vsg1267	other	0.023295129	2.70723	4.4142222	3.1715963	90.604965	72.56024	63.585938
vsg13	BES17	0.01292128	12.011825	13.250149	11.371468	92.14233	84.05013	72.50148
vsg1300	other	0.041480888	0.09108833	0.21559694	0.29103422	3.498306	5.506884	4.1186943
vsg1314	other	0.030593982	0.091806695	0.14486483	0.09777649	0.5036993	0.55503136	0.6918627
vsg1389	other	0.06634255	0.18836714	0.22292306	0.10030791	1.0334802	1.7082033	1.7744375
vsg14	BES8	0.01547214	67.32909	60.7852	73.77654	1066.0295	898.87695	816.80164
vsg1406	other	0.051836416	0.095262595	0.300636	0.101457104	1.5679805	1.7277735	1.07686
vsg1418	other	0.009956091	85.477325	85.04325	76.898834	512.91974	614.3084	536.37225
vsg1466	other	0.010947383	0.19630842	0.38720194	0.0	4.308201	3.5604372	3.6984904
vsg1493	other	0.053864118	11.056949	13.085344	9.776247	24.609053	24.594454	19.652372
vsg15	BES10	0.0010277374	9.622039	9.147095	9.7437315	283.42984	276.0762	263.00626
vsg1554	other	0.011607734	120.722404	162.30685	179.30173	891.013	800.59607	739.1912
vsg1573	other	0.004925858	109.36824	171.10495	160.49088	868.25574	808.97107	790.6464
vsg1577	other	0.056341022	0.0	0.0	0.11049963	9.677133	6.8998017	12.510259
vsg1579	other	0.03727861	0.51969147	0.49202305	0.33209085	4.5620766	3.141874	4.6997247
vsg16	BES11	0.028349446	1.6191852	1.8153706	1.996759	8.883693	9.789031	7.0644956
vsg1600	other	0.012128733	84.67205	77.11926	81.97991	189.75595	165.74524	180.38315
vsg1612	other	0.065125175	52.46987	52.123318	46.379597	85.08107	79.62472	69.63825
vsg1614	other	0.022886118	2.4473953	0.8395274	1.9265721	11.092435	9.6496315	12.830448
vsg1619	other	0.01896147	29.690117	37.243286	43.450077	78.517944	80.70869	86.1185
vsg1637	other	0.031053193	115.12221	123.617004	139.87846	279.8691	229.18289	261.4041
vsg17	BES13	0.032742567	8.458633	5.286003	6.332821	22.514997	29.872667	30.294626
vsg1711	other	0.053383227	0.0	0.0	0.11967237	0.61649686	0.6793241	0.4233986
vsg1713	other	0.012128733	0.78808147	0.97706705	1.0791347	22.854506	20.419142	17.817137
vsg1747	other	0.09312451	122.01417	159.78021	151.87012	360.7536	295.20035	255.08394
vsg1780	other	0.048517823	3.7328908	8.617221	9.865438	28.824524	37.612934	27.610416
vsg18	BES5	0.005528521	13.60077	13.29204	11.307776	50.549644	55.701164	56.869026
vsg1828	other	0.089914344	118.308334	118.70977	132.7193	177.25778	199.04256	229.56187
vsg1954	metacyclic_promoter	0.0027566527	13.946734	15.837418	17.77284	195.05722	200.80144	180.74194
vsg1976	other	0.09263873	2.2755215	4.063071	4.8469777	7.2279816	8.68864	9.025534
vsg2008	other	0.0034712693	1.1809801	1.0648614	0.628887	13.884582	13.259619	12.396375
vsg2010	other	0.053383227	0.08303202	0.0	0.0	5.9222393	3.513879	4.067284
vsg2035	other	0.066465884	1.3411393	2.0456872	1.6187941	0.4905459	0.0	0.33689782
vsg2061	other	0.01896147	22.424208	23.2303	17.132996	127.84513	108.45518	96.98594
vsg2062	other	0.048517823	0.0	0.09160003	0.0	0.6369921	0.701908	0.43747434
vsg2079	other	0.09162281	7.5697765	7.9899697	7.299384	19.08215	18.55307	27.366879
vsg2085	other	0.030593982	143.68198	184.41115	200.81819	358.42612	331.58856	323.2293
vsg2092	other	0.021015303	127.46892	140.38377	165.94983	322.65466	282.60587	293.5637
vsg2110	other	0.048517823	0.8098149	1.3576983	1.4015197	3.887683	4.8958592	5.7214036
vsg2112	other	0.026181018	41.272953	42.953445	37.31941	430.95496	400.9412	302.61795
vsg2206	other	0.04993439	0.21881746	0.0	0.1165231	0.60027325	0.66144717	0.8245131
vsg2213	other	0.033951458	19.662243	32.053043	36.750397	92.16007	83.44592	75.06943
vsg2214	other	0.07162254	1.464288	1.0590013	0.90971076	14.728718	8.852576	9.655619
vsg2259	other	0.07038668	0.4030848	0.31802043	0.6010139	3.9807596	2.4369106	2.7339118
vsg2261	other	0.01191457	0.31209356	0.49246272	0.16619381	1.7123077	1.8868091	1.7639717
vsg2281	other	0.053383227	0.0	0.0	0.1347615	0.69422907	0.764978	0.47678363
vsg2308	other	0.028349446	0.35635987	1.1246241	0.3795324	26.720736	26.571278	18.351305
vsg2315	other	0.048119176	0.47840092	0.12581411	0.16983642	2.6247566	1.9281638	1.802634
vsg3010	other	0.010502165	0.5024931	0.26430014	0.35677865	10.568264	10.1263275	8.520364
vsg3031	other	0.036378536	23.982393	45.507816	43.346596	109.489845	110.59396	92.67527
vsg3037	other	0.048517823	0.0	0.13486682	0.27308497	9.378718	5.6839776	6.7631865
vsg3071	other	0.016255166	1.448347	1.214116	1.7353425	37.248684	27.910395	29.674776
vsg3106	other	0.07491281	4.301346	3.5380273	4.8734508	32.135384	24.344584	18.62155
vsg3107	other	0.099050134	0.751038	0.66661185	1.0998278	16.997416	9.648594	9.904796
vsg3165	other	0.07162254	0.22272491	0.6150288	0.0	2.4439697	2.019776	3.356946
vsg322	other	0.026181018	173.95679	172.6959	176.13672	1027.2427	852.80963	751.4678
vsg3235	other	0.062040526	0.10211482	0.0	0.108754896	0.56025505	0.6173507	0.38477278
vsg3239	other	0.02910372	22.584124	17.008204	18.258163	326.66724	245.14375	230.15112
vsg324	other	0.04057768	0.15795237	0.062309567	0.08411165	0.43330443	0.47746253	0.5951709
vsg3240	other	0.017286636	118.6111	151.57466	153.8041	284.77707	263.0105	283.38315
vsg3255	other	0.006394798	65.55104	72.810585	80.41662	174.29997	167.7169	179.55898
vsg3266	other	0.016255166	0.10431083	0.08229776	0.0	1.7169106	1.2612541	1.5721898
vsg3279	other	0.04015158	0.18990357	0.14982757	0.10112609	0.5209549	0.5740455	0.71556437
vsg3298	other	0.00864104	1.7796628	1.3215008	1.6723999	5.1692595	5.696059	5.127997
vsg3327	minichromosome	0.032742567	0.106214315	0.33519816	0.113120966	1.1654941	1.2842697	1.6008794
vsg3412	other	0.048517823	0.8719917	0.17199308	0.116086684	4.7842	7.907638	6.9821124
vsg3414	other	0.09162281	51.61404	66.6356	59.491642	712.85736	530.8742	374.65494
vsg342	other	0.016255166	0.15968572	0.1259867	0.08503469	3.504476	4.8270216	4.512767
vsg3435	other	0.09263873	0.11150468	0.08797347	0.0	1.8353182	2.0223558	3.3612332
vsg3464	other	0.008851858	22.541994	19.112108	18.035711	91.681046	107.1264	95.08113
vsg3484	other	0.012128733	3.398058	2.5079894	3.6190188	16.839304	13.91655	16.521317
vsg350	other	0.010947383	2.8782914	2.8385944	2.895151	28.51298	29.001913	23.799887
vsg3506	other	0.05664445	16.61173	29.361729	28.252213	73.4777	77.07323	56.771008
vsg3577	other	0.060956463	3.377492	7.9053607	5.275769	31.502155	25.183609	20.362442
vsg3591	other	0.012128733	5.916752	13.093506	10.758645	40.380035	44.495167	41.326504
vsg3622	other	0.042019457	0.7123044	0.6422678	0.43349853	5.024665	3.6911526	5.751411
vsg3628	other	0.051877953	108.20921	115.22285	85.23665	1728.8197	1357.1753	1024.3263
vsg3629	other	0.012128733	4.0254235	3.5192676	1.8539152	17.31031	19.732143	16.807737
vsg3633	other	0.09263873	5.5389795	5.0255804	3.5394933	15.954606	15.906204	10.43555
vsg3657	other	0.048517823	0.627552	0.37133813	0.33417946	4.303846	4.742451	2.9558015
vsg366	other	0.05493283	0.8832389	0.90589976	1.2228737	2.4229543	2.6698778	1.996848
vsg3662	other	0.0988487	0.122280344	0.2894253	1.1720853	6.708936	3.6963224	4.607573
vsg3719	other	0.08350602	48.671795	39.68703	39.27833	220.92644	213.86412	131.87589
vsg3749	other	0.09263873	1.9688946	1.9417399	1.70375	0.0	0.0	0.9273593
vsg3786	other	0.051796168	0.117824785	0.0	0.12548642	1.9393444	2.8493109	1.7758743
vsg379	other	0.048517823	4.777465	6.470563	3.4768836	15.290134	18.292498	13.501261
vsg3806	other	0.008521977	14.325509	17.411724	10.583708	80.72145	72.56266	70.999535
vsg397	metacyclic_promoter	0.030593982	15.1805	28.180958	23.343624	161.23155	132.51083	114.401474
vsg429	other	0.029111484	0.08174922	0.064497404	0.17413004	2.242594	2.9653642	3.3883781
vsg437	other	0.022583488	2.3740618	2.9064653	2.7028115	7.6355433	7.91876	9.562496
vsg438	other	0.016255166	11.149212	9.313788	9.429509	22.03933	21.80726	25.021069
vsg443	other	0.027990418	0.0	0.0	0.17462054	0.89956445	0.99123913	1.2356083
vsg466	other	0.048517823	0.24768275	0.65137804	0.26378846	1.3589165	1.4974037	1.2443715
vsg469	other	0.016255166	1.3228511	1.3698369	0.9685983	7.257849	9.497028	8.099904
vsg485	other	0.031053193	9.551366	9.796421	8.877774	25.725485	22.572748	29.77349
vsg502	other	0.028349446	1.4196451	1.647136	1.2451421	6.872569	5.0486355	5.978607
vsg509	other	0.030593982	0.08362851	0.0	0.08906651	0.45882955	0.50558895	0.63023126
vsg516	other	0.07491281	0.51969147	0.2050096	0.27674237	1.425649	1.0472913	1.6318488
vsg522	other	0.041480888	0.0	0.0	0.10096139	2.6005323	3.4386635	4.2863936
vsg531	metacyclic_promoter	0.005528521	31.580444	34.193115	37.569874	455.28604	422.97876	391.16898
vsg559	other	0.09839505	1.4361285	1.2663583	2.1593134	13.441242	8.171608	15.915854
vsg562	other	0.05501384	0.5068689	0.3332522	0.53982836	2.7809467	3.0643532	1.9099026
vsg578	other	0.056689132	0.0	0.06684447	0.09023332	0.46484044	0.51221234	0.3192438
vsg582	metacyclic_promoter	0.015931133	1.0181711	1.4057801	1.265108	34.913853	34.881214	26.855568
vsg6	BES3	0.033951458	12.754044	10.226132	12.699911	96.71386	69.58392	71.10985
vsg621	other	0.08357883	1.0718138	1.3389066	1.3317608	89.18802	76.13781	43.75191
vsg625	other	0.06681433	1.7169749	0.54185426	0.7314489	22.13751	12.456279	15.8505945
vsg631	other	0.07010219	11.332034	14.3591385	12.251768	116.8107	82.52285	69.54853
vsg636	other	0.012128733	5.166164	4.279727	6.144008	92.59126	109.83546	86.94954
vsg639	metacyclic_promoter	0.010947383	0.42798123	0.40519544	0.27348658	5.165881	4.139881	4.8379517
vsg642	other	0.08284533	0.6045076	0.817605	1.3796059	5.685674	3.6546428	3.9048157
vsg653	metacyclic_promoter	0.0010277374	22.0568	19.335642	19.016571	230.98515	247.64581	236.80016
vsg660	other	0.05501384	0.0	0.0	0.18756518	0.4831246	0.5323599	0.66360205
vsg683	other	0.08352114	2.0015628	2.0213325	1.4495666	0.43926463	0.4840301	0.90503633
vsg725	other	0.027990418	0.0	0.0	0.08868425	0.45686033	0.503419	0.6275264
vsg730	other	0.09839505	0.28814578	0.22733738	0.10229421	2.1078904	1.7420292	1.085745
vsg732	other	0.024783727	0.4187442	0.0	0.267584	1.837959	2.0252655	1.5778451
vsg761	other	0.01191457	4.61541	4.3831716	5.4616995	35.63913	29.970064	29.629198
vsg775	other	0.04015158	1.4283545	4.085099	2.947391	81.305725	106.322556	131.18863
vsg8	BES12	0.016255166	57.831856	35.1048	41.18097	833.8235	691.1316	633.46735
vsg813	other	0.021015303	0.08140622	0.0	0.17339942	1.3399106	0.9843074	1.2269677
vsg818	other	0.09640237	0.0	0.12917623	0.08718747	0.8982992	0.4949225	0.61693525
vsg820	other	0.051796168	0.08927216	0.0	0.0	0.4897935	0.53970844	0.3363811
