# Supplementary material for: Bromodomain Proteins Contribute to Maintenance of Bloodstream Form Stage Identity in the African Trypanosome
Source: PLoS Biol. 2015 Dec 8;13(12):e1002316. doi: 10.1371/journal.pbio.1002316 (PMC4672894; doi:10.1371/journal.pbio.1002316)
Supplement: S16 Data — (ZIP) [file pbio.1002316.s016.zip › S16_Data/Data_for_Figure_S11.xlsx]

## Sheet: BDf2
ESAG	annotation	A2-Dox_1	A2-Dox_2	A2+Dox_1	A2+Dox_2	average A2-Dx	average_A2+Dox
chr55551_BES1--expression	chr55551_BES1--7 (ESAG7)	660.587	662.158	576.184	634.099	661.373	605.142
chr555510_BES1--expression	chr555510_BES1--8 (ESAG8)	21.0517	11.2528	14.3615	15.1837	16.1522	14.7726
chr5555100_BES13-expression	chr5555100_BES13-7 (ESAG7)	1.64598	1.94344	10.2212	7.16185	1.79471	8.69153
chr5555101_BES13-expression	chr5555101_BES13-5 (ESAG5)	18.087	21.8477	21.5316	23.4338	19.9673	22.4827
chr5555102_BES13-expression	chr5555102_BES13-3 (ESAG3) pseudogene	2.67276	0.772843	1.62586	1.91695	1.7228	1.7714
chr5555103_BES13-expression	chr5555103_BES13-4 (ESAG4)	0.0737168	0	0	0	0.0368584	0
chr5555104_BES13-expression	chr5555104_BES13-8 (ESAG8)	0	0.150037	0	0	0.0750185	0
chr5555105_BES13-expression	chr5555105_BES13-8 (ESAG8)	0	0.150037	0	0	0.0750185	0
chr5555106_BES13-expression	chr5555106_BES13-3 (ESAG3) pseudogene	0.320365	0.324224	0.34104	0	0.322294	0.17052
chr5555107_BES13-expression	chr5555107_BES13-2 (ESAG2)	0	0	0	0	0	0
chr5555108_BES13-expression	chr5555108_BES13-11 (ESAG11) pseudogene	0	0	0	0	0	0
chr5555109_BES13-expression	chr5555109_BES13-1 (ESAG1)	0	0	0	0	0	0
chr555511_BES1--expression	chr555511_BES1--8 (ESAG8)	0	0	0	0	0	0
chr5555110_BES14-expression	chr5555110_BES14-7 (ESAG7)	3.30165	5.84747	9.66548	7.18291	4.57456	8.4242
chr5555111_BES14-expression	chr5555111_BES14-6 (ESAG6)	2.33283	2.83312	5.71179	5.15329	2.58298	5.43254
chr5555112_BES14-expression	chr5555112_BES14-5 (ESAG5)	0.584666	0.197236	0.829865	0.587065	0.390951	0.708465
chr5555113_BES14-expression	chr5555113_BES14-3 (ESAG3) pseudogene	1.31756	2.22238	2.33765	1.76395	1.76997	2.0508
chr5555114_BES14-expression	chr5555114_BES14-2 (ESAG2)	2.15275	1.58449	1.87501	1.17904	1.86862	1.52703
chr5555115_BES14-expression	chr5555115_BES14-11 (ESAG11) pseudogene	0	0.825639	0.434232	0.40958	0.41282	0.421906
chr5555116_BES14-expression	chr5555116_BES14-1 (ESAG1)	0	0.305398	0.321238	0.303001	0.152699	0.31212
chr5555117_BES15-expression	chr5555117_BES15-10 (ESAG10)	0.136167	0.275614	0.144955	0.136725	0.20589	0.14084
chr5555118_BES15-expression	chr5555118_BES15-7 (ESAG7)	35.3886	40.8122	72.1325	54.5402	38.1004	63.3364
chr5555119_BES15-expression	chr5555119_BES15-6 (ESAG6)	12.364	11.0964	25.3305	26.4692	11.7302	25.8998
chr555512_BES1--expression	chr555512_BES1--3 (ESAG3)	1433.62	1417.28	846.867	895.266	1425.45	871.066
chr5555120_BES15-expression	chr5555120_BES15-5 (ESAG5)	25.6718	30.9017	27.7427	29.0969	28.2868	28.4198
chr5555121_BES15-expression	chr5555121_BES15-3 (ESAG3) pseudogene	1.3053	0.440341	4.16862	3.49508	0.872821	3.83185
chr5555122_BES15-expression	chr5555122_BES15-4 (ESAG4)	2.80124	2.08893	2.1188	2.59067	2.44508	2.35474
chr5555123_BES15-expression	chr5555123_BES15-8 (ESAG8)	0.148251	0.150037	0.157819	0.14886	0.149144	0.153339
chr5555124_BES15-expression	chr5555124_BES15-8 (ESAG8)	0.138178	0.139842	0	0.27749	0.13901	0.138745
chr5555125_BES15-expression	chr5555125_BES15-3 (ESAG3)	0.253514	0.256567	0	0.254554	0.255041	0.127277
chr5555126_BES15-expression	chr5555126_BES15-2 (ESAG2)	0.616791	1.04037	1.75092	1.85796	0.828578	1.80444
chr5555127_BES15-expression	chr5555127_BES15-11 (ESAG11) pseudogene	18.6589	15.8214	12.6157	13.4186	17.2402	13.0172
chr5555128_BES15-expression	chr5555128_BES15-1 (ESAG1)	1.42168	1.15104	0.605372	0.856508	1.28636	0.73094
chr5555129_BES15-expression	chr5555129_BES15-3 (ESAG3) pseudogene	0.30274	0.612772	0	0	0.457756	0
chr555513_BES1--expression	chr555513_BES1--2 (ESAG2)	0	0	0	0	0	0
chr5555130_BES17-expression	chr5555130_BES17-10 (ESAG10)	0.136167	0.137807	0.434864	0.136725	0.136987	0.285795
chr5555131_BES17-expression	chr5555131_BES17-7 (ESAG7)	9.38226	10.3331	22.3256	17.179	9.85767	19.7523
chr5555132_BES17-expression	chr5555132_BES17-6 (ESAG6)	2.57253	3.78693	5.72607	3.28756	3.17973	4.50682
chr5555133_BES17-expression	chr5555133_BES17-5 (ESAG5)	0.194484	0	0.207035	0.390563	0.0972418	0.298799
chr5555134_BES17-expression	chr5555134_BES17-3 (ESAG3) pseudogene	0	0.396123	0.416668	0.786028	0.198061	0.601348
chr5555135_BES17-expression	chr5555135_BES17-4 (ESAG4) pseudogene	4.2767	3.05959	4.4742	3.77597	3.66815	4.12509
chr5555136_BES17-expression	chr5555136_BES17-8 (ESAG8)	2.81678	3.00074	2.05165	4.91237	2.90876	3.48201
chr5555137_BES17-expression	chr5555137_BES17-3 (ESAG3) pseudogene	0.253973	0	0.540726	0.510029	0.126986	0.525378
chr5555138_BES17-expression	chr5555138_BES17-2 (ESAG2)	0.808178	0.408956	0.860335	0.811494	0.608567	0.835914
chr5555139_BES17-expression	chr5555139_BES17-11 (ESAG11) pseudogene	1.20446	0.812646	1.28219	2.01567	1.00855	1.64893
chr555514_BES1--expression	chr555514_BES1--11 (ESAG11) pseudogene	0	0	0	0	0	0
chr5555140_BES17-expression	chr5555140_BES17-1 (ESAG1)	1.14781	0.580818	0.916415	0	0.864315	0.458207
chr555515_BES1--expression	chr555515_BES1--1 (ESAG1)	2530.86	2554.17	1683.87	1635.81	2542.52	1659.84
chr555516_BES2--expression	chr555516_BES2--7 (ESAG7)	0	0	0.292034	0.275456	0	0.283745
chr555517_BES2--expression	chr555517_BES2--7 (ESAG7)	0.548661	0.277634	0.876103	0.550911	0.413147	0.713507
chr555518_BES2--expression	chr555518_BES2--6 (ESAG6)	0.232703	0.706517	0.990883	1.16829	0.46961	1.07959
chr555519_BES2--expression	chr555519_BES2--5 (ESAG5)	0.227055	0.22979	0.241708	0	0.228422	0.120854
chr55552_BES1--expression	chr55552_BES1--6 (ESAG6)	168.244	180.868	162.505	178.514	174.556	170.51
chr555520_BES2--expression	chr555520_BES2--3 (ESAG3) degenerate	33.1139	27.0894	30.8445	39.3455	30.1016	35.095
chr555521_BES2--expression	chr555521_BES2--4 (ESAG4)	0.958319	0.596837	0.392371	0.518135	0.777578	0.455253
chr555522_BES2--expression	chr555522_BES2--8 (ESAG8)	0.148251	0	0.157819	0	0.0741257	0.0789095
chr555523_BES2--expression	chr555523_BES2--3 (ESAG3)	0	0	0	0	0	0
chr555524_BES2--expression	chr555524_BES2--2 (ESAG2)	0.393881	0.797249	0.4193	0.197748	0.595565	0.308524
chr555525_BES2--expression	chr555525_BES2--11 (ESAG11) fragment	1.12707	3.99225	2.39961	2.26338	2.55966	2.3315
chr555526_BES2--expression	chr555526_BES2--1 (ESAG1)	0	0.287761	0.302686	0	0.14388	0.151343
chr555527_BES3--expression	chr555527_BES3--10 (ESAG10)	0	0.413421	0.144955	0.820353	0.20671	0.482654
chr555528_BES3--expression	chr555528_BES3--7 (ESAG7)	19.0405	13.4051	32.6071	27.431	16.2228	30.019
chr555529_BES3--expression	chr555529_BES3--6 (ESAG6)	1.63707	1.18342	4.73023	4.46169	1.41024	4.59596
chr55553_BES1--expression	chr55553_BES1--5 (ESAG5) pseudogene	730.446	468.089	566.274	473.056	599.267	519.665
chr555530_BES3--expression	chr555530_BES3--5 (ESAG5)	26.3649	22.7295	28.4822	23.9238	24.5472	26.203
chr555531_BES3--expression	chr555531_BES3--3 (ESAG3) fragment	0	0.514529	0.541216	1.53147	0.257264	1.03634
chr555532_BES3--expression	chr555532_BES3--4 (ESAG4) pseudogene	0.95857	1.26861	1.5699	1.40673	1.11359	1.48832
chr555533_BES3--expression	chr555533_BES3--8 (ESAG8)	0.593006	0.750185	0.789095	0.446579	0.671595	0.617837
chr555534_BES3--expression	chr555534_BES3--3 (ESAG3)	0.507028	1.02627	1.0795	0.254554	0.766648	0.667026
chr555535_BES3--expression	chr555535_BES3--2 (ESAG2)	1.82629	1.64292	0.432034	1.01877	1.73461	0.725401
chr555536_BES3--expression	chr555536_BES3--11 (ESAG11) pseudogene	0.408501	2.48052	1.30459	0	1.44451	0.652295
chr555537_BES3--expression	chr555537_BES3--1 (ESAG1)	0	0.290409	0.305472	0.86439	0.145204	0.584931
chr555538_BES4--expression	chr555538_BES4--7 (ESAG7)	0.273528	0.276823	0.582361	1.0986	0.275175	0.840481
chr555539_BES4--expression	chr555539_BES4--7 (ESAG7)	0	0	0	0	0	0
chr55554_BES1--expression	chr55554_BES1--3 (ESAG3) degenerate	545.183	482.588	483.046	518.142	513.885	500.594
chr555540_BES4--expression	chr555540_BES4--7 (ESAG7)	0	0	0	0	0	0
chr555541_BES4--expression	chr555541_BES4--6 (ESAG6)	0.696377	0.704764	1.23553	2.56386	0.70057	1.89969
chr555542_BES4--expression	chr555542_BES4--5 (ESAG5)	51.8616	56.6455	51.4586	52.8604	54.2536	52.1595
chr555543_BES4--expression	chr555543_BES4--3 (ESAG3) degenerate	0.551355	0.278998	1.17388	1.10723	0.415177	1.14055
chr555544_BES4--expression	chr555544_BES4--4 (ESAG4)	2.06407	2.01433	3.29592	2.51665	2.0392	2.90629
chr555545_BES4--expression	chr555545_BES4--12 (ESAG12)	0	0	0	0	0	0
chr555546_BES4--expression	chr555546_BES4--8 (ESAG8)	0	0.450111	0.157819	0.297719	0.225055	0.227769
chr555547_BES4--expression	chr555547_BES4--3 (ESAG3)	0.253514	0.513134	0.539749	0.763662	0.383324	0.651706
chr555548_BES4--expression	chr555548_BES4--2 (ESAG2)	0.381823	0.386422	0.406464	0.766779	0.384122	0.586622
chr555549_BES4--expression	chr555549_BES4--11 (ESAG11) degenerate	1.63957	1.93587	0.872691	0.548766	1.78772	0.710728
chr55555_BES1--expression	chr55555_BES1--12 (ESAG12)	1735.48	1214.85	1367.09	1387.16	1475.16	1377.12
chr555550_BES4--expression	chr555550_BES4--1 (ESAG1)	0	0.575522	1.21074	1.14201	0.287761	1.17638
chr555551_BES5--expression	chr555551_BES5--7 (ESAG7)	0	0	0	0	0	0
chr555552_BES5--expression	chr555552_BES5--6 (ESAG6)	4.88676	4.0036	5.20214	4.67315	4.44518	4.93765
chr555553_BES5--expression	chr555553_BES5--5 (ESAG5)	0.976478	0.988239	1.66319	1.76487	0.982359	1.71403
chr555554_BES5--expression	chr555554_BES5--3 (ESAG3) degenerate	0.551355	0	0.293469	0.276809	0.275678	0.285139
chr555555_BES5--expression	chr555555_BES5--4 (ESAG4)	0.368584	0.671442	0.549319	0.370096	0.520013	0.459708
chr555556_BES5--expression	chr555556_BES5--12 (ESAG12)	0	0	0	0	0	0
chr555557_BES5--expression	chr555557_BES5--8 (ESAG8)	0	0	0	0	0	0
chr555558_BES5--expression	chr555558_BES5--3 (ESAG3) pseudogene	0	0	0.269875	0.254554	0	0.262214
chr555559_BES5--expression	chr555559_BES5--2 (ESAG2)	0.199886	0	0	0.200706	0.099943	0.100353
chr55556_BES1--expression	chr55556_BES1--4 (ESAG4)	91.2614	106.759	96.2878	103.109	99.0103	99.6983
chr555560_BES5--expression	chr555560_BES5--11 (ESAG11) pseudogene	32.9703	25.0255	17.1312	17.341	28.9979	17.2361
chr555561_BES5--expression	chr555561_BES5--1 (ESAG1)	0	0	0	0	0	0
chr555562_BES7--expression	chr555562_BES7--10 (ESAG10)	0.136167	0.137807	0.579818	0.820353	0.136987	0.700085
chr555563_BES7--expression	chr555563_BES7--6 (ESAG6)	1.4032	2.36683	7.9667	3.52239	1.88502	5.74455
chr555564_BES7--expression	chr555564_BES7--6 (ESAG6)	1.86162	3.53259	6.44074	3.73852	2.69711	5.08963
chr555565_BES7--expression	chr555565_BES7--5 (ESAG5)	17.1502	17.9485	18.4645	13.8939	17.5493	16.1792
chr555566_BES7--expression	chr555566_BES7--3 (ESAG3) pseudogene	0	0.810328	1.70471	2.00992	0.405164	1.85732
chr555567_BES7--expression	chr555567_BES7--4 (ESAG4)	0.22115	0	0.313897	0.0740192	0.110575	0.193958
chr555568_BES7--expression	chr555568_BES7--12 (ESAG12)	0	0	0	0	0	0
chr555569_BES7--expression	chr555569_BES7--8 (ESAG8)	0	0	0	0	0	0
chr55557_BES1--expression	chr55557_BES1--8 (ESAG8)	48.2242	27.6888	48.3945	68.6788	37.9565	58.5366
chr555570_BES7--expression	chr555570_BES7--3 (ESAG3)	1.01406	0.256567	0.269875	1.01822	0.635311	0.644045
chr555571_BES7--expression	chr555571_BES7--2 (ESAG2)	0	0	0	0	0	0
chr555572_BES7--expression	chr555572_BES7--11 (ESAG11) pseudogene	0	0	0.518665	0	0	0.259333
chr555573_BES7--expression	chr555573_BES7--1 (ESAG1)	0	0	0	0	0	0
chr555574_BES7--expression	chr555574_BES7--3 (ESAG3) pseudogene	0	0.319123	1.3427	0.316619	0.159562	0.829661
chr555575_BES8--expression	chr555575_BES8--7 (ESAG7)	34.3921	26.1744	24.603	19.8911	30.2833	22.2471
chr555576_BES10-expression	chr555576_BES10-10 (ESAG10)	51.0626	36.9322	56.2424	44.9827	43.9974	50.6125
chr555577_BES10-expression	chr555577_BES10-7 (ESAG7)	2.20759	6.14399	12.3378	10.8062	4.17579	11.572
chr555578_BES10-expression	chr555578_BES10-6 (ESAG6)	1.87093	1.65678	3.23647	1.87861	1.76386	2.55754
chr555579_BES10-expression	chr555579_BES10-5 (ESAG5)	5.06711	4.73367	4.35679	5.47927	4.90039	4.91803
chr55558_BES1--expression	chr55558_BES1--3 (ESAG3)	1453.9	1411.63	958.865	1049.78	1432.77	1004.32
chr555580_BES10-expression	chr555580_BES10-3 (ESAG3) fragment	0	0.770746	0.405361	1.14705	0.385373	0.776204
chr555581_BES11-expression	chr555581_BES11-7 (ESAG7)	3.53519	6.88033	8.39514	6.82634	5.20776	7.61074
chr555582_BES11-expression	chr555582_BES11-6 (ESAG6)	1.62892	1.17753	3.46809	1.86926	1.40323	2.66868
chr555583_BES11-expression	chr555583_BES11-5 (ESAG5) pseudogene	0	0	0.415509	0	0	0.207755
chr555584_BES11-expression	chr555584_BES11-3 (ESAG3) pseudogene	0	0.384851	0	0.763662	0.192425	0.381831
chr555585_BES11-expression	chr555585_BES11-4 (ESAG4)	2.65381	1.41749	1.17711	1.9245	2.03565	1.55081
chr555586_BES11-expression	chr555586_BES11-8 (ESAG8)	0.889508	1.05026	1.10473	1.04202	0.969883	1.07337
chr555587_BES11-expression	chr555587_BES11-3 (ESAG3)	1.52108	1.5394	0.809624	0.763662	1.53024	0.786643
chr555588_BES11-expression	chr555588_BES11-4 (ESAG4)	0	0	0.0784742	0	0	0.0392371
chr555589_BES11-expression	chr555589_BES11-9 (ESAG9)	11.0613	11.1945	9.42009	4.75999	11.1279	7.09004
chr55559_BES1--expression	chr55559_BES1--4 (ESAG4)	0	0	0	0	0	0
chr555590_BES12-expression	chr555590_BES12-10 (ESAG10)	0	0.413421	0.869727	0.820353	0.20671	0.84504
chr555591_BES12-expression	chr555591_BES12-6 (ESAG6)	8.84272	11.5398	13.3769	15.8887	10.1912	14.6328
chr555592_BES12-expression	chr555592_BES12-7 (ESAG7)	4.40219	4.73367	12.8873	12.1557	4.56793	12.5215
chr555593_BES12-expression	chr555593_BES12-5 (ESAG5)	0.777935	0.787304	0.41407	0.390563	0.782619	0.402316
chr555594_BES12-expression	chr555594_BES12-3 (ESAG3) fragment	0	0.407489	1.28587	0.808583	0.203745	1.04723
chr555595_BES12-expression	chr555595_BES12-2 (ESAG2)	0.205597	0.832293	0.875462	0.20644	0.518945	0.540951
chr555596_BES12-expression	chr555596_BES12-11 (ESAG11) pseudogene	2.35436	0	0.501261	1.89122	1.17718	1.19624
chr555597_BES12-expression	chr555597_BES12-1 (ESAG1)	0.282618	0	0.601715	0	0.141309	0.300857
chr555598_BES13-expression	chr555598_BES13-10 (ESAG10)	0.136167	0.137807	0.144955	0.136725	0.136987	0.14084
chr555599_BES13-expression	chr555599_BES13-6 (ESAG6)	3.73253	3.06921	8.94019	4.68481	3.40087	6.8125
Chr999932	Cre Recombinase	0.543876	1.37607	116.374	114.136	0.959971	115.255

## Sheet: Bdf3
ESAG	annotation	Bdf3-Dx_1	Bdf3-Dx_2	Bdf3-Dx_3	Bdf3+1d_1	Bdf3+1d_2	Bdf3+1d_3	Bdf3+2d_1	Bdf3+2d_2	Bdf3+2d_3	average Bdf3_Dx	average_Bdf3+1d	average_Bdf3+2d
chr55551_BES1--expression	chr55551_BES1--7 (ESAG7)	626.088	815.626	655.36	7550.23	7800.3	6918.23	672.031	726.381	662.952	699.025	7422.92	687.121
chr555510_BES1--expression	chr555510_BES1--8 (ESAG8)	6.20066	13.4782	15.045	38.5029	48.8859	77.045	19.5171	16.702	14.7739	11.5746	54.8113	16.9977
chr5555100_BES13-expression	chr5555100_BES13-7 (ESAG7)	7.79363	17.0203	11.0012	2212.62	2490.39	2506.07	16.6212	17.9849	17.9857	11.9384	2403.03	17.5306
chr5555101_BES13-expression	chr5555101_BES13-5 (ESAG5)	11.5109	12.9026	13.2109	23.8519	27.8158	45.5061	9.1649	7.30352	7.52295	12.5415	32.3913	7.99712
chr5555102_BES13-expression	chr5555102_BES13-3 (ESAG3) pseudogene	0	1.64184	0.624977	184.556	119.838	112.851	1.71363	1.21515	1.00132	0.755607	139.082	1.31003
chr5555103_BES13-expression	chr5555103_BES13-4 (ESAG4)	0	0.0452833	0	0.265906	0	0.363128	0	0	0	0.0150944	0.209678	0
chr5555104_BES13-expression	chr5555104_BES13-8 (ESAG8)	0	0.091069	0	0	0	0.365142	0.110893	0	0.0971967	0.0303563	0.121714	0.0693631
chr5555105_BES13-expression	chr5555105_BES13-8 (ESAG8)	0	0	0	4.2781	2.35595	2.92114	0.110893	0.188723	0.0971967	0	3.18506	0.132271
chr5555106_BES13-expression	chr5555106_BES13-3 (ESAG3) pseudogene	0	0.196796	0	8.08919	7.63665	9.46869	0	0.203912	0.420076	0.0655988	8.39818	0.207996
chr5555107_BES13-expression	chr5555107_BES13-2 (ESAG2)	0	0	0	0	0	0	0	0	0	0	0	0
chr5555108_BES13-expression	chr5555108_BES13-11 (ESAG11) pseudogene	0	0	0	0	0	0	0	0	0	0	0	0
chr5555109_BES13-expression	chr5555109_BES13-1 (ESAG1)	0	0	0	3.07691	1.12964	2.80127	0.212685	0	0.186417	0	2.33594	0.133034
chr555511_BES1--expression	chr555511_BES1--8 (ESAG8)	0	0	0	0	0	0	0	0	0	0	0	0
chr5555110_BES14-expression	chr5555110_BES14-7 (ESAG7)	18.0215	28.0562	22.7427	2757.04	3039.88	2527.68	33.3402	36.9512	32.4694	22.9401	2774.87	34.2536
chr5555111_BES14-expression	chr5555111_BES14-6 (ESAG6)	8.83666	18.0562	16.0374	1748.6	2043.61	2001.25	16.2282	16.0363	18.8123	14.3101	1931.15	17.0256
chr5555112_BES14-expression	chr5555112_BES14-5 (ESAG5)	0	0	0.159499	33.0405	27.0995	34.0807	0	0.248093	0	0.0531665	31.4069	0.0826976
chr5555113_BES14-expression	chr5555113_BES14-3 (ESAG3) pseudogene	5.1988	12.9498	12.9397	689.128	507.748	485.689	8.21282	11.1816	7.77437	10.3627	560.855	9.05628
chr5555114_BES14-expression	chr5555114_BES14-2 (ESAG2)	1.23553	1.32241	1.922	8.47117	9.33014	10.1224	1.90304	0.373696	0.898155	1.49331	9.3079	1.0583
chr5555115_BES14-expression	chr5555115_BES14-11 (ESAG11) pseudogene	0.321902	0.501144	0.333836	4.41412	1.62057	7.03271	0	0	0	0.385628	4.3558	0
chr5555116_BES14-expression	chr5555116_BES14-1 (ESAG1)	0.238139	0.556109	0.987867	13.062	7.19324	10.4054	0	0.384144	0.395685	0.594038	10.2202	0.259943
chr5555117_BES15-expression	chr5555117_BES15-10 (ESAG10)	0.214914	0.418228	0.445763	16.6998	25.9668	42.2577	0.30556	0.52002	1.07129	0.359635	28.3081	0.632289
chr5555118_BES15-expression	chr5555118_BES15-7 (ESAG7)	169.944	278.054	219.8	12132.8	14466	12387.1	292.615	309.236	310.612	222.6	12995.3	304.155
chr5555119_BES15-expression	chr5555119_BES15-6 (ESAG6)	53.3882	72.3681	82.0965	8334.05	9093.85	9030.03	132.792	119.827	112.721	69.2842	8819.31	121.78
chr555512_BES1--expression	chr555512_BES1--3 (ESAG3)	669.808	1863.47	1877.06	8380.09	6919.35	6509.4	1883.21	1669.28	1392	1470.11	7269.61	1648.16
chr5555120_BES15-expression	chr5555120_BES15-5 (ESAG5)	37.7556	44.5619	39.3144	126.977	142.942	188.731	32.2953	33.5467	33.5345	40.544	152.883	33.1255
chr5555121_BES15-expression	chr5555121_BES15-3 (ESAG3) pseudogene	0.686725	2.67277	3.91701	925.984	727.744	640.847	6.8346	8.8621	8.55783	2.4255	764.858	8.08484
chr5555122_BES15-expression	chr5555122_BES15-4 (ESAG4)	1.45435	1.9019	1.26695	51.5858	75.2673	112.388	1.98506	1.03225	2.27152	1.54107	79.7471	1.76294
chr5555123_BES15-expression	chr5555123_BES15-8 (ESAG8)	0.116994	0	0	3.74333	8.24581	6.57256	0	0	0	0.0389979	6.18724	0
chr5555124_BES15-expression	chr5555124_BES15-8 (ESAG8)	0	0.0848812	0.226173	5.48269	10.4304	7.48731	0.206716	0	0	0.103685	7.80012	0.0689052
chr5555125_BES15-expression	chr5555125_BES15-3 (ESAG3)	0	0.15573	0	35.6638	32.2299	21.2297	0.758518	0.806806	0.498627	0.0519102	29.7078	0.687983
chr5555126_BES15-expression	chr5555126_BES15-2 (ESAG2)	0.486745	0.631479	1.51437	43.7553	62.0779	65.3236	2.30681	2.48638	2.42629	0.87753	57.0522	2.40649
chr5555127_BES15-expression	chr5555127_BES15-11 (ESAG11) pseudogene	2.3878	6.04075	6.80989	52.7526	49.0859	32.915	5.65821	5.4567	3.47157	5.07948	44.9178	4.86216
chr5555128_BES15-expression	chr5555128_BES15-1 (ESAG1)	0	0.174664	0	31.7948	31.6298	34.3156	0.850739	1.26686	1.49133	0.0582214	32.5801	1.20298
chr5555129_BES15-expression	chr5555129_BES15-3 (ESAG3) pseudogene	0	0	0	0	0	2.98259	0	0.192693	0.198483	0	0.994196	0.130392
chr555513_BES1--expression	chr555513_BES1--2 (ESAG2)	0	0	0	0	0	0	0	0	0	0	0	0
chr5555130_BES17-expression	chr5555130_BES17-10 (ESAG10)	0.107457	0.501874	0.557203	42.7319	58.4254	61.7096	0.30556	0.34668	0.803465	0.388845	54.289	0.485235
chr5555131_BES17-expression	chr5555131_BES17-7 (ESAG7)	36.5848	52.7182	52.8465	5109.3	5810.47	5955.86	43.9655	38.4654	44.1439	47.3832	5625.21	42.1916
chr5555132_BES17-expression	chr5555132_BES17-6 (ESAG6)	5.16761	10.4873	9.95276	1601.97	2017.13	2182.51	11.7205	9.52676	7.81972	8.53588	1933.87	9.689
chr5555133_BES17-expression	chr5555133_BES17-5 (ESAG5)	0	0.119469	0	12.6275	18.5439	29.2197	0	0	0.127508	0.039823	20.1304	0.0425025
chr5555134_BES17-expression	chr5555134_BES17-3 (ESAG3) pseudogene	0.617765	0	0.320334	499.799	432.296	388.507	2.04943	0.747392	0.513231	0.3127	440.201	1.10335
chr5555135_BES17-expression	chr5555135_BES17-4 (ESAG4) pseudogene	1.22198	2.21947	0.905199	3.45769	5.56597	10.7151	1.54434	1.12639	0.821831	1.44888	6.57958	1.16419
chr5555136_BES17-expression	chr5555136_BES17-8 (ESAG8)	0.467974	1.00176	2.42662	18.1819	25.3264	21.1783	2.32875	2.26468	1.84674	1.29878	21.5622	2.14672
chr5555137_BES17-expression	chr5555137_BES17-3 (ESAG3) pseudogene	0	0	0	5.49668	7.06304	8.13193	0	0	0.49953	0	6.89722	0.16651
chr5555138_BES17-expression	chr5555138_BES17-2 (ESAG2)	0.159445	0.248227	0.826779	13.8472	18.4621	15.4267	0.45339	0.385803	0.132465	0.411484	15.912	0.323886
chr5555139_BES17-expression	chr5555139_BES17-11 (ESAG11) pseudogene	0.316837	1.7264	0.985747	8.68931	7.97533	9.88862	0.600629	0.255546	0.263224	1.00966	8.85109	0.373133
chr555514_BES1--expression	chr555514_BES1--11 (ESAG11) pseudogene	0	0	0	0	0	0	0	0	0	0	0	0
chr5555140_BES17-expression	chr5555140_BES17-1 (ESAG1)	0.226451	0	0.469691	6.21046	10.2603	8.48116	0.643926	0.73058	0.752529	0.232047	8.3173	0.709012
chr555515_BES1--expression	chr555515_BES1--1 (ESAG1)	2587.61	4943.34	4913.05	11160.9	14527	15870	5067.55	4809.39	4449.48	4148	13852.6	4775.47
chr555516_BES2--expression	chr555516_BES2--7 (ESAG7)	0	0.337035	0.449031	8.90591	8.71907	8.10809	0.2052	0	0.359713	0.262022	8.57769	0.188305
chr555517_BES2--expression	chr555517_BES2--7 (ESAG7)	0.649469	0.674071	0.673546	108.85	135.146	105.405	1.6416	0.698443	1.07914	0.665695	116.467	1.13973
chr555518_BES2--expression	chr555518_BES2--6 (ESAG6)	4.04006	4.57429	7.23699	242.584	276.427	294.597	3.13313	2.9623	5.49234	5.28378	271.203	3.86259
chr555519_BES2--expression	chr555519_BES2--5 (ESAG5)	0	0	0	0.819017	2.70619	2.79617	0.509514	0	0	0	2.10713	0.169838
chr55552_BES1--expression	chr55552_BES1--6 (ESAG6)	232.855	254.159	340.9	4290.96	3595.4	3880.77	355.784	290.157	235.865	275.971	3922.38	293.936
chr555520_BES2--expression	chr555520_BES2--3 (ESAG3) degenerate	3.04874	16.4427	20.0997	69.6768	106.342	135.252	14.2423	8.43076	11.3978	13.197	103.757	11.357
chr555521_BES2--expression	chr555521_BES2--4 (ESAG4)	0.465393	0.316983	0.422315	0.797718	0.878606	1.81564	0.385983	0.234603	0.241651	0.401564	1.16399	0.287413
chr555522_BES2--expression	chr555522_BES2--8 (ESAG8)	0.116994	0.091069	0	0	0	0.730285	0.221785	0.0943617	0	0.0693542	0.243428	0.105382
chr555523_BES2--expression	chr555523_BES2--3 (ESAG3)	0	0.467191	0.622437	0	1.00718	1.87321	0	0	0	0.363209	0.960131	0
chr555524_BES2--expression	chr555524_BES2--2 (ESAG2)	0.621667	1.20978	0.805892	7.10389	3.91211	7.761	0	0.376056	0.129118	0.879113	6.259	0.168392
chr555525_BES2--expression	chr555525_BES2--11 (ESAG11) fragment	0	0.346172	0.922406	2.03274	6.71658	1.38798	0	0	0	0.422859	3.3791	0
chr555526_BES2--expression	chr555526_BES2--1 (ESAG1)	0.448772	1.22265	0.698113	3.07691	4.51855	4.90223	0	0.18098	0.186417	0.789845	4.1659	0.122465
chr555527_BES3--expression	chr555527_BES3--10 (ESAG10)	0.429828	0.585519	0.334322	80.5521	86.5562	93.9059	0.91668	1.04004	0.982012	0.44989	87.0047	0.979577
chr555528_BES3--expression	chr555528_BES3--7 (ESAG7)	39.4158	62.0414	54.6532	4829.6	6189.79	6188.99	63.3681	50.0576	53.5517	52.0368	5736.12	55.6591
chr555529_BES3--expression	chr555529_BES3--6 (ESAG6)	5.35216	6.75208	6.12478	857.085	1171.63	1295.45	6.82239	3.72139	7.05308	6.07634	1108.05	5.86562
chr55553_BES1--expression	chr55553_BES1--5 (ESAG5) pseudogene	321.94	412.423	392.615	1134.35	1717.88	2657.92	327.533	248.21	325.931	375.66	1836.72	300.558
chr555530_BES3--expression	chr555530_BES3--5 (ESAG5)	8.63066	8.27777	8.31128	39.4496	51.9845	63.9746	8.911	6.21527	7.29828	8.40657	51.8029	7.47485
chr555531_BES3--expression	chr555531_BES3--3 (ESAG3) fragment	0	0	1.24826	210.897	173.706	156.525	1.52116	0	0.666643	0.416085	180.376	0.729267
chr555532_BES3--expression	chr555532_BES3--4 (ESAG4) pseudogene	0.523705	0.588838	0.422426	15.6926	20.7991	22.8831	0.496395	0.328531	0.435087	0.511656	19.7916	0.420004
chr555533_BES3--expression	chr555533_BES3--8 (ESAG8)	0	0	0.121331	18.1819	18.2586	20.0828	0.110893	0.188723	0.194393	0.0404436	18.8411	0.16467
chr555534_BES3--expression	chr555534_BES3--3 (ESAG3)	0.200062	0.622922	0	28.3482	31.2227	26.2249	0.568888	0.322722	0.997254	0.274328	28.5986	0.629622
chr555535_BES3--expression	chr555535_BES3--2 (ESAG2)	0.48041	0.62326	0.996439	35.8662	22.5731	22.4907	1.21429	1.03327	1.19735	0.700036	26.9767	1.1483
chr555536_BES3--expression	chr555536_BES3--11 (ESAG11) pseudogene	0	1.75656	0.668644	17.6822	14.6064	16.0982	0.91668	1.04004	0.803465	0.808401	16.1289	0.920061
chr555537_BES3--expression	chr555537_BES3--1 (ESAG1)	0	0.352543	0.469691	9.31569	9.12026	10.6014	0.858568	0.36529	0.188132	0.274078	9.67913	0.470663
chr555538_BES4--expression	chr555538_BES4--7 (ESAG7)	0.215857	0.840125	0.895435	124.318	113.017	105.771	1.4322	1.5669	1.25532	0.650472	114.368	1.41814
chr555539_BES4--expression	chr555539_BES4--7 (ESAG7)	0	0	0	0	0	0	0	0	0	0	0	0
chr55554_BES1--expression	chr55554_BES1--3 (ESAG3) degenerate	385.893	749.651	775.043	4740.52	5017.28	5676.34	650.66	545.546	506.579	636.862	5144.71	567.595
chr555540_BES4--expression	chr555540_BES4--7 (ESAG7)	0	0	0	0	0	0	0	0	0	0	0	0
chr555541_BES4--expression	chr555541_BES4--6 (ESAG6)	0.366367	2.70925	2.27969	203.466	223.175	191.528	1.38905	0.886485	1.97842	1.7851	206.056	1.41799
chr555542_BES4--expression	chr555542_BES4--5 (ESAG5)	57.2977	57.5848	74.7979	82.5939	129.067	195.217	66.46	62.1581	51.4514	63.2268	135.626	60.0232
chr555543_BES4--expression	chr555543_BES4--3 (ESAG3) degenerate	0.652659	3.04822	3.60989	33.8098	35.0476	41.4185	3.09312	1.93015	2.7111	2.43692	36.7586	2.57812
chr555544_BES4--expression	chr555544_BES4--4 (ESAG4)	1.04713	1.17737	0.723969	1.59544	1.46434	2.17877	0.606545	0.656889	0.628294	0.982823	1.74618	0.630576
chr555545_BES4--expression	chr555545_BES4--12 (ESAG12)	0	0	0	0	0	0	0	0	0	0	0	0
chr555546_BES4--expression	chr555546_BES4--8 (ESAG8)	0	0.091069	0	0	2.35595	3.28628	0.110893	0	0.0971967	0.0303563	1.88074	0.0693631
chr555547_BES4--expression	chr555547_BES4--3 (ESAG3)	0.200062	0.15573	0.207479	0.914458	2.01437	2.49761	0	0	0	0.187757	1.80881	0
chr555548_BES4--expression	chr555548_BES4--2 (ESAG2)	0.301318	0.234549	0.156244	1.37729	3.03388	5.17235	0.142803	0.364544	0.125166	0.230704	3.19451	0.210838
chr555549_BES4--expression	chr555549_BES4--11 (ESAG11) degenerate	1.29388	1.34289	1.34185	1.97138	4.34256	5.38434	0	0.695723	0	1.3262	3.89943	0.231908
chr55555_BES1--expression	chr55555_BES1--12 (ESAG12)	989.228	910.698	813.37	3706.38	5613.41	8032.83	972.348	830.257	820.365	904.432	5784.21	874.324
chr555550_BES4--expression	chr555550_BES4--1 (ESAG1)	0	0	0.465409	6.15383	6.77782	4.20191	0.212685	0	0	0.155136	5.71119	0.0708949
chr555551_BES5--expression	chr555551_BES5--7 (ESAG7)	0	0	0	0	0	0	0	0	0	0	0	0
chr555552_BES5--expression	chr555552_BES5--6 (ESAG6)	4.04006	7.14733	5.71341	627.864	538.061	595.499	3.30719	3.40665	6.40773	5.6336	587.141	4.37386
chr555553_BES5--expression	chr555553_BES5--5 (ESAG5)	0.616476	0.599839	0.799162	17.6114	29.4838	40.886	1.16866	0.745832	0.6402	0.671825	29.3271	0.851562
chr555554_BES5--expression	chr555554_BES5--3 (ESAG3) degenerate	0.217553	0.169345	0	72.5916	38.3333	50.2455	0.618624	0.877342	0.36148	0.128966	53.7234	0.619149
chr555555_BES5--expression	chr555555_BES5--4 (ESAG4)	0.349045	0.226417	0.422315	0	2.05008	2.72346	0.330843	0.234603	0.338312	0.332592	1.59118	0.301253
chr555556_BES5--expression	chr555556_BES5--12 (ESAG12)	0	0	0	0	0	0	0	0	0	0	0	0
chr555557_BES5--expression	chr555557_BES5--8 (ESAG8)	0	0	0	0	0	0	0	0	0	0	0	0
chr555558_BES5--expression	chr555558_BES5--3 (ESAG3) pseudogene	0	0.15573	0	1.82892	3.02155	0	0.379259	0.161361	0	0.0519102	1.61682	0.180207
chr555559_BES5--expression	chr555559_BES5--2 (ESAG2)	0.788707	0.368362	0.654357	2.16304	3.1765	1.47695	0.299031	0.381681	1.31049	0.603809	2.27217	0.663735
chr55556_BES1--expression	chr55556_BES1--4 (ESAG4)	173.301	175.835	167.478	372.003	599.502	657.807	181.302	181.02	197.043	172.205	543.104	186.455
chr555560_BES5--expression	chr555560_BES5--11 (ESAG11) pseudogene	2.78772	8.67996	8.6732	31.1478	67.053	50.2701	16.4413	19.9862	22.1307	6.71363	49.4903	19.5194
chr555561_BES5--expression	chr555561_BES5--1 (ESAG1)	0	0	0	0	0	0	0	0	0	0	0	0
chr555562_BES7--expression	chr555562_BES7--10 (ESAG10)	0.429828	0.334583	0.334322	44.2054	74.6547	94.912	0	0	0.178548	0.366244	71.2574	0.0595159
chr555563_BES7--expression	chr555563_BES7--6 (ESAG6)	3.13748	5.89012	6.12478	701.864	909.615	900.883	4.37333	4.16796	6.74642	5.05079	837.454	5.0959
chr555564_BES7--expression	chr555564_BES7--6 (ESAG6)	2.20367	2.71599	3.2376	547.282	815.412	974.349	4.52563	2.66607	4.42438	2.71909	779.014	3.87203
chr555565_BES7--expression	chr555565_BES7--5 (ESAG5)	9.07407	14.007	11.9625	32.3375	44.1335	51.3611	13.2658	10.4199	7.53862	11.6812	42.6107	10.4081
chr555566_BES7--expression	chr555566_BES7--3 (ESAG3) pseudogene	0	0.737776	0.327645	427.45	322.875	284.966	0	0	0.262473	0.35514	345.097	0.0874909
chr555567_BES7--expression	chr555567_BES7--4 (ESAG4)	0.0581741	0.0452833	0.120661	2.65906	5.56451	4.90223	0.110281	0	0.0966606	0.0747063	4.37527	0.0689805
chr555568_BES7--expression	chr555568_BES7--12 (ESAG12)	0	0	0	0	0	0	0	0	0	0	0	0
chr555569_BES7--expression	chr555569_BES7--8 (ESAG8)	0	0	0	0	0	0	0	0	0	0	0	0
chr55557_BES1--expression	chr55557_BES1--8 (ESAG8)	15.1572	23.0028	23.2959	82.2404	149.868	190.926	47.4412	44.5907	44.3903	20.4853	141.012	45.4741
chr555570_BES7--expression	chr555570_BES7--3 (ESAG3)	0.600187	0.622922	0.207479	2.74337	1.00718	3.74642	0.189629	0.161361	0.332418	0.476862	2.49899	0.227803
chr555571_BES7--expression	chr555571_BES7--2 (ESAG2)	0	0	0	0	0	0	0	0	0	0	0	0
chr555572_BES7--expression	chr555572_BES7--11 (ESAG11) pseudogene	0	0	0	7.02989	5.80704	0	0	0	0	0	4.27898	0
chr555573_BES7--expression	chr555573_BES7--1 (ESAG1)	0	0	0	0	0	0	0	0	0	0	0	0
chr555574_BES7--expression	chr555574_BES7--3 (ESAG3) pseudogene	0	0	0	0	1.25275	0	0.47173	0	0	0	0.417585	0.157243
chr555575_BES8--expression	chr555575_BES8--7 (ESAG7)	22.5811	27.7182	25.67	175.665	228.456	214.141	22.4326	19.4388	17.317	25.3231	206.087	19.7295
chr555576_BES10-expression	chr555576_BES10-10 (ESAG10)	19.8795	20.4095	22.0652	55.9936	89.261	103.967	16.3984	13.8672	17.8548	20.7848	83.0739	16.0401
chr555577_BES10-expression	chr555577_BES10-7 (ESAG7)	5.2264	7.79755	8.58191	1712.06	1920.74	1925.48	4.74745	4.56666	6.33212	7.20196	1852.76	5.21541
chr555578_BES10-expression	chr555578_BES10-6 (ESAG6)	1.66102	3.59153	5.74198	840.213	910.544	881.298	3.32373	4.76338	3.21988	3.66484	877.352	3.769
chr555579_BES10-expression	chr555579_BES10-5 (ESAG5)	1.53798	2.75351	2.39249	8.43587	4.64563	11.5202	1.16622	0.744278	0.894412	2.22799	8.20058	0.93497
chr55558_BES1--expression	chr55558_BES1--3 (ESAG3)	949.295	2104.85	2096.16	7625.66	7031.14	7233.09	1891.17	1673.31	1546.41	1716.77	7296.63	1703.63
chr555580_BES10-expression	chr555580_BES10-3 (ESAG3) fragment	0	0.467825	0	116.752	90.7695	79.7194	0	0	0.499304	0.155942	95.7468	0.166435
chr555581_BES11-expression	chr555581_BES11-7 (ESAG7)	8.15486	23.7208	18.0271	1706.79	1836.64	1769.56	16.4763	15.0587	15.3328	16.6343	1771	15.6226
chr555582_BES11-expression	chr555582_BES11-6 (ESAG6)	2.02003	5.00313	3.2376	473.416	504.779	478.004	5.04782	4.73968	4.57695	3.42025	485.4	4.78815
chr555583_BES11-expression	chr555583_BES11-5 (ESAG5) pseudogene	0	0	0	4.2238	6.20279	3.84542	0	0.124219	0	0	4.75734	0.0414063
chr555584_BES11-expression	chr555584_BES11-3 (ESAG3) pseudogene	0	0	0	28.8054	12.0862	19.6687	0	0.484083	0.747941	0	20.1868	0.410675
chr555585_BES11-expression	chr555585_BES11-4 (ESAG4)	0.523567	0.8151	0.603307	1.06362	0.878606	1.27095	0.716826	0.938412	0.579963	0.647325	1.07106	0.745067
chr555586_BES11-expression	chr555586_BES11-8 (ESAG8)	0.233987	0.455345	0.606654	4.81286	4.71189	6.57256	0.665356	0.471809	1.06916	0.431995	5.36577	0.735443
chr555587_BES11-expression	chr555587_BES11-3 (ESAG3)	1.6005	1.24584	0.829916	7.31566	9.06465	3.74642	1.32741	1.29089	1.32967	1.22542	6.70891	1.31599
chr555588_BES11-expression	chr555588_BES11-4 (ESAG4)	0.0581741	0.0452833	0	0	0	0.181564	0.0551405	0.0938412	0.0483303	0.0344858	0.0605214	0.0657707
chr555589_BES11-expression	chr555589_BES11-9 (ESAG9)	7.73146	5.43584	4.65566	9.11986	12.5558	9.34074	2.36396	3.41966	3.3152	5.94098	10.3388	3.03294
chr55559_BES1--expression	chr55559_BES1--4 (ESAG4)	0	0	0	0	0	0	0	0	0	0	0	0
chr555590_BES12-expression	chr555590_BES12-10 (ESAG10)	0.429828	0.334583	0.334322	18.1733	54.6386	69.0879	0.712973	0.52002	1.07129	0.366244	47.2999	0.768093
chr555591_BES12-expression	chr555591_BES12-6 (ESAG6)	20.7512	24.158	27.8053	2529.92	2846.55	3010.74	40.0344	34.2146	34.6323	24.2382	2795.74	36.2938
chr555592_BES12-expression	chr555592_BES12-7 (ESAG7)	8.46793	14.1971	16.2126	2514.88	2894.5	3123.34	24.2848	22.4159	22.5482	12.9592	2844.24	23.083
chr555593_BES12-expression	chr555593_BES12-5 (ESAG5)	0.153478	0.358407	0.636671	12.6275	24.7252	36.4049	0.145475	0.247577	0.127508	0.382852	24.5859	0.17352
chr555594_BES12-expression	chr555594_BES12-3 (ESAG3) fragment	0	0	0.988576	495.259	415.907	345.111	0.602352	1.02512	2.11183	0.329525	418.759	1.24643
chr555595_BES12-expression	chr555595_BES12-2 (ESAG2)	1.29799	1.01037	1.17784	199.494	196.035	208.63	3.6909	4.44931	5.66133	1.16206	201.387	4.60051
chr555596_BES12-expression	chr555596_BES12-11 (ESAG11) pseudogene	0	0.578502	0	101.91	112.243	140.33	0.352214	0.899128	0.617427	0.192834	118.161	0.622923
chr555597_BES12-expression	chr555597_BES12-1 (ESAG1)	0.89212	0.347218	1.15649	259.957	247.018	308.367	3.80519	3.59772	2.22349	0.79861	271.781	3.2088
chr555598_BES13-expression	chr555598_BES13-10 (ESAG10)	0.322371	0.0836456	0.111441	22.5939	40.5732	44.9407	0.203707	0.78003	1.07129	0.172486	36.0359	0.685007
chr555599_BES13-expression	chr555599_BES13-6 (ESAG6)	10.4935	17.0531	15.8465	2081.83	2398.58	2492.51	22.6846	24.203	20.1888	14.4644	2324.31	22.3588
