# Supplementary material for: Bromodomain Proteins Contribute to Maintenance of Bloodstream Form Stage Identity in the African Trypanosome
Source: PLoS Biol. 2015 Dec 8;13(12):e1002316. doi: 10.1371/journal.pbio.1002316 (PMC4672894; doi:10.1371/journal.pbio.1002316)
Supplement: S17 Data — (ZIP) [file pbio.1002316.s017.zip]

Archive with 11 entries (7 files):
- S17_Data/
- S17_Data/.DS_Store
- __MACOSX/
- __MACOSX/S17_Data/
- __MACOSX/S17_Data/._.DS_Store
- S17_Data/Data_for_Figure_S12.xlsx
- __MACOSX/S17_Data/._Data_for_Figure_S12.xlsx
- S17_Data/S12_Fig_wiggle_plots/
- S17_Data/S12_Fig_wiggle_plots/C1IP_tb927v5fix5with12.sorted.bam.tdf
- S17_Data/S12_Fig_wiggle_plots/C2In_tb927v5fix5with12.sorted.bam.tdf
- S17_Data/S12_Fig_wiggle_plots/C2IP_tb927v5fix5with12.sorted.bam.tdf
