# Supplementary material for: Bromodomain Proteins Contribute to Maintenance of Bloodstream Form Stage Identity in the African Trypanosome
Source: PLoS Biol. 2015 Dec 8;13(12):e1002316. doi: 10.1371/journal.pbio.1002316 (PMC4672894; doi:10.1371/journal.pbio.1002316)
Supplement: S17 Data — (ZIP) [file pbio.1002316.s017.zip › S17_Data/Data_for_Figure_S12.xlsx]

## Sheet: S12A
	Peak 1.1	SD	Peak 3.1	SD	7.65	SD 7.650	ESP1	SD ESP1	URA3	SD
No I-BET151	1	0.0942882	1	0.0034273	1	0.148247	1	0.0526635	1	0.0146131
6h I-BET151	1.04211	0.0563534	1.49038	0.27375	0.839007	0.0561399	0.873162	0.030493	1.44244	0.0207962
12h I-BET151	0.775718	0.0555106	1.01473	0.256321	0.599056	0.0302145	0.623228	0.0480826	0.97572	0.0661041
24h I-BET151	0.56594	0.034124	0.506098	0.169259	0.364411	0.0412189	0.650523	0.0645406	1.22753	0.07768
