# Supplementary material for: Bromodomain Proteins Contribute to Maintenance of Bloodstream Form Stage Identity in the African Trypanosome
Source: PLoS Biol. 2015 Dec 8;13(12):e1002316. doi: 10.1371/journal.pbio.1002316 (PMC4672894; doi:10.1371/journal.pbio.1002316)
Supplement: S18 Data — (ZIP) [file pbio.1002316.s018.zip › S18_Data/Data_for_Figure_S13.xlsx]

## Sheet: S13A
	PAG2	PAG2 st	EP1	EP1 ST	GPEET2	GPEET St.	VSG3	ST VSG224	Tb927.10.9400	ST Tb927.10.9400
Bdf3-Dox	1	0.12804	1	0.147281	1	0.151218	1	0.109291	1	0.0860876
Bdf3+6h	12.8318	1.59652	4.83596	0.0890337	2.73607	0.33717	2.04276	0.279104	1.30046	0.0521735
Bdf3+12h	59.688	6.41103	17.8612	0.709166	6.40868	0.928865	3.12388	0.363812	1.25014	0.0645936
Bdf3+24h	16.3557	0.0922078	8.74518	0.470847	3.63147	0.196783	3.86926	0.263581	1.2167	0.0537073

## Sheet: S13B
	VSG3	VSG224 ST	VSG18	ST	VSG6		VSG17		VSG11		Meta VSG 1954	Metac_VSG_1954	Tb927.10.9400
Bdf2-Dox	1	0.126403	1	0.158944	1	0.172438	1	0.0968692	1	0.172775	1	0.162575	1	0.0412828
Bdf2+6h	1.89792	0.0441412	1.99385	0.0972651	1.43068	0.0915266	1.60749	0.0947323	1.1918	0.0486069	2.07424	0.349725	1.0289	0.0592594
Bdf2+12h	1.72573	0.146657	2.27133	0.0649259	1.31758	0.158881	2.88248	0.470934	1.77886	0.00937914	1.56974	0.171832	1.06033	0.048799
Bdf2+24h	2.74541	0.104549	3.25427	0.368228	2.50335	0.0548467	3.08057	0.170384	1.63352	0.095573	2.63741	0.136783	1.48233	0.0678002
Bdf2+36h	4.02391	0.230418	6.29078	0.552136	3.25755	0.177793	6.10631	0.543359	2.94944	0.136078	3.29282	0.101447	1.23577	0.0423359
Bdf2+48h	3.10951	0.236571	4.67998	0.155424	2.52657	0.0491506	4.0782	0.185647	2.31959	0.110811	3.10091	0.428828	1.46685	0.184334
