# Supplementary material for: Bromodomain Proteins Contribute to Maintenance of Bloodstream Form Stage Identity in the African Trypanosome
Source: PLoS Biol. 2015 Dec 8;13(12):e1002316. doi: 10.1371/journal.pbio.1002316 (PMC4672894; doi:10.1371/journal.pbio.1002316)
Supplement: S19 Data — (ZIP) [file pbio.1002316.s019.zip › S19_Data/Data_for_Figure_S14.xlsx]

## Sheet: S14A
	percent	SD	cells/well
L224-	100	0	50
L224+3d iBET	100	0	50
L224-	100	0	5
L224+3d iBET	66.3194	1.52753	5

## Sheet: S14B
	PI	PI SD
DMSO 3d	0.322	0.0478226
I-BET151 3d	1.12667	0.136504
DMSO recovered	0.307333	0.105116
I-BET151 recovered	0.321667	0.0730502

## Sheet: S14C
	Cell Number	Cell Number SD
DMSO 3d	131385	20866.2
I-BET151 3d	42591	3831.16
DMSO recovered	256680	1078.34
I-BET151 recovered	78580.7	33301.8
