# Supplementary material for: Bromodomain Proteins Contribute to Maintenance of Bloodstream Form Stage Identity in the African Trypanosome
Source: PLoS Biol. 2015 Dec 8;13(12):e1002316. doi: 10.1371/journal.pbio.1002316 (PMC4672894; doi:10.1371/journal.pbio.1002316)
Supplement: S1 Table — >70% genes up- or down-regulated shown in bold. GSEA FDR < 0.1 shown in bold. (XLSX) [file pbio.1002316.s038.xlsx]

## Sheet: L224_all_clusters_table.txt
class name	total number genes in class	condition	percent genes over 1.1 fold	class GSEA fdr value	GSEA enrichment value
56	26	untreated values higher:	73.0769	0	0.78366
54	55	untreated values higher:	83.6364	0	0.760949
49	22	untreated values higher:	95.4545	0	0.826587
46	32	untreated values higher:	84.375	0	0.820082
45	39	untreated values higher:	100	0	0.862821
3	48	untreated values higher:	64.5833	0	0.692067
4	32	treated values higher:	96.875	0	-0.751972
59	23	untreated values higher:	86.9565	0	0.766234
48	27	untreated values higher:	81.4815	0	0.782933
17	22	treated values higher:	95.4545	0	-0.801653
33	27	treated values higher:	48.1481	0	-0.667612
32	33	treated values higher:	90.9091	0	-0.678376
31	46	untreated values higher:	84.7826	0	0.825858
30	45	untreated values higher:	93.3333	0	0.840789
51	21	treated values higher:	90.4762	0	-0.820458
50	17	treated values higher:	88.2353	0	-0.848078
52	16	untreated values higher:	93.75	0	0.858301
55	40	treated values higher:	80	0	-0.585198
16	25	untreated values higher:	76	0.000141755	0.73102
39	13	treated values higher:	100	0.000216667	-0.78823
20	18	untreated values higher:	88.8889	0.000619741	0.751421
6	11	untreated values higher:	90.9091	0.000706844	0.834268
36	15	treated values higher:	86.6667	0.00648655	-0.660529
40	12	treated values higher:	100	0.00697135	-0.708143
18	22	treated values higher:	77.2727	0.00900394	-0.573034
7	11	treated values higher:	72.7273	0.0107559	-0.699175
38	15	treated values higher:	86.6667	0.0178591	-0.616065
60	12	untreated values higher:	66.6667	0.0249522	0.687079
11	6	treated values higher:	100	0.0333748	-0.778199
9	6	untreated values higher:	66.6667	0.0498262	0.793423
10	7	treated values higher:	100	0.0594764	-0.705335
15	3	untreated values higher:	66.6667	0.0741399	0.908044
22	13	treated values higher:	84.6154	0.0936886	-0.548219
57	16	untreated values higher:	37.5	0.128651	0.557381
58	13	treated values higher:	46.1538	0.131332	0.582909
24	13	treated values higher:	84.6154	0.146823	-0.517407
12	5	untreated values higher:	40	0.201458	0.718556
47	30	treated values higher:	66.6667	0.214971	-0.390387
42	10	treated values higher:	80	0.222918	-0.536922
27	6	untreated values higher:	50	0.223639	0.664124
26	7	treated values higher:	71.4286	0.249356	-0.566952
14	4	untreated values higher:	50	0.269101	0.694915
29	4	untreated values higher:	75	0.271152	0.714707
34	20	treated values higher:	35	0.28955	0.46145
21	15	treated values higher:	53.3333	0.365304	-0.390786
28	4	untreated values higher:	50	0.46613	0.639096
35	17	treated values higher:	58.8235	0.495195	-0.345426
5	30	treated values higher:	80	0.496575	-0.293302
44	5	treated values higher:	80	0.506374	-0.50416
43	9	treated values higher:	33.3333	0.513216	0.493671
37	15	treated values higher:	80	0.515147	-0.360139
41	11	untreated values higher:	54.5455	0.533874	0.453
2	4	untreated values higher:	50	0.560743	0.563646
19	18	treated values higher:	44.4444	0.630179	0.367867
53	14	treated values higher:	78.5714	0.636852	-0.329007
13	4	treated values higher:	50	0.787157	0.472342
23	13	treated values higher:	69.2308	0.85146	0.323421
25	7	treated values higher:	42.8571	0.960537	0.272946
8	8	treated values higher:	50	0.970417	0.283398
1	4	treated values higher:	75	0.995396	0.351149
