# Supplementary material for: Bromodomain Proteins Contribute to Maintenance of Bloodstream Form Stage Identity in the African Trypanosome
Source: PLoS Biol. 2015 Dec 8;13(12):e1002316. doi: 10.1371/journal.pbio.1002316 (PMC4672894; doi:10.1371/journal.pbio.1002316)
Supplement: S2 Table — >70% genes up- or down-regulated shown in bold. GSEA FDR < 0.1 shown in bold. (XLSX) [file pbio.1002316.s039.xlsx]

## Sheet: L224_all_classes_table.txt
class abbreviation	class	number of genes in class	condition	percent genes over 1.1 fold	class GSEA fdr value	GSEA enrichment value
chap	Chaperone or protein-folding-related function	23	untreated values higher:	69.5652	0	0.782328
glycBS	Proteins required for high rate of glucose and glycerol metabolism in bloodstream forms (not all in glycosome)	10	untreated values higher:	90	0	0.92979
flag	Flagellar components, biogenesis	40	untreated values higher:	82.5	0	0.791425
ribprot	Ribosomal protein	48	untreated values higher:	64.5833	0	0.664947
vestrans	Intracellular protein transport & vesicular transport pathway	38	untreated values higher:	84.2105	0	0.755382
mit CAC	Citric acid cycle	13	treated values higher:	84.6154	0.00251225	-0.742752
procyc	Procyclin transcription unit and META genes	12	treated values higher:	75	0.00502451	-0.799831
DNA	DNA binding, replication, nucleases with unknown specificity	20	untreated values higher:	65	0.00821479	0.664894
cyskel	Cytoskeleton, but not flagellum	11	untreated values higher:	72.7273	0.00975865	0.76457
ISG	Invariant surface glycoprotein	6	untreated values higher:	100	0.0114164	0.889277
glyc	Glycosomal enzyme or membrane component not belonging to glycPPP or glcyBS categories	17	untreated values higher:	70.5882	0.012565	0.674276
cyc	Known or possible cell cycle regulator	7	treated values higher:	100	0.0462184	-0.781211
protease	proteases, peptidases	18	untreated values higher:	50	0.0520868	0.625317
GPI	Glycosyl phosphatidylinosotol metabolism	4	untreated values higher:	75	0.0601094	0.871906
mit pyr	Pyruvate dehydrogenase complex	3	treated values higher:	100	0.101134	-0.928301
RBP	RNA binding	30	untreated values higher:	46.6667	0.135383	0.50372
ubiq	Ubiquitination	22	untreated values higher:	36.3636	0.147421	0.52477
redox	Redox, thiol, trypanothione metabolism	14	treated values higher:	50	0.159913	0.582622
mit DNA	kDNA replication	3	untreated values higher:	66.6667	0.171439	0.8497
MSP	Major surface protease	2	untreated values higher:	50	0.222837	0.894015
signal	Signalling, regulation of protein activity	1	untreated values higher:	100	0.277354	0.956115
nucleotide	Base, nucleotide, nuceloside, pteridine, folate metabolism	21	treated values higher:	42.8571	0.286114	0.47534
FA deg	fatty acid or lipid degradation	6	untreated values higher:	50	0.295034	0.639157
signal K	Protein kinase (or kinase binding)	39	treated values higher:	48.7179	0.305903	0.409188
helicase	Helicases	9	treated values higher:	55.5556	0.306748	0.568979
signal P	Protein phosphatase	21	treated values higher:	57.1429	0.323383	-0.382557
mit Fe	Iron metabolism	1	treated values higher:	100	0.337063	-0.892714
nucleol	Nucleolus	7	treated values higher:	71.4286	0.344122	-0.532395
RNAdeg	RNA degradation	5	treated values higher:	80	0.354635	-0.610407
CHO	Carbohydrate metabolism	12	treated values higher:	66.6667	0.367876	-0.471815
mit imp	Import of mitochondrial proteins	3	treated values higher:	66.6667	0.374894	-0.657741
transporter	Transporters, channels, p[ermeases (not lipid, amino acid)	33	treated values higher:	72.7273	0.385421	-0.357952
sterol	sterol metabolism	2	treated values higher:	50	0.395644	-0.822408
mit resp	Repiratory chain	13	treated values higher:	76.9231	0.414459	-0.463658
mit RNA	Mitochondrial RNA metabolism	5	treated values higher:	100	0.421957	-0.62151
translation	Translation factors, aminoacyl tRNA synthases	15	untreated values higher:	40	0.423585	0.457094
channel	membrane channel	1	treated values higher:	100	0.457718	-0.952685
mit pro	Proline degradation	2	treated values higher:	50	0.466201	-0.851856
FA ss	fatty acid or lipid sythesis, modification	20	treated values higher:	65	0.481698	-0.333832
aminoacid	Amino acid synthesis or degradation	15	treated values higher:	60	0.50299	0.433389
AAT	Amino acid transporter	16	treated values higher:	62.5	0.524551	-0.452321
enz	Proteins with likely enzyme activity that do not fit into one of the other classes	17	treated values higher:	58.8235	0.651087	0.372453
transcription	transcription control, mRNA modification	5	treated values higher:	40	0.656232	0.527133
FA	fatty acid or lipid transport	3	untreated values higher:	33.3333	0.661427	0.58708
signal PDE	Cyclic nucelotide phosphodiesterase	3	untreated values higher:	66.6667	0.693978	0.555454
glycPPP	Glycosomal enzymes of pentose phosphate pathway	3	untreated values higher:	66.6667	0.771234	0.49589
nuc	Nuclear protein, not nucleolus	4	treated values higher:	50	0.804619	0.447513
mit F1	F1 ATPase	5	treated values higher:	80	0.82724	0.403575
rib	Ribosome biogenesis	15	treated values higher:	60	0.942144	-0.241168
mit MCP	Mitochondrial carrier proteins	6	treated values higher:	33.3333	0.959278	0.28481
mitenz	Other mitochondrial enzyme	6	treated values higher:	66.6667	0.959632	-0.271616
