# Supplementary material for: Bromodomain Proteins Contribute to Maintenance of Bloodstream Form Stage Identity in the African Trypanosome
Source: PLoS Biol. 2015 Dec 8;13(12):e1002316. doi: 10.1371/journal.pbio.1002316 (PMC4672894; doi:10.1371/journal.pbio.1002316)
Supplement: S3 Table — >70% genes up- or down-regulated shown in bold. GSEA FDR < 0.1 shown in bold. (XLSX) [file pbio.1002316.s040.xlsx]

## Sheet: L224_timecourse_all_clusters_ta
class name	total number genes in class	condition	percent genes over 1.1 fold	class GSEA fdr value	GSEA enrichment value
56	26	untreated values higher:	76.9231	0	0.609509
54	55	untreated values higher:	87.2727	0	0.700338
48	27	untreated values higher:	92.5926	0	0.746814
60	12	untreated values higher:	100	0	0.849174
20	18	untreated values higher:	77.7778	0	0.669996
49	23	untreated values higher:	82.6087	0	0.720448
46	32	untreated values higher:	100	0	0.668752
45	39	untreated values higher:	97.4359	0	0.775639
40	12	treated values higher:	91.6667	0	-0.819533
3	48	untreated values higher:	52.0833	0	0.646092
5	30	treated values higher:	86.6667	0	-0.592452
4	32	treated values higher:	75	0	-0.583795
59	23	untreated values higher:	86.9565	0	0.7394
17	23	treated values higher:	82.6087	0	-0.631708
16	25	untreated values higher:	80	0	0.680826
32	33	treated values higher:	87.8788	0	-0.623888
31	46	untreated values higher:	84.7826	0	0.673385
30	45	untreated values higher:	88.8889	0	0.712031
51	21	treated values higher:	80.9524	0	-0.698386
50	18	treated values higher:	88.8889	0	-0.721688
52	16	untreated values higher:	87.5	0	0.719602
18	22	treated values higher:	86.3636	0	-0.661438
55	40	treated values higher:	82.5	0.000103	-0.522363
7	11	treated values higher:	100	0.000803	-0.720795
6	10	untreated values higher:	90	0.00138624	0.709597
38	15	treated values higher:	73.3333	0.00174946	-0.621722
39	13	treated values higher:	84.6154	0.00239334	-0.643757
47	30	treated values higher:	86.6667	0.00301899	-0.492518
43	9	untreated values higher:	55.5556	0.00593121	0.690748
10	7	treated values higher:	71.4286	0.00960485	-0.721126
22	13	treated values higher:	76.9231	0.00976635	-0.590437
41	11	untreated values higher:	81.8182	0.0240296	0.58229
57	17	untreated values higher:	52.9412	0.0409842	0.491976
29	4	untreated values higher:	75	0.0430835	0.812039
36	15	treated values higher:	60	0.0991658	-0.455736
24	13	treated values higher:	69.2308	0.119752	-0.460315
23	13	untreated values higher:	38.4615	0.120028	0.46922
27	6	untreated values higher:	50	0.125275	0.598403
33	27	treated values higher:	62.963	0.147889	-0.360713
35	17	treated values higher:	76.4706	0.156417	-0.411436
14	4	untreated values higher:	75	0.159479	0.6756
15	3	untreated values higher:	66.6667	0.175936	0.747278
28	5	untreated values higher:	20	0.18425	0.653012
25	7	untreated values higher:	42.8571	0.191476	0.518898
34	20	treated values higher:	40	0.242408	0.355517
11	6	treated values higher:	100	0.294775	-0.511088
9	5	untreated values higher:	60	0.346586	0.506798
21	15	treated values higher:	60	0.388852	-0.352747
1	4	untreated values higher:	50	0.435733	0.506948
37	15	untreated values higher:	40	0.511632	-0.315874
8	8	untreated values higher:	50	0.512189	0.378218
2	5	untreated values higher:	40	0.563105	0.464061
58	13	untreated values higher:	53.8462	0.668891	-0.297428
13	4	treated values higher:	75	0.693933	-0.437246
19	18	treated values higher:	38.8889	0.70508	0.244895
12	5	untreated values higher:	40	0.720709	0.367631
42	10	treated values higher:	40	0.800405	-0.276307
53	14	treated values higher:	35.7143	0.846758	0.22497
44	5	untreated values higher:	20	0.974787	-0.257071
26	7	treated values higher:	42.8571	0.976883	-0.246472
