# Supplementary material for: Bromodomain Proteins Contribute to Maintenance of Bloodstream Form Stage Identity in the African Trypanosome
Source: PLoS Biol. 2015 Dec 8;13(12):e1002316. doi: 10.1371/journal.pbio.1002316 (PMC4672894; doi:10.1371/journal.pbio.1002316)
Supplement: S4 Table — >70% genes up- or down-regulated shown in bold. GSEA FDR < 0.1 shown in bold. (XLSX) [file pbio.1002316.s041.xlsx]

## Sheet: L224_timecourse_all_classes_tab
class name	total number genes in class	condition	percent genes over 1.1 fold	class GSEA fdr value	GSEA enrichment value	abbreviation
Chaperone or protein-folding-related function	23	untreated values higher:	65.2174	0	0.655441	chap
Flagellar components, biogenesis	39	untreated values higher:	79.4872	0	0.6323	flag
Ribosomal protein	48	untreated values higher:	50	0	0.635289	ribprot
Procyclin transcription unit and META genes	13	treated values higher:	76.9231	0	-0.748028	procyc
Intracellular protein transport & vesicular transport pathway	38	untreated values higher:	86.8421	0	0.646003	vestrans
Cytoskeleton, but not flagellum	11	untreated values higher:	72.7273	0.000248	0.770704	cyskel
Proteins required for high rate of glucose and glycerol metabolism in bloodstream forms (not all in glycosome)	10	untreated values higher:	90	0.000389	0.777628	glycBS
DNA binding, replication, nucleases with unknown specificity	20	untreated values higher:	55	0.00511114	0.550884	DNA
Invariant surface glycoprotein	6	untreated values higher:	100	0.00581066	0.803045	ISG
RNA binding	30	untreated values higher:	53.3333	0.0134298	0.456859	RBP
Glycosomal enzyme or membrane component not belonging to glycPPP or glcyBS categories	17	untreated values higher:	64.7059	0.0182711	0.523242	glyc
Ubiquitination	21	untreated values higher:	61.9048	0.0184581	0.485688	ubiq
Citric acid cycle	13	treated values higher:	84.6154	0.0269786	-0.594843	mit CAC
Nucleolus	7	treated values higher:	71.4286	0.0291484	-0.744418	nucleol
RNA degradation	5	treated values higher:	80	0.0616876	-0.764099	RNAdeg
Glycosyl phosphatidylinosotol metabolism	4	untreated values higher:	100	0.0868017	0.757345	GPI
Protein kinase (or kinase binding)	39	untreated values higher:	46.1538	0.088601	0.359014	signal K
Mitochondrial RNA metabolism	5	treated values higher:	100	0.107653	-0.719175	mit RNA
Pyruvate dehydrogenase complex	3	treated values higher:	100	0.118095	-0.850346	mit pyr
proteases, peptidases	18	untreated values higher:	50	0.136066	0.429769	protease
Repiratory chain	13	treated values higher:	69.2308	0.150829	-0.484734	mit resp
Transporters, channels, p[ermeases (not lipid, amino acid)	33	treated values higher:	66.6667	0.175099	-0.356116	transporter
Known or possible cell cycle regulator	7	treated values higher:	71.4286	0.181683	-0.580892	cyc
fatty acid or lipid transport	3	untreated values higher:	66.6667	0.192307	0.749528	FA
Redox, thiol, trypanothione metabolism	14	treated values higher:	50	0.194919	0.434472	redox
Base, nucleotide, nuceloside, pteridine, folate metabolism	21	untreated values higher:	42.8571	0.270043	0.356876	nucleotide
Ribosome biogenesis	15	treated values higher:	53.3333	0.272666	-0.406966	rib
Iron metabolism	1	treated values higher:	100	0.278361	-0.964755	mit Fe
Proline degradation	2	treated values higher:	50	0.293918	-0.832341	mit pro
Amino acid transporter	16	treated values higher:	50	0.294732	-0.392328	AAT
Signalling, regulation of protein activity	1	untreated values higher:	100	0.312114	0.938033	signal
membrane channel	1	treated values higher:	100	0.322757	-0.994932	channel
fatty acid or lipid degradation	6	treated values higher:	50	0.376326	0.495331	FA deg
Major surface protease	2	untreated values higher:	50	0.428984	0.717221	MSP
fatty acid or lipid sythesis, modification	20	treated values higher:	50	0.470998	-0.32483	FA ss
Carbohydrate metabolism	12	untreated values higher:	50	0.480617	-0.377638	CHO
kDNA replication	3	untreated values higher:	33.3333	0.508341	0.576498	mit DNA
Glycosomal enzymes of pentose phosphate pathway	3	untreated values higher:	33.3333	0.518257	0.569575	glycPPP
Proteins with likely enzyme activity that do not fit into one of the other classes	17	treated values higher:	47.0588	0.579749	0.283011	enz
Helicases	9	treated values higher:	55.5556	0.658847	0.329826	helicase
Cyclic nucelotide phosphodiesterase	3	untreated values higher:	66.6667	0.69835	0.472845	signal PDE
Mitochondrial carrier proteins	6	treated values higher:	66.6667	0.703315	0.367219	mit MCP
Amino acid synthesis or degradation	15	treated values higher:	53.3333	0.717413	-0.302082	aminoacid
Nuclear protein, not nucleolus	4	treated values higher:	75	0.829234	-0.426391	nuc
transcription control, mRNA modification	5	treated values higher:	80	0.835976	-0.370502	transcription
Other mitochondrial enzyme	6	treated values higher:	66.6667	0.862055	-0.363756	mitenz
Protein phosphatase	21	treated values higher:	42.8571	0.894502	-0.242822	signal P
F1 ATPase	5	treated values higher:	80	0.913169	-0.321798	mit F1
Translation factors, aminoacyl tRNA synthases	16	treated values higher:	68.75	0.944501	-0.19174	translation
sterol metabolism	2	treated values higher:	50	0.958748	0.37124	sterol
Import of mitochondrial proteins	3	untreated values higher:	33.3333	0.96913	-0.34878	mit imp
