# Supplementary material for: Bromodomain Proteins Contribute to Maintenance of Bloodstream Form Stage Identity in the African Trypanosome
Source: PLoS Biol. 2015 Dec 8;13(12):e1002316. doi: 10.1371/journal.pbio.1002316 (PMC4672894; doi:10.1371/journal.pbio.1002316)
Supplement: S5 Table — (XLSX) [file pbio.1002316.s042.xlsx]

## Sheet: S5_Table.txt
abbreviation	name	03h	06h	12h	24h	48h
DNA	DNA binding, replication, nucleases with unknown specificity	0	0	0	21	54
GPI	Glycosyl phosphatidylinosotol metabolism	0	0	0	100	100
ISG	Invariant surface glycoprotein	0	0	0	83	100
RBP	RNA binding	3	3	3	27	67
RNAdeg	RNA degradation	0	0	0	40	80
chap	Chaperone or protein-folding-related function	4	4	4	26	65
cyskel	Cytoskeleton, but not flagellum	0	0	0	36	73
flag	Flagellar components, biogenesis	2	2	0	16	77
glyc	Glycosomal enzyme or membrane component not belonging to glycPPP or glcyBS categories	24	24	18	18	94
glycBS	Proteins required for high rate of glucose and glycerol metabolism in bloodstream forms (not all in glycosome)	0	0	0	33	83
mit CAC	Citric acid cycle	8	8	8	23	62
nucleol	Nucleolus	0	0	0	0	71
procyc	Procyclin transcription unit and META genes	6	6	0	41	76
ribprot	Ribosomal protein	0	0	0	2	39
signal K	Protein kinase (or kinase binding)	0	0	0	21	59
ubiq	Ubiquitination	0	0	0	14	68
vestrans	Intracellular protein transport & vesicular transport pathway	3	3	0	32	97
