# Supplementary material for: Bromodomain Proteins Contribute to Maintenance of Bloodstream Form Stage Identity in the African Trypanosome
Source: PLoS Biol. 2015 Dec 8;13(12):e1002316. doi: 10.1371/journal.pbio.1002316 (PMC4672894; doi:10.1371/journal.pbio.1002316)
Supplement: S7 Table — >70% genes up- or down-regulated shown in bold. GSEA FDR < 0.1 shown in bold. (XLSX) [file pbio.1002316.s044.xlsx]

## Sheet: Bdf3_all_classes_table.txt
class abbreviation	class	number of genes in class	condition	percent genes over 1.1 fold	class GSEA fdr value	class GSEA enrichment score
aminoacid	Amino acid synthesis or degradation	15	untreated values higher:	73.3333	0	0.739391
chap	Chaperone or protein-folding-related function	23	untreated values higher:	91.3043	0	0.702835
glyc	Glycosomal enzyme or membrane component not belonging to glycPPP or glcyBS categories	17	untreated values higher:	94.1176	0	0.863814
glycBS	Proteins required for high rate of glucose and glycerol metabolism in bloodstream forms (not all in glycosome)	10	untreated values higher:	90	0	0.917953
flag	Flagellar components, biogenesis	39	untreated values higher:	92.3077	0	0.643498
nucleotide	Base, nucleotide, nuceloside, pteridine, folate metabolism	21	untreated values higher:	85.7143	0	0.738189
vestrans	Intracellular protein transport & vesicular transport pathway	38	untreated values higher:	89.4737	0	0.581965
AAT	Amino acid transporter	16	untreated values higher:	68.75	0.000221154	0.696288
transporter	Transporters, channels, p[ermeases (not lipid, amino acid)	32	untreated values higher:	75	0.00941838	0.483894
mit MCP	Mitochondrial carrier proteins	6	untreated values higher:	50	0.0189515	0.815503
rib	Ribosome biogenesis	15	untreated values higher:	60	0.0211899	0.607123
mitenz	Other mitochondrial enzyme	6	untreated values higher:	83.3333	0.0633156	0.706067
translation	Translation factors, aminoacyl tRNA synthases	16	untreated values higher:	68.75	0.0986502	0.502796
mit CAC	Citric acid cycle	13	untreated values higher:	61.5385	0.113377	0.53772
FA ss	fatty acid or lipid sythesis, modification	20	untreated values higher:	80	0.131777	0.45983
mit DNA	kDNA replication	3	untreated values higher:	100	0.139672	0.833564
helicase	Helicases	9	untreated values higher:	100	0.155777	0.566367
mit imp	Import of mitochondrial proteins	3	untreated values higher:	66.6667	0.217651	0.780125
glycPPP	Glycosomal enzymes of pentose phosphate pathway	3	untreated values higher:	100	0.226576	0.788351
nucleol	Nucleolus	7	untreated values higher:	71.4286	0.228596	0.58006
ubiq	Ubiquitination	21	untreated values higher:	47.619	0.340427	0.379511
redox	Redox, thiol, trypanothione metabolism	14	untreated values higher:	78.5714	0.340994	0.420482
cyskel	Cytoskeleton, but not flagellum	11	untreated values higher:	63.6364	0.350629	0.460574
protease	proteases, peptidases	18	untreated values higher:	61.1111	0.354234	0.410126
signal	Signalling, regulation of protein activity	1	untreated values higher:	100	0.355012	0.907634
mit pyr	Pyruvate dehydrogenase complex	3	untreated values higher:	100	0.358844	0.712111
GPI	Glycosyl phosphatidylinosotol metabolism	4	untreated values higher:	75	0.359324	0.666242
FA deg	fatty acid or lipid degradation	6	untreated values higher:	83.3333	0.368059	0.56378
sterol	sterol metabolism	2	untreated values higher:	100	0.393147	0.769777
signal PDE	Cyclic nucelotide phosphodiesterase	3	untreated values higher:	66.6667	0.471272	0.629434
mit pro	Proline degradation	2	untreated values higher:	100	0.514223	0.688733
mit Fe	Iron metabolism	1	untreated values higher:	100	0.630584	0.759686
CHO	Carbohydrate metabolism	12	untreated values higher:	58.3333	0.650122	0.330831
mit F1	F1 ATPase	5	untreated values higher:	80	0.701207	0.435574
RNAdeg	RNA degradation	5	untreated values higher:	60	0.734839	0.429465
transcription	transcription control, mRNA modification	5	untreated values higher:	60	0.791226	0.402066
nuc	Nuclear protein, not nucleolus	4	untreated values higher:	50	0.807913	0.414398
ribprot	Ribosomal protein	48	untreated values higher:	64.5833	0.812818	0.201172
enz	Proteins with likely enzyme activity that do not fit into one of the other classes	17	untreated values higher:	52.9412	0.815163	0.254215
mit resp	Repiratory chain	13	untreated values higher:	61.5385	0.938235	0.239205
FA	fatty acid or lipid transport	3	untreated values higher:	33.3333	0.944551	-0.484336
signal K	Protein kinase (or kinase binding)	39	untreated values higher:	53.8462	0.96323	0.156643
signal P	Protein phosphatase	21	untreated values higher:	38.0952	0.977762	-0.193372
mit RNA	Mitochondrial RNA metabolism	5	untreated values higher:	40	0.986106	0.243893
channel	membrane channel	1	untreated values higher:	0	1	-0.501614
DNA	DNA binding, replication, nucleases with unknown specificity	20	untreated values higher:	70	1	-0.299614
RBP	RNA binding	30	untreated values higher:	43.3333	1	-0.187679
procyc	Procyclin transcription unit and META genes	13	treated values higher:	76.9231	0.0-0.87592596
MSP	Major surface protease	2	treated values higher:	100	0.64874285-0.8151309
ISG	Invariant surface glycoprotein	6	treated values higher:	33.3333	0.7741127-0.57540095
cyc	Known or possible cell cycle regulator	7	treated values higher:	57.1429	0.8023684-0.5312593
