# Supplementary material for: Bromodomain Proteins Contribute to Maintenance of Bloodstream Form Stage Identity in the African Trypanosome
Source: PLoS Biol. 2015 Dec 8;13(12):e1002316. doi: 10.1371/journal.pbio.1002316 (PMC4672894; doi:10.1371/journal.pbio.1002316)
Supplement: S8 Table — >70% genes up- or down-regulated shown in bold. GSEA FDR < 0.1 shown in bold. (XLSX) [file pbio.1002316.s045.xlsx]

## Sheet: Bdf3_all_clusters_table.txt
	total number genes in class	condition	percent genes over 1.1 fold	class GSEA fdr value	GSEA enrichment value
49	23	untreated values higher:	82.6087	0	0.72626
31	46	untreated values higher:	67.3913	0	0.603605
30	45	untreated values higher:	82.2222	0	0.603524
48	27	untreated values higher:	88.8889	0	0.728676
20	18	untreated values higher:	77.7778	0.00041	0.708576
47	30	untreated values higher:	83.3333	0.00235352	0.565506
50	18	treated values higher:	55.5556	0.0090936	-0.737186
38	15	untreated values higher:	66.6667	0.0104383	0.636496
33	27	untreated values higher:	51.8519	0.0108226	-0.649817
51	21	untreated values higher:	66.6667	0.0376791	0.548535
24	13	treated values higher:	61.5385	0.078809	-0.675299
34	19	untreated values higher:	78.9474	0.0966991	0.507947
45	39	untreated values higher:	74.359	0.116242	0.412183
19	18	untreated values higher:	72.2222	0.1298	0.491654
4	32	untreated values higher:	81.25	0.138486	0.412051
6	10	untreated values higher:	90	0.138514	0.593165
12	5	untreated values higher:	60	0.142509	0.744343
16	25	untreated values higher:	80	0.160664	0.444798
36	15	untreated values higher:	66.6667	0.235097	0.467383
46	32	untreated values higher:	68.75	0.246357	0.376951
3	48	untreated values higher:	70.8333	0.260402	0.334455
5	30	untreated values higher:	70	0.392335	0.352607
8	8	untreated values higher:	62.5	0.417325	0.485513
27	6	untreated values higher:	66.6667	0.427254	0.5593
40	12	untreated values higher:	41.6667	0.437315	0.442102
25	7	untreated values higher:	71.4286	0.447484	0.494534
57	16	untreated values higher:	62.5	0.454502	0.397676
55	40	untreated values higher:	60	0.478002	0.290567
43	9	untreated values higher:	55.5556	0.505749	0.437332
58	13	untreated values higher:	53.8462	0.507915	0.389316
35	17	untreated values higher:	70.5882	0.516383	0.344615
13	4	untreated values higher:	75	0.516562	0.551777
59	23	untreated values higher:	56.5217	0.519351	0.300646
52	16	untreated values higher:	62.5	0.524023	0.34344
1	4	untreated values higher:	75	0.530154	0.54028
60	12	untreated values higher:	41.6667	0.530782	0.37444
53	14	untreated values higher:	50	0.532761	0.338994
22	13	treated values higher:	61.5385	0.539849	-0.576339
11	6	treated values higher:	66.6667	0.561482	-0.642427
15	3	treated values higher:	100	0.620626	-0.798385
32	33	untreated values higher:	57.5758	0.679447	0.231274
10	7	treated values higher:	57.1429	0.680608	-0.590497
26	7	untreated values higher:	85.7143	0.690502	0.387277
39	13	untreated values higher:	53.8462	0.697518	0.310826
41	11	untreated values higher:	63.6364	0.749713	0.303238
17	23	untreated values higher:	60.8696	0.783302	0.23797
18	22	untreated values higher:	45.4545	0.894955	0.199686
37	15	untreated values higher:	46.6667	0.911447	0.222095
14	4	untreated values higher:	50	0.934086	-0.403391
23	13	untreated values higher:	46.1538	0.970454	-0.305925
21	15	untreated values higher:	33.3333	0.996061	-0.171447
56	26	untreated values higher:	57.6923	1	-0.273976
42	10	treated values higher:	50	1	-0.453628
44	5	treated values higher:	60	1	-0.478014
28	5	untreated values higher:	40	1	-0.463876
29	4	untreated values higher:	50	1	-0.574098
2	5	treated values higher:	60	1	-0.414516
7	11	untreated values higher:	54.5455	1	-0.236204
9	5	untreated values higher:	40	1	-0.454225
54	55	untreated values higher:	54.5455	1	-0.240408
