# Supplementary material for: Bromodomain Proteins Contribute to Maintenance of Bloodstream Form Stage Identity in the African Trypanosome
Source: PLoS Biol. 2015 Dec 8;13(12):e1002316. doi: 10.1371/journal.pbio.1002316 (PMC4672894; doi:10.1371/journal.pbio.1002316)
Supplement: S9 Table — >70% genes up- or down-regulated shown in bold. GSEA FDR < 0.1 shown in bold. (XLSX) [file pbio.1002316.s046.xlsx]

## Sheet: Bdf2_all_classes_table.txt
class abbreviation	class	number of genes in class	condition	percent genes over 1.1 fold	class GSEA fdr value	GSEA enrichment score
ribprot	Ribosomal protein	48	untreated values higher:	58.3333	0.0108294	0.598074
glycBS	Proteins required for high rate of glucose and glycerol metabolism in bloodstream forms (not all in glycosome)	10	untreated values higher:	100	0.0216588	0.816286
glyc	Glycosomal enzyme or membrane component not belonging to glycPPP or glcyBS categories	17	untreated values higher:	64.7059	0.0540578	0.679377
mit CAC	Citric acid cycle	13	treated values higher:	69.2308	0.0596141	-0.697821
mit DNA	kDNA replication	3	untreated values higher:	66.6667	0.293643	0.896833
mit MCP	Mitochondrial carrier proteins	6	untreated values higher:	50	0.331659	0.762026
flag	Flagellar components, biogenesis	39	untreated values higher:	43.5897	0.377314	0.467526
chap	Chaperone or protein-folding-related function	23	untreated values higher:	56.5217	0.438515	0.498337
procyc	Procyclin transcription unit and META genes	13	untreated values higher:	46.1538	0.490462	0.5656
redox	Redox, thiol, trypanothione metabolism	14	untreated values higher:	35.7143	0.505938	0.541634
mit imp	Import of mitochondrial proteins	3	untreated values higher:	33.3333	0.579387	0.711029
translation	Translation factors, aminoacyl tRNA synthases	16	untreated values higher:	43.75	0.611398	0.490596
signal	Signalling, regulation of protein activity	1	untreated values higher:	100	0.617428	0.891876
sterol	sterol metabolism	2	treated values higher:	50	0.662949	-0.855255
mitenz	Other mitochondrial enzyme	6	untreated values higher:	33.3333	0.681935	0.576589
mit pyr	Pyruvate dehydrogenase complex	3	treated values higher:	100	0.688115	-0.782879
ISG	Invariant surface glycoprotein	6	treated values higher:	66.6667	0.728492	-0.672383
FA	fatty acid or lipid transport	3	untreated values higher:	33.3333	0.821877	0.489665
nucleol	Nucleolus	7	treated values higher:	71.4286	0.840504	-0.694832
nucleotide	Base, nucleotide, nuceloside, pteridine, folate metabolism	21	untreated values higher:	38.0952	0.841423	0.30851
aminoacid	Amino acid synthesis or degradation	15	untreated values higher:	33.3333	0.858123	0.345484
GPI	Glycosyl phosphatidylinosotol metabolism	4	untreated values higher:	50	0.862519	0.593253
transporter	Transporters, channels, p[ermeases (not lipid, amino acid)	32	untreated values higher:	34.375	0.880506	0.337841
FA ss	fatty acid or lipid sythesis, modification	20	treated values higher:	35	0.885988	0.31539
nuc	Nuclear protein, not nucleolus	4	untreated values higher:	25	0.890152	0.481823
helicase	Helicases	9	untreated values higher:	22.2222	0.909757	0.41284
RBP	RNA binding	30	untreated values higher:	33.3333	0.910618	-0.319746
rib	Ribosome biogenesis	15	untreated values higher:	33.3333	0.920339	0.352277
mit Fe	Iron metabolism	1	untreated values higher:	0	0.928778	-0.621273
DNA	DNA binding, replication, nucleases with unknown specificity	20	treated values higher:	30	0.934958	-0.27755
MSP	Major surface protease	3	untreated values higher:	33.3333	0.936187	-0.667323
protease	proteases, peptidases	18	untreated values higher:	33.3333	0.940501	0.348805
enz	Proteins with likely enzyme activity that do not fit into one of the other classes	17	treated values higher:	35.2941	0.945736	-0.27796
ubiq	Ubiquitination	21	untreated values higher:	38.0952	0.947682	0.215556
mit F1	F1 ATPase	5	untreated values higher:	20	0.948362	-0.460424
mit resp	Repiratory chain	13	treated values higher:	46.1538	0.95468	-0.393859
cyc	Known or possible cell cycle regulator	7	treated values higher:	28.5714	0.961181	-0.344645
glycPPP	Glycosomal enzymes of pentose phosphate pathway	3	untreated values higher:	66.6667	0.962161	-0.490935
signal PDE	Cyclic nucelotide phosphodiesterase	3	untreated values higher:	33.3333	0.963743	0.395538
mit pro	Proline degradation	2	treated values higher:	50	0.971261	-0.596195
FA deg	fatty acid or lipid degradation	6	untreated values higher:	33.3333	0.975756	0.288804
transcription	transcription control, mRNA modification	5	treated values higher:	40	0.989811	-0.241105
vestrans	Intracellular protein transport & vesicular transport pathway	38	untreated values higher:	34.2105	0.991237	0.303965
channel	membrane channel	1	treated values higher:	100	0.992172	-0.755459
mit RNA	Mitochondrial RNA metabolism	5	treated values higher:	40	1	-0.274273
RNAdeg	RNA degradation	5	treated values higher:	20	1	-0.30072
CHO	Carbohydrate metabolism	12	treated values higher:	33.3333	1	-0.41224
cyskel	Cytoskeleton, but not flagellum	11	untreated values higher:	9.09091	1	-0.2242
AAT	Amino acid transporter	16	treated values higher:	37.5	1	-0.408303
signal K	Protein kinase (or kinase binding)	39	treated values higher:	28.2051	1	-0.304724
signal P	Protein phosphatase	21	untreated values higher:	33.3333	1	-0.319572
