# Supplementary material for: Bromodomain Proteins Contribute to Maintenance of Bloodstream Form Stage Identity in the African Trypanosome
Source: PLoS Biol. 2015 Dec 8;13(12):e1002316. doi: 10.1371/journal.pbio.1002316 (PMC4672894; doi:10.1371/journal.pbio.1002316)
Supplement: S10 Table — >70% genes up- or down-regulated shown in bold. GSEA FDR < 0.1 shown in bold. (XLSX) [file pbio.1002316.s047.xlsx]

## Sheet: Bdf2_all_cluster_table.txt
class name	total number genes in class	condition	percent genes over 1.1 fold	class GSEA fdr value	GSEA enrichment value
49	23	untreated values higher:	86.9565	0.000822	0.738157
52	16	untreated values higher:	75	0.000887	0.791181
33	27	untreated values higher:	66.6667	0.00177479	0.700744
3	48	untreated values higher:	60.4167	0.00209231	0.607109
4	32	treated values higher:	65.625	0.00224309	-0.670692
31	46	untreated values higher:	52.1739	0.00771983	0.59078
20	18	untreated values higher:	72.2222	0.00906379	0.704443
30	45	untreated values higher:	57.7778	0.0379209	0.524558
39	13	treated values higher:	84.6154	0.0420688	-0.731075
26	7	treated values higher:	85.7143	0.107357	-0.770509
53	14	treated values higher:	64.2857	0.115533	-0.635798
6	10	untreated values higher:	60	0.12261	0.699267
46	32	untreated values higher:	50	0.13139	0.51998
42	10	treated values higher:	60	0.156875	-0.671671
23	13	treated values higher:	30.7692	0.160335	-0.604476
5	30	treated values higher:	50	0.178085	-0.507869
44	5	treated values higher:	80	0.1793	-0.823725
45	39	untreated values higher:	41.0256	0.251134	0.463109
17	23	treated values higher:	43.4783	0.271544	-0.503786
32	33	treated values higher:	48.4848	0.29777	-0.452231
51	21	treated values higher:	57.1429	0.306719	-0.483931
36	15	treated values higher:	53.3333	0.30947	-0.529091
9	5	treated values higher:	60	0.329812	-0.675601
24	13	treated values higher:	30.7692	0.3325	-0.524196
40	12	treated values higher:	33.3333	0.339296	-0.540361
57	16	treated values higher:	37.5	0.34776	-0.48799
27	6	untreated values higher:	50	0.44052	0.634644
38	15	treated values higher:	60	0.465876	-0.458349
48	27	untreated values higher:	40.7407	0.474281	0.4527
37	15	treated values higher:	33.3333	0.487636	-0.461155
22	13	treated values higher:	46.1538	0.597796	-0.444203
35	17	treated values higher:	52.9412	0.609413	-0.378345
18	22	treated values higher:	31.8182	0.620002	-0.377003
29	4	untreated values higher:	25	0.62369	0.631072
11	6	treated values higher:	33.3333	0.625156	-0.484683
58	13	untreated values higher:	23.0769	0.62992	-0.399297
60	12	treated values higher:	25	0.6402	-0.416928
10	7	untreated values higher:	28.5714	0.644747	-0.487799
1	4	untreated values higher:	25	0.645636	0.624539
2	5	treated values higher:	40	0.650587	-0.563341
16	25	untreated values higher:	28	0.69458	0.383027
21	15	untreated values higher:	40	0.725177	0.40909
43	9	untreated values higher:	33.3333	0.733841	-0.404079
50	18	treated values higher:	50	0.746088	-0.330001
34	19	untreated values higher:	31.5789	0.82929	0.364784
55	40	untreated values higher:	30	0.852912	0.298124
59	23	treated values higher:	34.7826	0.868946	-0.269894
15	3	treated values higher:	66.6667	0.893846	-0.408417
19	18	treated values higher:	22.2222	0.914767	-0.268877
25	7	untreated values higher:	14.2857	0.915907	-0.33021
41	11	untreated values higher:	18.1818	0.960917	0.239806
47	30	treated values higher:	20	0.975122	-0.170888
14	4	untreated values higher:	50	0.980541	0.45664
8	8	untreated values higher:	25	0.992785	0.263648
54	55	untreated values higher:	30.9091	1	0.212242
7	11	treated values higher:	36.3636	1	0.252283
28	5	treated values higher:	20	1	0.350323
56	26	treated values higher:	30.7692	1	0.241904
13	5	untreated values higher:	20	1	0.413475
12	5	untreated values higher:	40	1	0.347847
