# Supplementary material for: Bromodomain Proteins Contribute to Maintenance of Bloodstream Form Stage Identity in the African Trypanosome
Source: PLoS Biol. 2015 Dec 8;13(12):e1002316. doi: 10.1371/journal.pbio.1002316 (PMC4672894; doi:10.1371/journal.pbio.1002316)
Supplement: S12 Table — (XLSX) [file pbio.1002316.s049.xlsx]

## Sheet: modified_clayton_dataset_good_n
Gene ID	Gene ID	Description	Cluster	Functional Group
Tb927.8.7650	Tb927.8.7650	amino acid transporter, putative	4	AAT
Tb927.8.7620	Tb927.8.7620	amino acid transporter 1, putative	4	AAT
Tb927.4.4730	Tb927.4.4730	amino acid transporter, putative	17	AAT
Tb927.8.7670	Tb927.8.7670	amino acid transporter, putative	17	AAT
Tb927.11.6680	Tb11.02.4520	amino acid permease/transporter, putative	18	AAT
Tb927.11.15840	Tb11.01.7500	amino acid transporter, putative	19	AAT
Tb927.8.4700	Tb927.8.4700	amino acid transporter, putative	22	AAT
Tb927.11.15950	Tb11.01.7590	amino acid transporter, putative	25	AAT
Tb927.8.7610	Tb927.8.7610	amino acid transporter 1, putative	25	AAT
Tb927.8.7680	Tb927.8.7680	amino acid transporter, putative	36	AAT
Tb927.8.4730	Tb927.8.4730	amino acid transporter, putative	36	AAT
Tb927.9.10340	Tb09.211.1760	amino acid transporter, putative	40	AAT
Tb927.10.5780	Tb10.70.1170	amino acid tansporter, putative	40	AAT
Tb927.4.4860	Tb927.4.4860	amino acid transporter 8, putative	52	AAT
Tb927.10.9850	Tb10.6k15.0450	amino acid transporter, putative	53	AAT
Tb927.4.4020	Tb927.4.4020	amino acid transporter, putative	54	AAT
Tb927.11.6120	Tb11.02.3950	ABC transporter, putative	60	AAT
Tb927.1.1270	Tb927.1.1270	homocysteine S-methyltransferase, putative	3	aminoacid
Tb927.5.4330	Tb927.5.4330	dihydrolipoamide branched chain transacylase, putative	7	aminoacid
Tb927.11.11740	Tb11.01.3610	membrane-bound acid phosphatase, putative	17	aminoacid
Tb927.11.9590	Tb11.01.1350	S-adenosylhomocysteine hydrolase, putative	20	aminoacid
Tb927.2.4610	Tb927.2.4610	branched-chain amino acid aminotransferase, putative	31	aminoacid
Tb927.7.4970	Tb927.7.4970	glutamine synthetase, putative	32	aminoacid
Tb927.10.470	Tb10.70.7840	choline dehydrogenase, putative	32	mitenz
Tb927.6.1530	Tb927.6.1530	hypothetical protein, conserved	37	aminoacid
Tb927.9.12320	Tb09.211.3330	cystathione gamma lyase, putative	38	aminoacid
Tb11.02.5400	Tb11.02.5400	cystathionine beta-synthase, putative	38	aminoacid
Tb927.10.6190	Tb10.70.0630	aldehyde dehydrogenase, putative	38	aminoacid
Tb927.5.1460	Tb927.5.1460	hypothetical protein, conserved	45	aminoacid
Tb927.10.3660	Tb10.70.3710	aspartate aminotransferase	46	aminoacid
Tb927.11.6630	Tb11.02.4480	3-methylcrotonoyl-CoA carboxylase beta subunit, putative	47	aminoacid
Tb927.6.2790	Tb927.6.2790	L-threonine 3-dehydrogenase, putative	47	aminoacid
Tb927.7.1110	Tb927.7.1110	asparagine synthetase a, putative	48	aminoacid
Tb927.9.8540	Tb09.211.0430	chloride channel protein, putative	51	channel
Tb927.10.12710	Tb10.389.0880	heat shock protein, putative	6	chap
Tb927.9.9860	Tb09.211.1390	hypothetical protein, conserved	16	chap
Tb927.6.2170	Tb927.6.2170	co-chaperone GrpE, putative	18	chap
Tb927.11.3240	Tb11.02.0750	t-complex protein 1, zeta subunit, putative	20	chap
Tb927.10.6510	Tb10.70.0280	chaperonin Hsp60, mitochondrial precursor	24	chap
Tb927.11.880	Tb11.03.0250	cyclophilin a,cyclophilin type peptidyl-prolyl cis-trans isomerase	30	chap
Tb927.10.8230	Tb10.6k15.2290	protein disulfide isomerase,bloodstream-specific protein 2 precursor	31	chap
Tb927.11.11330	Tb11.01.3110	heat shock protein 70	33	chap
Tb927.10.8190	Tb10.6k15.2330	t-complex protein 1, theta subunit, putative,CCT-theta, putative	33	chap
Tb927.9.8160	Tb09.211.0140	chaperone protein DNAJ, putative	36	chap
Tb927.7.5790	Tb927.7.5790	protein disulfide isomerase, putative	45	chap
Tb927.10.8830	Tb10.6k15.1690	hypothetical protein, conserved	45	chap
Tb927.5.1520	Tb927.5.1520	heat shock protein HslVU, ATPase subunit HslU, putative	47	chap
Tb927.9.11270	Tb09.211.2570	t-complex protein 1, eta subunit, putative,t-complex protein 1 (eta subunit), putative	49	chap
Tb927.11.16760	Tb11.01.8510	t-complex protein 1, alpha subunit, putative	49	chap
Tb927.11.1900	Tb11.42.0003	t-complex protein 1, beta subunit, putative	49	chap
Tb927.10.1060	Tb10.70.7050	t-complex protein 1, delta subunit, putative	49	chap
Tb927.11.14250	Tb11.01.5860	t-complex protein 1, epsilon subunit, putative	49	chap
Tb927.8.3150	Tb927.8.3150	t-complex protein 1 gamma subunit, putative	49	chap
Tb927.11.7510	Tb11.02.5500	glucose-regulated protein 78, putative,luminal binding protein 1 (BiP), putative	52	chap
Tb927.9.10950	Tb09.211.2290	chaperone protein DNAJ, putative	54	chap
Tb927.9.4500	Tb09.160.3090	heat shock protein, putative,HSP70-like protein	56	chap
Tb927.7.4770	Tb927.7.4770	cyclophilin-type peptidyl-prolyl cis-trans isomerase, putative	56	chap
Tb927.10.13630	Tb10.05.0080	glucosidase, putative	16	CHO
Tb927.3.5660	Tb927.3.5660	UDP-Gal or UDP-GlcNAc-dependent glycosyltransferase, putative	16	CHO
Tb927.11.14780	Tb11.01.6410	phosphomannose isomerase, putative	32	CHO
Tb927.4.1360	Tb927.4.1360	hypothetical protein, conserved	32	CHO
Tb927.7.5560	Tb927.7.5560	glucosamine-fructose-6-phosphate aminotransferase, putative	37	CHO
Tb927.2.3370	Tb927.2.3370	UDP-Gal or UDP-GlcNAc-dependent glycosyltransferase, putative	39	CHO
Tb927.4.2410	Tb927.4.2410	hypothetical protein, conserved	40	CHO
Tb927.10.1490	Tb10.70.6480	hypothetical protein, conserved	43	CHO
Tb927.10.2570	Tb10.70.5100	lysosomal alpha-mannosidase precursor, putative	53	CHO
Tb927.7.400	Tb927.7.400	hypothetical protein, conserved	53	CHO
Tb927.7.6850	Tb927.7.6850	trans-sialidase	55	CHO
Tb927.8.2660	Tb927.8.2660	hypothetical protein, conserved	60	CHO
Tb927.10.11440	Tb10.26.0510	CYC2-like cyclin, putative,G1 cyclin CycE4, putative,G1 cyclin CycE4, putative	7	cyc
Tb927.11.780	Tb11.03.0350	hypothetical protein, conserved	12	cyc
Tb927.10.10330	Tb10.406.0610	hypothetical protein, conserved	19	cyc
Tb927.8.6350	Tb927.8.6350	CYC2-like cyclin, putative	39	cyc
Tb927.11.14080	Tb11.01.5660	cyclin 2,G1 cyclin	42	cyc
Tb927.8.6340	Tb927.8.6340	CYC2-like cyclin, putative	44	cyc
Tb927.9.9730	Tb09.211.1310	hypothetical protein, conserved	51	cyc
Tb927.5.2090	Tb927.5.2090	kinesin, putative	2	cyskel
Tb927.11.8170	Tb11.01.0380	protein kinase, putative	2	cyskel
Tb927.6.4390	Tb927.6.4390	kinesin, putative	16	cyskel
Tb927.4.3380	Tb927.4.3380	myosin IB heavy chain, putative	16	cyskel
Tb927.8.6980	Tb927.8.6980	hypothetical protein, conserved	31	cyskel
Tb927.7.3370	Tb927.7.3370	hypothetical protein, conserved	31	cyskel
Tb927.7.4110	Tb927.7.4110	kinesin, putative	41	cyskel
Tb927.10.14890	Tb10.61.1750	C-terminal motor kinesin, putative	45	cyskel
Tb927.11.16310	Tb11.01.7990	myosin, putative,myosin heavy chain, putative	57	cyskel
Tb927.11.2490	Tb11.02.0090	kinesin, putative,Unc104-like kinesin, putative	59	cyskel
Tb927.4.560	Tb927.4.560	dynein heavy chain, putative	59	cyskel
Tb927.11.3440	Tb11.02.0930	hypothetical protein, conserved	1	DNA
Tb927.2.5610	Tb927.2.5610	hypothetical protein, conserved	4	DNA
Tb927.8.800	Tb927.8.800	hypothetical protein, conserved	8	DNA
Tb927.10.3750	Tb10.70.3610	hypothetical protein, conserved	8	DNA
Tb11.12.0001	Tb11.12.0001	DNA polymerase kappa, putative	19	DNA
Tb927.7.2310	Tb927.7.2310	DNA primase small subunit, putative	19	DNA
Tb927.3.3490	Tb927.3.3490	high mobility group protein, putative	20	DNA
Tb927.11.11540	Tb11.01.3390	DNA topoisomerase II, putative	22	DNA
Tb927.2.2670	Tb927.2.2670	histone H4, putative	30	DNA
Tb927.5.4240	Tb927.5.4240	histone H4, putative	30	DNA
Tb927.11.16400	Tb11.01.8090	kinetoplast DNA-associated protein, putative	30	DNA
Tb927.7.610	Tb927.7.610	DNA ligase, putative,mitochondrial DNA ligase homolog, putative	30	DNA
Tb927.10.10550	Tb10.406.0370	histone H2B, putative	30	DNA
Tb927.9.2800	Tb09.160.1490	hypothetical protein, conserved	31	DNA
Tb927.9.14330	Tb09.211.4840	mismatch repair protein PMS1, putative,mismatch repair protein	41	DNA
Tb927.11.8330	Tb11.01.0220	hypothetical protein, conserved	45	DNA
Tb927.4.4520	Tb927.4.4520	hypothetical protein, conserved	46	DNA
Tb927.4.2000	Tb927.4.2000	RuvB-like DNA helicase, putative,ATP-dependent DNA helicase, putative	49	DNA
Tb927.11.1980	Tb11.46.0009	hypothetical protein, conserved,zinc finger protein family member, putative	49	DNA
Tb927.7.4650	Tb927.7.4650	SNF2 DNA repair protein, putative	54	DNA
Tb927.7.1090	Tb927.7.1090	hypothetical protein, conserved	54	DNA
Tb927.6.1650	Tb927.6.1650	single strand-specific nuclease, putative	54	DNA
Tb927.4.4940	Tb927.4.4940	hypothetical protein, conserved	55	DNA
Tb927.3.830	Tb927.3.830	flap endonuclease-1 (FEN-1), putative	55	DNA
Tb927.8.3290	Tb927.8.3290	DNA polymerase zeta catalytic subunit, putative	57	DNA
Tb927.7.5210	Tb927.7.5210	hypothetical protein, conserved	3	enz
Tb927.10.5670	Tb10.70.1320	N-acetyltransferase subunit Nat1, putative	5	enz
Tb927.10.10000	Tb10.6k15.0280	hypothetical protein, conserved	17	enz
Tb927.11.1840	Tb11.39.0004	hypothetical protein, conserved	20	enz
Tb927.10.9990	Tb10.6k15.0290	hypothetical protein, conserved	22	enz
Tb927.8.5560	Tb927.8.5560	hypothetical protein, conserved	22	enz
Tb927.11.6700	Tb11.02.4535	hypothetical protein, conserved	22	enz
Tb927.6.1920	Tb927.6.1920	hypothetical protein, conserved	31	enz
Tb927.1.2230	Tb927.1.2230	calpain-like protein fragment, putative	32	enz
Tb927.1.2260	Tb927.1.2260	calpain-like protein fragment, putative	33	enz
Tb927.6.2740	Tb927.6.2740	pyridoxal kinase	35	enz
Tb927.2.4370	Tb927.2.4370	trypanothione synthetase	37	enz
Tb927.8.5080	Tb927.8.5080	hypothetical protein, conserved	48	enz
Tb927.5.2650	Tb927.5.2650	hypothetical protein, conserved	55	enz
Tb927.10.2610	Tb10.70.5060	hypothetical protein, conserved	56	enz
Tb927.11.1380	Tb11.47.0011	hypothetical protein, conserved	56	enz
Tb927.2.6180	Tb927.2.6180	iron/ascorbate oxidoreductase family protein, putative	23	enz
Tb927.9.140	Tb09.354.0050	hypothetical protein	9	ES1
Tb927.1.5120	Tb927.1.5120	expression site-associated gene (ESAG) protein, putative,expression site-associated gene 1 (ESAG1) protein, putative	56	ES1
Tb927.1.5110	Tb927.1.5110	expression site-associated gene 11 (ESAG11) protein, putative	59	ES 11
Tb927.6.500	Tb927.6.500	gene related to expression site-associated gene 2 (GRESAG2), putative	5	ES2
Tb927.11.14620	Tb11.01.6230	expression site-associated gene 2 (ESAG2) protein, putative	9	ES2
Tb11.01.6240	Tb11.01.6240	expression site-associated gene (ESAG) protein, putative,expression site-associated gene 2 (ESAG2) protein, putative	54	ES2
Tb927.5.4600	Tb927.5.4600	expression site-associated gene (ESAG) protein, putative,expression site-associated gene 3 (ESAG3) protein, putative	59	ES3
Tb927.5.330	Tb927.5.330	receptor-type adenylate cyclase GRESAG 4, putative,adenylyl cyclase, putative,ATP pyrophosphate-lyase, putative	4	ES4
Tb927.5.320	Tb927.5.320	receptor-type adenylate cyclase GRESAG 4, putative,adenylyl cyclase, putative	4	ES4
Tb927.4.4410	Tb927.4.4410	receptor-type adenylate cyclase GRESAG 4, putative	16	ES4
Tb927.8.7870	Tb927.8.7870	receptor-type adenylate cyclase GRESAG 4, putative	16	ES4
Tb927.4.4430	Tb927.4.4430	receptor-type adenylate cyclase GRESAG 4, putative	16	ES4
Tb927.8.7890	Tb927.8.7890	receptor-type adenylate cyclase GRESAG 4, putative	16	ES4
Tb927.8.7930	Tb927.8.7930	receptor-type adenylate cyclase GRESAG 4, putative	16	ES4
Tb927.7.6060	Tb927.7.6060	receptor-type adenylate cyclase GRESAG 4, putative	23	ES4
Tb927.10.16000	Tb10.61.0280	receptor-type adenylate cyclase GRESAG 4, putative,expression site-associated gene 4 (ESAG4) protein, putative	42	ES4
Tb927.7.7520	Tb927.7.7520	receptor-type adenylate cyclase GRESAG 4, putative	54	ES4
Tb927.7.7470	Tb927.7.7470	receptor-type adenylate cyclase GRESAG 4, putative	55	ES4
Tb927.4.4450	Tb927.4.4450	receptor-type adenylate cyclase GRESAG 4, putative	56	ES4
Tb927.11.1480	Tb11.27.0001	receptor-type adenylate cyclase GRESAG 4, putative	56	ES4
Tb927.7.6040	Tb927.7.6040	receptor-type adenylate cyclase GRESAG 4, putative	57	ES4
Tb927.7.7530	Tb927.7.7530	receptor-type adenylate cyclase GRESAG 4, putative	59	ES4
Tb927.6.270	Tb927.6.270	receptor-type adenylate cyclase GRESAG 4, pseudogene, putative,receptor-type adenylate cyclase GRESAG 4, degenerate	17	ES4
Tb927.2.1920	Tb927.2.1920	expression site-associated gene (ESAG) protein, putative,expression site-associated gene 5 (ESAG5) protein, putative	57	ES5
Tb927.5.4620	Tb927.5.4620	expression site-associated gene (ESAG) protein, putative,expression site-associated gene 9 (ESAG9) protein, putative	44	ES9
Tb927.9.7340	Tb09.160.5400	expression site-associated gene 9 (ESAG9) protein, putative	57	ES9
Tb927.1.5080	Tb927.1.5080	expression site-associated gene (ESAG) protein, putative,expression site-associated gene 9 (ESAG9) protein, putative	60	ES9
Tb927.3.1480	Tb927.3.1480	hypothetical protein, conserved	9	ESLRR
Tb927.4.1220	Tb927.4.1220	leucine-rich repeat protein (LRRP), putative	15	ESLRR
Tb927.11.17000	Tb11.01.8770	hypothetical protein, conserved,leucine-rich repeat protein (LRRP), putative	20	ESLRR
Tb927.11.5040	Tb11.02.2690	hypothetical protein, conserved,leucine-rich repeat protein (LRRP), putative	54	ESLRR
Tb927.9.2630	Tb09.160.1290	hypothetical protein, conserved	56	ESLRR
Tb927.11.3920	Tb11.02.1420	hypothetical protein, conserved	57	ESLRR
Tb927.2.1210	Tb927.2.1210	retrotransposon hot spot (RHS) protein, putative,retrotransposon hot spot protein 4 (RHS4), putative	25	ESRHS
Tb927.2.450	Tb927.2.450	retrotransposon hot spot (RHS) protein, putative,retrotransposon hot spot protein 4 (RHS4), putative	36	ESRHS
Tb927.1.5060	Tb927.1.5060	variant surface glycoprotein (VSG)-related, putative	2	ESVSG
Tb927.2.470	Tb927.2.470	retrotransposon hot spot (RHS) protein, putative,retrotransposon hot spot protein 4 (RHS4), putative	38	ESVSG
Tb927.3.1500	Tb927.3.1500	variant surface glycoprotein (VSG)-related, putative	41	ESVSG
Tb927.2.2060	Tb927.2.2060	variant surface glycoprotein (VSG)-related, putative	54	ESVSG
Tb927.1.5170	Tb927.1.5170	variant surface glycoprotein (VSG)-related, putative	59	ESVSG
Tb927.4.4050	Tb927.4.4050	ABC transporter, putative,70 kDa peroxisomal membrane protein	34	FA
Tb927.11.3350	Tb11.02.0850	phospholipid-transporting ATPase 1-like protein, putative	54	FA
Tb927.11.13000	Tb11.52.0018	phospholipid-transporting ATPase, putative	57	FA
Tb927.11.16480	Tb11.01.8200	enoyl-CoA hydratase/isomerase family protein, putative	5	FA deg
Tb927.1.4830	Tb927.1.4830	phospholipase A1	16	FA deg
Tb927.8.2540	Tb927.8.2540	3-ketoacyl-CoA thiolase, putative	47	FA deg
Tb927.3.2610	Tb927.3.2610	hypothetical protein, conserved	54	FA deg
Tb927.8.1420	Tb927.8.1420	acyl-CoA dehydrogenase, mitochondrial precursor, putative	55	FA deg
Tb927.3.3870	Tb927.3.3870	lipase domain protein, putative	57	FA deg
Tb927.4.4910	Tb927.4.4910	3,2-trans-enoyl-CoA isomerase, mitochondrial precursor, putative	7	FA ss
Tb927.9.9380	Tb09.211.1000	phosphatidylcholine:ceramide cholinephosphotransferase 2, putative	16	FA ss
Tb927.11.13650	Tb11.01.5225	cytochrome b5, putative	18	FA ss
Tb927.11.15150	Tb11.01.6800	1-acyl-sn-glycerol-3-phosphate acyltransferase protein, putative	21	FA ss
Tb927.7.1240	Tb927.7.1240	hypothetical protein, conserved	23	FA ss
Tb927.10.13930	Tb10.61.2970	phosphatidic acid phosphatase, putative	31	FA ss
Tb927.9.9410	Tb09.211.1030	phosphatidylcholine:ceramide cholinephosphotransferase 2, putative	32	FA ss
Tb927.11.10060	Tb11.01.1820	biotin--acetyl-CoA-carboxylase ligase, putative,biotin--protein ligase, putative	35	FA ss
Tb927.3.3360	Tb927.3.3360	acyltransferase, putative	37	FA ss
Tb927.11.13220	Tb11.01.4790	phospholipid:diacylglycerol acyltransferase-like protein	39	FA ss
Tb927.4.1120	Tb927.4.1120	hypothetical protein, conserved	40	FA ss
Tb927.10.3260	Tb10.70.4200	fatty acyl CoA synthetase, putative,Long-chain-fatty-acid--CoA ligase 4, putative	45	FA ss
Tb927.8.7730	Tb927.8.7730	hypothetical protein, conserved	47	FA ss
Tb927.7.4170	Tb927.7.4170	fatty acid elongase, putative	48	FA ss
Tb927.3.3900	Tb927.3.3900	carnitine O-palmitoyltransferase II, putative	51	FA ss
Tb927.8.1720	Tb927.8.1720	phosphatidylglycerophosphate synthase-like protein, putative	51	FA ss
Tb927.11.2230	Tb11.18.0006	carnitine O-acetyltransferase, putative	54	FA ss
Tb927.3.860	Tb927.3.860	acyl carrier protein, mitochondrial precursor, putative	55	FA ss
Tb927.10.7100	Tb10.6k15.3610	delta-6 fatty acid desaturase, putative	55	FA ss
Tb927.2.3080	Tb927.2.3080	fatty acid desaturase, putative,oleate desaturase, putative	56	FA ss
Tb927.4.2080	Tb927.4.2080	hypothetical protein, conserved	6	flag
Tb927.8.5470	Tb927.8.5470	flagellar calcium-binding protein,17 kDa calflagin,17 kDa calcimedin	6	flag
Tb927.8.5440	Tb927.8.5440	flagellar calcium-binding protein,24 kDa calflagin,24 kDa calcimedin	6	flag
Tb927.11.7600	Tb11.02.5590	hypothetical protein, conserved	12	flag
Tb927.8.4010	Tb927.8.4010	flagellum-adhesion glycoprotein	17	flag
Tb927.8.5460	Tb927.8.5460	flagellar calcium-binding protein,44 kDa calflagin,44 kDa calcimedin	20	flag
Tb927.8.4990	Tb927.8.4990	69 kDa paraflagellar rod protein,PFR2	30	flag
Tb927.3.4310	Tb927.3.4310	73 kDa paraflagellar rod protein,PFR1	30	flag
Tb927.11.7560	Tb11.02.5550	hypothetical protein, conserved,predicted WD40 repeat protein	30	flag
Tb927.11.15100	Tb11.01.6740	paraflagellar rod protein	30	flag
Tb927.11.13500	Tb11.01.5100	paraflagellar rod component, putative	30	flag
Tb927.5.4480	Tb927.5.4480	paraflagellar rod component Par4, putative	30	flag
Tb927.11.1430	Tb11.47.0006	hypothetical protein, conserved	30	flag
Tb927.3.930	Tb927.3.930	dynein heavy chain, putative	30	flag
Tb927.4.870	Tb927.4.870	dynein heavy chain, putative	30	flag
Tb927.11.18680	Tb11.50.0007	dynein light chain, putative,dynein light chain LC8, putative	30	flag
Tb927.11.3250	Tb11.02.0760	dynein heavy chain, putative	30	flag
Tb927.8.6240	Tb927.8.6240	hypothetical protein, conserved	30	flag
Tb927.1.4310	Tb927.1.4310	hypothetical protein, conserved	30	flag
Tb927.10.2190	Tb10.70.5560	hypothetical protein, conserved	30	flag
Tb927.10.11300	Tb10.26.0680	hypothetical protein, conserved	30	flag
Tb927.10.8940	Tb10.6k15.1500	hypothetical protein, conserved	30	flag
Tb927.11.2610	Tb11.02.0210	hypothetical protein, conserved	30	flag
Tb927.8.6660	Tb927.8.6660	hypothetical protein, conserved	30	flag
Tb927.11.11010	Tb11.01.2800	hypothetical protein, conserved	30	flag
Tb927.11.14880	Tb11.01.6510	hypothetical protein, conserved	30	flag
Tb927.3.3000	Tb927.3.3000	flagellar transport protein, putative	31	flag
Tb927.10.14150	Tb10.61.2670	hypothetical protein, conserved	31	flag
Tb927.4.4130	Tb927.4.4130	hypothetical protein, conserved	31	flag
Tb927.10.14490	Tb10.61.2220	hypothetical protein, conserved	31	flag
Tb927.1.3310	Tb927.1.3310	hypothetical protein, conserved	34	flag
Tb927.3.3750	Tb927.3.3750	hypothetical protein, conserved	34	flag
Tb927.11.15730	Tb11.01.7370	hypothetical protein, conserved	40	flag
Tb927.8.4110	Tb927.8.4110	flagellum-adhesion glycoprotein, putative	45	flag
Tb927.8.3250	Tb927.8.3250	dynein heavy chain, putative	46	flag
Tb927.10.9830	Tb10.6k15.0480	hypothetical protein, conserved	47	flag
Tb927.8.4060	Tb927.8.4060	flagellum-adhesion glycoprotein, putative	48	flag
Tb927.1.2670	Tb927.1.2670	axoneme central apparatus protein,flagellar protein PF16	49	flag
Tb927.4.1300	Tb927.4.1300	hypothetical protein, conserved	49	flag
Tb927.10.15760	Tb10.61.0540	hypothetical protein, conserved	49	flag
Tb927.11.2430	Tb11.02.0030	dynein heavy chain, putative	54	flag
Tb927.5.2930	Tb927.5.2930	hypothetical protein, conserved	55	flag
Tb927.11.6250	Tb11.02.4120	hypothetical protein, conserved	55	flag
Tb927.10.6880	Tb10.6k15.3850	glyceraldehyde 3-phosphate dehydrogenase, cytosolic	6	glyc
Tb927.10.2020	Tb10.70.5800	hexokinase	12	glyc
Tb927.9.11600	Tb09.211.2740	Gim5B protein,glycosomal membrane protein	12	glyc
Tb927.11.6280	Tb11.02.4150	pyruvate phosphate dikinase	17	glyc
Tb927.8.3530	Tb927.8.3530	glycerol-3-phosphate dehydrogenase [NAD+], glycosomal	20	glyc
Tb927.10.2010	Tb10.70.5820	hexokinase	20	glyc
Tb927.10.7930	Tb10.6k15.2620	2,3-bisphosphoglycerate-independent phosphoglycerate mutase	20	glyc
Tb927.11.11520	Tb11.01.3370	glycosomal membrane protein, putative	20	glyc
Tb927.10.2530	Tb10.70.5150	adenylate kinase, putative	21	glyc
Tb927.11.5440	Tb11.02.3120	malic enzyme, putative	32	glyc
Tb927.11.5520	Tb11.02.3210	triosephosphate isomerase	33	glyc
Tb927.2.4210	Tb927.2.4210	glycosomal phosphoenolpyruvate carboxykinase,glycosomal protein P60	33	glyc
Tb927.5.930	Tb927.5.930	NADH-dependent fumarate reductase	47	glyc
Tb927.10.830	Tb10.70.7330	adenylate kinase, putative	48	glyc
Tb927.9.6170	Tb09.160.4560	arginine kinase	49	glyc
Tb927.3.4500	Tb927.3.4500	fumarate hydratase, putative	55	glyc
Tb927.10.15410	Tb10.61.0980	glycosomal malate dehydrogenase	55	glyc
Tb927.8.6170	Tb927.8.6170	transketolase, putative	4	glycPPP
Tb927.11.8970	Tb11.01.0700	ribose 5-phosphate isomerase, putative	20	glycPPP
Tb927.9.12110	Tb09.211.3180	6-phosphogluconate dehydrogenase, decarboxylating, putative	31	glycPPP
Tb927.11.9700	Tb11.01.1465	nascent polypeptide associated complex alpha subunit, putative	3	glycBS
Tb927.6.4300	Tb927.6.4300	glyceraldehyde 3-phosphate dehydrogenase, glycosomal	30	glycBS
Tb927.9.12590	Tb09.211.3560	glycerol kinase, glycosomal	30	glycBS
Tb927.10.2890	Tb10.70.4740	enolase	30	glycBS
Tb927.3.3270	Tb927.3.3270	ATP-dependent phosphofructokinase,6-phospho-1-fructokinase	31	glycBS
Tb927.10.14140	Tb10.61.2680	pyruvate kinase 1	31	glycBS
Tb927.1.3830	Tb927.1.3830	glucose-6-phosphate isomerase, glycosomal	31	glycBS
Tb927.10.5620	Tb10.70.1370	fructose-bisphosphate aldolase, glycosomal	31	glycBS
Tb927.11.7380	Tb11.02.5280	glycerol-3-phosphate dehydrogenase, putative	31	glycBS
Tb927.10.8450	Tb10.6k15.2030	glucose transporter,glucose transporter 1E	31	glycBS
Tb927.1.700	Tb927.1.700	phosphoglycerate kinase	45	glycBS
Tb927.10.14160	Tb10.61.2650	aquaglyceroporin (small solute channel), putative	45	glycBS
Tb927.10.13860	Tb10.61.3060	GPI-anchor transamidase subunit 8 (GPI8),cysteine peptidase, Clan CD, family C13	19	GPI
Tb927.2.6000	Tb927.2.6000	glycosylphosphatidylinositol-specific phospholipase C,VSG lipase	45	GPI
Tb927.10.8900	Tb10.6k15.1570	ethanolaminephosphotransferase, putative	52	GPI
Tb927.10.4780	Tb10.70.2420	GPI inositol deacylase precursor	59	GPI
Tb927.10.14550	Tb10.61.2130	ATP-dependent DEAD/H RNA helicase, putative	4	helicase
Tb927.8.1510	Tb927.8.1510	ATP-dependent DEAD/H RNA helicase, putative	13	helicase
Tb927.10.6260	Tb10.70.0570	ATP-dependent DEAD/H RNA helicase, putative	18	helicase
Tb927.10.7080	Tb10.6k15.3650	ATP-dependent DEAD/H RNA helicase, putative,RNA helicase, putative	19	helicase
Tb927.10.15250	Tb10.61.1260	hypothetical protein, conserved	30	helicase
Tb927.10.540	Tb10.70.7730	ATP-dependent DEAD/H RNA helicase, putative,DEAD box RNA helicase, putative	30	helicase
Tb927.1.3070	Tb927.1.3070	hypothetical protein, conserved	47	helicase
Tb927.11.4980	Tb11.02.2620	ATP-dependent DEAD/H RNA helicase, putative,ATP-dependent RNA helicase, putative	50	helicase
Tb927.10.3990	Tb10.70.3290	ATP-dependent DEAD-box RNA helicase, putative,DHH1	31	helicase
Tb927.2.3270	Tb927.2.3270	65 kDa invariant surface glycoprotein	54	ISG
Tb927.11.1470	Tb11.47.0001	65 kDa invariant surface glycoprotein-like protein	54	ISG
Tb927.5.360	Tb927.5.360	75 kDa invariant surface glycoprotein	54	ISG
Tb927.5.1410	Tb927.5.1410	64 kDa invariant surface glycoprotein	56	ISG
Tb927.2.3280	Tb927.2.3280	65 kDa invariant surface glycoprotein	59	ISG
Tb927.5.350	Tb927.5.350	75 kDa invariant surface glycoprotein, putative	59	ISG
Tb927.11.11680	Tb11.01.3550	2-oxoglutarate dehydrogenase E2 component, putative	4	mit CAC
Tb927.10.7410	Tb10.6k15.3250	succinyl-CoA ligase [GDP-forming] beta-chain, putative	4	mit CAC
Tb927.3.2230	Tb927.3.2230	succinyl-CoA synthetase alpha subunit, putative	4	mit CAC
Tb927.11.2690	Tb11.02.0290	succinyl-coA:3-ketoacid-coenzyme A transferase, mitochondrial precursor, putative	4	mit CAC
Tb927.11.16730	Tb11.01.8470	dihydrolipoyl dehydrogenase	4	mit CAC
Tb927.10.7570	Tb10.6k15.3080	dihydrolipoamide acetyltransferase E2 subunit, putative	17	mit CAC
Tb927.8.6580	Tb927.8.6580	succinate dehydrogenase flavoprotein, putative	17	mit CAC
Tb927.9.5960	Tb09.160.4380	succinate dehydrogenase, putative	21	mit CAC
Tb927.10.2560	Tb10.70.5110	mitochondrial malate dehydrogenase	32	mit CAC
Tb927.10.3650	Tb10.70.3720	NADH-dependent fumarate reductase, putative	34	mit CAC
Tb927.11.9980	Tb11.01.1740	2-oxoglutarate dehydrogenase E1 component, putative	38	mit CAC
Tb927.11.1450	Tb11.47.0004	2-oxoglutarate dehydrogenase E1 component, putative	39	mit CAC
Tb927.8.3690	Tb927.8.3690	isocitrate dehydrogenase [NADP], mitochondrial precursor, putative	51	mit CAC
Tb927.5.2780	Tb927.5.2780	mitochondrial DNA polymerase beta	18	mit DNA
Tb927.10.6060	Tb10.70.0820	universal minicircle sequence binding protein (UMSBP), putative,DNA-binding protein HEXBP, putative,zinc finger protein	27	mit DNA
Tb927.10.6070	Tb10.70.0800	universal minicircle sequence binding protein (UMSBP), putative,predicted zinc finger protein	27	mit DNA
Tb927.11.5280	Tb11.02.2950	ATPase subunit 9, putative	18	mit F1
Tb927.8.2310	Tb927.8.2310	(H+)-ATPase G subunit, putative	30	mit F1
Tb927.10.1570	Tb10.70.6340	ATPase subunit 9, putative	32	mit F1
Tb927.3.1380	Tb927.3.1380	ATP synthase beta chain, mitochondrial precursor,ATP synthase F1, beta subunit	47	mit F1
Tb927.7.7430	Tb927.7.7430	ATP synthase alpha chain, mitochondrial precursor,ATP synthase F1, alpha subunit	50	mit F1
Tb927.9.6060	Tb09.160.4440	hypothetical protein, conserved	38	mit Fe
Tb927.9.7980	Tb09.211.0040	hypothetical protein, conserved	32	mit imp
Tb927.6.3750	Tb927.6.3750	heat shock 70 kDa protein, mitochondrial precursor, putative	35	mit imp
Tb927.5.1060	Tb927.5.1060	mitochondrial processing peptidase, beta subunit, putative,metallo-peptidase, Clan ME, Family M16	55	mit imp
Tb927.10.12840	Tb10.389.0690	mitochondrial carrier protein, putative,mitochondrial 2-oxoglutarate/malate carrier protein, putative	17	mit MCP
Tb927.11.5290	Tb11.02.2960	mitochondrial carrier protein, putative	21	mit MCP
Tb927.10.14830	Tb10.61.1820	mitochondrial carrier protein, putative,ADP/ATP translocase 1, putative	35	mit MCP
Tb927.2.2970	Tb927.2.2970	mitochondrial carrier protein, putative	38	mit MCP
Tb927.7.2230	Tb927.7.2230	hypothetical protein, conserved	43	mit MCP
Tb927.9.10310	Tb09.211.1750	mitochondrial carrier protein, putative,mitochondrial phosphate transporter, putative	49	mit MCP
Tb927.7.3940	Tb927.7.3940	mitochondrial carrier protein, putative,ADP/ATP mitochondrial translocase, putative,adenine nucleotide mitochondrial translocator, putative	55	mit MCP
Tb927.9.5900	Tb09.160.4310	glutamate dehydrogenase	17	mit pro
Tb927.10.3210	Tb10.70.4280	delta-1-pyrroline-5-carboxylate dehydrogenase, putative	34	mit pro
Tb927.7.210	Tb927.7.210	proline dehydrogenase	34	mit pro
Tb927.10.12700	Tb10.389.0890	pyruvate dehydrogenase E1 alpha subunit, putative	4	mit pyr
Tb927.3.1790	Tb927.3.1790	pyruvate dehydrogenase E1 beta subunit, putative	38	mit pyr
Tb927.10.2350	Tb10.70.5380	pyruvate dehydrogenase complex E3 binding protein, putative	51	mit pyr
Tb927.11.4680	Tb11.02.2280	hypothetical protein, conserved	4	mit resp
Tb927.5.450	Tb927.5.450	NADH-ubiquinone oxidoreductase, mitochondrial, putative	7	mit resp
Tb927.9.1440	Tb09.160.0430	hypothetical protein, conserved	16	mit resp
Tb927.10.280	Tb10.100.0160	cytochrome oxidase subunit VI	18	mit resp
Tb927.10.4130	Tb10.70.3150	NADH-ubiquinone oxidoreductase complex I subunit, putative,NDUFA5/B13 subunit, putative	32	mit resp
Tb927.3.1410	Tb927.3.1410	cytochrome oxidase subunit VII	32	mit resp
Tb927.4.4620	Tb927.4.4620	cytochrome oxidase subunit VIII	32	mit resp
Tb927.8.5120	Tb927.8.5120	cytochrome c	33	mit resp
Tb927.8.1890	Tb927.8.1890	cytochrome c1, heme protein, mitochondrial precursor	33	mit resp
Tb927.9.14160	Tb09.211.4700	reiske iron-sulfur protein , mitochondrial precursor	33	mit resp
Tb927.10.9440	Tb10.6k15.0960	NADH dehydrogenase	38	mit resp
Tb927.11.13140	Tb11.01.4702	cytochrome oxidase subunit X	50	mit resp
Tb927.1.4100	Tb927.1.4100	cytochrome oxidase subunit IV	55	mit resp
Tb927.10.8320	Tb10.6k15.2180	cytochrome oxidase subunit IX	55	mit resp
Tb927.1.3030	Tb927.1.3030	RNA editing ligase,RNA-editing complex protein,KREL2	18	mit RNA
Tb927.5.1710	Tb927.5.1710	ribonucleoprotein p18, mitochondrial precursor, putative	47	mit RNA
Tb927.9.7170	Tb09.160.5240	hypothetical protein, conserved	51	mit RNA
Tb927.11.8870	Tb11.01.0610	mitochondrial DEAD box protein,KREH1	55	mit RNA
Tb927.11.7900	Tb11.02.5770	mitochondrial RNA binding protein,RBP16,RNA-binding protein of 16 kDa	55	mit RNA
Tb927.9.7190	Tb09.160.5260	oxidoreductase, putative	18	mitenz
Tb927.4.3300	Tb927.4.3300	mitochondrial ATP-dependent zinc metallopeptidase, putative,metallo-peptidase, Clan MA(E) Family M41	34	mitenz
Tb927.10.14860	Tb10.61.1790	hypothetical protein, conserved	47	mitenz
Tb927.6.2010	Tb927.6.2010	hypothetical protein, conserved	47	mitenz
Tb927.10.7090	Tb10.6k15.3640	alternative oxidase	54	mitenz
Tb927.8.1610	Tb927.8.1610	major surface protease gp63, putative,GP63, putative,metallopeptidase, putative	13	MSP
Tb927.10.2410	Tb10.70.5290	major surface protease gp63, putative,surface protease homologue	15	MSP
Tb927.8.1630	Tb927.8.1630	major surface protease gp63, putative,GP63, putative,metallopeptidase, putative	17	MSP
Tb927.11.7620	Tb11.02.5610	Gp63-1 surface protease homolog, putative	19	MSP
Tb927.1.3050	Tb927.1.3050	hypothetical protein, conserved	5	nuc
Tb927.9.11110	Tb09.211.2420	PRP8 protein homologue,U5 snRNA-associated splicing factor	5	nuc
Tb927.9.8200	Tb09.211.0180	hypothetical protein, conserved	5	nuc
Tb927.6.2850	Tb927.6.2850	ESAG8-associated protein, putative	30	nuc
Tb927.3.2470	Tb927.3.2470	RNA-binding protein, putative,pumillio RNA binding protein 8, putative	5	nucleol
Tb927.11.14960	Tb11.01.6600	hypothetical protein, conserved	5	nucleol
Tb927.8.3750	Tb927.8.3750	nucleolar protein, putative	5	nucleol
Tb927.1.880	Tb927.1.880	hypothetical protein, conserved	5	nucleol
Tb927.4.3840	Tb927.4.3840	nucleolar protein, putative	5	nucleol
Tb927.10.7500	Tb10.6k15.3160	fibrillarin	5	nucleol
Tb927.2.4550	Tb927.2.4550	FtsJ cell division protein, putative	5	nucleol
Tb927.11.16130	Tb11.01.7800	nucleoside diphosphate kinase	3	nucleotide
Tb927.10.9080	Tb10.6k15.1350	pteridine transporter, putative	4	nucleotide
Tb927.11.3030	Tb11.02.0530	phosphoribosylpyrophosphate synthetase, putative	5	nucleotide
Tb927.3.2960	Tb927.3.2960	inosine-adenosine-guanosine-nucleosidehydrolase,IAG-nucleoside hydrolase	6	nucleotide
Tb927.11.3610	Tb11.02.1100	nucleobase/nucleoside transporter 8.1,nucleobase transporter	18	nucleotide
Tb927.7.7040	Tb927.7.7040	methylthioadenosine phosphorylase, putative	20	nucleotide
Tb927.7.1780	Tb927.7.1780	adenine phosphoribosyltransferase, putative	20	nucleotide
Tb927.10.1470	Tb10.70.6540	hypoxanthine-guanine phosphoribosyltransferase	25	nucleotide
Tb927.11.7040	Tb11.02.4890	pterin-4-alpha-carbinolamine dehydratase, putative	26	nucleotide
Tb927.11.7570	Tb11.02.5560	hypothetical protein, conserved	28	nucleotide
Tb927.10.11700	Tb10.26.0200	guanylate kinase, putative	31	nucleotide
Tb927.10.1390	Tb10.70.6660	hypoxanthine-guanine phosphoribosyltransferase, putative	33	nucleotide
Tb927.5.3800	Tb927.5.3800	glutamine hydrolysing (not ammonia-dependent) carbomoyl phosphate synthase, putative	34	nucleotide
Tb927.1.1240	Tb927.1.1240	cytidine triphosphate synthase, putative	34	nucleotide
Tb927.7.210	Tb927.7.2100	GMP synthase, putative,glutamine amidotransferase, putative	35	nucleotide
Tb927.7.2100	Tb927.7.2100	GMP synthase, putative,glutamine amidotransferase, putative	35	nucleotide
Tb927.8.3620	Tb927.8.3620	folate transporter, putative,expression site-associated gene 10 (ESAG10) protein, putative	37	nucleotide
Tb927.9.12790	Tb09.211.3740	hypothetical protein, conserved	39	nucleotide
Tb927.11.7840	Tb11.02.5720	ribonucleoside-diphosphate reductase large chain	49	nucleotide
Tb927.7.1790	Tb927.7.1790	adenine phosphoribosyltransferase, putative	51	nucleotide
Tb927.11.3850	Tb11.02.1340	AMP deaminase, putative	59	nucleotide
Tb927.6.490	Tb927.6.490	procyclin associated gene 3 (PAG3) protein,procyclin PARP A,procyclic acidic repetitive protein A	21	procyc
Tb927.10.10230	Tb10.6k15.0050	procyclin-associated gene 5 (PAG5) protein	33	procyc
Tb927.10.10240	Tb10.6k15.0040	procyclin-associated gene 1 (PAG1) protein	33	procyc
Tb927.10.7160	Tb10.6k15.3540	procyclin-associated gene 1 (PAG1) protein, putative	33	procyc
Tb927.10.10220	Tb10.6k15.0060	procyclin-associated gene 2 (PAG2) protein	33	procyc
Tb927.10.10210	Tb10.6k15.0070	procyclin-associated gene 4 (PAG4) protein	33	procyc
Tb927.5.2160	Tb927.5.2160	hypothetical protein, conserved	50	procyc
Tb927.11.14600	Tb11.01.6210	procyclin-associated gene 2-like protein, putative	54	procyc
Tb927.11.14610	Tb11.01.6220	procyclin-associated gene 4 (PAG4) protein, putative	56	procyc
Tb927.10.5680	Tb10.70.1310	procyclin-associated gene 1 (PAG1) protein, putative	58	procyc
Tb927.10.10250	Tb10.6k15.0030	EP2 procyclin	50	procyc
Tb927.6.520	Tb927.6.520	EP3-2 procyclin,PARP A-beta,surface protein EP3-3 procyclin precursor,procyclic form specific polypeptide A-beta precursor	50	procyc
Tb927.6.480	Tb927.6.480	EP3-2 procyclin,PARP A-beta,surface protein EP3-2,surface protein EP3-2 procyclin precursor,procyclic form specific polypeptide A-beta precursor	50	procyc
Tb927.6.510	Tb927.6.510	GPEET2 procyclin precursor,PARP A-alpha,procyclin A-alpha,procyclic form specific polypeptide A-alpha precursor	50	procyc
Tb927.5.2260	Tb927.5.2260	hypothetical protein, conserved	50	procyc
Tb927.5.2170	Tb927.5.2170	hypothetical protein, conserved	50	procyc
Tb927.5.2230	Tb927.5.2230	hypothetical protein, conserved	50	procyc
Tb927.7.6270	Tb927.7.6270	peptidase T, putative,aminotripeptidase, putative	4	protease
Tb927.10.4080	Tb10.70.3190	hypothetical protein, conserved	7	protease
Tb927.7.4060	Tb927.7.4060	calpain-like cysteine peptidase, putative,cysteine peptidase, Clan CA, family C2, putative	21	protease
Tb927.7.4940	Tb927.7.4940	oligopeptidase B protein, putative,serine peptidase, clan SC, family S9A-like protein	32	protease
Tb927.8.8330	Tb927.8.8330	calpain, putative,cysteine peptidase, putative	34	protease
Tb927.1.2120	Tb927.1.2120	calpain, putative,cysteine peptidase, Clan CA, family C2, putative	34	protease
Tb927.11.1130	Tb11.v4.0001	hypothetical protein	42	protease
Tb927.11.2500	Tb11.02.0100	carboxypeptidase, putative,metallo-peptidase, Clan MA(E) Family M32	43	protease
Tb927.10.2440	Tb10.70.5250	metacaspase MCA4,cysteine peptidase, Clan CD, family C13, putative	45	protease
Tb927.11.4190	Tb11.02.1670	hypothetical protein, conserved	47	protease
Tb927.10.1040	Tb10.70.7090	serine carboxypeptidase III precursor, putative,serine carboxypeptidase (CBP1) precursor, putative,serine peptidase, Clan SC, Family S10	48	protease
Tb927.10.14790	Tb10.61.1870	aminopeptidase, putative,metallo-peptidase, Clan MG, Family M24	49	protease
Tb927.7.4070	Tb927.7.4070	calpain-like cysteine peptidase, putative,cysteine peptidase, Clan CA, family C2, putative	50	protease
Tb927.6.560	Tb927.6.560	cysteine peptidase C (CPC),CPC cysteine peptidase, Clan CA, family C1, Cathepsin B-like	54	protease
Tb927.8.5050	Tb927.8.5050	hypothetical protein, conserved	54	protease
Tb927.9.8260	Tb09.211.0220	rhomboid-like protein,serine peptidase, Clan S-, family S54, putative	55	protease
Tb927.11.14530	Tb11.01.6130	hypothetical protein, conserved	58	protease
Tb927.3.4230	Tb927.3.4230	subtilisin-like serine peptidase,serine peptidase, clan SB, family S8-like protein	59	protease
Tb927.2.4710	Tb927.2.4710	RNA-binding protein, putative	3	RBP
Tb927.9.9290	Tb09.211.0930	polyadenylate-binding protein 1, putative,PABP1	5	RBP
Tb927.11.950	Tb11.03.0170	RNA-binding protein, putative,DRBD14	6	RBP
Tb927.11.14220	Tb11.01.5820	hypothetical protein, conserved	14	RBP
Tb927.10.12780	Tb10.389.0770	hypothetical protein, conserved,zinc finger protein family member, putative	17	RBP
Tb927.11.12100	Tb11.01.3915	RNA-binding protein, putative,RBP5	21	RBP
Tb927.10.12740	Tb10.389.0830	hypothetical protein, conserved,zinc finger protein family memeber, putative	24	RBP
Tb927.7.4730	Tb927.7.4730	RNA-binding protein, putative,pumillio/PUF RNA binding protein 5, putative	31	RBP
Tb927.7.2680	Tb927.7.2680	hypothetical protein, conserved,zinc finger protein family member, putative	32	RBP
Tb927.8.4450	Tb927.8.4450	RNA-binding protein, putative	32	RBP
Tb927.3.1030	Tb927.3.1030	hypothetical protein, conserved	34	RBP
Tb927.10.2370	Tb10.70.5360	La protein,RNA-binding protein, putative	34	RBP
Tb927.7.2140	Tb927.7.2140	hypothetical protein,zinc finger protein family member, putative	36	RBP
Tb927.8.990	Tb927.8.990	RNA-binding protein, putative	37	RBP
Tb927.7.2660	Tb927.7.2660	hypothetical protein, conserved,zinc finger protein family member, putative	43	RBP
Tb927.10.12800	Tb10.389.0740	hypothetical protein, conserved,zinc finger protein family member, putative	45	RBP
Tb927.9.12360	Tb09.211.3370	hypothetical protein, conserved	47	RBP
Tb927.1.2600	Tb927.1.2600	pumillio RNA binding protein, putative	49	RBP
Tb927.8.710	Tb927.8.710	RNA-binding protein, putative	49	RBP
Tb927.10.310	Tb10.100.0190	pumillio RNA binding protein, putative	51	RBP
Tb927.11.16550	Tb11.01.8270	hypothetical protein, conserved,zinc finger protein family member, putative	52	RBP
Tb927.11.12120	Tb11.01.3940	RNA-binding protein, putative	52	RBP
Tb927.11.8470	Tb11.01.0090	hypothetical protein, conserved,zinc finger protein family member, putative	53	RBP
Tb927.7.3730	Tb927.7.3730	RNA-binding protein, putative	54	RBP
Tb927.8.2780	Tb927.8.2780	RNA-binding protein RBP10, putative	54	RBP
Tb927.6.3480	Tb927.6.3480	RNA-binding protein, putative	56	RBP
Tb927.5.810	Tb927.5.810	hypothetical protein, conserved,zinc finger protein family member, putative	58	RBP
Tb927.10.12660	Tb10.389.0940	pumillio RNA binding protein, putative,RNA-binding regulatory protein (pumilio family), putative	59	RBP
Tb927.2.3880	Tb927.2.3880	heterogeneous nuclear ribonucleoprotein H/F, putative	60	RBP
Tb927.10.5250	Tb10.70.1850	hypothetical protein, conserved,zinc finger protein family member, putative	60	RBP
Tb927.7.3500	Tb927.7.3500	glutathione-S-transferase/glutaredoxin,putative	4	redox
Tb927.4.2450	Tb927.4.2450	thioredoxin, putative	16	redox
Tb927.10.12370	Tb10.389.1360	gamma-glutamylcysteine synthetase	18	redox
Tb927.10.510	Tb10.70.7770	hypothetical protein, conserved	18	redox
Tb927.6.4470	Tb927.6.4470	prozyme,S-adenosylmethionine decarboxylaseregulator	21	redox
Tb927.9.7770	Tb09.v1.0380	spermidine synthase, putative	21	redox
Tb927.11.15910	Tb11.01.7550	iron superoxide dismutase	30	redox
Tb927.9.5840	Tb09.160.4280	tryparedoxin peroxidase	33	redox
Tb927.7.7500	Tb927.7.7500	iron/ascorbate oxidoreductase family protein, putative	35	redox
Tb927.11.14170	Tb11.01.5760	hypothetical protein, conserved	39	redox
Tb927.7.4260	Tb927.7.4260	hypothetical protein, conserved	45	redox
Tb927.7.1120	Tb927.7.1120	trypanothione/tryparedoxin dependent peroxidase 1, cytosolic,glutathione peroxidase-like protein 1	45	redox
Tb927.5.950	Tb927.5.950	thioredoxin-like protein	55	redox
Tb927.7.1130	Tb927.7.1130	trypanothione/tryparedoxin dependent peroxidase 2,glutathione peroxidase-like 2	56	redox
Tb927.10.6630	Tb10.70.0140	ATP-dependent DEAD/H RNA helicase HEL64, putative	5	rib
Tb927.5.1770	Tb927.5.1770	hypothetical protein, conserved	16	rib
Tb927.7.270	Tb927.7.270	ribosome biogenesis protein, putative	18	rib
Tb927.11.6660	Tb11.02.4500	hypothetical protein, conserved	32	rib
Tb927.7.580	Tb927.7.580	GTP-binding protein, putative	34	rib
Tb927.8.760	Tb927.8.760	nucleolar RNA-binding protein	34	rib
Tb927.11.3120	Tb11.02.0620	nucleolar GTP-binding protein 1	35	rib
Tb927.10.14750	Tb10.61.1920	fibrillarin, putative	35	rib
Tb927.10.9780	Tb10.6k15.0530	ATP-dependent DEAD/H RNA helicase, putative,ATP-dependent RNA helicase, putative	47	rib
Tb927.5.4420	Tb927.5.4420	nucleolar RNA helicase II, putative,nucleolar RNA helicase Gu, putative	47	rib
Tb927.10.1720	Tb10.70.6180	ATP-dependent DEAD/H RNA helicase, putative	47	rib
Tb927.10.1630	Tb10.70.6290	ribonuclease L inhibitor, putative,ATP-binding cassette sub-family E, putative	47	rib
Tb927.4.3670	Tb927.4.3670	hypothetical protein, conserved	47	rib
Tb927.9.2470	Tb09.160.1160	nucleolar protein	49	rib
Tb927.11.14000	Tb11.01.5570	RNA-binding protein,NRBD1	55	rib
Tb927.10.5370	Tb10.70.1670	40S ribosomal protein S10, putative	3	ribprot
Tb927.1.3180	Tb927.1.3180	40S ribosomal protein S11, putative	3	ribprot
Tb927.10.560	Tb10.70.7695	40S ribosomal proteins S11, putative	3	ribprot
Tb927.10.8430	Tb10.6k15.2050	40S ribosomal protein S12, putative	3	ribprot
Tb927.3.4360	Tb927.3.4360	40S ribosomal protein S15a, putative	3	ribprot
Tb927.11.11830	Tb11.01.3676	40S ribosomal protein S17, putative	3	ribprot
Tb927.10.14710	Tb10.61.1960	40S ribosomal protein S2, putative	3	ribprot
Tb927.10.1090	Tb10.70.7020	40S ribosomal protein S23, putative	3	ribprot
Tb927.3.1370	Tb927.3.1370	40S ribosomal protein S25, putative	3	ribprot
Tb927.10.11540	Tb10.26.0370	40S ribosomal protein S3, putative	3	ribprot
Tb927.10.3940	Tb10.70.3360	40S ribosomal protein S3a, putative	3	ribprot
Tb927.9.15360	Tb09.244.2630	40S ribosomal protein S6, putative	3	ribprot
Tb927.10.190	Tb10.100.0080	40S ribosomal protein S6, putative	3	ribprot
Tb927.11.2060	Tb11.46.0001	60S acidic ribosomal subunit protein, putative	3	ribprot
Tb927.9.7590	Tb09.160.5580	60S ribosomal protein L11, putative	3	ribprot
Tb927.8.6030	Tb927.8.6030	60S ribosomal protein L12, putative	3	ribprot
Tb927.10.14580	Tb10.61.2090	60S ribosomal protein L17, putative	3	ribprot
Tb927.11.4820	Tb11.02.2430	60S ribosomal protein L17, putative	3	ribprot
Tb927.10.9880	Tb10.6k15.0410	60S ribosomal protein L18, putative	3	ribprot
Tb927.10.3840	Tb10.70.3510	60S ribosomal protein L18a, putative	3	ribprot
Tb927.5.1110	Tb927.5.1110	60S ribosomal protein L2, putative,60S ribosomal protein L8, putative	3	ribprot
Tb927.11.680	Tb11.50.0005	ribosomal protein L21E (60S), putative	3	ribprot
Tb927.10.5480	Tb10.70.1540	60S ribosomal protein L24, putative	3	ribprot
Tb927.8.6180	Tb927.8.6180	60S ribosomal protein L26, putative	3	ribprot
Tb927.9.14370	Tb09.211.4850	60S ribosomal protein L26, putative	3	ribprot
Tb927.9.15420	Tb09.244.2590	60S ribosomal protein L32	3	ribprot
Tb927.11.9730	Tb11.01.1480	60S ribosomal protein L34, putative	3	ribprot
Tb927.4.2180	Tb927.4.2180	60S ribosomal protein L35A, putative	3	ribprot
Tb927.3.5050	Tb927.3.5050	60S ribosomal protein L4	3	ribprot
Tb927.9.15150	Tb09.244.2730	60S ribosomal protein L5, putative	3	ribprot
Tb927.10.11390	Tb10.26.0560	60S ribosomal protein L6, putative	3	ribprot
Tb927.6.5040	Tb927.6.5040	ribosomal protein L15, putative	3	ribprot
Tb927.11.14130	Tb11.01.5720	ribosomal protein L18, putative	3	ribprot
Tb927.4.1860	Tb927.4.1860	ribosomal protein S19, putative	3	ribprot
Tb927.11.8200	Tb11.01.0355	ribosomal protein S26, putative	3	ribprot
Tb927.10.5030	Tb10.70.2170	ubiquitin/ribosomal protein S27a, putative	3	ribprot
Tb927.7.3680	Tb927.7.3680	ubiquitin/ribosomal protein S27a, putative	3	ribprot
Tb927.4.1100	Tb927.4.1100	ribosomal protein L21E (60S), putative	3	ribprot
Tb927.7.1740	Tb927.7.1740	60S ribosomal protein L7, putative	12	ribprot
Tb927.4.1000	Tb927.4.1000	hypothetical protein, conserved	12	ribprot
Tb927.4.1790	Tb927.4.1790	ribosomal protein L3, putative	17	ribprot
Tb927.11.6300	Tb11.02.4170	40S ribosomal protein S5, putative	20	ribprot
Tb927.11.6180	Tb11.02.4050	60S ribosomal protein L28, putative	21	ribprot
Tb927.6.4690	Tb927.6.4690	60S ribosomal protein L9, putative	21	ribprot
Tb927.7.2370	Tb927.7.2370	40S ribosomal protein S15, putative	27	ribprot
Tb927.7.240	Tb927.7.240	40S ribosomal protein S33, putative	27	ribprot
Tb927.7.1050	Tb927.7.1050	40S ribosomal protein S16, putative	33	ribprot
Tb927.9.6070	Tb09.160.4450	40S ribosomal protein S3, putative	55	ribprot
Tb927.11.3590	Tb11.02.1085	40s ribosomal protein S4, putative	55	ribprot
Tb927.8.6160	Tb927.8.6160	40S ribosomal protein S8, putative	55	ribprot
Tb927.3.3310	Tb927.3.3310	60S ribosomal protein L13, putative	55	ribprot
Tb927.7.4900	Tb927.7.4900	5'-3' exonuclease XRNA, putative,exoribonuclease 1, putative	17	RNAdeg
Tb927.5.2140	Tb927.5.2140	regulator of nonsense transcripts 1, putative,nonsense mRNA reducing factor 1, putative	18	RNAdeg
Tb927.5.3850	Tb927.5.3850	hypothetical protein, conserved	24	RNAdeg
Tb927.11.8290	Tb11.01.0260	exosome complex exonuclease RRP44, putative	47	RNAdeg
Tb927.6.2890	Tb927.6.2890	single strand-specific nuclease, putative	51	RNAdeg
Tb927.7.4500	Tb927.7.4500	hypothetical protein, conserved	46	signal
Tb927.11.11360	Tb11.01.3170	guanine nucleotide-binding protein beta subunit-like protein,activated protein kinase c receptor	3	signal K
Tb927.2.4200	Tb927.2.4200	protein kinase, putative	4	signal K
Tb927.1.1000	Tb927.1.1000	developmentally regulated phosphoprotein	4	signal K
Tb927.6.2030	Tb927.6.2030	protein kinase, putative	5	signal K
Tb927.3.3190	Tb927.3.3190	serine/threonine-protein kinase, putative,protein kinase, putative	16	signal K
Tb927.10.5950	Tb10.70.0960	protein kinase, putative,(OTHER) NEK family, HsNEK1-like	19	signal K
Tb927.11.790	Tb11.03.0340	protein kinase, putative	22	signal K
Tb927.5.3150	Tb927.5.3150	protein kinase , putative	23	signal K
Tb927.2.2430	Tb927.2.2430	casein kinase II, alpha chain	24	signal K
Tb927.3.3290	Tb927.3.3290	protein kinase, putative	27	signal K
Tb927.9.12400	Tb09.211.3410	protein kinase, putative	28	signal K
Tb927.8.870	Tb927.8.870	serine/threonine kinase, putative,protein kinase, putative	29	signal K
Tb927.11.12410	Tb11.01.4230	protein kinase, putative	30	signal K
Tb927.5.800	Tb927.5.800	casein kinase, putative	31	signal K
Tb927.11.15940	Tb11.01.7580	hypothetical protein, conserved	34	signal K
Tb927.3.5650	Tb927.3.5650	protein kinase, putative,serine/threonine protein kinase, putative	36	signal K
Tb927.4.3770	Tb927.4.3770	protein kinase, putative	37	signal K				RNA
Tb927.10.9600	Tb10.6k15.0770	protein kinase, putative,tyrosine protein kinase, putative	37	signal K
Tb927.9.3120	Tb09.160.1780	protein kinase, putative	38	signal K
Tb927.10.13490	Tb10.05.0210	serine/threonine kinase, putative	38	signal K
Tb927.9.6560	Tb09.160.4770	protein kinase, putative	41	signal K
Tb927.11.5860	Tb11.02.3640	protein kinase, putative	42	signal K
Tb927.11.12420	Tb11.01.4250	protein kinase, putative	42	signal K
Tb927.9.11100	Tb09.211.2410	protein kinase A catalytic subunit isoform 1,protein kinase A catalytic subunit	45	signal K
Tb927.11.4610	Tb11.02.2210	protein kinase A regulatory subunit	46	signal K
Tb927.11.1340	Tb11.47.0015	hypothetical protein, conserved	47	signal K
Tb927.8.3550	Tb927.8.3550	mitogen-activated protein kinase 3, putative	48	signal K
Tb927.10.2040	Tb10.70.5760	protein kinase, putative	51	signal K
Tb927.10.8730	Tb10.6k15.1800	hypothetical protein, conserved	51	signal K
Tb927.11.15010	Tb11.01.6650	serine/threonine-protein kinase, putative	51	signal K
Tb927.10.14780	Tb10.61.1880	protein kinase, putative,mitogen-activated protein kinase kinase kinase, putative	52	signal K
Tb927.2.2120	Tb927.2.2120	protein kinase, putative,NIMA/Nek Serine/threonine-protein kinase family, putative	52	signal K
Tb927.8.3770	Tb927.8.3770	mitogen-activated protein kinase, putative	53	signal K
Tb927.5.1850	Tb927.5.1850	hypothetical protein, conserved	53	signal K
Tb927.8.7110	Tb927.8.7110	serine/threonine-protein kinase A, putative,protein kinase, putative	54	signal K
Tb927.10.12040	Tb10.389.1730	protein kinase, putative,mitogen-activated protein kinase 11, putative	56	signal K
Tb927.11.14070	Tb11.01.5650	protein kinase, putative	60	signal K
Tb927.7.2420	Tb927.7.2420	glycogen synthase kinase-3 alpha, putative	60	signal K
Tb927.4.5310	Tb927.4.5310	serine/threonine-protein kinase A, putative,protein kinase, putative	60	signal K
Tb927.10.8050	Tb10.6k15.2490	TFIIF-stimulated CTD phosphatase, putative	4	signal P
Tb927.10.7020	Tb10.6k15.3720	acid phosphatase, putative	7	signal P
Tb927.6.870	Tb927.6.870	myotubularin, putative	8	signal P
Tb927.5.3620	Tb927.5.3620	kinetoplastid-specific dual specificity phosphatase, putative	8	signal P
Tb927.11.4990	Tb11.02.2630	kinetoplastid-specific phospho-protein phosphatase, putative	14	signal P
Tb927.7.3380	Tb927.7.3380	hypothetical protein, conserved	18	signal P
Tb927.6.640	Tb927.6.640	kinetoplastid-specific phospho-protein phosphatase, putative	23	signal P
Tb927.10.11910	Tb10.389.1870	hypothetical protein, conserved	23	signal P
Tb927.8.1130	Tb927.8.1130	protein phosphatase with EF-Hand domains, putative	25	signal P
Tb927.2.4280	Tb927.2.4280	kinetoplastid-specific dual specificity phosphatase, putative	28	signal P
Tb927.10.10800	Tb10.406.0080	hypothetical protein, conserved	32	signal P
Tb927.5.1660	Tb927.5.1660	protein phosphatase 2C, putative	33	signal P
Tb927.9.6100	Tb09.160.4480	TFIIF-stimulated CTD phosphatase, putative	37	signal P
Tb927.9.6090	Tb09.160.4460	TFIIF-stimulated CTD phosphatase, putative	39	signal P
Tb927.6.1800	Tb927.6.1800	protein phosphatase 2C, putative	46	signal P
Tb927.10.10670	Tb10.406.0240	kinetoplastod-specific dual specificity phosphatase, putative	47	signal P
Tb927.3.3380	Tb927.3.3380	TFIIF-stimulated CTD phosphatase, putative	48	signal P
Tb927.4.3630	Tb927.4.3630	protein phosphatase 1, putative	48	signal P
Tb927.10.14270	Tb10.61.2520	TFIIF-stimulated CTD phosphatase, putative	54	signal P
Tb927.11.4170	Tb11.02.1640	kinetoplastid-specific dual specificity phosphatase, putative	54	signal P
Tb927.4.4510	Tb927.4.4510	protein phosphatase 2C, putative	57	signal P
Tb927.10.13000	Tb10.389.0510	3', 5'-cyclic nucleotide phosphodiesterase, putative	5	signal PDE
Tb927.9.5100	Tb09.160.3630	cAMP-specific phosphodiesterase	31	signal PDE
Tb927.10.13090	Tb10.389.0370	hypothetical protein, conserved	41	signal PDE
Tb927.8.6110	Tb927.8.6110	hypothetical protein, conserved	3	sterol
Tb927.8.7120	Tb927.8.7120	farnesyltransferase, putative,squalene synthase, putative	4	sterol
Tb11.02.0780	Tb11.02.0780	squalene monooxygenase, putative	4	sterol
Tb10.61.2745	Tb10.61.2745	mevalonate diphosphate decarboxylase	32	sterol
Tb10.6k15.3820	Tb10.6k15.3820	sterol 24-c-methyltransferase, putative	32	sterol
Tb927.7.3360	Tb927.7.3360	farnesyl pyrophosphate synthase	35	sterol
Tb927.4.4070	Tb927.4.4070	mevalonate kinase, putative	38	sterol
Tb927.6.4540	Tb927.6.4540	3-hydroxy-3-methylglutaryl-CoA reductase, putative	50	sterol
Tb927.3.4650	Tb927.3.4650	C-8 sterol isomerase, putative	51	sterol
Tb11.02.4080	Tb11.02.4080	lanosterol 14-alpha-demethylase,cytochrome P450 51A1	55	sterol
Tb927.2.1810	Tb927.2.1810	transcription silencer	5	transcription
Tb927.9.10100	Tb09.211.1620	hypothetical protein, conserved	21	transcription
Tb927.3.3160	Tb927.3.3160	poly(A) polymerase,polynucleotide adenylyltransferase	24	transcription
Tb927.10.4180	Tb10.70.3070	TFIIF-stimulated CTD phosphatase, putative	31	transcription
Tb927.10.15180	Tb10.61.1330	nucleosome assembly protein, putative	35	transcription
Tb927.11.740	Tb11.03.0410	eukaryotic translation initiation factor 5a, putative	3	translation
Tb927.5.1090	Tb927.5.1090	threonyl-tRNA synthetase, putative	7	translation
Tb927.6.1860	Tb927.6.1860	hypothetical protein, conserved	10	translation
Tb927.10.1500	Tb10.70.6470	methionyl-tRNA synthetase, putative	17	translation
Tb927.11.3730	Tb11.02.1210	leucyl-tRNA synthetase, putative	18	translation
Tb927.11.13190	Tb11.01.4750	elongation factor 1 gamma, putative	20	translation
Tb927.10.5840	Tb10.70.1100	translation elongation factor 1-beta, putative	20	translation
Tb927.6.1880	Tb927.6.1880	aspartyl-tRNA synthetase, putative	21	translation
Tb927.5.1490	Tb927.5.1490	hypothetical protein, conserved	24	translation
Tb927.10.13360	Tb10.389.0070	elongation factor TU, putative	32	translation
Tb927.11.1990	Tb11.46.0008	arginyl-tRNA synthetase, putative	47	translation
Tb927.3.2900	Tb927.3.2900	elongation initiation factor 2 alpha subunit, putative	47	translation
Tb927.8.4820	Tb927.8.4820	hypothetical protein, conserved	47	translation
Tb927.10.8290	Tb10.6k15.2220	eukaryotic translation initiation factor 3 subunit 8, putative	49	translation
Tb927.6.4590	Tb927.6.4590	glutamyl-tRNA synthetase, putative	49	translation
Tb927.10.4570	Tb10.70.2650	elongation factor 2	49	translation
Tb927.7.6000	Tb927.7.6000	hypothetical protein, conserved	1	transporter
Tb927.10.8440	Tb10.6k15.2040	hexose transporter,glucose transporter 1B	3	transporter
Tb927.5.470	Tb927.5.470	transporter, putative	3	transporter
Tb927.10.12500	Tb10.389.1180	P-type H+-ATPase, putative	4	transporter
Tb927.8.2160	Tb927.8.2160	multidrug resistance protein A,P-glycoprotein	4	transporter
Tb927.7.5940	Tb927.7.5940	hypothetical protein, conserved	4	transporter
Tb927.6.1520	Tb927.6.1520	aquaporin 3, putative	4	transporter
Tb927.7.5960	Tb927.7.5960	hypothetical protein, conserved	4	transporter
Tb927.10.15530	Tb10.61.0840	ABC transporter, putative	5	transporter
Tb927.11.5350	Tb11.02.3020	sugar transporter, putative	8	transporter
Tb927.11.9020	Tb11.01.0760	cation transporter, putative	11	transporter
Tb927.1.600	Tb927.1.600	phosphate-repressible phosphate permease, putative	17	transporter
Tb927.10.8530	Tb10.6k15.2020	glucose transporter,glucose transporter 2A	17	transporter
Tb927.3.4080	Tb927.3.4080	hypothetical protein, conserved	21	transporter
Tb927.7.5930	Tb927.7.5930	hypothetical protein, conserved	26	transporter
Tb927.10.3350	Tb10.70.4090	hypothetical protein, conserved	29	transporter
Tb927.3.4090	Tb927.3.4090	hypothetical protein, conserved	31	transporter
Tb927.10.7700	Tb10.6k15.2900	ABC transporter, putative	32	transporter
Tb927.7.5980	Tb927.7.5980	hypothetical protein, conserved	34	transporter
Tb927.9.6310	Tb09.160.4600	ABC transporter, putative	36	transporter
Tb927.11.14550	Tb11.01.6150	hypothetical protein, conserved	39	transporter
Tb927.11.6570	Tb11.02.4420	hypothetical protein, conserved	40	transporter
Tb927.9.12960	Tb09.211.3870	transporter, putative	41	transporter
Tb927.11.1260	Tb11.47.0023	copper-transporting ATPase-like protein, putative	43	transporter
Tb927.11.16630	Tb11.01.8350	hypothetical protein, conserved	43	transporter
Tb927.11.3130	Tb11.02.0630	ABC transporter, putative,adrenoleukodystrophy protein homolog	47	transporter
Tb927.10.530	Tb10.70.7750	hypothetical protein, conserved	48	transporter
Tb927.11.6040	Tb11.02.3860	hypothetical protein, conserved	51	transporter
Tb927.2.2770	Tb927.2.2770	hypothetical protein, conserved	52	transporter
Tb927.9.7470	Tb09.160.5480	purine nucleoside transporter	55	transporter
Tb927.11.8990	Tb11.01.0720	cation transporter, putative	55	transporter
Tb927.7.5970	Tb927.7.5970	hypothetical protein, conserved	55	transporter
Tb927.10.15910	Tb10.61.0380	glycerol uptake protein, putative	56	transporter
Tb927.4.2290	Tb927.4.2290	glucose transporter, putative	58	transporter
Tb927.10.2250	Tb10.70.5480	ubiquitin-conjugating enzyme variant Kua homologue, putative	1	ubiq
Tb927.5.700	Tb927.5.700	hypothetical protein, conserved	4	ubiq
Tb927.2.3720	Tb927.2.3720	ubiquitin-conjugating enzyme, putative	14	ubiq
Tb927.11.13940	Tb11.01.5510	ubiquitin-conjugating enzyme E2, putative,ubiquitin carrier protein, putative,ubiquitin-protein ligase, putative	23	ubiq
Tb927.11.14330	Tb11.01.5930	hypothetical protein, conserved	23	ubiq
Tb927.10.15750	Tb10.61.0560	hypothetical protein, conserved	26	ubiq
Tb927.4.4880	Tb927.4.4880	hypothetical protein, conserved	39	ubiq
Tb927.11.14990	Tb11.01.6630	hypothetical protein, conserved	40	ubiq
Tb927.4.310	Tb927.4.310	hypothetical protein, conserved	42	ubiq
Tb927.9.14470	Tb09.211.4910	ubiquitin carboxyl-terminal hydrolase, putative,cysteine peptidase, Clan CA, family C19, putative	44	ubiq
Tb927.10.5810	Tb10.70.1130	hypothetical protein, conserved	45	ubiq
Tb927.3.3560	Tb927.3.3560	hypothetical protein, conserved	46	ubiq
Tb927.9.12650	Tb09.211.3610	ubiquitin-activating enzyme E1, putative	48	ubiq
Tb927.11.9920	Tb11.01.1680	polyubiquitin, putative	52	ubiq
Tb927.11.3310	Tb11.02.0815	ubiquitin-conjugating enzyme, putative,ubiquitin-conjugating enzyme-like, putative	54	ubiq
Tb927.8.6620	Tb927.8.6620	hypothetical protein, conserved	54	ubiq
Tb927.1.4650	Tb927.1.4650	hypothetical protein, conserved	54	ubiq
Tb927.3.4160	Tb927.3.4160	hypothetical protein, conserved	55	ubiq
Tb927.9.13360	Tb09.211.4210	ubiquitin-protein ligase, putative	56	ubiq
Tb927.10.9090	Tb10.6k15.1330	hypothetical protein, conserved	58	ubiq
Tb927.11.3720	Tb11.02.1200	hypothetical protein, conserved	60	ubiq
Tb927.1.4630	Tb927.1.4630	hypothetical protein, conserved	9	ubiq
Tb927.10.1560	Tb10.70.6350	hypothetical protein, conserved	5	vestrans
Tb927.8.7410	Tb927.8.7410	calreticulin, putative	6	vestrans
Tb927.3.5420	Tb927.3.5420	protein transport protein Sec24A, putative	8	vestrans
Tb927.10.2270	Tb10.70.5460	vacuolar protein sorting-associated protein 35, putative	8	vestrans
Tb927.8.890	Tb927.8.890	small GTP-binding protein Rab1, putative	16	vestrans
Tb927.10.8040	Tb10.6k15.2500	adaptin complex 1 subunit, putative,beta-adaptin, fragment	16	vestrans
Tb927.3.4000	Tb927.3.4000	clathrin coat assembly protein AP19, putative	16	vestrans
Tb927.11.1660	Tb11.55.0014	vesicular transport protein (CDC48 homologue), putative	18	vestrans
Tb927.8.4890	Tb927.8.4890	endoplasmic reticulum oxidoreductin, putative,pol-associated gene 1	19	vestrans
Tb927.8.1870	Tb927.8.1870	Golgi/lysosome glycoprotein 1	29	vestrans
Tb927.10.5770	Tb10.70.1190	valosin-containing protein homolog,Transitional endoplasmic reticulum ATPase, putative	30	vestrans
Tb927.6.3840	Tb927.6.3840	reticulon domain protein	30	vestrans
Tb927.10.200	Tb10.100.0090	vacuolar ATP synthase, putative	31	vestrans
Tb927.3.3450	Tb927.3.3450	ADP-ribosylation factor-like protein 3A, putative	31	vestrans
Tb927.11.6230	Tb11.02.4100	pretranslocation protein, alpha subunit, putative,SEC61-like (pretranslocation process) protein, putative	31	vestrans
Tb927.11.9530	Tb11.01.1290	14-3-3-like protein, putative	31	vestrans
Tb927.10.14760	Tb10.61.1910	hypothetical protein, conserved	31	vestrans
Tb927.7.7060	Tb927.7.7060	hypothetical protein, conserved	32	vestrans
Tb927.11.15370	Tb11.01.7010	hypothetical protein, conserved	33	vestrans
Tb927.11.12880	Tb11.52.0008	hypothetical protein, conserved	37	vestrans
Tb927.6.2830	Tb927.6.2830	GTPase activating protein, conserved	41	vestrans
Tb927.10.790	Tb10.70.7410	vesicle-associated membrane protein, putative,synaptobrevin, putative	41	vestrans
Tb927.5.1810	Tb927.5.1810	lysosomal/endosomal membrane protein p67,lysosomal membrane glycoprotein	45	vestrans
Tb927.7.5060	Tb927.7.5060	hypothetical protein, conserved	45	vestrans
Tb927.9.13650	Tb09.211.4460	ADP-ribosylation factor, putative	46	vestrans
Tb927.6.3500	Tb927.6.3500	endosomal trafficking protein RME-8, putative	46	vestrans
Tb927.7.1300	Tb927.7.1300	protein disulfide isomerase, putative	46	vestrans
Tb927.7.3180	Tb927.7.3180	mu-adaptin 1, putative,adaptor complex AP-1 medium subunit, putative	46	vestrans
Tb927.11.11690	Tb11.01.3560	vacuolar ATP synthase subunit B, putative,v-ATPase B subunit,vacuolar proton pump B subunit	46	vestrans
Tb927.5.3220	Tb927.5.3220	signal peptidase type I, putative,serine peptidase, Clan SF, Family S26A	46	vestrans
Tb927.9.8950	Tb09.211.0680	CAAX prenyl protease 1, putative,metallo-peptidase, Clan M-Family M48	46	vestrans
Tb927.9.10350	Tb09.211.1770	hypothetical protein, conserved	46	vestrans
Tb927.2.4410	Tb927.2.4410	hypothetical protein, conserved	48	vestrans
Tb927.10.6050	Tb10.70.0830	clathrin heavy chain	48	vestrans
Tb927.5.610	Tb927.5.610	acidic phosphatase, putative	54	vestrans
Tb927.5.630	Tb927.5.630	acidic phosphatase, putative	54	vestrans
Tb927.10.7140	Tb10.6k15.3560	membrane-bound acid phosphatase 2	59	vestrans
Tb927.7.3490	Tb927.7.3490	synaptojanin (N-terminal domain), putative	60	vestrans
Tb927.6.2390	Tb927.6.2390	hypothetical protein, conserved	1
Tb927.2.5630	Tb927.2.5630	hypothetical protein, conserved	1
Tb927.9.2290	Tb09.160.1040	hypothetical protein, unlikely	2
Tb927.9.4600	Tb09.160.3190	hypothetical protein, unlikely	2
Tb927.7.2160	Tb927.7.2160	hypothetical protein, conserved	3
Tb927.8.4100	Tb927.8.4100	hypothetical protein, conserved	4
Tb927.4.3500	Tb927.4.3500	hypothetical protein, conserved	4
Tb927.11.9820	Tb11.01.1590	hypothetical protein, conserved	4
Tb927.11.1830	Tb11.39.0005	hypothetical protein, conserved	4
Tb927.1.1840	Tb927.1.1840	hypothetical protein, conserved	4
Tb927.10.11630	Tb10.26.0280	hypothetical protein, conserved	4
Tb927.8.7690	Tb927.8.7690	amino acid transporter (pseudogene), putative	4
Tb927.11.13180	Tb11.01.4740	hypothetical protein, conserved	5
Tb927.5.2320	Tb927.5.2320	hypothetical protein, conserved	5
Tb927.1.5140	Tb927.1.5140	hypothetical protein, unlikely	5
Tb927.2.1860	Tb927.2.1860	hypothetical protein, conserved	5
Tb927.7.650	Tb927.7.650	hypothetical protein, conserved	5
Tb927.3.3030	Tb927.3.3030	hypothetical protein, conserved	5
Tb927.5.670	Tb927.5.670	hypothetical protein, conserved	5
Tb927.1.1480	Tb927.1.1480	hypothetical protein, unlikely	5
Tb927.1.3090	Tb927.1.3090	hypothetical protein, unlikely	5
Tb927.7.640	Tb927.7.640	hypothetical protein, conserved	5
Tb927.11.2860	Tb11.02.0380	hypothetical protein, conserved	6
Tb927.5.1160	Tb927.5.1160	hypothetical protein, conserved	6
Tb927.11.2850	Tb11.02.0370	hypothetical protein, conserved	6
Tb927.7.2390	Tb927.7.2390	hypothetical protein, conserved	7
Tb927.10.8820	Tb10.6k15.1720	hypothetical protein, conserved	7
Tb927.1.860	Tb927.1.860	hypothetical protein, conserved	7
Tb927.9.4960	Tb09.160.3530	hypothetical protein, conserved	7
Tb927.11.9250	Tb11.01.1000	hypothetical protein, conserved	8
Tb927.8.1050	Tb927.8.1050	hypothetical protein, conserved	8
Tb927.10.11090	Tb10.26.0950	hypothetical protein, conserved	9
Tb927.2.1850	Tb927.2.1850	hypothetical protein, conserved	9
Tb927.7.4920	Tb927.7.4920	hypothetical protein, conserved	9
Tb927.10.6700	Tb10.70.0060	hypothetical protein, conserved	10
Tb927.2.5360	Tb927.2.5360	hypothetical protein, conserved	10
Tb927.11.10780	Tb11.01.2550	hypothetical protein, conserved	10
Tb927.5.3330	Tb927.5.3330	hypothetical protein, conserved	10
Tb927.11.2080	Tb11.18.0018	hypothetical protein, conserved	10
Tb927.4.5080	Tb927.4.5080	hypothetical protein, conserved	10
Tb927.11.12650	Tb11.01.4490	hypothetical protein, conserved,Zinc finger DHHC domain containing transmembrane protein, putative	11
Tb927.1.1300	Tb927.1.1300	hypothetical protein, conserved	11
Tb927.11.15720	Tb11.01.7360	hypothetical protein	11
Tb927.7.360	Tb927.7.360	hypothetical protein, conserved	11
Tb927.10.13690	Tb10.389.0030	hypothetical protein, conserved	11
Tb927.6.1250	Tb927.6.1250	hypothetical protein, conserved	13
Tb927.10.3510	Tb10.70.3940	hypothetical protein, conserved	13
Tb927.10.7230	Tb10.6k15.3460	hypothetical protein, conserved	13
Tb927.5.2390	Tb927.5.2390	hypothetical protein, conserved	14
Tb927.11.10290	Tb11.01.2060	hypothetical protein, conserved	15
Tb927.11.11710	Tb11.01.3580	hypothetical protein, conserved	16
Tb927.11.5790	Tb11.02.3540	hypothetical protein, conserved	16
Tb927.11.14920	Tb11.01.6550	hypothetical protein, conserved	16
Tb927.9.8580	Tb09.211.0460	hypothetical protein, conserved	16
Tb927.6.3100	Tb927.6.3100	hypothetical protein, conserved	16
Tb927.11.15140	Tb11.01.6790	hypothetical protein, conserved	16
Tb927.7.1850	Tb927.7.1850	hypothetical protein, conserved	16
Tb927.10.7180	Tb10.6k15.3510	cysteine-rich, acidic integral membrane protein precursor	17
Tb927.10.5220	Tb10.70.1890	hypothetical protein, conserved	17
Tb927.1.2250	Tb927.1.2250	hypothetical protein, unlikely	17
Tb927.1.590	Tb927.1.590	hypothetical protein, unlikely	17
Tb927.3.1940	Tb927.3.1940	hypothetical protein, conserved	17
Tb927.7.1360	Tb927.7.1360	hypothetical protein, conserved	17
Tb927.4.600	Tb927.4.600	hypothetical protein, conserved	17
Tb927.7.3100	Tb927.7.3100	hypothetical protein, conserved	17
Tb927.8.1410	Tb927.8.1410	hypothetical protein, conserved	18
Tb927.11.16080	Tb11.01.7740	hypothetical protein, conserved	18
Tb927.8.1500	Tb927.8.1500	hypothetical protein, conserved	18
Tb927.6.4130	Tb927.6.4130	hypothetical protein, conserved	18
Tb927.6.590	Tb927.6.590	hypothetical protein, conserved	18
Tb927.10.15960	Tb10.61.0320	hypothetical protein, conserved	19
Tb927.7.5730	Tb927.7.5730	hypothetical protein, conserved	19
Tb927.9.8610	Tb09.211.0470	hypothetical protein, conserved	19
Tb927.9.2560	Tb09.160.1220	hypothetical protein, conserved	19
Tb927.8.2510	Tb927.8.2510	hypothetical protein, conserved	19
Tb927.6.730	Tb927.6.730	hypothetical protein, conserved	19
Tb927.6.4060	Tb927.6.4060	hypothetical protein, conserved	19
Tb09.160.4260	Tb09.160.4260	hypothetical protein, unlikely	19
Tb927.11.10180	Tb11.01.1940	hypothetical protein, conserved	19
Tb927.11.12540	Tb11.01.4380	hypothetical protein	19
Tb927.8.6520	Tb927.8.6520	hypothetical protein, conserved	19
Tb927.8.6750	Tb927.8.6750	translationally controlled tumor protein (TCTP), putative,IgE-dependent histamine-releasing factor, putative	20
Tb927.9.15910	Tb09.244.2090	hypothetical protein, unlikely	20
Tb927.10.4280	Tb10.70.2970	hypothetical protein, conserved	21
Tb927.10.6200	Tb10.70.0625	hypothetical protein, conserved	21
Tb927.10.7260	Tb10.6k15.3430	hypothetical protein, unlikely	22
Tb927.1.4390	Tb927.1.4390	hypothetical protein, unlikely	22
Tb927.8.7190	Tb927.8.7190	hypothetical protein	22
Tb927.4.4800	Tb927.4.4800	hypothetical protein, conserved	22
Tb927.3.4120	Tb927.3.4120	hypothetical protein, conserved	22
Tb927.11.15670	Tb11.01.7320	hypothetical protein	22
Tb927.2.5900	Tb927.2.5900	hypothetical protein, conserved	22
Tb927.5.640	Tb927.5.640	trans-sialidase, putative,neuraminidase, putative	23
Tb927.1.1880	Tb927.1.1880	hypothetical protein, conserved	23
Tb927.11.4030	Tb11.02.1540	hypothetical protein, conserved	23
Tb927.4.2800	Tb927.4.2800	hypothetical protein, conserved	23
Tb927.2.2400	Tb927.2.2400	hypothetical protein, conserved	23
Tb927.11.2370	Tb11.22.0004	hypothetical protein, conserved	24
Tb927.1.1470	Tb927.1.1470	hypothetical protein, conserved	24
Tb927.5.2020	Tb927.5.2020	hypothetical protein, conserved	24
Tb927.9.4320	Tb09.160.2920	hypothetical protein, unlikely	24
Tb927.5.1790	Tb927.5.1790	hypothetical protein, conserved	24
Tb927.1.1460	Tb927.1.1460	hypothetical protein, unlikely	24
Tb927.3.2670	Tb927.3.2670	hypothetical protein, conserved	24
Tb927.8.6100	Tb927.8.6100	hypothetical protein, conserved	25
Tb927.8.2970	Tb927.8.2970	hypothetical protein, conserved	25
Tb927.2.3660	Tb927.2.3660	hypothetical protein, conserved	26
Tb927.10.9040	Tb10.6k15.1390	hypothetical protein, conserved	26
Tb927.10.2330	Tb10.70.5400	hypothetical protein, conserved	26
Tb927.4.2210	Tb927.4.2210	hypothetical protein, conserved	26
Tb927.6.4440	Tb927.6.4440	hypothetical protein, conserved	27
Tb927.7.2090	Tb927.7.2090	hypothetical protein, conserved	28
Tb927.9.13410	Tb09.211.4250	hypothetical protein, unlikely	28
Tb927.9.13590	Tb09.211.4410	hypothetical protein, unlikely	29
Tb927.9.14290	Tb09.211.4820	hypothetical protein, conserved	30
Tb927.8.1150	Tb927.8.1150	hypothetical protein, conserved	30
Tb927.3.5060	Tb927.3.5060	hypothetical protein, conserved	30
Tb927.11.11480	Tb11.01.3320	trichohyalin, putative	30
Tb927.1.710	Tb927.1.710	phosphoglycerate kinase	30
Tb927.11.14090	Tb11.01.5680	hypothetical protein, conserved	30
Tb927.7.2870	Tb927.7.2870	histone H2A, putative	30
Tb927.10.7350	Tb10.6k15.3330	hypothetical protein, conserved	30
Tb927.1.3850	Tb927.1.3850	hypothetical protein, conserved	30
Tb927.10.9730	Tb10.6k15.0600	hypothetical protein, conserved	30
Tb927.11.14800	Tb11.01.6430	hypothetical protein, conserved	30
Tb927.10.3410	Tb10.70.4020	hypothetical protein	30
Tb927.3.3300	Tb927.3.3300	hypothetical protein, conserved	30
Tb927.11.2700	Tb11.02.0300	hypothetical protein, conserved	30
Tb927.11.6860	Tb11.02.4690	hypothetical protein	30
Tb927.11.4180	Tb11.02.1660	hypothetical protein, conserved	30
Tb927.1.2560	Tb927.1.2560	hypothetical protein, unlikely	30
Tb927.5.1880	Tb927.5.1880	inhibitor of serine peptidase (ISP), putative,ecotin family (I11), putative	31
Tb927.11.6530	Tb11.02.4380	hypothetical protein, conserved	31
Tb927.4.2530	Tb927.4.2530	hypothetical protein, conserved	31
Tb927.3.5080	Tb927.3.5080	hypothetical protein, conserved	31
Tb927.10.1430	Tb10.70.6610	hypothetical protein, conserved	31
Tb927.10.10140	Tb10.6k15.0140	hypothetical protein, conserved	31
Tb927.6.4730	Tb927.6.4730	hypothetical protein	31
Tb927.10.12670	Tb10.389.0920	hypothetical protein, conserved	31
Tb927.9.9100	Tb09.211.0775	hypothetical protein, conserved	31
Tb927.1.4320	Tb927.1.4320	hypothetical protein, unlikely	31
Tb927.10.3420	Tb10.70.4010	hypothetical protein	31
Tb927.1.4330	Tb927.1.4330	hypothetical protein, unlikely	31
Tb927.10.14500	Tb10.61.2210	hypothetical protein, conserved	31
Tb927.11.15800	Tb11.01.7450	hypothetical protein, conserved	31
Tb927.5.4390	Tb927.5.4390	hypothetical protein, conserved	31
Tb927.9.8660	Tb09.211.0490	hypothetical protein, unlikely	31
Tb927.2.1760	Tb927.2.1760	hypothetical protein, conserved	32
Tb927.8.2770	Tb927.8.2770	hypothetical protein, conserved	32
Tb927.3.2080	Tb927.3.2080	hypothetical protein, conserved	32
Tb927.6.5090	Tb927.6.5090	hypothetical protein, conserved	32
Tb927.7.3050	Tb927.7.3050	hypothetical protein, conserved	32
Tb927.1.2240	Tb927.1.2240	hypothetical protein, unlikely	32
Tb927.7.1700	Tb927.7.1700	hypothetical protein, conserved	32
Tb927.11.5820	Tb11.02.3570	hypothetical protein, conserved	32
Tb927.1.4430	Tb927.1.4430	hypothetical protein, unlikely	32
Tb927.10.810	Tb10.70.7360	hypothetical protein, conserved	32
Tb927.9.7890	Tb09.v1.0490	hypothetical protein, conserved	32
Tb927.10.11220	Tb10.26.0790	procyclic form surface glycoprotein	32
Tb927.2.5060	Tb927.2.5060	GTP binding protein, putative	33
Tb927.1.2280	Tb927.1.2280	hypothetical protein, unlikely	33
Tb927.8.490	Tb927.8.490	hypothetical protein	33
Tb927.11.16510	Tb11.01.8225	hypothetical protein, conserved	33
Tb927.7.3020	Tb927.7.3020	hypothetical protein, conserved	33
Tb927.1.2300	Tb927.1.2300	hypothetical protein, unlikely	33
Tb927.1.2290	Tb927.1.2290	hypothetical protein, unlikely	33
Tb927.1.2310	Tb927.1.2310	hypothetical protein	33
Tb927.8.510	Tb927.8.510	hypothetical protein	33
Tb927.8.520	Tb927.8.520	hypothetical protein	33
Tb927.7.7460	Tb927.7.7460	hypothetical protein, conserved	33
Tb927.11.1700	Tb11.55.0010	hypothetical protein, conserved	34
Tb927.9.15290	Tb09.244.2660	hypothetical protein, conserved	34
Tb927.10.4750	Tb10.70.2460	hypothetical protein, conserved	34
Tb927.1.1420	Tb927.1.1420	hypothetical protein, conserved	34
Tb927.7.7450	Tb927.7.7450	GTP-binding protein, putative	35
Tb927.11.6440	Tb11.02.4300	hypothetical protein, conserved	35
Tb927.5.2030	Tb927.5.2030	hypothetical protein, conserved	35
Tb927.11.7780	Tb11.02.5660	hypothetical protein, conserved	35
Tb927.9.1520	Tb09.160.0465	hypothetical protein, conserved	35
Tb927.1.1250	Tb927.1.1250	hypothetical protein, unlikely	35
Tb927.11.15080	Tb11.01.6715	hypothetical protein, conserved	35
Tb927.7.6180	Tb927.7.6180	hypothetical protein, conserved	35
Tb927.8.3400	Tb927.8.3400	hypothetical protein, conserved	36
Tb927.9.2260	Tb09.160.1010	hypothetical protein, conserved	36
Tb927.10.7290	Tb10.6k15.3400	hypothetical protein, conserved	36
Tb927.7.6330	Tb927.7.6330	hypothetical protein	36
Tb927.11.16820	Tb11.01.8580	hypothetical protein, conserved	36
Tb927.2.5970	Tb927.2.5970	hypothetical protein, conserved	36
Tb927.5.1130	Tb927.5.1130	hypothetical protein, conserved	36
Tb927.4.3920	Tb927.4.3920	hypothetical protein, conserved	36
Tb927.7.5590	Tb927.7.5590	hypothetical protein, conserved	36
Tb927.6.860	Tb927.6.860	hypothetical protein	37
Tb927.10.9630	Tb10.6k15.0720	hypothetical protein	37
Tb927.10.1000	Tb10.70.7140	hypothetical protein	37
Tb927.10.9610	Tb10.6k15.0750	hypothetical protein	37
Tb927.6.380	Tb927.6.380	hypothetical protein, conserved	37
Tb927.10.9620	Tb10.6k15.0730	hypothetical protein	37
Tb927.7.7210	Tb927.7.7210	hypothetical protein, conserved	38
Tb927.10.2360	Tb10.70.5370	hypothetical protein	38
Tb927.5.2580	Tb927.5.2580	hypothetical protein, conserved	38
Tb927.6.630	Tb927.6.630	hypothetical protein, conserved	38
Tb927.8.5350	Tb927.8.5350	hypothetical protein, conserved	39
Tb927.10.6730	Tb10.70.0010	hypothetical protein, conserved	39
Tb927.11.5720	Tb11.02.3440	hypothetical protein, conserved	39
Tb927.9.9280	Tb09.211.0920	hypothetical protein, conserved	39
Tb927.6.2590	Tb927.6.2590	hypothetical protein, conserved	40
Tb927.7.6340	Tb927.7.6340	hypothetical protein, conserved	40
Tb927.9.11770	Tb09.211.2880	hypothetical protein, conserved	40
Tb927.11.1250	Tb11.47.0024	hypothetical protein, conserved	40
Tb927.10.5900	Tb10.70.1000	hypothetical protein, conserved	40
Tb927.7.3970	Tb927.7.3970	hypothetical protein, conserved	41
Tb927.9.2700	Tb09.160.1370	hypothetical protein, conserved	41
Tb927.9.14130	Tb09.211.4680	hypothetical protein, conserved	41
Tb927.9.6590	Tb09.160.4810	hypothetical protein, unlikely	42
Tb927.10.930	Tb10.70.7220	hypothetical protein, conserved	42
Tb927.10.15980	Tb10.229.90	hypothetical protein	42
Tb927.7.5340	Tb927.7.5340	hypothetical protein, conserved	42
Tb927.11.6600	Tb11.02.4450	hypothetical protein, conserved	43
Tb927.10.5090	Tb10.70.2120	hypothetical protein, conserved	43
Tb927.8.4190	Tb927.8.4190	hypothetical protein, conserved	43
Tb927.8.7500	Tb927.8.7500	hypothetical protein, conserved	44
Tb927.4.1390	Tb927.4.1390	hypothetical protein, conserved	44
Tb927.9.13380	Tb09.211.4240	phosphoinositide-binding protein, putative	45
Tb927.7.7510	Tb927.7.7510	hypothetical protein	45
Tb927.9.6130	Tb09.160.4520	calmodulin, putative	45
Tb927.7.2190	Tb927.7.2190	hypothetical protein, conserved	45
Tb927.9.13070	Tb09.211.3955	hypothetical protein, conserved,predicted heat shock factor binding protein	45
Tb927.9.5220	Tb09.160.3740	hypothetical protein, conserved	45
Tb927.8.2070	Tb927.8.2070	hypothetical protein, conserved	45
Tb927.8.6730	Tb927.8.6730	hypothetical protein, conserved	45
Tb927.8.6720	Tb927.8.6720	hypothetical protein, conserved	45
Tb927.9.5230	Tb09.160.3750	hypothetical protein, unlikely	45
Tb927.9.15850	Tb09.244.2160	hypothetical protein	45
Tb927.11.6910	Tb11.02.4750	hypothetical protein, conserved	45
Tb927.8.6710	Tb927.8.6710	hypothetical protein, conserved	45
Tb927.8.6430	Tb927.8.6430	hypothetical protein, conserved	45
Tb927.4.4580	Tb927.4.4580	hypothetical protein, conserved	45
Tb927.3.4070	Tb927.3.4070	hypothetical protein, conserved	45
Tb927.7.2650	Tb927.7.2650	hypothetical protein, conserved	45
Tb927.1.1740	Tb927.1.1740	hypothetical protein	45
Tb927.11.8340	Tb11.01.0210	hypothetical protein	45
Tb927.8.7760	Tb927.8.7760	hypothetical protein, conserved	45
Tb927.10.13790	Tb10.61.3130	hypothetical protein, conserved	45
Tb927.8.2280	Tb927.8.2280	hypothetical protein, conserved	45
Tb927.11.16360	Tb11.01.8050	hypothetical protein, conserved	46
Tb927.3.600	Tb927.3.600	hypothetical protein	46
Tb927.5.4010	Tb927.5.4010	hypothetical protein	46
Tb927.8.6450	Tb927.8.6450	inhibitor of cysteine peptidase,chagasin family (I42)	46
Tb927.11.4860	Tb11.02.2470	hypothetical protein, conserved	46
Tb927.4.710	Tb927.4.710	hypothetical protein, conserved	46
Tb927.1.4500	Tb927.1.4500	hypothetical protein, conserved	46
Tb927.9.13600	Tb09.211.4420	hypothetical protein, unlikely	46
Tb927.11.4620	Tb11.02.2220	hypothetical protein, conserved	46
Tb927.10.390	Tb10.70.7950	hypothetical protein, conserved	46
Tb927.6.1790	Tb927.6.1790	hypothetical protein	46
Tb927.7.4470	Tb927.7.4470	hypothetical protein, conserved	46
Tb927.9.13370	Tb09.211.4220	hypothetical protein, unlikely	46
Tb927.11.2750	Tb11.02.0350	hypothetical protein, conserved	46
Tb927.11.5080	Tb11.02.2730	hypothetical protein, conserved	46
Tb927.8.910	Tb927.8.910	hypothetical protein, conserved	46
Tb927.9.7110	Tb09.160.5200	hypothetical protein, conserved	46
Tb927.10.13280	Tb10.389.0150	hypothetical protein, conserved	47
Tb927.9.1920	Tb09.160.0740	hypothetical protein, conserved	47
Tb927.1.4090	Tb927.1.4090	hypothetical protein, unlikely	47
Tb927.4.720	Tb927.4.720	hypothetical protein, conserved	47
Tb927.10.840	Tb10.70.7320	hypothetical protein, conserved	48
Tb927.8.3590	Tb927.8.3590	hypothetical protein, conserved	48
Tb927.6.3180	Tb927.6.3180	hypothetical protein, conserved	48
Tb927.11.15110	Tb11.01.6760	hypothetical protein, conserved	48
Tb927.11.5370	Tb11.02.3050	hypothetical protein, conserved	48
Tb927.5.4570	Tb927.5.4570	hypothetical protein, conserved	48
Tb927.10.3360	Tb10.70.4080	hypothetical protein, conserved	48
Tb927.4.3400	Tb927.4.3400	hypothetical protein, conserved	48
Tb927.11.13270	Tb11.01.4850	hypothetical protein, conserved	48
Tb927.4.2750	Tb927.4.2750	hypothetical protein, conserved	48
Tb927.8.7970	Tb927.8.7970	hypothetical protein	48
Tb927.10.12820	Tb10.389.0720	hypothetical protein, conserved	48
Tb927.8.800	Tb927.8.8000	hypothetical protein, conserved	48
Tb927.8.8000	Tb927.8.8000	hypothetical protein, conserved	48
Tb927.2.2230	Tb927.2.2230	hypothetical protein, conserved	49
Tb927.1.680	Tb927.1.680	hypothetical protein, unlikely	49
Tb927.11.4700	Tb11.02.2310	prostaglandin f synthase	50
Tb927.2.2320	Tb927.2.2320	hypothetical protein	50
Tb927.5.3040	Tb927.5.3040	hypothetical protein, conserved	50
Tb927.3.2180	Tb927.3.2180	hypothetical protein, conserved	50
Tb927.7.840	Tb927.7.840	hypothetical protein, conserved	50
Tb927.11.7500	Tb11.02.5490	hypothetical protein, conserved	50
Tb927.9.7460	Tb09.160.5470	hypothetical protein, unlikely	50
Tb927.9.9660	Tb09.211.1240	hypothetical protein, conserved	50
Tb927.2.2520	Tb927.2.2520	hypothetical protein, conserved	50
Tb927.10.13740	Tb10.61.3180	calcium-dependent lipid binding protein, putative,synaptotagmin, putative	51
Tb927.9.9300	Tb09.211.0940	hypothetical protein, conserved	51
Tb927.9.13040	Tb09.211.3930	hypothetical protein, conserved	51
Tb927.2.5870	Tb927.2.5870	hypothetical protein, conserved	51
Tb927.5.4020	Tb927.5.4020	hypothetical protein	51
Tb927.9.9590	Tb09.211.1180	hypothetical protein, unlikely	51
Tb927.4.4550	Tb927.4.4550	hypothetical protein, conserved	51
Tb927.1.4490	Tb927.1.4490	acetyltransferase, putative	52
Tb927.11.7800	Tb11.02.5680	hypothetical protein, conserved	52
Tb927.10.11710	Tb10.26.0190	hypothetical protein	52
Tb927.11.7000	Tb11.02.4850	hypothetical protein, conserved	52
Tb927.8.7780	Tb927.8.7780	hypothetical protein, conserved	52
Tb927.5.1990	Tb927.5.1990	hypothetical protein, conserved	52
Tb927.9.6380	Tb09.v2.0030	hypothetical protein, conserved	52
Tb927.10.2870	Tb10.70.4770	hypothetical protein, conserved	53
Tb927.1.1530	Tb927.1.1530	protein kinase, putative	53
Tb927.9.13620	Tb09.211.4440	hypothetical protein, conserved	53
Tb927.3.4100	Tb927.3.4100	hypothetical protein, conserved	53
Tb927.10.13420	Tb10.05.0140	hypothetical protein,hypothetical protein	53
Tb927.3.5250	Tb927.3.5250	hypothetical protein, conserved,ZFP family member, putative	53
Tb927.11.1170	Tb11.47.0032	hypothetical protein, conserved	53
Tb927.10.14430	Tb10.61.2300	hypothetical protein, conserved	53
Tb927.4.1230	Tb927.4.1230	hypothetical protein	54
Tb927.9.12980	Tb09.211.3880	hypothetical protein, conserved	54
Tb927.8.8150	Tb927.8.8150	hypothetical protein, conserved	54
Tb927.8.5760	Tb927.8.5760	hypothetical protein, conserved	54
Tb927.4.1650	Tb927.4.1650	hypothetical protein, conserved	54
Tb927.8.1250	Tb927.8.1250	hypothetical protein, conserved	54
Tb927.2.2490	Tb927.2.2490	hypothetical protein	54
Tb927.7.470	Tb927.7.470	hypothetical protein	54
Tb927.8.3720	Tb927.8.3720	hypothetical protein, conserved	54
Tb927.10.6720	Tb10.70.0040	hypothetical protein, conserved	54
Tb927.8.4340	Tb927.8.4340	hypothetical protein, conserved	54
Tb927.7.6600	Tb927.7.6600	hypothetical protein, conserved	54
Tb927.10.2400	Tb10.70.5300	hypothetical protein	54
Tb927.9.11480	Tb09.v1.0650	hypothetical protein, conserved	54
Tb927.11.7550	Tb11.02.5540	hypothetical protein, conserved	54
Tb927.9.10650	Tb09.211.2060	hypothetical protein	54
Tb927.4.4790	Tb927.4.4790	hypothetical protein, conserved	54
Tb927.10.3680	Tb10.70.3690	hypothetical protein, conserved	54
Tb927.10.5960	Tb10.70.0940	hypothetical protein, conserved	54
Tb927.7.180	Tb927.7.180	hypothetical protein	54
Tb927.5.310	Tb927.5.310	hypothetical protein	54
Tb927.9.10940	Tb09.211.2280	hypothetical protein, unlikely	54
Tb927.9.2250	Tb09.160.1000	hypothetical protein, conserved	54
Tb927.6.3940	Tb927.6.3940	hypothetical protein, conserved	54
Tb927.11.13630	Tb11.01.5210	hypothetical protein, conserved	54
Tb927.5.440	Tb927.5.440	hypothetical protein, conserved	55
Tb927.1.2210	Tb927.1.2210	hypothetical protein, conserved	55
Tb927.11.7490	Tb11.02.5480	hypothetical protein, conserved	55
Tb927.7.7090	Tb927.7.7090	hypothetical protein, conserved	55
Tb927.9.5920	Tb09.160.4330	hypothetical protein, unlikely	55
Tb927.8.1790	Tb927.8.1790	hypothetical protein, conserved	55
Tb927.3.1690	Tb927.3.1690	hypothetical protein, conserved	55
Tb927.11.12040	Tb11.01.3860	hypothetical protein, conserved	55
Tb927.10.520	Tb10.70.7760	hypothetical protein, conserved	55
Tb927.7.2640	Tb927.7.2640	hypothetical protein, conserved	55
Tb927.8.1190	Tb927.8.1190	hypothetical protein, conserved	55
Tb927.10.5510	Tb10.70.1510	endonuclease/exonuclease/phosphatase, putative	56
Tb927.11.1280	Tb11.47.0021	hypothetical protein, conserved	56
Tb927.1.1500	Tb927.1.1500	hypothetical protein, conserved	56
Tb927.3.1640	Tb927.3.1640	hypothetical protein	56
Tb927.11.14540	Tb11.01.6140	hypothetical protein, conserved	56
Tb927.10.14290	Tb10.61.2500	hypothetical protein	56
Tb927.9.10630	Tb09.211.2010	hypothetical protein, conserved	56
Tb927.5.2010	Tb927.5.2010	hypothetical protein	56
Tb927.1.3540	Tb927.1.3540	hypothetical protein, unlikely	56
Tb927.4.3480	Tb927.4.3480	hypothetical protein	56
Tb927.7.7000	Tb927.7.7000	hypothetical protein, conserved	57
Tb927.6.5010	Tb927.6.5010	hypothetical protein, conserved	57
Tb927.8.3420	Tb927.8.3420	hypothetical protein, conserved	57
Tb927.2.150	Tb927.2.150	hypothetical protein	57
Tb927.3.3980	Tb927.3.3980	hypothetical protein, conserved	57
Tb927.5.1910	Tb927.5.1910	hypothetical protein, conserved	57
Tb927.5.1950	Tb927.5.1950	hypothetical protein, conserved	57
Tb927.10.12650	Tb10.389.0950	hypothetical protein, conserved	57
Tb927.11.2740	Tb11.02.0340	hypothetical protein, conserved	58
Tb927.11.15870	Tb11.01.7530	hypothetical protein, conserved	58
Tb927.1.5130	Tb927.1.5130	hypothetical protein, unlikely	58
Tb927.1.1820	Tb927.1.1820	hypothetical protein, conserved	58
Tb927.11.12500	Tb11.01.4340	hypothetical protein, conserved	58
Tb927.6.2530	Tb927.6.2530	hypothetical protein	58
Tb927.5.1290	Tb927.5.1290	hypothetical protein, conserved	58
Tb927.10.7860	Tb10.6k15.2690	hypothetical protein, conserved	58
Tb927.8.3460	Tb927.8.3460	hypothetical protein, conserved	59
Tb927.2.1700	Tb927.2.1700	hypothetical protein, conserved	59
Tb927.7.1190	Tb927.7.1190	regulator of chromosome condensation, putative	59
Tb927.8.7580	Tb927.8.7580	hypothetical protein, conserved	59
Tb927.1.5180	Tb927.1.5180	hypothetical protein	59
Tb927.1.5160	Tb927.1.5160	hypothetical protein	59
Tb927.4.1240	Tb927.4.1240	hypothetical protein	59
Tb927.10.6740	Tb10.70.0020	hypothetical protein, conserved	59
Tb927.9.6530	Tb09.160.4760	hypothetical protein	59
Tb927.10.3670	Tb10.70.3700	hypothetical protein, conserved	59
Tb927.7.690	Tb927.7.690	zinc finger protein, putative	60
Tb927.3.1650	Tb927.3.1650	hypothetical protein	60
