# Supplementary material for: Bromodomain Proteins Contribute to Maintenance of Bloodstream Form Stage Identity in the African Trypanosome
Source: PLoS Biol. 2015 Dec 8;13(12):e1002316. doi: 10.1371/journal.pbio.1002316 (PMC4672894; doi:10.1371/journal.pbio.1002316)
Supplement: S13 Table — (XLSX) [file pbio.1002316.s050.xlsx]

## Sheet: Sheet1
GFP	ctacaacagccacaaggtctat
	gggtgttctgctggtagtg
Blasticidin_R	ccatcactgtccttcactatgg
	tatcgtcgcgatcggaaatg
VSG_Pseudogene	agcattaccagagaagttgaaggc
	gctcccgtcgaattcgttcttt
VSG_2	agcagccaagaggtaacagc
	caactgcagcttgcaaggaa
VSG_11	gctcgacagtgttcggataaa
	tgcgagtgtcaatatcgtcttt
rDNA	atctgcgcatggctcatta
	catgtattagcttggcgtttcg
Tubulin	ttcaggctggccaatgcg
	tacggagtccattgtacctg
Peak_48	tcactcttaatacgtcggctcgct
	ttgtgcggtcactgttccatcttg
Peak_53_54	ttcaggtgatgtgtcggacgttga
	tctgcggacgatttggcacatgat
Peak_310	tgttgcccatatgcagtctc
	ccctctccttgctgttgatt
URA3	cggcagcagttctcgagt
	tggcgtgtaccttgaggc
ESP1	gggaggctattgcagaaatctcg
	gacataaatcgaatacgggcactcc
PAG2	aggagatacgaggaatgagaca
	tcttcaaacgcccggtaag
EP1	tctgctcgctattcttctgttc
	cctttgcctcccttagtaagac
GPEET2	agtcggctagcaacgttatc
	ttctggtccggtctcttct
VSG3	gacgcagcagaatcaacac
	gcttattttgtgtctgtcgc
VSG18	ctatgcggcctaactgatgaa
	gtccgctgcatctctgaat
VS6	gacaagtgcaagctgacagtgcaa
	ttgtttaccacttcgctggctgtg
VSG17	gcagtccacgcgacaaagaaacat
	tgtccgctgcatctctgaattcct
Meta VSG 1954	tggacccaccgcaaatac
	cgttgtttgacgtcgcttatc
Tb927.10.9400	ggtatggttcatcaggagttgg
	cgttagcactggtatccttcag
