# Supplementary material for: Bromodomain Proteins Contribute to Maintenance of Bloodstream Form Stage Identity in the African Trypanosome
Source: PLoS Biol. 2015 Dec 8;13(12):e1002316. doi: 10.1371/journal.pbio.1002316 (PMC4672894; doi:10.1371/journal.pbio.1002316)
Supplement: S14 Table — (XLSX) [file pbio.1002316.s051.xlsx]

## Sheet: Table_S14_Accession_Numbers.txt
Accession	Sample Name	Organism	Tax ID	Strain	BioProject id
SAMN03976305	L224_00h	Trypanosoma brucei brucei	5702	Lister 427	292451
SAMN03976306	L224_03h_iBET	Trypanosoma brucei brucei	5702	Lister 428	292451
SAMN03976307	L224_06h_iBET	Trypanosoma brucei brucei	5702	Lister 429	292451
SAMN03976308	L224_12h_iBET	Trypanosoma brucei brucei	5702	Lister 430	292451
SAMN03976309	L224_24h_iBET	Trypanosoma brucei brucei	5702	Lister 431	292451
SAMN03976310	L224_48h_iBET	Trypanosoma brucei brucei	5702	Lister 432	292451
SAMN03976311	L224_no_iBET	Trypanosoma brucei brucei	5702	Lister 433	292451
SAMN03976312	L224_2d_iBET	Trypanosoma brucei brucei	5702	Lister 434	292451
SAMN03976313	L224_3d_iBET	Trypanosoma brucei brucei	5702	Lister 435	292451
SAMN03976314	Bdf2_A9_No_Dox	Trypanosoma brucei brucei	5702	Lister 436	292451
SAMN03976315	Bdf2_A9_48h_Dox	Trypanosoma brucei brucei	5702	Lister 437	292451
SAMN03976316	Bdf2_A2_Deep_No_Dox	Trypanosoma brucei brucei	5702	Lister 438	292451
SAMN03976317	Bdf2_A2_Deep_48h_Dox	Trypanosoma brucei brucei	5702	Lister 439	292451
SAMN03976318	Bdf3_C74_No_Dox	Trypanosoma brucei brucei	5702	Lister 440	292451
SAMN03976319	Bdf3_C74_24h_Dox	Trypanosoma brucei brucei	5702	Lister 441	292451
